# Supplementary material for: Multiplexed characterization of rationally designed promoter architectures deconstructs combinatorial logic for IPTG-inducible systems
Source: Nat Commun. 2021 Jan 12;12:325. doi: 10.1038/s41467-020-20094-3 (PMC7804116; doi:10.1038/s41467-020-20094-3)
Supplement: Supplementary file 4 — Source Data [file 41467_2020_20094_MOESM4_ESM.zip]

Archive with 56 entries (55 files):
- source_data/
- __MACOSX/._source_data
- source_data/FigureS8_A.txt
- __MACOSX/source_data/._FigureS8_A.txt
- source_data/Figure4C.txt
- __MACOSX/source_data/._Figure4C.txt
- source_data/Figure1_EFG_S1.txt
- __MACOSX/source_data/._Figure1_EFG_S1.txt
- source_data/Figure4A.txt
- __MACOSX/source_data/._Figure4A.txt
- source_data/FigureS4.csv
- __MACOSX/source_data/._FigureS4.csv
- source_data/.DS_Store
- __MACOSX/source_data/._.DS_Store
- source_data/Figure4D.txt
- __MACOSX/source_data/._Figure4D.txt
- source_data/Figure3D.txt
- __MACOSX/source_data/._Figure3D.txt
- source_data/FigureS5B.csv
- __MACOSX/source_data/._FigureS5B.csv
- source_data/FigureS9.txt
- __MACOSX/source_data/._FigureS9.txt
- source_data/FigureS5A.csv
- __MACOSX/source_data/._FigureS5A.csv
- source_data/FigureS10.txt
- __MACOSX/source_data/._FigureS10.txt
- source_data/Figure2.txt
- __MACOSX/source_data/._Figure2.txt
- source_data/Figure1E_top.txt
- __MACOSX/source_data/._Figure1E_top.txt
- source_data/Figure1D.txt
- __MACOSX/source_data/._Figure1D.txt
- source_data/FigureS2.txt
- __MACOSX/source_data/._FigureS2.txt
- source_data/FigureS8_BC.txt
- __MACOSX/source_data/._FigureS8_BC.txt
- source_data/FigureS3.txt
- __MACOSX/source_data/._FigureS3.txt
- source_data/Figure4B2.txt
- __MACOSX/source_data/._Figure4B2.txt
- source_data/FigureS7.txt
- __MACOSX/source_data/._FigureS7.txt
- source_data/FigureS6.txt
- __MACOSX/source_data/._FigureS6.txt
- source_data/Figure4B1.txt
- __MACOSX/source_data/._Figure4B1.txt
- source_data/README.rtf
- __MACOSX/source_data/._README.rtf
- source_data/Figure5.xlsx
- __MACOSX/source_data/._Figure5.xlsx
- source_data/Figure3A.csv
- __MACOSX/source_data/._Figure3A.csv
- source_data/Figure3B.csv
- __MACOSX/source_data/._Figure3B.csv
- source_data/Figure3C.csv
- __MACOSX/source_data/._Figure3C.csv
