# Supplementary material for: Multiplexed characterization of rationally designed promoter architectures deconstructs combinatorial logic for IPTG-inducible systems
Source: Nat Commun. 2021 Jan 12;12:325. doi: 10.1038/s41467-020-20094-3 (PMC7804116; doi:10.1038/s41467-020-20094-3)
Supplement: Supplementary file 4 — Source Data [file 41467_2020_20094_MOESM4_ESM.zip › source_data/FigureS8_A.txt]

name	Library	Loop_Distance	UP	Core	Extended_Min_10	Min_10	Proximal	variant	sum_RNA_exp_Induced_1	sum_RNA_exp_Induced_2	sum_RNA_exp_UnInduced_1	sum_RNA_exp_UnInduced_2	normalized_RNA_exp_Induced_1	normalized_RNA_exp_Induced_2	normalized_RNA_exp_UnInduced_1	normalized_RNA_exp_UnInduced_2	normalized_RNA_exp_Induced_12	normalized_RNA_exp_UnInduced_12	ratio	avg_num_ind_bc	avg_num_unind_bc	category
STERIC-55-up_326x-lacOsym-ext_min10-minus10_7A-lacOsym	STERIC	55	up_326x	lacOsym	ext_min10	minus10_7A	lacOsym	GCAGCTGGCACGACAGGTTTCCCGACTGGAAAGCGAATGTAAGTTAGGAAAATTTTTTTTCAAAAGTAGCAAATTGTGAGCGCTCACAATTTGGTATAAAGTGTGGACACACAGGAAACAGCTATAAATTGTGAGCGCTCACAATTGACC	0.503227009108857	0.616700488620566	0.293481410949031	0.422125239944071	1.33219870226572	2.37424068646192	0.857124563654571	1.22733481704022	1.85321969436382	1.04222969034739	1.77812982255966	11	10	up_326x_ext_10
STERIC-55-up_326x-lacOsym-ext_min10-minus10cons-lacOscram	STERIC	55	up_326x	lacOsym	ext_min10	minus10cons	lacOscram	GCAGCTGGCACGACAGGTTTCCCGACTGGAAAGCGAATGTAAGTTAGGAAAATTTTTTTTCAAAAGTAGCAAATTGTGAGCGCTCACAATTTGGTATAATGTGTGGACACACAGGAAACAGCTATTTAACGGTGTGCATAATAGAAGACC	0.70517499289621	0.725389039704203	0.391615190093035	0.463244744038577	1.86681794379473	2.79268170426065	1.14372831261633	1.34689032867298	2.32974982402769	1.24530932064465	1.87082019334896	10	9.5	up_326x_ext_10
STERIC-55-up_326x-lacO1-ext_min10-minus10_12G-lacO2	STERIC	55	up_326x	lacO1	ext_min10	minus10_12G	lacO2	GCAGCTGGCACGACAGGTTTCCCGACTGGAAAGCGAATGTAAGTTAGGAAAATTTTTTTTCAAAAGTAGCAATTGTGAGCGGATAACAATTTGGGATAATGTGTGGACACACAGGAAACAGCTATAAATTGTAGCGAGTAACAACCGACC	0.376967870598637	0.625097100193557	0.306437075348569	0.383291775271318	0.99795141937372	2.40656687590536	0.894962115816392	1.11442599579682	1.70225914763954	1.00469405580661	1.69430598081214	10	11	up_326x_ext_10
STERIC-55-up_326x-lacO2-ext_min10-minus10_12A-lacO3	STERIC	55	up_326x	lacO2	ext_min10	minus10_12A	lacO3	GCAGCTGGCACGACAGGTTTCCCGACTGGAAAGCGAATGTAAGTTAGGAAAATTTTTTTTCAAAAGTAGCAAATTGTAGCGAGTAACAACCTGGAATAATGTGTGGACACACAGGAAACAGCTATGGCAGTGAGCGCAACGCAATTGACC	0.5317857162769	0.994561047903077	1.07203750089476	0.87329325827356	1.40780249923804	3.82896940844574	3.13092973147568	2.53911190315852	2.61838595384189	2.8350208173171	0.923586147180315	10	8.5	up_326x_ext_10
STERIC-55-up_326x-lacO2-ext_min10-minus10cons-lacOsym	STERIC	55	up_326x	lacO2	ext_min10	minus10cons	lacOsym	GCAGCTGGCACGACAGGTTTCCCGACTGGAAAGCGAATGTAAGTTAGGAAAATTTTTTTTCAAAAGTAGCAAATTGTAGCGAGTAACAACCTGGTATAATGTGTGGACACACAGGAAACAGCTATAAATTGTGAGCGCTCACAATTGACC	0.300101296027607	0.388901734709462	0.386634838358203	0.334425992846433	0.794461644306846	1.49723624128815	1.12918298998836	0.972348075651795	1.1458489427975	1.05076553282008	1.09048965445434	10.5	9	up_326x_ext_10
STERIC-55-up_326x-lacO3-ext_min10-minus10_7A-lacO3	STERIC	55	up_326x	lacO3	ext_min10	minus10_7A	lacO3	GCAGCTGGCACGACAGGTTTCCCGACTGGAAAGCGAATGTAAGTTAGGAAAATTTTTTTTCAAAAGTAGCGGCAGTGAGCGCAACGCAATTTGGTATAAAGTGTGGACACACAGGAAACAGCTATGGCAGTGAGCGCAACGCAATTGACC	0.36437744171896	0.293257549843552	0.233938547766103	0.188677190581062	0.96462063086104	1.12901484480432	0.683227176220807	0.548581471252825	1.04681773783268	0.615904323736816	1.69964343078715	6	5	up_326x_ext_10
STERIC-55-up_326x-lacOscram-ext_min10-minus10_12A-lacO3	STERIC	55	up_326x	lacOscram	ext_min10	minus10_12A	lacO3	GCAGCTGGCACGACAGGTTTCCCGACTGGAAAGCGAATGTAAGTTAGGAAAATTTTTTTTCAAAAGTAGCTTAACGGTGTGCATAATAGAATGGAATAATGTGTGGACACACAGGAAACAGCTATGGCAGTGAGCGCAACGCAATTGACC	0.587276704727343	0.72703999406172	0.690084211699417	0.764046029434915	1.55470443705738	2.79903772809951	2.01541939888144	2.22147411481733	2.17687108257845	2.11844675684938	1.02757885018359	11	11	up_326x_ext_10
STERIC-55-up_326x-lacO1-ext_min10-minus10_12A-lacOscram	STERIC	55	up_326x	lacO1	ext_min10	minus10_12A	lacOscram	GCAGCTGGCACGACAGGTTTCCCGACTGGAAAGCGAATGTAAGTTAGGAAAATTTTTTTTCAAAAGTAGCAATTGTGAGCGGATAACAATTTGGAATAATGTGTGGACACACAGGAAACAGCTATTTAACGGTGTGCATAATAGAAGACC	0.260045611756162	0.333574463406332	0.440163121232388	0.521692431956636	0.688421766401085	1.28423128827987	1.28551454759316	1.51682776801406	0.986326527340478	1.40117115780361	0.703930081523077	6	5	up_326x_ext_10
STERIC-55-up_326x-lacO2-ext_min10-minus10_7A-lacOscram	STERIC	55	up_326x	lacO2	ext_min10	minus10_7A	lacOscram	GCAGCTGGCACGACAGGTTTCCCGACTGGAAAGCGAATGTAAGTTAGGAAAATTTTTTTTCAAAAGTAGCAAATTGTAGCGAGTAACAACCTGGTATAAAGTGTGGACACACAGGAAACAGCTATTTAACGGTGTGCATAATAGAAGACC	0.352151139995898	0.314912362660535	0.558968211476528	0.526994911622966	0.932253800396563	1.21238390092879	1.63248971309396	1.53224479901651	1.07231885066268	1.58236725605524	0.677667492523775	6	6	up_326x_ext_10
STERIC-55-up_326x-lacO3-ext_min10-minus10_12G-lacO3	STERIC	55	up_326x	lacO3	ext_min10	minus10_12G	lacO3	GCAGCTGGCACGACAGGTTTCCCGACTGGAAAGCGAATGTAAGTTAGGAAAATTTTTTTTCAAAAGTAGCGGCAGTGAGCGCAACGCAATTTGGGATAATGTGTGGACACACAGGAAACAGCTATGGCAGTGAGCGCAACGCAATTGACC	0.201000841643488	0.187842461937863	0.421404454730185	0.312584599320864	0.532111861137898	0.723176361957525	1.23072908847856	0.908843929986023	0.627644111547712	1.06978650923229	0.586700342667554	8.5	11.5	up_326x_ext_10
STERIC-55-up_326x-lacOsym-ext_min10-minus10_12G-lacO1	STERIC	55	up_326x	lacOsym	ext_min10	minus10_12G	lacO1	GCAGCTGGCACGACAGGTTTCCCGACTGGAAAGCGAATGTAAGTTAGGAAAATTTTTTTTCAAAAGTAGCAAATTGTGAGCGCTCACAATTTGGGATAATGTGTGGACACACAGGAAACAGCTATAATTGTGAGCGGATAACAATTGACC	0.229607703000988	0.418651821327789	0.173626265920154	0.276434023409463	0.607843137254902	1.6117713638936	0.50708266985138	0.803735643928557	1.10980725057425	0.655409156889968	1.69330446318523	5	4.5	up_326x_ext_10
STERIC-55-up_326x-lacOsym-ext_min10-minus10_12G-lacOscram	STERIC	55	up_326x	lacOsym	ext_min10	minus10_12G	lacOscram	GCAGCTGGCACGACAGGTTTCCCGACTGGAAAGCGAATGTAAGTTAGGAAAATTTTTTTTCAAAAGTAGCAAATTGTGAGCGCTCACAATTTGGGATAATGTGTGGACACACAGGAAACAGCTATTTAACGGTGTGCATAATAGAAGACC	0.127345448723237	0.347630530209682	0.231050417546768	0.252814981438651	0.337123084527929	1.33834586466165	0.674792272810673	0.735062961480682	0.837734474594791	0.704927617145678	1.1883978641479	7	7	up_326x_ext_10
STERIC-55-up_326x-lacOscram-ext_min10-minus10cons-lacO1	STERIC	55	up_326x	lacOscram	ext_min10	minus10cons	lacO1	GCAGCTGGCACGACAGGTTTCCCGACTGGAAAGCGAATGTAAGTTAGGAAAATTTTTTTTCAAAAGTAGCTTAACGGTGTGCATAATAGAATGGTATAATGTGTGGACACACAGGAAACAGCTATAATTGTGAGCGGATAACAATTGACC	4.45903044498196	4.89927293908845	3.45930405739237	5.09428414568867	11.8044430538173	18.8617543859649	10.1030401590098	14.8116997238263	15.3330987198911	12.457369941418	1.23084557912276	5	5	up_326x_ext_10
STERIC-55-up_326x-lacO1-ext_min10-minus10_12A-lacO1	STERIC	55	up_326x	lacO1	ext_min10	minus10_12A	lacO1	GCAGCTGGCACGACAGGTTTCCCGACTGGAAAGCGAATGTAAGTTAGGAAAATTTTTTTTCAAAAGTAGCAATTGTGAGCGGATAACAATTTGGAATAATGTGTGGACACACAGGAAACAGCTATAATTGTGAGCGGATAACAATTGACC	0.232315341008075	0.391742737641592	0.35605741232325	0.298650553068619	0.615011098779134	1.50817384370016	1.0398803562606	0.868330502952154	1.06159247123965	0.954105429606376	1.11265740482958	15	15	up_326x_ext_10
STERIC-55-up_326x-lacO2-ext_min10-minus10_12G-lacO1	STERIC	55	up_326x	lacO2	ext_min10	minus10_12G	lacO1	GCAGCTGGCACGACAGGTTTCCCGACTGGAAAGCGAATGTAAGTTAGGAAAATTTTTTTTCAAAAGTAGCAAATTGTAGCGAGTAACAACCTGGGATAATGTGTGGACACACAGGAAACAGCTATAATTGTGAGCGGATAACAATTGACC	0.342608352645454	0.325334443809603	0.578557698776383	0.478345056889808	0.906991068678781	1.25250796367613	1.6897016186106	1.39079469154162	1.07974951617745	1.54024815507611	0.701023086844147	8	9.5	up_326x_ext_10
STERIC-55-up_326x-lacO3-ext_min10-minus10cons-lacO1	STERIC	55	up_326x	lacO3	ext_min10	minus10cons	lacO1	GCAGCTGGCACGACAGGTTTCCCGACTGGAAAGCGAATGTAAGTTAGGAAAATTTTTTTTCAAAAGTAGCGGCAGTGAGCGCAACGCAATTTGGTATAATGTGTGGACACACAGGAAACAGCTATAATTGTGAGCGGATAACAATTGACC	0.306143604001318	0.350411574451359	0.343203258698773	0.290190833964112	0.810457516339869	1.34905263157895	1.00233927050358	0.843733755786034	1.07975507395941	0.923036513144807	1.16978587367108	7	8	up_326x_ext_10
STERIC-55-up_326x-lacOsym-ext_min10-minus10cons-lacO1	STERIC	55	up_326x	lacOsym	ext_min10	minus10cons	lacO1	GCAGCTGGCACGACAGGTTTCCCGACTGGAAAGCGAATGTAAGTTAGGAAAATTTTTTTTCAAAAGTAGCAAATTGTGAGCGCTCACAATTTGGTATAATGTGTGGACACACAGGAAACAGCTATAATTGTGAGCGGATAACAATTGACC	0.869388390003742	1.37893443649841	0.740311860019312	0.354012873049003	2.30154197601371	5.30877192982456	2.16211131715445	1.02929719348468	3.80515695291913	1.59570425531957	2.3846254343397	4	4.5	up_326x_ext_10
STERIC-55-up_326x-lacO2-ext_min10-minus10cons-lacO2	STERIC	55	up_326x	lacO2	ext_min10	minus10cons	lacO2	GCAGCTGGCACGACAGGTTTCCCGACTGGAAAGCGAATGTAAGTTAGGAAAATTTTTTTTCAAAAGTAGCAAATTGTAGCGAGTAACAACCTGGTATAATGTGTGGACACACAGGAAACAGCTATAAATTGTAGCGAGTAACAACCGACC	0.518322339447775	0.29495923775367	0.307192032420135	0.422636906901579	1.37216074548631	1.13556618819777	0.897166999077827	1.22882249560633	1.25386346684204	1.06299474734208	1.17955753777449	3.5	3.5	up_326x_ext_10
STERIC-55-up_326x-lacO1-ext_min10-minus10_7A-lacO3	STERIC	55	up_326x	lacO1	ext_min10	minus10_7A	lacO3	GCAGCTGGCACGACAGGTTTCCCGACTGGAAAGCGAATGTAAGTTAGGAAAATTTTTTTTCAAAAGTAGCAATTGTGAGCGGATAACAATTTGGTATAAAGTGTGGACACACAGGAAACAGCTATGGCAGTGAGCGCAACGCAATTGACC	2.7227129646401	2.60256095207533	1.22461337691746	1.36779373663249	7.20786963434022	10.0196225160057	3.5765338695275	3.97687870007729	8.61374607517294	3.7767062848024	2.28075614718438	15.5	14.5	up_326x_ext_10
STERIC-55-up_326x-lacO1-ext_min10-minus10_12G-lacO1	STERIC	55	up_326x	lacO1	ext_min10	minus10_12G	lacO1	GCAGCTGGCACGACAGGTTTCCCGACTGGAAAGCGAATGTAAGTTAGGAAAATTTTTTTTCAAAAGTAGCAATTGTGAGCGGATAACAATTTGGGATAATGTGTGGACACACAGGAAACAGCTATAATTGTGAGCGGATAACAATTGACC	0.220040715375947	0.257504096451616	0.0903237636162558	0.235105609205721	0.582516339869281	0.991367307156781	0.26379427653313	0.683572723341216	0.786941823513031	0.473683499937173	1.66132411962293	4.5	4.5	up_326x_ext_10
STERIC-55-up_326x-lacOscram-ext_min10-minus10cons-lacO3	STERIC	55	up_326x	lacOscram	ext_min10	minus10cons	lacO3	GCAGCTGGCACGACAGGTTTCCCGACTGGAAAGCGAATGTAAGTTAGGAAAATTTTTTTTCAAAAGTAGCTTAACGGTGTGCATAATAGAATGGTATAATGTGTGGACACACAGGAAACAGCTATGGCAGTGAGCGCAACGCAATTGACC	5.68563232876704	6.25308868462436	7.45094274635037	7.74446987733747	15.0516404581635	24.0738216444388	21.7607855626327	22.5171504107047	19.5627310513011	22.1389679866687	0.883633377268585	14.5	12.5	up_326x_ext_10
STERIC-55-up_326x-lacOsym-ext_min10-minus10_7A-lacO1	STERIC	55	up_326x	lacOsym	ext_min10	minus10_7A	lacO1	GCAGCTGGCACGACAGGTTTCCCGACTGGAAAGCGAATGTAAGTTAGGAAAATTTTTTTTCAAAAGTAGCAAATTGTGAGCGCTCACAATTTGGTATAAAGTGTGGACACACAGGAAACAGCTATAATTGTGAGCGGATAACAATTGACC	0.756786989091257	1.42512423379941	0.688269905790724	0.31446198430177	2.00345098039216	5.48659844054581	2.01012064365433	0.914302452088041	3.74502471046898	1.46221154787119	2.5612058090509	8	8.5	up_326x_ext_10
STERIC-55-up_326x-lacO2-ext_min10-minus10_12G-lacOscram	STERIC	55	up_326x	lacO2	ext_min10	minus10_12G	lacOscram	GCAGCTGGCACGACAGGTTTCCCGACTGGAAAGCGAATGTAAGTTAGGAAAATTTTTTTTCAAAAGTAGCAAATTGTAGCGAGTAACAACCTGGGATAATGTGTGGACACACAGGAAACAGCTATTTAACGGTGTGCATAATAGAAGACC	0.288273988349258	0.229928854626876	0.298764892327794	0.789222882552491	0.763151075408137	0.88520513883133	0.8725551889085	2.29467615414291	0.824178107119734	1.58361567152571	0.520440736940734	6.5	6	up_326x_ext_10
STERIC-55-up_326x-lacO3-ext_min10-minus10_12A-lacO1	STERIC	55	up_326x	lacO3	ext_min10	minus10_12A	lacO1	GCAGCTGGCACGACAGGTTTCCCGACTGGAAAGCGAATGTAAGTTAGGAAAATTTTTTTTCAAAAGTAGCGGCAGTGAGCGCAACGCAATTTGGAATAATGTGTGGACACACAGGAAACAGCTATAATTGTGAGCGGATAACAATTGACC	0.501856836559303	0.43993920207327	0.641314294738109	0.560656153208113	1.32857142857143	1.69372584002379	1.87298484515704	1.63011531201338	1.51114863429761	1.75155007858521	0.862749317175229	8	7.5	up_326x_ext_10
STERIC-55-up_326x-lacOscram-ext_min10-minus10_12G-lacO3	STERIC	55	up_326x	lacOscram	ext_min10	minus10_12G	lacO3	GCAGCTGGCACGACAGGTTTCCCGACTGGAAAGCGAATGTAAGTTAGGAAAATTTTTTTTCAAAAGTAGCTTAACGGTGTGCATAATAGAATGGGATAATGTGTGGACACACAGGAAACAGCTATGGCAGTGAGCGCAACGCAATTGACC	0.632972586651373	0.495603607223579	0.733362522769393	0.617488987356203	1.67567567567568	1.90802872762354	2.14181549113002	1.79535754228197	1.79185220164961	1.968586516706	0.910222734151346	9	9.5	up_326x_ext_10
STERIC-55-up_326x-lacOscram-ext_min10-minus10_7A-lacO3	STERIC	55	up_326x	lacOscram	ext_min10	minus10_7A	lacO3	GCAGCTGGCACGACAGGTTTCCCGACTGGAAAGCGAATGTAAGTTAGGAAAATTTTTTTTCAAAAGTAGCTTAACGGTGTGCATAATAGAATGGTATAAAGTGTGGACACACAGGAAACAGCTATGGCAGTGAGCGCAACGCAATTGACC	1.45032021574477	1.54966511189663	1.69242115718563	1.87940792263393	3.8394495412844	5.96606947285764	4.94278578388199	5.46440383232112	4.90275950707102	5.20359480810155	0.942187024139129	15	15	up_326x_ext_10
STERIC-55-up_326x-lacOscram-ext_min10-minus10cons-lacOscram	STERIC	55	up_326x	lacOscram	ext_min10	minus10cons	lacOscram	GCAGCTGGCACGACAGGTTTCCCGACTGGAAAGCGAATGTAAGTTAGGAAAATTTTTTTTCAAAAGTAGCTTAACGGTGTGCATAATAGAATGGTATAATGTGTGGACACACAGGAAACAGCTATTTAACGGTGTGCATAATAGAAGACC	1.9746262458085	1.84811466717815	4.50776324496671	3.42176459951486	5.22745098039216	7.11507306549436	13.1651084540793	9.94882663082808	6.17126202294326	11.5569675424537	0.533986272806735	6.5	6.5	up_326x_ext_10
STERIC-55-up_326x-lacOscram-ext_min10-minus10cons-lacOsym	STERIC	55	up_326x	lacOscram	ext_min10	minus10cons	lacOsym	GCAGCTGGCACGACAGGTTTCCCGACTGGAAAGCGAATGTAAGTTAGGAAAATTTTTTTTCAAAAGTAGCTTAACGGTGTGCATAATAGAATGGTATAATGTGTGGACACACAGGAAACAGCTATAAATTGTGAGCGCTCACAATTGACC	7.14668398184985	7.20273862422516	1.95983916122635	1.97184964654728	18.9194994580747	27.7298873782923	5.72379109282328	5.73317938888605	23.3246934181835	5.72848524085466	4.07170350232125	19	19.5	up_326x_ext_10
STERIC-55-up_326x-lacO3-ext_min10-minus10cons-lacO3	STERIC	55	up_326x	lacO3	ext_min10	minus10cons	lacO3	GCAGCTGGCACGACAGGTTTCCCGACTGGAAAGCGAATGTAAGTTAGGAAAATTTTTTTTCAAAAGTAGCGGCAGTGAGCGCAACGCAATTTGGTATAATGTGTGGACACACAGGAAACAGCTATGGCAGTGAGCGCAACGCAATTGACC	0.392420437856234	0.277686849957283	0.431537126947179	0.641089286244411	1.03885918003565	1.06906906906907	1.26032197555294	1.86397572896489	1.05396412455236	1.56214885225892	0.674688665570054	9	8	up_326x_ext_10
STERIC-55-up_326x-lacO1-ext_min10-minus10_7A-lacO2	STERIC	55	up_326x	lacO1	ext_min10	minus10_7A	lacO2	GCAGCTGGCACGACAGGTTTCCCGACTGGAAAGCGAATGTAAGTTAGGAAAATTTTTTTTCAAAAGTAGCAATTGTGAGCGGATAACAATTTGGTATAAAGTGTGGACACACAGGAAACAGCTATAAATTGTAGCGAGTAACAACCGACC	0.643957236002771	0.894273921665904	0.506980526256957	0.514628493422263	1.70475546540455	3.44287311075473	1.48065753447269	1.49628927164313	2.57381428807964	1.48847340305791	1.72916377463783	11.5	12	up_326x_ext_10
STERIC-55-up_326x-lacO3-ext_min10-minus10_12A-lacO2	STERIC	55	up_326x	lacO3	ext_min10	minus10_12A	lacO2	GCAGCTGGCACGACAGGTTTCCCGACTGGAAAGCGAATGTAAGTTAGGAAAATTTTTTTTCAAAAGTAGCGGCAGTGAGCGCAACGCAATTTGGAATAATGTGTGGACACACAGGAAACAGCTATAAATTGTAGCGAGTAACAACCGACC	0.167332028837984	0.188219845085905	0.146211592353814	0.318430921967715	0.442980022197558	0.724629252689735	0.427016985138004	0.925842191774589	0.583804637443647	0.676429588456297	0.86306786013895	11	11.5	up_326x_ext_10
STERIC-55-up_326x-lacO3-ext_min10-minus10_7A-lacO2	STERIC	55	up_326x	lacO3	ext_min10	minus10_7A	lacO2	GCAGCTGGCACGACAGGTTTCCCGACTGGAAAGCGAATGTAAGTTAGGAAAATTTTTTTTCAAAAGTAGCGGCAGTGAGCGCAACGCAATTTGGTATAAAGTGTGGACACACAGGAAACAGCTATAAATTGTAGCGAGTAACAACCGACC	0.11050638112347	0.304295579394173	0.4160652024028	0.311923726132518	0.292544825416798	1.17151025277144	1.21513558186922	0.906922432295402	0.732027539094117	1.06102900708231	0.689922268107538	13.5	14	up_326x_ext_10
STERIC-55-up_326x-lacO1-ext_min10-minus10cons-lacO1	STERIC	55	up_326x	lacO1	ext_min10	minus10cons	lacO1	GCAGCTGGCACGACAGGTTTCCCGACTGGAAAGCGAATGTAAGTTAGGAAAATTTTTTTTCAAAAGTAGCAATTGTGAGCGGATAACAATTTGGTATAATGTGTGGACACACAGGAAACAGCTATAATTGTGAGCGGATAACAATTGACC	9.06213154413074	4.52365369439522	0.6374347350575	0.569908500316769	23.990286022666	17.4156545209177	1.86165443111936	1.65701663577052	20.7029702717918	1.75933553344494	11.7674939647547	6.5	7	up_326x_ext_10
STERIC-55-up_326x-lacO3-ext_min10-minus10_7A-lacOsym	STERIC	55	up_326x	lacO3	ext_min10	minus10_7A	lacOsym	GCAGCTGGCACGACAGGTTTCCCGACTGGAAAGCGAATGTAAGTTAGGAAAATTTTTTTTCAAAAGTAGCGGCAGTGAGCGCAACGCAATTTGGTATAAAGTGTGGACACACAGGAAACAGCTATAAATTGTGAGCGCTCACAATTGACC	0.340397433819647	0.374210527794443	0.340361411708879	0.304975421646856	0.901138077608666	1.44067643335142	0.994039539173715	0.886720143477564	1.17090725548004	0.940379841325639	1.24514287102266	11.5	13	up_326x_ext_10
STERIC-55-up_326x-lacO2-ext_min10-minus10cons-lacO1	STERIC	55	up_326x	lacO2	ext_min10	minus10cons	lacO1	GCAGCTGGCACGACAGGTTTCCCGACTGGAAAGCGAATGTAAGTTAGGAAAATTTTTTTTCAAAAGTAGCAAATTGTAGCGAGTAACAACCTGGTATAATGTGTGGACACACAGGAAACAGCTATAATTGTGAGCGGATAACAATTGACC	0.455838822134315	0.3944172730599	0.627640006201738	0.676925407989994	1.20674740484429	1.51847056135273	1.83304852156802	1.96816973530261	1.36260898309851	1.90060912843532	0.71693277839841	6	5.5	up_326x_ext_10
STERIC-55-up_326x-lacO2-ext_min10-minus10_12G-lacO3	STERIC	55	up_326x	lacO2	ext_min10	minus10_12G	lacO3	GCAGCTGGCACGACAGGTTTCCCGACTGGAAAGCGAATGTAAGTTAGGAAAATTTTTTTTCAAAAGTAGCAAATTGTAGCGAGTAACAACCTGGGATAATGTGTGGACACACAGGAAACAGCTATGGCAGTGAGCGCAACGCAATTGACC	0.405190064119391	0.405568951911296	0.997919679281976	0.483013607887519	1.07266435986159	1.56140350877193	2.91446557688596	1.40436856640723	1.31703393431676	2.15941707164659	0.609902529534278	6.5	5.5	up_326x_ext_10
STERIC-55-up_326x-lacO2-ext_min10-minus10_7A-lacOsym	STERIC	55	up_326x	lacO2	ext_min10	minus10_7A	lacOsym	GCAGCTGGCACGACAGGTTTCCCGACTGGAAAGCGAATGTAAGTTAGGAAAATTTTTTTTCAAAAGTAGCAAATTGTAGCGAGTAACAACCTGGTATAAAGTGTGGACACACAGGAAACAGCTATAAATTGTGAGCGCTCACAATTGACC	0.214388748623401	0.374371340225811	0.202358376835685	0.40932035146718	0.567553822681811	1.4412955465587	0.590995984673306	1.19010443143691	1.00442468462026	0.890550208055109	1.12786979951848	9	7.5	up_326x_ext_10
STERIC-55-up_326x-lacO1-ext_min10-minus10cons-lacOscram	STERIC	55	up_326x	lacO1	ext_min10	minus10cons	lacOscram	GCAGCTGGCACGACAGGTTTCCCGACTGGAAAGCGAATGTAAGTTAGGAAAATTTTTTTTCAAAAGTAGCAATTGTGAGCGGATAACAATTTGGTATAATGTGTGGACACACAGGAAACAGCTATTTAACGGTGTGCATAATAGAAGACC	3.0807206764857	3.81499577910625	1.43599166208011	1.06963065446412	8.15562760537286	14.6873861210891	4.19387286844472	3.10996552532908	11.421506863231	3.6519191968869	3.12753548133466	10.5	10.5	up_326x_ext_10
STERIC-55-up_326x-lacO1-ext_min10-minus10_12A-lacO3	STERIC	55	up_326x	lacO1	ext_min10	minus10_12A	lacO3	GCAGCTGGCACGACAGGTTTCCCGACTGGAAAGCGAATGTAAGTTAGGAAAATTTTTTTTCAAAAGTAGCAATTGTGAGCGGATAACAATTTGGAATAATGTGTGGACACACAGGAAACAGCTATGGCAGTGAGCGCAACGCAATTGACC	0.221973687300188	0.276257112171462	0.259584217440996	0.209000132651628	0.587633518880698	1.06356470887363	0.758126412116671	0.607670698874472	0.825599113877166	0.682898555495571	1.20896304031283	11.5	13	up_326x_ext_10
STERIC-55-up_326x-lacO1-ext_min10-minus10_7A-lacOscram	STERIC	55	up_326x	lacO1	ext_min10	minus10_7A	lacOscram	GCAGCTGGCACGACAGGTTTCCCGACTGGAAAGCGAATGTAAGTTAGGAAAATTTTTTTTCAAAAGTAGCAATTGTGAGCGGATAACAATTTGGTATAAAGTGTGGACACACAGGAAACAGCTATTTAACGGTGTGCATAATAGAAGACC	0.901832664799062	1.0523264573209	0.575955490236159	0.548896032223484	2.38743208126624	4.05136097102856	1.68210176125553	1.59592260195664	3.2193965261474	1.63901218160608	1.96422977344359	16.5	16	up_326x_ext_10
STERIC-55-up_326x-lacOscram-ext_min10-minus10_12G-lacOscram	STERIC	55	up_326x	lacOscram	ext_min10	minus10_12G	lacOscram	GCAGCTGGCACGACAGGTTTCCCGACTGGAAAGCGAATGTAAGTTAGGAAAATTTTTTTTCAAAAGTAGCTTAACGGTGTGCATAATAGAATGGGATAATGTGTGGACACACAGGAAACAGCTATTTAACGGTGTGCATAATAGAAGACC	0.223525379742684	0.411533201204109	0.273557172791007	0.319631222399881	0.591741332294507	1.5843653250774	0.79893500445175	0.929332081437433	1.08805332868595	0.864133542944592	1.25912636717971	5.5	6	up_326x_ext_10
STERIC-55-up_326x-lacO3-ext_min10-minus10_12G-lacO2	STERIC	55	up_326x	lacO3	ext_min10	minus10_12G	lacO2	GCAGCTGGCACGACAGGTTTCCCGACTGGAAAGCGAATGTAAGTTAGGAAAATTTTTTTTCAAAAGTAGCGGCAGTGAGCGCAACGCAATTTGGGATAATGTGTGGACACACAGGAAACAGCTATAAATTGTAGCGAGTAACAACCGACC	0.265981200506095	0.101392237977824	0.386966018861222	0.373252703106014	0.704135119394292	0.390350877192982	1.13015021630509	1.08523725834798	0.547242998293637	1.10769373732654	0.494038180277547	6	5.5	up_326x_ext_10
STERIC-55-up_326x-lacOscram-ext_min10-minus10_12A-lacO2	STERIC	55	up_326x	lacOscram	ext_min10	minus10_12A	lacO2	GCAGCTGGCACGACAGGTTTCCCGACTGGAAAGCGAATGTAAGTTAGGAAAATTTTTTTTCAAAAGTAGCTTAACGGTGTGCATAATAGAATGGAATAATGTGTGGACACACAGGAAACAGCTATAAATTGTAGCGAGTAACAACCGACC	1.85531224299906	2.64903264792694	4.54678228051238	2.65352389306557	4.91158963585434	10.1985343104597	13.2790651565095	7.71515643613015	7.55506197315702	10.4971107963198	0.719727753641103	5	6.5	up_326x_ext_10
STERIC-55-up_326x-lacO1-ext_min10-minus10_12A-lacOsym	STERIC	55	up_326x	lacO1	ext_min10	minus10_12A	lacOsym	GCAGCTGGCACGACAGGTTTCCCGACTGGAAAGCGAATGTAAGTTAGGAAAATTTTTTTTCAAAAGTAGCAATTGTGAGCGGATAACAATTTGGAATAATGTGTGGACACACAGGAAACAGCTATAAATTGTGAGCGCTCACAATTGACC	0.21377268900092	0.517747598184633	0.0961391292189462	0.279029648042416	0.565922920892495	1.993281075028	0.280778291597592	0.811282457486572	1.27960199796025	0.546030374542082	2.34346303359655	3.5	3	up_326x_ext_10
STERIC-55-up_326x-lacO3-ext_min10-minus10cons-lacOscram	STERIC	55	up_326x	lacO3	ext_min10	minus10cons	lacOscram	GCAGCTGGCACGACAGGTTTCCCGACTGGAAAGCGAATGTAAGTTAGGAAAATTTTTTTTCAAAAGTAGCGGCAGTGAGCGCAACGCAATTTGGTATAATGTGTGGACACACAGGAAACAGCTATTTAACGGTGTGCATAATAGAAGACC	0.839374267557505	0.738579506551411	1.14203658227958	0.961325751354001	2.22208524128214	2.84346379968613	3.33536493537557	2.79506756172751	2.53277452048414	3.06521624855154	0.826295541686821	8.5	8.5	up_326x_ext_10
STERIC-55-up_326x-lacO3-ext_min10-minus10_12G-lacOscram	STERIC	55	up_326x	lacO3	ext_min10	minus10_12G	lacOscram	GCAGCTGGCACGACAGGTTTCCCGACTGGAAAGCGAATGTAAGTTAGGAAAATTTTTTTTCAAAAGTAGCGGCAGTGAGCGCAACGCAATTTGGGATAATGTGTGGACACACAGGAAACAGCTATTTAACGGTGTGCATAATAGAAGACC	0.22772180810981	0.235563336452588	0.277966878091553	0.476597429418829	0.602850585819544	0.906897380437395	0.811813730635304	1.38571344114628	0.754873983128469	1.09876358589079	0.687021296320515	14	15	up_326x_ext_10
STERIC-55-up_326x-lacO3-ext_min10-minus10cons-lacO2	STERIC	55	up_326x	lacO3	ext_min10	minus10cons	lacO2	GCAGCTGGCACGACAGGTTTCCCGACTGGAAAGCGAATGTAAGTTAGGAAAATTTTTTTTCAAAAGTAGCGGCAGTGAGCGCAACGCAATTTGGTATAATGTGTGGACACACAGGAAACAGCTATAAATTGTAGCGAGTAACAACCGACC	0.812458026003497	0.576531863947749	1.20912058395963	1.19624431897091	2.15082956259427	2.2195951417004	3.5312865287817	3.47809645913164	2.18521235214734	3.50469149395667	0.623510615960183	8.5	8	up_326x_ext_10
STERIC-55-up_326x-lacOsym-ext_min10-minus10cons-lacO2	STERIC	55	up_326x	lacOsym	ext_min10	minus10cons	lacO2	GCAGCTGGCACGACAGGTTTCCCGACTGGAAAGCGAATGTAAGTTAGGAAAATTTTTTTTCAAAAGTAGCAAATTGTGAGCGCTCACAATTTGGTATAATGTGTGGACACACAGGAAACAGCTATAAATTGTAGCGAGTAACAACCGACC	0.31772283625598	0.329730855212435	0.263063427206862	0.120881318711257	0.841111352289994	1.26943374696905	0.768287587718176	0.351464061243335	1.05527254962952	0.559875824480756	1.88483321387954	6.5	8.5	up_326x_ext_10
STERIC-55-up_326x-lacOscram-ext_min10-minus10_12G-lacO2	STERIC	55	up_326x	lacOscram	ext_min10	minus10_12G	lacO2	GCAGCTGGCACGACAGGTTTCCCGACTGGAAAGCGAATGTAAGTTAGGAAAATTTTTTTTCAAAAGTAGCTTAACGGTGTGCATAATAGAATGGGATAATGTGTGGACACACAGGAAACAGCTATAAATTGTAGCGAGTAACAACCGACC	0.573418190217128	0.587595961824239	1.05218935867402	0.864211313899032	1.51801663073606	2.26219091034673	3.07296241359587	2.51270602764452	1.8901037705414	2.79283422062019	0.67676905295212	9.5	12	up_326x_ext_10
STERIC-55-up_326x-lacO1-ext_min10-minus10_12G-lacOscram	STERIC	55	up_326x	lacO1	ext_min10	minus10_12G	lacOscram	GCAGCTGGCACGACAGGTTTCCCGACTGGAAAGCGAATGTAAGTTAGGAAAATTTTTTTTCAAAAGTAGCAATTGTGAGCGGATAACAATTTGGGATAATGTGTGGACACACAGGAAACAGCTATTTAACGGTGTGCATAATAGAAGACC	0.4079200680975	0.375042256606144	0.289100193972314	0.470608624782649	1.07989153108052	1.44387851348802	0.844329038795599	1.3683009110559	1.26188502228427	1.10631497492575	1.14062003216486	10	9.5	up_326x_ext_10
STERIC-55-up_326x-lacO3-ext_min10-minus10_7A-lacOscram	STERIC	55	up_326x	lacO3	ext_min10	minus10_7A	lacOscram	GCAGCTGGCACGACAGGTTTCCCGACTGGAAAGCGAATGTAAGTTAGGAAAATTTTTTTTCAAAAGTAGCGGCAGTGAGCGCAACGCAATTTGGTATAAAGTGTGGACACACAGGAAACAGCTATTTAACGGTGTGCATAATAGAAGACC	0.123867313461059	0.318986816110008	0.359905458101696	0.256680983652681	0.327915376676987	1.2280701754386	1.05111873264739	0.746303414955256	0.777992776057791	0.898711073801326	0.865676187528295	8.5	9	up_326x_ext_10
STERIC-55-up_326x-lacO3-ext_min10-minus10_7A-lacO1	STERIC	55	up_326x	lacO3	ext_min10	minus10_7A	lacO1	GCAGCTGGCACGACAGGTTTCCCGACTGGAAAGCGAATGTAAGTTAGGAAAATTTTTTTTCAAAAGTAGCGGCAGTGAGCGCAACGCAATTTGGTATAAAGTGTGGACACACAGGAAACAGCTATAATTGTGAGCGGATAACAATTGACC	0.279325906406714	0.236750034946561	0.334197925380146	0.255712200408266	0.739462714219546	0.911466061505338	0.976038823172581	0.743486664632072	0.825464387862442	0.859762743902326	0.960107185054089	7.5	8.5	up_326x_ext_10
STERIC-55-up_326x-lacO2-ext_min10-minus10_12A-lacO1	STERIC	55	up_326x	lacO2	ext_min10	minus10_12A	lacO1	GCAGCTGGCACGACAGGTTTCCCGACTGGAAAGCGAATGTAAGTTAGGAAAATTTTTTTTCAAAAGTAGCAAATTGTAGCGAGTAACAACCTGGAATAATGTGTGGACACACAGGAAACAGCTATAATTGTGAGCGGATAACAATTGACC	0.232731617327532	0.282220730527082	0.483574270815212	0.271641628992593	0.616113111911431	1.0865240961284	1.41229860019669	0.789801692654776	0.851318604019915	1.10105014642573	0.773187857776955	6.5	7	up_326x_ext_10
STERIC-55-up_326x-lacO1-ext_min10-minus10_7A-lacO1	STERIC	55	up_326x	lacO1	ext_min10	minus10_7A	lacO1	GCAGCTGGCACGACAGGTTTCCCGACTGGAAAGCGAATGTAAGTTAGGAAAATTTTTTTTCAAAAGTAGCAATTGTGAGCGGATAACAATTTGGTATAAAGTGTGGACACACAGGAAACAGCTATAATTGTGAGCGGATAACAATTGACC	0.619361955153926	0.956583321059746	0.146527384129956	0.313509069197825	1.63964409293129	3.68275862068966	0.42793926804327	0.911531838596865	2.66120135681047	0.669735553320068	3.97351065449363	6	8	up_326x_ext_10
STERIC-55-up_326x-lacO1-ext_min10-minus10cons-lacO3	STERIC	55	up_326x	lacO1	ext_min10	minus10cons	lacO3	GCAGCTGGCACGACAGGTTTCCCGACTGGAAAGCGAATGTAAGTTAGGAAAATTTTTTTTCAAAAGTAGCAATTGTGAGCGGATAACAATTTGGTATAATGTGTGGACACACAGGAAACAGCTATGGCAGTGAGCGCAACGCAATTGACC	2.20747003052963	1.85272994106768	0.789542598710596	1.22043094160662	5.84386103434663	7.13284144941794	2.30589171974522	3.54841939000245	6.48835124188228	2.92715555487383	2.21660623094625	6.5	7.5	up_326x_ext_10
STERIC-55-up_326x-lacOscram-ext_min10-minus10_7A-lacO2	STERIC	55	up_326x	lacOscram	ext_min10	minus10_7A	lacO2	GCAGCTGGCACGACAGGTTTCCCGACTGGAAAGCGAATGTAAGTTAGGAAAATTTTTTTTCAAAAGTAGCTTAACGGTGTGCATAATAGAATGGTATAAAGTGTGGACACACAGGAAACAGCTATAAATTGTAGCGAGTAACAACCGACC	1.25549039571969	2.29720144622676	1.96508380123526	2.82258552999696	3.32367429730513	8.84401624333148	5.73910828025478	8.20670542111667	6.0838452703183	6.97290685068572	0.872497711584948	9	9.5	up_326x_ext_10
STERIC-55-up_326x-lacOscram-ext_min10-minus10_7A-lacOscram	STERIC	55	up_326x	lacOscram	ext_min10	minus10_7A	lacOscram	GCAGCTGGCACGACAGGTTTCCCGACTGGAAAGCGAATGTAAGTTAGGAAAATTTTTTTTCAAAAGTAGCTTAACGGTGTGCATAATAGAATGGTATAAAGTGTGGACACACAGGAAACAGCTATTTAACGGTGTGCATAATAGAAGACC	2.28812032743064	2.76450368183321	4.51537920051417	3.63322792259706	6.05736750145603	10.6430872690949	13.1873511663326	10.5636590890345	8.35022738527549	11.8755051276836	0.703147133153088	14	12	up_326x_ext_10
STERIC-55-up_326x-lacO2-ext_min10-minus10_7A-lacO2	STERIC	55	up_326x	lacO2	ext_min10	minus10_7A	lacO2	GCAGCTGGCACGACAGGTTTCCCGACTGGAAAGCGAATGTAAGTTAGGAAAATTTTTTTTCAAAAGTAGCAAATTGTAGCGAGTAACAACCTGGTATAAAGTGTGGACACACAGGAAACAGCTATAAATTGTAGCGAGTAACAACCGACC	0.549510570103489	0.565564043032266	0.842178771957969	0.615344928372327	1.45472571050892	2.17737003058104	2.4596178343949	1.78912366192683	1.81604787054498	2.12437074816087	0.854863903636967	8.5	8	up_326x_ext_10
STERIC-55-up_326x-lacO1-ext_min10-minus10cons-lacO2	STERIC	55	up_326x	lacO1	ext_min10	minus10cons	lacO2	GCAGCTGGCACGACAGGTTTCCCGACTGGAAAGCGAATGTAAGTTAGGAAAATTTTTTTTCAAAAGTAGCAATTGTGAGCGGATAACAATTTGGTATAATGTGTGGACACACAGGAAACAGCTATAAATTGTAGCGAGTAACAACCGACC	3.52035932425561	2.53954390449129	1.50389066421066	1.13871522392352	9.31948810058375	9.77701262502049	4.39217470427661	3.3108298409265	9.54825036280212	3.85150227260156	2.47909768370787	5	5	up_326x_ext_10
STERIC-55-up_326x-lacO1-ext_min10-minus10cons-lacOsym	STERIC	55	up_326x	lacO1	ext_min10	minus10cons	lacOsym	GCAGCTGGCACGACAGGTTTCCCGACTGGAAAGCGAATGTAAGTTAGGAAAATTTTTTTTCAAAAGTAGCAATTGTGAGCGGATAACAATTTGGTATAATGTGTGGACACACAGGAAACAGCTATAAATTGTGAGCGCTCACAATTGACC	3.29560781050501	2.23492717238209	0.338734548801596	0.477779337439141	8.72450080949811	8.60426596356015	0.989288218962254	1.38914985462409	8.66438338652913	1.18921903679317	7.28577589027953	8.5	8.5	up_326x_ext_10
STERIC-55-up_326x-lacOscram-ext_min10-minus10_12G-lacOsym	STERIC	55	up_326x	lacOscram	ext_min10	minus10_12G	lacOsym	GCAGCTGGCACGACAGGTTTCCCGACTGGAAAGCGAATGTAAGTTAGGAAAATTTTTTTTCAAAAGTAGCTTAACGGTGTGCATAATAGAATGGGATAATGTGTGGACACACAGGAAACAGCTATAAATTGTGAGCGCTCACAATTGACC	0.476313851970135	0.405568951911296	0.340521903589669	0.365213414116038	1.26095118898623	1.56140350877193	0.994508262330141	1.06186291739895	1.41117734887908	1.02818558986454	1.37249282891136	13.5	16	up_326x_ext_10
STERIC-55-up_326x-lacOsym-ext_min10-minus10_12A-lacOsym	STERIC	55	up_326x	lacOsym	ext_min10	minus10_12A	lacOsym	GCAGCTGGCACGACAGGTTTCCCGACTGGAAAGCGAATGTAAGTTAGGAAAATTTTTTTTCAAAAGTAGCAAATTGTGAGCGCTCACAATTTGGAATAATGTGTGGACACACAGGAAACAGCTATAAATTGTGAGCGCTCACAATTGACC	0.207807277907479	0.165574295242831	0.240875769940386	0.290411354527256	0.550130618863166	0.637445949292341	0.703487619667223	0.844374922291632	0.593788284077753	0.773931270979428	0.767236454118594	9.5	9	up_326x_ext_10
STERIC-55-up_326x-lacO3-ext_min10-minus10_12G-lacOsym	STERIC	55	up_326x	lacO3	ext_min10	minus10_12G	lacOsym	GCAGCTGGCACGACAGGTTTCCCGACTGGAAAGCGAATGTAAGTTAGGAAAATTTTTTTTCAAAAGTAGCGGCAGTGAGCGCAACGCAATTTGGGATAATGTGTGGACACACAGGAAACAGCTATAAATTGTGAGCGCTCACAATTGACC	0.26935649068955	0.21619171403536	0.339103583000405	0.361511258288905	0.71307056427459	0.832318399304045	0.990365998558601	1.05109884949969	0.772694481789318	1.02073242402914	0.757000036051814	13	14	up_326x_ext_10
STERIC-55-up_326x-lacO2-ext_min10-minus10_12G-lacO2	STERIC	55	up_326x	lacO2	ext_min10	minus10_12G	lacO2	GCAGCTGGCACGACAGGTTTCCCGACTGGAAAGCGAATGTAAGTTAGGAAAATTTTTTTTCAAAAGTAGCAAATTGTAGCGAGTAACAACCTGGGATAATGTGTGGACACACAGGAAACAGCTATAAATTGTAGCGAGTAACAACCGACC	0.185963263587577	0.162489660862684	0.260714646606801	0.212070094291316	0.49230270620645	0.625570388005555	0.76142787711355	0.616596653664252	0.558936547106002	0.689012265388901	0.811214219518314	8.5	8	up_326x_ext_10
STERIC-55-up_326x-lacO1-ext_min10-minus10_12A-lacO2	STERIC	55	up_326x	lacO1	ext_min10	minus10_12A	lacO2	GCAGCTGGCACGACAGGTTTCCCGACTGGAAAGCGAATGTAAGTTAGGAAAATTTTTTTTCAAAAGTAGCAATTGTGAGCGGATAACAATTTGGAATAATGTGTGGACACACAGGAAACAGCTATAAATTGTAGCGAGTAACAACCGACC	0.459215406001976	0.483007683829634	1.32731090931122	0.514222671050845	1.2156862745098	1.85953557031738	3.87646624806132	1.49510933763577	1.53761092241359	2.68578779284854	0.572499036039926	6	5.5	up_326x_ext_10
STERIC-55-up_326x-lacOsym-ext_min10-minus10_7A-lacO2	STERIC	55	up_326x	lacOsym	ext_min10	minus10_7A	lacO2	GCAGCTGGCACGACAGGTTTCCCGACTGGAAAGCGAATGTAAGTTAGGAAAATTTTTTTTCAAAAGTAGCAAATTGTGAGCGCTCACAATTTGGTATAAAGTGTGGACACACAGGAAACAGCTATAAATTGTAGCGAGTAACAACCGACC	0.562763977943599	0.658616246693557	0.288265509095671	0.720403818582236	1.48981161091888	2.53561253561254	0.841891307191516	2.09458379932897	2.01271207326571	1.46823755326024	1.37083544062502	7	7	up_326x_ext_10
STERIC-55-up_326x-lacOscram-ext_min10-minus10_12A-lacO1	STERIC	55	up_326x	lacOscram	ext_min10	minus10_12A	lacO1	GCAGCTGGCACGACAGGTTTCCCGACTGGAAAGCGAATGTAAGTTAGGAAAATTTTTTTTCAAAAGTAGCTTAACGGTGTGCATAATAGAATGGAATAATGTGTGGACACACAGGAAACAGCTATAATTGTGAGCGGATAACAATTGACC	0.42977852100185	1.38414357900002	0.483472998716612	0.966395366390805	1.13775766716943	5.32882665379044	1.41200283085633	2.8098075356852	3.23329216047994	2.11090518327077	1.5317088546204	5	4	up_326x_ext_10
STERIC-55-up_326x-lacOscram-ext_min10-minus10_12A-lacOscram	STERIC	55	up_326x	lacOscram	ext_min10	minus10_12A	lacOscram	GCAGCTGGCACGACAGGTTTCCCGACTGGAAAGCGAATGTAAGTTAGGAAAATTTTTTTTCAAAAGTAGCTTAACGGTGTGCATAATAGAATGGAATAATGTGTGGACACACAGGAAACAGCTATTTAACGGTGTGCATAATAGAAGACC	0.391361189294222	0.409116202219558	0.488564041430619	0.482088413950234	1.03605501902253	1.57506009922766	1.4268714310538	1.40167855258125	1.3055575591251	1.41427499181753	0.923128505190696	24	23	up_326x_ext_10
STERIC-55-up_326x-lacOscram-ext_min10-minus10_7A-lacO1	STERIC	55	up_326x	lacOscram	ext_min10	minus10_7A	lacO1	GCAGCTGGCACGACAGGTTTCCCGACTGGAAAGCGAATGTAAGTTAGGAAAATTTTTTTTCAAAAGTAGCTTAACGGTGTGCATAATAGAATGGTATAAAGTGTGGACACACAGGAAACAGCTATAATTGTGAGCGGATAACAATTGACC	1.11879308941945	1.74052009622009	1.08042976470767	1.18197280823835	2.96179393166481	6.70084377149389	3.15543968403267	3.43660184957888	4.83131885157935	3.29602076680577	1.46580352291332	18	17.5	up_326x_ext_10
STERIC-55-up_326x-lacOscram-ext_min10-minus10cons-lacO2	STERIC	55	up_326x	lacOscram	ext_min10	minus10cons	lacO2	GCAGCTGGCACGACAGGTTTCCCGACTGGAAAGCGAATGTAAGTTAGGAAAATTTTTTTTCAAAAGTAGCTTAACGGTGTGCATAATAGAATGGTATAATGTGTGGACACACAGGAAACAGCTATAAATTGTAGCGAGTAACAACCGACC	6.28120572522078	3.15400598881715	5.27320497013756	6.57187660204639	16.6283088235294	12.1426356589147	15.4006125787477	19.1078196794207	14.3854722412221	17.2542161290842	0.8337366434731	4.5	5.5	up_326x_ext_10
STERIC-55-up_326x-lacO1-ext_min10-minus10_12G-lacO3	STERIC	55	up_326x	lacO1	ext_min10	minus10_12G	lacO3	GCAGCTGGCACGACAGGTTTCCCGACTGGAAAGCGAATGTAAGTTAGGAAAATTTTTTTTCAAAAGTAGCAATTGTGAGCGGATAACAATTTGGGATAATGTGTGGACACACAGGAAACAGCTATGGCAGTGAGCGCAACGCAATTGACC	0.409865334089999	0.501190899922902	0.304035657746559	0.375903018157654	1.08504125632153	1.92953929539295	0.887948676676861	1.09294308503447	1.50729027585724	0.990445880855667	1.52183002119718	16	15	up_326x_ext_10
STERIC-55-up_326x-lacO3-ext_min10-minus10_12A-lacOscram	STERIC	55	up_326x	lacO3	ext_min10	minus10_12A	lacOscram	GCAGCTGGCACGACAGGTTTCCCGACTGGAAAGCGAATGTAAGTTAGGAAAATTTTTTTTCAAAAGTAGCGGCAGTGAGCGCAACGCAATTTGGAATAATGTGTGGACACACAGGAAACAGCTATTTAACGGTGTGCATAATAGAAGACC	0.159470301762744	0.286021079033861	0.436452514488997	0.241688157250787	0.42216758085871	1.10115509158571	1.27467756757613	0.702711570384856	0.761661336222212	0.988694568980494	0.770370709133772	9.5	10	up_326x_ext_10
STERIC-55-up_326x-lacO2-ext_min10-minus10_7A-lacO1	STERIC	55	up_326x	lacO2	ext_min10	minus10_7A	lacO1	GCAGCTGGCACGACAGGTTTCCCGACTGGAAAGCGAATGTAAGTTAGGAAAATTTTTTTTCAAAAGTAGCAAATTGTAGCGAGTAACAACCTGGTATAAAGTGTGGACACACAGGAAACAGCTATAATTGTGAGCGGATAACAATTGACC	0.440335197001895	0.394733140219009	0.353254618062858	0.495451590018974	1.1657044780777	1.51968662113298	1.03169468003775	1.44053216687254	1.34269554960534	1.23611342345515	1.0862235812085	11	10.5	up_326x_ext_10
STERIC-55-up_326x-lacOscram-ext_min10-minus10_12G-lacO1	STERIC	55	up_326x	lacOscram	ext_min10	minus10_12G	lacO1	GCAGCTGGCACGACAGGTTTCCCGACTGGAAAGCGAATGTAAGTTAGGAAAATTTTTTTTCAAAAGTAGCTTAACGGTGTGCATAATAGAATGGGATAATGTGTGGACACACAGGAAACAGCTATAATTGTGAGCGGATAACAATTGACC	0.561806081810929	0.579212547618502	0.560658661666375	0.497027722891101	1.48727576136838	2.22991552956465	1.63742674258645	1.44511479441336	1.85859564546651	1.54127076849991	1.20588522370761	10.5	11	up_326x_ext_10
STERIC-55-up_326x-lacO2-ext_min10-minus10_12G-lacOsym	STERIC	55	up_326x	lacO2	ext_min10	minus10_12G	lacOsym	GCAGCTGGCACGACAGGTTTCCCGACTGGAAAGCGAATGTAAGTTAGGAAAATTTTTTTTCAAAAGTAGCAAATTGTAGCGAGTAACAACCTGGGATAATGTGTGGACACACAGGAAACAGCTATAAATTGTGAGCGCTCACAATTGACC	0.224114695752161	0.220025261360784	0.441393486351137	0.275046120650585	0.593301435406699	0.847077207188011	1.2891078796619	0.79970029797563	0.720189321297355	1.04440408881876	0.689569611041928	13	15	up_326x_ext_10
STERIC-55-up_326x-lacO2-ext_min10-minus10_12A-lacO2	STERIC	55	up_326x	lacO2	ext_min10	minus10_12A	lacO2	GCAGCTGGCACGACAGGTTTCCCGACTGGAAAGCGAATGTAAGTTAGGAAAATTTTTTTTCAAAAGTAGCAAATTGTAGCGAGTAACAACCTGGAATAATGTGTGGACACACAGGAAACAGCTATAAATTGTAGCGAGTAACAACCGACC	0.30546479334943	0.283445958956593	0.278138918542186	0.323548197416017	0.808660493022043	1.09124111393726	0.812316181866213	0.940720739020233	0.949950803479651	0.876518460443223	1.08377729203706	15	14.5	up_326x_ext_10
STERIC-55-up_326x-lacOscram-ext_min10-minus10_7A-lacOsym	STERIC	55	up_326x	lacOscram	ext_min10	minus10_7A	lacOsym	GCAGCTGGCACGACAGGTTTCCCGACTGGAAAGCGAATGTAAGTTAGGAAAATTTTTTTTCAAAAGTAGCTTAACGGTGTGCATAATAGAATGGTATAAAGTGTGGACACACAGGAAACAGCTATAAATTGTGAGCGCTCACAATTGACC	1.92706465018686	2.02043227218473	0.750270620897968	0.84423793903134	5.1015406162465	7.77848014291603	2.19119628899323	2.45463317137048	6.44001037958127	2.32291473018186	2.77238346113423	7.5	8	up_326x_ext_10
STERIC-55-up_326x-lacOsym-ext_min10-minus10cons-lacO3	STERIC	55	up_326x	lacOsym	ext_min10	minus10cons	lacO3	GCAGCTGGCACGACAGGTTTCCCGACTGGAAAGCGAATGTAAGTTAGGAAAATTTTTTTTCAAAAGTAGCAAATTGTGAGCGCTCACAATTTGGTATAATGTGTGGACACACAGGAAACAGCTATGGCAGTGAGCGCAACGCAATTGACC	0.609343519502622	0.596424929281317	0.163505436610717	0.338238378236782	1.6131221719457	2.29618163054696	0.477524370476908	0.983432637489819	1.95465190124633	0.730478503983364	2.67585136398599	6.5	6.5	up_326x_ext_10
STERIC-55-up_326x-lacO3-ext_min10-minus10_12A-lacOsym	STERIC	55	up_326x	lacO3	ext_min10	minus10_12A	lacOsym	GCAGCTGGCACGACAGGTTTCCCGACTGGAAAGCGAATGTAAGTTAGGAAAATTTTTTTTCAAAAGTAGCGGCAGTGAGCGCAACGCAATTTGGAATAATGTGTGGACACACAGGAAACAGCTATAAATTGTGAGCGCTCACAATTGACC	0.191339752500823	0.407968768194794	0.308975440445796	0.482175042596047	0.506535947712418	1.57064258278833	0.90237551576333	1.401930426535	1.03858926525037	1.15215297114916	0.901433482582162	9	12	up_326x_ext_10
STERIC-55-up_326x-lacO2-ext_min10-minus10_7A-lacO3	STERIC	55	up_326x	lacO2	ext_min10	minus10_7A	lacO3	GCAGCTGGCACGACAGGTTTCCCGACTGGAAAGCGAATGTAAGTTAGGAAAATTTTTTTTCAAAAGTAGCAAATTGTAGCGAGTAACAACCTGGTATAAAGTGTGGACACACAGGAAACAGCTATGGCAGTGAGCGCAACGCAATTGACC	0.430514443126853	0.333303938661647	0.498202462835218	0.437854132489747	1.13970588235294	1.28318979266348	1.45502083824801	1.27306678383128	1.21144783750821	1.36404381103965	0.888129712332968	10.5	10.5	up_326x_ext_10
STERIC-55-up_326x-lacO2-ext_min10-minus10_12A-lacOscram	STERIC	55	up_326x	lacO2	ext_min10	minus10_12A	lacOscram	GCAGCTGGCACGACAGGTTTCCCGACTGGAAAGCGAATGTAAGTTAGGAAAATTTTTTTTCAAAAGTAGCAAATTGTAGCGAGTAACAACCTGGAATAATGTGTGGACACACAGGAAACAGCTATTTAACGGTGTGCATAATAGAAGACC	0.157406843268256	0.211056830542593	0.348138537825542	0.285253530329171	0.416704963235294	0.812549565755624	1.01675295672093	0.8293784790102	0.614627264495459	0.923065717865565	0.665854285994589	19.5	18.5	up_326x_ext_10
STERIC-55-up_326x-lacO3-ext_min10-minus10_12G-lacO1	STERIC	55	up_326x	lacO3	ext_min10	minus10_12G	lacO1	GCAGCTGGCACGACAGGTTTCCCGACTGGAAAGCGAATGTAAGTTAGGAAAATTTTTTTTCAAAAGTAGCGGCAGTGAGCGCAACGCAATTTGGGATAATGTGTGGACACACAGGAAACAGCTATAATTGTGAGCGGATAACAATTGACC	0.279130933060025	0.374628640116001	0.296124744007725	0.332462222023871	0.738946559015763	1.44228612769036	0.864844526861781	0.966638385552391	1.09061634335306	0.915741456207086	1.19096534940145	10.5	10.5	up_326x_ext_10
STERIC-55-up_326x-lacOsym-ext_min10-minus10_7A-lacO3	STERIC	55	up_326x	lacOsym	ext_min10	minus10_7A	lacO3	GCAGCTGGCACGACAGGTTTCCCGACTGGAAAGCGAATGTAAGTTAGGAAAATTTTTTTTCAAAAGTAGCAAATTGTGAGCGCTCACAATTTGGTATAAAGTGTGGACACACAGGAAACAGCTATGGCAGTGAGCGCAACGCAATTGACC	0.565451805897956	0.859579430480357	0.379006585766311	0.441616130364694	1.49692712906058	3.30930248110747	1.10690436370969	1.28400484329005	2.40311480508402	1.19545460349987	2.01021000550632	10	9.5	up_326x_ext_10
STERIC-55-up_326x-lacOscram-ext_min10-minus10_12A-lacOsym	STERIC	55	up_326x	lacOscram	ext_min10	minus10_12A	lacOsym	GCAGCTGGCACGACAGGTTTCCCGACTGGAAAGCGAATGTAAGTTAGGAAAATTTTTTTTCAAAAGTAGCTTAACGGTGTGCATAATAGAATGGAATAATGTGTGGACACACAGGAAACAGCTATAAATTGTGAGCGCTCACAATTGACC	0.476338692327474	0.765926938691496	0.499068901901019	0.460077713969436	1.26101694915254	2.94874892148404	1.45755130927105	1.337682146118	2.10488293531829	1.39761672769453	1.50605161888013	5.5	5.5	up_326x_ext_10
STERIC-55-up_326x-lacO2-ext_min10-minus10cons-lacOscram	STERIC	55	up_326x	lacO2	ext_min10	minus10cons	lacOscram	GCAGCTGGCACGACAGGTTTCCCGACTGGAAAGCGAATGTAAGTTAGGAAAATTTTTTTTCAAAAGTAGCAAATTGTAGCGAGTAACAACCTGGTATAATGTGTGGACACACAGGAAACAGCTATTTAACGGTGTGCATAATAGAAGACC	0.296576616376276	0.374371340225811	0.62689414760851	0.419674498675633	0.785130718954249	1.4412955465587	1.83087021078778	1.22020925381469	1.11321313275648	1.52553973230124	0.729717561060978	4	4	up_326x_ext_10
STERIC-55-up_326x-lacO1-ext_min10-minus10_12G-lacOsym	STERIC	55	up_326x	lacO1	ext_min10	minus10_12G	lacOsym	GCAGCTGGCACGACAGGTTTCCCGACTGGAAAGCGAATGTAAGTTAGGAAAATTTTTTTTCAAAAGTAGCAATTGTGAGCGGATAACAATTTGGGATAATGTGTGGACACACAGGAAACAGCTATAAATTGTGAGCGCTCACAATTGACC	0.723612154912205	0.668405482978273	0.63899881102778	0.783854019405875	1.91562685680333	2.57330020329794	1.86622237949202	2.27906611227799	2.24446353005064	2.07264424588501	1.08289858932943	5.5	5	up_326x_ext_10
STERIC-55-up_326x-lacO2-ext_min10-minus10cons-lacO3	STERIC	55	up_326x	lacO2	ext_min10	minus10cons	lacO3	GCAGCTGGCACGACAGGTTTCCCGACTGGAAAGCGAATGTAAGTTAGGAAAATTTTTTTTCAAAAGTAGCAAATTGTAGCGAGTAACAACCTGGTATAATGTGTGGACACACAGGAAACAGCTATGGCAGTGAGCGCAACGCAATTGACC	0.220423394880949	0.215892217747458	0.151334909606104	0.457179346407958	0.583529411764706	0.831165365886198	0.441979844455508	1.32925510342031	0.707347388825452	0.885617473937907	0.798705321023336	6.5	6.5	up_326x_ext_10
STERIC-55-up_326x-lacO2-ext_UV5-minus10_12G-lacOsym	STERIC	55	up_326x	lacO2	ext_UV5	minus10_12G	lacOsym	GCAGCTGGCACGACAGGTTTCCCGACTGGAAAGCGAATGTAAGTTAGGAAAATTTTTTTTCAAAAGTAGCAAATTGTAGCGAGTAACAACCTCGGATAATGTGTGGACACACAGGAAACAGCTATAAATTGTGAGCGCTCACAATTGACC	0.114022872918858	0.198322225873494	0.282943131338054	0.243478655749832	0.301854074963319	0.763522498176983	0.82634708345908	0.707917468871351	0.532688286570151	0.767132276165216	0.694389094450547	10.5	10	up_326x_ext_UV5
STERIC-55-up_326x-lacO1-ext_UV5-minus10_12A-lacOsym	STERIC	55	up_326x	lacO1	ext_UV5	minus10_12A	lacOsym	GCAGCTGGCACGACAGGTTTCCCGACTGGAAAGCGAATGTAAGTTAGGAAAATTTTTTTTCAAAAGTAGCAATTGTGAGCGGATAACAATTTCGAATAATGTGTGGACACACAGGAAACAGCTATAAATTGTGAGCGCTCACAATTGACC	0.434789054618892	0.589918475507339	0.758134182575332	0.601525300664376	1.15102211097205	2.27113237639553	2.21416214516002	1.74894290835059	1.71107724368379	1.98155252675531	0.863503349308431	4	4	up_326x_ext_UV5
STERIC-55-up_326x-lacOscram-ext_UV5-minus10cons-lacOscram	STERIC	55	up_326x	lacOscram	ext_UV5	minus10cons	lacOscram	GCAGCTGGCACGACAGGTTTCCCGACTGGAAAGCGAATGTAAGTTAGGAAAATTTTTTTTCAAAAGTAGCTTAACGGTGTGCATAATAGAATCGTATAATGTGTGGACACACAGGAAACAGCTATTTAACGGTGTGCATAATAGAAGACC	0.530989589337642	0.636977081530663	0.669973496356108	0.68249424369576	1.40569490315094	2.45230372153047	1.95668522536879	1.98436120007494	1.9289993123407	1.97052321272187	0.97892747463563	9.5	7.5	up_326x_ext_UV5
STERIC-55-up_326x-lacOscram-ext_UV5-minus10cons-lacO2	STERIC	55	up_326x	lacOscram	ext_UV5	minus10cons	lacO2	GCAGCTGGCACGACAGGTTTCCCGACTGGAAAGCGAATGTAAGTTAGGAAAATTTTTTTTCAAAAGTAGCTTAACGGTGTGCATAATAGAATCGTATAATGTGTGGACACACAGGAAACAGCTATAAATTGTAGCGAGTAACAACCGACC	1.10419382799973	1.38419437512388	1.42933881931816	1.21343018192445	2.92314513745197	5.32902221423867	4.17444296679965	3.52806458699473	4.12608367584532	3.85125377689719	1.07136115012643	9	10	up_326x_ext_UV5
STERIC-55-up_326x-lacO1-ext_UV5-minus10_7A-lacO2	STERIC	55	up_326x	lacO1	ext_UV5	minus10_7A	lacO2	GCAGCTGGCACGACAGGTTTCCCGACTGGAAAGCGAATGTAAGTTAGGAAAATTTTTTTTCAAAAGTAGCAATTGTGAGCGGATAACAATTTCGTATAAAGTGTGGACACACAGGAAACAGCTATAAATTGTAGCGAGTAACAACCGACC	0.61326343122968	0.723550242846443	0.400119613532535	0.497027722891101	1.6234993997599	2.78560250391236	1.16856583198815	1.44511479441336	2.20455095183613	1.30684031320075	1.68693215962758	6.5	7	up_326x_ext_UV5
STERIC-55-up_326x-lacO2-ext_UV5-minus10_7A-lacO3	STERIC	55	up_326x	lacO2	ext_UV5	minus10_7A	lacO3	GCAGCTGGCACGACAGGTTTCCCGACTGGAAAGCGAATGTAAGTTAGGAAAATTTTTTTTCAAAAGTAGCAAATTGTAGCGAGTAACAACCTCGTATAAAGTGTGGACACACAGGAAACAGCTATGGCAGTGAGCGCAACGCAATTGACC	0.117656121102991	0.15112455242322	0.0842660292124898	0.22178469760755	0.311472415052978	0.581815756120339	0.246102413389999	0.644841993566999	0.446644085586658	0.445472203478499	1.00263065147277	5	4.5	up_326x_ext_UV5
STERIC-55-up_326x-lacOsym-ext_UV5-minus10_7A-lacO1	STERIC	55	up_326x	lacOsym	ext_UV5	minus10_7A	lacO1	GCAGCTGGCACGACAGGTTTCCCGACTGGAAAGCGAATGTAAGTTAGGAAAATTTTTTTTCAAAAGTAGCAAATTGTGAGCGCTCACAATTTCGTATAAAGTGTGGACACACAGGAAACAGCTATAATTGTGAGCGGATAACAATTGACC	0.148227757633549	0.28840458802581	0.159051703863639	0.0475942462727003	0.392405063291139	1.11033138401559	0.464517060320095	0.138380911667379	0.751368223653367	0.301448985993737	2.4925219807141	6.5	8	up_326x_ext_UV5
STERIC-55-up_326x-lacO3-ext_UV5-minus10cons-lacO2	STERIC	55	up_326x	lacO3	ext_UV5	minus10cons	lacO2	GCAGCTGGCACGACAGGTTTCCCGACTGGAAAGCGAATGTAAGTTAGGAAAATTTTTTTTCAAAAGTAGCGGCAGTGAGCGCAACGCAATTTCGTATAATGTGTGGACACACAGGAAACAGCTATAAATTGTAGCGAGTAACAACCGACC	0.215257221563426	0.0705337307671818	0.236723530477604	0.386181384230244	0.569852941176471	0.271548436308162	0.691360833080578	1.1228275727397	0.420700688742316	0.907094202910139	0.463789413924843	3	4.5	up_326x_ext_UV5
STERIC-55-up_326x-lacO3-ext_UV5-minus10_7A-lacOscram	STERIC	55	up_326x	lacO3	ext_UV5	minus10_7A	lacOscram	GCAGCTGGCACGACAGGTTTCCCGACTGGAAAGCGAATGTAAGTTAGGAAAATTTTTTTTCAAAAGTAGCGGCAGTGAGCGCAACGCAATTTCGTATAAAGTGTGGACACACAGGAAACAGCTATTTAACGGTGTGCATAATAGAAGACC	0.17960990914363	0.317532648806246	0.247721551376526	0.256885339925539	0.475483397242392	1.22247176382515	0.723481006666937	0.746897583569273	0.84897758053377	0.735189295118105	1.15477413255505	11	10.5	up_326x_ext_UV5
STERIC-55-up_326x-lacO2-ext_UV5-minus10cons-lacO1	STERIC	55	up_326x	lacO2	ext_UV5	minus10cons	lacO1	GCAGCTGGCACGACAGGTTTCCCGACTGGAAAGCGAATGTAAGTTAGGAAAATTTTTTTTCAAAAGTAGCAAATTGTAGCGAGTAACAACCTCGTATAATGTGTGGACACACAGGAAACAGCTATAATTGTGAGCGGATAACAATTGACC	0.659089737391326	0.739455949531292	1.62324706613214	0.764286284688769	1.7448159119763	2.8468380252958	4.74075999826682	2.2221726602018	2.29582696863605	3.48146632923431	0.659442531256931	3.5	3.5	up_326x_ext_UV5
STERIC-55-up_326x-lacO3-ext_UV5-minus10_12A-lacOsym	STERIC	55	up_326x	lacO3	ext_UV5	minus10_12A	lacOsym	GCAGCTGGCACGACAGGTTTCCCGACTGGAAAGCGAATGTAAGTTAGGAAAATTTTTTTTCAAAAGTAGCGGCAGTGAGCGCAACGCAATTTCGAATAATGTGTGGACACACAGGAAACAGCTATAAATTGTGAGCGCTCACAATTGACC	0.187199947829302	0.266741911570957	0.294978693188219	0.244347494022045	0.495576594753997	1.02693205360187	0.861497438181042	0.710443627842573	0.761254324177932	0.785970533011808	0.968553262755075	11.5	10	up_326x_ext_UV5
STERIC-55-up_326x-lacOsym-ext_UV5-minus10_12G-lacOscram	STERIC	55	up_326x	lacOsym	ext_UV5	minus10_12G	lacOscram	GCAGCTGGCACGACAGGTTTCCCGACTGGAAAGCGAATGTAAGTTAGGAAAATTTTTTTTCAAAAGTAGCAAATTGTGAGCGCTCACAATTTCGGATAATGTGTGGACACACAGGAAACAGCTATTTAACGGTGTGCATAATAGAAGACC	0.219326761075571	0.352231099674823	0.381249899445239	0.396650912017005	0.580626280362892	1.35605763789125	1.11345605382176	1.15326786570196	0.968341959127073	1.13336195976186	0.854397794796765	14	13	up_326x_ext_UV5
STERIC-55-up_326x-lacO3-ext_UV5-minus10cons-lacOsym	STERIC	55	up_326x	lacO3	ext_UV5	minus10cons	lacOsym	GCAGCTGGCACGACAGGTTTCCCGACTGGAAAGCGAATGTAAGTTAGGAAAATTTTTTTTCAAAAGTAGCGGCAGTGAGCGCAACGCAATTTCGTATAATGTGTGGACACACAGGAAACAGCTATAAATTGTGAGCGCTCACAATTGACC	0.230045885640303	0.469788857278134	0.691254805984653	0.662703630521468	0.60900314324203	1.80864429261456	2.018838167766	1.92681972588448	1.2088237179283	1.97282894682524	0.612736202940243	11.5	11	up_326x_ext_UV5
STERIC-55-up_326x-lacOscram-ext_UV5-minus10_7A-lacOscram	STERIC	55	up_326x	lacOscram	ext_UV5	minus10_7A	lacOscram	GCAGCTGGCACGACAGGTTTCCCGACTGGAAAGCGAATGTAAGTTAGGAAAATTTTTTTTCAAAAGTAGCTTAACGGTGTGCATAATAGAATCGTATAAAGTGTGGACACACAGGAAACAGCTATTTAACGGTGTGCATAATAGAAGACC	0.467917738768778	0.560422551731972	0.846426521289904	0.718394323969734	1.23872406105299	2.15757575757576	2.47202356149317	2.08874116669486	1.69814990931438	2.28038236409401	0.744677706709525	7	7	up_326x_ext_UV5
STERIC-55-up_326x-lacOsym-ext_UV5-minus10_12G-lacO2	STERIC	55	up_326x	lacOsym	ext_UV5	minus10_12G	lacO2	GCAGCTGGCACGACAGGTTTCCCGACTGGAAAGCGAATGTAAGTTAGGAAAATTTTTTTTCAAAAGTAGCAAATTGTGAGCGCTCACAATTTCGGATAATGTGTGGACACACAGGAAACAGCTATAAATTGTAGCGAGTAACAACCGACC	0.28905969752803	0.330463590446241	0.403784342719574	0.342644897989193	0.765231092436975	1.2722547108512	1.17926882470989	0.996244652982724	1.01874290164409	1.0877567388463	0.936553978718244	4	4	up_326x_ext_UV5
STERIC-55-up_326x-lacO1-ext_UV5-minus10_12A-lacOscram	STERIC	55	up_326x	lacO1	ext_UV5	minus10_12A	lacOscram	GCAGCTGGCACGACAGGTTTCCCGACTGGAAAGCGAATGTAAGTTAGGAAAATTTTTTTTCAAAAGTAGCAATTGTGAGCGGATAACAATTTCGAATAATGTGTGGACACACAGGAAACAGCTATTTAACGGTGTGCATAATAGAAGACC	0.132565956826986	0.206471466427569	0.279709133198601	0.120355234279526	0.350943396226415	0.794896331738437	0.816902058524878	0.349934463676862	0.572919863982426	0.58341826110087	0.982005367643732	9	9.5	up_326x_ext_UV5
STERIC-55-up_326x-lacO3-ext_UV5-minus10_12G-lacOscram	STERIC	55	up_326x	lacO3	ext_UV5	minus10_12G	lacOscram	GCAGCTGGCACGACAGGTTTCCCGACTGGAAAGCGAATGTAAGTTAGGAAAATTTTTTTTCAAAAGTAGCGGCAGTGAGCGCAACGCAATTTCGGATAATGTGTGGACACACAGGAAACAGCTATTTAACGGTGTGCATAATAGAAGACC	0.231847778152217	0.214769374061774	0.241365168330106	0.290307657971344	0.61377331420373	0.826842520011613	0.704916927846864	0.844073423159539	0.720307917107672	0.774495175503202	0.930035382905615	7	7.5	up_326x_ext_UV5
STERIC-55-up_326x-lacO2-ext_UV5-minus10_12A-lacOscram	STERIC	55	up_326x	lacO2	ext_UV5	minus10_12A	lacOscram	GCAGCTGGCACGACAGGTTTCCCGACTGGAAAGCGAATGTAAGTTAGGAAAATTTTTTTTCAAAAGTAGCAAATTGTAGCGAGTAACAACCTCGAATAATGTGTGGACACACAGGAAACAGCTATTTAACGGTGTGCATAATAGAAGACC	0.221551292369375	0.273286605588973	0.466752390975637	0.297944789166727	0.586515307877537	1.05212852920833	1.36316960640209	0.866278484907659	0.819321918542931	1.11472404565487	0.73499977123181	10	8.5	up_326x_ext_UV5
STERIC-55-up_326x-lacO2-ext_UV5-minus10cons-lacO2	STERIC	55	up_326x	lacO2	ext_UV5	minus10cons	lacO2	GCAGCTGGCACGACAGGTTTCCCGACTGGAAAGCGAATGTAAGTTAGGAAAATTTTTTTTCAAAAGTAGCAAATTGTAGCGAGTAACAACCTCGTATAATGTGTGGACACACAGGAAACAGCTATAAATTGTAGCGAGTAACAACCGACC	0.30788305629678	0.225087337101362	0.56447858540577	0.590118021604598	0.815062388591801	0.866565737524861	1.64858298739846	1.71577609093969	0.840814063058331	1.68217953916907	0.499836101605217	8.5	9	up_326x_ext_UV5
STERIC-55-up_326x-lacO1-ext_UV5-minus10cons-lacO1	STERIC	55	up_326x	lacO1	ext_UV5	minus10cons	lacO1	GCAGCTGGCACGACAGGTTTCCCGACTGGAAAGCGAATGTAAGTTAGGAAAATTTTTTTTCAAAAGTAGCAATTGTGAGCGGATAACAATTTCGTATAATGTGTGGACACACAGGAAACAGCTATAATTGTGAGCGGATAACAATTGACC	1.63757946668629	1.58562801078573	0.472285089702764	0.430218377611943	4.33518312985572	6.10452335658423	1.37932808119948	1.25086572374505	5.21985324321997	1.31509690247226	3.9691776578647	9	10.5	up_326x_ext_UV5
STERIC-55-up_326x-lacO2-ext_UV5-minus10cons-lacO3	STERIC	55	up_326x	lacO2	ext_UV5	minus10cons	lacO3	GCAGCTGGCACGACAGGTTTCCCGACTGGAAAGCGAATGTAAGTTAGGAAAATTTTTTTTCAAAAGTAGCAAATTGTAGCGAGTAACAACCTCGTATAATGTGTGGACACACAGGAAACAGCTATGGCAGTGAGCGCAACGCAATTGACC	0.349683159927525	0.429425949082548	0.324761748663531	0.438034482655531	0.925720288115246	1.65325077399381	0.948480079930061	1.27359115436585	1.28948553105453	1.11103561714796	1.16061583548928	15.5	15.5	up_326x_ext_UV5
STERIC-55-up_326x-lacO2-ext_UV5-minus10_7A-lacO1	STERIC	55	up_326x	lacO2	ext_UV5	minus10_7A	lacO1	GCAGCTGGCACGACAGGTTTCCCGACTGGAAAGCGAATGTAAGTTAGGAAAATTTTTTTTCAAAAGTAGCAAATTGTAGCGAGTAACAACCTCGTATAAAGTGTGGACACACAGGAAACAGCTATAATTGTGAGCGGATAACAATTGACC	0.213588560931152	0.320789001511759	0.151264612825351	0.212532927321196	0.565435476516188	1.23500842501735	0.441774539808325	0.617942346928469	0.900221950766767	0.529858443368397	1.69898576126089	17.5	16.5	up_326x_ext_UV5
STERIC-55-up_326x-lacO3-ext_UV5-minus10cons-lacO3	STERIC	55	up_326x	lacO3	ext_UV5	minus10cons	lacO3	GCAGCTGGCACGACAGGTTTCCCGACTGGAAAGCGAATGTAAGTTAGGAAAATTTTTTTTCAAAAGTAGCGGCAGTGAGCGCAACGCAATTTCGTATAATGTGTGGACACACAGGAAACAGCTATGGCAGTGAGCGCAACGCAATTGACC	0.400801355616335	0.405568951911296	0.572754877555746	0.555795419175005	1.06104608090087	1.56140350877193	1.67275423993125	1.61598266238552	1.3112247948364	1.64436845115838	0.797403278999122	9	9	up_326x_ext_UV5
STERIC-55-up_326x-lacO1-ext_UV5-minus10_7A-lacO3	STERIC	55	up_326x	lacO1	ext_UV5	minus10_7A	lacO3	GCAGCTGGCACGACAGGTTTCCCGACTGGAAAGCGAATGTAAGTTAGGAAAATTTTTTTTCAAAAGTAGCAATTGTGAGCGGATAACAATTTCGTATAAAGTGTGGACACACAGGAAACAGCTATGGCAGTGAGCGCAACGCAATTGACC	0.47171553883011	0.527609457197673	0.477318561585546	0.573207214337991	1.24877802123715	2.03124833359996	1.39402854341017	1.66660769118867	1.64001317741855	1.53031811729942	1.07168121378104	5.5	5	up_326x_ext_UV5
STERIC-55-up_326x-lacO1-ext_UV5-minus10_7A-lacO1	STERIC	55	up_326x	lacO1	ext_UV5	minus10_7A	lacO1	GCAGCTGGCACGACAGGTTTCCCGACTGGAAAGCGAATGTAAGTTAGGAAAATTTTTTTTCAAAAGTAGCAATTGTGAGCGGATAACAATTTCGTATAAAGTGTGGACACACAGGAAACAGCTATAATTGTGAGCGGATAACAATTGACC	1.00029094959561	0.935194289113105	0.451092266992933	0.488308653352443	2.64808184143223	3.60041279669763	1.31743356849752	1.41976398236903	3.12424731906493	1.36859877543327	2.28280733195589	13	12	up_326x_ext_UV5
STERIC-55-up_326x-lacO1-ext_UV5-minus10_12A-lacO2	STERIC	55	up_326x	lacO1	ext_UV5	minus10_12A	lacO2	GCAGCTGGCACGACAGGTTTCCCGACTGGAAAGCGAATGTAAGTTAGGAAAATTTTTTTTCAAAAGTAGCAATTGTGAGCGGATAACAATTTCGAATAATGTGTGGACACACAGGAAACAGCTATAAATTGTAGCGAGTAACAACCGACC	0.138689216577778	0.260572798119174	0.0635702575451366	0.160284021124689	0.367153572838531	1.00318152895191	0.185659558755654	0.466027948879827	0.685167550895222	0.32584375381774	2.10274876491408	6	5	up_326x_ext_UV5
STERIC-55-up_326x-lacOscram-ext_UV5-minus10_12A-lacO1	STERIC	55	up_326x	lacOscram	ext_UV5	minus10_12A	lacO1	GCAGCTGGCACGACAGGTTTCCCGACTGGAAAGCGAATGTAAGTTAGGAAAATTTTTTTTCAAAAGTAGCTTAACGGTGTGCATAATAGAATCGAATAATGTGTGGACACACAGGAAACAGCTATAATTGTGAGCGGATAACAATTGACC	0.287231257808186	0.271351888688852	0.312993643218096	0.380247217133554	0.760390642743584	1.04468004543733	0.914110842667838	1.10557390203082	0.902535344090459	1.00984237234933	0.893738833706069	11.5	12	up_326x_ext_UV5
STERIC-55-up_326x-lacOsym-ext_UV5-minus10_7A-lacOsym	STERIC	55	up_326x	lacOsym	ext_UV5	minus10_7A	lacOsym	GCAGCTGGCACGACAGGTTTCCCGACTGGAAAGCGAATGTAAGTTAGGAAAATTTTTTTTCAAAAGTAGCAAATTGTGAGCGCTCACAATTTCGTATAAAGTGTGGACACACAGGAAACAGCTATAAATTGTGAGCGCTCACAATTGACC	0.702553802205681	1.05582796032014	0.950375350299792	0.50465465432525	1.85987883525503	4.06484143851315	2.77561040339703	1.4672902002184	2.96236013688409	2.12145030180771	1.39638441417168	11	10.5	up_326x_ext_UV5
STERIC-55-up_326x-lacO1-ext_UV5-minus10_12A-lacO1	STERIC	55	up_326x	lacO1	ext_UV5	minus10_12A	lacO1	GCAGCTGGCACGACAGGTTTCCCGACTGGAAAGCGAATGTAAGTTAGGAAAATTTTTTTTCAAAAGTAGCAATTGTGAGCGGATAACAATTTCGAATAATGTGTGGACACACAGGAAACAGCTATAATTGTGAGCGGATAACAATTGACC	0.189501554005182	0.238444738131575	0.22924935638549	0.24356510056828	0.501669663498587	0.917990514343602	0.669532199414599	0.708168808344555	0.709830088921094	0.688850503879577	1.03045593336052	3.5	3	up_326x_ext_UV5
STERIC-55-up_326x-lacOsym-ext_UV5-minus10_12G-lacOsym	STERIC	55	up_326x	lacOsym	ext_UV5	minus10_12G	lacOsym	GCAGCTGGCACGACAGGTTTCCCGACTGGAAAGCGAATGTAAGTTAGGAAAATTTTTTTTCAAAAGTAGCAAATTGTGAGCGCTCACAATTTCGGATAATGTGTGGACACACAGGAAACAGCTATAAATTGTGAGCGCTCACAATTGACC	0.136699431425846	0.267775924233042	0.425342814120186	0.255698886225177	0.361885991510006	1.03091290813002	1.24223122949238	0.743447953465528	0.696399449820014	0.992839591478952	0.701421917293452	8.5	10.5	up_326x_ext_UV5
STERIC-55-up_326x-lacOscram-ext_UV5-minus10_12A-lacOscram	STERIC	55	up_326x	lacOscram	ext_UV5	minus10_12A	lacOscram	GCAGCTGGCACGACAGGTTTCCCGACTGGAAAGCGAATGTAAGTTAGGAAAATTTTTTTTCAAAAGTAGCTTAACGGTGTGCATAATAGAATCGAATAATGTGTGGACACACAGGAAACAGCTATTTAACGGTGTGCATAATAGAAGACC	0.646693255241315	0.458054345688051	0.461720817959413	0.560546769691411	1.71199856089225	1.76346749226006	1.34847468990949	1.62979727796624	1.73773302657615	1.48913598393786	1.1669404576343	8.5	9	up_326x_ext_UV5
STERIC-55-up_326x-lacOsym-ext_UV5-minus10_12A-lacOsym	STERIC	55	up_326x	lacOsym	ext_UV5	minus10_12A	lacOsym	GCAGCTGGCACGACAGGTTTCCCGACTGGAAAGCGAATGTAAGTTAGGAAAATTTTTTTTCAAAAGTAGCAAATTGTGAGCGCTCACAATTTCGAATAATGTGTGGACACACAGGAAACAGCTATAAATTGTGAGCGCTCACAATTGACC	0.191060424394983	0.173576835385904	0.319270970896666	0.234219960721318	0.505796479175612	0.668254999639015	0.932444037025915	0.680997688451782	0.587025739407314	0.806720862738849	0.727668970174316	3	3.5	up_326x_ext_UV5
STERIC-55-up_326x-lacOsym-ext_UV5-minus10_12A-lacOscram	STERIC	55	up_326x	lacOsym	ext_UV5	minus10_12A	lacOscram	GCAGCTGGCACGACAGGTTTCCCGACTGGAAAGCGAATGTAAGTTAGGAAAATTTTTTTTCAAAAGTAGCAAATTGTGAGCGCTCACAATTTCGAATAATGTGTGGACACACAGGAAACAGCTATTTAACGGTGTGCATAATAGAAGACC	0.19564206646238	0.194673096917422	0.132803542399971	0.114464162285844	0.517925513400627	0.749473684210526	0.387858222308755	0.332806092560047	0.633699598805576	0.360332157434401	1.75865402443561	4.5	4	up_326x_ext_UV5
STERIC-55-up_326x-lacO3-ext_UV5-minus10_7A-lacOsym	STERIC	55	up_326x	lacO3	ext_UV5	minus10_7A	lacOsym	GCAGCTGGCACGACAGGTTTCCCGACTGGAAAGCGAATGTAAGTTAGGAAAATTTTTTTTCAAAAGTAGCGGCAGTGAGCGCAACGCAATTTCGTATAAAGTGTGGACACACAGGAAACAGCTATAAATTGTGAGCGCTCACAATTGACC	0.208658095062942	0.229702769224097	0.363985699808088	0.333722780840253	0.552382996994418	0.884334730631889	1.06303524681736	0.970303477278433	0.718358863813154	1.0166693620479	0.706580615713794	13	13.5	up_326x_ext_UV5
STERIC-55-up_326x-lacOscram-ext_UV5-minus10_12G-lacO2	STERIC	55	up_326x	lacOscram	ext_UV5	minus10_12G	lacO2	GCAGCTGGCACGACAGGTTTCCCGACTGGAAAGCGAATGTAAGTTAGGAAAATTTTTTTTCAAAAGTAGCTTAACGGTGTGCATAATAGAATCGGATAATGTGTGGACACACAGGAAACAGCTATAAATTGTAGCGAGTAACAACCGACC	0.761604418633467	0.744609242941243	1.51599928469545	1.0431324931488	2.01620421753607	2.86667773534783	4.42753842975388	3.03292176463345	2.44144097644195	3.73023009719367	0.654501441688196	8	8	up_326x_ext_UV5
STERIC-55-up_326x-lacOscram-ext_UV5-minus10_12A-lacO3	STERIC	55	up_326x	lacOscram	ext_UV5	minus10_12A	lacO3	GCAGCTGGCACGACAGGTTTCCCGACTGGAAAGCGAATGTAAGTTAGGAAAATTTTTTTTCAAAAGTAGCTTAACGGTGTGCATAATAGAATCGAATAATGTGTGGACACACAGGAAACAGCTATGGCAGTGAGCGCAACGCAATTGACC	0.719437469403096	0.381964409736564	0.724232359177615	0.640358949850877	1.90457516339869	1.47052817228256	2.11515047183837	1.86185226607019	1.68755166784063	1.98850136895428	0.848655019396884	12	11	up_326x_ext_UV5
STERIC-55-up_326x-lacOscram-ext_UV5-minus10cons-lacO3	STERIC	55	up_326x	lacOscram	ext_UV5	minus10cons	lacO3	GCAGCTGGCACGACAGGTTTCCCGACTGGAAAGCGAATGTAAGTTAGGAAAATTTTTTTTCAAAAGTAGCTTAACGGTGTGCATAATAGAATCGTATAATGTGTGGACACACAGGAAACAGCTATGGCAGTGAGCGCAACGCAATTGACC	1.43304108341526	1.3049939745173	2.08683818177716	1.34008171971277	3.79370629370629	5.02410788876954	6.09469696969697	3.8963056378731	4.40890709123792	4.99550130378503	0.882575506065296	11	10	up_326x_ext_UV5
STERIC-55-up_326x-lacOsym-ext_UV5-minus10cons-lacO1	STERIC	55	up_326x	lacOsym	ext_UV5	minus10cons	lacO1	GCAGCTGGCACGACAGGTTTCCCGACTGGAAAGCGAATGTAAGTTAGGAAAATTTTTTTTCAAAAGTAGCAAATTGTGAGCGCTCACAATTTCGTATAATGTGTGGACACACAGGAAACAGCTATAATTGTGAGCGGATAACAATTGACC	0.599347117524229	0.495351391647384	0.373219879673088	0.62078962074463	1.58665858095816	1.90705772063747	1.09000404992452	1.80495417828611	1.74685815079781	1.44747911410532	1.20682788012285	11.5	12	up_326x_ext_UV5
STERIC-55-up_326x-lacOscram-ext_UV5-minus10_12G-lacOscram	STERIC	55	up_326x	lacOscram	ext_UV5	minus10_12G	lacOscram	GCAGCTGGCACGACAGGTTTCCCGACTGGAAAGCGAATGTAAGTTAGGAAAATTTTTTTTCAAAAGTAGCTTAACGGTGTGCATAATAGAATCGGATAATGTGTGGACACACAGGAAACAGCTATTTAACGGTGTGCATAATAGAAGACC	0.366297238566794	0.377360910433694	0.727926033635223	0.478768371099445	0.96970293133976	1.45280511944467	2.12593800041649	1.39202548330404	1.21125402539222	1.75898174186027	0.688610914239062	15.5	16	up_326x_ext_UV5
STERIC-55-up_326x-lacOsym-ext_UV5-minus10_7A-lacO3	STERIC	55	up_326x	lacOsym	ext_UV5	minus10_7A	lacO3	GCAGCTGGCACGACAGGTTTCCCGACTGGAAAGCGAATGTAAGTTAGGAAAATTTTTTTTCAAAAGTAGCAAATTGTGAGCGCTCACAATTTCGTATAAAGTGTGGACACACAGGAAACAGCTATGGCAGTGAGCGCAACGCAATTGACC	0.220943261378309	0.351141949706749	0.218514028133173	0.344859976117608	0.584905660377359	1.35186450975925	0.638179230535919	1.00268502245655	0.968385085068303	0.820432126496235	1.18033540349513	6	6.5	up_326x_ext_UV5
STERIC-55-up_326x-lacOscram-ext_UV5-minus10_7A-lacO2	STERIC	55	up_326x	lacOscram	ext_UV5	minus10_7A	lacO2	GCAGCTGGCACGACAGGTTTCCCGACTGGAAAGCGAATGTAAGTTAGGAAAATTTTTTTTCAAAAGTAGCTTAACGGTGTGCATAATAGAATCGTATAAAGTGTGGACACACAGGAAACAGCTATAAATTGTAGCGAGTAACAACCGACC	0.658874278176749	0.684849971719751	0.691986292551833	0.82100074820408	1.74424552429668	2.63660998650472	2.02097450445146	2.38707072626229	2.1904277554007	2.20402261535688	0.993831796524476	13	13	up_326x_ext_UV5
STERIC-55-up_326x-lacO2-ext_UV5-minus10_12A-lacO1	STERIC	55	up_326x	lacO2	ext_UV5	minus10_12A	lacO1	GCAGCTGGCACGACAGGTTTCCCGACTGGAAAGCGAATGTAAGTTAGGAAAATTTTTTTTCAAAAGTAGCAAATTGTAGCGAGTAACAACCTCGAATAATGTGTGGACACACAGGAAACAGCTATAATTGTGAGCGGATAACAATTGACC	0.501432206928987	0.515182182157592	1.13395212736625	0.710053189004905	1.32744730162234	1.98340445708867	3.31175395140363	2.06448920451102	1.6554258793555	2.68812157795733	0.615829988096536	9.5	8	up_326x_ext_UV5
STERIC-55-up_326x-lacO1-ext_UV5-minus10_12G-lacO1	STERIC	55	up_326x	lacO1	ext_UV5	minus10_12G	lacO1	GCAGCTGGCACGACAGGTTTCCCGACTGGAAAGCGAATGTAAGTTAGGAAAATTTTTTTTCAAAAGTAGCAATTGTGAGCGGATAACAATTTCGGATAATGTGTGGACACACAGGAAACAGCTATAATTGTGAGCGGATAACAATTGACC	0.181390085370781	0.207009152538057	0.136330031883119	0.193422031172597	0.480196078431373	0.796966374269006	0.398157480274367	0.56237715913936	0.638581226350189	0.480267319706864	1.32963705866965	15	18.5	up_326x_ext_UV5
STERIC-55-up_326x-lacO3-ext_UV5-minus10_12G-lacO2	STERIC	55	up_326x	lacO3	ext_UV5	minus10_12G	lacO2	GCAGCTGGCACGACAGGTTTCCCGACTGGAAAGCGAATGTAAGTTAGGAAAATTTTTTTTCAAAAGTAGCGGCAGTGAGCGCAACGCAATTTCGGATAATGTGTGGACACACAGGAAACAGCTATAAATTGTAGCGAGTAACAACCGACC	0.275529243601186	0.186657791742593	0.352205420567032	0.335064666031886	0.729411764705882	0.718615489654763	1.02863045548299	0.974205026535188	0.724013627180323	1.00141774100909	0.722988616569507	6	5	up_326x_ext_UV5
STERIC-55-up_326x-lacO1-ext_UV5-minus10_12G-lacO3	STERIC	55	up_326x	lacO1	ext_UV5	minus10_12G	lacO3	GCAGCTGGCACGACAGGTTTCCCGACTGGAAAGCGAATGTAAGTTAGGAAAATTTTTTTTCAAAAGTAGCAATTGTGAGCGGATAACAATTTCGGATAATGTGTGGACACACAGGAAACAGCTATGGCAGTGAGCGCAACGCAATTGACC	0.199246353843833	0.287006221409318	0.312266965325372	0.250306246718457	0.527467185221196	1.10494779996348	0.911988549914425	0.727768781513572	0.81620749259234	0.819878665713999	0.995522297048111	13	16.5	up_326x_ext_UV5
STERIC-55-up_326x-lacO1-ext_UV5-minus10_12A-lacO3	STERIC	55	up_326x	lacO1	ext_UV5	minus10_12A	lacO3	GCAGCTGGCACGACAGGTTTCCCGACTGGAAAGCGAATGTAAGTTAGGAAAATTTTTTTTCAAAAGTAGCAATTGTGAGCGGATAACAATTTCGAATAATGTGTGGACACACAGGAAACAGCTATGGCAGTGAGCGCAACGCAATTGACC	0.373756036723582	0.252048501187811	0.374901518855933	0.379989537455155	0.989448694275917	0.970363762513629	1.0949153465077	1.10482469489745	0.979906228394773	1.09987002070258	0.890929118850633	6	6	up_326x_ext_UV5
STERIC-55-up_326x-lacO1-ext_UV5-minus10_12G-lacOsym	STERIC	55	up_326x	lacO1	ext_UV5	minus10_12G	lacOsym	GCAGCTGGCACGACAGGTTTCCCGACTGGAAAGCGAATGTAAGTTAGGAAAATTTTTTTTCAAAAGTAGCAATTGTGAGCGGATAACAATTTCGGATAATGTGTGGACACACAGGAAACAGCTATAAATTGTGAGCGCTCACAATTGACC	0.276572914978463	0.202784475955648	0.388575892899628	0.135460547083839	0.732174688057041	0.780701754385965	1.13485191982439	0.393853363976387	0.756438221221503	0.764352641900389	0.989645589947582	4	4	up_326x_ext_UV5
STERIC-55-up_326x-lacOsym-ext_UV5-minus10_12A-lacO3	STERIC	55	up_326x	lacOsym	ext_UV5	minus10_12A	lacO3	GCAGCTGGCACGACAGGTTTCCCGACTGGAAAGCGAATGTAAGTTAGGAAAATTTTTTTTCAAAAGTAGCAAATTGTGAGCGCTCACAATTTCGAATAATGTGTGGACACACAGGAAACAGCTATGGCAGTGAGCGCAACGCAATTGACC	0.180287636832906	0.210959142736695	0.22688666493698	0.323955176280691	0.477277553620726	0.812173476604385	0.662631861603404	0.941904035547302	0.644725515112556	0.802267948575353	0.803628658302308	12	12.5	up_326x_ext_UV5
STERIC-55-up_326x-lacO1-ext_UV5-minus10_7A-lacOsym	STERIC	55	up_326x	lacO1	ext_UV5	minus10_7A	lacOsym	GCAGCTGGCACGACAGGTTTCCCGACTGGAAAGCGAATGTAAGTTAGGAAAATTTTTTTTCAAAAGTAGCAATTGTGAGCGGATAACAATTTCGTATAAAGTGTGGACACACAGGAAACAGCTATAAATTGTGAGCGCTCACAATTGACC	0.340497786836693	0.289378927850222	0.323417347142077	0.339397295832307	0.901403743315508	1.11408250355619	0.944553699844433	0.986802205998106	1.00774312343585	0.96567795292127	1.04356024737577	13.5	14	up_326x_ext_UV5
STERIC-55-up_326x-lacOscram-ext_UV5-minus10_12A-lacO2	STERIC	55	up_326x	lacOscram	ext_UV5	minus10_12A	lacO2	GCAGCTGGCACGACAGGTTTCCCGACTGGAAAGCGAATGTAAGTTAGGAAAATTTTTTTTCAAAAGTAGCTTAACGGTGTGCATAATAGAATCGAATAATGTGTGGACACACAGGAAACAGCTATAAATTGTAGCGAGTAACAACCGACC	0.231753569384175	0.389346193834844	0.58778529589473	0.519265430488051	0.613523914238593	1.49894736842105	1.71665119653469	1.50977122857615	1.05623564132982	1.61321121255542	0.654741073648183	5	4.5	up_326x_ext_UV5
STERIC-55-up_326x-lacOscram-ext_UV5-minus10_12A-lacOsym	STERIC	55	up_326x	lacOscram	ext_UV5	minus10_12A	lacOsym	GCAGCTGGCACGACAGGTTTCCCGACTGGAAAGCGAATGTAAGTTAGGAAAATTTTTTTTCAAAAGTAGCTTAACGGTGTGCATAATAGAATCGAATAATGTGTGGACACACAGGAAACAGCTATAAATTGTGAGCGCTCACAATTGACC	0.285087076214146	0.283254506096778	0.246935133753108	0.416949047068734	0.754714325921756	1.09050403787246	0.721184241566407	1.21228496658243	0.922609181897108	0.966734604074417	0.954356219389129	5.5	5	up_326x_ext_UV5
STERIC-55-up_326x-lacO2-ext_UV5-minus10_7A-lacOsym	STERIC	55	up_326x	lacO2	ext_UV5	minus10_7A	lacOsym	GCAGCTGGCACGACAGGTTTCCCGACTGGAAAGCGAATGTAAGTTAGGAAAATTTTTTTTCAAAAGTAGCAAATTGTAGCGAGTAACAACCTCGTATAAAGTGTGGACACACAGGAAACAGCTATAAATTGTGAGCGCTCACAATTGACC	0.174098148429321	0.360505735032263	0.232485513307928	0.169506780842879	0.460892049127343	1.38791423001949	0.678983529163535	0.492843246900933	0.924403139573418	0.585913388032234	1.57771294948215	3.5	3	up_326x_ext_UV5
STERIC-55-up_326x-lacOsym-ext_UV5-minus10_12A-lacO1	STERIC	55	up_326x	lacOsym	ext_UV5	minus10_12A	lacO1	GCAGCTGGCACGACAGGTTTCCCGACTGGAAAGCGAATGTAAGTTAGGAAAATTTTTTTTCAAAAGTAGCAAATTGTGAGCGCTCACAATTTCGAATAATGTGTGGACACACAGGAAACAGCTATAATTGTGAGCGGATAACAATTGACC	0.323263476593496	0.348942343531228	0.377788959125383	0.539550562538826	0.85577915376677	1.34339622641509	1.10334823489074	1.56875052305632	1.09958769009093	1.33604937897353	0.823014259350002	5	5	up_326x_ext_UV5
STERIC-55-up_326x-lacO3-ext_UV5-minus10_12G-lacO1	STERIC	55	up_326x	lacO3	ext_UV5	minus10_12G	lacO1	GCAGCTGGCACGACAGGTTTCCCGACTGGAAAGCGAATGTAAGTTAGGAAAATTTTTTTTCAAAAGTAGCGGCAGTGAGCGCAACGCAATTTCGGATAATGTGTGGACACACAGGAAACAGCTATAATTGTGAGCGGATAACAATTGACC	0.347181620623478	0.409750075126876	0.467877095532205	0.328054857171588	0.919097934079798	1.57750045216133	1.36645435244161	0.953823912920234	1.24829919312056	1.16013913268092	1.07599093760066	16.5	13.5	up_326x_ext_UV5
STERIC-55-up_326x-lacO1-ext_UV5-minus10_7A-lacOscram	STERIC	55	up_326x	lacO1	ext_UV5	minus10_7A	lacOscram	GCAGCTGGCACGACAGGTTTCCCGACTGGAAAGCGAATGTAAGTTAGGAAAATTTTTTTTCAAAAGTAGCAATTGTGAGCGGATAACAATTTCGTATAAAGTGTGGACACACAGGAAACAGCTATTTAACGGTGTGCATAATAGAAGACC	0.653064532306089	1.03327108442333	0.518263859666442	0.392742106868233	1.72886531661845	3.97799952172873	1.51361097501225	1.14190296211849	2.85343241917359	1.32775696856537	2.14906228077018	10.5	11	up_326x_ext_UV5
STERIC-55-up_326x-lacO3-ext_UV5-minus10_7A-lacO1	STERIC	55	up_326x	lacO3	ext_UV5	minus10_7A	lacO1	GCAGCTGGCACGACAGGTTTCCCGACTGGAAAGCGAATGTAAGTTAGGAAAATTTTTTTTCAAAAGTAGCGGCAGTGAGCGCAACGCAATTTCGTATAAAGTGTGGACACACAGGAAACAGCTATAATTGTGAGCGGATAACAATTGACC	0.105297800102364	0.152823083328894	0.236383898439616	0.22918034419417	0.27875608842263	0.58835494533435	0.690368923707435	0.666344935564701	0.43355551687849	0.678356929636068	0.639125949684171	9	8.5	up_326x_ext_UV5
STERIC-55-up_326x-lacOsym-ext_UV5-minus10_12A-lacO2	STERIC	55	up_326x	lacOsym	ext_UV5	minus10_12A	lacO2	GCAGCTGGCACGACAGGTTTCCCGACTGGAAAGCGAATGTAAGTTAGGAAAATTTTTTTTCAAAAGTAGCAAATTGTGAGCGCTCACAATTTCGAATAATGTGTGGACACACAGGAAACAGCTATAAATTGTAGCGAGTAACAACCGACC	0.219357359117015	0.175909424925381	0.297970507994765	0.234397601950534	0.580707282913165	0.677235256816741	0.870235156704009	0.68151418271682	0.628971269864953	0.775874669710414	0.810660915247702	10.5	11	up_326x_ext_UV5
STERIC-55-up_326x-lacO3-ext_UV5-minus10_12A-lacO3	STERIC	55	up_326x	lacO3	ext_UV5	minus10_12A	lacO3	GCAGCTGGCACGACAGGTTTCCCGACTGGAAAGCGAATGTAAGTTAGGAAAATTTTTTTTCAAAAGTAGCGGCAGTGAGCGCAACGCAATTTCGAATAATGTGTGGACACACAGGAAACAGCTATGGCAGTGAGCGCAACGCAATTGACC	0.271354558092077	0.231753686806455	0.230643638642636	0.363378292970934	0.718360071301248	0.892230576441103	0.673604258245866	1.0565272779684	0.805295323871175	0.865065768107134	0.930906473889559	7	8	up_326x_ext_UV5
STERIC-55-up_326x-lacO3-ext_UV5-minus10_12A-lacO2	STERIC	55	up_326x	lacO3	ext_UV5	minus10_12A	lacO2	GCAGCTGGCACGACAGGTTTCCCGACTGGAAAGCGAATGTAAGTTAGGAAAATTTTTTTTCAAAAGTAGCGGCAGTGAGCGCAACGCAATTTCGAATAATGTGTGGACACACAGGAAACAGCTATAAATTGTAGCGAGTAACAACCGACC	0.206986254429462	0.223062923551213	0.273915388207145	0.341570776051922	0.547957113880035	0.858771929824562	0.799981187347147	0.993121628992182	0.703364521852298	0.896551408169665	0.784522243167558	6	6.5	up_326x_ext_UV5
STERIC-55-up_326x-lacO2-ext_UV5-minus10_12G-lacOscram	STERIC	55	up_326x	lacO2	ext_UV5	minus10_12G	lacOscram	GCAGCTGGCACGACAGGTTTCCCGACTGGAAAGCGAATGTAAGTTAGGAAAATTTTTTTTCAAAAGTAGCAAATTGTAGCGAGTAACAACCTCGGATAATGTGTGGACACACAGGAAACAGCTATTTAACGGTGTGCATAATAGAAGACC	0.521271541948189	0.225959844636293	0.458550641800666	0.609572461877277	1.37996820349762	0.869924812030075	1.33921605970191	1.77234013789374	1.12494650776385	1.55577809879783	0.723076451990877	5	6.5	up_326x_ext_UV5
STERIC-55-up_326x-lacO3-ext_UV5-minus10cons-lacO1	STERIC	55	up_326x	lacO3	ext_UV5	minus10cons	lacO1	GCAGCTGGCACGACAGGTTTCCCGACTGGAAAGCGAATGTAAGTTAGGAAAATTTTTTTTCAAAAGTAGCGGCAGTGAGCGCAACGCAATTTCGTATAATGTGTGGACACACAGGAAACAGCTATAATTGTGAGCGGATAACAATTGACC	0.483816231323511	0.486682742293555	0.371331028200163	0.340396993316349	1.28081232492997	1.87368421052632	1.08448758130287	0.989708839889116	1.57724826772814	1.03709821059599	1.52082826063478	3.5	5	up_326x_ext_UV5
STERIC-55-up_326x-lacO2-ext_UV5-minus10_12G-lacO1	STERIC	55	up_326x	lacO2	ext_UV5	minus10_12G	lacO1	GCAGCTGGCACGACAGGTTTCCCGACTGGAAAGCGAATGTAAGTTAGGAAAATTTTTTTTCAAAAGTAGCAAATTGTAGCGAGTAACAACCTCGGATAATGTGTGGACACACAGGAAACAGCTATAATTGTGAGCGGATAACAATTGACC	0.475571023202047	0.561374033144081	0.530735108366696	0.665365402790401	1.25898468976632	2.16123887431188	1.55003377114733	1.93455886458447	1.7101117820391	1.7422963178659	0.981527518885982	11	11	up_326x_ext_UV5
STERIC-55-up_326x-lacO1-ext_UV5-minus10cons-lacO2	STERIC	55	up_326x	lacO1	ext_UV5	minus10cons	lacO2	GCAGCTGGCACGACAGGTTTCCCGACTGGAAAGCGAATGTAAGTTAGGAAAATTTTTTTTCAAAAGTAGCAATTGTGAGCGGATAACAATTTCGTATAATGTGTGGACACACAGGAAACAGCTATAAATTGTAGCGAGTAACAACCGACC	0.741138788167747	0.604377261671735	0.252238180466622	0.307231040277718	1.9620253164557	2.32679738562091	0.736672008187339	0.893278385007942	2.14441135103831	0.81497519659764	2.63125965058912	5.5	3.5	up_326x_ext_UV5
STERIC-55-up_326x-lacO3-ext_UV5-minus10_12G-lacOsym	STERIC	55	up_326x	lacO3	ext_UV5	minus10_12G	lacOsym	GCAGCTGGCACGACAGGTTTCCCGACTGGAAAGCGAATGTAAGTTAGGAAAATTTTTTTTCAAAAGTAGCGGCAGTGAGCGCAACGCAATTTCGGATAATGTGTGGACACACAGGAAACAGCTATAAATTGTGAGCGCTCACAATTGACC	0.307772027426856	0.275919860726537	0.541159050254117	0.515118679046709	0.81476846057572	1.06226632154156	1.58047732330596	1.49771449294422	0.938517391058639	1.53909590812509	0.609784865325209	9.5	10.5	up_326x_ext_UV5
STERIC-55-up_326x-lacOsym-ext_UV5-minus10cons-lacOsym	STERIC	55	up_326x	lacOsym	ext_UV5	minus10cons	lacOsym	GCAGCTGGCACGACAGGTTTCCCGACTGGAAAGCGAATGTAAGTTAGGAAAATTTTTTTTCAAAAGTAGCAAATTGTGAGCGCTCACAATTTCGTATAATGTGTGGACACACAGGAAACAGCTATAAATTGTGAGCGCTCACAATTGACC	0.257271281675806	0.109934441177421	0.163301258992572	0.159552523578616	0.681077250177179	0.423237581132318	0.476928061322966	0.463901109918496	0.552157415654749	0.470414585620731	1.17376763504506	7.5	8.5	up_326x_ext_UV5
STERIC-55-up_326x-lacOscram-ext_UV5-minus10_7A-lacO1	STERIC	55	up_326x	lacOscram	ext_UV5	minus10_7A	lacO1	GCAGCTGGCACGACAGGTTTCCCGACTGGAAAGCGAATGTAAGTTAGGAAAATTTTTTTTCAAAAGTAGCTTAACGGTGTGCATAATAGAATCGTATAAAGTGTGGACACACAGGAAACAGCTATAATTGTGAGCGGATAACAATTGACC	0.198698973750855	0.228416433716442	0.284366143962037	0.261015876297912	0.526018099547511	0.879382456140351	0.830503050511516	0.758907173669915	0.702700277843931	0.794705112090715	0.884227705538804	7.5	6.5	up_326x_ext_UV5
STERIC-55-up_326x-lacO2-ext_UV5-minus10_12A-lacO2	STERIC	55	up_326x	lacO2	ext_UV5	minus10_12A	lacO2	GCAGCTGGCACGACAGGTTTCCCGACTGGAAAGCGAATGTAAGTTAGGAAAATTTTTTTTCAAAAGTAGCAAATTGTAGCGAGTAACAACCTCGAATAATGTGTGGACACACAGGAAACAGCTATAAATTGTAGCGAGTAACAACCGACC	0.844106931263748	0.816509678020092	1.31426150430395	1.0250093462219	2.23461407684461	3.14348785871965	3.8383549225888	2.98022847100176	2.68905096778213	3.40929169679528	0.788741828782156	5.5	6	up_326x_ext_UV5
STERIC-55-up_326x-lacO3-ext_UV5-minus10_12G-lacO3	STERIC	55	up_326x	lacO3	ext_UV5	minus10_12G	lacO3	GCAGCTGGCACGACAGGTTTCCCGACTGGAAAGCGAATGTAAGTTAGGAAAATTTTTTTTCAAAAGTAGCGGCAGTGAGCGCAACGCAATTTCGGATAATGTGTGGACACACAGGAAACAGCTATGGCAGTGAGCGCAACGCAATTGACC	0.317766534525723	0.311037842819189	0.432361672439001	0.214780588307083	0.841227035226698	1.19746735259201	1.26273009466552	0.624477451498968	1.01934719390935	0.943603773082243	1.08027036663885	9	10	up_326x_ext_UV5
STERIC-55-up_326x-lacOscram-ext_UV5-minus10_12G-lacOsym	STERIC	55	up_326x	lacOscram	ext_UV5	minus10_12G	lacOsym	GCAGCTGGCACGACAGGTTTCCCGACTGGAAAGCGAATGTAAGTTAGGAAAATTTTTTTTCAAAAGTAGCTTAACGGTGTGCATAATAGAATCGGATAATGTGTGGACACACAGGAAACAGCTATAAATTGTGAGCGCTCACAATTGACC	0.72131476508801	0.961276410058984	0.657396931697149	0.563494347908966	1.90954495005549	3.70082658569501	1.91995484963315	1.63836740130886	2.80518576787525	1.77916112547101	1.57669011969482	10	10.5	up_326x_ext_UV5
STERIC-55-up_326x-lacO3-ext_UV5-minus10cons-lacOscram	STERIC	55	up_326x	lacO3	ext_UV5	minus10cons	lacOscram	GCAGCTGGCACGACAGGTTTCCCGACTGGAAAGCGAATGTAAGTTAGGAAAATTTTTTTTCAAAAGTAGCGGCAGTGAGCGCAACGCAATTTCGTATAATGTGTGGACACACAGGAAACAGCTATTTAACGGTGTGCATAATAGAAGACC	0.24609658651991	0.349375663393465	0.612441860209584	0.611943021451244	0.651494349984159	1.34506446839992	1.78866170943651	1.77923257176333	0.998279409192037	1.78394714059992	0.559590240356745	15	13	up_326x_ext_UV5
STERIC-55-up_326x-lacO1-ext_UV5-minus10cons-lacOsym	STERIC	55	up_326x	lacO1	ext_UV5	minus10cons	lacOsym	GCAGCTGGCACGACAGGTTTCCCGACTGGAAAGCGAATGTAAGTTAGGAAAATTTTTTTTCAAAAGTAGCAATTGTGAGCGGATAACAATTTCGTATAATGTGTGGACACACAGGAAACAGCTATAAATTGTGAGCGCTCACAATTGACC	0.934403521777934	0.919991908231684	0.360550449962094	0.431900867538639	2.47365728900256	3.54188501556923	1.05300245797472	1.25575758585362	3.00777115228589	1.15438002191417	2.6055294575338	4.5	4.5	up_326x_ext_UV5
STERIC-55-up_326x-lacO1-ext_UV5-minus10cons-lacOscram	STERIC	55	up_326x	lacO1	ext_UV5	minus10cons	lacOscram	GCAGCTGGCACGACAGGTTTCCCGACTGGAAAGCGAATGTAAGTTAGGAAAATTTTTTTTCAAAAGTAGCAATTGTGAGCGGATAACAATTTCGTATAATGTGTGGACACACAGGAAACAGCTATTTAACGGTGTGCATAATAGAAGACC	2.01555631460433	3.48626606227475	1.56468701882774	1.15192390038964	5.33580562659847	13.4218066656613	4.56973296513699	3.34923424554356	9.37880614612988	3.95948360534027	2.36869427454641	9	8.5	up_326x_ext_UV5
STERIC-55-up_326x-lacO2-ext_UV5-minus10_7A-lacOscram	STERIC	55	up_326x	lacO2	ext_UV5	minus10_7A	lacOscram	GCAGCTGGCACGACAGGTTTCCCGACTGGAAAGCGAATGTAAGTTAGGAAAATTTTTTTTCAAAAGTAGCAAATTGTAGCGAGTAACAACCTCGTATAAAGTGTGGACACACAGGAAACAGCTATTTAACGGTGTGCATAATAGAAGACC	0.226684196498527	0.294739009353157	0.332512378759706	0.439075908931992	0.600103704557239	1.13471832892335	0.971116114756763	1.2766191152825	0.867411016740296	1.12386761501963	0.771808890253629	13.5	14	up_326x_ext_UV5
STERIC-55-up_326x-lacO1-ext_UV5-minus10cons-lacO3	STERIC	55	up_326x	lacO1	ext_UV5	minus10cons	lacO3	GCAGCTGGCACGACAGGTTTCCCGACTGGAAAGCGAATGTAAGTTAGGAAAATTTTTTTTCAAAAGTAGCAATTGTGAGCGGATAACAATTTCGTATAATGTGTGGACACACAGGAAACAGCTATGGCAGTGAGCGCAACGCAATTGACC	3.89844568074018	4.13641888394838	2.43112608462812	1.28785883197447	10.3204005006258	15.9248357861478	7.10020398817701	3.74446688884189	13.1226181433868	5.42233543850945	2.42010445355149	5	4.5	up_326x_ext_UV5
STERIC-55-up_326x-lacO2-ext_UV5-minus10cons-lacOsym	STERIC	55	up_326x	lacO2	ext_UV5	minus10cons	lacOsym	GCAGCTGGCACGACAGGTTTCCCGACTGGAAAGCGAATGTAAGTTAGGAAAATTTTTTTTCAAAAGTAGCAAATTGTAGCGAGTAACAACCTCGTATAATGTGTGGACACACAGGAAACAGCTATAAATTGTGAGCGCTCACAATTGACC	0.169097369719139	0.265796601252601	0.447967431892537	0.472241456657832	0.447653429602888	1.02329269501437	1.30830735872069	1.37304839171128	0.73547306230863	1.34067787521599	0.548582978733905	11	9.5	up_326x_ext_UV5
STERIC-55-up_326x-lacOsym-ext_UV5-minus10cons-lacO3	STERIC	55	up_326x	lacOsym	ext_UV5	minus10cons	lacO3	GCAGCTGGCACGACAGGTTTCCCGACTGGAAAGCGAATGTAAGTTAGGAAAATTTTTTTTCAAAAGTAGCAAATTGTGAGCGCTCACAATTTCGTATAATGTGTGGACACACAGGAAACAGCTATGGCAGTGAGCGCAACGCAATTGACC	0.628634682002705	0.844935316481866	0.512274192188546	0.730737479914359	1.66419189034837	3.25292397660819	1.49611790413315	2.12462905874557	2.45855793347828	1.81037348143936	1.35803907794958	5	4	up_326x_ext_UV5
STERIC-55-up_326x-lacO3-ext_UV5-minus10_12A-lacOscram	STERIC	55	up_326x	lacO3	ext_UV5	minus10_12A	lacOscram	GCAGCTGGCACGACAGGTTTCCCGACTGGAAAGCGAATGTAAGTTAGGAAAATTTTTTTTCAAAAGTAGCGGCAGTGAGCGCAACGCAATTTCGAATAATGTGTGGACACACAGGAAACAGCTATTTAACGGTGTGCATAATAGAAGACC	0.228941207491551	0.192014435502768	0.274462064321859	0.339735891717759	0.606078715956629	0.739238080025557	0.801577777484728	0.987786678092637	0.672658397991093	0.894682227788683	0.751840572103071	17.5	15.5	up_326x_ext_UV5
STERIC-55-up_326x-lacO2-ext_UV5-minus10_12G-lacO3	STERIC	55	up_326x	lacO2	ext_UV5	minus10_12G	lacO3	GCAGCTGGCACGACAGGTTTCCCGACTGGAAAGCGAATGTAAGTTAGGAAAATTTTTTTTCAAAAGTAGCAAATTGTAGCGAGTAACAACCTCGGATAATGTGTGGACACACAGGAAACAGCTATGGCAGTGAGCGCAACGCAATTGACC	0.234599174805357	0.180252867516131	0.36937665436753	0.287455249179383	0.621057118499574	0.693957115009746	1.07877975192759	0.835780006202833	0.65750711675466	0.957279879065211	0.686849406462736	4.5	5	up_326x_ext_UV5
STERIC-55-up_326x-lacOscram-ext_UV5-minus10_7A-lacO3	STERIC	55	up_326x	lacOscram	ext_UV5	minus10_7A	lacO3	GCAGCTGGCACGACAGGTTTCCCGACTGGAAAGCGAATGTAAGTTAGGAAAATTTTTTTTCAAAAGTAGCTTAACGGTGTGCATAATAGAATCGTATAAAGTGTGGACACACAGGAAACAGCTATGGCAGTGAGCGCAACGCAATTGACC	0.373201374846807	0.287823127162855	0.756401304443731	0.594928078408754	0.987980331451466	1.10809281267685	2.20910120311394	1.72976139584224	1.04803657206416	1.96943129947809	0.532151881785313	8.5	7.5	up_326x_ext_UV5
STERIC-55-up_326x-lacOscram-ext_UV5-minus10_12G-lacO3	STERIC	55	up_326x	lacOscram	ext_UV5	minus10_12G	lacO3	GCAGCTGGCACGACAGGTTTCCCGACTGGAAAGCGAATGTAAGTTAGGAAAATTTTTTTTCAAAAGTAGCTTAACGGTGTGCATAATAGAATCGGATAATGTGTGGACACACAGGAAACAGCTATGGCAGTGAGCGCAACGCAATTGACC	0.295209903858413	0.483136784244057	0.770047719730087	0.49470238993815	0.781512605042017	1.86003259514907	2.24895612172682	1.43835385755314	1.32077260009555	1.84365498963998	0.71638815695851	9.5	9	up_326x_ext_UV5
STERIC-55-up_326x-lacO2-ext_UV5-minus10cons-lacOscram	STERIC	55	up_326x	lacO2	ext_UV5	minus10cons	lacOscram	GCAGCTGGCACGACAGGTTTCCCGACTGGAAAGCGAATGTAAGTTAGGAAAATTTTTTTTCAAAAGTAGCAAATTGTAGCGAGTAACAACCTCGTATAATGTGTGGACACACAGGAAACAGCTATTTAACGGTGTGCATAATAGAAGACC	0.143754387965836	0.225252882127452	0.2763385911394	0.298784196611797	0.380562659846547	0.867203070790581	0.807058251442071	0.868719073352816	0.623882865318564	0.837888662397444	0.744589219686364	7.5	9	up_326x_ext_UV5
STERIC-55-up_326x-lacO3-ext_UV5-minus10_7A-lacO2	STERIC	55	up_326x	lacO3	ext_UV5	minus10_7A	lacO2	GCAGCTGGCACGACAGGTTTCCCGACTGGAAAGCGAATGTAAGTTAGGAAAATTTTTTTTCAAAAGTAGCGGCAGTGAGCGCAACGCAATTTCGTATAAAGTGTGGACACACAGGAAACAGCTATAAATTGTAGCGAGTAACAACCGACC	0.193615144152185	0.227198331783232	0.223024579006223	0.144807068763537	0.512559618441971	0.874692874692875	0.651352480372777	0.42102850156644	0.693626246567423	0.536190490969609	1.29361907428294	5	4.5	up_326x_ext_UV5
STERIC-55-up_326x-lacOsym-ext_UV5-minus10_7A-lacO2	STERIC	55	up_326x	lacOsym	ext_UV5	minus10_7A	lacO2	GCAGCTGGCACGACAGGTTTCCCGACTGGAAAGCGAATGTAAGTTAGGAAAATTTTTTTTCAAAAGTAGCAAATTGTGAGCGCTCACAATTTCGTATAAAGTGTGGACACACAGGAAACAGCTATAAATTGTAGCGAGTAACAACCGACC	0.61569462825265	0.587974757301384	0.507277271998075	0.582496326581627	1.62993553585818	2.2636492384173	1.48152419264722	1.69361591007063	1.94679238713774	1.58757005135893	1.22627180165771	8.5	9	up_326x_ext_UV5
STERIC-55-up_326x-lacO2-ext_UV5-minus10_12A-lacO3	STERIC	55	up_326x	lacO2	ext_UV5	minus10_12A	lacO3	GCAGCTGGCACGACAGGTTTCCCGACTGGAAAGCGAATGTAAGTTAGGAAAATTTTTTTTCAAAAGTAGCAAATTGTAGCGAGTAACAACCTCGAATAATGTGTGGACACACAGGAAACAGCTATGGCAGTGAGCGCAACGCAATTGACC	0.571149161214958	0.704006482563004	1.36550033387703	0.901864758861581	1.51200980392157	2.71036080767958	3.9880000374122	2.62218392569716	2.11118530580057	3.30509198155468	0.638767488948218	5	4	up_326x_ext_UV5
STERIC-55-up_326x-lacO2-ext_UV5-minus10_7A-lacO2	STERIC	55	up_326x	lacO2	ext_UV5	minus10_7A	lacO2	GCAGCTGGCACGACAGGTTTCCCGACTGGAAAGCGAATGTAAGTTAGGAAAATTTTTTTTCAAAAGTAGCAAATTGTAGCGAGTAACAACCTCGTATAAAGTGTGGACACACAGGAAACAGCTATAAATTGTAGCGAGTAACAACCGACC	0.258308665876112	0.0388569055723397	0.184899883114102	0.291186845306206	0.683823529411765	0.149595545750604	0.540007733782768	0.846629672169714	0.416709537581185	0.693318702976241	0.601036054259544	8	6.5	up_326x_ext_UV5
STERIC-55-up_326x-lacO3-ext_UV5-minus10_7A-lacO3	STERIC	55	up_326x	lacO3	ext_UV5	minus10_7A	lacO3	GCAGCTGGCACGACAGGTTTCCCGACTGGAAAGCGAATGTAAGTTAGGAAAATTTTTTTTCAAAAGTAGCGGCAGTGAGCGCAACGCAATTTCGTATAAAGTGTGGACACACAGGAAACAGCTATGGCAGTGAGCGCAACGCAATTGACC	0.135595100197434	0.144945604806786	0.42137999287062	0.0835911603840148	0.358962482630848	0.55802737083258	1.23065764660891	0.24304242397277	0.458494926731714	0.736850035290839	0.622236418229584	7	5.5	up_326x_ext_UV5
STERIC-55-up_326x-lacO3-ext_UV5-minus10_12A-lacO1	STERIC	55	up_326x	lacO3	ext_UV5	minus10_12A	lacO1	GCAGCTGGCACGACAGGTTTCCCGACTGGAAAGCGAATGTAAGTTAGGAAAATTTTTTTTCAAAAGTAGCGGCAGTGAGCGCAACGCAATTTCGAATAATGTGTGGACACACAGGAAACAGCTATAATTGTGAGCGGATAACAATTGACC	0.306532111112994	0.311513072525559	0.477824368633877	0.272382898632612	0.811486015726087	1.19929694365785	1.39550577375396	0.791956944110792	1.00539147969197	1.09373135893238	0.919230733837016	16	16.5	up_326x_ext_UV5
STERIC-55-up_326x-lacOsym-ext_UV5-minus10_12G-lacO3	STERIC	55	up_326x	lacOsym	ext_UV5	minus10_12G	lacO3	GCAGCTGGCACGACAGGTTTCCCGACTGGAAAGCGAATGTAAGTTAGGAAAATTTTTTTTCAAAAGTAGCAAATTGTGAGCGCTCACAATTTCGGATAATGTGTGGACACACAGGAAACAGCTATGGCAGTGAGCGCAACGCAATTGACC	0.318398597212851	0.191681003208797	0.609558187841253	0.382229760763702	0.842900302114804	0.737954396076647	1.78023982536407	1.11133817432097	0.790427349095725	1.44578899984252	0.546710031119216	9.5	9	up_326x_ext_UV5
STERIC-55-up_326x-lacOscram-ext_UV5-minus10cons-lacOsym	STERIC	55	up_326x	lacOscram	ext_UV5	minus10cons	lacOsym	GCAGCTGGCACGACAGGTTTCCCGACTGGAAAGCGAATGTAAGTTAGGAAAATTTTTTTTCAAAAGTAGCTTAACGGTGTGCATAATAGAATCGTATAATGTGTGGACACACAGGAAACAGCTATAAATTGTGAGCGCTCACAATTGACC	1.11093391019998	1.40065342955158	0.618138388744757	0.551532616754146	2.94098823529412	5.39238807401016	1.80529865594453	1.60358850696857	4.16668815465214	1.70444358145655	2.44460315377025	15	13.5	up_326x_ext_UV5
STERIC-55-no_up-lacOscram-ext_min10-minus10_7A-lacOscram	STERIC	55	no_up	lacOscram	ext_min10	minus10_7A	lacOscram	GCAGCTGGCACGACAGGTTTCCCGACTGGAAAGCGAATGTAAGTTAAGCTCATTCATTAGGCACCCCAGCTTAACGGTGTGCATAATAGAATGGTATAAAGTGTGGACACACAGGAAACAGCTATTTAACGGTGTGCATAATAGAAGACC	0.185816543150284	0.270379301274197	0.31960249526836	0.42159225353	0.491914291489792	1.04093567251462	0.93341226762529	1.22578515186719	0.766424982002206	1.07959870974624	0.709916541288156	12.5	10	no_up_ext_10
STERIC-55-no_up-lacO2-ext_min10-minus10_12A-lacOscram	STERIC	55	no_up	lacO2	ext_min10	minus10_12A	lacOscram	GCAGCTGGCACGACAGGTTTCCCGACTGGAAAGCGAATGTAAGTTAAGCTCATTCATTAGGCACCCCAGCAAATTGTAGCGAGTAACAACCTGGAATAATGTGTGGACACACAGGAAACAGCTATTTAACGGTGTGCATAATAGAAGACC	0.161804086007408	0.137893443649841	0.37239197399502	0.267330573642565	0.428345834978287	0.530877192982456	1.08758611724945	0.777267241196773	0.479611513980371	0.93242667922311	0.514369145228641	9	9.5	no_up_ext_10
STERIC-55-no_up-lacOscram-ext_min10-minus10_12A-lacOsym	STERIC	55	no_up	lacOscram	ext_min10	minus10_12A	lacOsym	GCAGCTGGCACGACAGGTTTCCCGACTGGAAAGCGAATGTAAGTTAAGCTCATTCATTAGGCACCCCAGCTTAACGGTGTGCATAATAGAATGGAATAATGTGTGGACACACAGGAAACAGCTATAAATTGTGAGCGCTCACAATTGACC	0.107706886135009	0.194534143957452	0.275971063607925	0.357343163979284	0.285133689839572	0.748938727976258	0.805984872129808	1.03898005919096	0.517036208907915	0.922482465660382	0.560483508526942	5	5.5	no_up_ext_10
STERIC-55-no_up-lacOscram-ext_min10-minus10_12A-lacO1	STERIC	55	no_up	lacOscram	ext_min10	minus10_12A	lacO1	GCAGCTGGCACGACAGGTTTCCCGACTGGAAAGCGAATGTAAGTTAAGCTCATTCATTAGGCACCCCAGCTTAACGGTGTGCATAATAGAATGGAATAATGTGTGGACACACAGGAAACAGCTATAATTGTGAGCGGATAACAATTGACC	0.367372324801581	0.376549183973489	0.611258786098526	0.551457341990577	0.972549019607843	1.44968004653869	1.78520649270598	1.60336964458028	1.21111453307326	1.69428806864313	0.714822086921255	16.5	14	no_up_ext_10
STERIC-55-no_up-lacOsym-ext_min10-minus10_7A-lacOsym	STERIC	55	no_up	lacOsym	ext_min10	minus10_7A	lacOsym	GCAGCTGGCACGACAGGTTTCCCGACTGGAAAGCGAATGTAAGTTAAGCTCATTCATTAGGCACCCCAGCAAATTGTGAGCGCTCACAATTTGGTATAAAGTGTGGACACACAGGAAACAGCTATAAATTGTGAGCGCTCACAATTGACC	0.167207720391221	0.279391944650004	0.12116339127328	0.132287400181229	0.44265093900357	1.07563352826511	0.353862680911175	0.384627396645761	0.759142233634339	0.369245038778468	2.05593076117075	7	6.5	no_up_ext_10
STERIC-55-no_up-lacOsym-ext_min10-minus10cons-lacOsym	STERIC	55	no_up	lacOsym	ext_min10	minus10cons	lacOsym	GCAGCTGGCACGACAGGTTTCCCGACTGGAAAGCGAATGTAAGTTAAGCTCATTCATTAGGCACCCCAGCAAATTGTGAGCGCTCACAATTTGGTATAATGTGTGGACACACAGGAAACAGCTATAAATTGTGAGCGCTCACAATTGACC	0.403453535273165	0.74136260026796	0.580226729846415	0.480269212388158	1.06806722689076	2.85417845689492	1.69457609268036	1.39638919955264	1.96112284189284	1.5454826461165	1.26893876603582	9	8.5	no_up_ext_10
STERIC-55-no_up-lacOscram-ext_min10-minus10_12A-lacOscram	STERIC	55	no_up	lacOscram	ext_min10	minus10_12A	lacOscram	GCAGCTGGCACGACAGGTTTCCCGACTGGAAAGCGAATGTAAGTTAAGCTCATTCATTAGGCACCCCAGCTTAACGGTGTGCATAATAGAATGGAATAATGTGTGGACACACAGGAAACAGCTATTTAACGGTGTGCATAATAGAAGACC	0.175336791382573	0.228642899064086	0.174003878503713	0.458438793643241	0.464171122994652	0.8802543270929	0.508185502974154	1.33291696320934	0.672212725043776	0.920551233091748	0.730228477111582	3.5	3.5	no_up_ext_10
STERIC-55-no_up-lacOscram-ext_min10-minus10_12G-lacOsym	STERIC	55	no_up	lacOscram	ext_min10	minus10_12G	lacOsym	GCAGCTGGCACGACAGGTTTCCCGACTGGAAAGCGAATGTAAGTTAAGCTCATTCATTAGGCACCCCAGCTTAACGGTGTGCATAATAGAATGGGATAATGTGTGGACACACAGGAAACAGCTATAAATTGTGAGCGCTCACAATTGACC	0.108761543526784	0.190855977370021	0.13877710460701	0.1924696969244	0.287925696594427	0.734778121775026	0.40530425708014	0.559608234494087	0.511351909184727	0.482456245787114	1.05989281649877	4.5	4.5	no_up_ext_10
STERIC-55-no_up-lacO1-ext_min10-minus10_12G-lacOsym	STERIC	55	no_up	lacO1	ext_min10	minus10_12G	lacOsym	GCAGCTGGCACGACAGGTTTCCCGACTGGAAAGCGAATGTAAGTTAAGCTCATTCATTAGGCACCCCAGCAATTGTGAGCGGATAACAATTTGGGATAATGTGTGGACACACAGGAAACAGCTATAAATTGTGAGCGCTCACAATTGACC	0.214401894855227	0.167063633307634	0.18339350780899	0.264148066813487	0.567588624853915	0.643179765130985	0.535608302582277	0.768014059753954	0.60538419499245	0.651811181168116	0.928772338497686	8	7	no_up_ext_10
STERIC-55-no_up-lacOsym-ext_min10-minus10_12A-lacO3	STERIC	55	no_up	lacOsym	ext_min10	minus10_12A	lacO3	GCAGCTGGCACGACAGGTTTCCCGACTGGAAAGCGAATGTAAGTTAAGCTCATTCATTAGGCACCCCAGCAAATTGTGAGCGCTCACAATTTGGAATAATGTGTGGACACACAGGAAACAGCTATGGCAGTGAGCGCAACGCAATTGACC	0.026493196500114	0.139550607109263	0.0435910337452365	0.168094224335855	0.0701357466063349	0.537257121297868	0.127309411718163	0.488736219843425	0.303696433952102	0.308022815780794	0.985954346213848	3	3	no_up_ext_10
STERIC-55-no_up-lacO2-ext_min10-minus10_12A-lacO3	STERIC	55	no_up	lacO2	ext_min10	minus10_12A	lacO3	GCAGCTGGCACGACAGGTTTCCCGACTGGAAAGCGAATGTAAGTTAAGCTCATTCATTAGGCACCCCAGCAAATTGTAGCGAGTAACAACCTGGAATAATGTGTGGACACACAGGAAACAGCTATGGCAGTGAGCGCAACGCAATTGACC	0.29365042206307	0.314885123463004	0.45270782799722	0.404072654653498	0.777384170784003	1.21227903250038	1.3221518810352	1.17484668231593	0.994831601642189	1.24849928167556	0.796821925525711	12.5	13	no_up_ext_10
STERIC-55-no_up-lacO1-ext_min10-minus10_7A-lacOscram	STERIC	55	no_up	lacO1	ext_min10	minus10_7A	lacOscram	GCAGCTGGCACGACAGGTTTCCCGACTGGAAAGCGAATGTAAGTTAAGCTCATTCATTAGGCACCCCAGCAATTGTGAGCGGATAACAATTTGGTATAAAGTGTGGACACACAGGAAACAGCTATTTAACGGTGTGCATAATAGAAGACC	0.245334258001056	0.344719051732214	0.258188275278442	0.216800771818616	0.649476228847704	1.32713693782194	0.754049505463207	0.630351162250887	0.988306583334823	0.692200333857047	1.42777536356827	17.5	17.5	no_up_ext_10
STERIC-55-no_up-lacOsym-ext_min10-minus10_12G-lacO1	STERIC	55	no_up	lacOsym	ext_min10	minus10_12G	lacO1	GCAGCTGGCACGACAGGTTTCCCGACTGGAAAGCGAATGTAAGTTAAGCTCATTCATTAGGCACCCCAGCAAATTGTGAGCGCTCACAATTTGGGATAATGTGTGGACACACAGGAAACAGCTATAATTGTGAGCGGATAACAATTGACC	0.26493196500114	0.585482998247885	0.420296373952659	0.242454747316727	0.701357466063348	2.25405619311436	1.22749289287128	0.704940441320055	1.47770682958886	0.966216667095667	1.5293741868795	8	6.5	no_up_ext_10
STERIC-55-no_up-lacOsym-ext_min10-minus10_7A-lacOscram	STERIC	55	no_up	lacOsym	ext_min10	minus10_7A	lacOscram	GCAGCTGGCACGACAGGTTTCCCGACTGGAAAGCGAATGTAAGTTAAGCTCATTCATTAGGCACCCCAGCAAATTGTGAGCGCTCACAATTTGGTATAAAGTGTGGACACACAGGAAACAGCTATTTAACGGTGTGCATAATAGAAGACC	0.237628932800149	0.353729311441431	0.0751609792019607	0.250696081929467	0.629077832006165	1.36182561667326	0.21951073934805	0.728902232636855	0.995451724339714	0.474206485992453	2.09919466254529	6	6	no_up_ext_10
STERIC-55-no_up-lacOsym-ext_min10-minus10_12A-lacO1	STERIC	55	no_up	lacOsym	ext_min10	minus10_12A	lacO1	GCAGCTGGCACGACAGGTTTCCCGACTGGAAAGCGAATGTAAGTTAAGCTCATTCATTAGGCACCCCAGCAAATTGTGAGCGCTCACAATTTGGAATAATGTGTGGACACACAGGAAACAGCTATAATTGTGAGCGGATAACAATTGACC	0.260635770974095	0.53342628251384	0.896966452574694	0.478768371099445	0.689984101748808	2.05364258102884	2.61962751504351	1.39202548330404	1.37181334138883	2.00582649917378	0.683914257765511	5	4	no_up_ext_10
STERIC-55-no_up-lacOsym-ext_min10-minus10cons-lacOscram	STERIC	55	no_up	lacOsym	ext_min10	minus10cons	lacOscram	GCAGCTGGCACGACAGGTTTCCCGACTGGAAAGCGAATGTAAGTTAAGCTCATTCATTAGGCACCCCAGCAAATTGTGAGCGCTCACAATTTGGTATAATGTGTGGACACACAGGAAACAGCTATTTAACGGTGTGCATAATAGAAGACC	0.353595862621522	0.222097283189519	0.184353746880896	0.213022634527005	0.936078431372549	0.855054302422724	0.538412720391397	0.619366177220931	0.895566366897636	0.578889448806164	1.54704213169639	7.5	7.5	no_up_ext_10
STERIC-55-no_up-lacO2-ext_min10-minus10cons-lacOsym	STERIC	55	no_up	lacO2	ext_min10	minus10cons	lacOsym	GCAGCTGGCACGACAGGTTTCCCGACTGGAAAGCGAATGTAAGTTAAGCTCATTCATTAGGCACCCCAGCAAATTGTAGCGAGTAACAACCTGGTATAATGTGTGGACACACAGGAAACAGCTATAAATTGTGAGCGCTCACAATTGACC	0.0693446082888891	0.229637214780825	0.0813699296577748	0.470211218411442	0.183576786419266	0.884082351998718	0.237644235207237	1.36714544668243	0.533829569208992	0.802394840944835	0.665295365783257	7	7.5	no_up_ext_10
STERIC-55-no_up-lacO3-ext_min10-minus10_7A-lacOscram	STERIC	55	no_up	lacO3	ext_min10	minus10_7A	lacOscram	GCAGCTGGCACGACAGGTTTCCCGACTGGAAAGCGAATGTAAGTTAAGCTCATTCATTAGGCACCCCAGCGGCAGTGAGCGCAACGCAATTTGGTATAAAGTGTGGACACACAGGAAACAGCTATTTAACGGTGTGCATAATAGAAGACC	0.175759742634903	0.306558758339488	0.342069122837579	0.29152276552767	0.465290806754221	1.18022328548644	0.999026979949953	0.847606364735185	0.822757046120332	0.923316672342569	0.89108869228246	15	15.5	no_up_ext_10
STERIC-55-no_up-lacO1-ext_min10-minus10_12G-lacO2	STERIC	55	no_up	lacO1	ext_min10	minus10_12G	lacO2	GCAGCTGGCACGACAGGTTTCCCGACTGGAAAGCGAATGTAAGTTAAGCTCATTCATTAGGCACCCCAGCAATTGTGAGCGGATAACAATTTGGGATAATGTGTGGACACACAGGAAACAGCTATAAATTGTAGCGAGTAACAACCGACC	0.591002075771774	0.791670594130849	0.958152562659037	0.96089790771972	1.56456665506439	3.04785964912281	2.79832407281926	2.79382360060196	2.3062131520936	2.79607383671061	0.824804095590945	7	6.5	no_up_ext_10
STERIC-55-no_up-lacO2-ext_min10-minus10cons-lacO1	STERIC	55	no_up	lacO2	ext_min10	minus10cons	lacO1	GCAGCTGGCACGACAGGTTTCCCGACTGGAAAGCGAATGTAAGTTAAGCTCATTCATTAGGCACCCCAGCAAATTGTAGCGAGTAACAACCTGGTATAATGTGTGGACACACAGGAAACAGCTATAATTGTGAGCGGATAACAATTGACC	0.131534061015641	0.0691195206264865	0.261421299795931	0.271385000150842	0.348211646467632	0.266103856131557	0.763491686894311	0.789055540843104	0.307157751299595	0.776273613868708	0.395682328771701	4	4.5	no_up_ext_10
STERIC-55-no_up-lacO3-ext_min10-minus10_12A-lacO3	STERIC	55	no_up	lacO3	ext_min10	minus10_12A	lacO3	GCAGCTGGCACGACAGGTTTCCCGACTGGAAAGCGAATGTAAGTTAAGCTCATTCATTAGGCACCCCAGCGGCAGTGAGCGCAACGCAATTTGGAATAATGTGTGGACACACAGGAAACAGCTATGGCAGTGAGCGCAACGCAATTGACC	0.185502268526222	0.172257780650497	0.212671407060093	0.261274052238859	0.491082308629667	0.663176759102056	0.621115614746188	0.759657823693328	0.577129533865861	0.690386719219758	0.835951094942999	10.5	11	no_up_ext_10
STERIC-55-no_up-lacO3-ext_min10-minus10_12G-lacO3	STERIC	55	no_up	lacO3	ext_min10	minus10_12G	lacO3	GCAGCTGGCACGACAGGTTTCCCGACTGGAAAGCGAATGTAAGTTAAGCTCATTCATTAGGCACCCCAGCGGCAGTGAGCGCAACGCAATTTGGGATAATGTGTGGACACACAGGAAACAGCTATGGCAGTGAGCGCAACGCAATTGACC	0.195476828230571	0.35453709703504	0.566683438688074	0.730098693987587	0.517488076311606	1.36493551760195	1.65502235233612	2.12277178006528	0.941211796956779	1.8888970662007	0.498286441224624	4	4.5	no_up_ext_10
STERIC-55-no_up-lacO2-ext_min10-minus10_7A-lacOsym	STERIC	55	no_up	lacO2	ext_min10	minus10_7A	lacOsym	GCAGCTGGCACGACAGGTTTCCCGACTGGAAAGCGAATGTAAGTTAAGCTCATTCATTAGGCACCCCAGCAAATTGTAGCGAGTAACAACCTGGTATAAAGTGTGGACACACAGGAAACAGCTATAAATTGTGAGCGCTCACAATTGACC	0.166599077526298	0.170765874488967	0.105377724218965	0.110500187312415	0.441039671682627	0.657433056325023	0.307759989288652	0.321280781968786	0.549236364003825	0.314520385628719	1.74626634424956	3.5	3.5	no_up_ext_10
STERIC-55-no_up-lacO3-ext_min10-minus10_12G-lacOscram	STERIC	55	no_up	lacO3	ext_min10	minus10_12G	lacOscram	GCAGCTGGCACGACAGGTTTCCCGACTGGAAAGCGAATGTAAGTTAAGCTCATTCATTAGGCACCCCAGCGGCAGTGAGCGCAACGCAATTTGGGATAATGTGTGGACACACAGGAAACAGCTATTTAACGGTGTGCATAATAGAAGACC	0.127399885364185	0.127368761757266	0.19799486464579	0.309220951230074	0.337267195279366	0.490358126721763	0.578252167374381	0.899064077886574	0.413812661000564	0.738658122630477	0.560222176298438	6	5.5	no_up_ext_10
STERIC-55-no_up-lacO1-ext_min10-minus10_12A-lacOscram	STERIC	55	no_up	lacO1	ext_min10	minus10_12A	lacOscram	GCAGCTGGCACGACAGGTTTCCCGACTGGAAAGCGAATGTAAGTTAAGCTCATTCATTAGGCACCCCAGCAATTGTGAGCGGATAACAATTTGGAATAATGTGTGGACACACAGGAAACAGCTATTTAACGGTGTGCATAATAGAAGACC	0.137764621800593	0.229412740475076	0.238141036648128	0.445749862747759	0.364705882352941	0.883218146376041	0.695500718308606	1.2960237258348	0.623962014364491	0.995762222071702	0.626617480091107	4.5	4	no_up_ext_10
STERIC-55-no_up-lacOscram-ext_min10-minus10_12G-lacO2	STERIC	55	no_up	lacOscram	ext_min10	minus10_12G	lacO2	GCAGCTGGCACGACAGGTTTCCCGACTGGAAAGCGAATGTAAGTTAAGCTCATTCATTAGGCACCCCAGCTTAACGGTGTGCATAATAGAATGGGATAATGTGTGGACACACAGGAAACAGCTATAAATTGTAGCGAGTAACAACCGACC	0.329721014262083	0.234519977497778	0.563851884359324	0.399971836184459	0.872874268190689	0.902880543533901	1.64675268114759	1.16292349741924	0.887877405862295	1.40483808928341	0.632014046768328	8.5	8.5	no_up_ext_10
STERIC-55-no_up-lacOsym-ext_min10-minus10_12A-lacOscram	STERIC	55	no_up	lacOsym	ext_min10	minus10_12A	lacOscram	GCAGCTGGCACGACAGGTTTCCCGACTGGAAAGCGAATGTAAGTTAAGCTCATTCATTAGGCACCCCAGCAAATTGTGAGCGCTCACAATTTGGAATAATGTGTGGACACACAGGAAACAGCTATTTAACGGTGTGCATAATAGAAGACC	0.253434917463355	0.530458438690329	0.54819387214945	0.733071469826419	0.670921198668146	2.04221665274297	1.60102281076265	2.13141516583093	1.35656892570556	1.86621898829679	0.726907685653565	7.5	7	no_up_ext_10
STERIC-55-no_up-lacO1-ext_min10-minus10_12A-lacO1	STERIC	55	no_up	lacO1	ext_min10	minus10_12A	lacO1	GCAGCTGGCACGACAGGTTTCCCGACTGGAAAGCGAATGTAAGTTAAGCTCATTCATTAGGCACCCCAGCAATTGTGAGCGGATAACAATTTGGAATAATGTGTGGACACACAGGAAACAGCTATAATTGTGAGCGGATAACAATTGACC	0.205394527048157	0.253134152217984	0.313310555043887	0.274943390105992	0.543743315508021	0.974543420053551	0.915036396724295	0.799401607534448	0.759143367780786	0.857219002129372	0.88558859042443	14	13.5	no_up_ext_10
STERIC-55-no_up-lacO2-ext_min10-minus10_12A-lacO2	STERIC	55	no_up	lacO2	ext_min10	minus10_12A	lacO2	GCAGCTGGCACGACAGGTTTCCCGACTGGAAAGCGAATGTAAGTTAAGCTCATTCATTAGGCACCCCAGCAAATTGTAGCGAGTAACAACCTGGAATAATGTGTGGACACACAGGAAACAGCTATAAATTGTAGCGAGTAACAACCGACC	0.139180011750599	0.260987698487708	0.185911428688293	0.174526401287482	0.368452860596293	1.00477885756439	0.542961994347661	0.507437860908863	0.68661585908034	0.525199927628262	1.30734187679921	10	7.5	no_up_ext_10
STERIC-55-no_up-lacO2-ext_min10-minus10_12G-lacOsym	STERIC	55	no_up	lacO2	ext_min10	minus10_12G	lacOsym	GCAGCTGGCACGACAGGTTTCCCGACTGGAAAGCGAATGTAAGTTAAGCTCATTCATTAGGCACCCCAGCAAATTGTAGCGAGTAACAACCTGGGATAATGTGTGGACACACAGGAAACAGCTATAAATTGTGAGCGCTCACAATTGACC	0.113513920584758	0.19663949183578	0.306123140049343	0.24928674182035	0.300506719541749	0.757044125465178	0.894045254828519	0.724804557299558	0.528775422503464	0.809424906064039	0.653272982511399	4.5	6.5	no_up_ext_10
STERIC-55-no_up-lacO1-ext_min10-minus10_7A-lacO3	STERIC	55	no_up	lacO1	ext_min10	minus10_7A	lacO3	GCAGCTGGCACGACAGGTTTCCCGACTGGAAAGCGAATGTAAGTTAAGCTCATTCATTAGGCACCCCAGCAATTGTGAGCGGATAACAATTTGGTATAAAGTGTGGACACACAGGAAACAGCTATGGCAGTGAGCGCAACGCAATTGACC	0.490758956254508	0.55163905732804	0.650650828173736	0.573048492054052	1.29919188122533	2.12376010448657	1.90025257608821	1.66614620401168	1.71147599285595	1.78319939004994	0.959778251611008	8	9	no_up_ext_10
STERIC-55-no_up-lacO3-ext_min10-minus10_12G-lacOsym	STERIC	55	no_up	lacO3	ext_min10	minus10_12G	lacOsym	GCAGCTGGCACGACAGGTTTCCCGACTGGAAAGCGAATGTAAGTTAAGCTCATTCATTAGGCACCCCAGCGGCAGTGAGCGCAACGCAATTTGGGATAATGTGTGGACACACAGGAAACAGCTATAAATTGTGAGCGCTCACAATTGACC	0.111701044703183	0.249580893483874	0.350314068989849	0.510686262506074	0.29570747217806	0.960863697705803	1.02310668520375	1.48482718219098	0.628285584941932	1.25396693369736	0.501038399066402	9	8	no_up_ext_10
STERIC-55-no_up-lacOscram-ext_min10-minus10cons-lacOsym	STERIC	55	no_up	lacOscram	ext_min10	minus10cons	lacOsym	GCAGCTGGCACGACAGGTTTCCCGACTGGAAAGCGAATGTAAGTTAAGCTCATTCATTAGGCACCCCAGCTTAACGGTGTGCATAATAGAATGGTATAATGTGTGGACACACAGGAAACAGCTATAAATTGTGAGCGCTCACAATTGACC	0.551058487202372	0.47779355978591	0.35796631231451	0.383974633463214	1.45882352941177	1.8394616678683	1.04545537740684	1.11641141518119	1.64914259864003	1.08093339629401	1.52566532248345	8.5	8.5	no_up_ext_10
STERIC-55-no_up-lacO2-ext_min10-minus10_12G-lacO1	STERIC	55	no_up	lacO2	ext_min10	minus10_12G	lacO1	GCAGCTGGCACGACAGGTTTCCCGACTGGAAAGCGAATGTAAGTTAAGCTCATTCATTAGGCACCCCAGCAAATTGTAGCGAGTAACAACCTGGGATAATGTGTGGACACACAGGAAACAGCTATAATTGTGAGCGGATAACAATTGACC	0.176185879960697	0.308704910969375	0.28758800624014	0.261664471826657	0.466418925043053	1.18848577755067	0.839912632162171	0.760792973899988	0.827452351296863	0.80035280303108	1.03385950316305	15	16.5	no_up_ext_10
STERIC-55-no_up-lacO1-ext_min10-minus10cons-lacO2	STERIC	55	no_up	lacO1	ext_min10	minus10cons	lacO2	GCAGCTGGCACGACAGGTTTCCCGACTGGAAAGCGAATGTAAGTTAAGCTCATTCATTAGGCACCCCAGCAATTGTGAGCGGATAACAATTTGGTATAATGTGTGGACACACAGGAAACAGCTATAAATTGTAGCGAGTAACAACCGACC	0.826946492839497	0.615454829748659	0.423393935246783	0.509514047181839	2.18918504901961	2.36944501331149	1.23653944837214	1.48141895035748	2.27931503116555	1.35897919936481	1.67722584144843	7	6.5	no_up_ext_10
STERIC-55-no_up-lacO3-ext_min10-minus10_7A-lacO3	STERIC	55	no_up	lacO3	ext_min10	minus10_7A	lacO3	GCAGCTGGCACGACAGGTTTCCCGACTGGAAAGCGAATGTAAGTTAAGCTCATTCATTAGGCACCCCAGCGGCAGTGAGCGCAACGCAATTTGGTATAAAGTGTGGACACACAGGAAACAGCTATGGCAGTGAGCGCAACGCAATTGACC	0.205006877679454	0.187462982216777	0.233938547766103	0.130352397961963	0.542717086834734	0.721715399610136	0.683227176220807	0.379001351647668	0.632216243222435	0.531114263934238	1.19035824520939	5.5	6	no_up_ext_10
STERIC-55-no_up-lacOsym-ext_min10-minus10cons-lacO1	STERIC	55	no_up	lacOsym	ext_min10	minus10cons	lacO1	GCAGCTGGCACGACAGGTTTCCCGACTGGAAAGCGAATGTAAGTTAAGCTCATTCATTAGGCACCCCAGCAAATTGTGAGCGCTCACAATTTGGTATAATGTGTGGACACACAGGAAACAGCTATAATTGTGAGCGGATAACAATTGACC	0.574882444355858	0.460136410895725	0.669638222230108	0.366336734996806	1.5218929677134	1.77148325358852	1.95570604345733	1.06512898797994	1.64668811065096	1.51041751571863	1.09022048110154	7.5	6.5	no_up_ext_10
STERIC-55-no_up-lacO3-ext_min10-minus10_12A-lacOscram	STERIC	55	no_up	lacO3	ext_min10	minus10_12A	lacOscram	GCAGCTGGCACGACAGGTTTCCCGACTGGAAAGCGAATGTAAGTTAAGCTCATTCATTAGGCACCCCAGCGGCAGTGAGCGCAACGCAATTTGGAATAATGTGTGGACACACAGGAAACAGCTATTTAACGGTGTGCATAATAGAAGACC	0.279522421044681	0.342432888157294	0.428083425035909	0.282714384608684	0.73998294970162	1.31833541637735	1.25023529669271	0.821995878650398	1.02915918303949	1.03611558767156	0.993286072794541	10	9.5	no_up_ext_10
STERIC-55-no_up-lacO3-ext_min10-minus10_7A-lacOsym	STERIC	55	no_up	lacO3	ext_min10	minus10_7A	lacOsym	GCAGCTGGCACGACAGGTTTCCCGACTGGAAAGCGAATGTAAGTTAAGCTCATTCATTAGGCACCCCAGCGGCAGTGAGCGCAACGCAATTTGGTATAAAGTGTGGACACACAGGAAACAGCTATAAATTGTGAGCGCTCACAATTGACC	0.156921240808368	0.251515629092276	0.495906598951185	0.209641322867847	0.415419422206753	0.968312253501972	1.4483156730948	0.609534968058694	0.691865837854362	1.02892532057675	0.672415989788792	11.5	9.5	no_up_ext_10
STERIC-55-no_up-lacOscram-ext_min10-minus10cons-lacOscram	STERIC	55	no_up	lacOscram	ext_min10	minus10cons	lacOscram	GCAGCTGGCACGACAGGTTTCCCGACTGGAAAGCGAATGTAAGTTAAGCTCATTCATTAGGCACCCCAGCTTAACGGTGTGCATAATAGAATGGTATAATGTGTGGACACACAGGAAACAGCTATTTAACGGTGTGCATAATAGAAGACC	0.57697460417476	0.48853580915587	0.645542412580637	0.54969360272639	1.52743156668608	1.88081834909184	1.88533323768091	1.59824154892932	1.70412495788896	1.74178739330511	0.978377133994128	14	11.5	no_up_ext_10
STERIC-55-no_up-lacOscram-ext_min10-minus10cons-lacO1	STERIC	55	no_up	lacOscram	ext_min10	minus10cons	lacO1	GCAGCTGGCACGACAGGTTTCCCGACTGGAAAGCGAATGTAAGTTAAGCTCATTCATTAGGCACCCCAGCTTAACGGTGTGCATAATAGAATGGTATAATGTGTGGACACACAGGAAACAGCTATAATTGTGAGCGGATAACAATTGACC	0.56478411372863	0.506082574308722	0.512209730858209	0.620369771453481	1.49515953983069	1.94837179604123	1.49592964215956	1.80373346082082	1.72176566793596	1.64983155149019	1.04360088542421	17.5	16	no_up_ext_10
STERIC-55-no_up-lacOscram-ext_min10-minus10_12G-lacO3	STERIC	55	no_up	lacOscram	ext_min10	minus10_12G	lacO3	GCAGCTGGCACGACAGGTTTCCCGACTGGAAAGCGAATGTAAGTTAAGCTCATTCATTAGGCACCCCAGCTTAACGGTGTGCATAATAGAATGGGATAATGTGTGGACACACAGGAAACAGCTATGGCAGTGAGCGCAACGCAATTGACC	0.328756483842324	0.22213735125432	0.301856190665939	0.582326420020641	0.870320855614973	0.85520856082114	0.881583453188138	1.69312190445758	0.862764708218057	1.28735267882286	0.670185196652528	5.5	5	no_up_ext_10
STERIC-55-no_up-lacOscram-ext_min10-minus10_7A-lacO1	STERIC	55	no_up	lacOscram	ext_min10	minus10_7A	lacO1	GCAGCTGGCACGACAGGTTTCCCGACTGGAAAGCGAATGTAAGTTAAGCTCATTCATTAGGCACCCCAGCTTAACGGTGTGCATAATAGAATGGTATAAAGTGTGGACACACAGGAAACAGCTATAATTGTGAGCGGATAACAATTGACC	0.268914240884247	0.235356075720545	0.366851763686289	0.266218656362977	0.711899791231733	0.906099445504954	1.07140570456821	0.774034326739708	0.808999618368343	0.922720015653961	0.876755250394108	7.5	8	no_up_ext_10
STERIC-55-no_up-lacO2-ext_min10-minus10_12A-lacO1	STERIC	55	no_up	lacO2	ext_min10	minus10_12A	lacO1	GCAGCTGGCACGACAGGTTTCCCGACTGGAAAGCGAATGTAAGTTAAGCTCATTCATTAGGCACCCCAGCAAATTGTAGCGAGTAACAACCTGGAATAATGTGTGGACACACAGGAAACAGCTATAATTGTGAGCGGATAACAATTGACC	0.226755433398491	0.467018793109977	0.489808834385277	0.201608337599079	0.600292290829375	1.7979797979798	1.43050690021231	0.586178955263922	1.19913604440459	1.00834292773812	1.18921451365207	11.5	11	no_up_ext_10
STERIC-55-no_up-lacO1-ext_min10-minus10_7A-lacOsym	STERIC	55	no_up	lacO1	ext_min10	minus10_7A	lacOsym	GCAGCTGGCACGACAGGTTTCCCGACTGGAAAGCGAATGTAAGTTAAGCTCATTCATTAGGCACCCCAGCAATTGTGAGCGGATAACAATTTGGTATAAAGTGTGGACACACAGGAAACAGCTATAAATTGTGAGCGCTCACAATTGACC	0.465273656740789	0.570871937050497	0.797825105098269	0.440859082303455	1.23172435200993	2.1978049388875	2.33008112121547	1.28180371586195	1.71476464544872	1.80594241853871	0.949512358669901	10	10	no_up_ext_10
STERIC-55-no_up-lacOscram-ext_min10-minus10_12A-lacO2	STERIC	55	no_up	lacOscram	ext_min10	minus10_12A	lacO2	GCAGCTGGCACGACAGGTTTCCCGACTGGAAAGCGAATGTAAGTTAAGCTCATTCATTAGGCACCCCAGCTTAACGGTGTGCATAATAGAATGGAATAATGTGTGGACACACAGGAAACAGCTATAAATTGTAGCGAGTAACAACCGACC	0.130710409238514	0.151584419402234	0.1002043202952	0.244705696413509	0.346031183557761	0.583586202085731	0.292650849781565	0.711485106117242	0.464808692821746	0.502067977949403	0.925788365790952	8.5	7	no_up_ext_10
STERIC-55-no_up-lacO1-ext_min10-minus10_12G-lacOscram	STERIC	55	no_up	lacO1	ext_min10	minus10_12G	lacOscram	GCAGCTGGCACGACAGGTTTCCCGACTGGAAAGCGAATGTAAGTTAAGCTCATTCATTAGGCACCCCAGCAATTGTGAGCGGATAACAATTTGGGATAATGTGTGGACACACAGGAAACAGCTATTTAACGGTGTGCATAATAGAAGACC	0.166929277112139	0.288067666778117	0.397914165359165	0.249012040803841	0.441913812878912	1.10903426791277	1.16212472964661	0.724005860396519	0.775474040395842	0.943065295021562	0.822290932016655	9	9	no_up_ext_10
STERIC-55-no_up-lacO3-ext_min10-minus10cons-lacOscram	STERIC	55	no_up	lacO3	ext_min10	minus10cons	lacOscram	GCAGCTGGCACGACAGGTTTCCCGACTGGAAAGCGAATGTAAGTTAAGCTCATTCATTAGGCACCCCAGCGGCAGTGAGCGCAACGCAATTTGGTATAATGTGTGGACACACAGGAAACAGCTATTTAACGGTGTGCATAATAGAAGACC	0.366711583210211	0.346275245491516	0.552239276458534	0.374562610154759	0.970799830723657	1.33312814199241	1.61283758087711	1.08904583072386	1.15196398635803	1.35094170580048	0.852711839017102	8.5	10	no_up_ext_10
STERIC-55-no_up-lacO2-ext_min10-minus10_7A-lacOscram	STERIC	55	no_up	lacO2	ext_min10	minus10_7A	lacOscram	GCAGCTGGCACGACAGGTTTCCCGACTGGAAAGCGAATGTAAGTTAAGCTCATTCATTAGGCACCCCAGCAAATTGTAGCGAGTAACAACCTGGTATAAAGTGTGGACACACAGGAAACAGCTATTTAACGGTGTGCATAATAGAAGACC	0.28952525099527	0.280298541912659	0.558301365825398	0.428348216454303	0.766463557534568	1.07912384511575	1.63054216286957	1.24542820500641	0.922793701325158	1.43798518393799	0.641726849228059	13.5	11.5	no_up_ext_10
STERIC-55-no_up-lacO3-ext_min10-minus10_7A-lacO2	STERIC	55	no_up	lacO3	ext_min10	minus10_7A	lacO2	GCAGCTGGCACGACAGGTTTCCCGACTGGAAAGCGAATGTAAGTTAAGCTCATTCATTAGGCACCCCAGCGGCAGTGAGCGCAACGCAATTTGGTATAAAGTGTGGACACACAGGAAACAGCTATAAATTGTAGCGAGTAACAACCGACC	0.563582543729698	0.612382258515069	0.214443668785594	0.462259116923602	1.49197860962567	2.35761589403973	0.626291578202406	1.34402460456942	1.9247972518327	0.985158091385913	1.95379530317303	5.5	4.5	no_up_ext_10
STERIC-55-no_up-lacO1-ext_min10-minus10_7A-lacO2	STERIC	55	no_up	lacO1	ext_min10	minus10_7A	lacO2	GCAGCTGGCACGACAGGTTTCCCGACTGGAAAGCGAATGTAAGTTAAGCTCATTCATTAGGCACCCCAGCAATTGTGAGCGGATAACAATTTGGTATAAAGTGTGGACACACAGGAAACAGCTATAAATTGTAGCGAGTAACAACCGACC	0.19287047052083	0.339259199317434	0.268713196758361	0.361465775639508	0.510588235294118	1.30611700353545	0.784787972686062	1.05096660808436	0.908352619414786	0.91787729038521	0.989623154347324	8	9	no_up_ext_10
STERIC-55-no_up-lacOscram-ext_min10-minus10_7A-lacO3	STERIC	55	no_up	lacOscram	ext_min10	minus10_7A	lacO3	GCAGCTGGCACGACAGGTTTCCCGACTGGAAAGCGAATGTAAGTTAAGCTCATTCATTAGGCACCCCAGCTTAACGGTGTGCATAATAGAATGGTATAAAGTGTGGACACACAGGAAACAGCTATGGCAGTGAGCGCAACGCAATTGACC	0.459942012657043	0.515918101371259	0.766084475102182	0.678713782784653	1.21760982874162	1.98623767900316	2.23738130234946	1.97336945909002	1.60192375387239	2.10537538071974	0.760873224101615	6	6.5	no_up_ext_10
STERIC-55-no_up-lacO1-ext_min10-minus10cons-lacO1	STERIC	55	no_up	lacO1	ext_min10	minus10cons	lacO1	GCAGCTGGCACGACAGGTTTCCCGACTGGAAAGCGAATGTAAGTTAAGCTCATTCATTAGGCACCCCAGCAATTGTGAGCGGATAACAATTTGGTATAATGTGTGGACACACAGGAAACAGCTATAATTGTGAGCGGATAACAATTGACC	0.602995309478633	0.499887312820899	0.225353646930649	0.270814264083228	1.59631648186431	1.92452060383517	0.658154619295273	0.787396118044275	1.76041854284974	0.722775368669774	2.43563715527507	9	9	no_up_ext_10
STERIC-55-no_up-lacO3-ext_min10-minus10_7A-lacO1	STERIC	55	no_up	lacO3	ext_min10	minus10_7A	lacO1	GCAGCTGGCACGACAGGTTTCCCGACTGGAAAGCGAATGTAAGTTAAGCTCATTCATTAGGCACCCCAGCGGCAGTGAGCGCAACGCAATTTGGTATAAAGTGTGGACACACAGGAAACAGCTATAATTGTGAGCGGATAACAATTGACC	0.244944956246634	0.240946868109663	0.329629499481154	0.412625661347572	0.648445625794522	0.927623486761183	0.962696546935732	1.19971466440438	0.788034556277853	1.08120560567006	0.728848012020324	12	12	no_up_ext_10
STERIC-55-no_up-lacO1-ext_min10-minus10cons-lacOsym	STERIC	55	no_up	lacO1	ext_min10	minus10cons	lacOsym	GCAGCTGGCACGACAGGTTTCCCGACTGGAAAGCGAATGTAAGTTAAGCTCATTCATTAGGCACCCCAGCAATTGTGAGCGGATAACAATTTGGTATAATGTGTGGACACACAGGAAACAGCTATAAATTGTGAGCGCTCACAATTGACC	0.231666964911311	0.219349968357658	0.0185665514100081	0.094338595290531	0.613294645212345	0.844477390659748	0.0542243790651434	0.274290735626412	0.728886017936046	0.164257557345778	4.43745803672017	4.5	4	no_up_ext_10
STERIC-55-no_up-lacO2-ext_min10-minus10_12G-lacO2	STERIC	55	no_up	lacO2	ext_min10	minus10_12G	lacO2	GCAGCTGGCACGACAGGTTTCCCGACTGGAAAGCGAATGTAAGTTAAGCTCATTCATTAGGCACCCCAGCAAATTGTAGCGAGTAACAACCTGGGATAATGTGTGGACACACAGGAAACAGCTATAAATTGTAGCGAGTAACAACCGACC	0.151627728396879	0.149330827481983	0.307364515313127	0.434089480427758	0.401405845357011	0.574910078543639	0.897670742479892	1.26212100728797	0.488157961950325	1.07989587488393	0.452041695226212	4.5	4	no_up_ext_10
STERIC-55-no_up-lacO3-ext_min10-minus10_12G-lacO1	STERIC	55	no_up	lacO3	ext_min10	minus10_12G	lacO1	GCAGCTGGCACGACAGGTTTCCCGACTGGAAAGCGAATGTAAGTTAAGCTCATTCATTAGGCACCCCAGCGGCAGTGAGCGCAACGCAATTTGGGATAATGTGTGGACACACAGGAAACAGCTATAATTGTGAGCGGATAACAATTGACC	0.204650343979142	0.24453422100534	0.456692782491595	0.39725392860622	0.541773231031543	0.941434468524252	1.33379010497289	1.15502114455185	0.741603849777898	1.24440562476237	0.595950255303221	4	4	no_up_ext_10
STERIC-55-no_up-lacOsym-ext_min10-minus10cons-lacO2	STERIC	55	no_up	lacOsym	ext_min10	minus10cons	lacO2	GCAGCTGGCACGACAGGTTTCCCGACTGGAAAGCGAATGTAAGTTAAGCTCATTCATTAGGCACCCCAGCAAATTGTGAGCGCTCACAATTTGGTATAATGTGTGGACACACAGGAAACAGCTATAAATTGTAGCGAGTAACAACCGACC	0.165317546160711	0.207414258511713	0.195690039956436	0.336081245722517	0.437647058823529	0.798525995353681	0.571520831819686	0.977160745669094	0.618086527088605	0.77434078874439	0.798209956227213	3.5	4	no_up_ext_10
STERIC-55-no_up-lacO2-ext_min10-minus10_7A-lacO1	STERIC	55	no_up	lacO2	ext_min10	minus10_7A	lacO1	GCAGCTGGCACGACAGGTTTCCCGACTGGAAAGCGAATGTAAGTTAAGCTCATTCATTAGGCACCCCAGCAAATTGTAGCGAGTAACAACCTGGTATAAAGTGTGGACACACAGGAAACAGCTATAATTGTGAGCGGATAACAATTGACC	0.242507012158347	0.230533930560105	0.1970540683127	0.171604312547045	0.641991628111919	0.887534626038781	0.575504532885777	0.498941848564054	0.76476312707535	0.537223190724915	1.42354823894218	5	5	no_up_ext_10
STERIC-55-no_up-lacO3-ext_min10-minus10_12A-lacO1	STERIC	55	no_up	lacO3	ext_min10	minus10_12A	lacO1	GCAGCTGGCACGACAGGTTTCCCGACTGGAAAGCGAATGTAAGTTAAGCTCATTCATTAGGCACCCCAGCGGCAGTGAGCGCAACGCAATTTGGAATAATGTGTGGACACACAGGAAACAGCTATAATTGTGAGCGGATAACAATTGACC	0.170625907734679	0.290890834474309	0.233938547766103	0.0957058213092343	0.451699946033459	1.11990320629159	0.683227176220807	0.278265963678969	0.785801576162525	0.480746569949888	1.63454432185431	4.5	4	no_up_ext_10
STERIC-55-no_up-lacO1-ext_min10-minus10cons-lacOscram	STERIC	55	no_up	lacO1	ext_min10	minus10cons	lacOscram	GCAGCTGGCACGACAGGTTTCCCGACTGGAAAGCGAATGTAAGTTAAGCTCATTCATTAGGCACCCCAGCAATTGTGAGCGGATAACAATTTGGTATAATGTGTGGACACACAGGAAACAGCTATTTAACGGTGTGCATAATAGAAGACC	1.27327908027821	1.57795133202646	0.957515916438001	0.810583123483446	3.37076648841355	6.07496884287221	2.79646472127586	2.35678134216342	4.72286766564288	2.57662303171964	1.8329680389804	4.5	4	no_up_ext_10
STERIC-55-no_up-lacO3-ext_min10-minus10cons-lacOsym	STERIC	55	no_up	lacO3	ext_min10	minus10cons	lacOsym	GCAGCTGGCACGACAGGTTTCCCGACTGGAAAGCGAATGTAAGTTAAGCTCATTCATTAGGCACCCCAGCGGCAGTGAGCGCAACGCAATTTGGTATAATGTGTGGACACACAGGAAACAGCTATAAATTGTGAGCGCTCACAATTGACC	0.30013006892272	0.280952793502797	0.351922984103298	0.261452678376614	0.794537815126051	1.08164265412134	1.02780558814316	0.7601771815932	0.938090234623694	0.893991384868181	1.04932804778876	15.5	16	no_up_ext_10
STERIC-55-no_up-lacOscram-ext_min10-minus10_7A-lacOsym	STERIC	55	no_up	lacOscram	ext_min10	minus10_7A	lacOsym	GCAGCTGGCACGACAGGTTTCCCGACTGGAAAGCGAATGTAAGTTAAGCTCATTCATTAGGCACCCCAGCTTAACGGTGTGCATAATAGAATGGTATAAAGTGTGGACACACAGGAAACAGCTATAAATTGTGAGCGCTCACAATTGACC	0.187400404655218	0.247101613085028	0.215223463944814	0.188677190581062	0.496107266435986	0.951318694086209	0.628569002123142	0.548581471252825	0.723712980261098	0.588575236687983	1.22960147683677	4	4.5	no_up_ext_10
STERIC-55-no_up-lacOscram-ext_min10-minus10_7A-lacO2	STERIC	55	no_up	lacOscram	ext_min10	minus10_7A	lacO2	GCAGCTGGCACGACAGGTTTCCCGACTGGAAAGCGAATGTAAGTTAAGCTCATTCATTAGGCACCCCAGCTTAACGGTGTGCATAATAGAATGGTATAAAGTGTGGACACACAGGAAACAGCTATAAATTGTAGCGAGTAACAACCGACC	0.431844951339607	0.484905601346213	0.515257054573441	0.401237569843271	1.14322815218803	1.86684237981495	1.5048294767395	1.1666036350693	1.50503526600149	1.3357165559044	1.1267624552145	10.5	12.5	no_up_ext_10
STERIC-55-no_up-lacOscram-ext_min10-minus10cons-lacO3	STERIC	55	no_up	lacOscram	ext_min10	minus10cons	lacO3	GCAGCTGGCACGACAGGTTTCCCGACTGGAAAGCGAATGTAAGTTAAGCTCATTCATTAGGCACCCCAGCTTAACGGTGTGCATAATAGAATGGTATAATGTGTGGACACACAGGAAACAGCTATGGCAGTGAGCGCAACGCAATTGACC	0.143933186955843	0.164578705123424	0.274548906913763	0.336534796661413	0.381035996488148	0.633613018052377	0.801831404855715	0.978479451128836	0.507324507270262	0.890155427992275	0.569928005061454	6.5	6.5	no_up_ext_10
STERIC-55-no_up-lacO3-ext_min10-minus10cons-lacO1	STERIC	55	no_up	lacO3	ext_min10	minus10cons	lacO1	GCAGCTGGCACGACAGGTTTCCCGACTGGAAAGCGAATGTAAGTTAAGCTCATTCATTAGGCACCCCAGCGGCAGTGAGCGCAACGCAATTTGGTATAATGTGTGGACACACAGGAAACAGCTATAATTGTGAGCGGATAACAATTGACC	0.736487208063438	0.523070237044475	0.81359433020822	0.74800222711402	1.94971113445378	2.01377274963109	2.37613579346142	2.17482654361606	1.98174194204243	2.27548116853874	0.870911159117639	6.5	7	no_up_ext_10
STERIC-55-no_up-lacO2-ext_min10-minus10_12G-lacOscram	STERIC	55	no_up	lacO2	ext_min10	minus10_12G	lacOscram	GCAGCTGGCACGACAGGTTTCCCGACTGGAAAGCGAATGTAAGTTAAGCTCATTCATTAGGCACCCCAGCAAATTGTAGCGAGTAACAACCTGGGATAATGTGTGGACACACAGGAAACAGCTATTTAACGGTGTGCATAATAGAAGACC	0.366995918731088	0.589918475507339	0.748259325575401	0.648435766424674	0.971552555448409	2.27113237639553	2.1853222180592	1.88533571897432	1.62134246592197	2.03532896851676	0.79659970992479	6.5	6	no_up_ext_10
STERIC-55-no_up-lacOscram-ext_min10-minus10_12A-lacO3	STERIC	55	no_up	lacOscram	ext_min10	minus10_12A	lacO3	GCAGCTGGCACGACAGGTTTCCCGACTGGAAAGCGAATGTAAGTTAAGCTCATTCATTAGGCACCCCAGCTTAACGGTGTGCATAATAGAATGGAATAATGTGTGGACACACAGGAAACAGCTATGGCAGTGAGCGCAACGCAATTGACC	0.199466151255685	0.169394261039256	0.18895036550339	0.333341728674763	0.528049057460822	0.652152469527232	0.551837334639882	0.969195562978222	0.590100763494027	0.760516448809052	0.775921105214895	12	12.5	no_up_ext_10
STERIC-55-no_up-lacOscram-ext_min10-minus10_12G-lacOscram	STERIC	55	no_up	lacOscram	ext_min10	minus10_12G	lacOscram	GCAGCTGGCACGACAGGTTTCCCGACTGGAAAGCGAATGTAAGTTAAGCTCATTCATTAGGCACCCCAGCTTAACGGTGTGCATAATAGAATGGGATAATGTGTGGACACACAGGAAACAGCTATTTAACGGTGTGCATAATAGAAGACC	0.153588936466877	0.214821910601417	0.200258679021566	0.4619338114226	0.406597774244833	0.827044780902027	0.584863730617033	1.34307877444657	0.61682127757343	0.963971252531802	0.639875178801643	6	6.5	no_up_ext_10
STERIC-55-no_up-lacO2-ext_min10-minus10_7A-lacO3	STERIC	55	no_up	lacO2	ext_min10	minus10_7A	lacO3	GCAGCTGGCACGACAGGTTTCCCGACTGGAAAGCGAATGTAAGTTAAGCTCATTCATTAGGCACCCCAGCAAATTGTAGCGAGTAACAACCTGGTATAAAGTGTGGACACACAGGAAACAGCTATGGCAGTGAGCGCAACGCAATTGACC	0.32065903350138	0.404614672024446	0.4557244437002	0.553130567259011	0.848884381338743	1.55772961816305	1.33096203159897	1.60823456957025	1.2033069997509	1.46959830058461	0.818799939597249	9.5	9.5	no_up_ext_10
STERIC-55-no_up-lacO3-ext_min10-minus10cons-lacO3	STERIC	55	no_up	lacO3	ext_min10	minus10cons	lacO3	GCAGCTGGCACGACAGGTTTCCCGACTGGAAAGCGAATGTAAGTTAAGCTCATTCATTAGGCACCCCAGCGGCAGTGAGCGCAACGCAATTTGGTATAATGTGTGGACACACAGGAAACAGCTATGGCAGTGAGCGCAACGCAATTGACC	0.215986907060252	0.127169925599305	0.259931719740114	0.267842445370319	0.571784646061815	0.489592625631876	0.759141306912008	0.778755515135128	0.530688635846845	0.768948411023568	0.690148556442729	8.5	8	no_up_ext_10
STERIC-55-no_up-lacO1-ext_min10-minus10_12G-lacO1	STERIC	55	no_up	lacO1	ext_min10	minus10_12G	lacO1	GCAGCTGGCACGACAGGTTTCCCGACTGGAAAGCGAATGTAAGTTAAGCTCATTCATTAGGCACCCCAGCAATTGTGAGCGGATAACAATTTGGGATAATGTGTGGACACACAGGAAACAGCTATAATTGTGAGCGGATAACAATTGACC	0.309583419776613	0.214639568396132	0.420841831960184	0.279996950822296	0.819563780568407	0.82634278002699	1.22908592547658	0.814094903339192	0.822953280297699	1.02159041440789	0.805560886918346	5.5	5.5	no_up_ext_10
STERIC-55-no_up-lacOscram-ext_min10-minus10cons-lacO2	STERIC	55	no_up	lacOscram	ext_min10	minus10cons	lacO2	GCAGCTGGCACGACAGGTTTCCCGACTGGAAAGCGAATGTAAGTTAAGCTCATTCATTAGGCACCCCAGCTTAACGGTGTGCATAATAGAATGGTATAATGTGTGGACACACAGGAAACAGCTATAAATTGTAGCGAGTAACAACCGACC	0.742637414393821	0.488001665714404	0.611523572230689	0.81555715628664	1.96599264705882	1.87876194551419	1.78597981152457	2.37124340949033	1.92237729628651	2.07861161050745	0.924837178128337	4.5	4.5	no_up_ext_10
STERIC-55-no_up-lacOsym-ext_min10-minus10_12G-lacOscram	STERIC	55	no_up	lacOsym	ext_min10	minus10_12G	lacOscram	GCAGCTGGCACGACAGGTTTCCCGACTGGAAAGCGAATGTAAGTTAAGCTCATTCATTAGGCACCCCAGCAAATTGTGAGCGCTCACAATTTGGGATAATGTGTGGACACACAGGAAACAGCTATTTAACGGTGTGCATAATAGAAGACC	0.265795873582666	0.498553053081202	0.320909737492268	0.239660967917562	0.703644501278773	1.9193838254172	0.937230122450013	0.696817490112069	1.31151416334799	0.817023806281041	1.60523371934263	7.5	7	no_up_ext_10
STERIC-55-no_up-lacO3-ext_min10-minus10_12A-lacOsym	STERIC	55	no_up	lacO3	ext_min10	minus10_12A	lacOsym	GCAGCTGGCACGACAGGTTTCCCGACTGGAAAGCGAATGTAAGTTAAGCTCATTCATTAGGCACCCCAGCGGCAGTGAGCGCAACGCAATTTGGAATAATGTGTGGACACACAGGAAACAGCTATAAATTGTGAGCGCTCACAATTGACC	0.179120349568649	0.268602827547034	0.179579383139954	0.207894311843948	0.474187380497132	1.03409641054015	0.524468994194395	0.604455509991538	0.75414189551864	0.564462252092967	1.33603601077372	8.5	11	no_up_ext_10
STERIC-55-no_up-lacO1-ext_min10-minus10_12A-lacOsym	STERIC	55	no_up	lacO1	ext_min10	minus10_12A	lacOsym	GCAGCTGGCACGACAGGTTTCCCGACTGGAAAGCGAATGTAAGTTAAGCTCATTCATTAGGCACCCCAGCAATTGTGAGCGGATAACAATTTGGAATAATGTGTGGACACACAGGAAACAGCTATAAATTGTGAGCGCTCACAATTGACC	0.100192452218613	0.223582883745971	0.127059275144529	0.127813580716203	0.26524064171123	0.860773729194782	0.37108185289948	0.371619706332558	0.563007185453006	0.371350779616019	1.51610610871791	6.5	5.5	no_up_ext_10
STERIC-55-no_up-lacOsym-ext_min10-minus10cons-lacO3	STERIC	55	no_up	lacOsym	ext_min10	minus10cons	lacO3	GCAGCTGGCACGACAGGTTTCCCGACTGGAAAGCGAATGTAAGTTAAGCTCATTCATTAGGCACCCCAGCAAATTGTGAGCGCTCACAATTTGGTATAATGTGTGGACACACAGGAAACAGCTATGGCAGTGAGCGCAACGCAATTGACC	0.102392624311251	0.162227580764518	0.0612404575303933	0.149517773668011	0.271065182829889	0.624561403508772	0.178855281733195	0.43472493948337	0.44781329316933	0.306790110608283	1.45967316965151	5	5	no_up_ext_10
STERIC-55-no_up-lacO1-ext_min10-minus10cons-lacO3	STERIC	55	no_up	lacO1	ext_min10	minus10cons	lacO3	GCAGCTGGCACGACAGGTTTCCCGACTGGAAAGCGAATGTAAGTTAAGCTCATTCATTAGGCACCCCAGCAATTGTGAGCGGATAACAATTTGGTATAATGTGTGGACACACAGGAAACAGCTATGGCAGTGAGCGCAACGCAATTGACC	0.837511797730477	0.794508652946957	0.694428110210957	0.602055856341002	2.21715470329101	3.0587859169564	2.02810593362387	1.75048550612178	2.6379703101237	1.88929571987283	1.39627178655826	14.5	11.5	no_up_ext_10
STERIC-55-no_up-lacO3-ext_min10-minus10_12G-lacO2	STERIC	55	no_up	lacO3	ext_min10	minus10_12G	lacO2	GCAGCTGGCACGACAGGTTTCCCGACTGGAAAGCGAATGTAAGTTAAGCTCATTCATTAGGCACCCCAGCGGCAGTGAGCGCAACGCAATTTGGGATAATGTGTGGACACACAGGAAACAGCTATAAATTGTAGCGAGTAACAACCGACC	0.246742606210017	0.211876177606681	0.245789093337744	0.155030468107238	0.653204565408253	0.815703977292158	0.717837183271392	0.450753172767558	0.734454271350206	0.584295178019475	1.25699184073315	9.5	9	no_up_ext_10
STERIC-55-no_up-lacOsym-ext_min10-minus10_12A-lacOsym	STERIC	55	no_up	lacOsym	ext_min10	minus10_12A	lacOsym	GCAGCTGGCACGACAGGTTTCCCGACTGGAAAGCGAATGTAAGTTAAGCTCATTCATTAGGCACCCCAGCAAATTGTGAGCGCTCACAATTTGGAATAATGTGTGGACACACAGGAAACAGCTATAAATTGTGAGCGCTCACAATTGACC	0.140675141979479	0.230690596500003	0.655392040434217	0.290272600893941	0.372410936205468	0.88813777563174	1.91409948201938	0.843971494235115	0.630274355918604	1.37903548812725	0.457039982904665	4.5	5.5	no_up_ext_10
STERIC-55-no_up-lacOsym-ext_min10-minus10_12G-lacO3	STERIC	55	no_up	lacOsym	ext_min10	minus10_12G	lacO3	GCAGCTGGCACGACAGGTTTCCCGACTGGAAAGCGAATGTAAGTTAAGCTCATTCATTAGGCACCCCAGCAAATTGTGAGCGCTCACAATTTGGGATAATGTGTGGACACACAGGAAACAGCTATGGCAGTGAGCGCAACGCAATTGACC	0.120478566593674	0.306571806169168	0.209681299403712	0.183996267913974	0.318944307761127	1.18027351844177	0.612382882025679	0.534971625591972	0.749608913101451	0.573677253808826	1.30667358366496	6.5	5.5	no_up_ext_10
STERIC-55-no_up-lacO2-ext_min10-minus10cons-lacO3	STERIC	55	no_up	lacO2	ext_min10	minus10cons	lacO3	GCAGCTGGCACGACAGGTTTCCCGACTGGAAAGCGAATGTAAGTTAAGCTCATTCATTAGGCACCCCAGCAAATTGTAGCGAGTAACAACCTGGTATAATGTGTGGACACACAGGAAACAGCTATGGCAGTGAGCGCAACGCAATTGACC	0.218674002858084	0.461815740862497	0.295890653300999	0.834151789937326	0.57889822595705	1.77794852093738	0.864160855299044	2.42530755711775	1.17842337344721	1.6447342062084	0.716482559308979	5	5	no_up_ext_10
STERIC-55-no_up-lacO2-ext_min10-minus10cons-lacO2	STERIC	55	no_up	lacO2	ext_min10	minus10cons	lacO2	GCAGCTGGCACGACAGGTTTCCCGACTGGAAAGCGAATGTAAGTTAAGCTCATTCATTAGGCACCCCAGCAAATTGTAGCGAGTAACAACCTGGTATAATGTGTGGACACACAGGAAACAGCTATAAATTGTAGCGAGTAACAACCGACC	0.265811407208613	0.320525348823159	0.339955642446621	0.350061454222725	0.703685623627044	1.23399338619068	0.992854473309637	1.01780839006027	0.968839504908865	1.00533143168495	0.963701595686779	14	14.5	no_up_ext_10
STERIC-55-no_up-lacO2-ext_min10-minus10_12G-lacO3	STERIC	55	no_up	lacO2	ext_min10	minus10_12G	lacO3	GCAGCTGGCACGACAGGTTTCCCGACTGGAAAGCGAATGTAAGTTAAGCTCATTCATTAGGCACCCCAGCAAATTGTAGCGAGTAACAACCTGGGATAATGTGTGGACACACAGGAAACAGCTATGGCAGTGAGCGCAACGCAATTGACC	0.125240565273266	0.173715198746116	0.209569949040467	0.269538843687231	0.331550802139037	0.668787685967942	0.612057678697806	0.783687816075464	0.50016924405349	0.697872747386635	0.716705511035505	10.5	11	no_up_ext_10
STERIC-55-no_up-lacOscram-ext_min10-minus10_12G-lacO1	STERIC	55	no_up	lacOscram	ext_min10	minus10_12G	lacO1	GCAGCTGGCACGACAGGTTTCCCGACTGGAAAGCGAATGTAAGTTAAGCTCATTCATTAGGCACCCCAGCTTAACGGTGTGCATAATAGAATGGGATAATGTGTGGACACACAGGAAACAGCTATAATTGTGAGCGGATAACAATTGACC	0.410217236130798	0.546362318636978	0.395524967357122	0.46395237376215	1.08597285067873	2.10344514135079	1.1551469783527	1.34894777161913	1.59470899601476	1.25204737498591	1.27368103465949	18	17.5	no_up_ext_10
STERIC-55-no_up-lacO1-ext_min10-minus10_12A-lacO2	STERIC	55	no_up	lacO1	ext_min10	minus10_12A	lacO2	GCAGCTGGCACGACAGGTTTCCCGACTGGAAAGCGAATGTAAGTTAAGCTCATTCATTAGGCACCCCAGCAATTGTGAGCGGATAACAATTTGGAATAATGTGTGGACACACAGGAAACAGCTATAAATTGTAGCGAGTAACAACCGACC	0.295209903858413	0.259507406292892	0.33226054610258	0.426815520387894	0.781512605042017	0.99907986750092	0.970380627096219	1.24097187056289	0.890296236271468	1.10567624882955	0.805205173950258	11	8.5	no_up_ext_10
STERIC-55-no_up-lacO3-ext_min10-minus10cons-lacO2	STERIC	55	no_up	lacO3	ext_min10	minus10cons	lacO2	GCAGCTGGCACGACAGGTTTCCCGACTGGAAAGCGAATGTAAGTTAAGCTCATTCATTAGGCACCCCAGCGGCAGTGAGCGCAACGCAATTTGGTATAATGTGTGGACACACAGGAAACAGCTATAAATTGTAGCGAGTAACAACCGACC	0.128804321195676	0.155988058427421	0.207151691151663	0.261702251380028	0.340985174557628	0.600539811066127	0.604995056806211	0.760902818459936	0.470762492811877	0.682948937633073	0.689308478088303	8	7.5	no_up_ext_10
STERIC-55-no_up-lacO1-ext_min10-minus10_12A-lacO3	STERIC	55	no_up	lacO1	ext_min10	minus10_12A	lacO3	GCAGCTGGCACGACAGGTTTCCCGACTGGAAAGCGAATGTAAGTTAAGCTCATTCATTAGGCACCCCAGCAATTGTGAGCGGATAACAATTTGGAATAATGTGTGGACACACAGGAAACAGCTATGGCAGTGAGCGCAACGCAATTGACC	0.207230681098349	0.194385118963402	0.387068134184843	0.368008142619409	0.548604187437687	0.748364995328558	1.1304484483189	1.06998862814018	0.648484591383123	1.10021853822954	0.589414347104764	10	8.5	no_up_ext_10
STERIC-55-no_up-lacOsym-ext_min10-minus10_7A-lacO3	STERIC	55	no_up	lacOsym	ext_min10	minus10_7A	lacO3	GCAGCTGGCACGACAGGTTTCCCGACTGGAAAGCGAATGTAAGTTAAGCTCATTCATTAGGCACCCCAGCAAATTGTGAGCGCTCACAATTTGGTATAAAGTGTGGACACACAGGAAACAGCTATGGCAGTGAGCGCAACGCAATTGACC	0.415965201558577	0.684208723641709	0.725505622818925	0.516721570448918	1.10118950627342	2.6341412398358	2.11886909081136	1.50237492127143	1.86766537305461	1.8106220060414	1.03150484575073	14	14.5	no_up_ext_10
STERIC-55-no_up-lacOsym-ext_min10-minus10_7A-lacO2	STERIC	55	no_up	lacOsym	ext_min10	minus10_7A	lacO2	GCAGCTGGCACGACAGGTTTCCCGACTGGAAAGCGAATGTAAGTTAAGCTCATTCATTAGGCACCCCAGCAAATTGTGAGCGCTCACAATTTGGTATAAAGTGTGGACACACAGGAAACAGCTATAAATTGTAGCGAGTAACAACCGACC	0.135442746152268	0.261366657898391	0.14336066994023	0.145344630064837	0.358559153998678	1.00623781676413	0.41869074865899	0.422591468285669	0.682398485381405	0.420641108472329	1.62228196825488	3.5	3.5	no_up_ext_10
STERIC-55-no_up-lacO3-ext_UV5-minus10_12G-lacOscram	STERIC	55	no_up	lacO3	ext_UV5	minus10_12G	lacOscram	GCAGCTGGCACGACAGGTTTCCCGACTGGAAAGCGAATGTAAGTTAAGCTCATTCATTAGGCACCCCAGCGGCAGTGAGCGCAACGCAATTTCGGATAATGTGTGGACACACAGGAAACAGCTATTTAACGGTGTGCATAATAGAAGACC	0.151430281335772	0.1521582826481	0.369213357880188	0.246781930933015	0.400883141460338	0.585795523290986	1.07830283780207	0.7175217859293	0.493339332375662	0.897912311865684	0.549429299338373	4.5	5.5	no_up_ext_UV5
STERIC-55-no_up-lacO3-ext_UV5-minus10_7A-lacO1	STERIC	55	no_up	lacO3	ext_UV5	minus10_7A	lacO1	GCAGCTGGCACGACAGGTTTCCCGACTGGAAAGCGAATGTAAGTTAAGCTCATTCATTAGGCACCCCAGCGGCAGTGAGCGCAACGCAATTTCGTATAAAGTGTGGACACACAGGAAACAGCTATAATTGTGAGCGGATAACAATTGACC	0.0562909207357261	0.206180866193329	0.184266664336314	0.169205167353835	0.149019607843137	0.793777547316567	0.538158392228718	0.49196630162175	0.471398577579852	0.515062346925234	0.915226244733203	8	10.5	no_up_ext_UV5
STERIC-55-no_up-lacO2-ext_UV5-minus10_7A-lacOscram	STERIC	55	no_up	lacO2	ext_UV5	minus10_7A	lacOscram	GCAGCTGGCACGACAGGTTTCCCGACTGGAAAGCGAATGTAAGTTAAGCTCATTCATTAGGCACCCCAGCAAATTGTAGCGAGTAACAACCTCGTATAAAGTGTGGACACACAGGAAACAGCTATTTAACGGTGTGCATAATAGAAGACC	0.178583769000769	0.522690296019331	0.546929021299925	0.530134751261406	0.47276688453159	2.01231001130511	1.59732876169501	1.54137392502824	1.24253844791835	1.56935134336162	0.791752881325336	5	5.5	no_up_ext_UV5
STERIC-55-no_up-lacOsym-ext_UV5-minus10_12G-lacO1	STERIC	55	no_up	lacOsym	ext_UV5	minus10_12G	lacO1	GCAGCTGGCACGACAGGTTTCCCGACTGGAAAGCGAATGTAAGTTAAGCTCATTCATTAGGCACCCCAGCAAATTGTGAGCGCTCACAATTTCGGATAATGTGTGGACACACAGGAAACAGCTATAATTGTGAGCGGATAACAATTGACC	0.299811497084024	0.395602229085498	0.410654716941935	0.632354462977741	0.793694456199746	1.52303253407621	1.19933403595595	1.83857911274431	1.15836349513798	1.51895657435013	0.76260474769239	8.5	9	no_up_ext_UV5
STERIC-55-no_up-lacO2-ext_UV5-minus10_12A-lacO1	STERIC	55	no_up	lacO2	ext_UV5	minus10_12A	lacO1	GCAGCTGGCACGACAGGTTTCCCGACTGGAAAGCGAATGTAAGTTAAGCTCATTCATTAGGCACCCCAGCAAATTGTAGCGAGTAACAACCTCGAATAATGTGTGGACACACAGGAAACAGCTATAATTGTGAGCGGATAACAATTGACC	0.21213313445401	0.323820219921348	0.340638570623019	0.318271188750786	0.561582509109839	1.24667833968483	0.99484899321231	0.925377765296324	0.904130424397334	0.960113379254317	0.941691308478106	9.5	8.5	no_up_ext_UV5
STERIC-55-no_up-lacO2-ext_UV5-minus10cons-lacO1	STERIC	55	no_up	lacO2	ext_UV5	minus10cons	lacO1	GCAGCTGGCACGACAGGTTTCCCGACTGGAAAGCGAATGTAAGTTAAGCTCATTCATTAGGCACCCCAGCAAATTGTAGCGAGTAACAACCTCGTATAATGTGTGGACACACAGGAAACAGCTATAATTGTGAGCGGATAACAATTGACC	0.317110638595877	0.395416369452383	0.457229290145261	0.504069535783133	0.839490674318508	1.52231699142454	1.33535699770064	1.46558896018136	1.18090383287153	1.400472978941	0.843217863271087	14.5	13.5	no_up_ext_UV5
STERIC-55-no_up-lacO1-ext_UV5-minus10_7A-lacO3	STERIC	55	no_up	lacO1	ext_UV5	minus10_7A	lacO3	GCAGCTGGCACGACAGGTTTCCCGACTGGAAAGCGAATGTAAGTTAAGCTCATTCATTAGGCACCCCAGCAATTGTGAGCGGATAACAATTTCGTATAAAGTGTGGACACACAGGAAACAGCTATGGCAGTGAGCGCAACGCAATTGACC	0.150885061972078	0.171682562465518	0.241788834603891	0.175975219826657	0.399439775910364	0.660962221504682	0.706154262671169	0.511650320312943	0.530200998707523	0.608902291492056	0.870748897016493	8.5	9	no_up_ext_UV5
STERIC-55-no_up-lacO3-ext_UV5-minus10_12A-lacOscram	STERIC	55	no_up	lacO3	ext_UV5	minus10_12A	lacOscram	GCAGCTGGCACGACAGGTTTCCCGACTGGAAAGCGAATGTAAGTTAAGCTCATTCATTAGGCACCCCAGCGGCAGTGAGCGCAACGCAATTTCGAATAATGTGTGGACACACAGGAAACAGCTATTTAACGGTGTGCATAATAGAAGACC	0.0978853891741055	0.151916172186085	0.168384339326151	0.236207561485964	0.259133126934985	0.584863420073717	0.491773407060031	0.686776664428553	0.421998273504351	0.589275035744292	0.716131259440406	15	15.5	no_up_ext_UV5
STERIC-55-no_up-lacO3-ext_UV5-minus10_7A-lacO3	STERIC	55	no_up	lacO3	ext_UV5	minus10_7A	lacO3	GCAGCTGGCACGACAGGTTTCCCGACTGGAAAGCGAATGTAAGTTAAGCTCATTCATTAGGCACCCCAGCGGCAGTGAGCGCAACGCAATTTCGTATAAAGTGTGGACACACAGGAAACAGCTATGGCAGTGAGCGCAACGCAATTGACC	0.318155965144867	0.339060860118768	0.779795159220342	0.401763668055478	0.842257979424954	1.30535341569357	2.27742392073602	1.16813327270269	1.07380569755926	1.72277859671936	0.623298721962349	5.5	6	no_up_ext_UV5
STERIC-55-no_up-lacOscram-ext_UV5-minus10_12G-lacOsym	STERIC	55	no_up	lacOscram	ext_UV5	minus10_12G	lacOsym	GCAGCTGGCACGACAGGTTTCCCGACTGGAAAGCGAATGTAAGTTAAGCTCATTCATTAGGCACCCCAGCTTAACGGTGTGCATAATAGAATCGGATAATGTGTGGACACACAGGAAACAGCTATAAATTGTGAGCGCTCACAATTGACC	0.270829911798293	0.312217491026491	0.361962844485662	0.378970459882304	0.716971169078044	1.2020088906987	1.05712741442701	1.10186171313736	0.959490029888372	1.07949456378219	0.888832664915551	13.5	13.5	no_up_ext_UV5
STERIC-55-no_up-lacO1-ext_UV5-minus10_12A-lacO3	STERIC	55	no_up	lacO1	ext_UV5	minus10_12A	lacO3	GCAGCTGGCACGACAGGTTTCCCGACTGGAAAGCGAATGTAAGTTAAGCTCATTCATTAGGCACCCCAGCAATTGTGAGCGGATAACAATTTCGAATAATGTGTGGACACACAGGAAACAGCTATGGCAGTGAGCGCAACGCAATTGACC	0.0791750700003408	0.296377311012101	0.177226172550078	0.0849047357614779	0.209601081812035	1.14102564102564	0.517596345621823	0.246861662063771	0.675313361418838	0.382229003842797	1.76677686577804	4.5	4.5	no_up_ext_UV5
STERIC-55-no_up-lacOscram-ext_UV5-minus10cons-lacO2	STERIC	55	no_up	lacOscram	ext_UV5	minus10cons	lacO2	GCAGCTGGCACGACAGGTTTCCCGACTGGAAAGCGAATGTAAGTTAAGCTCATTCATTAGGCACCCCAGCTTAACGGTGTGCATAATAGAATCGTATAATGTGTGGACACACAGGAAACAGCTATAAATTGTAGCGAGTAACAACCGACC	0.356086522450685	0.309115590855028	0.398127607675821	0.469174697728267	0.942671984047857	1.19006685768863	1.16274809673462	1.36413174884429	1.06636942086825	1.26343992278946	0.844020678493273	5	5.5	no_up_ext_UV5
STERIC-55-no_up-lacOsym-ext_UV5-minus10_7A-lacOscram	STERIC	55	no_up	lacOsym	ext_UV5	minus10_7A	lacOscram	GCAGCTGGCACGACAGGTTTCCCGACTGGAAAGCGAATGTAAGTTAAGCTCATTCATTAGGCACCCCAGCAAATTGTGAGCGCTCACAATTTCGTATAAAGTGTGGACACACAGGAAACAGCTATTTAACGGTGTGCATAATAGAAGACC	0.997493841810897	0.8396443477269	0.72203255483365	0.469499055631945	2.64067702552719	3.23255422902304	2.10872585253335	1.36507482381517	2.93661562727511	1.73690033817426	1.69072200789709	8	8.5	no_up_ext_UV5
STERIC-55-no_up-lacOsym-ext_UV5-minus10_12G-lacO3	STERIC	55	no_up	lacOsym	ext_UV5	minus10_12G	lacO3	GCAGCTGGCACGACAGGTTTCCCGACTGGAAAGCGAATGTAAGTTAAGCTCATTCATTAGGCACCCCAGCAAATTGTGAGCGCTCACAATTTCGGATAATGTGTGGACACACAGGAAACAGCTATGGCAGTGAGCGCAACGCAATTGACC	0.322047167845542	0.264017435361863	0.646795984847034	0.794335475381845	0.852559205500382	1.01644306845545	1.8889943471814	2.30954108661094	0.934501136977917	2.09926771689617	0.445155770012795	4	4	no_up_ext_UV5
STERIC-55-no_up-lacO2-ext_UV5-minus10_7A-lacO3	STERIC	55	no_up	lacO2	ext_UV5	minus10_7A	lacO3	GCAGCTGGCACGACAGGTTTCCCGACTGGAAAGCGAATGTAAGTTAAGCTCATTCATTAGGCACCCCAGCAAATTGTAGCGAGTAACAACCTCGTATAAAGTGTGGACACACAGGAAACAGCTATGGCAGTGAGCGCAACGCAATTGACC	1.08541823236831	0.540758602548394	0.83864762406716	0.664630619724257	2.87344028520499	2.08187134502924	2.44930497135761	1.9324224729293	2.47765581511712	2.19086372214346	1.13090366601765	4.5	4	no_up_ext_UV5
STERIC-55-no_up-lacO3-ext_UV5-minus10cons-lacOscram	STERIC	55	no_up	lacO3	ext_UV5	minus10cons	lacOscram	GCAGCTGGCACGACAGGTTTCCCGACTGGAAAGCGAATGTAAGTTAAGCTCATTCATTAGGCACCCCAGCGGCAGTGAGCGCAACGCAATTTCGTATAATGTGTGGACACACAGGAAACAGCTATTTAACGGTGTGCATAATAGAAGACC	0.222432462282207	0.28253117998315	0.983039642208622	0.37014378789151	0.588848039215686	1.08771929824561	2.87100781497041	1.0761980455151	0.83828366873065	1.97360293024275	0.424747884128618	7	6.5	no_up_ext_UV5
STERIC-55-no_up-lacO1-ext_UV5-minus10_7A-lacO1	STERIC	55	no_up	lacO1	ext_UV5	minus10_7A	lacO1	GCAGCTGGCACGACAGGTTTCCCGACTGGAAAGCGAATGTAAGTTAAGCTCATTCATTAGGCACCCCAGCAATTGTGAGCGGATAACAATTTCGTATAAAGTGTGGACACACAGGAAACAGCTATAATTGTGAGCGGATAACAATTGACC	0.323538126955938	0.26491284572744	0.211494259050535	0.290562873494835	0.85650623885918	1.01989031677171	0.617677705439475	0.84481546572935	0.938198277815446	0.731246585584412	1.28301218263554	12.5	13.5	no_up_ext_UV5
STERIC-55-no_up-lacO3-ext_UV5-minus10_12G-lacO1	STERIC	55	no_up	lacO3	ext_UV5	minus10_12G	lacO1	GCAGCTGGCACGACAGGTTTCCCGACTGGAAAGCGAATGTAAGTTAAGCTCATTCATTAGGCACCCCAGCGGCAGTGAGCGCAACGCAATTTCGGATAATGTGTGGACACACAGGAAACAGCTATAATTGTGAGCGGATAACAATTGACC	0.192806468373652	0.186549910922808	0.212001048014987	0.287642533271544	0.510418801667008	0.718200158328864	0.619157803509793	0.836324537221679	0.614309479997936	0.727741170365736	0.844131821880033	13	14.5	no_up_ext_UV5
STERIC-55-no_up-lacO2-ext_UV5-minus10_7A-lacO2	STERIC	55	no_up	lacO2	ext_UV5	minus10_7A	lacO2	GCAGCTGGCACGACAGGTTTCCCGACTGGAAAGCGAATGTAAGTTAAGCTCATTCATTAGGCACCCCAGCAAATTGTAGCGAGTAACAACCTCGTATAAAGTGTGGACACACAGGAAACAGCTATAAATTGTAGCGAGTAACAACCGACC	0.129154332938056	0.311976116854843	0.403922672401904	0.255039512785435	0.341911764705882	1.20107962213225	1.17967282225175	0.741530816314163	0.771495693419068	0.960601819282958	0.803137864130792	4.5	3	no_up_ext_UV5
STERIC-55-no_up-lacO2-ext_UV5-minus10_12A-lacO3	STERIC	55	no_up	lacO2	ext_UV5	minus10_12A	lacO3	GCAGCTGGCACGACAGGTTTCCCGACTGGAAAGCGAATGTAAGTTAAGCTCATTCATTAGGCACCCCAGCAAATTGTAGCGAGTAACAACCTCGAATAATGTGTGGACACACAGGAAACAGCTATGGCAGTGAGCGCAACGCAATTGACC	0.24994438526679	0.184974437235352	0.385003467732219	0.372807942834869	0.661680672268908	0.71213472819182	1.12441850479854	1.08394411187305	0.686907700230364	1.10418130833579	0.622096837760875	8	7	no_up_ext_UV5
STERIC-55-no_up-lacOscram-ext_UV5-minus10cons-lacO3	STERIC	55	no_up	lacOscram	ext_UV5	minus10cons	lacO3	GCAGCTGGCACGACAGGTTTCCCGACTGGAAAGCGAATGTAAGTTAAGCTCATTCATTAGGCACCCCAGCTTAACGGTGTGCATAATAGAATCGTATAATGTGTGGACACACAGGAAACAGCTATGGCAGTGAGCGCAACGCAATTGACC	0.296455515267099	0.328802969388722	0.366768062175669	0.536623042913563	0.784810126582279	1.26586147109818	1.07116125085465	1.56023872034078	1.02533579884023	1.31569998559772	0.77930820860686	12	11.5	no_up_ext_UV5
STERIC-55-no_up-lacO1-ext_UV5-minus10cons-lacO1	STERIC	55	no_up	lacO1	ext_UV5	minus10cons	lacO1	GCAGCTGGCACGACAGGTTTCCCGACTGGAAAGCGAATGTAAGTTAAGCTCATTCATTAGGCACCCCAGCAATTGTGAGCGGATAACAATTTCGTATAATGTGTGGACACACAGGAAACAGCTATAATTGTGAGCGGATAACAATTGACC	0.822143710745474	0.347073430001013	0.239936972067797	0.144674736240602	2.17647058823529	1.33620107962213	0.70074582176493	0.420643742974781	1.75633583392871	0.560694782369855	3.13242764005278	6	6.5	no_up_ext_UV5
STERIC-55-no_up-lacO1-ext_UV5-minus10cons-lacO3	STERIC	55	no_up	lacO1	ext_UV5	minus10cons	lacO3	GCAGCTGGCACGACAGGTTTCCCGACTGGAAAGCGAATGTAAGTTAAGCTCATTCATTAGGCACCCCAGCAATTGTGAGCGGATAACAATTTCGTATAATGTGTGGACACACAGGAAACAGCTATGGCAGTGAGCGCAACGCAATTGACC	0.216762516819115	0.164230390403586	0.339862296996759	0.491315404273085	0.573837926779103	0.632272038119991	0.992581854073811	1.42850615114236	0.603054982449547	1.21054400260808	0.498168576400595	9.5	10.5	no_up_ext_UV5
STERIC-55-no_up-lacOsym-ext_UV5-minus10_12A-lacO1	STERIC	55	no_up	lacOsym	ext_UV5	minus10_12A	lacO1	GCAGCTGGCACGACAGGTTTCCCGACTGGAAAGCGAATGTAAGTTAAGCTCATTCATTAGGCACCCCAGCAAATTGTGAGCGCTCACAATTTCGAATAATGTGTGGACACACAGGAAACAGCTATAATTGTGAGCGGATAACAATTGACC	0.422961558159715	0.371198701749321	0.103972687896046	0.51212380300574	1.11971104231166	1.42908117752007	0.303656522764803	1.48900685054338	1.27439610991587	0.896331686654092	1.42179075992845	4	3	no_up_ext_UV5
STERIC-55-no_up-lacO1-ext_UV5-minus10_12A-lacO1	STERIC	55	no_up	lacO1	ext_UV5	minus10_12A	lacO1	GCAGCTGGCACGACAGGTTTCCCGACTGGAAAGCGAATGTAAGTTAAGCTCATTCATTAGGCACCCCAGCAATTGTGAGCGGATAACAATTTCGAATAATGTGTGGACACACAGGAAACAGCTATAATTGTGAGCGGATAACAATTGACC	0.187311547185017	0.447083883996704	0.572076798030644	0.673577570374391	0.495872033023736	1.72123221439425	1.67077388071464	1.95843585237258	1.10855212370899	1.81460486654361	0.610905516758875	5	5	no_up_ext_UV5
STERIC-55-no_up-lacO1-ext_UV5-minus10_12G-lacO2	STERIC	55	no_up	lacO1	ext_UV5	minus10_12G	lacO2	GCAGCTGGCACGACAGGTTTCCCGACTGGAAAGCGAATGTAAGTTAAGCTCATTCATTAGGCACCCCAGCAATTGTGAGCGGATAACAATTTCGGATAATGTGTGGACACACAGGAAACAGCTATAAATTGTAGCGAGTAACAACCGACC	0.858095941142379	1.02662817401105	1.28117127866215	1.13964159019946	2.27164734506942	3.95242492195401	3.74171355398308	3.31352326334289	3.11203613351171	3.52761840866299	0.8821918283081	8	8	no_up_ext_UV5
STERIC-55-no_up-lacOscram-ext_UV5-minus10_12G-lacO3	STERIC	55	no_up	lacOscram	ext_UV5	minus10_12G	lacO3	GCAGCTGGCACGACAGGTTTCCCGACTGGAAAGCGAATGTAAGTTAAGCTCATTCATTAGGCACCCCAGCTTAACGGTGTGCATAATAGAATCGGATAATGTGTGGACACACAGGAAACAGCTATGGCAGTGAGCGCAACGCAATTGACC	0.146017801908463	0.301754373777005	0.451710610523978	0.319327933768722	0.38655462184874	1.16172684270403	1.31923946628001	0.928450265660003	0.774140732276384	1.12384486597001	0.688832378664836	11.5	9	no_up_ext_UV5
STERIC-55-no_up-lacOscram-ext_UV5-minus10cons-lacOscram	STERIC	55	no_up	lacOscram	ext_UV5	minus10cons	lacOscram	GCAGCTGGCACGACAGGTTTCCCGACTGGAAAGCGAATGTAAGTTAAGCTCATTCATTAGGCACCCCAGCTTAACGGTGTGCATAATAGAATCGTATAATGTGTGGACACACAGGAAACAGCTATTTAACGGTGTGCATAATAGAAGACC	0.227311625970978	0.0865213764077431	0.362164278968443	0.264148066813487	0.601764705882353	0.333099415204678	1.057715712141	0.768014059753954	0.467432060543516	0.912864885947476	0.512049557102156	9.5	8.5	no_up_ext_UV5
STERIC-55-no_up-lacO3-ext_UV5-minus10_12A-lacO1	STERIC	55	no_up	lacO3	ext_UV5	minus10_12A	lacO1	GCAGCTGGCACGACAGGTTTCCCGACTGGAAAGCGAATGTAAGTTAAGCTCATTCATTAGGCACCCCAGCGGCAGTGAGCGCAACGCAATTTCGAATAATGTGTGGACACACAGGAAACAGCTATAATTGTGAGCGGATAACAATTGACC	0.136649118790062	0.161540175761279	0.319588180008337	0.24356510056828	0.361752798285306	0.621914956883735	0.933370459318042	0.708168808344555	0.49183387758452	0.820769633831299	0.599234983010607	5	7	no_up_ext_UV5
STERIC-55-no_up-lacOscram-ext_UV5-minus10_12A-lacO2	STERIC	55	no_up	lacOscram	ext_UV5	minus10_12A	lacO2	GCAGCTGGCACGACAGGTTTCCCGACTGGAAAGCGAATGTAAGTTAAGCTCATTCATTAGGCACCCCAGCTTAACGGTGTGCATAATAGAATCGAATAATGTGTGGACACACAGGAAACAGCTATAAATTGTAGCGAGTAACAACCGACC	0.223402089406367	0.239617584362761	0.795185853152322	0.428661336495571	0.591414944356121	0.922505865462058	2.32237307706634	1.24633860574107	0.75696040490909	1.7843558414037	0.424220543540021	8	9	no_up_ext_UV5
STERIC-55-no_up-lacO1-ext_UV5-minus10cons-lacO2	STERIC	55	no_up	lacO1	ext_UV5	minus10cons	lacO2	GCAGCTGGCACGACAGGTTTCCCGACTGGAAAGCGAATGTAAGTTAAGCTCATTCATTAGGCACCCCAGCAATTGTGAGCGGATAACAATTTCGTATAATGTGTGGACACACAGGAAACAGCTATAAATTGTAGCGAGTAACAACCGACC	0.360002201001549	0.313372476388469	0.322673858987728	0.344808665304318	0.953038005325587	1.20645547909822	0.942382312028699	1.00253583557626	1.0797467422119	0.972459073802478	1.11032615284252	9.5	10.5	no_up_ext_UV5
STERIC-55-no_up-lacO3-ext_UV5-minus10cons-lacO1	STERIC	55	no_up	lacO3	ext_UV5	minus10cons	lacO1	GCAGCTGGCACGACAGGTTTCCCGACTGGAAAGCGAATGTAAGTTAAGCTCATTCATTAGGCACCCCAGCGGCAGTGAGCGCAACGCAATTTCGTATAATGTGTGGACACACAGGAAACAGCTATAATTGTGAGCGGATAACAATTGACC	0.354601245463065	0.199696387489318	0.379121515852101	0.411036091329043	0.938739993038636	0.768812895182118	1.10724002176488	1.19509296817953	0.853776444110377	1.1511664949722	0.741661999232345	8	9	no_up_ext_UV5
STERIC-55-no_up-lacO1-ext_UV5-minus10_12G-lacO3	STERIC	55	no_up	lacO1	ext_UV5	minus10_12G	lacO3	GCAGCTGGCACGACAGGTTTCCCGACTGGAAAGCGAATGTAAGTTAAGCTCATTCATTAGGCACCCCAGCAATTGTGAGCGGATAACAATTTCGGATAATGTGTGGACACACAGGAAACAGCTATGGCAGTGAGCGCAACGCAATTGACC	0.129946824930609	0.176168267516502	0.188526572662037	0.207619401479781	0.344009737956374	0.678231777206406	0.550599630169776	0.603656204407366	0.51112075758139	0.577127917288571	0.885628198307764	7	7	no_up_ext_UV5
STERIC-55-no_up-lacO1-ext_UV5-minus10_7A-lacO2	STERIC	55	no_up	lacO1	ext_UV5	minus10_7A	lacO2	GCAGCTGGCACGACAGGTTTCCCGACTGGAAAGCGAATGTAAGTTAAGCTCATTCATTAGGCACCCCAGCAATTGTGAGCGGATAACAATTTCGTATAAAGTGTGGACACACAGGAAACAGCTATAAATTGTAGCGAGTAACAACCGACC	0.928413755612691	0.553947836756892	0.818784917181359	0.555786656417517	2.45780051150895	2.132648694908	2.39129511677282	1.61595718455018	2.29522460320848	2.0036261506615	1.14553535970306	3	5	no_up_ext_UV5
STERIC-55-no_up-lacOscram-ext_UV5-minus10_7A-lacO2	STERIC	55	no_up	lacOscram	ext_UV5	minus10_7A	lacO2	GCAGCTGGCACGACAGGTTTCCCGACTGGAAAGCGAATGTAAGTTAAGCTCATTCATTAGGCACCCCAGCTTAACGGTGTGCATAATAGAATCGTATAAAGTGTGGACACACAGGAAACAGCTATAAATTGTAGCGAGTAACAACCGACC	0.11285802350896	0.119469923818831	0.093575419106441	0.468649795959412	0.298770355599867	0.459948320413437	0.273290870488323	1.36260558988605	0.379359338006652	0.817948230187185	0.463793824604078	6	5.5	no_up_ext_UV5
STERIC-55-no_up-lacOsym-ext_UV5-minus10_7A-lacO2	STERIC	55	no_up	lacOsym	ext_UV5	minus10_7A	lacO2	GCAGCTGGCACGACAGGTTTCCCGACTGGAAAGCGAATGTAAGTTAAGCTCATTCATTAGGCACCCCAGCAAATTGTGAGCGCTCACAATTTCGTATAAAGTGTGGACACACAGGAAACAGCTATAAATTGTAGCGAGTAACAACCGACC	0.372526783440379	0.321658134274476	0.274760039322604	0.310209473482031	0.986194477791117	1.23835450695705	0.802448025762693	0.901938219639875	1.11227449237408	0.852193122701284	1.30519064604557	4	3	no_up_ext_UV5
STERIC-55-no_up-lacO2-ext_UV5-minus10_12A-lacOscram	STERIC	55	no_up	lacO2	ext_UV5	minus10_12A	lacOscram	GCAGCTGGCACGACAGGTTTCCCGACTGGAAAGCGAATGTAAGTTAAGCTCATTCATTAGGCACCCCAGCAAATTGTAGCGAGTAACAACCTCGAATAATGTGTGGACACACAGGAAACAGCTATTTAACGGTGTGCATAATAGAAGACC	0.0721624209431677	0.269381591675399	0.16562021080786	0.181015172689445	0.191036414565826	1.03709458147213	0.483700655731545	0.526304051100426	0.614065498018978	0.505002353415985	1.21596561652685	7.5	8	no_up_ext_UV5
STERIC-55-no_up-lacO2-ext_UV5-minus10_12A-lacO2	STERIC	55	no_up	lacO2	ext_UV5	minus10_12A	lacO2	GCAGCTGGCACGACAGGTTTCCCGACTGGAAAGCGAATGTAAGTTAAGCTCATTCATTAGGCACCCCAGCAAATTGTAGCGAGTAACAACCTCGAATAATGTGTGGACACACAGGAAACAGCTATAAATTGTAGCGAGTAACAACCGACC	0.126059131059366	0.518141322593899	0.498390819153871	0.513153887758684	0.333717800845829	1.99479687812688	1.45557094064433	1.49200183582775	1.16425733948635	1.47378638823604	0.789976993124385	5	4.5	no_up_ext_UV5
STERIC-55-no_up-lacO2-ext_UV5-minus10cons-lacO3	STERIC	55	no_up	lacO2	ext_UV5	minus10cons	lacO3	GCAGCTGGCACGACAGGTTTCCCGACTGGAAAGCGAATGTAAGTTAAGCTCATTCATTAGGCACCCCAGCAAATTGTAGCGAGTAACAACCTCGTATAATGTGTGGACACACAGGAAACAGCTATGGCAGTGAGCGCAACGCAATTGACC	0.16453669405334	0.225988669721717	0.344155405465961	0.460951453226505	0.435579899976185	0.870035785982369	1.00512005440305	1.34022255476866	0.652807842979277	1.17267130458585	0.556684418239283	9	9.5	no_up_ext_UV5
STERIC-55-no_up-lacOscram-ext_UV5-minus10cons-lacOsym	STERIC	55	no_up	lacOscram	ext_UV5	minus10cons	lacOsym	GCAGCTGGCACGACAGGTTTCCCGACTGGAAAGCGAATGTAAGTTAAGCTCATTCATTAGGCACCCCAGCTTAACGGTGTGCATAATAGAATCGTATAATGTGTGGACACACAGGAAACAGCTATAAATTGTGAGCGCTCACAATTGACC	0.218568871125941	0.147222237343018	0.341762075954594	0.25943113704896	0.578619909502263	0.566792198646704	0.998130236865788	0.754299522972634	0.572706054074483	0.876214879919211	0.653613705039212	7	5.5	no_up_ext_UV5
STERIC-55-no_up-lacOsym-ext_UV5-minus10cons-lacO3	STERIC	55	no_up	lacOsym	ext_UV5	minus10cons	lacO3	GCAGCTGGCACGACAGGTTTCCCGACTGGAAAGCGAATGTAAGTTAAGCTCATTCATTAGGCACCCCAGCAAATTGTGAGCGCTCACAATTTCGTATAATGTGTGGACACACAGGAAACAGCTATGGCAGTGAGCGCAACGCAATTGACC	0.308535350907578	0.48470435716228	0.293783292543478	0.366872315018732	0.816789215686275	1.8660676080445	0.858006221300548	1.06668619410271	1.34142841186539	0.962346207701631	1.39391458201838	5.5	6.5	no_up_ext_UV5
STERIC-55-no_up-lacOscram-ext_UV5-minus10_12A-lacO1	STERIC	55	no_up	lacOscram	ext_UV5	minus10_12A	lacO1	GCAGCTGGCACGACAGGTTTCCCGACTGGAAAGCGAATGTAAGTTAAGCTCATTCATTAGGCACCCCAGCTTAACGGTGTGCATAATAGAATCGAATAATGTGTGGACACACAGGAAACAGCTATAATTGTGAGCGGATAACAATTGACC	0.110125324636838	0.112853969227491	0.206821898810896	0.282627561199615	0.29153605015674	0.434477498093059	0.604031884674584	0.821743438419869	0.363006774124899	0.712887661547226	0.509206139628006	9	10	no_up_ext_UV5
STERIC-55-no_up-lacO3-ext_UV5-minus10_7A-lacO2	STERIC	55	no_up	lacO3	ext_UV5	minus10_7A	lacO2	GCAGCTGGCACGACAGGTTTCCCGACTGGAAAGCGAATGTAAGTTAAGCTCATTCATTAGGCACCCCAGCGGCAGTGAGCGCAACGCAATTTCGTATAAAGTGTGGACACACAGGAAACAGCTATAAATTGTAGCGAGTAACAACCGACC	0.170226400500733	0.163003789284923	0.165444517514924	0.317108446545894	0.450642325895876	0.627549735582977	0.48318753622405	0.921997076684822	0.539096030739426	0.702592306454436	0.767295664622236	8.5	9	no_up_ext_UV5
STERIC-55-no_up-lacOsym-ext_UV5-minus10cons-lacOscram	STERIC	55	no_up	lacOsym	ext_UV5	minus10cons	lacOscram	GCAGCTGGCACGACAGGTTTCCCGACTGGAAAGCGAATGTAAGTTAAGCTCATTCATTAGGCACCCCAGCAAATTGTGAGCGCTCACAATTTCGTATAATGTGTGGACACACAGGAAACAGCTATTTAACGGTGTGCATAATAGAAGACC	0.372875319336316	0.350011561238515	0.398826531814984	0.296028005911666	0.987117160913953	1.34751261715934	1.16478933350621	0.860705411793225	1.16731488903664	1.01274737264972	1.15262198704354	9	8.5	no_up_ext_UV5
STERIC-55-no_up-lacOsym-ext_UV5-minus10_12A-lacOscram	STERIC	55	no_up	lacOsym	ext_UV5	minus10_12A	lacOscram	GCAGCTGGCACGACAGGTTTCCCGACTGGAAAGCGAATGTAAGTTAAGCTCATTCATTAGGCACCCCAGCAAATTGTGAGCGCTCACAATTTCGAATAATGTGTGGACACACAGGAAACAGCTATTTAACGGTGTGCATAATAGAAGACC	0.253776934895829	0.230323108492835	0.291209810497223	0.247638812637644	0.671826625386997	0.886722980290232	0.850490260855776	0.720013181019332	0.779274802838614	0.785251720937554	0.992388532314448	4	4.5	no_up_ext_UV5
STERIC-55-no_up-lacOscram-ext_UV5-minus10_7A-lacO1	STERIC	55	no_up	lacOscram	ext_UV5	minus10_7A	lacO1	GCAGCTGGCACGACAGGTTTCCCGACTGGAAAGCGAATGTAAGTTAAGCTCATTCATTAGGCACCCCAGCTTAACGGTGTGCATAATAGAATCGTATAAAGTGTGGACACACAGGAAACAGCTATAATTGTGAGCGGATAACAATTGACC	0.200643428539854	0.172726651753454	0.264967654697821	0.23256978418958	0.531165677280086	0.664981870124162	0.773848962634595	0.676199777973999	0.598073773702124	0.725024370304297	0.824901614618981	8	8.5	no_up_ext_UV5
STERIC-55-no_up-lacOscram-ext_UV5-minus10_12G-lacO2	STERIC	55	no_up	lacOscram	ext_UV5	minus10_12G	lacO2	GCAGCTGGCACGACAGGTTTCCCGACTGGAAAGCGAATGTAAGTTAAGCTCATTCATTAGGCACCCCAGCTTAACGGTGTGCATAATAGAATCGGATAATGTGTGGACACACAGGAAACAGCTATAAATTGTAGCGAGTAACAACCGACC	0.184271150179137	0.168913750036809	0.353628037320853	0.233293164422168	0.487823154739603	0.650302545952734	1.03278526638029	0.678303015737111	0.569062850346169	0.8555441410587	0.665147270650439	6	5.5	no_up_ext_UV5
STERIC-55-no_up-lacOsym-ext_UV5-minus10_12A-lacO3	STERIC	55	no_up	lacOsym	ext_UV5	minus10_12A	lacO3	GCAGCTGGCACGACAGGTTTCCCGACTGGAAAGCGAATGTAAGTTAAGCTCATTCATTAGGCACCCCAGCAAATTGTGAGCGCTCACAATTTCGAATAATGTGTGGACACACAGGAAACAGCTATGGCAGTGAGCGCAACGCAATTGACC	0.41076607417608	0.168349376265066	0.221985483281703	0.392219856783662	1.08742579600648	0.64812975835816	0.6483177584577	1.14038451296799	0.867777777182318	0.894351135712846	0.970287555447282	6.5	6	no_up_ext_UV5
STERIC-55-no_up-lacOscram-ext_UV5-minus10_12A-lacO3	STERIC	55	no_up	lacOscram	ext_UV5	minus10_12A	lacO3	GCAGCTGGCACGACAGGTTTCCCGACTGGAAAGCGAATGTAAGTTAAGCTCATTCATTAGGCACCCCAGCTTAACGGTGTGCATAATAGAATCGAATAATGTGTGGACACACAGGAAACAGCTATGGCAGTGAGCGCAACGCAATTGACC	0.22769430547598	0.183437547154226	0.175836163353606	0.158037304931146	0.602777777777778	0.706217841423346	0.513536766440476	0.459495591305785	0.654497809600562	0.48651617887313	1.34527450066822	16	12.5	no_up_ext_UV5
STERIC-55-no_up-lacO3-ext_UV5-minus10cons-lacO3	STERIC	55	no_up	lacO3	ext_UV5	minus10cons	lacO3	GCAGCTGGCACGACAGGTTTCCCGACTGGAAAGCGAATGTAAGTTAAGCTCATTCATTAGGCACCCCAGCGGCAGTGAGCGCAACGCAATTTCGTATAATGTGTGGACACACAGGAAACAGCTATGGCAGTGAGCGCAACGCAATTGACC	0.118933486446555	0.225445205360434	0.138569871499085	0.254682009811638	0.314853999153618	0.867943497712763	0.40469902424229	0.740491371605775	0.591398748433191	0.572595197924032	1.03283916906277	13.5	13	no_up_ext_UV5
STERIC-55-no_up-lacO3-ext_UV5-minus10cons-lacO2	STERIC	55	no_up	lacO3	ext_UV5	minus10cons	lacO2	GCAGCTGGCACGACAGGTTTCCCGACTGGAAAGCGAATGTAAGTTAAGCTCATTCATTAGGCACCCCAGCGGCAGTGAGCGCAACGCAATTTCGTATAATGTGTGGACACACAGGAAACAGCTATAAATTGTAGCGAGTAACAACCGACC	0.114496066375828	0.150037068915161	0.13610970051846	0.14462652418507	0.303106765494402	0.577629043707535	0.39751399343756	0.420503565774376	0.440367904600968	0.409008779605968	1.07667103142678	6	5.5	no_up_ext_UV5
STERIC-55-no_up-lacOscram-ext_UV5-minus10_7A-lacOscram	STERIC	55	no_up	lacOscram	ext_UV5	minus10_7A	lacOscram	GCAGCTGGCACGACAGGTTTCCCGACTGGAAAGCGAATGTAAGTTAAGCTCATTCATTAGGCACCCCAGCTTAACGGTGTGCATAATAGAATCGTATAAAGTGTGGACACACAGGAAACAGCTATTTAACGGTGTGCATAATAGAAGACC	0.192574202516958	0.141391010758066	0.594759019744328	0.398318513448909	0.509803921568627	0.54434250764526	1.73701824462917	1.15811643931152	0.527073214606944	1.44756734197034	0.364109633676539	4.5	5	no_up_ext_UV5
STERIC-55-no_up-lacO1-ext_UV5-minus10_12G-lacOsym	STERIC	55	no_up	lacO1	ext_UV5	minus10_12G	lacOsym	GCAGCTGGCACGACAGGTTTCCCGACTGGAAAGCGAATGTAAGTTAAGCTCATTCATTAGGCACCCCAGCAATTGTGAGCGGATAACAATTTCGGATAATGTGTGGACACACAGGAAACAGCTATAAATTGTGAGCGCTCACAATTGACC	0.0927261877503991	0.15464685269141	0.204509178217702	0.161929849387578	0.245475113122172	0.595376291195278	0.597277488807102	0.470813216707405	0.420425702158725	0.534045352757253	0.787247187880364	13.5	14	no_up_ext_UV5
STERIC-55-no_up-lacOsym-ext_UV5-minus10_12A-lacOsym	STERIC	55	no_up	lacOsym	ext_UV5	minus10_12A	lacOsym	GCAGCTGGCACGACAGGTTTCCCGACTGGAAAGCGAATGTAAGTTAAGCTCATTCATTAGGCACCCCAGCAAATTGTGAGCGCTCACAATTTCGAATAATGTGTGGACACACAGGAAACAGCTATAAATTGTGAGCGCTCACAATTGACC	0.164222727974217	0.115876843403227	0.328334803882249	0.269538843687231	0.434748733930658	0.446115288220551	0.958915335046746	0.783687816075464	0.440432011075605	0.871301575561105	0.505487449385103	5.5	6.5	no_up_ext_UV5
STERIC-55-no_up-lacO1-ext_UV5-minus10_12A-lacOsym	STERIC	55	no_up	lacO1	ext_UV5	minus10_12A	lacOsym	GCAGCTGGCACGACAGGTTTCCCGACTGGAAAGCGAATGTAAGTTAAGCTCATTCATTAGGCACCCCAGCAATTGTGAGCGGATAACAATTTCGAATAATGTGTGGACACACAGGAAACAGCTATAAATTGTGAGCGCTCACAATTGACC	0.150499166672917	0.291561089853282	0.297313204518792	0.514574156130169	0.398418190805734	1.1224836284259	0.868315474795674	1.49613128523498	0.760450909615819	1.18222338001533	0.643237921420536	4	4	no_up_ext_UV5
STERIC-55-no_up-lacOsym-ext_UV5-minus10cons-lacOsym	STERIC	55	no_up	lacOsym	ext_UV5	minus10cons	lacOsym	GCAGCTGGCACGACAGGTTTCCCGACTGGAAAGCGAATGTAAGTTAAGCTCATTCATTAGGCACCCCAGCAAATTGTGAGCGCTCACAATTTCGTATAATGTGTGGACACACAGGAAACAGCTATAAATTGTGAGCGCTCACAATTGACC	0.339420082697113	0.159568112227395	0.284519855391206	0.325105313001214	0.898550724637681	0.614322691975841	0.83095197107936	0.945248073543329	0.756436708306761	0.888100022311344	0.851747201107011	6.5	5.5	no_up_ext_UV5
STERIC-55-no_up-lacO2-ext_UV5-minus10_7A-lacOsym	STERIC	55	no_up	lacO2	ext_UV5	minus10_7A	lacOsym	GCAGCTGGCACGACAGGTTTCCCGACTGGAAAGCGAATGTAAGTTAAGCTCATTCATTAGGCACCCCAGCAAATTGTAGCGAGTAACAACCTCGTATAAAGTGTGGACACACAGGAAACAGCTATAAATTGTGAGCGCTCACAATTGACC	0.112460915755586	0.130565457355749	0.243893379585937	0.201353177545164	0.297719087635054	0.502665113487945	0.712300673081267	0.585437073972653	0.4001921005615	0.64886887352696	0.616753425674798	8	9.5	no_up_ext_UV5
STERIC-55-no_up-lacOsym-ext_UV5-minus10cons-lacO2	STERIC	55	no_up	lacOsym	ext_UV5	minus10cons	lacO2	GCAGCTGGCACGACAGGTTTCCCGACTGGAAAGCGAATGTAAGTTAAGCTCATTCATTAGGCACCCCAGCAAATTGTGAGCGCTCACAATTTCGTATAATGTGTGGACACACAGGAAACAGCTATAAATTGTAGCGAGTAACAACCGACC	0.0839175361221886	0.165600933105557	0.0799334445670054	0.215551093097059	0.222155867423111	0.637548502636553	0.233448921259957	0.626717704546995	0.429852185029832	0.430083312903476	0.999462597439358	3.5	3	no_up_ext_UV5
STERIC-55-no_up-lacO3-ext_UV5-minus10_12A-lacOsym	STERIC	55	no_up	lacO3	ext_UV5	minus10_12A	lacOsym	GCAGCTGGCACGACAGGTTTCCCGACTGGAAAGCGAATGTAAGTTAAGCTCATTCATTAGGCACCCCAGCGGCAGTGAGCGCAACGCAATTTCGAATAATGTGTGGACACACAGGAAACAGCTATAAATTGTGAGCGCTCACAATTGACC	0.320157219677434	0.187185670112906	0.761004914419852	0.254260171264319	0.847555923777962	0.720647773279352	2.22254623589901	0.7392648703514	0.784101848528657	1.4809055531252	0.529474581869141	5.5	6.5	no_up_ext_UV5
STERIC-55-no_up-lacO1-ext_UV5-minus10cons-lacOsym	STERIC	55	no_up	lacO1	ext_UV5	minus10cons	lacOsym	GCAGCTGGCACGACAGGTTTCCCGACTGGAAAGCGAATGTAAGTTAAGCTCATTCATTAGGCACCCCAGCAATTGTGAGCGGATAACAATTTCGTATAATGTGTGGACACACAGGAAACAGCTATAAATTGTGAGCGCTCACAATTGACC	0.344411554501482	0.279354547789523	0.388409420909369	0.505738034257227	0.911764705882353	1.07548955375992	1.13436573151164	1.47044014195316	0.993627129821136	1.3024029367324	0.762918373260156	12	11.5	no_up_ext_UV5
STERIC-55-no_up-lacO3-ext_UV5-minus10_12A-lacO3	STERIC	55	no_up	lacO3	ext_UV5	minus10_12A	lacO3	GCAGCTGGCACGACAGGTTTCCCGACTGGAAAGCGAATGTAAGTTAAGCTCATTCATTAGGCACCCCAGCGGCAGTGAGCGCAACGCAATTTCGAATAATGTGTGGACACACAGGAAACAGCTATGGCAGTGAGCGCAACGCAATTGACC	0.199980902613764	0.320592600082262	0.385211310624472	0.419690508231545	0.529411764705882	1.23425229741019	1.12502551853667	1.220255801814	0.881832031058037	1.17264066017533	0.752005333779051	13.5	13.5	no_up_ext_UV5
STERIC-55-no_up-lacO1-ext_UV5-minus10cons-lacOscram	STERIC	55	no_up	lacO1	ext_UV5	minus10cons	lacOscram	GCAGCTGGCACGACAGGTTTCCCGACTGGAAAGCGAATGTAAGTTAAGCTCATTCATTAGGCACCCCAGCAATTGTGAGCGGATAACAATTTCGTATAATGTGTGGACACACAGGAAACAGCTATTTAACGGTGTGCATAATAGAAGACC	0.319613922577376	0.149627380316789	0.241173760583611	0.272880234311453	0.846117647058824	0.576051779935275	0.704357913629698	0.793402954291275	0.711084713497049	0.748880433960486	0.949530367266303	3	3	no_up_ext_UV5
STERIC-55-no_up-lacO3-ext_UV5-minus10_12G-lacOsym	STERIC	55	no_up	lacO3	ext_UV5	minus10_12G	lacOsym	GCAGCTGGCACGACAGGTTTCCCGACTGGAAAGCGAATGTAAGTTAAGCTCATTCATTAGGCACCCCAGCGGCAGTGAGCGCAACGCAATTTCGGATAATGTGTGGACACACAGGAAACAGCTATAAATTGTGAGCGCTCACAATTGACC	0.1575052840708	0.282983449153145	0.236442051844456	0.334792317240349	0.416965566714491	1.08946049333861	0.690538763124478	0.973413168757919	0.75321303002655	0.831975965941198	0.905330274985113	10	9	no_up_ext_UV5
STERIC-55-no_up-lacO3-ext_UV5-minus10_7A-lacOsym	STERIC	55	no_up	lacO3	ext_UV5	minus10_7A	lacOsym	GCAGCTGGCACGACAGGTTTCCCGACTGGAAAGCGAATGTAAGTTAAGCTCATTCATTAGGCACCCCAGCGGCAGTGAGCGCAACGCAATTTCGTATAAAGTGTGGACACACAGGAAACAGCTATAAATTGTGAGCGCTCACAATTGACC	0.0934686224605793	0.0995076238890168	0.156494054251767	0.0988653992871975	0.247440569148013	0.383095284680102	0.457047339152855	0.287452479178543	0.315267926914057	0.372249909165699	0.84692546365061	5.5	7.5	no_up_ext_UV5
STERIC-55-no_up-lacOscram-ext_UV5-minus10_12A-lacOscram	STERIC	55	no_up	lacOscram	ext_UV5	minus10_12A	lacOscram	GCAGCTGGCACGACAGGTTTCCCGACTGGAAAGCGAATGTAAGTTAAGCTCATTCATTAGGCACCCCAGCTTAACGGTGTGCATAATAGAATCGAATAATGTGTGGACACACAGGAAACAGCTATTTAACGGTGTGCATAATAGAAGACC	0.192011120053458	0.197803804616386	0.215325652390016	0.258701714920425	0.508313266827199	0.761526623576485	0.628867447691538	0.752178718315728	0.634919945201842	0.690523083003633	0.919476786264799	16.5	16	no_up_ext_UV5
STERIC-55-no_up-lacOsym-ext_UV5-minus10_12A-lacO2	STERIC	55	no_up	lacOsym	ext_UV5	minus10_12A	lacO2	GCAGCTGGCACGACAGGTTTCCCGACTGGAAAGCGAATGTAAGTTAAGCTCATTCATTAGGCACCCCAGCAAATTGTGAGCGCTCACAATTTCGAATAATGTGTGGACACACAGGAAACAGCTATAAATTGTAGCGAGTAACAACCGACC	0.21034531180963	0.118859811649251	0.276124187527203	0.365904314187548	0.556849585471773	0.457599444154942	0.806432076850788	1.06387171865653	0.507224514813357	0.935151897753661	0.542397995482624	8.5	7.5	no_up_ext_UV5
STERIC-55-no_up-lacO2-ext_UV5-minus10cons-lacOscram	STERIC	55	no_up	lacO2	ext_UV5	minus10cons	lacOscram	GCAGCTGGCACGACAGGTTTCCCGACTGGAAAGCGAATGTAAGTTAAGCTCATTCATTAGGCACCCCAGCAAATTGTAGCGAGTAACAACCTCGTATAATGTGTGGACACACAGGAAACAGCTATTTAACGGTGTGCATAATAGAAGACC	0.14373080620928	0.184649278918964	0.467877095532205	0.38437300750759	0.380500231588699	0.710882898302667	1.36645435244161	1.11756969307742	0.545691564945683	1.24201202275952	0.439360936082776	7	7.5	no_up_ext_UV5
STERIC-55-no_up-lacOsym-ext_UV5-minus10_7A-lacOsym	STERIC	55	no_up	lacOsym	ext_UV5	minus10_7A	lacOsym	GCAGCTGGCACGACAGGTTTCCCGACTGGAAAGCGAATGTAAGTTAAGCTCATTCATTAGGCACCCCAGCAAATTGTGAGCGCTCACAATTTCGTATAAAGTGTGGACACACAGGAAACAGCTATAAATTGTGAGCGCTCACAATTGACC	0.200628090000863	0.272542335684391	0.523283593687335	0.199928582679933	0.531125071387779	1.04926315789474	1.52827131523075	0.581295045226617	0.790194114641258	1.05478318022868	0.749153124028711	4	5.5	no_up_ext_UV5
STERIC-55-no_up-lacO1-ext_UV5-minus10_12G-lacO1	STERIC	55	no_up	lacO1	ext_UV5	minus10_12G	lacO1	GCAGCTGGCACGACAGGTTTCCCGACTGGAAAGCGAATGTAAGTTAAGCTCATTCATTAGGCACCCCAGCAATTGTGAGCGGATAACAATTTCGGATAATGTGTGGACACACAGGAAACAGCTATAATTGTGAGCGGATAACAATTGACC	0.198154593000853	0.30086717500838	0.315383819951338	0.28478463453329	0.524576954069299	1.15831120828778	0.921091452386569	0.828015158172232	0.84144408117854	0.874553305279401	0.962141559695686	10	9.5	no_up_ext_UV5
STERIC-55-no_up-lacO3-ext_UV5-minus10_12G-lacO2	STERIC	55	no_up	lacO3	ext_UV5	minus10_12G	lacO2	GCAGCTGGCACGACAGGTTTCCCGACTGGAAAGCGAATGTAAGTTAAGCTCATTCATTAGGCACCCCAGCGGCAGTGAGCGCAACGCAATTTCGGATAATGTGTGGACACACAGGAAACAGCTATAAATTGTAGCGAGTAACAACCGACC	0.414953680122268	0.29495923775367	0.328976082796082	0.451477563176112	1.09851169383416	1.13556618819777	0.96078821656051	1.3126770919264	1.11703894101596	1.13673265424346	0.982675158354979	8	8.5	no_up_ext_UV5
STERIC-55-no_up-lacOscram-ext_UV5-minus10_12G-lacO1	STERIC	55	no_up	lacOscram	ext_UV5	minus10_12G	lacO1	GCAGCTGGCACGACAGGTTTCCCGACTGGAAAGCGAATGTAAGTTAAGCTCATTCATTAGGCACCCCAGCTTAACGGTGTGCATAATAGAATCGGATAATGTGTGGACACACAGGAAACAGCTATAATTGTGAGCGGATAACAATTGACC	0.384930560913421	0.249580893483874	0.366470257230161	0.379275737481687	1.01903114186851	0.960863697705803	1.07029149923002	1.10274931186668	0.989947419787158	1.08652040554835	0.911117190926156	6	5	no_up_ext_UV5
STERIC-55-no_up-lacO1-ext_UV5-minus10_7A-lacOscram	STERIC	55	no_up	lacO1	ext_UV5	minus10_7A	lacOscram	GCAGCTGGCACGACAGGTTTCCCGACTGGAAAGCGAATGTAAGTTAAGCTCATTCATTAGGCACCCCAGCAATTGTGAGCGGATAACAATTTCGTATAAAGTGTGGACACACAGGAAACAGCTATTTAACGGTGTGCATAATAGAAGACC	0.33510313410955	0.322194149950437	0.312719909610214	0.520958687326599	0.887122416534181	1.2404181184669	0.913311392377428	1.51469439562585	1.06377026750054	1.21400289400164	0.876250190799876	6.5	8.5	no_up_ext_UV5
STERIC-55-no_up-lacO1-ext_UV5-minus10_12G-lacOscram	STERIC	55	no_up	lacO1	ext_UV5	minus10_12G	lacOscram	GCAGCTGGCACGACAGGTTTCCCGACTGGAAAGCGAATGTAAGTTAAGCTCATTCATTAGGCACCCCAGCAATTGTGAGCGGATAACAATTTCGGATAATGTGTGGACACACAGGAAACAGCTATTTAACGGTGTGCATAATAGAAGACC	0.296354128291973	0.405177853597013	0.416718919264745	0.32374119039592	0.784541723666211	1.55989781589944	1.21704478892338	0.941281868707032	1.17221976978283	1.0791633288152	1.08623017339719	16	16	no_up_ext_UV5
STERIC-55-no_up-lacOscram-ext_UV5-minus10cons-lacO1	STERIC	55	no_up	lacOscram	ext_UV5	minus10cons	lacO1	GCAGCTGGCACGACAGGTTTCCCGACTGGAAAGCGAATGTAAGTTAAGCTCATTCATTAGGCACCCCAGCTTAACGGTGTGCATAATAGAATCGTATAATGTGTGGACACACAGGAAACAGCTATAATTGTGAGCGGATAACAATTGACC	0.188658558516736	0.139336572435783	0.147595298275144	0.260513001673852	0.499437991757213	0.536433107308148	0.431058155344358	0.757445058931652	0.51793554953268	0.594251607138005	0.871576186435787	6	6	no_up_ext_UV5
STERIC-55-no_up-lacOscram-ext_UV5-minus10_12A-lacOsym	STERIC	55	no_up	lacOscram	ext_UV5	minus10_12A	lacOsym	GCAGCTGGCACGACAGGTTTCCCGACTGGAAAGCGAATGTAAGTTAAGCTCATTCATTAGGCACCCCAGCTTAACGGTGTGCATAATAGAATCGAATAATGTGTGGACACACAGGAAACAGCTATAAATTGTGAGCGCTCACAATTGACC	0.208788351692608	0.265551099465729	0.610274472433311	0.307102235733005	0.552727826882048	1.02234753550543	1.78233176405428	0.892903884060448	0.787537681193739	1.33761782405736	0.588761353975473	9	8	no_up_ext_UV5
STERIC-55-no_up-lacO1-ext_UV5-minus10_12A-lacOscram	STERIC	55	no_up	lacO1	ext_UV5	minus10_12A	lacOscram	GCAGCTGGCACGACAGGTTTCCCGACTGGAAAGCGAATGTAAGTTAAGCTCATTCATTAGGCACCCCAGCAATTGTGAGCGGATAACAATTTCGAATAATGTGTGGACACACAGGAAACAGCTATTTAACGGTGTGCATAATAGAAGACC	0.228564031623711	0.214712974541274	0.326425880603864	0.249053891567002	0.605080213903743	0.826625386996904	0.953340245889498	0.724127542053728	0.715852800450324	0.838733893971613	0.853492157161532	5.5	6	no_up_ext_UV5
STERIC-55-no_up-lacO2-ext_UV5-minus10cons-lacO2	STERIC	55	no_up	lacO2	ext_UV5	minus10cons	lacO2	GCAGCTGGCACGACAGGTTTCCCGACTGGAAAGCGAATGTAAGTTAAGCTCATTCATTAGGCACCCCAGCAAATTGTAGCGAGTAACAACCTCGTATAATGTGTGGACACACAGGAAACAGCTATAAATTGTAGCGAGTAACAACCGACC	0.207685359498381	0.194187627847802	0.272803737810311	0.388069382108703	0.54980786284363	0.747604672529203	0.796734566519471	1.1283169519842	0.648706267686417	0.962525759251838	0.673962500692605	13.5	15	no_up_ext_UV5
STERIC-55-no_up-lacO3-ext_UV5-minus10_12G-lacO3	STERIC	55	no_up	lacO3	ext_UV5	minus10_12G	lacO3	GCAGCTGGCACGACAGGTTTCCCGACTGGAAAGCGAATGTAAGTTAAGCTCATTCATTAGGCACCCCAGCGGCAGTGAGCGCAACGCAATTTCGGATAATGTGTGGACACACAGGAAACAGCTATGGCAGTGAGCGCAACGCAATTGACC	0.186626950715089	0.313070769896439	0.453858306152963	0.342672294239132	0.494059692842654	1.20529393659588	1.325511899934	0.996324307948182	0.849676814719265	1.16091810394109	0.731900736007801	15	15	no_up_ext_UV5
STERIC-55-no_up-lacOscram-ext_UV5-minus10_12G-lacOscram	STERIC	55	no_up	lacOscram	ext_UV5	minus10_12G	lacOscram	GCAGCTGGCACGACAGGTTTCCCGACTGGAAAGCGAATGTAAGTTAAGCTCATTCATTAGGCACCCCAGCTTAACGGTGTGCATAATAGAATCGGATAATGTGTGGACACACAGGAAACAGCTATTTAACGGTGTGCATAATAGAAGACC	0.275880683962922	0.297917933811384	0.126602037614597	0.300410654720587	0.730342136854742	1.14695689841889	0.369746471837142	0.873448022196624	0.938649517636814	0.621597247016883	1.51006060940826	13	12.5	no_up_ext_UV5
STERIC-55-no_up-lacO1-ext_UV5-minus10_7A-lacOsym	STERIC	55	no_up	lacO1	ext_UV5	minus10_7A	lacOsym	GCAGCTGGCACGACAGGTTTCCCGACTGGAAAGCGAATGTAAGTTAAGCTCATTCATTAGGCACCCCAGCAATTGTGAGCGGATAACAATTTCGTATAAAGTGTGGACACACAGGAAACAGCTATAAATTGTGAGCGCTCACAATTGACC	0.176958802949806	0.235826035935642	0.27950104724919	0.310899937045962	0.468465093043587	0.907908749509557	0.816294334928296	0.903945751745805	0.688186921276572	0.86012004333705	0.800105667351477	11	10	no_up_ext_UV5
STERIC-55-no_up-lacOsym-ext_UV5-minus10_12G-lacOscram	STERIC	55	no_up	lacOsym	ext_UV5	minus10_12G	lacOscram	GCAGCTGGCACGACAGGTTTCCCGACTGGAAAGCGAATGTAAGTTAAGCTCATTCATTAGGCACCCCAGCAAATTGTGAGCGCTCACAATTTCGGATAATGTGTGGACACACAGGAAACAGCTATTTAACGGTGTGCATAATAGAAGACC	0.666405788887483	0.772140889215736	1.40524187900809	0.846921877998181	1.76418378002088	2.97267206477733	4.1040668588823	2.46243676004301	2.36842792239911	3.28325180946265	0.721366517052717	9	9	no_up_ext_UV5
STERIC-55-no_up-lacO2-ext_UV5-minus10cons-lacOsym	STERIC	55	no_up	lacO2	ext_UV5	minus10cons	lacOsym	GCAGCTGGCACGACAGGTTTCCCGACTGGAAAGCGAATGTAAGTTAAGCTCATTCATTAGGCACCCCAGCAAATTGTAGCGAGTAACAACCTCGTATAATGTGTGGACACACAGGAAACAGCTATAAATTGTGAGCGCTCACAATTGACC	0.429501467966554	0.345910361144317	0.661799839075158	0.236584790276427	1.13702422145329	1.33172337050453	1.9328137222036	0.687873462214411	1.23437379597891	1.310343592209	0.942022995585438	10	9	no_up_ext_UV5
STERIC-55-no_up-lacO2-ext_UV5-minus10_12G-lacO3	STERIC	55	no_up	lacO2	ext_UV5	minus10_12G	lacO3	GCAGCTGGCACGACAGGTTTCCCGACTGGAAAGCGAATGTAAGTTAAGCTCATTCATTAGGCACCCCAGCAAATTGTAGCGAGTAACAACCTCGGATAATGTGTGGACACACAGGAAACAGCTATGGCAGTGAGCGCAACGCAATTGACC	0.153071802000659	0.105800596150773	0.42833818605061	0.343049437420113	0.405228758169935	0.407322654462243	1.25097933674232	0.997420856823317	0.406275706316089	1.12420009678282	0.361390919177777	3.5	3	no_up_ext_UV5
STERIC-55-no_up-lacOsym-ext_UV5-minus10_7A-lacO1	STERIC	55	no_up	lacOsym	ext_UV5	minus10_7A	lacO1	GCAGCTGGCACGACAGGTTTCCCGACTGGAAAGCGAATGTAAGTTAAGCTCATTCATTAGGCACCCCAGCAAATTGTGAGCGCTCACAATTTCGTATAAAGTGTGGACACACAGGAAACAGCTATAATTGTGAGCGGATAACAATTGACC	0.377212654930195	0.460489747482617	0.242154504157149	0.229391742232765	0.998599439775911	1.77284356725146	0.707222215681427	0.666959578207381	1.38572150351369	0.687090896944404	2.01679502621298	10	9	no_up_ext_UV5
STERIC-55-no_up-lacOsym-ext_UV5-minus10_7A-lacO3	STERIC	55	no_up	lacOsym	ext_UV5	minus10_7A	lacO3	GCAGCTGGCACGACAGGTTTCCCGACTGGAAAGCGAATGTAAGTTAAGCTCATTCATTAGGCACCCCAGCAAATTGTGAGCGCTCACAATTTCGTATAAAGTGTGGACACACAGGAAACAGCTATGGCAGTGAGCGCAACGCAATTGACC	0.929911197154002	1.38292363930409	1.23076103443211	1.02424760601148	2.46176470588235	5.32412999712396	3.59448835682432	2.97801370108676	3.89294735150316	3.28625102895554	1.18461654852351	4.5	4	no_up_ext_UV5
STERIC-55-no_up-lacO1-ext_UV5-minus10_12A-lacO2	STERIC	55	no_up	lacO1	ext_UV5	minus10_12A	lacO2	GCAGCTGGCACGACAGGTTTCCCGACTGGAAAGCGAATGTAAGTTAAGCTCATTCATTAGGCACCCCAGCAATTGTGAGCGGATAACAATTTCGAATAATGTGTGGACACACAGGAAACAGCTATAAATTGTAGCGAGTAACAACCGACC	0.17662131000076	0.0884877713261009	0.248015079293576	0.166782909080188	0.467571644042232	0.34066985645933	0.724338267053577	0.484923553086968	0.404120750250781	0.604630910070273	0.668375935665963	4.5	6	no_up_ext_UV5
STERIC-55-no_up-lacO2-ext_UV5-minus10_12G-lacOscram	STERIC	55	no_up	lacO2	ext_UV5	minus10_12G	lacOscram	GCAGCTGGCACGACAGGTTTCCCGACTGGAAAGCGAATGTAAGTTAAGCTCATTCATTAGGCACCCCAGCAAATTGTAGCGAGTAACAACCTCGGATAATGTGTGGACACACAGGAAACAGCTATTTAACGGTGTGCATAATAGAAGACC	0.0570949635804596	0.150273969550291	0.0937539981505373	0.251418039497174	0.151148159798679	0.57854108956602	0.273812417951087	0.731001333982679	0.36484462468235	0.502406875966883	0.726193533836903	11	10.5	no_up_ext_UV5
STERIC-55-no_up-lacO2-ext_UV5-minus10_12G-lacO1	STERIC	55	no_up	lacO2	ext_UV5	minus10_12G	lacO1	GCAGCTGGCACGACAGGTTTCCCGACTGGAAAGCGAATGTAAGTTAAGCTCATTCATTAGGCACCCCAGCAAATTGTAGCGAGTAACAACCTCGGATAATGTGTGGACACACAGGAAACAGCTATAATTGTGAGCGGATAACAATTGACC	0.126888467447915	0.298038144202038	0.109658694265361	0.273457249784887	0.335913312693499	1.14741969746914	0.320262738853503	0.795080634547045	0.741666505081321	0.557671686700274	1.32993394280018	8	7.5	no_up_ext_UV5
STERIC-55-no_up-lacOsym-ext_UV5-minus10cons-lacO1	STERIC	55	no_up	lacOsym	ext_UV5	minus10cons	lacO1	GCAGCTGGCACGACAGGTTTCCCGACTGGAAAGCGAATGTAAGTTAAGCTCATTCATTAGGCACCCCAGCAAATTGTGAGCGCTCACAATTTCGTATAATGTGTGGACACACAGGAAACAGCTATAATTGTGAGCGGATAACAATTGACC	0.329940480782933	0.429719875125726	0.53266007799051	0.288817931823402	0.873455264458725	1.65438236247703	1.55565572431815	0.839742024332342	1.26391881346788	1.19769887432524	1.05528930565284	5.5	5.5	no_up_ext_UV5
STERIC-55-no_up-lacOsym-ext_UV5-minus10_12G-lacO2	STERIC	55	no_up	lacOsym	ext_UV5	minus10_12G	lacO2	GCAGCTGGCACGACAGGTTTCCCGACTGGAAAGCGAATGTAAGTTAAGCTCATTCATTAGGCACCCCAGCAAATTGTGAGCGCTCACAATTTCGGATAATGTGTGGACACACAGGAAACAGCTATAAATTGTAGCGAGTAACAACCGACC	0.185297444527113	0.244155221886399	0.326602517985143	0.299230231937153	0.490540075679395	0.939975356451329	0.953856122645932	0.870015927065026	0.715257716065362	0.911936024855479	0.784328830718924	7	6.5	no_up_ext_UV5
STERIC-55-no_up-lacOscram-ext_UV5-minus10_7A-lacOsym	STERIC	55	no_up	lacOscram	ext_UV5	minus10_7A	lacOsym	GCAGCTGGCACGACAGGTTTCCCGACTGGAAAGCGAATGTAAGTTAAGCTCATTCATTAGGCACCCCAGCTTAACGGTGTGCATAATAGAATCGTATAAAGTGTGGACACACAGGAAACAGCTATAAATTGTGAGCGCTCACAATTGACC	0.224309063700965	0.129671705713135	0.178427705923299	0.348450641328429	0.593815987933635	0.49922425110395	0.521105473388751	1.0131249298882	0.546520119518793	0.767115201638473	0.712435522528411	6	5.5	no_up_ext_UV5
