# Supplementary material for: Multiplexed characterization of rationally designed promoter architectures deconstructs combinatorial logic for IPTG-inducible systems
Source: Nat Commun. 2021 Jan 12;12:325. doi: 10.1038/s41467-020-20094-3 (PMC7804116; doi:10.1038/s41467-020-20094-3)
Supplement: Supplementary file 4 — Source Data [file 41467_2020_20094_MOESM4_ESM.zip › source_data/Figure4A.txt]

name.x	Library.x	Distal_right	Min_35	Min_10	Proximal	variant.x	sum_RNA_exp_Induced_1.x	sum_RNA_exp_Induced_2.x	sum_RNA_exp_UnInduced_1.x	sum_RNA_exp_UnInduced_2.x	normalized_RNA_exp_Induced_1.x	normalized_RNA_exp_Induced_2.x	normalized_RNA_exp_UnInduced_1.x	normalized_RNA_exp_UnInduced_2.x	normalized_RNA_exp_Induced_12.x	normalized_RNA_exp_UnInduced_12.x	ratio.x	avg_num_ind_bc.x	avg_num_unind_bc.x	name.y	Library.y	Distal_left	variant.y	sum_RNA_exp_Induced_1.y	sum_RNA_exp_Induced_2.y	sum_RNA_exp_UnInduced_1.y	sum_RNA_exp_UnInduced_2.y	normalized_RNA_exp_Induced_1.y	normalized_RNA_exp_Induced_2.y	normalized_RNA_exp_UnInduced_1.y	normalized_RNA_exp_UnInduced_2.y	normalized_RNA_exp_Induced_12.y	normalized_RNA_exp_UnInduced_12.y	ratio.y	avg_num_ind_bc.y	avg_num_unind_bc.y
COMBO-lacOsym-minus35cons-minus10cons-lacO3	COMBO	lacOsym	minus35cons	minus10cons	lacO3	ACAGGTTTCCCGACTAAATTGTGAGCGCTCACAATTGGAAAGCGAATGTAAGTTAGCTCATTCATTAGGCACCCCAGGCTTTGACATTTATGCTTCCGGCTCGTATAATGTGTGGGGCAGTGAGCGCAACGCAATTACACACAGGAAACA	3.905182626041	2.63130526441109	1.06458991302255	1.29002544257749	10.3382352941177	10.130285499271	3.10917874396135	3.75076633833327	10.2342603966943	3.42997254114731	2.98377327337758	5.5	5	MULTIPLE-lacO2-lacOsym-minus35cons-minus10cons-lacO3	MULTIPLE	lacO2	GACTAAATTGTAGCGAGTAACAACCAAATTGTGAGCGCTCACAATTGGAAAGCGAATGTAAGTTAGCTCATTCATTAGGCACCCCAGGCTTTGACATTTATGCTTCCGGCTCGTATAATGTGTGGGGCAGTGAGCGCAACGCAATTACAC	2.78416526094013	2.42409028728591	1.66144111474701	1.46898669809541	7.37055301162381	9.33252671909659	4.85230729234369	4.27109859761128	8.3515398653602	4.56170294497748	1.83079432529806	10.5	11
COMBO-lacOsym-minus35cons-minus10cons-lacO1	COMBO	lacOsym	minus35cons	minus10cons	lacO1	ACAGGTTTCCCGACTAAATTGTGAGCGCTCACAATTGGAAAGCGAATGTAAGTTAGCTCATTCATTAGGCACCCCAGGCTTTGACATTTATGCTTCCGGCTCGTATAATGTGTGGAATTGTGAGCGGATAACAATTACACACAGGAAACA	10.6152561262421	4.74955447298529	0.719810916203392	1.05475790567885	28.1018907563025	18.285351934052	2.10223746529479	3.0667228080453	23.1936213451773	2.58448013667005	8.97419214645654	3	4.5	MULTIPLE-lacO1-lacOsym-minus35cons-minus10cons-lacO1	MULTIPLE	lacO1	GACTAATTGTGAGCGGATAACAATTAAATTGTGAGCGCTCACAATTGGAAAGCGAATGTAAGTTAGCTCATTCATTAGGCACCCCAGGCTTTGACATTTATGCTTCCGGCTCGTATAATGTGTGGAATTGTGAGCGGATAACAATTACAC	3.78318738549303	2.76601419085946	0.666599087720615	0.510286038162417	10.015275877793	10.648902591206	1.94683012579047	1.48366352452468	10.3320892344995	1.71524682515758	6.0236748921254	8.5	7.5
COMBO-lacOsym-minus35cons-minus10cons-lacO1	COMBO	lacOsym	minus35cons	minus10cons	lacO1	ACAGGTTTCCCGACTAAATTGTGAGCGCTCACAATTGGAAAGCGAATGTAAGTTAGCTCATTCATTAGGCACCCCAGGCTTTGACATTTATGCTTCCGGCTCGTATAATGTGTGGAATTGTGAGCGGATAACAATTACACACAGGAAACA	10.6152561262421	4.74955447298529	0.719810916203392	1.05475790567885	28.1018907563025	18.285351934052	2.10223746529479	3.0667228080453	23.1936213451773	2.58448013667005	8.97419214645654	3	4.5	MULTIPLE-lacOscram-lacOsym-minus35cons-minus10cons-lacO1	MULTIPLE	lacOscram	GACTTTAACGGTGTGCATAATAGAAAAATTGTGAGCGCTCACAATTGGAAAGCGAATGTAAGTTAGCTCATTCATTAGGCACCCCAGGCTTTGACATTTATGCTTCCGGCTCGTATAATGTGTGGAATTGTGAGCGGATAACAATTACAC	4.23025582615066	2.81382329911658	0.696434107016814	0.729096474010076	11.1988053499546	10.8329633015541	2.03396453002135	2.11985781199055	11.0158843257543	2.07691117100595	5.30397470991444	10.5	9
COMBO-lacOsym-minus35cons-minus10cons-lacO1	COMBO	lacOsym	minus35cons	minus10cons	lacO1	ACAGGTTTCCCGACTAAATTGTGAGCGCTCACAATTGGAAAGCGAATGTAAGTTAGCTCATTCATTAGGCACCCCAGGCTTTGACATTTATGCTTCCGGCTCGTATAATGTGTGGAATTGTGAGCGGATAACAATTACACACAGGAAACA	10.6152561262421	4.74955447298529	0.719810916203392	1.05475790567885	28.1018907563025	18.285351934052	2.10223746529479	3.0667228080453	23.1936213451773	2.58448013667005	8.97419214645654	3	4.5	MULTIPLE-lacO3-lacOsym-minus35cons-minus10cons-lacO1	MULTIPLE	lacO3	GACTGGCAGTGAGCGCAACGCAATTAAATTGTGAGCGCTCACAATTGGAAAGCGAATGTAAGTTAGCTCATTCATTAGGCACCCCAGGCTTTGACATTTATGCTTCCGGCTCGTATAATGTGTGGAATTGTGAGCGGATAACAATTACAC	6.87365282317244	7.14255933523641	1.07971637430509	0.803724544930716	18.1967009025833	27.4982025993179	3.15335619794219	2.33683993270331	22.8474517509506	2.74509806532275	8.32300020154811	8	8
COMBO-lacO3-minus35cons-minus10cons-lacO1	COMBO	lacO3	minus35cons	minus10cons	lacO1	ACAGGTTTCCCGACTGGCAGTGAGCGCAACGCAATTGGAAAGCGAATGTAAGTTAGCTCATTCATTAGGCACCCCAGGCTTTGACATTTATGCTTCCGGCTCGTATAATGTGTGGAATTGTGAGCGGATAACAATTACACACAGGAAACA	10.0436487143594	13.7182957894667	3.87440393751645	3.91745014342035	26.5886678200692	52.8141887565629	11.3153564773548	11.3900390217747	39.7014282883161	11.3526977495648	3.49709198325465	12	13	MULTIPLE-lacOscram-lacO3-minus35cons-minus10cons-lacO1	MULTIPLE	lacOscram	GACTTTAACGGTGTGCATAATAGAAGGCAGTGAGCGCAACGCAATTGGAAAGCGAATGTAAGTTAGCTCATTCATTAGGCACCCCAGGCTTTGACATTTATGCTTCCGGCTCGTATAATGTGTGGAATTGTGAGCGGATAACAATTACAC	13.2211864085161	6.97478456805475	1.74039630841638	2.99018080306389	35.000600240096	26.8522850335716	5.08289919151468	8.69399093342969	30.9264426368338	6.88844506247219	4.4896115678296	6	5.5
COMBO-lacO3-minus35cons-minus10cons-lacO1	COMBO	lacO3	minus35cons	minus10cons	lacO1	ACAGGTTTCCCGACTGGCAGTGAGCGCAACGCAATTGGAAAGCGAATGTAAGTTAGCTCATTCATTAGGCACCCCAGGCTTTGACATTTATGCTTCCGGCTCGTATAATGTGTGGAATTGTGAGCGGATAACAATTACACACAGGAAACA	10.0436487143594	13.7182957894667	3.87440393751645	3.91745014342035	26.5886678200692	52.8141887565629	11.3153564773548	11.3900390217747	39.7014282883161	11.3526977495648	3.49709198325465	12	13	MULTIPLE-lacO3-lacO3-minus35cons-minus10cons-lacO1	MULTIPLE	lacO3	GACTGGCAGTGAGCGCAACGCAATTGGCAGTGAGCGCAACGCAATTGGAAAGCGAATGTAAGTTAGCTCATTCATTAGGCACCCCAGGCTTTGACATTTATGCTTCCGGCTCGTATAATGTGTGGAATTGTGAGCGGATAACAATTACAC	6.05590316665106	4.46674973342924	1.8912013222891	1.35342240929181	16.031862745098	17.1965794563779	5.52333145362829	3.9350938723929	16.614221100738	4.72921266301059	3.51310509478367	13	12.5
COMBO-lacO3-minus35cons-minus10cons-lacO1	COMBO	lacO3	minus35cons	minus10cons	lacO1	ACAGGTTTCCCGACTGGCAGTGAGCGCAACGCAATTGGAAAGCGAATGTAAGTTAGCTCATTCATTAGGCACCCCAGGCTTTGACATTTATGCTTCCGGCTCGTATAATGTGTGGAATTGTGAGCGGATAACAATTACACACAGGAAACA	10.0436487143594	13.7182957894667	3.87440393751645	3.91745014342035	26.5886678200692	52.8141887565629	11.3153564773548	11.3900390217747	39.7014282883161	11.3526977495648	3.49709198325465	12	13	MULTIPLE-lacOsym-lacO3-minus35cons-minus10cons-lacO1	MULTIPLE	lacOsym	GACTAAATTGTGAGCGCTCACAATTGGCAGTGAGCGCAACGCAATTGGAAAGCGAATGTAAGTTAGCTCATTCATTAGGCACCCCAGGCTTTGACATTTATGCTTCCGGCTCGTATAATGTGTGGAATTGTGAGCGGATAACAATTACAC	5.18536340413669	3.3504097430323	0.384305828142489	0.585658583975233	13.7272727272727	12.8987722160213	1.12238101960654	1.70281021600725	13.313022471647	1.41259561780689	9.42451066945539	10	10.5
COMBO-lacO3-minus35cons-minus10cons-lacO1	COMBO	lacO3	minus35cons	minus10cons	lacO1	ACAGGTTTCCCGACTGGCAGTGAGCGCAACGCAATTGGAAAGCGAATGTAAGTTAGCTCATTCATTAGGCACCCCAGGCTTTGACATTTATGCTTCCGGCTCGTATAATGTGTGGAATTGTGAGCGGATAACAATTACACACAGGAAACA	10.0436487143594	13.7182957894667	3.87440393751645	3.91745014342035	26.5886678200692	52.8141887565629	11.3153564773548	11.3900390217747	39.7014282883161	11.3526977495648	3.49709198325465	12	13	MULTIPLE-lacO1-lacO3-minus35cons-minus10cons-lacO1	MULTIPLE	lacO1	GACTAATTGTGAGCGGATAACAATTGGCAGTGAGCGCAACGCAATTGGAAAGCGAATGTAAGTTAGCTCATTCATTAGGCACCCCAGGCTTTGACATTTATGCTTCCGGCTCGTATAATGTGTGGAATTGTGAGCGGATAACAATTACAC	9.38300709379038	8.1545574817754	0.632663997103296	0.531066917544597	24.8397435897436	31.3943032486158	1.84772129418206	1.54408421104379	28.1170234191797	1.69590275261292	16.5793842694453	4.5	5
COMBO-lacO3-minus35cons-minus10cons-lacO1	COMBO	lacO3	minus35cons	minus10cons	lacO1	ACAGGTTTCCCGACTGGCAGTGAGCGCAACGCAATTGGAAAGCGAATGTAAGTTAGCTCATTCATTAGGCACCCCAGGCTTTGACATTTATGCTTCCGGCTCGTATAATGTGTGGAATTGTGAGCGGATAACAATTACACACAGGAAACA	10.0436487143594	13.7182957894667	3.87440393751645	3.91745014342035	26.5886678200692	52.8141887565629	11.3153564773548	11.3900390217747	39.7014282883161	11.3526977495648	3.49709198325465	12	13	MULTIPLE-lacO2-lacO3-minus35cons-minus10cons-lacO1	MULTIPLE	lacO2	GACTAAATTGTAGCGAGTAACAACCGGCAGTGAGCGCAACGCAATTGGAAAGCGAATGTAAGTTAGCTCATTCATTAGGCACCCCAGGCTTTGACATTTATGCTTCCGGCTCGTATAATGTGTGGAATTGTGAGCGGATAACAATTACAC	11.7051759082322	7.39694613996854	2.97497194305295	2.44194435867144	30.9872480460716	28.4775686174073	8.6885282455477	7.09998609197001	29.7324083317394	7.89425716875886	3.76633389261804	13	10.5
COMBO-lacOsym-minus35cons-minus10cons-lacOscram	COMBO	lacOsym	minus35cons	minus10cons	lacOscram	ACAGGTTTCCCGACTAAATTGTGAGCGCTCACAATTGGAAAGCGAATGTAAGTTAGCTCATTCATTAGGCACCCCAGGCTTTGACATTTATGCTTCCGGCTCGTATAATGTGTGGTTAACGGTGTGCATAATAGAAACACACAGGAAACA	5.65126001400319	3.99467472103781	4.8761874513272	5.42555454047878	14.9606462303231	15.3791336748952	14.241106542324	15.7748728556542	15.1698899526092	15.0079896989891	1.01078760426061	8.5	9.5	MULTIPLE-lacO2-lacOsym-minus35cons-minus10cons-lacOscram	MULTIPLE	lacO2	GACTAAATTGTAGCGAGTAACAACCAAATTGTGAGCGCTCACAATTGGAAAGCGAATGTAAGTTAGCTCATTCATTAGGCACCCCAGGCTTTGACATTTATGCTTCCGGCTCGTATAATGTGTGGTTAACGGTGTGCATAATAGAAACAC	2.35207890879061	2.20275114371408	3.03977900212793	3.21414542235942	6.22668579626973	8.48039118511911	8.87779993417614	9.34517107864675	7.35353849069442	9.11148550641144	0.807062524054939	7.5	9
COMBO-lacOsym-minus35cons-minus10cons-lacOscram	COMBO	lacOsym	minus35cons	minus10cons	lacOscram	ACAGGTTTCCCGACTAAATTGTGAGCGCTCACAATTGGAAAGCGAATGTAAGTTAGCTCATTCATTAGGCACCCCAGGCTTTGACATTTATGCTTCCGGCTCGTATAATGTGTGGTTAACGGTGTGCATAATAGAAACACACAGGAAACA	5.65126001400319	3.99467472103781	4.8761874513272	5.42555454047878	14.9606462303231	15.3791336748952	14.241106542324	15.7748728556542	15.1698899526092	15.0079896989891	1.01078760426061	8.5	9.5	MULTIPLE-lacOscram-lacOsym-minus35cons-minus10cons-lacOscram	MULTIPLE	lacOscram	GACTTTAACGGTGTGCATAATAGAAAAATTGTGAGCGCTCACAATTGGAAAGCGAATGTAAGTTAGCTCATTCATTAGGCACCCCAGGCTTTGACATTTATGCTTCCGGCTCGTATAATGTGTGGTTAACGGTGTGCATAATAGAAACAC	17.9151892635645	12.6832472234078	30.3501772322102	15.039558165001	47.4270884824518	48.829346092504	88.6389442277655	43.7277178006528	48.1282172874779	66.1833310142091	0.727195451633359	7	7.5
COMBO-lacOsym-minus35cons-minus10cons-lacOscram	COMBO	lacOsym	minus35cons	minus10cons	lacOscram	ACAGGTTTCCCGACTAAATTGTGAGCGCTCACAATTGGAAAGCGAATGTAAGTTAGCTCATTCATTAGGCACCCCAGGCTTTGACATTTATGCTTCCGGCTCGTATAATGTGTGGTTAACGGTGTGCATAATAGAAACACACAGGAAACA	5.65126001400319	3.99467472103781	4.8761874513272	5.42555454047878	14.9606462303231	15.3791336748952	14.241106542324	15.7748728556542	15.1698899526092	15.0079896989891	1.01078760426061	8.5	9.5	MULTIPLE-lacO3-lacOsym-minus35cons-minus10cons-lacOscram	MULTIPLE	lacO3	GACTGGCAGTGAGCGCAACGCAATTAAATTGTGAGCGCTCACAATTGGAAAGCGAATGTAAGTTAGCTCATTCATTAGGCACCCCAGGCTTTGACATTTATGCTTCCGGCTCGTATAATGTGTGGTTAACGGTGTGCATAATAGAAACAC	11.6468945529891	14.2949887725618	14.9261404709661	14.2294838002039	30.8329591378536	55.0344041922989	43.5924087895484	41.372415681218	42.9336816650763	42.4824122353832	1.01062250013471	7	6.5
COMBO-lacO2-minus35cons-minus10cons-lacO2	COMBO	lacO2	minus35cons	minus10cons	lacO2	ACAGGTTTCCCGACTAAATTGTAGCGAGTAACAACCGGAAAGCGAATGTAAGTTAGCTCATTCATTAGGCACCCCAGGCTTTGACATTTATGCTTCCGGCTCGTATAATGTGTGGAAATTGTAGCGAGTAACAACCACACACAGGAAACA	4.70630561690946	5.20891145481933	8.14317340748326	5.9813209743568	12.459057486631	20.0538344567758	23.7824737556027	17.3907712428986	16.2564459717034	20.5866224992507	0.789660663000701	7.5	8	MULTIPLE-lacO1-lacO2-minus35cons-minus10cons-lacO2	MULTIPLE	lacO1	GACTAATTGTGAGCGGATAACAATTAAATTGTAGCGAGTAACAACCGGAAAGCGAATGTAAGTTAGCTCATTCATTAGGCACCCCAGGCTTTGACATTTATGCTTCCGGCTCGTATAATGTGTGGAAATTGTAGCGAGTAACAACCACAC	13.869398631274	13.2149710384935	18.6543205621282	18.390575407259	36.7166199813259	50.8764343290659	54.4807124934513	53.4708455379809	43.7965271551959	53.9757790157161	0.81141074670629	4	4
COMBO-lacO2-minus35cons-minus10cons-lacO2	COMBO	lacO2	minus35cons	minus10cons	lacO2	ACAGGTTTCCCGACTAAATTGTAGCGAGTAACAACCGGAAAGCGAATGTAAGTTAGCTCATTCATTAGGCACCCCAGGCTTTGACATTTATGCTTCCGGCTCGTATAATGTGTGGAAATTGTAGCGAGTAACAACCACACACAGGAAACA	4.70630561690946	5.20891145481933	8.14317340748326	5.9813209743568	12.459057486631	20.0538344567758	23.7824737556027	17.3907712428986	16.2564459717034	20.5866224992507	0.789660663000701	7.5	8	MULTIPLE-lacO2-lacO2-minus35cons-minus10cons-lacO2	MULTIPLE	lacO2	GACTAAATTGTAGCGAGTAACAACCAAATTGTAGCGAGTAACAACCGGAAAGCGAATGTAAGTTAGCTCATTCATTAGGCACCCCAGGCTTTGACATTTATGCTTCCGGCTCGTATAATGTGTGGAAATTGTAGCGAGTAACAACCACAC	6.65862338702866	5.14178942423134	4.29031211216801	9.2755441852322	17.6274509803922	19.795420755278	12.5300334532008	26.968769569521	18.7114358678351	19.7494015113609	0.947443184902149	5.5	5.5
COMBO-lacO2-minus35cons-minus10cons-lacO2	COMBO	lacO2	minus35cons	minus10cons	lacO2	ACAGGTTTCCCGACTAAATTGTAGCGAGTAACAACCGGAAAGCGAATGTAAGTTAGCTCATTCATTAGGCACCCCAGGCTTTGACATTTATGCTTCCGGCTCGTATAATGTGTGGAAATTGTAGCGAGTAACAACCACACACAGGAAACA	4.70630561690946	5.20891145481933	8.14317340748326	5.9813209743568	12.459057486631	20.0538344567758	23.7824737556027	17.3907712428986	16.2564459717034	20.5866224992507	0.789660663000701	7.5	8	MULTIPLE-lacO3-lacO2-minus35cons-minus10cons-lacO2	MULTIPLE	lacO3	GACTGGCAGTGAGCGCAACGCAATTAAATTGTAGCGAGTAACAACCGGAAAGCGAATGTAAGTTAGCTCATTCATTAGGCACCCCAGGCTTTGACATTTATGCTTCCGGCTCGTATAATGTGTGGAAATTGTAGCGAGTAACAACCACAC	13.6907963619346	12.9101049280069	16.355305195005	19.24880962126	36.243804120633	49.7027275835766	47.7663433039055	55.9661730672188	42.9732658521048	51.8662581855622	0.828539928567031	8.5	7
COMBO-lacO1-minus35cons-minus10cons-lacOsym	COMBO	lacO1	minus35cons	minus10cons	lacOsym	ACAGGTTTCCCGACTAATTGTGAGCGGATAACAATTGGAAAGCGAATGTAAGTTAGCTCATTCATTAGGCACCCCAGGCTTTGACATTTATGCTTCCGGCTCGTATAATGTGTGGAAATTGTGAGCGCTCACAATTACACACAGGAAACA	2.36304594338517	2.5539882647387	0.510411376944224	0.261322953799439	6.25571895424837	9.83262209577999	1.49067747539085	0.759800005638939	8.04417052501418	1.12523874051489	7.14885671402788	3	3	MULTIPLE-lacOscram-lacO1-minus35cons-minus10cons-lacOsym	MULTIPLE	lacOscram	GACTTTAACGGTGTGCATAATAGAAAATTGTGAGCGGATAACAATTGGAAAGCGAATGTAAGTTAGCTCATTCATTAGGCACCCCAGGCTTTGACATTTATGCTTCCGGCTCGTATAATGTGTGGAAATTGTGAGCGCTCACAATTACAC	6.38501899842269	6.7144193149759	0.942486235604442	0.538079395360806	16.9031349066573	25.8499025341131	2.75256991858742	1.56447308468398	21.3765187203852	2.1585215016357	9.90331516465613	9	10
COMBO-lacO1-minus35cons-minus10cons-lacOsym	COMBO	lacO1	minus35cons	minus10cons	lacOsym	ACAGGTTTCCCGACTAATTGTGAGCGGATAACAATTGGAAAGCGAATGTAAGTTAGCTCATTCATTAGGCACCCCAGGCTTTGACATTTATGCTTCCGGCTCGTATAATGTGTGGAAATTGTGAGCGCTCACAATTACACACAGGAAACA	2.36304594338517	2.5539882647387	0.510411376944224	0.261322953799439	6.25571895424837	9.83262209577999	1.49067747539085	0.759800005638939	8.04417052501418	1.12523874051489	7.14885671402788	3	3	MULTIPLE-lacO3-lacO1-minus35cons-minus10cons-lacOsym	MULTIPLE	lacO3	GACTGGCAGTGAGCGCAACGCAATTAATTGTGAGCGGATAACAATTGGAAAGCGAATGTAAGTTAGCTCATTCATTAGGCACCCCAGGCTTTGACATTTATGCTTCCGGCTCGTATAATGTGTGGAAATTGTGAGCGCTCACAATTACAC	2.6441216177867	3.12881979922556	0.439152645747465	0.42933156865002	6.99981384959047	12.0456711239927	1.2825634122681	1.24828731475161	9.52274248679159	1.26542536350985	7.52532923820871	14	14
COMBO-lacO1-minus35cons-minus10cons-lacOsym	COMBO	lacO1	minus35cons	minus10cons	lacOsym	ACAGGTTTCCCGACTAATTGTGAGCGGATAACAATTGGAAAGCGAATGTAAGTTAGCTCATTCATTAGGCACCCCAGGCTTTGACATTTATGCTTCCGGCTCGTATAATGTGTGGAAATTGTGAGCGCTCACAATTACACACAGGAAACA	2.36304594338517	2.5539882647387	0.510411376944224	0.261322953799439	6.25571895424837	9.83262209577999	1.49067747539085	0.759800005638939	8.04417052501418	1.12523874051489	7.14885671402788	3	3	MULTIPLE-lacO2-lacO1-minus35cons-minus10cons-lacOsym	MULTIPLE	lacO2	GACTAAATTGTAGCGAGTAACAACCAATTGTGAGCGGATAACAATTGGAAAGCGAATGTAAGTTAGCTCATTCATTAGGCACCCCAGGCTTTGACATTTATGCTTCCGGCTCGTATAATGTGTGGAAATTGTGAGCGCTCACAATTACAC	5.51632506459874	5.25642909327553	1.28626005644592	0.805875458075044	14.603431372549	20.2367730349496	3.75657553935839	2.34309374162223	17.4201022037493	3.04983464049031	5.71181859254793	6	6
COMBO-lacO1-minus35cons-minus10cons-lacOsym	COMBO	lacO1	minus35cons	minus10cons	lacOsym	ACAGGTTTCCCGACTAATTGTGAGCGGATAACAATTGGAAAGCGAATGTAAGTTAGCTCATTCATTAGGCACCCCAGGCTTTGACATTTATGCTTCCGGCTCGTATAATGTGTGGAAATTGTGAGCGCTCACAATTACACACAGGAAACA	2.36304594338517	2.5539882647387	0.510411376944224	0.261322953799439	6.25571895424837	9.83262209577999	1.49067747539085	0.759800005638939	8.04417052501418	1.12523874051489	7.14885671402788	3	3	MULTIPLE-lacO1-lacO1-minus35cons-minus10cons-lacOsym	MULTIPLE	lacO1	GACTAATTGTGAGCGGATAACAATTAATTGTGAGCGGATAACAATTGGAAAGCGAATGTAAGTTAGCTCATTCATTAGGCACCCCAGGCTTTGACATTTATGCTTCCGGCTCGTATAATGTGTGGAAATTGTGAGCGCTCACAATTACAC	7.66026772897928	4.8789793016445	1.38431525971684	1.04381090918233	20.2791156731149	18.7836257309942	4.04294980424239	3.03489426838256	19.5313707020545	3.53892203631248	5.5190169496941	8	7.5
COMBO-lacOscram-minus35cons-minus10cons-lacOsym	COMBO	lacOscram	minus35cons	minus10cons	lacOsym	ACAGGTTTCCCGACTTTAACGGTGTGCATAATAGAAGGAAAGCGAATGTAAGTTAGCTCATTCATTAGGCACCCCAGGCTTTGACATTTATGCTTCCGGCTCGTATAATGTGTGGAAATTGTGAGCGCTCACAATTACACACAGGAAACA	7.09870481778055	3.48889820976886	1.37624562326685	1.29509489068748	18.7924836601307	13.4319401936682	4.01938209820375	3.765505826949	16.1122119268994	3.89244396257638	4.13935616846617	12	13.5	MULTIPLE-lacO3-lacOscram-minus35cons-minus10cons-lacOsym	MULTIPLE	lacO3	GACTGGCAGTGAGCGCAACGCAATTTTAACGGTGTGCATAATAGAAGGAAAGCGAATGTAAGTTAGCTCATTCATTAGGCACCCCAGGCTTTGACATTTATGCTTCCGGCTCGTATAATGTGTGGAAATTGTGAGCGCTCACAATTACAC	5.52954330621646	4.28853983219767	0.817064780800726	0.780331590674762	14.6384241770103	16.5104875754054	2.38627138753591	2.26882460332958	15.5744558762078	2.32754799543274	6.69135756030336	9.5	10
COMBO-lacOscram-minus35cons-minus10cons-lacOsym	COMBO	lacOscram	minus35cons	minus10cons	lacOsym	ACAGGTTTCCCGACTTTAACGGTGTGCATAATAGAAGGAAAGCGAATGTAAGTTAGCTCATTCATTAGGCACCCCAGGCTTTGACATTTATGCTTCCGGCTCGTATAATGTGTGGAAATTGTGAGCGCTCACAATTACACACAGGAAACA	7.09870481778055	3.48889820976886	1.37624562326685	1.29509489068748	18.7924836601307	13.4319401936682	4.01938209820375	3.765505826949	16.1122119268994	3.89244396257638	4.13935616846617	12	13.5	MULTIPLE-lacO2-lacOscram-minus35cons-minus10cons-lacOsym	MULTIPLE	lacO2	GACTAAATTGTAGCGAGTAACAACCTTAACGGTGTGCATAATAGAAGGAAAGCGAATGTAAGTTAGCTCATTCATTAGGCACCCCAGGCTTTGACATTTATGCTTCCGGCTCGTATAATGTGTGGAAATTGTGAGCGCTCACAATTACAC	3.51977574920737	4.19998898448301	0.528482936922387	0.907359009034516	9.31794319558487	16.1695748805977	1.54345621156617	2.63815853202884	12.7437590380913	2.09080737179751	6.09513779700099	9.5	9
COMBO-lacOscram-minus35cons-minus10cons-lacOsym	COMBO	lacOscram	minus35cons	minus10cons	lacOsym	ACAGGTTTCCCGACTTTAACGGTGTGCATAATAGAAGGAAAGCGAATGTAAGTTAGCTCATTCATTAGGCACCCCAGGCTTTGACATTTATGCTTCCGGCTCGTATAATGTGTGGAAATTGTGAGCGCTCACAATTACACACAGGAAACA	7.09870481778055	3.48889820976886	1.37624562326685	1.29509489068748	18.7924836601307	13.4319401936682	4.01938209820375	3.765505826949	16.1122119268994	3.89244396257638	4.13935616846617	12	13.5	MULTIPLE-lacOscram-lacOscram-minus35cons-minus10cons-lacOsym	MULTIPLE	lacOscram	GACTTTAACGGTGTGCATAATAGAATTAACGGTGTGCATAATAGAAGGAAAGCGAATGTAAGTTAGCTCATTCATTAGGCACCCCAGGCTTTGACATTTATGCTTCCGGCTCGTATAATGTGTGGAAATTGTGAGCGCTCACAATTACAC	7.57007288373866	6.30564961121151	1.33400961681399	1.65092541758429	20.0403418124006	24.2761764223643	3.89603009957338	4.80008787346221	22.1582591173825	4.3480589865178	5.09612661329791	17	15
COMBO-lacO2-minus35cons-minus10cons-lacO3	COMBO	lacO2	minus35cons	minus10cons	lacO3	ACAGGTTTCCCGACTAAATTGTAGCGAGTAACAACCGGAAAGCGAATGTAAGTTAGCTCATTCATTAGGCACCCCAGGCTTTGACATTTATGCTTCCGGCTCGTATAATGTGTGGGGCAGTGAGCGCAACGCAATTACACACAGGAAACA	9.01565821429544	5.55973166620095	12.7978146719103	9.10790108511019	23.8672566371681	21.4044603033006	37.3765455226677	26.4813449994016	22.6358584702344	31.9289452610346	0.708944761099224	5.5	5	MULTIPLE-lacO1-lacO2-minus35cons-minus10cons-lacO3	MULTIPLE	lacO1	GACTAATTGTGAGCGGATAACAATTAAATTGTAGCGAGTAACAACCGGAAAGCGAATGTAAGTTAGCTCATTCATTAGGCACCCCAGGCTTTGACATTTATGCTTCCGGCTCGTATAATGTGTGGGGCAGTGAGCGCAACGCAATTACAC	2.13815679989156	1.91622027737906	1.62640820939627	1.59176312534253	5.66036731434655	7.37727345887655	4.74999224753316	4.62807271243124	6.51882038661155	4.6890324799822	1.39022717680904	9.5	10
COMBO-lacO2-minus35cons-minus10cons-lacO3	COMBO	lacO2	minus35cons	minus10cons	lacO3	ACAGGTTTCCCGACTAAATTGTAGCGAGTAACAACCGGAAAGCGAATGTAAGTTAGCTCATTCATTAGGCACCCCAGGCTTTGACATTTATGCTTCCGGCTCGTATAATGTGTGGGGCAGTGAGCGCAACGCAATTACACACAGGAAACA	9.01565821429544	5.55973166620095	12.7978146719103	9.10790108511019	23.8672566371681	21.4044603033006	37.3765455226677	26.4813449994016	22.6358584702344	31.9289452610346	0.708944761099224	5.5	5	MULTIPLE-lacOsym-lacO2-minus35cons-minus10cons-lacO3	MULTIPLE	lacOsym	GACTAAATTGTGAGCGCTCACAATTAAATTGTAGCGAGTAACAACCGGAAAGCGAATGTAAGTTAGCTCATTCATTAGGCACCCCAGGCTTTGACATTTATGCTTCCGGCTCGTATAATGTGTGGGGCAGTGAGCGCAACGCAATTACAC	5.03871392333665	2.59843831948685	2.48221924444891	4.5305591410675	13.3390458545623	10.0037507562008	7.2494236684815	13.172661685022	11.6713983053816	10.2110426767517	1.14301728774033	7.5	6.5
COMBO-lacO2-minus35cons-minus10cons-lacO3	COMBO	lacO2	minus35cons	minus10cons	lacO3	ACAGGTTTCCCGACTAAATTGTAGCGAGTAACAACCGGAAAGCGAATGTAAGTTAGCTCATTCATTAGGCACCCCAGGCTTTGACATTTATGCTTCCGGCTCGTATAATGTGTGGGGCAGTGAGCGCAACGCAATTACACACAGGAAACA	9.01565821429544	5.55973166620095	12.7978146719103	9.10790108511019	23.8672566371681	21.4044603033006	37.3765455226677	26.4813449994016	22.6358584702344	31.9289452610346	0.708944761099224	5.5	5	MULTIPLE-lacOscram-lacO2-minus35cons-minus10cons-lacO3	MULTIPLE	lacOscram	GACTTTAACGGTGTGCATAATAGAAAAATTGTAGCGAGTAACAACCGGAAAGCGAATGTAAGTTAGCTCATTCATTAGGCACCCCAGGCTTTGACATTTATGCTTCCGGCTCGTATAATGTGTGGGGCAGTGAGCGCAACGCAATTACAC	4.75267008339431	4.65185713101338	6.53384742466878	8.16766745206454	12.5817986769176	17.909226069797	19.0823708552614	23.7476030555604	15.2455123733573	21.4149869554109	0.711908552879377	9.5	8.5
COMBO-lacO2-minus35cons-minus10cons-lacO3	COMBO	lacO2	minus35cons	minus10cons	lacO3	ACAGGTTTCCCGACTAAATTGTAGCGAGTAACAACCGGAAAGCGAATGTAAGTTAGCTCATTCATTAGGCACCCCAGGCTTTGACATTTATGCTTCCGGCTCGTATAATGTGTGGGGCAGTGAGCGCAACGCAATTACACACAGGAAACA	9.01565821429544	5.55973166620095	12.7978146719103	9.10790108511019	23.8672566371681	21.4044603033006	37.3765455226677	26.4813449994016	22.6358584702344	31.9289452610346	0.708944761099224	5.5	5	MULTIPLE-lacO2-lacO2-minus35cons-minus10cons-lacO3	MULTIPLE	lacO2	GACTAAATTGTAGCGAGTAACAACCAAATTGTAGCGAGTAACAACCGGAAAGCGAATGTAAGTTAGCTCATTCATTAGGCACCCCAGGCTTTGACATTTATGCTTCCGGCTCGTATAATGTGTGGGGCAGTGAGCGCAACGCAATTACAC	4.08977480384528	3.63033671588891	4.09905481721745	4.45154447023384	10.8269083090155	13.9764655541292	11.9714586359742	12.9429254660175	12.4016869315724	12.4571920509958	0.995544331403397	11.5	13.5
COMBO-lacOscram-minus35cons-minus10cons-lacO2	COMBO	lacOscram	minus35cons	minus10cons	lacO2	ACAGGTTTCCCGACTTTAACGGTGTGCATAATAGAAGGAAAGCGAATGTAAGTTAGCTCATTCATTAGGCACCCCAGGCTTTGACATTTATGCTTCCGGCTCGTATAATGTGTGGAAATTGTAGCGAGTAACAACCACACACAGGAAACA	2.7658897146119	4.61381193000006	5.84846369415256	9.38623227706176	7.32217194570136	17.7627555126348	17.0806794055202	27.2905966864026	12.5424637291681	22.1856380459614	0.565341582837698	4	3	MULTIPLE-lacO2-lacOscram-minus35cons-minus10cons-lacO2	MULTIPLE	lacO2	GACTAAATTGTAGCGAGTAACAACCTTAACGGTGTGCATAATAGAAGGAAAGCGAATGTAAGTTAGCTCATTCATTAGGCACCCCAGGCTTTGACATTTATGCTTCCGGCTCGTATAATGTGTGGAAATTGTAGCGAGTAACAACCACAC	13.5203612805582	13.2579091866175	14.8513245807642	14.7634479871331	35.7926093514329	51.0417422867514	43.3739058968564	42.9249237419954	43.4171758190921	43.1494148194259	1.00620543756588	5.5	6
COMBO-lacOscram-minus35cons-minus10cons-lacO2	COMBO	lacOscram	minus35cons	minus10cons	lacO2	ACAGGTTTCCCGACTTTAACGGTGTGCATAATAGAAGGAAAGCGAATGTAAGTTAGCTCATTCATTAGGCACCCCAGGCTTTGACATTTATGCTTCCGGCTCGTATAATGTGTGGAAATTGTAGCGAGTAACAACCACACACAGGAAACA	2.7658897146119	4.61381193000006	5.84846369415256	9.38623227706176	7.32217194570136	17.7627555126348	17.0806794055202	27.2905966864026	12.5424637291681	22.1856380459614	0.565341582837698	4	3	MULTIPLE-lacO1-lacOscram-minus35cons-minus10cons-lacO2	MULTIPLE	lacO1	GACTAATTGTGAGCGGATAACAATTTTAACGGTGTGCATAATAGAAGGAAAGCGAATGTAAGTTAGCTCATTCATTAGGCACCCCAGGCTTTGACATTTATGCTTCCGGCTCGTATAATGTGTGGAAATTGTAGCGAGTAACAACCACAC	18.2271407867148	16.8914640269246	21.2556643400297	21.8798572318116	48.2529213705684	65.0305973266499	62.0780442744976	63.6159794094035	56.6417593486092	62.8470118419506	0.901264160196725	13.5	12
COMBO-lacOscram-minus35cons-minus10cons-lacO2	COMBO	lacOscram	minus35cons	minus10cons	lacO2	ACAGGTTTCCCGACTTTAACGGTGTGCATAATAGAAGGAAAGCGAATGTAAGTTAGCTCATTCATTAGGCACCCCAGGCTTTGACATTTATGCTTCCGGCTCGTATAATGTGTGGAAATTGTAGCGAGTAACAACCACACACAGGAAACA	2.7658897146119	4.61381193000006	5.84846369415256	9.38623227706176	7.32217194570136	17.7627555126348	17.0806794055202	27.2905966864026	12.5424637291681	22.1856380459614	0.565341582837698	4	3	MULTIPLE-lacOscram-lacOscram-minus35cons-minus10cons-lacO2	MULTIPLE	lacOscram	GACTTTAACGGTGTGCATAATAGAATTAACGGTGTGCATAATAGAAGGAAAGCGAATGTAAGTTAGCTCATTCATTAGGCACCCCAGGCTTTGACATTTATGCTTCCGGCTCGTATAATGTGTGGAAATTGTAGCGAGTAACAACCACAC	18.0293298575196	26.1955946119116	35.2501408486797	23.4753316760008	47.7292542016807	100.850652271705	102.949490040901	68.2548428313368	74.2899532366928	85.6021664361188	0.867851321171084	6	6.5
COMBO-lacOscram-minus35cons-minus10cons-lacO2	COMBO	lacOscram	minus35cons	minus10cons	lacO2	ACAGGTTTCCCGACTTTAACGGTGTGCATAATAGAAGGAAAGCGAATGTAAGTTAGCTCATTCATTAGGCACCCCAGGCTTTGACATTTATGCTTCCGGCTCGTATAATGTGTGGAAATTGTAGCGAGTAACAACCACACACAGGAAACA	2.7658897146119	4.61381193000006	5.84846369415256	9.38623227706176	7.32217194570136	17.7627555126348	17.0806794055202	27.2905966864026	12.5424637291681	22.1856380459614	0.565341582837698	4	3	MULTIPLE-lacO3-lacOscram-minus35cons-minus10cons-lacO2	MULTIPLE	lacO3	GACTGGCAGTGAGCGCAACGCAATTTTAACGGTGTGCATAATAGAAGGAAAGCGAATGTAAGTTAGCTCATTCATTAGGCACCCCAGGCTTTGACATTTATGCTTCCGGCTCGTATAATGTGTGGAAATTGTAGCGAGTAACAACCACAC	13.4039080471744	11.1668942776254	11.1474751795749	16.1474627808693	35.4843213550012	42.9915254237288	32.5566609764007	46.9489653839408	39.237923389365	39.7528131801708	0.987047714372511	9	9.5
COMBO-lacO2-minus35cons-minus10cons-lacOsym	COMBO	lacO2	minus35cons	minus10cons	lacOsym	ACAGGTTTCCCGACTAAATTGTAGCGAGTAACAACCGGAAAGCGAATGTAAGTTAGCTCATTCATTAGGCACCCCAGGCTTTGACATTTATGCTTCCGGCTCGTATAATGTGTGGAAATTGTGAGCGCTCACAATTACACACAGGAAACA	10.3935753558447	13.3430781826041	1.45055116482089	1.8679629646935	27.5150326797386	51.3696351605658	4.23639449662336	5.43112746305756	39.4423339201522	4.83376097984046	8.15976091590982	6.5	6	MULTIPLE-lacO2-lacO2-minus35cons-minus10cons-lacOsym	MULTIPLE	lacO2	GACTAAATTGTAGCGAGTAACAACCAAATTGTAGCGAGTAACAACCGGAAAGCGAATGTAAGTTAGCTCATTCATTAGGCACCCCAGGCTTTGACATTTATGCTTCCGGCTCGTATAATGTGTGGAAATTGTGAGCGCTCACAATTACAC	8.60700875249418	9.02529811479315	1.39704146834968	1.45402605585406	22.7854341736695	34.7465753424657	4.08011722137496	4.22760032892085	28.7660047580676	4.1538587751479	6.92512825187307	10	10.5
COMBO-lacO2-minus35cons-minus10cons-lacOsym	COMBO	lacO2	minus35cons	minus10cons	lacOsym	ACAGGTTTCCCGACTAAATTGTAGCGAGTAACAACCGGAAAGCGAATGTAAGTTAGCTCATTCATTAGGCACCCCAGGCTTTGACATTTATGCTTCCGGCTCGTATAATGTGTGGAAATTGTGAGCGCTCACAATTACACACAGGAAACA	10.3935753558447	13.3430781826041	1.45055116482089	1.8679629646935	27.5150326797386	51.3696351605658	4.23639449662336	5.43112746305756	39.4423339201522	4.83376097984046	8.15976091590982	6.5	6	MULTIPLE-lacO3-lacO2-minus35cons-minus10cons-lacOsym	MULTIPLE	lacO3	GACTGGCAGTGAGCGCAACGCAATTAAATTGTAGCGAGTAACAACCGGAAAGCGAATGTAAGTTAGCTCATTCATTAGGCACCCCAGGCTTTGACATTTATGCTTCCGGCTCGTATAATGTGTGGAAATTGTGAGCGCTCACAATTACAC	5.21945963350171	6.46271347001116	0.877909429800582	1.06723662201419	13.8175360710322	24.8808579668349	2.56397069413279	3.1030048437567	19.3491970189335	2.83348776894474	6.82875614675395	10	10
COMBO-lacO2-minus35cons-minus10cons-lacOsym	COMBO	lacO2	minus35cons	minus10cons	lacOsym	ACAGGTTTCCCGACTAAATTGTAGCGAGTAACAACCGGAAAGCGAATGTAAGTTAGCTCATTCATTAGGCACCCCAGGCTTTGACATTTATGCTTCCGGCTCGTATAATGTGTGGAAATTGTGAGCGCTCACAATTACACACAGGAAACA	10.3935753558447	13.3430781826041	1.45055116482089	1.8679629646935	27.5150326797386	51.3696351605658	4.23639449662336	5.43112746305756	39.4423339201522	4.83376097984046	8.15976091590982	6.5	6	MULTIPLE-lacOscram-lacO2-minus35cons-minus10cons-lacOsym	MULTIPLE	lacOscram	GACTTTAACGGTGTGCATAATAGAAAAATTGTAGCGAGTAACAACCGGAAAGCGAATGTAAGTTAGCTCATTCATTAGGCACCCCAGGCTTTGACATTTATGCTTCCGGCTCGTATAATGTGTGGAAATTGTGAGCGCTCACAATTACAC	1.91008786442444	1.68208321069201	0.164543932679522	0.339618943045911	5.05659777424483	6.47586708707252	0.480557341072739	0.987446648255084	5.76623243065868	0.734001994663911	7.85588114552597	4	3
COMBO-lacO2-minus35cons-minus10cons-lacOsym	COMBO	lacO2	minus35cons	minus10cons	lacOsym	ACAGGTTTCCCGACTAAATTGTAGCGAGTAACAACCGGAAAGCGAATGTAAGTTAGCTCATTCATTAGGCACCCCAGGCTTTGACATTTATGCTTCCGGCTCGTATAATGTGTGGAAATTGTGAGCGCTCACAATTACACACAGGAAACA	10.3935753558447	13.3430781826041	1.45055116482089	1.8679629646935	27.5150326797386	51.3696351605658	4.23639449662336	5.43112746305756	39.4423339201522	4.83376097984046	8.15976091590982	6.5	6	MULTIPLE-lacO1-lacO2-minus35cons-minus10cons-lacOsym	MULTIPLE	lacO1	GACTAATTGTGAGCGGATAACAATTAAATTGTAGCGAGTAACAACCGGAAAGCGAATGTAAGTTAGCTCATTCATTAGGCACCCCAGGCTTTGACATTTATGCTTCCGGCTCGTATAATGTGTGGAAATTGTGAGCGCTCACAATTACAC	5.5921560296688	6.68275327068252	0.45646545905581	0.594790681623902	14.8041795665635	25.7279911490438	1.33312619750401	1.72936191284089	20.2660853578036	1.53124405517245	13.2350459022819	9.5	10.5
COMBO-lacO2-minus35cons-minus10cons-lacOscram	COMBO	lacO2	minus35cons	minus10cons	lacOscram	ACAGGTTTCCCGACTAAATTGTAGCGAGTAACAACCGGAAAGCGAATGTAAGTTAGCTCATTCATTAGGCACCCCAGGCTTTGACATTTATGCTTCCGGCTCGTATAATGTGTGGTTAACGGTGTGCATAATAGAAACACACAGGAAACA	2.96361942507617	2.03995129543443	3.41198909587715	4.7038131683899	7.84562410329986	7.85362660382299	9.9648548626671	13.6764001015009	7.84962535356142	11.820627482084	0.664061646935305	5	3	MULTIPLE-lacO2-lacO2-minus35cons-minus10cons-lacOscram	MULTIPLE	lacO2	GACTAAATTGTAGCGAGTAACAACCAAATTGTAGCGAGTAACAACCGGAAAGCGAATGTAAGTTAGCTCATTCATTAGGCACCCCAGGCTTTGACATTTATGCTTCCGGCTCGTATAATGTGTGGTTAACGGTGTGCATAATAGAAACAC	10.689650600677	11.0247560063934	14.5947468186981	13.4415145035692	28.2988361119849	42.4443060313506	42.6245599616465	39.0813843450047	35.3715710716677	40.8529721533256	0.865826137175881	5.5	6.5
COMBO-lacO2-minus35cons-minus10cons-lacOscram	COMBO	lacO2	minus35cons	minus10cons	lacOscram	ACAGGTTTCCCGACTAAATTGTAGCGAGTAACAACCGGAAAGCGAATGTAAGTTAGCTCATTCATTAGGCACCCCAGGCTTTGACATTTATGCTTCCGGCTCGTATAATGTGTGGTTAACGGTGTGCATAATAGAAACACACAGGAAACA	2.96361942507617	2.03995129543443	3.41198909587715	4.7038131683899	7.84562410329986	7.85362660382299	9.9648548626671	13.6764001015009	7.84962535356142	11.820627482084	0.664061646935305	5	3	MULTIPLE-lacOscram-lacO2-minus35cons-minus10cons-lacOscram	MULTIPLE	lacOscram	GACTTTAACGGTGTGCATAATAGAAAAATTGTAGCGAGTAACAACCGGAAAGCGAATGTAAGTTAGCTCATTCATTAGGCACCCCAGGCTTTGACATTTATGCTTCCGGCTCGTATAATGTGTGGTTAACGGTGTGCATAATAGAAACAC	9.91557971195024	5.90971901356459	8.21423321855413	7.91859802062554	26.2496292634701	22.7518796992481	23.9900068642945	23.0234303311196	24.5007544813591	23.5067185977071	1.04228730945667	7.5	7.5
COMBO-lacO2-minus35cons-minus10cons-lacOscram	COMBO	lacO2	minus35cons	minus10cons	lacOscram	ACAGGTTTCCCGACTAAATTGTAGCGAGTAACAACCGGAAAGCGAATGTAAGTTAGCTCATTCATTAGGCACCCCAGGCTTTGACATTTATGCTTCCGGCTCGTATAATGTGTGGTTAACGGTGTGCATAATAGAAACACACAGGAAACA	2.96361942507617	2.03995129543443	3.41198909587715	4.7038131683899	7.84562410329986	7.85362660382299	9.9648548626671	13.6764001015009	7.84962535356142	11.820627482084	0.664061646935305	5	3	MULTIPLE-lacO1-lacO2-minus35cons-minus10cons-lacOscram	MULTIPLE	lacO1	GACTAATTGTGAGCGGATAACAATTAAATTGTAGCGAGTAACAACCGGAAAGCGAATGTAAGTTAGCTCATTCATTAGGCACCCCAGGCTTTGACATTTATGCTTCCGGCTCGTATAATGTGTGGTTAACGGTGTGCATAATAGAAACAC	5.37118019520169	4.23941714070169	5.09050279939039	5.38825112513944	14.21918767507	16.3213696892835	14.8670233545648	15.6664126734426	15.2702786821767	15.2667180140037	1.00023323075528	10	11
COMBO-lacO2-minus35cons-minus10cons-lacOscram	COMBO	lacO2	minus35cons	minus10cons	lacOscram	ACAGGTTTCCCGACTAAATTGTAGCGAGTAACAACCGGAAAGCGAATGTAAGTTAGCTCATTCATTAGGCACCCCAGGCTTTGACATTTATGCTTCCGGCTCGTATAATGTGTGGTTAACGGTGTGCATAATAGAAACACACAGGAAACA	2.96361942507617	2.03995129543443	3.41198909587715	4.7038131683899	7.84562410329986	7.85362660382299	9.9648548626671	13.6764001015009	7.84962535356142	11.820627482084	0.664061646935305	5	3	MULTIPLE-lacO3-lacO2-minus35cons-minus10cons-lacOscram	MULTIPLE	lacO3	GACTGGCAGTGAGCGCAACGCAATTAAATTGTAGCGAGTAACAACCGGAAAGCGAATGTAAGTTAGCTCATTCATTAGGCACCCCAGGCTTTGACATTTATGCTTCCGGCTCGTATAATGTGTGGTTAACGGTGTGCATAATAGAAACAC	7.2588835248741	6.38119956447589	8.58004026659794	8.53601634628804	19.2165266106443	24.5670368582005	25.0583614337455	24.8185824235761	21.8917817344224	24.9384719286608	0.877831721087252	11.5	10
COMBO-lacO2-minus35cons-minus10cons-lacOscram	COMBO	lacO2	minus35cons	minus10cons	lacOscram	ACAGGTTTCCCGACTAAATTGTAGCGAGTAACAACCGGAAAGCGAATGTAAGTTAGCTCATTCATTAGGCACCCCAGGCTTTGACATTTATGCTTCCGGCTCGTATAATGTGTGGTTAACGGTGTGCATAATAGAAACACACAGGAAACA	2.96361942507617	2.03995129543443	3.41198909587715	4.7038131683899	7.84562410329986	7.85362660382299	9.9648548626671	13.6764001015009	7.84962535356142	11.820627482084	0.664061646935305	5	3	MULTIPLE-lacOsym-lacO2-minus35cons-minus10cons-lacOscram	MULTIPLE	lacOsym	GACTAAATTGTGAGCGCTCACAATTAAATTGTAGCGAGTAACAACCGGAAAGCGAATGTAAGTTAGCTCATTCATTAGGCACCCCAGGCTTTGACATTTATGCTTCCGGCTCGTATAATGTGTGGTTAACGGTGTGCATAATAGAAACAC	9.84924586396521	6.74566753105989	13.4572955301331	8.86658937619012	26.0740228977497	25.9702053186494	39.3025865656587	25.7797279576054	26.0221141081996	32.541157261632	0.799667753023682	6	6
COMBO-lacOsym-minus35cons-minus10cons-lacOsym	COMBO	lacOsym	minus35cons	minus10cons	lacOsym	ACAGGTTTCCCGACTAAATTGTGAGCGCTCACAATTGGAAAGCGAATGTAAGTTAGCTCATTCATTAGGCACCCCAGGCTTTGACATTTATGCTTCCGGCTCGTATAATGTGTGGAAATTGTGAGCGCTCACAATTACACACAGGAAACA	2.37379040641022	1.88551301416874	0.54732792307541	0.457179346407958	6.2841628959276	7.25905329361139	1.59849377078076	1.32925510342031	6.77160809476949	1.46387443710053	4.62581210734296	12	11	MULTIPLE-lacOscram-lacOsym-minus35cons-minus10cons-lacOsym	MULTIPLE	lacOscram	GACTTTAACGGTGTGCATAATAGAAAAATTGTGAGCGCTCACAATTGGAAAGCGAATGTAAGTTAGCTCATTCATTAGGCACCCCAGGCTTTGACATTTATGCTTCCGGCTCGTATAATGTGTGGAAATTGTGAGCGCTCACAATTACAC	3.40225336711961	4.50685498041073	0.704331111553857	0.545137788893605	9.00682482937927	17.3509810028029	2.05702805743899	1.58499545888819	13.1789029160911	1.82101175816359	7.23713224640647	11.5	10
COMBO-lacOsym-minus35cons-minus10cons-lacOsym	COMBO	lacOsym	minus35cons	minus10cons	lacOsym	ACAGGTTTCCCGACTAAATTGTGAGCGCTCACAATTGGAAAGCGAATGTAAGTTAGCTCATTCATTAGGCACCCCAGGCTTTGACATTTATGCTTCCGGCTCGTATAATGTGTGGAAATTGTGAGCGCTCACAATTACACACAGGAAACA	2.37379040641022	1.88551301416874	0.54732792307541	0.457179346407958	6.2841628959276	7.25905329361139	1.59849377078076	1.32925510342031	6.77160809476949	1.46387443710053	4.62581210734296	12	11	MULTIPLE-lacO1-lacOsym-minus35cons-minus10cons-lacOsym	MULTIPLE	lacO1	GACTAATTGTGAGCGGATAACAATTAAATTGTGAGCGCTCACAATTGGAAAGCGAATGTAAGTTAGCTCATTCATTAGGCACCCCAGGCTTTGACATTTATGCTTCCGGCTCGTATAATGTGTGGAAATTGTGAGCGCTCACAATTACAC	4.6600991966221	4.58081926031602	1.37702957882388	0.729882816195161	12.3367346938776	17.6357367406957	4.02167167273786	2.12214411247803	14.9862357172866	3.07190789260795	4.87847821002335	6.5	6
COMBO-lacOsym-minus35cons-minus10cons-lacOsym	COMBO	lacOsym	minus35cons	minus10cons	lacOsym	ACAGGTTTCCCGACTAAATTGTGAGCGCTCACAATTGGAAAGCGAATGTAAGTTAGCTCATTCATTAGGCACCCCAGGCTTTGACATTTATGCTTCCGGCTCGTATAATGTGTGGAAATTGTGAGCGCTCACAATTACACACAGGAAACA	2.37379040641022	1.88551301416874	0.54732792307541	0.457179346407958	6.2841628959276	7.25905329361139	1.59849377078076	1.32925510342031	6.77160809476949	1.46387443710053	4.62581210734296	12	11	MULTIPLE-lacO3-lacOsym-minus35cons-minus10cons-lacOsym	MULTIPLE	lacO3	GACTGGCAGTGAGCGCAACGCAATTAAATTGTGAGCGCTCACAATTGGAAAGCGAATGTAAGTTAGCTCATTCATTAGGCACCCCAGGCTTTGACATTTATGCTTCCGGCTCGTATAATGTGTGGAAATTGTGAGCGCTCACAATTACAC	3.00955599973778	2.74747546253	0.555570008664551	0.351015551872955	7.96723253059613	10.577530176416	1.62256512164196	1.02058244182069	9.27238135350605	1.32157378173133	7.01616624185657	15	15
COMBO-lacOsym-minus35cons-minus10cons-lacOsym	COMBO	lacOsym	minus35cons	minus10cons	lacOsym	ACAGGTTTCCCGACTAAATTGTGAGCGCTCACAATTGGAAAGCGAATGTAAGTTAGCTCATTCATTAGGCACCCCAGGCTTTGACATTTATGCTTCCGGCTCGTATAATGTGTGGAAATTGTGAGCGCTCACAATTACACACAGGAAACA	2.37379040641022	1.88551301416874	0.54732792307541	0.457179346407958	6.2841628959276	7.25905329361139	1.59849377078076	1.32925510342031	6.77160809476949	1.46387443710053	4.62581210734296	12	11	MULTIPLE-lacO2-lacOsym-minus35cons-minus10cons-lacOsym	MULTIPLE	lacO2	GACTAAATTGTAGCGAGTAACAACCAAATTGTGAGCGCTCACAATTGGAAAGCGAATGTAAGTTAGCTCATTCATTAGGCACCCCAGGCTTTGACATTTATGCTTCCGGCTCGTATAATGTGTGGAAATTGTGAGCGCTCACAATTACAC	1.40060698830603	2.12847464988033	0.292423184707628	0.584439102531582	3.7078431372549	8.19443345205118	0.854033970276008	1.69926455729533	5.95113829465304	1.27664926378567	4.66152957078127	5	5.5
COMBO-lacO1-minus35cons-minus10cons-lacO2	COMBO	lacO1	minus35cons	minus10cons	lacO2	ACAGGTTTCCCGACTAATTGTGAGCGGATAACAATTGGAAAGCGAATGTAAGTTAGCTCATTCATTAGGCACCCCAGGCTTTGACATTTATGCTTCCGGCTCGTATAATGTGTGGAAATTGTAGCGAGTAACAACCACACACAGGAAACA	4.78379513496547	5.65179958792515	3.79058103330552	5.09840373500267	12.6641963872163	21.7589134125637	11.070548228806	14.8236774852073	17.21155489989	12.9471128570067	1.32937397626649	8.5	8.5	MULTIPLE-lacOscram-lacO1-minus35cons-minus10cons-lacO2	MULTIPLE	lacOscram	GACTTTAACGGTGTGCATAATAGAAAATTGTGAGCGGATAACAATTGGAAAGCGAATGTAAGTTAGCTCATTCATTAGGCACCCCAGGCTTTGACATTTATGCTTCCGGCTCGTATAATGTGTGGAAATTGTAGCGAGTAACAACCACAC	5.80173690778786	4.92766276572224	3.48501046466375	4.45879178054619	15.3590054578532	18.9710526315789	10.178116781561	12.9639971183011	17.1650290447161	11.571056949931	1.48344521325845	10	9
COMBO-lacO1-minus35cons-minus10cons-lacO2	COMBO	lacO1	minus35cons	minus10cons	lacO2	ACAGGTTTCCCGACTAATTGTGAGCGGATAACAATTGGAAAGCGAATGTAAGTTAGCTCATTCATTAGGCACCCCAGGCTTTGACATTTATGCTTCCGGCTCGTATAATGTGTGGAAATTGTAGCGAGTAACAACCACACACAGGAAACA	4.78379513496547	5.65179958792515	3.79058103330552	5.09840373500267	12.6641963872163	21.7589134125637	11.070548228806	14.8236774852073	17.21155489989	12.9471128570067	1.32937397626649	8.5	8.5	MULTIPLE-lacO1-lacO1-minus35cons-minus10cons-lacO2	MULTIPLE	lacO1	GACTAATTGTGAGCGGATAACAATTAATTGTGAGCGGATAACAATTGGAAAGCGAATGTAAGTTAGCTCATTCATTAGGCACCCCAGGCTTTGACATTTATGCTTCCGGCTCGTATAATGTGTGGAAATTGTAGCGAGTAACAACCACAC	11.5083860894398	18.3350963676565	15.8678409881996	17.5110657360588	30.4662840746055	70.5884502923977	46.3426839852312	50.913659330564	50.5273671835016	48.6281716578976	1.03905545820157	4.5	4
COMBO-lacO1-minus35cons-minus10cons-lacO2	COMBO	lacO1	minus35cons	minus10cons	lacO2	ACAGGTTTCCCGACTAATTGTGAGCGGATAACAATTGGAAAGCGAATGTAAGTTAGCTCATTCATTAGGCACCCCAGGCTTTGACATTTATGCTTCCGGCTCGTATAATGTGTGGAAATTGTAGCGAGTAACAACCACACACAGGAAACA	4.78379513496547	5.65179958792515	3.79058103330552	5.09840373500267	12.6641963872163	21.7589134125637	11.070548228806	14.8236774852073	17.21155489989	12.9471128570067	1.32937397626649	8.5	8.5	MULTIPLE-lacO3-lacO1-minus35cons-minus10cons-lacO2	MULTIPLE	lacO3	GACTGGCAGTGAGCGCAACGCAATTAATTGTGAGCGGATAACAATTGGAAAGCGAATGTAAGTTAGCTCATTCATTAGGCACCCCAGGCTTTGACATTTATGCTTCCGGCTCGTATAATGTGTGGAAATTGTAGCGAGTAACAACCACAC	10.4186234688994	7.76509953847743	7.31508910926982	5.95257242060317	27.5813428401664	29.8949256549445	21.3640194130255	17.3071844358978	28.7381342475555	19.3356019244616	1.48628081814193	18.5	17.5
COMBO-lacO1-minus35cons-minus10cons-lacO2	COMBO	lacO1	minus35cons	minus10cons	lacO2	ACAGGTTTCCCGACTAATTGTGAGCGGATAACAATTGGAAAGCGAATGTAAGTTAGCTCATTCATTAGGCACCCCAGGCTTTGACATTTATGCTTCCGGCTCGTATAATGTGTGGAAATTGTAGCGAGTAACAACCACACACAGGAAACA	4.78379513496547	5.65179958792515	3.79058103330552	5.09840373500267	12.6641963872163	21.7589134125637	11.070548228806	14.8236774852073	17.21155489989	12.9471128570067	1.32937397626649	8.5	8.5	MULTIPLE-lacOsym-lacO1-minus35cons-minus10cons-lacO2	MULTIPLE	lacOsym	GACTAAATTGTGAGCGCTCACAATTAATTGTGAGCGGATAACAATTGGAAAGCGAATGTAAGTTAGCTCATTCATTAGGCACCCCAGGCTTTGACATTTATGCTTCCGGCTCGTATAATGTGTGGAAATTGTAGCGAGTAACAACCACAC	8.44878513923975	9.6007565452448	15.1640166346848	12.4684176775652	22.3665669657694	36.9620378630191	44.2871359355436	36.2520922252908	29.6643024143942	40.2696140804172	0.736642331738157	3.5	3.5
COMBO-lacO1-minus35cons-minus10cons-lacO2	COMBO	lacO1	minus35cons	minus10cons	lacO2	ACAGGTTTCCCGACTAATTGTGAGCGGATAACAATTGGAAAGCGAATGTAAGTTAGCTCATTCATTAGGCACCCCAGGCTTTGACATTTATGCTTCCGGCTCGTATAATGTGTGGAAATTGTAGCGAGTAACAACCACACACAGGAAACA	4.78379513496547	5.65179958792515	3.79058103330552	5.09840373500267	12.6641963872163	21.7589134125637	11.070548228806	14.8236774852073	17.21155489989	12.9471128570067	1.32937397626649	8.5	8.5	MULTIPLE-lacO2-lacO1-minus35cons-minus10cons-lacO2	MULTIPLE	lacO2	GACTAAATTGTAGCGAGTAACAACCAATTGTGAGCGGATAACAATTGGAAAGCGAATGTAAGTTAGCTCATTCATTAGGCACCCCAGGCTTTGACATTTATGCTTCCGGCTCGTATAATGTGTGGAAATTGTAGCGAGTAACAACCACAC	2.90612961316579	3.74044378356618	3.26147902360041	4.57179346407958	7.69343065693431	14.400367731556	9.52528398964775	13.2925510342031	11.0468991942451	11.4089175119254	0.968268828545578	3.5	3.5
COMBO-lacOsym-minus35cons-minus10cons-lacO2	COMBO	lacOsym	minus35cons	minus10cons	lacO2	ACAGGTTTCCCGACTAAATTGTGAGCGCTCACAATTGGAAAGCGAATGTAAGTTAGCTCATTCATTAGGCACCCCAGGCTTTGACATTTATGCTTCCGGCTCGTATAATGTGTGGAAATTGTAGCGAGTAACAACCACACACAGGAAACA	13.6126159065586	15.7164773713813	8.15594846075457	11.3730417655807	36.0368360936608	60.5070057694572	23.8197838255163	33.0672720171842	48.271920931559	28.4435279213502	1.69711440384739	5.5	5.5	MULTIPLE-lacOscram-lacOsym-minus35cons-minus10cons-lacO2	MULTIPLE	lacOscram	GACTTTAACGGTGTGCATAATAGAAAAATTGTGAGCGCTCACAATTGGAAAGCGAATGTAAGTTAGCTCATTCATTAGGCACCCCAGGCTTTGACATTTATGCTTCCGGCTCGTATAATGTGTGGAAATTGTAGCGAGTAACAACCACAC	2.75529243601186	8.7176841380529	5.61760328517286	2.75340781508973	7.29411764705882	33.5622895622896	16.4064420605654	8.00557028387597	20.4282036046742	12.2060061722207	1.67361898039722	4.5	5.5
COMBO-lacOsym-minus35cons-minus10cons-lacO2	COMBO	lacOsym	minus35cons	minus10cons	lacO2	ACAGGTTTCCCGACTAAATTGTGAGCGCTCACAATTGGAAAGCGAATGTAAGTTAGCTCATTCATTAGGCACCCCAGGCTTTGACATTTATGCTTCCGGCTCGTATAATGTGTGGAAATTGTAGCGAGTAACAACCACACACAGGAAACA	13.6126159065586	15.7164773713813	8.15594846075457	11.3730417655807	36.0368360936608	60.5070057694572	23.8197838255163	33.0672720171842	48.271920931559	28.4435279213502	1.69711440384739	5.5	5.5	MULTIPLE-lacO3-lacOsym-minus35cons-minus10cons-lacO2	MULTIPLE	lacO3	GACTGGCAGTGAGCGCAACGCAATTAAATTGTGAGCGCTCACAATTGGAAAGCGAATGTAAGTTAGCTCATTCATTAGGCACCCCAGGCTTTGACATTTATGCTTCCGGCTCGTATAATGTGTGGAAATTGTAGCGAGTAACAACCACAC	10.7653211607035	15.6076772015153	13.322602042273	9.27318390032505	28.4991596638656	60.0881350295169	38.9092086796934	26.9619070093835	44.2936473466912	32.9355578445385	1.34485796644966	10	10
COMBO-lacOscram-minus35cons-minus10cons-lacO3	COMBO	lacOscram	minus35cons	minus10cons	lacO3	ACAGGTTTCCCGACTTTAACGGTGTGCATAATAGAAGGAAAGCGAATGTAAGTTAGCTCATTCATTAGGCACCCCAGGCTTTGACATTTATGCTTCCGGCTCGTATAATGTGTGGGGCAGTGAGCGCAACGCAATTACACACAGGAAACA	2.85393870841228	3.72306462330081	4.36063647066944	4.02511339906266	7.55526506899056	14.333459548151	12.7354186423339	11.7030713867269	10.9443623085708	12.2192450145304	0.895666000277133	11	9.5	MULTIPLE-lacOsym-lacOscram-minus35cons-minus10cons-lacO3	MULTIPLE	lacOsym	GACTAAATTGTGAGCGCTCACAATTTTAACGGTGTGCATAATAGAAGGAAAGCGAATGTAAGTTAGCTCATTCATTAGGCACCCCAGGCTTTGACATTTATGCTTCCGGCTCGTATAATGTGTGGGGCAGTGAGCGCAACGCAATTACAC	3.23447372923131	3.71477648707158	2.91844128896326	3.0625862818955	8.56265984654732	14.3015509788965	8.52342813899224	8.90451083772701	11.4321054127219	8.71396948835963	1.31192855655431	4	4.5
COMBO-lacOscram-minus35cons-minus10cons-lacO3	COMBO	lacOscram	minus35cons	minus10cons	lacO3	ACAGGTTTCCCGACTTTAACGGTGTGCATAATAGAAGGAAAGCGAATGTAAGTTAGCTCATTCATTAGGCACCCCAGGCTTTGACATTTATGCTTCCGGCTCGTATAATGTGTGGGGCAGTGAGCGCAACGCAATTACACACAGGAAACA	2.85393870841228	3.72306462330081	4.36063647066944	4.02511339906266	7.55526506899056	14.333459548151	12.7354186423339	11.7030713867269	10.9443623085708	12.2192450145304	0.895666000277133	11	9.5	MULTIPLE-lacO2-lacOscram-minus35cons-minus10cons-lacO3	MULTIPLE	lacO2	GACTAAATTGTAGCGAGTAACAACCTTAACGGTGTGCATAATAGAAGGAAAGCGAATGTAAGTTAGCTCATTCATTAGGCACCCCAGGCTTTGACATTTATGCTTCCGGCTCGTATAATGTGTGGGGCAGTGAGCGCAACGCAATTACAC	3.1494318620189	2.78828654439016	2.37169743177237	4.87798294654187	8.33752752437874	10.734649122807	6.9266401567137	14.182801075843	9.53608832359288	10.5547206162784	0.903490359459209	10	9
COMBO-lacOscram-minus35cons-minus10cons-lacO3	COMBO	lacOscram	minus35cons	minus10cons	lacO3	ACAGGTTTCCCGACTTTAACGGTGTGCATAATAGAAGGAAAGCGAATGTAAGTTAGCTCATTCATTAGGCACCCCAGGCTTTGACATTTATGCTTCCGGCTCGTATAATGTGTGGGGCAGTGAGCGCAACGCAATTACACACAGGAAACA	2.85393870841228	3.72306462330081	4.36063647066944	4.02511339906266	7.55526506899056	14.333459548151	12.7354186423339	11.7030713867269	10.9443623085708	12.2192450145304	0.895666000277133	11	9.5	MULTIPLE-lacO1-lacOscram-minus35cons-minus10cons-lacO3	MULTIPLE	lacO1	GACTAATTGTGAGCGGATAACAATTTTAACGGTGTGCATAATAGAAGGAAAGCGAATGTAAGTTAGCTCATTCATTAGGCACCCCAGGCTTTGACATTTATGCTTCCGGCTCGTATAATGTGTGGGGCAGTGAGCGCAACGCAATTACAC	1.57028318916778	2.05124296832059	2.18078307239587	1.5184559529398	4.15702891326022	7.89709851551957	6.36906689697362	4.4149311219389	6.02706371438989	5.39199900945626	1.11777908412444	6	6
COMBO-lacO1-minus35cons-minus10cons-lacOscram	COMBO	lacO1	minus35cons	minus10cons	lacOscram	ACAGGTTTCCCGACTAATTGTGAGCGGATAACAATTGGAAAGCGAATGTAAGTTAGCTCATTCATTAGGCACCCCAGGCTTTGACATTTATGCTTCCGGCTCGTATAATGTGTGGTTAACGGTGTGCATAATAGAAACACACAGGAAACA	9.38569588188956	9.43519460826278	11.8923414496849	9.04246405463843	24.8468616496878	36.3246394919048	34.7320736360458	26.2910859525075	30.5857505707963	30.5115797942766	1.00243090580756	6.5	6.5	MULTIPLE-lacOsym-lacO1-minus35cons-minus10cons-lacOscram	MULTIPLE	lacOsym	GACTAAATTGTGAGCGCTCACAATTAATTGTGAGCGGATAACAATTGGAAAGCGAATGTAAGTTAGCTCATTCATTAGGCACCCCAGGCTTTGACATTTATGCTTCCGGCTCGTATAATGTGTGGTTAACGGTGTGCATAATAGAAACAC	25.8841261063485	20.0871414861727	28.5058452648325	16.8007024618522	68.5233474833232	77.3336643495531	83.2524966580168	48.8482685491551	72.9285059164382	66.050382603586	1.10413449614868	4	4
COMBO-lacO1-minus35cons-minus10cons-lacOscram	COMBO	lacO1	minus35cons	minus10cons	lacOscram	ACAGGTTTCCCGACTAATTGTGAGCGGATAACAATTGGAAAGCGAATGTAAGTTAGCTCATTCATTAGGCACCCCAGGCTTTGACATTTATGCTTCCGGCTCGTATAATGTGTGGTTAACGGTGTGCATAATAGAAACACACAGGAAACA	9.38569588188956	9.43519460826278	11.8923414496849	9.04246405463843	24.8468616496878	36.3246394919048	34.7320736360458	26.2910859525075	30.5857505707963	30.5115797942766	1.00243090580756	6.5	6.5	MULTIPLE-lacOscram-lacO1-minus35cons-minus10cons-lacOscram	MULTIPLE	lacOscram	GACTTTAACGGTGTGCATAATAGAAAATTGTGAGCGGATAACAATTGGAAAGCGAATGTAAGTTAGCTCATTCATTAGGCACCCCAGGCTTTGACATTTATGCTTCCGGCTCGTATAATGTGTGGTTAACGGTGTGCATAATAGAAACAC	9.54037488789131	10.1440809109789	17.7462474113478	11.5858277082915	25.256345177665	39.0537871625171	51.8286474082652	33.6859500097637	32.155066170091	42.7572987090145	0.752036895242678	10.5	10.5
COMBO-lacO1-minus35cons-minus10cons-lacOscram	COMBO	lacO1	minus35cons	minus10cons	lacOscram	ACAGGTTTCCCGACTAATTGTGAGCGGATAACAATTGGAAAGCGAATGTAAGTTAGCTCATTCATTAGGCACCCCAGGCTTTGACATTTATGCTTCCGGCTCGTATAATGTGTGGTTAACGGTGTGCATAATAGAAACACACAGGAAACA	9.38569588188956	9.43519460826278	11.8923414496849	9.04246405463843	24.8468616496878	36.3246394919048	34.7320736360458	26.2910859525075	30.5857505707963	30.5115797942766	1.00243090580756	6.5	6.5	MULTIPLE-lacO1-lacO1-minus35cons-minus10cons-lacOscram	MULTIPLE	lacO1	GACTAATTGTGAGCGGATAACAATTAATTGTGAGCGGATAACAATTGGAAAGCGAATGTAAGTTAGCTCATTCATTAGGCACCCCAGGCTTTGACATTTATGCTTCCGGCTCGTATAATGTGTGGTTAACGGTGTGCATAATAGAAACAC	6.66682366213584	7.46246871516784	14.2092448519945	9.97239159123791	17.6491596638656	28.7298245614035	41.4986855700441	28.994862782209	23.1894921126345	35.2467741761266	0.657918140161073	7.5	8.5
COMBO-lacO1-minus35cons-minus10cons-lacOscram	COMBO	lacO1	minus35cons	minus10cons	lacOscram	ACAGGTTTCCCGACTAATTGTGAGCGGATAACAATTGGAAAGCGAATGTAAGTTAGCTCATTCATTAGGCACCCCAGGCTTTGACATTTATGCTTCCGGCTCGTATAATGTGTGGTTAACGGTGTGCATAATAGAAACACACAGGAAACA	9.38569588188956	9.43519460826278	11.8923414496849	9.04246405463843	24.8468616496878	36.3246394919048	34.7320736360458	26.2910859525075	30.5857505707963	30.5115797942766	1.00243090580756	6.5	6.5	MULTIPLE-lacO2-lacO1-minus35cons-minus10cons-lacOscram	MULTIPLE	lacO2	GACTAAATTGTAGCGAGTAACAACCAATTGTGAGCGGATAACAATTGGAAAGCGAATGTAAGTTAGCTCATTCATTAGGCACCCCAGGCTTTGACATTTATGCTTCCGGCTCGTATAATGTGTGGTTAACGGTGTGCATAATAGAAACAC	7.70995990263692	7.67733968306786	11.6222661496564	7.85692812151298	20.4106663412253	29.557058208435	33.9433075845869	22.8441242693588	24.9838622748301	28.3937159269729	0.879908157815177	13.5	12.5
COMBO-lacO1-minus35cons-minus10cons-lacOscram	COMBO	lacO1	minus35cons	minus10cons	lacOscram	ACAGGTTTCCCGACTAATTGTGAGCGGATAACAATTGGAAAGCGAATGTAAGTTAGCTCATTCATTAGGCACCCCAGGCTTTGACATTTATGCTTCCGGCTCGTATAATGTGTGGTTAACGGTGTGCATAATAGAAACACACAGGAAACA	9.38569588188956	9.43519460826278	11.8923414496849	9.04246405463843	24.8468616496878	36.3246394919048	34.7320736360458	26.2910859525075	30.5857505707963	30.5115797942766	1.00243090580756	6.5	6.5	MULTIPLE-lacO3-lacO1-minus35cons-minus10cons-lacOscram	MULTIPLE	lacO3	GACTGGCAGTGAGCGCAACGCAATTAATTGTGAGCGGATAACAATTGGAAAGCGAATGTAAGTTAGCTCATTCATTAGGCACCCCAGGCTTTGACATTTATGCTTCCGGCTCGTATAATGTGTGGTTAACGGTGTGCATAATAGAAACAC	7.86437078995363	5.83161700016947	8.50594548408655	9.65748892646564	20.8194400754954	22.4511940644563	24.8419645658015	28.0792790457213	21.6353170699759	26.4606218057614	0.817642050470072	12.5	11.5
COMBO-lacOscram-minus35cons-minus10cons-lacO1	COMBO	lacOscram	minus35cons	minus10cons	lacO1	ACAGGTTTCCCGACTTTAACGGTGTGCATAATAGAAGGAAAGCGAATGTAAGTTAGCTCATTCATTAGGCACCCCAGGCTTTGACATTTATGCTTCCGGCTCGTATAATGTGTGGAATTGTGAGCGGATAACAATTACACACAGGAAACA	7.69960554971412	6.39262427285734	2.35178504733061	3.55217165660736	20.3832551425478	24.6110209444316	6.86848521677808	10.3279869046335	22.4971380434897	8.59823606070579	2.61648294890417	9	9.5	MULTIPLE-lacOscram-lacOscram-minus35cons-minus10cons-lacO1	MULTIPLE	lacOscram	GACTTTAACGGTGTGCATAATAGAATTAACGGTGTGCATAATAGAAGGAAAGCGAATGTAAGTTAGCTCATTCATTAGGCACCCCAGGCTTTGACATTTATGCTTCCGGCTCGTATAATGTGTGGAATTGTGAGCGGATAACAATTACAC	8.37091778213573	6.61663131052359	3.05119137922692	3.71799651220443	22.1604278074866	25.4734276275698	8.91113025213259	10.8101249043227	23.8169277175282	9.86062757822764	2.41535617571809	10	8.5
COMBO-lacOscram-minus35cons-minus10cons-lacO1	COMBO	lacOscram	minus35cons	minus10cons	lacO1	ACAGGTTTCCCGACTTTAACGGTGTGCATAATAGAAGGAAAGCGAATGTAAGTTAGCTCATTCATTAGGCACCCCAGGCTTTGACATTTATGCTTCCGGCTCGTATAATGTGTGGAATTGTGAGCGGATAACAATTACACACAGGAAACA	7.69960554971412	6.39262427285734	2.35178504733061	3.55217165660736	20.3832551425478	24.6110209444316	6.86848521677808	10.3279869046335	22.4971380434897	8.59823606070579	2.61648294890417	9	9.5	MULTIPLE-lacO1-lacOscram-minus35cons-minus10cons-lacO1	MULTIPLE	lacO1	GACTAATTGTGAGCGGATAACAATTTTAACGGTGTGCATAATAGAAGGAAAGCGAATGTAAGTTAGCTCATTCATTAGGCACCCCAGGCTTTGACATTTATGCTTCCGGCTCGTATAATGTGTGGAATTGTGAGCGGATAACAATTACAC	4.86144704502092	4.38471942803882	0.510900276730569	0.644341764921248	12.8697651900266	16.8807702553564	1.49210532737877	1.8734323544969	14.8752677226915	1.68276884093784	8.83975704850896	7.5	8.5
COMBO-lacOscram-minus35cons-minus10cons-lacO1	COMBO	lacOscram	minus35cons	minus10cons	lacO1	ACAGGTTTCCCGACTTTAACGGTGTGCATAATAGAAGGAAAGCGAATGTAAGTTAGCTCATTCATTAGGCACCCCAGGCTTTGACATTTATGCTTCCGGCTCGTATAATGTGTGGAATTGTGAGCGGATAACAATTACACACAGGAAACA	7.69960554971412	6.39262427285734	2.35178504733061	3.55217165660736	20.3832551425478	24.6110209444316	6.86848521677808	10.3279869046335	22.4971380434897	8.59823606070579	2.61648294890417	9	9.5	MULTIPLE-lacO2-lacOscram-minus35cons-minus10cons-lacO1	MULTIPLE	lacO2	GACTAAATTGTAGCGAGTAACAACCTTAACGGTGTGCATAATAGAAGGAAAGCGAATGTAAGTTAGCTCATTCATTAGGCACCCCAGGCTTTGACATTTATGCTTCCGGCTCGTATAATGTGTGGAATTGTGAGCGGATAACAATTACAC	8.0382489817846	5.74957461200732	3.19477302476497	3.07428141185675	21.2797498309669	22.1353383458647	9.33046636913789	8.9385145855085	21.7075440884158	9.13449047732319	2.37643732207131	14.5	13
COMBO-lacOscram-minus35cons-minus10cons-lacO1	COMBO	lacOscram	minus35cons	minus10cons	lacO1	ACAGGTTTCCCGACTTTAACGGTGTGCATAATAGAAGGAAAGCGAATGTAAGTTAGCTCATTCATTAGGCACCCCAGGCTTTGACATTTATGCTTCCGGCTCGTATAATGTGTGGAATTGTGAGCGGATAACAATTACACACAGGAAACA	7.69960554971412	6.39262427285734	2.35178504733061	3.55217165660736	20.3832551425478	24.6110209444316	6.86848521677808	10.3279869046335	22.4971380434897	8.59823606070579	2.61648294890417	9	9.5	MULTIPLE-lacO3-lacOscram-minus35cons-minus10cons-lacO1	MULTIPLE	lacO3	GACTGGCAGTGAGCGCAACGCAATTTTAACGGTGTGCATAATAGAAGGAAAGCGAATGTAAGTTAGCTCATTCATTAGGCACCCCAGGCTTTGACATTTATGCTTCCGGCTCGTATAATGTGTGGAATTGTGAGCGGATAACAATTACAC	7.95302002850791	13.3230845722879	3.54074675352538	3.13162208099989	21.0541222336888	51.2926615826978	10.3408969117088	9.10523335286077	36.1733919081933	9.72306513228479	3.72036918564723	11	14
COMBO-lacOscram-minus35cons-minus10cons-lacO1	COMBO	lacOscram	minus35cons	minus10cons	lacO1	ACAGGTTTCCCGACTTTAACGGTGTGCATAATAGAAGGAAAGCGAATGTAAGTTAGCTCATTCATTAGGCACCCCAGGCTTTGACATTTATGCTTCCGGCTCGTATAATGTGTGGAATTGTGAGCGGATAACAATTACACACAGGAAACA	7.69960554971412	6.39262427285734	2.35178504733061	3.55217165660736	20.3832551425478	24.6110209444316	6.86848521677808	10.3279869046335	22.4971380434897	8.59823606070579	2.61648294890417	9	9.5	MULTIPLE-lacOsym-lacOscram-minus35cons-minus10cons-lacO1	MULTIPLE	lacOsym	GACTAAATTGTGAGCGCTCACAATTTTAACGGTGTGCATAATAGAAGGAAAGCGAATGTAAGTTAGCTCATTCATTAGGCACCCCAGGCTTTGACATTTATGCTTCCGGCTCGTATAATGTGTGGAATTGTGAGCGGATAACAATTACAC	12.8387366030973	8.33736770794763	1.29583607341027	0.824508416643253	33.988136431043	32.098105961421	3.78454269181133	2.39726931946321	33.043121196232	3.09090600563727	10.6904322344216	6	6
COMBO-lacO3-minus35cons-minus10cons-lacOsym	COMBO	lacO3	minus35cons	minus10cons	lacOsym	ACAGGTTTCCCGACTGGCAGTGAGCGCAACGCAATTGGAAAGCGAATGTAAGTTAGCTCATTCATTAGGCACCCCAGGCTTTGACATTTATGCTTCCGGCTCGTATAATGTGTGGAAATTGTGAGCGCTCACAATTACACACAGGAAACA	10.4749735376145	12.347321424855	1.33909651479907	1.63873246767599	27.7305190311419	47.5360623781676	3.9108865949191	4.76463670748391	37.6332907046547	4.33776165120151	8.67573963964359	11.5	11.5	MULTIPLE-lacO2-lacO3-minus35cons-minus10cons-lacOsym	MULTIPLE	lacO2	GACTAAATTGTAGCGAGTAACAACCGGCAGTGAGCGCAACGCAATTGGAAAGCGAATGTAAGTTAGCTCATTCATTAGGCACCCCAGGCTTTGACATTTATGCTTCCGGCTCGTATAATGTGTGGAAATTGTGAGCGCTCACAATTACAC	25.9267615694528	14.2770788257915	2.2838891068406	2.25419590852111	68.6362168396771	54.9654525292161	6.67019232259364	6.55410494602059	61.8008346844466	6.61214863430711	9.34655860030023	8.5	8
COMBO-lacO3-minus35cons-minus10cons-lacOsym	COMBO	lacO3	minus35cons	minus10cons	lacOsym	ACAGGTTTCCCGACTGGCAGTGAGCGCAACGCAATTGGAAAGCGAATGTAAGTTAGCTCATTCATTAGGCACCCCAGGCTTTGACATTTATGCTTCCGGCTCGTATAATGTGTGGAAATTGTGAGCGCTCACAATTACACACAGGAAACA	10.4749735376145	12.347321424855	1.33909651479907	1.63873246767599	27.7305190311419	47.5360623781676	3.9108865949191	4.76463670748391	37.6332907046547	4.33776165120151	8.67573963964359	11.5	11.5	MULTIPLE-lacO1-lacO3-minus35cons-minus10cons-lacOsym	MULTIPLE	lacO1	GACTAATTGTGAGCGGATAACAATTGGCAGTGAGCGCAACGCAATTGGAAAGCGAATGTAAGTTAGCTCATTCATTAGGCACCCCAGGCTTTGACATTTATGCTTCCGGCTCGTATAATGTGTGGAAATTGTGAGCGCTCACAATTACAC	3.35083741567067	3.31774601193708	0.349701952846236	0.414212250950052	8.87071078431373	12.7730198276757	1.02131897476306	1.20432769502946	10.8218653059947	1.11282333489626	9.72469300978808	21	20
COMBO-lacO3-minus35cons-minus10cons-lacOsym	COMBO	lacO3	minus35cons	minus10cons	lacOsym	ACAGGTTTCCCGACTGGCAGTGAGCGCAACGCAATTGGAAAGCGAATGTAAGTTAGCTCATTCATTAGGCACCCCAGGCTTTGACATTTATGCTTCCGGCTCGTATAATGTGTGGAAATTGTGAGCGCTCACAATTACACACAGGAAACA	10.4749735376145	12.347321424855	1.33909651479907	1.63873246767599	27.7305190311419	47.5360623781676	3.9108865949191	4.76463670748391	37.6332907046547	4.33776165120151	8.67573963964359	11.5	11.5	MULTIPLE-lacOsym-lacO3-minus35cons-minus10cons-lacOsym	MULTIPLE	lacOsym	GACTAAATTGTGAGCGCTCACAATTGGCAGTGAGCGCAACGCAATTGGAAAGCGAATGTAAGTTAGCTCATTCATTAGGCACCCCAGGCTTTGACATTTATGCTTCCGGCTCGTATAATGTGTGGAAATTGTGAGCGCTCACAATTACAC	9.65101073374806	6.12781036512263	1.00259377614044	0.953868019048702	25.5492327365729	23.5915115299165	2.92811646951774	2.77338410466706	24.5703721332447	2.8507502870924	8.61891420111196	6	7
COMBO-lacO3-minus35cons-minus10cons-lacOsym	COMBO	lacO3	minus35cons	minus10cons	lacOsym	ACAGGTTTCCCGACTGGCAGTGAGCGCAACGCAATTGGAAAGCGAATGTAAGTTAGCTCATTCATTAGGCACCCCAGGCTTTGACATTTATGCTTCCGGCTCGTATAATGTGTGGAAATTGTGAGCGCTCACAATTACACACAGGAAACA	10.4749735376145	12.347321424855	1.33909651479907	1.63873246767599	27.7305190311419	47.5360623781676	3.9108865949191	4.76463670748391	37.6332907046547	4.33776165120151	8.67573963964359	11.5	11.5	MULTIPLE-lacO3-lacO3-minus35cons-minus10cons-lacOsym	MULTIPLE	lacO3	GACTGGCAGTGAGCGCAACGCAATTGGCAGTGAGCGCAACGCAATTGGAAAGCGAATGTAAGTTAGCTCATTCATTAGGCACCCCAGGCTTTGACATTTATGCTTCCGGCTCGTATAATGTGTGGAAATTGTGAGCGCTCACAATTACAC	5.61445502338131	5.80242564004309	0.810137383314519	0.697285269538707	14.8632119514472	22.3388099879328	2.36603963749618	2.02736630680392	18.60101096969	2.19670297215005	8.46769508919272	5.5	5.5
COMBO-lacO3-minus35cons-minus10cons-lacOsym	COMBO	lacO3	minus35cons	minus10cons	lacOsym	ACAGGTTTCCCGACTGGCAGTGAGCGCAACGCAATTGGAAAGCGAATGTAAGTTAGCTCATTCATTAGGCACCCCAGGCTTTGACATTTATGCTTCCGGCTCGTATAATGTGTGGAAATTGTGAGCGCTCACAATTACACACAGGAAACA	10.4749735376145	12.347321424855	1.33909651479907	1.63873246767599	27.7305190311419	47.5360623781676	3.9108865949191	4.76463670748391	37.6332907046547	4.33776165120151	8.67573963964359	11.5	11.5	MULTIPLE-lacOscram-lacO3-minus35cons-minus10cons-lacOsym	MULTIPLE	lacOscram	GACTTTAACGGTGTGCATAATAGAAGGCAGTGAGCGCAACGCAATTGGAAAGCGAATGTAAGTTAGCTCATTCATTAGGCACCCCAGGCTTTGACATTTATGCTTCCGGCTCGTATAATGTGTGGAAATTGTGAGCGCTCACAATTACAC	4.44435269431554	4.59644812166135	0.340647359027833	0.784013942988966	11.7655864741106	17.6959064327485	0.994874660110999	2.27953109224844	14.7307464534296	1.63720287617972	8.9975082915824	7.5	9
COMBO-lacO3-minus35cons-minus10cons-lacOscram	COMBO	lacO3	minus35cons	minus10cons	lacOscram	ACAGGTTTCCCGACTGGCAGTGAGCGCAACGCAATTGGAAAGCGAATGTAAGTTAGCTCATTCATTAGGCACCCCAGGCTTTGACATTTATGCTTCCGGCTCGTATAATGTGTGGTTAACGGTGTGCATAATAGAAACACACAGGAAACA	6.35973749777737	4.15836520314113	7.82794371371189	5.69361169224028	16.8362068965517	16.0093271152565	22.8618324350808	16.5542526325117	16.4227670059041	19.7080425337963	0.833302798983795	6.5	5	MULTIPLE-lacO3-lacO3-minus35cons-minus10cons-lacOscram	MULTIPLE	lacO3	GACTGGCAGTGAGCGCAACGCAATTGGCAGTGAGCGCAACGCAATTGGAAAGCGAATGTAAGTTAGCTCATTCATTAGGCACCCCAGGCTTTGACATTTATGCTTCCGGCTCGTATAATGTGTGGTTAACGGTGTGCATAATAGAAACAC	4.32691757551862	3.2537625496134	4.77703052947007	6.65331625839379	11.4546991210277	12.5266893280042	13.9515146628748	19.3446065764473	11.990694224516	16.648060619661	0.720245709001994	18	21
COMBO-lacO3-minus35cons-minus10cons-lacOscram	COMBO	lacO3	minus35cons	minus10cons	lacOscram	ACAGGTTTCCCGACTGGCAGTGAGCGCAACGCAATTGGAAAGCGAATGTAAGTTAGCTCATTCATTAGGCACCCCAGGCTTTGACATTTATGCTTCCGGCTCGTATAATGTGTGGTTAACGGTGTGCATAATAGAAACACACAGGAAACA	6.35973749777737	4.15836520314113	7.82794371371189	5.69361169224028	16.8362068965517	16.0093271152565	22.8618324350808	16.5542526325117	16.4227670059041	19.7080425337963	0.833302798983795	6.5	5	MULTIPLE-lacO1-lacO3-minus35cons-minus10cons-lacOscram	MULTIPLE	lacO1	GACTAATTGTGAGCGGATAACAATTGGCAGTGAGCGCAACGCAATTGGAAAGCGAATGTAAGTTAGCTCATTCATTAGGCACCCCAGGCTTTGACATTTATGCTTCCGGCTCGTATAATGTGTGGTTAACGGTGTGCATAATAGAAACAC	4.67201760888967	2.81815283805432	9.04768952949694	7.1570844918738	12.3682864450128	10.84963163195	26.4241503915862	20.8093194961267	11.6089590384814	23.6167349438564	0.491556477475786	7	7
COMBO-lacO3-minus35cons-minus10cons-lacOscram	COMBO	lacO3	minus35cons	minus10cons	lacOscram	ACAGGTTTCCCGACTGGCAGTGAGCGCAACGCAATTGGAAAGCGAATGTAAGTTAGCTCATTCATTAGGCACCCCAGGCTTTGACATTTATGCTTCCGGCTCGTATAATGTGTGGTTAACGGTGTGCATAATAGAAACACACAGGAAACA	6.35973749777737	4.15836520314113	7.82794371371189	5.69361169224028	16.8362068965517	16.0093271152565	22.8618324350808	16.5542526325117	16.4227670059041	19.7080425337963	0.833302798983795	6.5	5	MULTIPLE-lacOsym-lacO3-minus35cons-minus10cons-lacOscram	MULTIPLE	lacOsym	GACTAAATTGTGAGCGCTCACAATTGGCAGTGAGCGCAACGCAATTGGAAAGCGAATGTAAGTTAGCTCATTCATTAGGCACCCCAGGCTTTGACATTTATGCTTCCGGCTCGTATAATGTGTGGTTAACGGTGTGCATAATAGAAACAC	7.33148721622662	5.43548993913857	7.96892272336937	8.58607001937552	19.4087312054867	20.9261409752138	23.273567446666	24.9641141518119	20.1674360903503	24.1188407992389	0.836169377219267	7	6
COMBO-lacO3-minus35cons-minus10cons-lacOscram	COMBO	lacO3	minus35cons	minus10cons	lacOscram	ACAGGTTTCCCGACTGGCAGTGAGCGCAACGCAATTGGAAAGCGAATGTAAGTTAGCTCATTCATTAGGCACCCCAGGCTTTGACATTTATGCTTCCGGCTCGTATAATGTGTGGTTAACGGTGTGCATAATAGAAACACACAGGAAACA	6.35973749777737	4.15836520314113	7.82794371371189	5.69361169224028	16.8362068965517	16.0093271152565	22.8618324350808	16.5542526325117	16.4227670059041	19.7080425337963	0.833302798983795	6.5	5	MULTIPLE-lacOscram-lacO3-minus35cons-minus10cons-lacOscram	MULTIPLE	lacOscram	GACTTTAACGGTGTGCATAATAGAAGGCAGTGAGCGCAACGCAATTGGAAAGCGAATGTAAGTTAGCTCATTCATTAGGCACCCCAGGCTTTGACATTTATGCTTCCGGCTCGTATAATGTGTGGTTAACGGTGTGCATAATAGAAACAC	6.36078939513595	5.09240101142716	10.3245585576954	8.00166906451117	16.8389915966387	19.6052798663325	30.153299045668	23.2649605093725	18.2221357314856	26.7091297775202	0.682243707798457	11	11
COMBO-lacO3-minus35cons-minus10cons-lacOscram	COMBO	lacO3	minus35cons	minus10cons	lacOscram	ACAGGTTTCCCGACTGGCAGTGAGCGCAACGCAATTGGAAAGCGAATGTAAGTTAGCTCATTCATTAGGCACCCCAGGCTTTGACATTTATGCTTCCGGCTCGTATAATGTGTGGTTAACGGTGTGCATAATAGAAACACACAGGAAACA	6.35973749777737	4.15836520314113	7.82794371371189	5.69361169224028	16.8362068965517	16.0093271152565	22.8618324350808	16.5542526325117	16.4227670059041	19.7080425337963	0.833302798983795	6.5	5	MULTIPLE-lacO2-lacO3-minus35cons-minus10cons-lacOscram	MULTIPLE	lacO2	GACTAAATTGTAGCGAGTAACAACCGGCAGTGAGCGCAACGCAATTGGAAAGCGAATGTAAGTTAGCTCATTCATTAGGCACCCCAGGCTTTGACATTTATGCTTCCGGCTCGTATAATGTGTGGTTAACGGTGTGCATAATAGAAACAC	8.1787847310352	22.1163423396691	16.8928256597417	15.4812552560275	21.6517917511832	85.1459027315123	49.3361939881551	45.011958038157	53.3988472413478	47.1740760131561	1.1319532199519	3.5	4
COMBO-lacO2-minus35cons-minus10cons-lacO1	COMBO	lacO2	minus35cons	minus10cons	lacO1	ACAGGTTTCCCGACTAAATTGTAGCGAGTAACAACCGGAAAGCGAATGTAAGTTAGCTCATTCATTAGGCACCCCAGGCTTTGACATTTATGCTTCCGGCTCGTATAATGTGTGGAATTGTGAGCGGATAACAATTACACACAGGAAACA	9.12062131190787	13.7061507338228	3.66891200689074	4.36033890194511	24.1451266638042	52.7674313990103	10.715208819612	12.6777440485701	38.4562790314073	11.696476434091	3.28785162335906	8.5	7.5	MULTIPLE-lacO3-lacO2-minus35cons-minus10cons-lacO1	MULTIPLE	lacO3	GACTGGCAGTGAGCGCAACGCAATTAAATTGTAGCGAGTAACAACCGGAAAGCGAATGTAAGTTAGCTCATTCATTAGGCACCCCAGGCTTTGACATTTATGCTTCCGGCTCGTATAATGTGTGGAATTGTGAGCGGATAACAATTACAC	18.0150932687918	9.76388358762846	3.17694324126806	3.20949137124778	47.6915655150949	37.5900621118012	9.27839375114676	9.33163936239507	42.6408138134481	9.30501655677092	4.58256184213019	6.5	7
COMBO-lacO2-minus35cons-minus10cons-lacO1	COMBO	lacO2	minus35cons	minus10cons	lacO1	ACAGGTTTCCCGACTAAATTGTAGCGAGTAACAACCGGAAAGCGAATGTAAGTTAGCTCATTCATTAGGCACCCCAGGCTTTGACATTTATGCTTCCGGCTCGTATAATGTGTGGAATTGTGAGCGGATAACAATTACACACAGGAAACA	9.12062131190787	13.7061507338228	3.66891200689074	4.36033890194511	24.1451266638042	52.7674313990103	10.715208819612	12.6777440485701	38.4562790314073	11.696476434091	3.28785162335906	8.5	7.5	MULTIPLE-lacO1-lacO2-minus35cons-minus10cons-lacO1	MULTIPLE	lacO1	GACTAATTGTGAGCGGATAACAATTAAATTGTAGCGAGTAACAACCGGAAAGCGAATGTAAGTTAGCTCATTCATTAGGCACCCCAGGCTTTGACATTTATGCTTCCGGCTCGTATAATGTGTGGAATTGTGAGCGGATAACAATTACAC	3.3781643962805	4.16731400129038	0.718582569930008	0.422636906901579	8.94305381727159	16.0437791727024	2.09865002934719	1.22882249560633	12.493416494987	1.66373626247676	7.50925298483811	5	5.5
COMBO-lacO2-minus35cons-minus10cons-lacO1	COMBO	lacO2	minus35cons	minus10cons	lacO1	ACAGGTTTCCCGACTAAATTGTAGCGAGTAACAACCGGAAAGCGAATGTAAGTTAGCTCATTCATTAGGCACCCCAGGCTTTGACATTTATGCTTCCGGCTCGTATAATGTGTGGAATTGTGAGCGGATAACAATTACACACAGGAAACA	9.12062131190787	13.7061507338228	3.66891200689074	4.36033890194511	24.1451266638042	52.7674313990103	10.715208819612	12.6777440485701	38.4562790314073	11.696476434091	3.28785162335906	8.5	7.5	MULTIPLE-lacOsym-lacO2-minus35cons-minus10cons-lacO1	MULTIPLE	lacOsym	GACTAAATTGTGAGCGCTCACAATTAAATTGTAGCGAGTAACAACCGGAAAGCGAATGTAAGTTAGCTCATTCATTAGGCACCCCAGGCTTTGACATTTATGCTTCCGGCTCGTATAATGTGTGGAATTGTGAGCGGATAACAATTACAC	4.78714753643769	3.22252977174767	0.383862013362335	0.797428126229394	12.6730712385457	12.4064459792014	1.12108484023848	2.31853301057798	12.5397586088735	1.71980892540823	7.29136732785418	4	4.5
COMBO-lacO2-minus35cons-minus10cons-lacO1	COMBO	lacO2	minus35cons	minus10cons	lacO1	ACAGGTTTCCCGACTAAATTGTAGCGAGTAACAACCGGAAAGCGAATGTAAGTTAGCTCATTCATTAGGCACCCCAGGCTTTGACATTTATGCTTCCGGCTCGTATAATGTGTGGAATTGTGAGCGGATAACAATTACACACAGGAAACA	9.12062131190787	13.7061507338228	3.66891200689074	4.36033890194511	24.1451266638042	52.7674313990103	10.715208819612	12.6777440485701	38.4562790314073	11.696476434091	3.28785162335906	8.5	7.5	MULTIPLE-lacOscram-lacO2-minus35cons-minus10cons-lacO1	MULTIPLE	lacOscram	GACTTTAACGGTGTGCATAATAGAAAAATTGTAGCGAGTAACAACCGGAAAGCGAATGTAAGTTAGCTCATTCATTAGGCACCCCAGGCTTTGACATTTATGCTTCCGGCTCGTATAATGTGTGGAATTGTGAGCGGATAACAATTACAC	7.62606137674824	9.32948924673458	2.95797298377332	2.35549358792341	20.188560799814	35.9176834820615	8.63888208394578	6.84862931237286	28.0531221409378	7.74375569815932	3.62267654538817	13.5	11.5
COMBO-lacO2-minus35cons-minus10cons-lacO1	COMBO	lacO2	minus35cons	minus10cons	lacO1	ACAGGTTTCCCGACTAAATTGTAGCGAGTAACAACCGGAAAGCGAATGTAAGTTAGCTCATTCATTAGGCACCCCAGGCTTTGACATTTATGCTTCCGGCTCGTATAATGTGTGGAATTGTGAGCGGATAACAATTACACACAGGAAACA	9.12062131190787	13.7061507338228	3.66891200689074	4.36033890194511	24.1451266638042	52.7674313990103	10.715208819612	12.6777440485701	38.4562790314073	11.696476434091	3.28785162335906	8.5	7.5	MULTIPLE-lacO2-lacO2-minus35cons-minus10cons-lacO1	MULTIPLE	lacO2	GACTAAATTGTAGCGAGTAACAACCAAATTGTAGCGAGTAACAACCGGAAAGCGAATGTAAGTTAGCTCATTCATTAGGCACCCCAGGCTTTGACATTTATGCTTCCGGCTCGTATAATGTGTGGAATTGTGAGCGGATAACAATTACAC	9.98738665450078	9.650284707713	5.53838138160691	4.4402803869261	26.439724615961	37.1527167754369	16.1750712241425	12.910174992183	31.796220695699	14.5426231081628	2.18641578339823	16	17.5
COMBO-lacOscram-minus35cons-minus10cons-lacOscram	COMBO	lacOscram	minus35cons	minus10cons	lacOscram	ACAGGTTTCCCGACTTTAACGGTGTGCATAATAGAAGGAAAGCGAATGTAAGTTAGCTCATTCATTAGGCACCCCAGGCTTTGACATTTATGCTTCCGGCTCGTATAATGTGTGGTTAACGGTGTGCATAATAGAAACACACAGGAAACA	6.35699850780965	4.70346006994083	5.67254684424929	6.34099310252539	16.8289559366182	18.107892682526	16.5669069906839	18.4365227968184	17.4684243095721	17.5017148937511	0.99809786730151	9.5	8	MULTIPLE-lacO2-lacOscram-minus35cons-minus10cons-lacOscram	MULTIPLE	lacO2	GACTAAATTGTAGCGAGTAACAACCTTAACGGTGTGCATAATAGAAGGAAAGCGAATGTAAGTTAGCTCATTCATTAGGCACCCCAGGCTTTGACATTTATGCTTCCGGCTCGTATAATGTGTGGTTAACGGTGTGCATAATAGAAACAC	8.78141158458496	10.0807464140184	17.5697596811833	8.57875372953893	23.2471328153903	38.809955120359	51.3132077140835	24.942841940633	31.0285439678747	38.1280248273583	0.813798881750899	5	5
COMBO-lacOscram-minus35cons-minus10cons-lacOscram	COMBO	lacOscram	minus35cons	minus10cons	lacOscram	ACAGGTTTCCCGACTTTAACGGTGTGCATAATAGAAGGAAAGCGAATGTAAGTTAGCTCATTCATTAGGCACCCCAGGCTTTGACATTTATGCTTCCGGCTCGTATAATGTGTGGTTAACGGTGTGCATAATAGAAACACACAGGAAACA	6.35699850780965	4.70346006994083	5.67254684424929	6.34099310252539	16.8289559366182	18.107892682526	16.5669069906839	18.4365227968184	17.4684243095721	17.5017148937511	0.99809786730151	9.5	8	MULTIPLE-lacOscram-lacOscram-minus35cons-minus10cons-lacOscram	MULTIPLE	lacOscram	GACTTTAACGGTGTGCATAATAGAATTAACGGTGTGCATAATAGAAGGAAAGCGAATGTAAGTTAGCTCATTCATTAGGCACCCCAGGCTTTGACATTTATGCTTCCGGCTCGTATAATGTGTGGTTAACGGTGTGCATAATAGAAACAC	7.70271167697323	4.91876923956157	6.8821291732281	8.11059976662479	20.3914780292943	18.9368133662526	20.0995420648362	23.5816779920001	19.6641456977734	21.8406100284182	0.90034782326076	20	19
COMBO-lacOscram-minus35cons-minus10cons-lacOscram	COMBO	lacOscram	minus35cons	minus10cons	lacOscram	ACAGGTTTCCCGACTTTAACGGTGTGCATAATAGAAGGAAAGCGAATGTAAGTTAGCTCATTCATTAGGCACCCCAGGCTTTGACATTTATGCTTCCGGCTCGTATAATGTGTGGTTAACGGTGTGCATAATAGAAACACACAGGAAACA	6.35699850780965	4.70346006994083	5.67254684424929	6.34099310252539	16.8289559366182	18.107892682526	16.5669069906839	18.4365227968184	17.4684243095721	17.5017148937511	0.99809786730151	9.5	8	MULTIPLE-lacO1-lacOscram-minus35cons-minus10cons-lacOscram	MULTIPLE	lacO1	GACTAATTGTGAGCGGATAACAATTTTAACGGTGTGCATAATAGAAGGAAAGCGAATGTAAGTTAGCTCATTCATTAGGCACCCCAGGCTTTGACATTTATGCTTCCGGCTCGTATAATGTGTGGTTAACGGTGTGCATAATAGAAACAC	6.52734426754518	5.89614785172458	6.95258807124683	6.12914994857268	17.2799142436018	22.6996319627899	20.3053201821779	17.8205859752433	19.9897731031958	19.0629530787106	1.04861891128087	9.5	9
COMBO-lacOscram-minus35cons-minus10cons-lacOscram	COMBO	lacOscram	minus35cons	minus10cons	lacOscram	ACAGGTTTCCCGACTTTAACGGTGTGCATAATAGAAGGAAAGCGAATGTAAGTTAGCTCATTCATTAGGCACCCCAGGCTTTGACATTTATGCTTCCGGCTCGTATAATGTGTGGTTAACGGTGTGCATAATAGAAACACACAGGAAACA	6.35699850780965	4.70346006994083	5.67254684424929	6.34099310252539	16.8289559366182	18.107892682526	16.5669069906839	18.4365227968184	17.4684243095721	17.5017148937511	0.99809786730151	9.5	8	MULTIPLE-lacO3-lacOscram-minus35cons-minus10cons-lacOscram	MULTIPLE	lacO3	GACTGGCAGTGAGCGCAACGCAATTTTAACGGTGTGCATAATAGAAGGAAAGCGAATGTAAGTTAGCTCATTCATTAGGCACCCCAGGCTTTGACATTTATGCTTCCGGCTCGTATAATGTGTGGTTAACGGTGTGCATAATAGAAACAC	13.0366570975281	8.05002647909773	10.6339329640994	13.8349600832592	34.5120936532508	30.9918684133376	31.0568397579654	40.2253326638212	32.7519810332942	35.6410862108933	0.918938913351185	13.5	15
COMBO-lacO1-minus35cons-minus10cons-lacO3	COMBO	lacO1	minus35cons	minus10cons	lacO3	ACAGGTTTCCCGACTAATTGTGAGCGGATAACAATTGGAAAGCGAATGTAAGTTAGCTCATTCATTAGGCACCCCAGGCTTTGACATTTATGCTTCCGGCTCGTATAATGTGTGGGGCAGTGAGCGCAACGCAATTACACACAGGAAACA	1.22325483150526	1.0527194096948	0.593813349525541	1.35911535588053	3.23833671399594	4.05287380186166	1.73425637575639	3.95164619122797	3.6456052579288	2.84295128349218	1.28233124468129	8.5	6.5	MULTIPLE-lacOsym-lacO1-minus35cons-minus10cons-lacO3	MULTIPLE	lacOsym	GACTAAATTGTGAGCGCTCACAATTAATTGTGAGCGGATAACAATTGGAAAGCGAATGTAAGTTAGCTCATTCATTAGGCACCCCAGGCTTTGACATTTATGCTTCCGGCTCGTATAATGTGTGGGGCAGTGAGCGCAACGCAATTACAC	2.60347944817239	1.74090657968505	1.66219494465389	1.39060885003346	6.8922213622291	6.70233169761699	4.85450888367415	4.04321394938728	6.79727652992304	4.44886141653072	1.52786879462378	5.5	5
COMBO-lacO1-minus35cons-minus10cons-lacO3	COMBO	lacO1	minus35cons	minus10cons	lacO3	ACAGGTTTCCCGACTAATTGTGAGCGGATAACAATTGGAAAGCGAATGTAAGTTAGCTCATTCATTAGGCACCCCAGGCTTTGACATTTATGCTTCCGGCTCGTATAATGTGTGGGGCAGTGAGCGCAACGCAATTACACACAGGAAACA	1.22325483150526	1.0527194096948	0.593813349525541	1.35911535588053	3.23833671399594	4.05287380186166	1.73425637575639	3.95164619122797	3.6456052579288	2.84295128349218	1.28233124468129	8.5	6.5	MULTIPLE-lacO2-lacO1-minus35cons-minus10cons-lacO3	MULTIPLE	lacO2	GACTAAATTGTAGCGAGTAACAACCAATTGTGAGCGGATAACAATTGGAAAGCGAATGTAAGTTAGCTCATTCATTAGGCACCCCAGGCTTTGACATTTATGCTTCCGGCTCGTATAATGTGTGGGGCAGTGAGCGCAACGCAATTACAC	2.62034412675233	3.05489706943256	2.21615531656078	2.64770323743554	6.93686742158533	11.7610753502461	6.47237299478504	7.69823280153846	9.34897138591572	7.08530289816175	1.31948789209016	17.5	16.5
COMBO-lacO1-minus35cons-minus10cons-lacO3	COMBO	lacO1	minus35cons	minus10cons	lacO3	ACAGGTTTCCCGACTAATTGTGAGCGGATAACAATTGGAAAGCGAATGTAAGTTAGCTCATTCATTAGGCACCCCAGGCTTTGACATTTATGCTTCCGGCTCGTATAATGTGTGGGGCAGTGAGCGCAACGCAATTACACACAGGAAACA	1.22325483150526	1.0527194096948	0.593813349525541	1.35911535588053	3.23833671399594	4.05287380186166	1.73425637575639	3.95164619122797	3.6456052579288	2.84295128349218	1.28233124468129	8.5	6.5	MULTIPLE-lacO1-lacO1-minus35cons-minus10cons-lacO3	MULTIPLE	lacO1	GACTAATTGTGAGCGGATAACAATTAATTGTGAGCGGATAACAATTGGAAAGCGAATGTAAGTTAGCTCATTCATTAGGCACCCCAGGCTTTGACATTTATGCTTCCGGCTCGTATAATGTGTGGGGCAGTGAGCGCAACGCAATTACAC	2.08943009730899	3.25818418510251	2.0285580365732	2.64148066813487	5.53137254901961	12.5437122217308	5.92448740219441	7.68014059753954	9.0375423853752	6.80231399986698	1.32859823665181	6.5	5.5
COMBO-lacO1-minus35cons-minus10cons-lacO3	COMBO	lacO1	minus35cons	minus10cons	lacO3	ACAGGTTTCCCGACTAATTGTGAGCGGATAACAATTGGAAAGCGAATGTAAGTTAGCTCATTCATTAGGCACCCCAGGCTTTGACATTTATGCTTCCGGCTCGTATAATGTGTGGGGCAGTGAGCGCAACGCAATTACACACAGGAAACA	1.22325483150526	1.0527194096948	0.593813349525541	1.35911535588053	3.23833671399594	4.05287380186166	1.73425637575639	3.95164619122797	3.6456052579288	2.84295128349218	1.28233124468129	8.5	6.5	MULTIPLE-lacOscram-lacO1-minus35cons-minus10cons-lacO3	MULTIPLE	lacOscram	GACTTTAACGGTGTGCATAATAGAAAATTGTGAGCGGATAACAATTGGAAAGCGAATGTAAGTTAGCTCATTCATTAGGCACCCCAGGCTTTGACATTTATGCTTCCGGCTCGTATAATGTGTGGGGCAGTGAGCGCAACGCAATTACAC	3.73821979380261	3.77805171310657	3.27339385866748	2.47418689248633	9.89623265036352	14.5451548333922	9.56008175682099	7.19373169302871	12.2206937418779	8.37690672492485	1.45885517687766	7.5	8
