# Supplementary material for: Multiplexed characterization of rationally designed promoter architectures deconstructs combinatorial logic for IPTG-inducible systems
Source: Nat Commun. 2021 Jan 12;12:325. doi: 10.1038/s41467-020-20094-3 (PMC7804116; doi:10.1038/s41467-020-20094-3)
Supplement: Supplementary file 4 — Source Data [file 41467_2020_20094_MOESM4_ESM.zip › source_data/FigureS4.csv]

Distal	Min_35	Min_10	Proximal	normalized_RNA_exp_UnInduced_12	normalized_RNA_exp_Induced_12
O2_leftSym	minus35_31A_32C	minus10_7A	lacO2	1.69028617259114	1.40961050483542
O3_rightSym	minus35_33T	minus10_12G	O1_rightSym	0.936267418780985	0.684048666215615
lacOsym	minus35_30C_33T	minus10cons	lacOsym	0.572737909704543	0.524904183347773
lacOsym	minus35cons	minus10cons	O3_leftSym	6.66366600788167	9.17837189244346
lacO3	minus35_30C_33T	minus10_12A	O3_rightSym	1.72925204206968	0.993220230232561
O3_rightSym	minus35_31A_32C	minus10_12G	O3_rightSym	0.804718677193687	0.784028071245121
O1_rightSym	minus35_33T	minus10_12G	O3_rightSym	0.81016613436249	0.619765740297425
lacO1	minus35_31A_32C	minus10_7A	lacOscram	1.42431635236203	1.10881943379575
O3_rightSym	minus35_31A_32C	minus10_12A	lacOsym	0.629931376813552	0.310795820482751
O3_rightSym	minus35_31A_32C	minus10_12A	O1_rightSym	1.04837854204958	0.750745066766739
O3_rightSym	minus35_31A_32C	minus10_12G	lacO2	2.57767135087151	1.73180086202327
O1_rightSym	minus35cons	minus10_12A	O2_rightSym	1.09781160807079	1.07305709118593
lacOscram	minus35_31A_32C	minus10cons	O2_rightSym	5.97588400670316	7.23225260006303
O2_leftSym	minus35_31A_32C	minus10_12A	lacO1	1.89419144732276	1.19532350866397
lacO3	minus35_31A_32C	minus10_7A	O1_rightSym	0.813997571376748	0.780885810866465
O3_rightSym	minus35_31A_32C	minus10_12G	lacOscram	1.2245983593984	0.672008570028875
O3_leftSym	minus35cons	minus10_7A	lacO3	7.73563079856041	4.69096309932223
O1_rightSym	minus35_33T	minus10_12A	lacO1	1.37179289624072	1.01840736421129
lacOscram	minus35cons	minus10_12G	O1_rightSym	6.04467528999641	5.03524693822628
lacO3	minus35_31A_32C	minus10_12G	O1_rightSym	1.32015132594622	1.04199501246962
lacOscram	minus35_33T	minus10_12A	O3_rightSym	1.5853650977193	1.20871763178179
O3_rightSym	minus35cons	minus10_12A	lacO3	10.5983380868159	7.37561748736779
O2_leftSym	minus35cons	minus10_12G	lacO3	5.16136043527144	4.03853368628906
O3_leftSym	minus35_30C_33T	minus10cons	lacOsym	0.66781444433026	0.815129102231723
lacOsym	minus35_33T	minus10_12A	lacOsym	1.52701392100267	1.14583608809775
O3_leftSym	minus35_30C_33T	minus10cons	lacO3	1.52789447471775	1.68739027078601
O1_rightSym	minus35_30C_33T	minus10_7A	O1_rightSym	0.926030361679502	0.790830281418991
lacOscram	minus35_31A_32C	minus10_12A	lacO3	1.0136925765511	1.19922627050463
O1_rightSym	minus35cons	minus10_12G	lacOscram	2.75545001580142	2.23434396014817
O3_rightSym	minus35_30C_33T	minus10_12A	lacOsym	2.7120874612806	1.15315822678898
lacO3	minus35_31A_32C	minus10_12G	lacOsym	2.40297594151713	1.07806385412165
lacOsym	minus35_31A_32C	minus10_12G	lacO2	1.60500223733781	1.00261637209237
O1_rightSym	minus35cons	minus10_12A	O2_leftSym	2.87351301779516	2.85748845560209
lacOsym	minus35cons	minus10cons	O1_rightSym	3.64708056891521	9.86461623458528
O3_rightSym	minus35cons	minus10_12G	O2_rightSym	7.45935663207285	6.32567119059387
lacOsym	minus35_30C_33T	minus10_12A	O2_leftSym	1.13064591956234	1.43374503488209
lacO1	minus35_30C_33T	minus10_12G	lacO1	0.9615857915993	1.15089696391094
O3_rightSym	minus35_30C_33T	minus10_12A	O3_leftSym	0.888423613754244	0.494419222511833
O3_rightSym	minus35cons	minus10_12G	lacO3	7.49229001747904	6.87328389411532
lacOscram	minus35_30C_33T	minus10_12A	O2_leftSym	0.667245103820431	0.46792396495764
lacO3	minus35_30C_33T	minus10cons	O2_leftSym	0.639542377721838	0.483601779267414
lacO2	minus35_31A_32C	minus10_12A	lacOscram	0.793321041722169	0.864825245047928
lacO1	minus35_33T	minus10_7A	O3_leftSym	1.65691429752421	0.484027174140223
O2_leftSym	minus35_31A_32C	minus10_7A	O3_rightSym	3.08726790009183	1.13192234188154
lacO1	minus35_30C_33T	minus10_12G	O2_leftSym	0.942655723619617	0.89135378546545
O1_rightSym	minus35_30C_33T	minus10_7A	lacO3	1.16339117563245	0.606857690878251
lacO1	minus35_31A_32C	minus10cons	lacO1	3.46691321556706	17.1365527340113
O2_leftSym	minus35_33T	minus10_12G	O2_rightSym	0.474497392414508	0.374949905465967
lacOsym	minus35_31A_32C	minus10_7A	lacOscram	0.488925703079303	0.625135900979791
lacOscram	minus35cons	minus10_12G	O3_leftSym	8.78280209703133	8.86933797190173
O3_leftSym	minus35_33T	minus10_12A	lacO2	1.97751846912203	1.08874548412895
O3_leftSym	minus35cons	minus10_7A	O2_leftSym	3.15884264927497	1.83290649177765
O2_rightSym	minus35_33T	minus10_7A	O2_rightSym	0.790603259849647	0.985697683919995
O1_rightSym	minus35_33T	minus10_12A	O3_rightSym	1.36559805084419	0.939918377923156
lacOsym	minus35_30C_33T	minus10_12G	O3_leftSym	1.70337139209892	1.11651271707937
O2_rightSym	minus35_30C_33T	minus10_12A	O3_rightSym	0.721092345422765	0.341342556759546
O1_rightSym	minus35_31A_32C	minus10_12A	lacOscram	1.247622659958	0.973959573045255
O3_leftSym	minus35cons	minus10cons	O3_leftSym	30.9444930967546	23.8940974417468
lacO1	minus35_31A_32C	minus10_12A	lacOsym	2.15616584639474	1.45974651262867
lacOsym	minus35cons	minus10cons	lacO3	3.42997254114731	10.2342603966943
lacO2	minus35_33T	minus10cons	lacOscram	3.67679751528635	3.24171742495625
lacOsym	minus35_30C_33T	minus10cons	O3_rightSym	2.39433970073566	1.7160190596607
O2_leftSym	minus35_30C_33T	minus10_7A	lacO2	0.676866376208175	0.71121716635123
lacO3	minus35_30C_33T	minus10_12A	lacO1	2.99086233256877	1.47323417908439
lacOsym	minus35_33T	minus10_7A	lacO3	2.40729142106666	1.74742623571616
O3_rightSym	minus35_30C_33T	minus10_12A	O1_rightSym	0.874260520940045	0.50247534691726
O2_rightSym	minus35cons	minus10_12G	lacO3	2.67186836000271	3.23785279757793
O3_leftSym	minus35_33T	minus10_12A	O3_rightSym	0.825792095135581	0.490057178017108
lacOsym	minus35_33T	minus10_7A	lacOsym	0.706783307101932	0.582047373995704
O2_rightSym	minus35_30C_33T	minus10cons	O2_leftSym	1.93307576699589	1.40804762450789
O1_rightSym	minus35_31A_32C	minus10_7A	lacOsym	0.416466373110648	0.544443106339463
lacO2	minus35_31A_32C	minus10_12A	O3_leftSym	1.0761706312068	0.70340035790352
lacO3	minus35_30C_33T	minus10cons	lacO2	1.12488453059894	1.05242233499405
O3_leftSym	minus35_31A_32C	minus10_12G	lacO2	1.29508758713007	0.887427828174061
lacO1	minus35_31A_32C	minus10_12A	O1_rightSym	0.492468059680211	0.330849385979005
O2_leftSym	minus35_31A_32C	minus10cons	lacOscram	17.177790249295	14.0011770201696
O3_rightSym	minus35cons	minus10cons	lacOsym	3.21987676803188	11.8971605129052
O3_leftSym	minus35cons	minus10_12G	lacO3	6.73926509579258	5.03011556692638
O3_leftSym	minus35cons	minus10_7A	O3_leftSym	5.08192906318483	2.94479508430462
lacO1	minus35_31A_32C	minus10_12G	O2_leftSym	1.25543403655661	0.793995323992822
O3_rightSym	minus35_33T	minus10_12A	lacO3	1.64623269021799	1.17585921130813
lacO3	minus35_30C_33T	minus10_12A	O2_leftSym	0.990068924474124	1.20748903850039
lacO2	minus35_31A_32C	minus10_12G	O2_leftSym	0.904976717920623	1.1400433755911
O1_rightSym	minus35_31A_32C	minus10_12G	lacO3	1.29424722363631	1.00019480293596
O3_leftSym	minus35_30C_33T	minus10_12A	O2_rightSym	0.575850531027847	0.508226109003158
O2_leftSym	minus35cons	minus10_12G	lacOscram	3.02755216012697	2.20953327086027
O2_rightSym	minus35_33T	minus10_7A	lacO1	0.83196986373806	1.12357645978722
lacOsym	minus35cons	minus10_12A	lacO2	2.90798002210397	1.43940025105511
O3_rightSym	minus35_30C_33T	minus10_12G	O3_leftSym	0.98713278793415	0.724652892832768
lacOscram	minus35_33T	minus10_12A	lacOscram	1.29902106905886	0.643610505678054
O3_leftSym	minus35_31A_32C	minus10_7A	O2_rightSym	1.25578547961328	1.06507753340571
lacOscram	minus35cons	minus10_12G	lacO3	12.5150664735591	10.9875596955012
lacOscram	minus35cons	minus10_7A	lacO3	4.46679551176298	3.53529372797196
lacO2	minus35_33T	minus10_7A	O3_rightSym	1.01645021316569	0.627134914900354
lacOsym	minus35cons	minus10_12G	O2_leftSym	4.71176504685948	5.59113519091847
O3_leftSym	minus35_30C_33T	minus10cons	lacO1	1.7104223996322	2.03160768334415
O2_leftSym	minus35_31A_32C	minus10_12A	O3_rightSym	1.20936769664563	0.810736569050715
lacO2	minus35_33T	minus10_7A	O2_leftSym	0.886689291573306	0.876023074216341
O2_leftSym	minus35_33T	minus10_7A	O3_rightSym	1.39518444173299	1.1429871558847
lacO3	minus35cons	minus10_12A	lacOscram	1.8873679329319	1.4255820345293
lacOscram	minus35cons	minus10_12A	O3_leftSym	2.84048789812888	2.57009264060393
O3_leftSym	minus35_31A_32C	minus10_7A	lacOscram	1.47711211835141	1.45043342585305
O2_leftSym	minus35_33T	minus10_12A	O3_leftSym	1.51176379158643	1.11072110214931
lacOsym	minus35_33T	minus10_7A	lacO1	1.21301985127242	1.11696005728823
lacO1	minus35_33T	minus10_12A	lacOsym	0.805729079842064	0.48758507929539
O2_rightSym	minus35cons	minus10_7A	O3_leftSym	6.92315018650922	7.70077129906229
O2_rightSym	minus35_30C_33T	minus10cons	O3_leftSym	0.791438519234117	0.617364971229142
lacO3	minus35_33T	minus10_12G	O2_rightSym	0.498001003293559	0.447916688083896
lacO2	minus35cons	minus10cons	O2_leftSym	23.7635236933971	17.8399872043448
lacO1	minus35_31A_32C	minus10cons	lacO2	15.2169836801137	25.0981071739464
O1_rightSym	minus35_33T	minus10_7A	O2_rightSym	1.06228866051478	0.865752802118303
lacO3	minus35_30C_33T	minus10_7A	O2_rightSym	1.142896441219	0.705621478195801
O3_rightSym	minus35_31A_32C	minus10cons	O2_rightSym	3.56850655580858	2.68336026153038
O2_leftSym	minus35cons	minus10cons	O1_rightSym	75.7336719501155	52.2430622212857
lacOscram	minus35_31A_32C	minus10_7A	O1_rightSym	1.3509658123711	0.762013620920018
O3_rightSym	minus35_30C_33T	minus10_7A	O2_leftSym	0.999480632390419	0.812237115455761
O3_rightSym	minus35cons	minus10_12A	O2_rightSym	2.13062942323474	1.44471921109252
O2_rightSym	minus35_33T	minus10_12G	lacOscram	0.890736943326754	0.902715837297692
lacOsym	minus35cons	minus10cons	lacO1	2.58448013667005	23.1936213451773
lacOscram	minus35_33T	minus10cons	lacO2	4.35424167311495	3.09678520681135
lacO1	minus35_30C_33T	minus10_12A	lacO3	0.823089226390148	0.798024472947074
lacO2	minus35_30C_33T	minus10_7A	O2_rightSym	1.51218293544629	0.827974254886691
O2_rightSym	minus35cons	minus10_7A	lacOscram	5.23444972659273	3.74813380471102
lacO1	minus35_31A_32C	minus10cons	lacO3	2.23830251429403	7.04897902470001
lacOsym	minus35_30C_33T	minus10_12A	lacO3	1.13971053581312	0.975232391883043
O2_leftSym	minus35cons	minus10_7A	O1_rightSym	6.41574248473745	4.36157708985864
O2_leftSym	minus35cons	minus10_7A	lacOscram	6.21460938032316	6.06348164419052
O3_leftSym	minus35_31A_32C	minus10_7A	lacO2	1.30175839051424	1.14376915290021
O2_leftSym	minus35cons	minus10_12A	O2_rightSym	5.27759148957611	4.5545994963144
O3_leftSym	minus35cons	minus10_12G	lacO1	1.50962172890753	2.65807118710251
O2_leftSym	minus35_33T	minus10cons	lacO2	13.3043092781205	10.8827868920748
lacOscram	minus35_30C_33T	minus10_12G	O1_rightSym	1.47911554965458	0.632194706137303
O2_leftSym	minus35_31A_32C	minus10_12G	lacO2	3.1532837633405	2.08532569082105
O3_leftSym	minus35cons	minus10_12G	lacO2	11.3756612990257	8.71024367142597
lacO1	minus35cons	minus10_12A	lacO1	0.927149717718647	1.21819204169771
O3_leftSym	minus35_33T	minus10_12G	lacOsym	1.0269470461603	0.597379811864273
O2_leftSym	minus35_33T	minus10_7A	O3_leftSym	1.27785324254061	1.29933095939863
O1_rightSym	minus35_33T	minus10_7A	lacOscram	2.68254933238949	2.04801023922095
lacO3	minus35_31A_32C	minus10_12A	O2_rightSym	0.792977212671939	0.614459824316371
O3_leftSym	minus35cons	minus10_12G	O2_leftSym	2.98767395732424	3.09779044298682
O3_leftSym	minus35_33T	minus10_7A	lacO1	1.11306700867742	0.926213726626523
O2_rightSym	minus35_33T	minus10_12A	O2_rightSym	1.55774016430058	0.903596518712561
lacOscram	minus35_30C_33T	minus10cons	lacO2	2.22847629891666	1.74789712793409
lacO1	minus35_33T	minus10cons	lacO3	3.09554517809197	5.53192854129542
lacO1	minus35cons	minus10_12G	lacO3	1.24900685953672	1.31925655839733
lacO2	minus35_31A_32C	minus10_12G	lacOscram	1.43196811874812	1.21155989115696
lacO2	minus35_30C_33T	minus10cons	lacOsym	1.62221606940359	1.51792022628665
lacOscram	minus35_31A_32C	minus10_7A	lacO2	0.717042973532935	0.671158758389507
O1_rightSym	minus35cons	minus10cons	O2_rightSym	19.4590740528762	18.7860156928268
lacOscram	minus35_30C_33T	minus10_12A	lacOscram	0.894433984719363	0.69147454013199
lacO2	minus35_31A_32C	minus10cons	lacOsym	0.714656308138206	2.78062223649561
lacO1	minus35_31A_32C	minus10_12A	lacO1	0.706754558003657	1.17763978390176
O3_leftSym	minus35_33T	minus10cons	O3_rightSym	6.03207875365716	3.97821172566334
lacO2	minus35_30C_33T	minus10_12G	lacO3	1.51690324803984	0.658134354840158
lacOscram	minus35cons	minus10_7A	O1_rightSym	2.02256188002488	2.47548362885824
O2_leftSym	minus35_31A_32C	minus10_7A	lacO3	1.52060066351225	1.26530875179664
O1_rightSym	minus35_33T	minus10_12A	lacO3	1.8462291636391	0.776216914388107
lacO1	minus35_31A_32C	minus10cons	O2_leftSym	8.31246511065371	7.56840444273807
O2_rightSym	minus35_30C_33T	minus10_7A	O1_rightSym	0.50660642285018	0.297538924036434
lacO1	minus35_31A_32C	minus10_12G	O3_leftSym	1.25082161608219	0.963341458671503
O2_rightSym	minus35_30C_33T	minus10_12A	O2_leftSym	0.565843548419187	0.488782438671323
lacOsym	minus35_33T	minus10cons	lacO1	0.784084523460727	3.17854277606308
O2_rightSym	minus35_33T	minus10cons	O2_rightSym	2.32108047383198	3.21109850587899
lacO2	minus35_31A_32C	minus10_12G	O3_leftSym	1.36173512325926	0.901568693499029
O3_leftSym	minus35cons	minus10_12A	lacOsym	0.628709123849902	1.12648260215586
lacOsym	minus35_33T	minus10_12G	O1_rightSym	1.7664186668515	1.13860015402042
lacOsym	minus35_33T	minus10_7A	lacO2	0.922408729750409	0.680748194014448
lacOsym	minus35_33T	minus10_12A	lacO1	1.28630841882314	0.765922558652824
O3_rightSym	minus35_33T	minus10_7A	lacOscram	1.63488498072905	1.22805913648085
O3_leftSym	minus35_30C_33T	minus10cons	O3_leftSym	1.01379298557674	0.891951288565813
lacO3	minus35cons	minus10cons	lacO1	11.3526977495648	39.7014282883161
O2_leftSym	minus35_33T	minus10cons	O2_rightSym	28.6589277533528	43.0994848949053
lacO1	minus35_33T	minus10_12A	O3_leftSym	0.928767633531359	0.604670733828892
O3_leftSym	minus35_33T	minus10_12G	lacOscram	1.19354891460938	1.38564046614658
O3_rightSym	minus35_33T	minus10_12A	O3_leftSym	0.970913206242085	0.809032210389636
O3_rightSym	minus35cons	minus10_12A	O3_rightSym	1.27058745082407	1.16445488561635
O3_leftSym	minus35_31A_32C	minus10_12A	lacOsym	1.34600200872734	1.06284810614827
lacO3	minus35_30C_33T	minus10_12A	O2_rightSym	0.470063039222357	0.528434764925631
O3_leftSym	minus35cons	minus10cons	lacOscram	24.0681188659695	18.3574303314472
lacO2	minus35_33T	minus10_12A	O3_leftSym	0.907911720051914	0.526525081047685
lacO3	minus35cons	minus10_7A	O2_rightSym	3.09188254104953	4.25403825425457
O3_leftSym	minus35cons	minus10cons	lacOsym	4.31004043462968	18.8485883850265
O3_rightSym	minus35_33T	minus10_7A	O2_leftSym	1.06515343852288	0.877990691696914
lacOscram	minus35_33T	minus10cons	lacO1	2.46868786137757	4.36952967059178
O2_rightSym	minus35cons	minus10cons	O3_leftSym	10.0283818147243	12.1560306022584
lacO3	minus35_33T	minus10cons	lacO2	2.49222892696912	2.3686257804224
O3_leftSym	minus35cons	minus10_7A	lacOscram	4.19182223137405	3.27378358206498
lacOsym	minus35_30C_33T	minus10_12G	lacO1	1.66099036339198	1.30768619946294
lacO3	minus35_30C_33T	minus10_7A	O2_leftSym	0.496862022010638	0.51766344597832
O2_rightSym	minus35_31A_32C	minus10_7A	lacOsym	0.879256669084031	0.836293160317257
lacO1	minus35cons	minus10_7A	lacO2	9.76673433437021	7.99453430044564
lacOsym	minus35_33T	minus10_12G	lacO2	0.674554711090076	1.3074512657355
lacO2	minus35_31A_32C	minus10cons	O1_rightSym	41.5325627441526	32.335352529061
O3_rightSym	minus35_33T	minus10_12A	lacOsym	0.600664092064624	0.501684784900647
lacOscram	minus35cons	minus10cons	O1_rightSym	19.2366421106686	23.6737908862687
lacO1	minus35_33T	minus10_12A	O2_rightSym	1.37155205538089	0.799308880613765
O1_rightSym	minus35_33T	minus10_7A	O3_rightSym	0.512309871537995	0.389374873376751
O1_rightSym	minus35_31A_32C	minus10_7A	O2_leftSym	1.28734982715059	0.863706106224166
O1_rightSym	minus35_30C_33T	minus10_12A	O2_rightSym	1.03192189912501	0.697579022465523
O3_leftSym	minus35_33T	minus10_12G	O2_rightSym	1.37524128518197	1.51100916582454
O3_rightSym	minus35_31A_32C	minus10_12G	O2_rightSym	0.564159970767474	1.14966202270382
lacOsym	minus35_31A_32C	minus10_12G	lacO1	0.804321113977536	0.915164844807727
lacOsym	minus35_31A_32C	minus10_12A	O2_rightSym	1.0310714156751	0.937738932285276
O3_leftSym	minus35_31A_32C	minus10cons	O1_rightSym	17.2358983307559	12.8318299176977
O1_rightSym	minus35_30C_33T	minus10_12G	lacO3	0.808925002296011	0.625234429569418
O3_rightSym	minus35_33T	minus10_7A	O3_rightSym	1.86144243525218	0.605202227087642
O1_rightSym	minus35_31A_32C	minus10_12G	lacOscram	2.35541114054311	1.28767402342387
lacO1	minus35_30C_33T	minus10_12A	O3_rightSym	0.843215368824776	0.915330921460768
O1_rightSym	minus35cons	minus10_12A	lacO3	2.839083810755	1.89179332186381
O3_leftSym	minus35_30C_33T	minus10_12G	O2_rightSym	0.582995227218247	0.554143480601364
lacOsym	minus35_30C_33T	minus10cons	lacO1	1.25770851738534	2.28542846420865
lacO2	minus35_31A_32C	minus10_7A	lacOsym	0.839543267980393	0.926182586482513
O1_rightSym	minus35_30C_33T	minus10_7A	O2_rightSym	1.35654376600228	0.736075905716831
lacO3	minus35cons	minus10cons	O2_rightSym	23.4117186218243	16.965003542328
O3_leftSym	minus35cons	minus10_12G	O3_rightSym	2.47430659579429	2.64740282077743
O3_rightSym	minus35_31A_32C	minus10_12A	O3_rightSym	1.79985305622151	1.55790652966934
O3_leftSym	minus35_31A_32C	minus10_12A	lacO3	1.41829044594927	1.09396897156839
O1_rightSym	minus35cons	minus10_7A	O2_leftSym	6.32750600873342	6.43571829029361
O2_rightSym	minus35cons	minus10_7A	lacOsym	0.965815341463801	2.50328849800688
O1_rightSym	minus35cons	minus10cons	lacOsym	1.78018824334692	13.9872300059942
O2_leftSym	minus35cons	minus10_12G	O1_rightSym	5.30231170254763	4.95990266901759
lacOsym	minus35_31A_32C	minus10_12A	O2_leftSym	0.917478306931529	0.576017496181938
O3_rightSym	minus35_33T	minus10cons	lacO1	1.48589223198655	3.95388127597797
lacO2	minus35_33T	minus10_12A	lacO1	1.18291829864885	0.559007685455165
lacO3	minus35cons	minus10_12A	O3_rightSym	2.47632839992179	2.09900547062225
lacOsym	minus35cons	minus10_12G	O3_leftSym	1.26943799654612	2.38102987483792
lacO1	minus35_33T	minus10_12G	O3_rightSym	1.11055671555348	0.885625000932651
O2_leftSym	minus35_30C_33T	minus10_12A	lacOsym	1.17536534730979	0.404545609788968
lacO3	minus35_30C_33T	minus10_12A	lacO3	0.534184338715215	0.52076633887129
lacOscram	minus35_30C_33T	minus10cons	lacO1	2.56045122491534	2.1532464539137
lacO1	minus35_30C_33T	minus10_12G	O1_rightSym	0.621726312940659	0.462794274029959
lacO2	minus35_31A_32C	minus10_12A	O3_rightSym	1.0447180083758	0.950983348668119
lacOscram	minus35_31A_32C	minus10cons	lacOsym	2.53449221754343	9.34174339048863
O2_rightSym	minus35_33T	minus10_7A	lacO3	1.51420971748668	1.36632116886529
O2_rightSym	minus35_30C_33T	minus10cons	lacO3	1.02730739984701	1.24855839671801
lacO2	minus35_31A_32C	minus10_12G	lacO1	0.656574122155705	0.705678861105968
O2_rightSym	minus35_30C_33T	minus10cons	lacO2	0.993691784699488	1.07446093748055
O1_rightSym	minus35_31A_32C	minus10_12G	lacOsym	1.8111804577468	1.52133838415045
lacO2	minus35cons	minus10cons	O2_rightSym	38.8567522410402	36.1981040013557
lacO2	minus35_33T	minus10_12A	O2_rightSym	1.6584763157	1.52695686084281
lacO1	minus35_30C_33T	minus10_12G	O3_leftSym	1.89147231712107	0.89060627702332
lacO1	minus35_30C_33T	minus10_7A	O2_rightSym	0.697277550257746	0.880389580301656
O1_rightSym	minus35_31A_32C	minus10_12G	lacO2	1.7301221966891	1.46774093972215
lacO2	minus35_30C_33T	minus10_12A	lacO1	0.649616095848554	0.527435216421918
lacO2	minus35cons	minus10_7A	O2_leftSym	3.78237674961789	3.64437383574425
O3_leftSym	minus35cons	minus10cons	O2_rightSym	20.34771079348	18.1680542703467
lacOscram	minus35_30C_33T	minus10cons	O2_rightSym	3.73781864686803	2.61591555250701
lacOscram	minus35_31A_32C	minus10_12A	lacO2	0.783667135201227	0.661869945168197
lacOscram	minus35_33T	minus10_7A	O2_rightSym	1.37746725226212	0.952821435901411
lacO3	minus35cons	minus10_12G	lacOsym	3.5951647202742	7.9659992195816
O2_rightSym	minus35_30C_33T	minus10_7A	lacOscram	1.23659456211426	0.704479645716232
O2_rightSym	minus35_33T	minus10_12A	O3_rightSym	1.34476381071509	0.923289640452767
O2_leftSym	minus35_33T	minus10_7A	O2_leftSym	2.16569192635831	1.38312636831934
O1_rightSym	minus35_31A_32C	minus10_12G	O2_leftSym	2.96345723671335	2.81957227501332
lacO2	minus35_30C_33T	minus10cons	lacO1	1.2079693814813	1.75139021068763
O2_rightSym	minus35_33T	minus10_12A	O2_leftSym	1.03516419590391	0.870293626157593
O1_rightSym	minus35_30C_33T	minus10cons	lacOsym	0.875824048160451	1.07599188184753
O2_rightSym	minus35_31A_32C	minus10_7A	lacOscram	1.47910189742767	1.46467613870031
O1_rightSym	minus35_31A_32C	minus10_7A	O1_rightSym	0.771681321989545	0.506226574420533
O1_rightSym	minus35cons	minus10_7A	O3_rightSym	4.88071558710894	4.36031970664921
lacO3	minus35cons	minus10_7A	lacO2	2.48818299342344	1.886218464737
lacOsym	minus35cons	minus10_7A	lacOsym	0.688241531947922	0.612885713406743
lacOscram	minus35_33T	minus10cons	O3_rightSym	6.49106603546034	4.58288395491955
lacO2	minus35cons	minus10_12A	O1_rightSym	3.63067873585424	2.76416024720344
O2_rightSym	minus35_30C_33T	minus10cons	lacO1	1.83885517348068	1.39219658062696
lacO3	minus35_33T	minus10_12A	lacOscram	0.824808378849963	0.669607397214896
lacOscram	minus35_31A_32C	minus10_7A	O2_rightSym	1.06767728709643	0.852173379492397
O3_rightSym	minus35cons	minus10_12G	lacOscram	2.83641571182873	1.95452809380559
O2_leftSym	minus35cons	minus10_12G	lacO2	5.51609321816931	4.42812836870313
lacOscram	minus35_30C_33T	minus10_7A	O3_rightSym	1.08265965823958	0.813997026188717
O2_leftSym	minus35_31A_32C	minus10_7A	O1_rightSym	1.13776192646779	0.868538616487816
lacOscram	minus35cons	minus10_12A	lacO1	0.825611566313337	1.1249491095153
O3_leftSym	minus35_33T	minus10_12A	O3_leftSym	1.51612476370036	1.20378920446897
O2_leftSym	minus35_30C_33T	minus10_12G	lacO3	0.978250003169747	0.999035556806455
O3_leftSym	minus35_31A_32C	minus10_12A	O3_leftSym	0.963343747174491	0.690599287894519
lacOscram	minus35_30C_33T	minus10_12A	lacO1	0.457276725516155	0.487996651679723
O3_leftSym	minus35_31A_32C	minus10_7A	lacOsym	1.16531738652312	0.806817306655577
O3_leftSym	minus35_30C_33T	minus10_12A	O3_leftSym	0.928838863218218	0.790966751257871
lacO3	minus35cons	minus10_7A	O3_leftSym	4.08284573551443	2.41397216781449
O1_rightSym	minus35_30C_33T	minus10_7A	lacOscram	0.703207768172009	0.73621270019691
lacOscram	minus35_30C_33T	minus10_12G	lacO3	0.682449965236834	0.844922368449996
O3_rightSym	minus35_33T	minus10_12A	O3_rightSym	1.1072425766618	0.808818644362419
lacO3	minus35_33T	minus10cons	O2_rightSym	2.86133325222066	4.23234985082007
O3_leftSym	minus35cons	minus10cons	lacO1	8.36896648535751	19.7691071854523
O1_rightSym	minus35_33T	minus10_7A	O1_rightSym	0.788053145532076	0.643174872680734
lacOsym	minus35cons	minus10cons	lacOscram	15.0079896989891	15.1698899526092
O3_rightSym	minus35cons	minus10_12A	lacOscram	1.62116942806869	2.33646749110491
O3_leftSym	minus35_30C_33T	minus10cons	O2_leftSym	1.48021080499536	0.943771284185555
lacO1	minus35cons	minus10_12G	lacOscram	3.54933595340984	2.3363843186919
O3_rightSym	minus35_31A_32C	minus10_7A	O2_rightSym	0.949834092413781	1.13885054146277
lacO2	minus35_31A_32C	minus10cons	O3_rightSym	5.4842865827685	5.29078890665526
O1_rightSym	minus35_30C_33T	minus10_12G	O2_rightSym	0.542319724981641	0.467856513508098
lacOscram	minus35cons	minus10_12G	O2_leftSym	4.79464187428145	4.24304475657803
O2_leftSym	minus35cons	minus10cons	lacO1	18.3377671249536	37.8024249227992
lacO2	minus35_33T	minus10cons	O2_rightSym	2.85423027971367	2.8347096635293
lacOscram	minus35_33T	minus10_12G	lacO2	1.11651240101052	0.953906382126869
lacOscram	minus35_31A_32C	minus10_12A	lacOsym	0.563612819609195	0.400552375533376
lacO2	minus35_33T	minus10_7A	lacOscram	2.57823446113121	1.09286292328366
O2_leftSym	minus35_30C_33T	minus10_12A	lacO2	1.39337949564334	1.02015543059329
O3_leftSym	minus35_30C_33T	minus10_12A	O2_leftSym	1.01257725185464	0.642906187427791
O3_leftSym	minus35_33T	minus10cons	O1_rightSym	4.54948711851859	2.71345253954801
lacO3	minus35_30C_33T	minus10_12G	O2_rightSym	0.447360747905285	0.618962382274061
lacO3	minus35_33T	minus10_12A	lacO2	2.56653034984045	1.37637890997978
lacO3	minus35_33T	minus10cons	lacOscram	9.75723282273534	7.97956893511417
O2_leftSym	minus35_30C_33T	minus10_12A	lacO3	0.659636006870264	0.43901614703649
lacO1	minus35_31A_32C	minus10_12A	O2_rightSym	0.623038478707716	0.987729118251676
lacO1	minus35cons	minus10_12G	lacOsym	1.30490797914561	2.27814783149862
lacO3	minus35cons	minus10_12G	lacO1	0.981109654055866	2.42334269428488
O3_rightSym	minus35_31A_32C	minus10_12A	O2_rightSym	1.58726432504226	1.09564839820033
lacO1	minus35_33T	minus10_7A	O3_rightSym	1.2948740901412	1.46175922121333
O1_rightSym	minus35cons	minus10cons	O3_rightSym	21.797360013681	18.6277265976994
lacO1	minus35_30C_33T	minus10_12G	lacO3	1.16964539708786	0.630638468450392
lacOscram	minus35_31A_32C	minus10cons	lacO3	11.493028514577	12.8138899771727
lacO3	minus35_33T	minus10cons	O3_rightSym	1.55417947510842	1.10839387650533
lacO2	minus35cons	minus10cons	lacO2	20.5866224992507	16.2564459717034
O3_rightSym	minus35_30C_33T	minus10_12A	O3_rightSym	0.930735889478245	0.952801442094234
O1_rightSym	minus35_30C_33T	minus10_7A	lacOsym	1.26070935300139	1.20543350873916
lacOsym	minus35_33T	minus10cons	O3_leftSym	3.65014817046818	4.15411423482806
lacO3	minus35cons	minus10_12G	lacO2	4.34478876297792	4.15280186137088
O2_leftSym	minus35_31A_32C	minus10_12A	O2_leftSym	0.881969543500441	0.788002244984608
O2_rightSym	minus35cons	minus10cons	lacOscram	36.9708365311872	35.2766458257944
O3_rightSym	minus35_31A_32C	minus10_7A	lacOscram	0.521423837838164	0.4219129790139
O3_leftSym	minus35_30C_33T	minus10_12G	lacO3	0.434377288184177	0.683997788887254
lacO1	minus35cons	minus10cons	O3_leftSym	21.6851037092465	23.2276076013186
O2_leftSym	minus35cons	minus10_12A	lacOsym	1.31724865388178	1.97656221265953
lacOscram	minus35_30C_33T	minus10_12G	lacO1	0.967582309577506	1.16829844848421
O2_leftSym	minus35_33T	minus10_12G	O3_leftSym	0.901079463999226	0.736679503919397
O3_rightSym	minus35_31A_32C	minus10_12G	lacO1	0.891027857575511	0.797087834241636
O2_leftSym	minus35_31A_32C	minus10cons	lacO2	6.71868967671579	8.0061760991377
lacO2	minus35_30C_33T	minus10_12A	O2_leftSym	0.813763669815267	0.539626765701904
lacO3	minus35cons	minus10_12A	O3_leftSym	1.58427460229949	1.2512707143529
lacO2	minus35cons	minus10_12G	lacOsym	0.835376881495099	1.50005446623094
O3_leftSym	minus35_31A_32C	minus10_12G	O2_rightSym	1.6966576491734	1.59609239175194
lacO1	minus35cons	minus10_12G	O3_rightSym	7.56644792678649	4.20112446892633
lacO3	minus35_31A_32C	minus10_12A	O3_leftSym	0.673038372717614	0.46780492821701
lacO3	minus35_31A_32C	minus10_7A	O3_rightSym	0.759711489068201	0.719482714138287
lacO3	minus35_30C_33T	minus10cons	O1_rightSym	2.57742135079107	1.43862551323932
O2_leftSym	minus35_33T	minus10_12G	O3_rightSym	2.21078108363841	1.25038663402013
O1_rightSym	minus35_30C_33T	minus10_12G	lacO1	1.39482808398763	0.72524052065648
O3_leftSym	minus35_31A_32C	minus10_7A	lacO1	1.25214432508383	1.07220592375678
O2_rightSym	minus35cons	minus10cons	lacO2	22.0881159099474	25.0083681528545
O2_rightSym	minus35cons	minus10_7A	O2_leftSym	6.76571460408433	6.21134217312289
lacO3	minus35_31A_32C	minus10_12A	lacOsym	0.872936817652487	0.633635826996333
lacOscram	minus35_33T	minus10_7A	lacO3	0.322211379095467	0.641796736774565
lacO2	minus35cons	minus10_7A	O3_rightSym	6.78880278465065	5.13452814750387
lacO1	minus35_30C_33T	minus10_7A	lacO1	1.33467639281746	1.20441644022997
O2_rightSym	minus35_31A_32C	minus10cons	O2_rightSym	7.56514542553631	17.1113221593429
lacO1	minus35_31A_32C	minus10_7A	O2_rightSym	0.613662895287119	0.691621638647217
O2_rightSym	minus35cons	minus10cons	lacO1	7.747787163803	27.5347293386053
lacOsym	minus35_30C_33T	minus10_7A	O3_leftSym	0.992695962641013	0.907151512889719
lacOscram	minus35_31A_32C	minus10cons	O3_leftSym	6.40047934367971	5.49817670038578
O2_leftSym	minus35_30C_33T	minus10_7A	lacO1	1.22148296749759	0.808446647541935
lacOsym	minus35_30C_33T	minus10cons	O2_leftSym	2.53879492293326	1.54452179595921
O2_rightSym	minus35cons	minus10_12A	O2_rightSym	1.00278867975775	1.42454952785073
O2_leftSym	minus35_33T	minus10cons	lacO1	3.09250321253829	5.06112439265065
lacO3	minus35_33T	minus10_7A	O2_rightSym	0.698060389836323	0.534311162846368
O2_rightSym	minus35_33T	minus10_12A	lacO3	0.811680057163249	1.18741075592868
lacO1	minus35cons	minus10cons	lacOsym	1.12523874051489	8.04417052501418
O1_rightSym	minus35_33T	minus10_12G	O3_leftSym	1.04602003717618	1.15427920730818
O1_rightSym	minus35_30C_33T	minus10_12A	O3_rightSym	0.836998628414856	0.54658499981708
lacOscram	minus35_30C_33T	minus10cons	lacO3	0.896839447408434	0.964859375564537
O3_leftSym	minus35_30C_33T	minus10_7A	lacO2	1.2568408648621	0.719856288016831
O3_leftSym	minus35_31A_32C	minus10_12A	O3_rightSym	1.17468319082892	1.11832365993812
O2_rightSym	minus35_30C_33T	minus10_12G	lacOscram	1.1993706116493	0.527755497248263
O1_rightSym	minus35_33T	minus10_12G	lacOscram	0.875595499615429	0.409109331073057
O2_rightSym	minus35_30C_33T	minus10_12G	O2_leftSym	0.748796671928216	0.478400700611742
lacO1	minus35_33T	minus10_12A	O1_rightSym	0.824764510650476	0.613972982146716
lacO2	minus35_31A_32C	minus10_7A	O1_rightSym	1.23324202035594	0.842435165833224
O2_rightSym	minus35_33T	minus10_12A	lacO1	0.988454528652913	0.532680406594473
O3_leftSym	minus35_33T	minus10cons	lacOsym	1.19017494213864	2.82763678099541
O3_rightSym	minus35_31A_32C	minus10_12G	O1_rightSym	1.12607303203382	1.10225885160302
O2_leftSym	minus35_30C_33T	minus10cons	O2_rightSym	0.828844762272318	0.912647567277736
O2_rightSym	minus35_30C_33T	minus10_12A	lacO1	1.62400050146444	0.987476239616938
lacO1	minus35_31A_32C	minus10_12A	lacO3	1.04259626418451	1.01482519890899
lacO3	minus35_33T	minus10_12A	O1_rightSym	1.43204188881544	0.779662148260114
lacOsym	minus35_33T	minus10_12A	lacO2	0.922121982316188	0.914872816294438
lacO3	minus35_31A_32C	minus10_12A	O2_leftSym	0.752651471218094	0.616847084316001
O3_rightSym	minus35_30C_33T	minus10_7A	lacOscram	2.22919719528763	1.87849755681487
O3_leftSym	minus35_31A_32C	minus10cons	O2_leftSym	5.64251910227559	4.8725853643933
O1_rightSym	minus35_33T	minus10_12G	lacOsym	1.68438751484708	1.17923897131927
lacO1	minus35_30C_33T	minus10_12G	lacOsym	0.869526342904232	0.485368166405318
lacO3	minus35_30C_33T	minus10_12G	O3_leftSym	1.3907336772429	0.87905305779185
O3_rightSym	minus35_30C_33T	minus10_7A	lacO2	1.64531426732177	1.29555235773435
O3_rightSym	minus35_33T	minus10_12G	lacO2	0.727453623265848	0.455829619468167
lacOsym	minus35_30C_33T	minus10_12G	O3_rightSym	1.30772557160785	1.27888246997117
O3_leftSym	minus35cons	minus10_12G	O1_rightSym	7.72235304303247	5.09104534333931
O3_rightSym	minus35_30C_33T	minus10cons	O3_leftSym	3.28329500491333	2.43752120290497
lacO1	minus35cons	minus10_7A	lacO3	6.38411338028053	11.7891689611147
O3_rightSym	minus35_33T	minus10_7A	O2_rightSym	0.984858648423447	0.72430861585987
O2_rightSym	minus35_33T	minus10cons	lacOsym	1.29288950772648	2.2068424016488
O3_rightSym	minus35_33T	minus10_12A	O2_leftSym	0.458684955986026	0.53112026906188
lacO3	minus35_30C_33T	minus10cons	lacOsym	0.869119323709453	0.803358038920988
O2_leftSym	minus35cons	minus10_12A	lacO3	1.64808391723429	1.55029363442722
O3_leftSym	minus35cons	minus10_12A	O2_rightSym	2.42897116874494	2.56519159399254
lacO3	minus35_33T	minus10_12G	O3_leftSym	1.28323603980245	0.877707557856201
O3_rightSym	minus35_33T	minus10_7A	O1_rightSym	1.29936146216655	1.00018553620464
lacOscram	minus35_31A_32C	minus10_12G	O1_rightSym	1.14750152351576	1.14846473888759
O1_rightSym	minus35_33T	minus10_12A	O3_leftSym	0.877678594505875	0.722299354429159
O3_rightSym	minus35cons	minus10_12G	lacO1	1.49916188890624	3.54133245466585
O3_rightSym	minus35cons	minus10_7A	lacOscram	6.4551790060347	4.97372640199601
O2_leftSym	minus35_33T	minus10cons	lacO3	6.88610574266295	6.59975096125594
O2_leftSym	minus35cons	minus10_12G	O2_rightSym	8.7595908623429	6.64404291662218
lacOscram	minus35_33T	minus10_7A	O3_rightSym	1.33393445485425	1.21938239795078
lacOsym	minus35_31A_32C	minus10_12A	lacO3	1.91540731909166	1.57396978755204
O3_leftSym	minus35_30C_33T	minus10_12G	O3_rightSym	1.76608915646445	1.16832801701223
O3_rightSym	minus35_30C_33T	minus10_12A	O2_leftSym	1.11830897502297	0.968449974775547
O2_leftSym	minus35_30C_33T	minus10_12A	lacOscram	1.05817388756232	0.837029070001206
O3_rightSym	minus35_30C_33T	minus10_7A	lacO3	0.738139645363317	0.396659246757697
lacOsym	minus35_31A_32C	minus10_7A	O2_leftSym	1.29021485886953	1.02998523837896
lacOsym	minus35_31A_32C	minus10cons	lacOsym	0.538116388106313	1.78544530960692
lacOsym	minus35_30C_33T	minus10_7A	lacO3	0.819058340933513	0.789466238994968
lacOsym	minus35cons	minus10_12A	lacOsym	1.05279936564106	0.564295913029956
lacO2	minus35_33T	minus10_12G	O3_rightSym	1.17246557623448	1.23634696773395
O3_rightSym	minus35_30C_33T	minus10_7A	O2_rightSym	1.31525624151587	0.978636358678516
lacOsym	minus35_31A_32C	minus10_12A	O3_rightSym	0.913520664298575	0.466980573264099
O1_rightSym	minus35_31A_32C	minus10cons	lacO2	7.27599174778775	5.40985010744396
lacO2	minus35_30C_33T	minus10_12A	O3_rightSym	0.612945065348597	0.692748958421215
O3_leftSym	minus35_30C_33T	minus10_7A	O3_leftSym	1.02165287042913	0.841906819450411
O2_leftSym	minus35cons	minus10_7A	lacOsym	1.12340416888097	1.73853532331405
O3_rightSym	minus35_30C_33T	minus10_12G	lacO1	0.669577759636942	0.7317128802796
lacO2	minus35_30C_33T	minus10_12G	lacO2	0.473361680857453	0.563820017741745
lacO3	minus35_33T	minus10_12A	O2_leftSym	1.08870085204437	0.743482965160163
lacOscram	minus35cons	minus10cons	lacOsym	3.89244396257638	16.1122119268994
lacO3	minus35_33T	minus10_7A	lacO1	1.84198633369981	1.53652402174475
lacO3	minus35_31A_32C	minus10cons	O2_leftSym	26.6149278646196	21.6683432094933
O3_leftSym	minus35_33T	minus10_12A	lacO1	0.421236849435127	0.499128579385158
O3_leftSym	minus35_31A_32C	minus10_12G	lacO3	2.0665532874429	1.89790330474226
O2_leftSym	minus35_33T	minus10_12A	lacO1	0.874872491857814	0.670242048972699
lacO2	minus35_31A_32C	minus10_12A	lacOsym	1.50130899622947	0.924916619732544
O2_leftSym	minus35cons	minus10_7A	O3_leftSym	5.23864149279815	3.66817307201851
lacOsym	minus35_33T	minus10_7A	lacOscram	2.01911983545267	3.2841030693227
O3_rightSym	minus35_31A_32C	minus10_12G	O3_leftSym	1.97620869192993	1.46988441571796
lacOscram	minus35_30C_33T	minus10_7A	lacO2	0.825226552421291	0.698884825251981
O3_rightSym	minus35cons	minus10_7A	O2_leftSym	5.12961098532305	4.29945140866754
lacOsym	minus35cons	minus10_12G	lacOsym	0.98724120511223	1.15100331487902
O2_leftSym	minus35cons	minus10cons	lacOscram	12.1868783090734	8.15068719795611
O2_rightSym	minus35_30C_33T	minus10_12G	O1_rightSym	0.743455031969128	0.888956263112102
lacO1	minus35cons	minus10_7A	O1_rightSym	2.38195145827063	3.21704654219
O3_leftSym	minus35_31A_32C	minus10cons	lacO2	12.1609518964101	10.3953305363468
O2_rightSym	minus35_30C_33T	minus10_12G	lacO1	0.764963172561544	0.714173685372243
O1_rightSym	minus35_31A_32C	minus10_12A	O3_leftSym	1.45191559008221	0.915353798954592
O2_leftSym	minus35cons	minus10_12G	lacOsym	1.31778346684536	3.53274904203697
O2_leftSym	minus35_33T	minus10_7A	lacOscram	1.19029625696556	0.928208902197635
lacO2	minus35_30C_33T	minus10_12G	lacO1	0.605290696455148	0.899901682667273
O3_leftSym	minus35_30C_33T	minus10cons	lacOscram	1.26764197802918	1.16399780517439
O2_leftSym	minus35_33T	minus10_12A	lacO2	0.788120011031249	0.94607333564568
lacO3	minus35_33T	minus10_12G	lacOscram	1.1990431329433	1.11573808976926
O2_rightSym	minus35_33T	minus10_7A	O3_leftSym	4.69958953779229	3.74996272930772
lacOscram	minus35cons	minus10_7A	O2_rightSym	1.74770026131623	1.78532532636309
O3_leftSym	minus35_30C_33T	minus10_7A	lacOsym	0.85260854682529	0.731876303815638
O2_leftSym	minus35_30C_33T	minus10cons	O2_leftSym	0.863559560488565	0.854320999458025
lacO3	minus35_30C_33T	minus10cons	O3_leftSym	3.08060364533835	1.59393688825645
lacO2	minus35_33T	minus10_7A	lacO1	1.19928388485758	1.20405009233406
O3_rightSym	minus35cons	minus10cons	O2_rightSym	20.2315438313717	24.5521359721301
O3_rightSym	minus35_33T	minus10cons	O2_rightSym	4.13502485433925	3.93151151940245
O3_leftSym	minus35cons	minus10_7A	lacO1	1.79860275474419	2.98247917588088
lacO1	minus35_31A_32C	minus10cons	O2_rightSym	1.56506619057286	6.43981475497149
O2_rightSym	minus35cons	minus10_7A	O2_rightSym	2.16757760267068	3.73312196649374
lacO2	minus35_31A_32C	minus10_12G	lacOsym	0.705995453374887	0.692608118975474
O2_rightSym	minus35cons	minus10_12A	O3_leftSym	1.96662349758379	1.32481884486297
lacO1	minus35_31A_32C	minus10cons	O1_rightSym	5.24892207419892	8.99123178323998
O1_rightSym	minus35cons	minus10cons	O1_rightSym	38.3427649692916	42.6504143225484
O2_leftSym	minus35cons	minus10_7A	lacO1	1.43027139127132	1.87864474547793
O3_leftSym	minus35_33T	minus10_12A	lacOscram	1.23636231133304	0.829184806059124
O2_rightSym	minus35cons	minus10_12G	O3_rightSym	3.47943864782888	3.19816985702632
lacO2	minus35cons	minus10_12G	O1_rightSym	7.37797976251398	6.53545016850593
lacOscram	minus35_30C_33T	minus10_7A	lacOscram	2.13082264744593	1.46976201181786
lacOscram	minus35_31A_32C	minus10cons	O3_rightSym	9.87291506589121	9.02839302060937
lacOscram	minus35_30C_33T	minus10_12A	lacO3	0.901341130963223	0.741612537687934
lacO2	minus35cons	minus10cons	lacO3	31.9289452610346	22.6358584702344
lacO2	minus35_31A_32C	minus10_12A	O2_leftSym	1.03257286079798	0.689439482688269
lacOscram	minus35cons	minus10cons	lacO2	22.1856380459614	12.5424637291681
lacO1	minus35_33T	minus10cons	O3_rightSym	7.85199575856858	7.60717075090969
lacOscram	minus35_30C_33T	minus10_12G	lacOsym	0.895141310379562	0.721187790457902
O2_rightSym	minus35_30C_33T	minus10_12G	O2_rightSym	1.06940374167753	0.95184257392897
lacOsym	minus35_30C_33T	minus10_12A	lacO2	0.996906887506434	0.851280206752116
O1_rightSym	minus35_33T	minus10_7A	lacO2	1.75062960697191	1.15050906969721
O3_leftSym	minus35_33T	minus10cons	lacO3	3.35421588500521	2.72618889661128
O2_rightSym	minus35_30C_33T	minus10_7A	O3_rightSym	0.94245190220032	0.545127033898673
O1_rightSym	minus35_31A_32C	minus10_7A	O3_leftSym	1.07805034252847	1.02963311895405
O2_rightSym	minus35_31A_32C	minus10_12A	O3_rightSym	2.98812880648726	1.95328495345592
O1_rightSym	minus35_31A_32C	minus10_7A	lacO2	1.81020343538321	1.60341836715348
lacOscram	minus35_33T	minus10cons	O2_leftSym	7.2875567832659	6.39723745790281
O2_rightSym	minus35_31A_32C	minus10cons	O3_leftSym	8.89605542725312	10.2145689040832
O3_rightSym	minus35_30C_33T	minus10_12G	O3_rightSym	0.844395360813232	0.649211210662622
lacO2	minus35cons	minus10cons	lacOsym	4.83376097984046	39.4423339201522
O1_rightSym	minus35_31A_32C	minus10_12G	O2_rightSym	1.43221085271135	0.891371490566537
lacO3	minus35_31A_32C	minus10_12G	O3_rightSym	2.56173421742074	1.62769969478292
O2_leftSym	minus35_30C_33T	minus10_12G	O1_rightSym	0.893311646465388	0.735724770756329
O3_leftSym	minus35_33T	minus10_12A	O1_rightSym	1.20823638126035	1.41426590724679
lacOscram	minus35_33T	minus10_12A	lacO2	0.763275876643842	0.55611156613686
lacO2	minus35_31A_32C	minus10cons	lacO2	15.7729896221429	13.5164235574376
O3_rightSym	minus35_31A_32C	minus10_7A	O2_leftSym	1.49026059189287	0.851375108237319
lacO3	minus35_33T	minus10_12A	lacOsym	0.601133948884899	0.418212296092676
O2_rightSym	minus35_31A_32C	minus10_7A	O2_leftSym	0.4674874007088	0.608927880443018
lacO3	minus35cons	minus10_7A	O2_leftSym	3.28520709568404	2.90176532423483
lacOsym	minus35cons	minus10_12A	lacOscram	2.50097187962948	1.8289025422612
O2_rightSym	minus35_30C_33T	minus10_12A	lacO2	0.87904895875611	0.795881727865484
O2_rightSym	minus35_31A_32C	minus10_7A	O3_leftSym	2.04524005374903	1.43218104429079
lacO3	minus35_31A_32C	minus10_12G	lacO1	0.596855352736884	0.718387751205089
O2_rightSym	minus35_33T	minus10_12A	O3_leftSym	1.36187207746333	0.668274382143442
O3_rightSym	minus35_31A_32C	minus10_7A	lacO2	0.656221672913482	0.59847804113564
lacO1	minus35_33T	minus10_7A	lacO2	2.41647133389774	1.31474381187585
lacOscram	minus35_30C_33T	minus10_7A	O3_leftSym	1.19474264796367	0.720539230545882
O3_rightSym	minus35_33T	minus10_12G	lacOscram	0.795019987572384	0.643318232308767
lacOsym	minus35cons	minus10cons	O2_rightSym	11.0153114716638	53.3019986529183
lacO2	minus35_31A_32C	minus10_12G	lacO2	0.798707053938053	0.956312349501204
lacO1	minus35_30C_33T	minus10_12A	O1_rightSym	0.782989940947429	0.601256999077409
O2_rightSym	minus35_31A_32C	minus10_12G	O2_leftSym	1.02972973149008	1.251474625384
O3_leftSym	minus35_33T	minus10_12G	lacO2	1.44723514384047	0.940253192691066
O2_leftSym	minus35cons	minus10cons	lacO3	30.7780879807966	14.5214252565546
lacO2	minus35_33T	minus10_12G	O2_leftSym	1.80758183436936	1.16946510336378
lacO1	minus35_31A_32C	minus10cons	lacOsym	1.53453197528451	4.54701859930575
lacOscram	minus35_31A_32C	minus10_12G	lacOscram	2.3861020617166	0.968162457987007
O2_rightSym	minus35_31A_32C	minus10_12A	lacOscram	0.810025772282525	0.794304527068486
O2_leftSym	minus35_30C_33T	minus10_12A	O1_rightSym	1.31431777372635	0.95954864293106
O2_rightSym	minus35cons	minus10_7A	lacO2	2.13717403411993	2.116646448176
O2_leftSym	minus35_31A_32C	minus10_12A	O1_rightSym	0.914631651070194	0.712853910123823
lacO3	minus35_33T	minus10cons	O2_leftSym	2.77866914808361	2.1748853578696
O3_rightSym	minus35_30C_33T	minus10_7A	lacO1	0.592263228220887	0.875724199019852
lacOscram	minus35cons	minus10_12A	O2_leftSym	13.2859006885878	11.1919712324367
O2_rightSym	minus35_30C_33T	minus10_7A	lacO3	0.78419626756194	0.711933402984788
O1_rightSym	minus35_33T	minus10_12A	lacOscram	1.03070072089527	0.832277798072628
lacO2	minus35_33T	minus10_12G	O3_leftSym	1.41163413735205	0.91667972415383
O2_leftSym	minus35_30C_33T	minus10_12A	O2_leftSym	1.26691504981412	0.736120139873569
lacO1	minus35_30C_33T	minus10cons	lacOscram	1.89186337134351	1.41730952515974
lacOscram	minus35_30C_33T	minus10_7A	O2_leftSym	0.718267054359306	0.600573531161108
lacO1	minus35_33T	minus10_12G	lacOscram	1.6617575079702	0.997598306949393
lacO1	minus35_33T	minus10_7A	O2_leftSym	0.821074880811735	0.80907015422448
lacO3	minus35_31A_32C	minus10_7A	O2_rightSym	0.55481551994036	0.702663857376483
lacOscram	minus35_31A_32C	minus10_12A	lacOscram	1.2644288972007	1.23070884300009
O3_rightSym	minus35cons	minus10_7A	lacO3	3.21852767591027	1.79835700144186
lacO2	minus35_30C_33T	minus10_12A	lacOscram	1.77788784047093	0.795221308264787
O3_leftSym	minus35cons	minus10_12A	lacO2	2.52184967113933	1.69437704520697
lacOsym	minus35_33T	minus10_12A	O3_rightSym	0.724352771029528	0.526411887836969
O2_rightSym	minus35cons	minus10_12A	lacO1	1.34810159239806	2.41964677391116
O1_rightSym	minus35_30C_33T	minus10_12A	O2_leftSym	0.920342068848784	0.556890941998901
lacO3	minus35cons	minus10cons	O3_leftSym	12.2375394276355	12.1533459986866
O2_rightSym	minus35cons	minus10_12G	lacOsym	1.69237035022848	4.35340282809652
O1_rightSym	minus35cons	minus10_7A	lacOscram	4.49869500325917	3.96223508216517
O3_rightSym	minus35_31A_32C	minus10cons	O2_leftSym	8.56105942930286	8.19881424561924
O3_leftSym	minus35cons	minus10_12A	lacO1	1.0643866550836	1.55266216113645
lacOsym	minus35_31A_32C	minus10_7A	O2_rightSym	1.72947010449935	1.68417449090138
O3_leftSym	minus35_33T	minus10_12G	O1_rightSym	1.75594974840792	1.35764774254477
O2_leftSym	minus35_31A_32C	minus10_12G	O1_rightSym	1.4134648364652	0.862546722272632
O3_leftSym	minus35_33T	minus10_7A	O1_rightSym	1.02070397659073	0.762070020990852
lacOsym	minus35_31A_32C	minus10_12G	O3_leftSym	1.67327962975341	1.37543227817443
O2_leftSym	minus35_33T	minus10cons	lacOsym	1.74332154761509	3.06758452891194
O1_rightSym	minus35_31A_32C	minus10_7A	lacO1	0.769956553393396	0.577978780311975
lacO2	minus35_31A_32C	minus10_7A	lacO3	0.868331732379842	0.515455044320917
lacO1	minus35_30C_33T	minus10_12A	lacO2	2.67008780992632	1.78978253588207
lacOscram	minus35cons	minus10cons	O2_rightSym	44.5670298092969	35.6334676234928
lacO2	minus35cons	minus10_12G	lacO3	3.20581060686836	2.63944736012754
O1_rightSym	minus35_33T	minus10cons	O2_rightSym	3.62179986346572	4.91000747043297
lacOscram	minus35_31A_32C	minus10_12A	O1_rightSym	0.927361330786919	0.909424962288221
O3_leftSym	minus35_30C_33T	minus10_7A	O2_leftSym	2.96464238922395	2.49445638154788
lacOscram	minus35_31A_32C	minus10_12A	lacO1	0.523286700868693	0.473946749226006
lacOsym	minus35_31A_32C	minus10cons	O2_rightSym	1.7003711524032	9.12338682194129
lacOscram	minus35_31A_32C	minus10_12A	O3_leftSym	1.73254348185392	1.59456834470225
lacOsym	minus35_33T	minus10_7A	O3_rightSym	1.51578516380153	1.05058343286372
lacO2	minus35_30C_33T	minus10cons	lacO3	1.44324187412382	0.895599073637574
O3_leftSym	minus35_33T	minus10_12G	O3_rightSym	0.629153724553662	0.874648143514091
lacO1	minus35_31A_32C	minus10cons	O3_leftSym	6.89010159378222	7.38181929854355
O3_rightSym	minus35cons	minus10_7A	lacOsym	0.406665982454045	0.74026324689247
lacO3	minus35cons	minus10_7A	lacOsym	0.923576560928214	1.51060758684458
O1_rightSym	minus35cons	minus10_12A	O1_rightSym	2.21827300734103	2.57608961810034
lacO3	minus35_31A_32C	minus10_12A	O1_rightSym	0.899379830054865	0.60356320255028
lacO2	minus35cons	minus10cons	lacOscram	11.820627482084	7.84962535356142
O3_rightSym	minus35cons	minus10_7A	O3_rightSym	2.8852249006363	2.10723825516816
O2_leftSym	minus35_31A_32C	minus10_12A	lacO3	1.09068753481003	0.934660218728825
O2_rightSym	minus35_30C_33T	minus10_12A	O1_rightSym	0.927896340055797	0.829030850337543
O2_leftSym	minus35_30C_33T	minus10_12G	O2_leftSym	1.39540578365305	1.03347408746457
lacO2	minus35_30C_33T	minus10_12A	O3_leftSym	0.665630076679207	0.538451313083348
O3_leftSym	minus35_31A_32C	minus10_12G	O3_rightSym	1.04031129801044	0.728679050286007
lacOsym	minus35cons	minus10cons	lacOsym	1.46387443710053	6.77160809476949
O3_leftSym	minus35cons	minus10cons	O2_leftSym	12.4514021562277	10.4866927493306
lacO1	minus35cons	minus10cons	lacO2	12.9471128570067	17.21155489989
lacOscram	minus35_33T	minus10_7A	O2_leftSym	1.04124925602773	0.963888648840816
lacO1	minus35cons	minus10_12A	O3_rightSym	1.77661431056814	1.63574172435466
lacOsym	minus35cons	minus10_12G	lacO3	1.85662667847396	2.22176598954547
O1_rightSym	minus35_30C_33T	minus10_12A	lacO2	1.15636043334184	0.729378524829272
lacOsym	minus35_30C_33T	minus10cons	O3_leftSym	1.51026654285602	1.39532312602955
O1_rightSym	minus35cons	minus10cons	lacO3	7.51420222227024	5.89261973230487
lacOscram	minus35_30C_33T	minus10cons	O3_leftSym	1.31001247962738	1.10528043132917
lacOscram	minus35_30C_33T	minus10cons	O2_leftSym	2.54334487677832	1.95211040861922
O3_rightSym	minus35_33T	minus10cons	O3_rightSym	9.62416570017986	7.19901448717089
lacO2	minus35_33T	minus10_12A	O3_rightSym	0.299652567863849	0.125806391959128
O1_rightSym	minus35_31A_32C	minus10_7A	O2_rightSym	0.811766284081183	0.515674366912757
O3_rightSym	minus35cons	minus10_12G	O1_rightSym	4.12669927461292	3.02804735733189
O3_rightSym	minus35_31A_32C	minus10_12A	lacOscram	0.878454303589028	0.940165934449899
lacO1	minus35_33T	minus10_12G	lacO2	1.13589310840917	0.701452030425206
O2_rightSym	minus35_33T	minus10cons	lacO3	8.02375755452207	8.42092507854657
O3_leftSym	minus35_31A_32C	minus10cons	O2_rightSym	11.6326648113511	12.8387451903048
lacOscram	minus35_30C_33T	minus10_12G	lacO2	0.419239534239094	0.44322655545716
O1_rightSym	minus35_33T	minus10_12G	O2_rightSym	1.6973110746088	0.820559740606821
O1_rightSym	minus35cons	minus10_12A	O3_rightSym	1.00596565495659	0.772677281438891
lacOscram	minus35_31A_32C	minus10_12G	O2_rightSym	1.58405708741895	0.955395942641967
lacO1	minus35cons	minus10_12A	O2_leftSym	1.54800471404549	0.916666969207995
O2_rightSym	minus35_33T	minus10_12G	O2_rightSym	0.637857202314392	0.714774610074002
O1_rightSym	minus35_31A_32C	minus10cons	lacO1	4.01654950744252	15.9776668029403
O3_rightSym	minus35_31A_32C	minus10cons	lacO3	4.01250202201043	4.09115013454026
lacO3	minus35cons	minus10_12G	O1_rightSym	2.01683015085396	1.93691936667715
O3_leftSym	minus35_33T	minus10_7A	O3_rightSym	0.888308697517789	0.590885021780361
O3_leftSym	minus35cons	minus10_12G	lacOsym	0.413803860488895	1.36906777176099
O2_leftSym	minus35_30C_33T	minus10_7A	lacO3	1.03169999415697	0.987819031534377
O1_rightSym	minus35_33T	minus10cons	O1_rightSym	3.08333449607566	2.57579757725161
lacOsym	minus35cons	minus10_7A	lacO3	1.13403370791176	1.32141392868857
O1_rightSym	minus35_31A_32C	minus10_7A	lacOscram	1.76497801499754	1.25427602540283
lacO3	minus35_31A_32C	minus10cons	lacOscram	6.41289658754299	3.77310797277169
lacOscram	minus35_30C_33T	minus10_7A	lacOsym	3.84667102545778	1.28040849054503
lacO3	minus35cons	minus10_12A	lacOsym	0.910120090610977	1.06113973080417
O2_rightSym	minus35cons	minus10_12G	O2_leftSym	3.67112708428684	3.39879598382568
O2_rightSym	minus35_33T	minus10_12G	lacO2	0.958994235665728	0.743420114783097
lacOscram	minus35cons	minus10_12A	lacOscram	2.25104549486246	1.26432147054165
lacO2	minus35cons	minus10_12G	lacO2	2.98323613270927	2.38915186715748
O3_leftSym	minus35_30C_33T	minus10_7A	O1_rightSym	0.952987895536244	0.779372950076171
lacOsym	minus35_30C_33T	minus10cons	lacO3	1.43568723451587	1.56508513713704
O2_rightSym	minus35_33T	minus10_7A	O1_rightSym	0.633151647332017	0.642606508154557
O2_rightSym	minus35_30C_33T	minus10_7A	O2_rightSym	0.641882269527658	0.582634942383791
O3_rightSym	minus35_33T	minus10_7A	lacOsym	0.68443279800129	0.696686518174521
lacOscram	minus35_33T	minus10_7A	lacO2	1.04836066903071	0.74500328982317
O3_rightSym	minus35_33T	minus10_7A	lacO3	1.36254280581943	1.87576588530149
O2_rightSym	minus35_31A_32C	minus10_12A	lacOsym	0.857774921011311	0.585790937620357
O1_rightSym	minus35_30C_33T	minus10cons	lacO3	6.37004351074815	6.30745686195141
O3_leftSym	minus35_30C_33T	minus10_7A	O2_rightSym	1.6781828837071	1.26448784305306
lacO2	minus35_30C_33T	minus10cons	O3_leftSym	2.88265235789105	2.03779395899175
O3_rightSym	minus35_31A_32C	minus10_12G	lacO3	0.931225252589177	0.933361471704718
O3_leftSym	minus35_33T	minus10_7A	O2_leftSym	1.14837795965447	0.727244641973178
lacOsym	minus35cons	minus10_12A	O2_rightSym	0.293211687891345	0.541822114694606
lacO2	minus35cons	minus10_12A	O2_rightSym	2.636525844283	1.25219549110593
O2_rightSym	minus35_33T	minus10_12A	O1_rightSym	1.22014960823393	0.904769179044627
O1_rightSym	minus35_30C_33T	minus10_7A	lacO2	0.283706155715659	0.287798697610419
O3_leftSym	minus35cons	minus10_12A	O2_leftSym	1.64712123341633	2.10016677493313
lacO1	minus35_30C_33T	minus10_12G	O3_rightSym	0.801553709960129	0.722974754106182
O3_leftSym	minus35cons	minus10_7A	O3_rightSym	5.43728048763963	4.68122146184967
lacO2	minus35_33T	minus10_12G	lacO3	1.4087455930663	0.872875583218585
O3_leftSym	minus35_30C_33T	minus10cons	O3_rightSym	2.16259699438127	1.66770844253601
lacOscram	minus35_31A_32C	minus10_12G	O3_rightSym	0.759717997667472	0.759788388339631
lacO1	minus35_30C_33T	minus10cons	O3_rightSym	3.86568069600821	2.85016842900818
O2_rightSym	minus35_31A_32C	minus10_12A	lacO3	1.01447218377421	0.948452533591852
O1_rightSym	minus35_33T	minus10_7A	O2_leftSym	0.864710959338645	0.606041143933905
O1_rightSym	minus35cons	minus10_12A	lacO1	2.3934820592567	4.47540726817043
lacO2	minus35_30C_33T	minus10_7A	O2_leftSym	1.84299111536901	1.0557424199163
lacOsym	minus35cons	minus10cons	lacO2	28.4435279213502	48.271920931559
lacOsym	minus35_33T	minus10_12G	O2_rightSym	0.456080076165602	0.405987853548499
O2_rightSym	minus35_31A_32C	minus10_12G	O1_rightSym	0.775357950876039	0.628120643969089
lacOscram	minus35_31A_32C	minus10_7A	O3_rightSym	1.33090817634415	1.15589299951693
lacOscram	minus35_33T	minus10_12G	O3_rightSym	1.7383028576395	1.15040879125022
lacO2	minus35_30C_33T	minus10_12G	O3_rightSym	1.16723835972769	1.03157549489831
O2_leftSym	minus35_30C_33T	minus10_12G	lacOscram	0.946341182189141	0.539374999870918
lacOscram	minus35_33T	minus10cons	lacO3	4.48689213878604	4.19165705003622
lacOsym	minus35_33T	minus10cons	lacOsym	0.446618589206016	0.201342079418805
O3_leftSym	minus35_33T	minus10_7A	lacO2	1.24967574935385	1.05962549126613
lacOsym	minus35_31A_32C	minus10cons	O1_rightSym	4.56252476561058	6.01780872295528
lacOsym	minus35cons	minus10_7A	O1_rightSym	3.41808311619059	4.33446377677847
O1_rightSym	minus35cons	minus10_7A	O1_rightSym	8.57774817840277	5.20313019369493
lacOscram	minus35_30C_33T	minus10_12A	lacOsym	0.867750807769128	0.659880429585842
O2_rightSym	minus35_31A_32C	minus10cons	lacOsym	0.434321248008716	2.19510616672914
O1_rightSym	minus35_31A_32C	minus10cons	O3_leftSym	9.8472009107613	9.74523198556644
lacOscram	minus35cons	minus10cons	lacO3	12.2192450145304	10.9443623085708
lacOsym	minus35cons	minus10_12G	lacO2	2.31108306374278	2.61327327032177
lacO3	minus35_33T	minus10cons	lacO3	6.43987458242115	6.02892516100377
O1_rightSym	minus35_30C_33T	minus10cons	O1_rightSym	1.5654835426857	1.15986015620157
O1_rightSym	minus35_30C_33T	minus10cons	O2_rightSym	1.31930881487304	1.04390258453684
lacO3	minus35_30C_33T	minus10_7A	O1_rightSym	1.39246353523329	0.939933435687997
lacO3	minus35cons	minus10_7A	O1_rightSym	5.23029328061665	4.23324211875611
O3_rightSym	minus35_31A_32C	minus10cons	lacO1	4.27730020433982	7.86401257472453
O2_leftSym	minus35_33T	minus10_7A	O1_rightSym	0.816345432174313	0.802042098085309
O2_rightSym	minus35_33T	minus10_7A	lacOscram	0.984665224327499	0.715837913066295
O3_rightSym	minus35_30C_33T	minus10_12A	O2_rightSym	1.1492975242631	1.15616762883832
O1_rightSym	minus35cons	minus10_7A	O2_rightSym	0.992116699266556	2.43486955241804
O1_rightSym	minus35_33T	minus10cons	O3_leftSym	5.10607669343912	4.19467249309726
lacO2	minus35_30C_33T	minus10_7A	lacOscram	1.62056417403868	1.45442062133055
O2_leftSym	minus35_30C_33T	minus10_7A	O2_rightSym	1.72880338773499	0.876508395231914
O3_rightSym	minus35_31A_32C	minus10_12G	lacOsym	0.888835774676444	0.788181892640097
lacO1	minus35_30C_33T	minus10cons	O2_leftSym	1.52135799110964	1.2445782380265
O3_rightSym	minus35_31A_32C	minus10_12A	O2_leftSym	0.957349141716284	0.566005833219628
O2_rightSym	minus35_33T	minus10_7A	lacO2	0.586234988457853	0.526646189992535
O3_leftSym	minus35_33T	minus10_12G	O3_leftSym	0.956341899726471	0.763611089581812
O2_rightSym	minus35_30C_33T	minus10_12A	lacOscram	1.10574204232195	0.70809466630664
lacOscram	minus35cons	minus10cons	O2_leftSym	13.7963464501288	11.2211963732862
lacO2	minus35cons	minus10_7A	lacO1	0.582811093513876	1.48719674362866
O3_rightSym	minus35_33T	minus10_7A	lacO1	0.768761179166251	0.696727922452897
lacO3	minus35cons	minus10_12A	O1_rightSym	2.11433859448085	1.69542363902147
lacO1	minus35_33T	minus10_12A	O3_rightSym	1.12545703747851	0.85682266570108
O2_rightSym	minus35_30C_33T	minus10_12A	lacO3	0.810418064875362	0.830230083120983
O3_rightSym	minus35_30C_33T	minus10cons	O2_leftSym	3.35209623561385	2.85707630848903
lacOscram	minus35cons	minus10_7A	O3_leftSym	5.66889274985422	3.60480796272458
lacOscram	minus35cons	minus10_7A	lacOsym	0.788296910298929	1.03979181605338
O2_leftSym	minus35_30C_33T	minus10cons	lacOsym	0.980485078979684	1.28640313486188
O2_leftSym	minus35_33T	minus10_12A	lacOscram	0.82090897086342	0.89515233878129
O1_rightSym	minus35cons	minus10_12G	O3_leftSym	2.64256752809217	1.80293987220904
lacOsym	minus35_31A_32C	minus10cons	lacOscram	5.92857189432788	4.8551151485525
O1_rightSym	minus35_30C_33T	minus10_12G	O1_rightSym	1.65034922930389	1.12773375828873
lacOscram	minus35_31A_32C	minus10_12A	O2_leftSym	1.617197092733	0.712666483081008
lacO1	minus35_30C_33T	minus10_12A	O3_leftSym	0.849010846968175	0.619107631292812
O3_leftSym	minus35_31A_32C	minus10cons	lacOsym	0.967533614306139	5.49389362309412
O2_rightSym	minus35_30C_33T	minus10_12G	lacOsym	0.836381659786966	0.417699024365252
lacO3	minus35_31A_32C	minus10_7A	O2_leftSym	0.967578487987621	0.654435299785839
O1_rightSym	minus35_31A_32C	minus10_7A	lacO3	1.21883529403462	1.28424881932596
lacO2	minus35cons	minus10_7A	O3_leftSym	6.67535578644048	6.500252378179
lacOscram	minus35_33T	minus10cons	O1_rightSym	12.8672863315615	9.59292555978724
O2_leftSym	minus35_33T	minus10_12G	lacO1	0.444456255462689	0.459144871832421
O2_leftSym	minus35_31A_32C	minus10cons	lacO3	8.52257199801604	8.86874766092348
lacO3	minus35_30C_33T	minus10_7A	lacO3	0.767569977292967	0.261223379924977
O2_leftSym	minus35_30C_33T	minus10_7A	O2_leftSym	0.711382817897841	0.548212562015526
lacO3	minus35_30C_33T	minus10cons	lacOscram	2.26077313038737	1.54677666576046
O3_rightSym	minus35_33T	minus10_12A	O1_rightSym	1.40395778883797	1.06556246551166
lacO1	minus35_31A_32C	minus10cons	lacOscram	7.09983102230768	7.77741761078615
O1_rightSym	minus35_33T	minus10_12G	O1_rightSym	1.44421342247113	1.22474778212652
O2_rightSym	minus35cons	minus10_7A	O1_rightSym	2.44221105582438	2.24225529652741
O2_leftSym	minus35_33T	minus10cons	O3_rightSym	2.93346523455012	2.51080458207959
O2_leftSym	minus35cons	minus10cons	lacO2	64.2535978102574	56.997974853872
lacOscram	minus35cons	minus10_12A	lacO3	1.98172493709179	1.93929278503402
O2_leftSym	minus35_31A_32C	minus10_12A	O3_leftSym	0.745094687245264	0.802681622208209
O3_leftSym	minus35_33T	minus10_7A	lacO3	1.25229417356695	1.00233334024507
O2_rightSym	minus35_31A_32C	minus10cons	lacO1	1.99832346438093	7.21536779087606
lacO1	minus35_33T	minus10_7A	lacO3	1.25203514440974	0.513111235535648
lacO2	minus35_31A_32C	minus10_12A	lacO2	1.91283813675155	1.37696006629024
lacOscram	minus35_30C_33T	minus10_12G	lacOscram	0.885986867472966	0.806008759057511
O2_leftSym	minus35cons	minus10_7A	O2_rightSym	4.58433552325731	4.73201293449712
lacOscram	minus35_33T	minus10_12G	O2_rightSym	1.82660166039967	1.25963617622784
lacO2	minus35_31A_32C	minus10_7A	lacO1	1.05755770652609	0.848372563486782
O2_rightSym	minus35_31A_32C	minus10_12A	O2_leftSym	1.13065172960681	0.887587863448239
O2_rightSym	minus35_31A_32C	minus10cons	lacO2	13.0047230655076	12.2999137633333
O2_leftSym	minus35_30C_33T	minus10_12G	O2_rightSym	1.10690835459227	1.03760215078234
lacO3	minus35_30C_33T	minus10_7A	lacOsym	0.917931135769952	0.712487063441299
O3_leftSym	minus35_31A_32C	minus10_12A	O2_leftSym	1.50663301751391	1.01088835719774
lacO3	minus35_31A_32C	minus10cons	O3_rightSym	5.54579638319756	5.79292278823232
lacO1	minus35_30C_33T	minus10_7A	O1_rightSym	1.36806987340063	1.80815078428243
O2_leftSym	minus35cons	minus10_12G	O2_leftSym	5.51543770420941	4.05566810881309
O3_leftSym	minus35_31A_32C	minus10cons	lacO1	3.01946025710046	7.41490092096717
lacO3	minus35_33T	minus10_12A	O2_rightSym	0.503317441329179	0.807530174183676
lacO2	minus35_33T	minus10cons	O3_leftSym	4.07361911185572	3.72293644100573
lacOsym	minus35_30C_33T	minus10_7A	O2_leftSym	0.775850913828818	0.864381726115008
O2_leftSym	minus35cons	minus10_12G	O3_leftSym	3.6767194581722	3.52704559090697
O2_leftSym	minus35_31A_32C	minus10_12A	O2_rightSym	0.668898471694594	0.539181994333254
lacOscram	minus35_30C_33T	minus10_12A	O1_rightSym	1.75028176309062	1.54201886704338
O3_leftSym	minus35_31A_32C	minus10_12G	O3_leftSym	1.23820696692823	1.28308123931834
O2_leftSym	minus35_31A_32C	minus10_12G	O2_leftSym	0.787421737656382	0.663996154429155
O3_rightSym	minus35_31A_32C	minus10cons	lacO2	19.0835404988364	17.1075229156573
lacO3	minus35_33T	minus10_12G	O3_rightSym	0.975202135203291	0.885820655370241
O2_leftSym	minus35cons	minus10_12G	O3_rightSym	3.89132768786625	4.75242140920015
lacOsym	minus35_33T	minus10_7A	O1_rightSym	1.28668422455961	1.0094018532806
lacOsym	minus35cons	minus10_7A	lacO2	2.16636176435202	1.79303526066297
O3_leftSym	minus35cons	minus10_7A	lacOsym	0.740214990067256	1.85391132514003
lacOsym	minus35_30C_33T	minus10_12A	O2_rightSym	0.703271050681862	0.572628668970648
O3_leftSym	minus35_31A_32C	minus10cons	O3_rightSym	17.6398697516788	12.7159781922157
lacO2	minus35_31A_32C	minus10cons	O2_rightSym	6.07012778325902	8.00831286918431
lacO3	minus35_31A_32C	minus10_12A	lacOscram	2.5205723271906	2.27904153660917
O2_leftSym	minus35_30C_33T	minus10_12G	lacO2	0.618448921474911	0.561645327117008
lacO3	minus35cons	minus10_12G	lacOscram	4.69104588188801	3.81295386943748
lacO1	minus35_30C_33T	minus10cons	lacO2	1.49383738150054	0.827275030693327
O3_leftSym	minus35cons	minus10cons	lacO2	47.266942886698	33.1693858830082
lacO2	minus35_31A_32C	minus10_12G	lacO3	1.33471530418485	1.74699901642239
lacOsym	minus35_33T	minus10_7A	O3_leftSym	1.41597414508743	0.7929306945219
lacOscram	minus35_31A_32C	minus10_12G	lacOsym	1.91670311259788	0.708377278036721
O1_rightSym	minus35_33T	minus10cons	lacO1	1.7055816903713	5.39694655021001
lacO1	minus35cons	minus10_7A	O3_leftSym	7.50570665996771	5.21437808079244
lacOsym	minus35_30C_33T	minus10_12G	O1_rightSym	2.19307981118351	1.53812170307609
O1_rightSym	minus35cons	minus10_12G	lacOsym	0.379718324463036	1.40684195196476
O1_rightSym	minus35cons	minus10_12A	lacOsym	1.05092124452573	1.27934752938628
O3_leftSym	minus35cons	minus10cons	O3_rightSym	42.4673280146674	31.1011303297422
O1_rightSym	minus35_30C_33T	minus10_7A	O3_leftSym	0.881547329964355	0.520853128166129
lacO3	minus35_33T	minus10_7A	lacOscram	0.915139943796817	0.760668515253231
O3_leftSym	minus35_30C_33T	minus10_7A	lacOscram	1.53601598709665	1.20775986866885
O2_leftSym	minus35_33T	minus10_12A	O1_rightSym	0.988765848457232	0.983511639520024
lacO3	minus35_31A_32C	minus10_7A	lacOsym	0.549269624882947	0.697656389625065
lacO1	minus35cons	minus10_12A	O1_rightSym	1.08792684245362	1.15467164225513
O1_rightSym	minus35_30C_33T	minus10_12A	O1_rightSym	1.73123086042971	1.48360434298218
O3_leftSym	minus35cons	minus10_12G	lacOscram	4.81828512877272	3.69356836080502
lacOsym	minus35_33T	minus10_12G	lacOscram	1.60714403481136	1.18376247189558
lacO3	minus35cons	minus10_7A	lacOscram	8.46643752915064	8.09999510897384
O1_rightSym	minus35cons	minus10_7A	lacO1	1.58133992675619	3.05159304704583
O2_rightSym	minus35_33T	minus10_7A	O2_leftSym	1.80518965179084	0.809374498737346
lacOscram	minus35_31A_32C	minus10_7A	lacOscram	1.29708036062972	1.0570964083386
lacO1	minus35_33T	minus10_12G	lacOsym	0.948507071576879	0.52474534738441
O1_rightSym	minus35cons	minus10_12G	O2_rightSym	2.27997363470183	2.51222662418907
lacO2	minus35_33T	minus10_12G	O2_rightSym	1.70509420341237	1.15506419021798
lacO3	minus35_30C_33T	minus10_12G	lacOscram	0.88419751477173	0.589714082930738
O2_leftSym	minus35_33T	minus10_12A	O2_rightSym	1.18712639286632	0.811626959538199
O3_leftSym	minus35_33T	minus10_12A	O2_leftSym	0.860928948819418	0.464284937739447
O3_rightSym	minus35_31A_32C	minus10_12G	O2_leftSym	0.567595112432701	0.565353211997033
lacOsym	minus35_31A_32C	minus10_12G	O1_rightSym	0.876203490634872	0.767863372790137
lacOsym	minus35_31A_32C	minus10_12A	lacO2	0.886587799957511	0.839904929507023
lacO3	minus35cons	minus10cons	O3_rightSym	29.9263777643764	31.2826863205252
O3_rightSym	minus35cons	minus10_12A	O3_leftSym	3.87277039804732	2.835292096584
lacOsym	minus35_31A_32C	minus10_12A	O3_leftSym	1.09549096368303	0.2508954580864
O1_rightSym	minus35_31A_32C	minus10_12A	lacO2	1.06890892846915	0.736054147059282
O2_rightSym	minus35_30C_33T	minus10_12A	lacOsym	0.838516672303856	0.689816222559903
O1_rightSym	minus35_30C_33T	minus10_12A	lacOscram	1.25561524151194	0.921644496604059
lacOsym	minus35_33T	minus10_12G	lacO1	0.804160870401239	1.04979911858818
lacO2	minus35cons	minus10cons	O1_rightSym	46.7413862600823	37.0812275092487
lacO2	minus35cons	minus10_12G	O3_rightSym	4.55452849238631	3.22790005712175
lacO1	minus35_31A_32C	minus10_12G	lacOscram	2.20277563873394	1.48989805865487
lacO3	minus35_30C_33T	minus10cons	O2_rightSym	0.746491681183745	1.16549753736869
O2_leftSym	minus35cons	minus10_12A	O2_leftSym	1.78417187591752	0.56406321842586
O3_rightSym	minus35_33T	minus10_7A	O3_leftSym	1.53720066492927	1.06472162995265
O2_leftSym	minus35_30C_33T	minus10_7A	O3_leftSym	0.531145626780246	0.74596274462681
O2_leftSym	minus35_30C_33T	minus10_12A	O3_leftSym	1.04276399097519	0.739528705946518
lacOscram	minus35_30C_33T	minus10_7A	O2_rightSym	3.25895334096144	2.61057142586113
lacO1	minus35cons	minus10cons	O1_rightSym	19.5416600464441	40.5041737070143
lacO2	minus35_30C_33T	minus10cons	lacO2	3.66130873058707	2.94282355960588
O2_leftSym	minus35_33T	minus10_12G	lacO2	1.39948933658764	0.98521202706156
lacO1	minus35_33T	minus10cons	lacOscram	3.84370399647615	4.62686844490646
O3_rightSym	minus35_30C_33T	minus10_12A	lacOscram	1.31983632599761	0.691751380401777
O2_rightSym	minus35_31A_32C	minus10_7A	lacO2	1.62379498036521	1.20233893667773
lacOscram	minus35_33T	minus10_12A	lacO1	1.19465336119704	1.10867813933965
lacO2	minus35_31A_32C	minus10_12G	O3_rightSym	0.71190509917609	0.629950525679388
lacOsym	minus35cons	minus10_12A	lacO1	0.620932388492768	0.405384035832857
lacO2	minus35cons	minus10_12G	O3_leftSym	6.80488722578848	6.8912170779034
O3_leftSym	minus35_33T	minus10_12A	O2_rightSym	1.30297431383048	0.942516862186186
lacOscram	minus35_33T	minus10_7A	O1_rightSym	1.04635232478481	0.891681299035996
lacOscram	minus35_33T	minus10_12G	O1_rightSym	1.35118613800872	1.00050435447645
lacOscram	minus35_31A_32C	minus10_12G	lacO3	0.736490021382566	0.627349154917243
lacOscram	minus35_33T	minus10_12A	lacO3	0.875274599253087	0.628569245518424
O3_rightSym	minus35cons	minus10cons	O3_rightSym	29.4710529472261	25.2285799896504
O1_rightSym	minus35_31A_32C	minus10_12A	lacO3	1.57769302400243	1.48680309094113
lacO3	minus35_30C_33T	minus10_12A	O3_leftSym	1.78319788886727	1.69611243297433
O1_rightSym	minus35_31A_32C	minus10cons	O3_rightSym	13.5902644074257	13.3853731041021
O3_leftSym	minus35_30C_33T	minus10cons	lacO2	1.33505266841033	1.04983911729501
lacO3	minus35_31A_32C	minus10_7A	lacO1	3.34518475001754	2.53689897011436
lacO2	minus35_31A_32C	minus10_7A	O2_rightSym	0.912556371562943	0.77675061141726
O1_rightSym	minus35_31A_32C	minus10_12G	O3_rightSym	1.21976155144876	0.862787393900792
lacOscram	minus35_33T	minus10_12A	lacOsym	0.59262748592562	0.590834786321736
O2_leftSym	minus35_33T	minus10_12G	O2_leftSym	0.711212398741994	0.615907387937895
lacO1	minus35_31A_32C	minus10_7A	lacOsym	1.18147072997868	0.733211369901711
O1_rightSym	minus35_31A_32C	minus10_12A	lacO1	0.810174135178142	0.798908063353744
O3_rightSym	minus35_30C_33T	minus10_12G	O2_rightSym	0.807659419529233	0.664185924173661
lacO3	minus35cons	minus10_7A	lacO3	3.99972413718065	3.23093893551294
lacOscram	minus35_30C_33T	minus10_7A	lacO3	1.26557564283585	0.801000434971727
O3_leftSym	minus35cons	minus10_12A	O1_rightSym	1.50669834871094	1.37870632767914
lacO3	minus35_30C_33T	minus10_12G	lacOsym	2.60162756151453	1.74565614676984
O2_rightSym	minus35_33T	minus10_12G	O3_leftSym	1.16326779618369	0.904165970037233
lacOscram	minus35_30C_33T	minus10_12A	O3_rightSym	0.647270722430141	0.708133870412908
lacO2	minus35_33T	minus10_12G	lacO1	1.28619405428078	1.39861800141743
O3_leftSym	minus35_30C_33T	minus10_7A	O3_rightSym	1.27232591624549	0.881042303250816
lacO2	minus35_31A_32C	minus10_7A	O3_leftSym	0.596799052621434	0.596842009014078
lacOscram	minus35_33T	minus10_7A	lacOscram	1.37600667433987	0.996880676493456
lacO1	minus35_30C_33T	minus10_7A	lacOscram	0.900101011554786	0.920980196749755
O2_leftSym	minus35cons	minus10cons	lacOsym	4.13386728055991	29.1911875528126
O3_leftSym	minus35cons	minus10_12G	O2_rightSym	5.0310603296197	4.14021767780686
O2_leftSym	minus35_31A_32C	minus10_12G	lacO3	0.795801768712904	0.864580236753891
lacO1	minus35_33T	minus10_12G	O3_leftSym	1.04218138766017	0.71320823876612
O3_leftSym	minus35_31A_32C	minus10_7A	O3_rightSym	1.67064970558259	1.0880696287763
lacOscram	minus35cons	minus10_12G	O2_rightSym	2.95610512894764	2.86963336458486
lacO1	minus35_31A_32C	minus10_12G	lacOsym	1.05996750731797	0.749101889889314
O2_leftSym	minus35_31A_32C	minus10cons	lacO1	2.9288838666419	6.8180058512162
O3_rightSym	minus35_30C_33T	minus10_12A	lacO1	0.726526530943152	0.717652182139974
lacOscram	minus35_31A_32C	minus10cons	lacO1	2.52507926769106	5.32680990225863
O3_rightSym	minus35_30C_33T	minus10cons	lacO2	1.98006292706577	1.34690620435461
O1_rightSym	minus35_30C_33T	minus10cons	lacO2	2.15198002735769	1.45767217163253
O2_leftSym	minus35_31A_32C	minus10_12A	lacOscram	1.13060188484875	1.1231390853362
lacOscram	minus35cons	minus10_7A	lacOscram	12.3982581492651	8.45276906603484
lacOsym	minus35_31A_32C	minus10_12A	lacO1	1.05671029291169	0.572454064259825
lacO2	minus35_30C_33T	minus10_7A	lacO1	1.19229881040186	1.1180204480488
O2_leftSym	minus35_30C_33T	minus10cons	lacOscram	1.40705852695175	0.92014030527761
lacO2	minus35cons	minus10_7A	lacOscram	4.2127201990387	3.43516171019568
lacOsym	minus35_31A_32C	minus10_7A	O1_rightSym	0.923774079689713	0.69603612082955
lacO1	minus35_30C_33T	minus10_7A	O3_rightSym	1.18633129054418	0.965457992128791
lacO2	minus35cons	minus10_12A	lacO3	1.86477643005716	1.55976129582268
O2_rightSym	minus35_31A_32C	minus10cons	O1_rightSym	7.66947070702989	9.66582685335705
O1_rightSym	minus35cons	minus10cons	lacO1	8.63213037752781	27.3431956648913
O1_rightSym	minus35_30C_33T	minus10cons	lacOscram	2.16668561085208	1.60531703897177
lacO3	minus35_33T	minus10_12A	O3_leftSym	1.28998694525458	1.16546823748984
O1_rightSym	minus35_33T	minus10_12G	lacO2	1.74512576202943	1.21488733196832
lacO1	minus35cons	minus10_7A	O3_rightSym	3.78450311487297	2.59173863451198
lacO3	minus35cons	minus10_12G	O3_leftSym	8.95272332769562	7.17601268945946
lacO3	minus35_33T	minus10_12G	lacO1	1.36301474718615	0.868890507699468
O2_rightSym	minus35cons	minus10_7A	lacO1	0.790852311612598	1.72996671708741
O2_rightSym	minus35_31A_32C	minus10_12G	O2_rightSym	1.31955266063848	0.931543271642881
lacOsym	minus35cons	minus10_12A	O2_leftSym	1.33323987048249	1.10512661497138
O3_leftSym	minus35_33T	minus10cons	lacOscram	5.15408583166802	4.03000977249242
lacO1	minus35_33T	minus10_12G	O2_rightSym	0.890569716727509	0.980654825094895
O3_rightSym	minus35_33T	minus10cons	lacO3	4.17705965522388	3.87581106480103
lacOsym	minus35_30C_33T	minus10_7A	O2_rightSym	1.23318977591952	0.602580788131124
lacO1	minus35cons	minus10cons	lacOscram	30.5115797942766	30.5857505707963
lacO2	minus35_31A_32C	minus10_12A	O1_rightSym	0.979491805764906	0.622907194250911
lacOsym	minus35_31A_32C	minus10_7A	lacO2	1.16273715102721	0.576106179897364
lacO3	minus35_31A_32C	minus10_12A	lacO1	1.54112664177112	1.30767184622017
O1_rightSym	minus35_31A_32C	minus10cons	O2_leftSym	8.67748108660316	11.9522934173669
O2_rightSym	minus35cons	minus10cons	lacOsym	2.90421688011463	14.6474801866554
lacO1	minus35_30C_33T	minus10_12G	lacOscram	0.530468999316195	0.717390368179588
O3_rightSym	minus35_31A_32C	minus10_12A	lacO1	0.982670137496006	1.13173412004008
O3_leftSym	minus35_33T	minus10_12G	lacO3	1.33211909943711	1.00801924417877
lacOsym	minus35_30C_33T	minus10_12A	O1_rightSym	1.12953798214826	1.13115061579603
O3_leftSym	minus35_33T	minus10_7A	O3_leftSym	0.661169065583687	0.611060679082135
lacOscram	minus35_31A_32C	minus10_12A	O2_rightSym	1.30900009042597	1.29007623422884
lacO2	minus35_30C_33T	minus10_12G	O2_leftSym	1.99063963101548	0.66220052393427
lacO2	minus35_30C_33T	minus10cons	O2_rightSym	1.40577134502946	1.13707632458756
O2_leftSym	minus35_33T	minus10_12G	O1_rightSym	0.65007796617607	0.811663789944798
lacOscram	minus35cons	minus10_12G	lacOscram	7.50878866872526	5.50101485226674
lacO1	minus35_30C_33T	minus10cons	O3_leftSym	1.87784381202739	1.13364472203047
O3_rightSym	minus35_31A_32C	minus10_7A	O3_leftSym	1.21468199664195	1.07863066847311
O1_rightSym	minus35cons	minus10_12G	lacO3	12.4704406464349	11.7139544590843
lacO2	minus35_30C_33T	minus10_7A	O3_leftSym	1.35007348859466	1.19344690969442
O2_rightSym	minus35_30C_33T	minus10_12G	lacO2	1.85626495211812	1.34539369256475
lacOscram	minus35_33T	minus10cons	O3_leftSym	2.23885670428973	1.909266923247
lacO3	minus35_33T	minus10_12G	O2_leftSym	1.60774077074092	2.186424628072
O3_leftSym	minus35_31A_32C	minus10_12G	lacO1	1.57791080287705	1.62024325777738
O1_rightSym	minus35_30C_33T	minus10cons	lacO1	1.09097214242723	1.28409570501474
lacOscram	minus35_30C_33T	minus10_12G	O3_leftSym	0.725989963269764	0.373200096285086
lacOscram	minus35cons	minus10_12A	O2_rightSym	2.30135576564995	1.47058941751681
O1_rightSym	minus35cons	minus10_12G	lacO1	3.51971141884034	10.0489801821073
lacO2	minus35_30C_33T	minus10_7A	lacOsym	0.928273444438052	0.234960463934454
lacO3	minus35_30C_33T	minus10_12A	lacOscram	0.6167386380687	0.544668858166376
lacOsym	minus35cons	minus10_7A	lacO1	1.45041634775523	1.95720843300974
O3_rightSym	minus35_30C_33T	minus10_12G	lacO2	1.03758740003103	0.683586581113815
O1_rightSym	minus35cons	minus10_7A	lacO3	3.51068774982238	3.8951739256662
lacOsym	minus35_31A_32C	minus10_12G	O3_rightSym	2.45846539398762	2.12333544767818
lacOsym	minus35cons	minus10_12G	lacO1	1.34837371796713	2.9501999884622
lacO1	minus35_33T	minus10_12A	O2_leftSym	1.22166306446297	1.15501973747045
O3_leftSym	minus35cons	minus10cons	lacO3	39.5591116832587	29.705699323561
lacOscram	minus35_31A_32C	minus10_7A	O2_leftSym	1.08901173379024	1.01286056419489
O1_rightSym	minus35_33T	minus10_12A	O1_rightSym	0.445488086521068	0.525507746540617
O2_leftSym	minus35cons	minus10_7A	O2_leftSym	3.92604907389179	2.83494044986416
lacO2	minus35_33T	minus10_12G	lacOscram	4.78340838520414	3.27531957373164
lacOscram	minus35_33T	minus10cons	O2_rightSym	3.85495623592762	4.16549947460077
lacO1	minus35_30C_33T	minus10cons	lacOsym	0.508286689821498	0.682822730707379
lacOsym	minus35_30C_33T	minus10_7A	lacO2	0.973927877272805	0.800074104375881
lacO2	minus35cons	minus10cons	O3_leftSym	7.57899447013017	6.56857747471
lacOscram	minus35_31A_32C	minus10_7A	lacO3	1.93152133152654	0.874902607711102
O2_leftSym	minus35_30C_33T	minus10_12G	lacOsym	1.13616522704342	0.961550863324319
lacO1	minus35cons	minus10_12G	O1_rightSym	2.37249859389091	2.90177089979292
O2_rightSym	minus35_31A_32C	minus10_12G	lacO1	1.30263500795303	0.849171988640129
lacO2	minus35cons	minus10_7A	lacO2	6.65474467794526	6.87271663731452
lacO1	minus35cons	minus10_7A	O2_rightSym	1.11350883719661	1.71198517995703
lacOscram	minus35cons	minus10_12G	lacOsym	1.2744222422553	2.96786236302995
O3_rightSym	minus35_31A_32C	minus10_7A	lacO3	1.17769663287867	1.33979009659073
O1_rightSym	minus35cons	minus10_7A	lacOsym	2.16118453790263	3.9727075710667
O2_rightSym	minus35_30C_33T	minus10_12G	O3_rightSym	0.870137772269539	0.679206768649061
O3_leftSym	minus35_30C_33T	minus10_12G	lacOscram	1.18865698630548	0.616067682946185
O2_rightSym	minus35cons	minus10cons	O2_leftSym	27.1008145553912	21.8268659714076
O3_leftSym	minus35_33T	minus10cons	O2_leftSym	6.3789513063637	4.83249774025276
lacOscram	minus35_31A_32C	minus10cons	lacOscram	8.69627659268766	6.23301565108216
lacO1	minus35_31A_32C	minus10_12A	O3_leftSym	1.32820655090155	1.20137285581032
lacO2	minus35_31A_32C	minus10_12G	O2_rightSym	0.905403453042942	0.64505659208276
O3_rightSym	minus35_30C_33T	minus10_12G	O2_leftSym	1.45784006239915	0.982542838889043
lacO1	minus35_31A_32C	minus10_7A	O1_rightSym	0.888609988039377	0.636390005463884
O3_rightSym	minus35cons	minus10cons	lacOscram	16.2039620450343	11.1425381090072
lacO2	minus35_30C_33T	minus10_7A	O1_rightSym	1.88717838556613	1.16243736412083
O3_rightSym	minus35_33T	minus10_12A	lacO1	1.4673837843492	1.15475764491355
O3_leftSym	minus35_33T	minus10_7A	O2_rightSym	1.57073526787882	1.01997780882198
O1_rightSym	minus35cons	minus10cons	O2_leftSym	22.717822999599	19.936052232562
lacO2	minus35_30C_33T	minus10_12G	O3_leftSym	0.903303317170765	0.757900887746035
lacO3	minus35_30C_33T	minus10_7A	lacO2	0.890835205659443	0.878092066172562
lacOscram	minus35_31A_32C	minus10_7A	lacOsym	1.29015808014549	1.04823747551572
lacO2	minus35_33T	minus10_12G	O1_rightSym	1.05712093864171	1.13399401653272
O3_leftSym	minus35_30C_33T	minus10_12G	O3_leftSym	0.891163703829879	0.59207292269121
O2_leftSym	minus35_31A_32C	minus10cons	O2_rightSym	8.90270823765362	9.15066535023275
O3_rightSym	minus35_33T	minus10_12A	lacOscram	0.911981706707291	0.604179566563467
lacOsym	minus35_31A_32C	minus10_12G	lacOsym	0.841560546376744	0.964290335662131
lacO3	minus35_30C_33T	minus10_12G	lacO2	1.34641905291776	0.911818164859647
lacOsym	minus35_31A_32C	minus10_12A	lacOsym	0.732965491993959	0.526045917155675
lacO2	minus35_30C_33T	minus10_7A	lacO2	0.930115255869879	0.757430960609622
lacO2	minus35cons	minus10_12A	lacOsym	1.37861038073782	1.57294364688336
lacO2	minus35cons	minus10_7A	O1_rightSym	2.44919848241981	2.7006231380376
O2_leftSym	minus35cons	minus10_7A	lacO2	2.23257616551972	2.1349363081836
lacO3	minus35_30C_33T	minus10_7A	O3_rightSym	0.866322405316507	0.797155767730958
O2_rightSym	minus35_31A_32C	minus10_12G	lacOsym	1.91618209644342	0.922513013678274
lacOscram	minus35cons	minus10_7A	lacO1	0.893212909173118	1.47452305023316
lacO2	minus35_31A_32C	minus10cons	O3_leftSym	10.6623994112366	11.3575939303597
O1_rightSym	minus35_31A_32C	minus10cons	lacOsym	0.81694707036271	5.1886935160929
lacOsym	minus35_33T	minus10_12G	O2_leftSym	0.937920484632071	0.208343571346667
lacOscram	minus35cons	minus10_12G	lacO1	1.35376595215753	2.91026521017373
lacO1	minus35_30C_33T	minus10cons	lacO3	1.08479462470991	1.24354196720454
O3_leftSym	minus35cons	minus10_12A	lacOscram	2.13340884236545	1.78866058234822
lacO3	minus35_33T	minus10_12G	lacO2	1.82227533622598	0.929065401394739
lacO1	minus35cons	minus10_12A	lacOscram	1.85990379661076	1.5278437270757
O2_rightSym	minus35cons	minus10_12G	O1_rightSym	2.98776267482681	1.90131568083509
O3_rightSym	minus35_30C_33T	minus10_7A	lacOsym	0.647801343823029	0.532163804708793
lacOsym	minus35cons	minus10_12A	O3_leftSym	3.43106202176859	3.7975733967193
lacO1	minus35_30C_33T	minus10_12A	O2_rightSym	1.66123557236043	1.24539193884578
lacO3	minus35cons	minus10_7A	lacO1	1.33240751046298	2.55542588062748
lacOsym	minus35_30C_33T	minus10_12A	lacOsym	0.405026530753546	0.499797599682157
O3_leftSym	minus35_33T	minus10_7A	lacOscram	1.07437722678884	0.938429945075357
O3_rightSym	minus35_33T	minus10_12G	O2_rightSym	0.625488692481206	0.615842330534164
lacO2	minus35_33T	minus10_7A	O3_leftSym	1.26155101639698	1.08962859114737
O1_rightSym	minus35_31A_32C	minus10_12A	O3_rightSym	1.07356456927467	0.772710776039739
lacOscram	minus35cons	minus10_12G	O3_rightSym	6.68011246644186	7.49879221061372
lacO1	minus35_30C_33T	minus10cons	lacO1	1.40186700419952	1.00613730167295
lacOscram	minus35_30C_33T	minus10_12G	O2_leftSym	1.17724737037236	0.589466673164709
lacO3	minus35_31A_32C	minus10cons	lacOsym	1.07309100140661	3.85716582845593
lacOsym	minus35_33T	minus10_12G	lacOsym	1.32252376488008	0.918432722818591
O2_rightSym	minus35_30C_33T	minus10cons	lacOscram	4.09558408150345	2.99316124869596
O2_leftSym	minus35_31A_32C	minus10cons	O2_leftSym	26.539257595452	25.1752837977296
O1_rightSym	minus35_30C_33T	minus10_12G	O2_leftSym	1.00951243495968	1.09723189823904
lacOsym	minus35_33T	minus10_12G	O3_leftSym	3.30743301674294	1.3080658302102
lacO1	minus35cons	minus10_12A	lacO2	1.32813387666317	0.740534845517154
lacO3	minus35cons	minus10_12A	lacO2	1.59345130572904	1.22216313465618
lacOsym	minus35cons	minus10cons	O2_leftSym	8.99474415060861	8.76551551924934
O2_leftSym	minus35_30C_33T	minus10_12G	lacO1	0.685508545335172	0.805078025829468
lacO1	minus35_30C_33T	minus10_7A	lacO3	1.84210946925888	1.38504404165242
O3_leftSym	minus35cons	minus10cons	O1_rightSym	50.568429734537	34.4104031862453
O2_rightSym	minus35cons	minus10_12G	O2_rightSym	2.86626503316825	5.42987256212366
O2_rightSym	minus35cons	minus10_7A	lacO3	5.34208383689509	6.82241718607044
lacOscram	minus35cons	minus10cons	O3_rightSym	26.3820471334773	21.8586695846503
O1_rightSym	minus35_31A_32C	minus10_7A	O3_rightSym	1.83109674887388	1.40918294525428
lacO3	minus35_31A_32C	minus10_12G	lacOscram	1.39020188917339	1.20136904903863
lacOscram	minus35_30C_33T	minus10_7A	lacO1	1.60176432633153	1.39947726776978
O3_rightSym	minus35_31A_32C	minus10cons	lacOscram	8.56280288609111	7.08468712625286
O2_leftSym	minus35_31A_32C	minus10_7A	O2_rightSym	1.16967572522788	0.824792778590287
lacO3	minus35_31A_32C	minus10_7A	lacO2	1.41047468517847	1.04196798797993
lacO2	minus35_31A_32C	minus10cons	O2_leftSym	8.24534622869351	8.21012756696205
O2_rightSym	minus35_30C_33T	minus10_7A	lacO1	1.65963153722646	1.05919836054105
lacO2	minus35_31A_32C	minus10_12G	O1_rightSym	1.56687281002586	1.70035124858472
O2_leftSym	minus35_33T	minus10_12G	lacO3	1.31046703750932	0.891259257565625
O2_leftSym	minus35_33T	minus10_7A	lacOsym	1.15595369422513	1.05889388695645
O2_rightSym	minus35_31A_32C	minus10_12G	lacO3	1.49155403090581	1.67502709209096
lacO3	minus35_30C_33T	minus10cons	O3_rightSym	2.00658168292928	0.759605834456065
lacO3	minus35_33T	minus10cons	O1_rightSym	10.0574575973805	6.03045653349059
lacO1	minus35cons	minus10_7A	lacO1	0.965948131659132	2.34419110721861
lacO2	minus35_30C_33T	minus10_12A	O2_rightSym	0.975346041180382	0.925895245985978
O2_rightSym	minus35_33T	minus10_12G	lacOsym	1.33252970613946	1.1357878655265
lacO3	minus35_31A_32C	minus10_7A	lacO3	1.61807862827777	1.1726554871944
O2_leftSym	minus35_33T	minus10_12A	lacOsym	2.48265980920459	1.62367286838662
lacO1	minus35_31A_32C	minus10_12A	lacOscram	1.49168703855647	0.853696589825275
lacO3	minus35cons	minus10_12G	O3_rightSym	4.7809087052595	3.67552979947039
O2_rightSym	minus35_31A_32C	minus10cons	O3_rightSym	4.17033523860578	3.65787834208887
lacO2	minus35_33T	minus10cons	lacO2	5.52627111992944	4.0710143271197
O2_leftSym	minus35cons	minus10_12A	lacO2	1.25473915049286	1.37163792456774
lacO1	minus35_31A_32C	minus10_12G	lacO1	1.12169314103583	1.63210723087214
O3_rightSym	minus35_33T	minus10cons	O3_leftSym	5.66412400876624	4.92435522143811
lacOscram	minus35_33T	minus10cons	lacOscram	2.23552026794611	1.9266251543247
lacOsym	minus35_33T	minus10_7A	O2_rightSym	1.45524655741765	1.69408930673927
lacO1	minus35_33T	minus10cons	lacO1	0.752325761844288	2.83617082399926
lacO2	minus35_31A_32C	minus10_7A	lacOscram	1.39974952233353	0.999018757668097
lacOsym	minus35_31A_32C	minus10_12A	O1_rightSym	0.619551992476483	0.551805839154334
O2_rightSym	minus35cons	minus10_12A	lacO2	1.64020590780113	1.58586916541934
lacOsym	minus35_30C_33T	minus10_12G	lacO2	0.364901493953295	0.432334434724273
lacOsym	minus35_33T	minus10cons	O3_rightSym	4.87778721837035	4.16279217163506
O3_rightSym	minus35cons	minus10_12G	O2_leftSym	5.54818574084293	3.79974042948068
O1_rightSym	minus35_31A_32C	minus10_12A	O2_leftSym	1.38405207930403	1.16317823080604
lacO3	minus35_33T	minus10_7A	O2_leftSym	1.48080840624376	1.19161540179763
O3_leftSym	minus35_30C_33T	minus10_12G	lacOsym	1.3068189564993	1.1946263314168
lacOscram	minus35cons	minus10_12A	lacO2	1.6142113633779	1.98750400267375
O2_leftSym	minus35_31A_32C	minus10cons	O1_rightSym	21.6000388962372	17.6395363890381
O2_rightSym	minus35_33T	minus10_12A	lacO2	0.679934540535963	0.580997629691705
O3_leftSym	minus35cons	minus10_7A	O1_rightSym	4.79771870504562	3.85008455245718
lacOsym	minus35_33T	minus10_12A	lacOscram	1.06733285244927	0.980552216690441
O1_rightSym	minus35_30C_33T	minus10_12G	O3_rightSym	0.378749277679293	0.185795265774626
lacO2	minus35_33T	minus10_7A	O1_rightSym	0.96231317784477	0.743002274369097
O3_rightSym	minus35cons	minus10_12G	O3_rightSym	2.53221304223335	2.67687892787898
lacOscram	minus35_30C_33T	minus10_12A	lacO2	0.840331380090273	0.863635776034341
lacO3	minus35_33T	minus10_12A	O3_rightSym	1.48303013119701	1.15108517047496
lacO2	minus35_33T	minus10_12A	O2_leftSym	1.1603484186994	0.96981696233099
lacO1	minus35_31A_32C	minus10_7A	lacO2	0.993579414726004	0.900134214559707
O2_rightSym	minus35_33T	minus10_12G	O2_leftSym	2.02299134309369	1.68059095978466
lacOscram	minus35_33T	minus10_12G	O2_leftSym	1.05577600335666	0.857828676599231
O2_rightSym	minus35cons	minus10_12G	lacO2	3.60893297838045	2.83787183593964
lacOscram	minus35_30C_33T	minus10_12G	O3_rightSym	0.82889076455608	0.924355670028589
O3_rightSym	minus35_33T	minus10cons	lacOsym	1.6289185229674	5.40598215579065
O1_rightSym	minus35_31A_32C	minus10cons	O1_rightSym	16.8767120787616	14.0436911606748
lacOsym	minus35_30C_33T	minus10_7A	O1_rightSym	0.864372010447189	0.726414844413314
O3_leftSym	minus35_31A_32C	minus10_7A	O3_leftSym	1.5764533710938	1.52602866273844
O3_rightSym	minus35_30C_33T	minus10cons	lacOsym	0.681327955534394	0.55142246278765
O1_rightSym	minus35_30C_33T	minus10_12G	lacOscram	1.20949954389682	0.895003442948529
O2_leftSym	minus35_30C_33T	minus10_7A	O3_rightSym	0.765877297630366	0.456801411274469
O2_rightSym	minus35_31A_32C	minus10_12G	O3_leftSym	1.77562020175646	1.06847711182076
lacOsym	minus35_31A_32C	minus10cons	lacO1	1.29566945960867	5.17157297645742
lacO1	minus35_31A_32C	minus10_7A	O3_rightSym	1.9595583711879	1.36467786772787
lacOsym	minus35cons	minus10_7A	O2_rightSym	1.83988613104952	3.11641898864809
O3_rightSym	minus35cons	minus10_7A	lacO1	1.83567950004272	2.58526680704209
lacO2	minus35_30C_33T	minus10_7A	O3_rightSym	1.48926927468685	1.28798129271073
lacO3	minus35cons	minus10_12G	O2_rightSym	2.22289365150884	5.38713899542535
lacO3	minus35_33T	minus10_7A	O1_rightSym	1.38756046429451	1.09344472689206
O3_rightSym	minus35_31A_32C	minus10_12A	lacO2	0.676636057853525	0.452416636173163
O3_rightSym	minus35_31A_32C	minus10cons	O1_rightSym	8.32014439104163	5.86912117910604
O1_rightSym	minus35cons	minus10_12A	lacOscram	2.11940181089345	2.2492672014945
O1_rightSym	minus35_30C_33T	minus10_12A	lacOsym	1.84369326532327	2.01097257715477
O2_leftSym	minus35_30C_33T	minus10_12A	lacO1	0.761279299786795	0.517095465517182
O3_rightSym	minus35cons	minus10cons	O3_leftSym	29.0659605688424	21.6492779468673
lacOsym	minus35_30C_33T	minus10_7A	lacOsym	0.843755008981086	0.522178986951666
O2_rightSym	minus35_30C_33T	minus10_12A	O3_leftSym	1.11965431329152	0.755912583002366
lacO2	minus35_30C_33T	minus10_12G	lacOscram	0.717511031203557	1.29019570922094
O2_rightSym	minus35_31A_32C	minus10cons	lacOscram	11.4361536467718	10.2252547253907
lacOscram	minus35_30C_33T	minus10cons	O3_rightSym	1.41333640633881	0.966579184977292
lacO2	minus35cons	minus10_12A	O3_leftSym	4.87169178099646	3.90057733163238
lacO1	minus35_30C_33T	minus10cons	O1_rightSym	1.31277252865428	1.3589412823159
O3_rightSym	minus35_30C_33T	minus10_12G	lacOscram	0.827751692209387	0.451667185299656
lacO1	minus35_31A_32C	minus10_12G	lacO2	0.65977314877902	0.584712003275634
lacOscram	minus35_31A_32C	minus10_12G	O2_leftSym	0.698544710969689	0.622148688865535
lacO2	minus35_31A_32C	minus10cons	lacO3	11.9393687105784	9.12532015429599
O2_leftSym	minus35_33T	minus10_12G	lacOsym	0.810260202118871	0.737880987424373
O2_rightSym	minus35_30C_33T	minus10cons	O2_rightSym	1.39384867017038	1.57440975796487
O1_rightSym	minus35cons	minus10_12G	O1_rightSym	2.46441011374099	2.46966099549992
lacO2	minus35cons	minus10_7A	lacO3	2.98084132483383	2.22668087208154
lacOsym	minus35cons	minus10_7A	O2_leftSym	6.56059004422719	5.33005280822618
O2_rightSym	minus35_30C_33T	minus10cons	lacOsym	0.684714347546958	2.91694650905651
O2_leftSym	minus35_31A_32C	minus10_7A	O3_leftSym	1.1114936523903	0.772987886337205
O2_rightSym	minus35cons	minus10_7A	O3_rightSym	3.46189572618929	3.10202510241929
O2_rightSym	minus35_33T	minus10cons	O1_rightSym	4.79426034992396	6.02146552976178
O2_rightSym	minus35cons	minus10cons	O2_rightSym	9.82344685762694	22.3880159085175
O1_rightSym	minus35_31A_32C	minus10_12G	O3_leftSym	1.99274226643956	1.67091344289258
O1_rightSym	minus35_33T	minus10_12A	lacOsym	0.620989343506711	0.49958647057711
lacO2	minus35cons	minus10_12G	O2_leftSym	2.66288947520874	2.35222479385213
O3_rightSym	minus35_33T	minus10_12G	O3_rightSym	2.67873261705547	1.79305431198055
O2_rightSym	minus35_30C_33T	minus10_7A	lacOsym	0.830950567008917	0.282185329387465
O2_rightSym	minus35_31A_32C	minus10_12A	O2_rightSym	1.54540688243238	1.27400956073472
lacO2	minus35_31A_32C	minus10cons	lacOscram	6.38593285177185	5.79587057874421
lacOscram	minus35_30C_33T	minus10_12G	O2_rightSym	1.10322812692782	1.00366519727358
O3_rightSym	minus35_33T	minus10_12G	O2_leftSym	0.771761635346998	0.65884794282536
O3_leftSym	minus35_30C_33T	minus10_7A	lacO1	0.702688571034158	0.629872652502899
O2_rightSym	minus35_31A_32C	minus10_12A	lacO1	1.73680496868316	2.30233915521463
O2_rightSym	minus35_31A_32C	minus10_7A	O2_rightSym	1.70752569112418	1.04417897101792
O2_leftSym	minus35_33T	minus10_12A	lacO3	1.06683832081692	1.11752297748654
O3_rightSym	minus35_30C_33T	minus10_12G	O1_rightSym	0.921463491399144	0.645197552705293
lacOsym	minus35_33T	minus10_12A	O2_rightSym	0.583571169884121	0.402594512968098
O1_rightSym	minus35_30C_33T	minus10cons	O2_leftSym	1.66881570672609	1.0755160486836
O3_leftSym	minus35_33T	minus10cons	lacO1	1.88380783648148	3.74332375657987
O1_rightSym	minus35_33T	minus10_12A	O2_rightSym	0.881269409160381	1.00813485915713
O1_rightSym	minus35_33T	minus10_12A	O2_leftSym	0.803025396115449	0.44374376876142
O2_leftSym	minus35_30C_33T	minus10_12A	O3_rightSym	0.998121735571764	0.866245453015099
lacOscram	minus35_33T	minus10_7A	lacOsym	0.491093124488678	0.392932178061563
O3_leftSym	minus35_30C_33T	minus10_12A	lacOscram	1.34786588480948	1.21758900928793
lacO3	minus35_33T	minus10_7A	O3_rightSym	0.600323182950228	0.622536135735759
O3_leftSym	minus35_31A_32C	minus10_7A	lacO3	1.31054644405786	1.42391676659779
lacOsym	minus35_33T	minus10cons	O2_rightSym	2.49762878998615	3.91652960277685
lacO2	minus35_30C_33T	minus10_12G	O2_rightSym	1.01697995174504	0.605084598228989
O2_leftSym	minus35_33T	minus10_12G	lacOscram	1.14980327062278	0.669203484655095
lacO2	minus35cons	minus10_12A	lacOscram	5.58771503633231	3.58192388966383
lacO1	minus35_31A_32C	minus10_12A	lacO2	1.06539457145297	0.697759435075285
lacOsym	minus35_30C_33T	minus10_12G	O2_rightSym	1.01927218391055	0.930665175754827
lacO1	minus35_31A_32C	minus10_12A	O2_leftSym	0.858871691115785	0.640044462786762
lacOscram	minus35cons	minus10cons	lacO1	8.59823606070579	22.4971380434897
O2_rightSym	minus35_30C_33T	minus10_7A	O2_leftSym	0.897438068349492	0.764662372379994
O2_rightSym	minus35cons	minus10_12G	O3_leftSym	3.50162252315802	4.9963673810423
lacO2	minus35_33T	minus10_7A	O2_rightSym	13.8966775894764	11.0712192883058
lacOscram	minus35_33T	minus10_12A	O2_rightSym	1.24321378963416	0.892819484941842
lacOscram	minus35_31A_32C	minus10_12G	O3_leftSym	1.62890726412841	1.57330675958129
lacO1	minus35_33T	minus10_7A	lacOsym	0.580388287034811	0.778989243345499
O1_rightSym	minus35_30C_33T	minus10_12A	lacO1	1.21884931788318	0.813087931386774
O2_rightSym	minus35_33T	minus10_12A	lacOsym	0.48900856095123	0.386475378308905
lacOsym	minus35_31A_32C	minus10_7A	lacOsym	2.24702517546707	1.18999418301683
lacO2	minus35_30C_33T	minus10_12G	lacOsym	1.16651828588205	1.17385975565661
lacO1	minus35_31A_32C	minus10cons	O3_rightSym	10.1830566761008	7.82599088571754
lacO2	minus35_31A_32C	minus10_7A	lacO2	1.59861064238361	1.21000138060478
lacO1	minus35_30C_33T	minus10_12A	lacOscram	2.86583880662615	1.75224014896979
O2_leftSym	minus35_31A_32C	minus10_7A	lacOscram	1.8989824542945	1.31004351633416
O2_leftSym	minus35cons	minus10_12A	O3_rightSym	1.27664811927121	1.89250132840451
O1_rightSym	minus35cons	minus10_7A	O3_leftSym	5.12754590693401	3.02499802966536
O2_rightSym	minus35_31A_32C	minus10_7A	O3_rightSym	0.919970052476193	0.833468438393436
O1_rightSym	minus35cons	minus10_7A	lacO2	4.31944320331608	3.43431469453413
lacO1	minus35_33T	minus10cons	O2_rightSym	1.81826890410706	4.13605545806044
O2_leftSym	minus35cons	minus10_7A	lacO3	8.58178344766245	6.67171052631579
lacOsym	minus35_30C_33T	minus10_12A	lacO1	1.40901198624002	1.39745538306271
lacOsym	minus35_30C_33T	minus10_7A	lacO1	1.23948472098018	1.08511728490023
O2_leftSym	minus35cons	minus10cons	O2_rightSym	25.1510038567655	22.2991893171164
lacO3	minus35_33T	minus10_12G	lacOsym	0.522379619899856	0.361777268791254
lacOsym	minus35_31A_32C	minus10cons	O2_leftSym	7.77390420094124	9.33159219717201
O2_rightSym	minus35_31A_32C	minus10cons	O2_leftSym	24.0259053327002	22.1369415570066
lacOscram	minus35cons	minus10_12A	O1_rightSym	1.4106465625027	1.51015240378729
O3_rightSym	minus35_31A_32C	minus10cons	O3_rightSym	13.8775736684379	11.9796907822654
lacO3	minus35_33T	minus10_7A	lacO2	0.662882460790889	0.771232313465662
O2_rightSym	minus35cons	minus10_12A	O1_rightSym	1.41046344479827	1.95780961548804
O2_rightSym	minus35_33T	minus10cons	O2_leftSym	3.3218553154765	2.62408763201259
lacO2	minus35cons	minus10_12G	lacO1	0.62705674784721	1.32152697985897
lacO2	minus35_30C_33T	minus10_12G	O1_rightSym	0.317945642755231	0.427164308506999
O1_rightSym	minus35_30C_33T	minus10_7A	O2_leftSym	0.663789367061114	0.353355112918133
O1_rightSym	minus35_33T	minus10_7A	lacO3	1.24309203175739	0.600704148094589
lacOscram	minus35_31A_32C	minus10cons	lacO2	7.76707041045096	6.57100566272393
O1_rightSym	minus35_31A_32C	minus10cons	lacOscram	14.206424534038	11.0175280398148
lacO1	minus35_33T	minus10cons	lacOsym	0.471145790594231	1.26533828573253
lacO2	minus35_33T	minus10cons	lacOsym	0.958591361874638	2.444241400755
O2_leftSym	minus35_31A_32C	minus10cons	O3_leftSym	11.6529549042727	10.2730346777795
lacO2	minus35cons	minus10_7A	lacOsym	1.49781149791515	2.59210995402946
lacO2	minus35_33T	minus10_12G	lacOsym	1.42262711567654	1.00239731682147
O1_rightSym	minus35cons	minus10cons	lacOscram	43.4525653118233	20.7286895408158
O1_rightSym	minus35_31A_32C	minus10_12A	O2_rightSym	0.524981501648981	0.704260061636077
lacO1	minus35_30C_33T	minus10_12A	lacO1	0.933819384839942	0.689361915027481
lacO1	minus35cons	minus10cons	O2_rightSym	7.21487309844256	20.9221053503905
O1_rightSym	minus35_30C_33T	minus10_12G	O3_leftSym	0.828338906529917	0.887311748963636
O2_rightSym	minus35_30C_33T	minus10_7A	O3_leftSym	0.643156530213196	0.374111440674908
lacOscram	minus35_33T	minus10_12A	O2_leftSym	0.970655403242278	0.721663208159852
lacO1	minus35_33T	minus10_7A	lacOscram	1.00393115455386	0.829046832271807
O2_rightSym	minus35cons	minus10_12A	O2_leftSym	2.39332938433198	2.50171032493014
O2_leftSym	minus35_31A_32C	minus10_12A	lacO2	0.739931766915541	0.504819497825395
lacO1	minus35_33T	minus10_12A	lacOscram	1.51463636148581	0.986031611625007
lacOsym	minus35_30C_33T	minus10_12A	O3_rightSym	0.856894417292693	0.3462907197631
O3_leftSym	minus35_30C_33T	minus10_12G	O2_leftSym	0.945038589734324	0.642140331984896
lacOsym	minus35_33T	minus10cons	O1_rightSym	5.40298344950486	7.84390105116313
O2_rightSym	minus35_33T	minus10_12A	lacOscram	1.56235718093105	1.35285565358213
O3_rightSym	minus35_33T	minus10cons	O2_leftSym	4.71453544128955	4.27270545472
O3_leftSym	minus35_30C_33T	minus10_12A	lacO2	0.753938170047003	0.788437909505522
O3_rightSym	minus35cons	minus10_12A	O2_leftSym	3.22930536059268	2.8164184749133
O3_rightSym	minus35_30C_33T	minus10cons	O2_rightSym	1.57705640848296	1.04029612879046
lacO2	minus35_31A_32C	minus10_12A	lacO1	0.561762014043581	0.683233498053744
lacO2	minus35_33T	minus10_12A	lacOscram	0.92766959590444	0.514635933111342
O3_leftSym	minus35_31A_32C	minus10_12A	lacO2	1.19251065074719	1.40822475347345
lacO3	minus35_30C_33T	minus10_7A	O3_leftSym	0.988765647798316	0.808269094698967
O3_leftSym	minus35_33T	minus10_12G	O2_leftSym	6.12171354817926	5.70007103122238
lacOsym	minus35_33T	minus10_12A	O2_leftSym	1.3454922394318	1.03849456836854
O3_leftSym	minus35_33T	minus10cons	O2_rightSym	4.39951253801006	4.09445205384162
O2_rightSym	minus35cons	minus10cons	lacO3	8.89063077470157	7.88575344611529
O3_rightSym	minus35_33T	minus10_12A	O2_rightSym	1.07631502950702	0.941697118882065
O3_rightSym	minus35_30C_33T	minus10_7A	O3_rightSym	1.30805222116097	0.989110550158839
O2_leftSym	minus35_33T	minus10_12A	O2_leftSym	1.80098780667982	2.48574182373317
O3_rightSym	minus35cons	minus10_12G	lacO2	3.73791447099709	2.90485602167432
O3_leftSym	minus35_31A_32C	minus10_12G	lacOsym	0.704226238667353	0.616391222583173
O3_rightSym	minus35_30C_33T	minus10_7A	O3_leftSym	1.05676231624723	1.13490902114356
O2_rightSym	minus35_30C_33T	minus10_7A	lacO2	1.30503627381847	1.08268978183745
O2_leftSym	minus35_31A_32C	minus10_12G	O2_rightSym	2.52561161105926	1.77415904466044
lacO2	minus35_31A_32C	minus10_7A	O2_leftSym	1.85066476568423	1.40172203361438
lacO2	minus35_33T	minus10_12A	O1_rightSym	0.536506274093314	0.437189533153065
lacO2	minus35_33T	minus10cons	O1_rightSym	6.01930802016461	4.4501542012571
O3_rightSym	minus35cons	minus10cons	lacO1	6.685117479038	12.2965441514012
O1_rightSym	minus35cons	minus10cons	O3_leftSym	10.8475016014672	8.31978229888447
O2_rightSym	minus35_33T	minus10_12G	O3_rightSym	1.67878010835437	1.24313554998679
O2_leftSym	minus35_30C_33T	minus10cons	lacO2	1.13986339757632	0.891429308565531
O2_rightSym	minus35_30C_33T	minus10_12A	O2_rightSym	1.56777343349889	1.44829967074549
O1_rightSym	minus35_33T	minus10cons	lacOsym	0.655160683727955	2.08315635428798
O3_rightSym	minus35_30C_33T	minus10_12G	lacOsym	0.470972099846626	0.525158625790359
O2_rightSym	minus35cons	minus10_12G	lacO1	2.25098007610373	4.86503373413626
O1_rightSym	minus35_31A_32C	minus10cons	lacO3	8.16635251050711	7.87774810405937
lacO1	minus35cons	minus10_12A	O3_leftSym	3.22165105146101	2.82857765673855
lacO3	minus35_33T	minus10_12A	lacO1	0.768965115977464	0.547974287531496
O3_rightSym	minus35_33T	minus10_12G	lacO1	2.01163573134826	1.51254459463087
lacO1	minus35cons	minus10_12G	O2_leftSym	10.06211157007	10.4567758897183
lacOscram	minus35_30C_33T	minus10_7A	O1_rightSym	1.56495409617477	1.12744291027901
O1_rightSym	minus35cons	minus10_12G	lacO2	2.86893885807114	2.59125960325651
O1_rightSym	minus35cons	minus10_12G	O2_leftSym	5.61787929176764	5.94568013730436
lacO2	minus35_31A_32C	minus10_12A	O2_rightSym	2.43264102990932	1.7564411639416
lacO1	minus35cons	minus10_12G	lacO2	5.53104474164474	4.6385367536223
O1_rightSym	minus35_31A_32C	minus10_12G	lacO1	2.10774881238689	2.48795781495057
O1_rightSym	minus35_33T	minus10cons	lacO3	7.86001287946179	6.72165708388619
lacO2	minus35_33T	minus10_7A	lacO3	0.718136761397964	0.985824212202227
O2_leftSym	minus35_31A_32C	minus10_12G	lacOscram	0.853646577845535	0.780600188824545
lacO3	minus35_30C_33T	minus10cons	lacO1	0.917238139120872	1.56145617116017
lacO2	minus35_33T	minus10_7A	lacOsym	1.06853159628769	0.683842399064262
O3_rightSym	minus35_31A_32C	minus10_7A	lacOsym	0.759129722795697	0.57590094557248
O2_rightSym	minus35cons	minus10_12A	lacOsym	1.11598494666662	0.892496512047258
O2_leftSym	minus35_33T	minus10_12A	O3_rightSym	0.881579893791664	0.779144366870099
lacOsym	minus35_30C_33T	minus10cons	lacO2	1.3485990523929	1.06392381018921
O2_rightSym	minus35_33T	minus10cons	O3_leftSym	4.01580473849395	4.46944908120817
lacO3	minus35cons	minus10_12A	O2_rightSym	1.63115892481885	1.63556589426462
lacOscram	minus35cons	minus10_7A	O2_leftSym	2.59948840919819	1.59212864621233
O3_rightSym	minus35_31A_32C	minus10_7A	O3_rightSym	2.6262700309232	1.90221114346062
O3_rightSym	minus35_31A_32C	minus10_12A	lacO3	1.00057557689723	1.04730819106612
lacO1	minus35_33T	minus10_7A	O2_rightSym	0.669259516378582	0.97477283894849
O3_rightSym	minus35_31A_32C	minus10_12A	O3_leftSym	0.787238435746498	0.760316979217013
lacOsym	minus35_31A_32C	minus10cons	O3_rightSym	4.56447914876095	4.09504535080549
O1_rightSym	minus35_33T	minus10cons	lacO2	5.35849577592309	3.84021418235857
lacO1	minus35cons	minus10_7A	lacOscram	5.00306218828194	4.9435290356134
lacOsym	minus35_33T	minus10cons	lacOscram	3.62645012056787	3.0740339693046
O3_leftSym	minus35_31A_32C	minus10_12G	O2_leftSym	0.771289319417954	0.6999693940907
lacOsym	minus35_30C_33T	minus10_12A	O3_leftSym	0.466758087774434	0.36733761396181
lacOsym	minus35_30C_33T	minus10_12G	O2_leftSym	1.25532450971063	0.8860824028515
lacO2	minus35cons	minus10_12A	lacO1	2.4541212094075	2.72240294190323
lacO3	minus35_31A_32C	minus10cons	O3_leftSym	24.5644048361896	18.8050717356993
lacO2	minus35_31A_32C	minus10cons	lacO1	4.39097935997261	10.9995866855808
lacO1	minus35_33T	minus10_12A	lacO2	1.10236507076846	0.976496053078658
lacO3	minus35_31A_32C	minus10cons	O1_rightSym	10.6315416715449	6.25585237188397
O1_rightSym	minus35cons	minus10_12G	O3_rightSym	3.75662100884966	2.23316836119237
O2_leftSym	minus35_33T	minus10_7A	O2_rightSym	0.653982477214833	0.641096875745822
O2_rightSym	minus35cons	minus10_12A	lacOscram	2.01030970083797	1.59272542726082
lacO3	minus35_31A_32C	minus10_12G	O2_rightSym	0.704338903467129	0.643556692260889
lacO3	minus35cons	minus10_12G	O2_leftSym	5.52131993726778	4.7149118286384
lacO1	minus35cons	minus10_12G	lacO1	1.13433115588534	2.58006900474871
O2_leftSym	minus35_31A_32C	minus10_12G	lacO1	1.28214585345744	1.54054727004641
O1_rightSym	minus35_33T	minus10_12A	lacO2	1.22510371316554	0.795864029940307
O2_leftSym	minus35_31A_32C	minus10_7A	lacO1	1.29132568325308	1.24477055604481
O3_rightSym	minus35_31A_32C	minus10_7A	O1_rightSym	1.26361353084532	0.796771356356857
O2_leftSym	minus35cons	minus10_7A	O3_rightSym	5.88372778800234	4.18667791723284
O3_leftSym	minus35_31A_32C	minus10_12A	lacOscram	0.631742074689865	0.333127191071417
O3_leftSym	minus35cons	minus10_12A	lacO3	1.78155529806548	2.20963646398114
O3_rightSym	minus35_33T	minus10cons	O1_rightSym	5.15884942680156	4.24579448952866
O2_rightSym	minus35cons	minus10_12A	O3_rightSym	1.59729284626011	1.33533462487068
O3_rightSym	minus35cons	minus10_12A	lacO2	1.48816444285822	1.37851118906621
O1_rightSym	minus35cons	minus10_12A	O3_leftSym	1.97684182897106	1.73240565590728
lacOsym	minus35_31A_32C	minus10_12A	lacOscram	0.891781966297834	0.455222027788995
lacO2	minus35_33T	minus10_7A	lacO2	0.638279076581327	0.553631839459615
lacO3	minus35_31A_32C	minus10_12A	lacO2	1.22033561215128	0.656564956435572
O1_rightSym	minus35_30C_33T	minus10_7A	O3_rightSym	0.655135559492622	0.581014417838311
O2_rightSym	minus35_30C_33T	minus10_12G	O3_leftSym	0.769273064456535	0.472217121851986
lacO1	minus35_33T	minus10cons	lacO2	1.53395550161264	2.18352556764764
O3_leftSym	minus35_30C_33T	minus10_7A	lacO3	1.49555980301	0.622422790109205
lacO1	minus35_30C_33T	minus10_12G	O2_rightSym	0.534790135537266	0.351477959604895
lacOsym	minus35_31A_32C	minus10_7A	O3_rightSym	1.99451424834491	1.33489656367922
lacOscram	minus35_31A_32C	minus10_7A	O3_leftSym	1.64831895398423	0.976276703482985
O3_rightSym	minus35_30C_33T	minus10cons	lacO3	0.709529990486306	0.683898907574279
lacO1	minus35_31A_32C	minus10_7A	lacO3	0.85121109848404	0.964849025373253
lacOscram	minus35_33T	minus10_12A	O1_rightSym	0.727567259925974	0.551791174174501
lacOsym	minus35cons	minus10cons	O3_rightSym	32.3167990387645	28.3488051780243
lacO3	minus35_33T	minus10_7A	O3_leftSym	1.25903625940304	1.13369342136559
O3_rightSym	minus35cons	minus10_7A	O3_leftSym	3.43220791189376	2.59743212238135
O3_leftSym	minus35_33T	minus10_12G	lacO1	1.05194752072657	0.8233372772243
O1_rightSym	minus35_30C_33T	minus10_7A	lacO1	0.904079032744242	0.756365046390658
O2_rightSym	minus35_31A_32C	minus10_12A	O1_rightSym	1.14132126985007	0.500969329224177
lacO3	minus35cons	minus10_12G	lacO3	3.64353239851004	3.4767147731544
O3_rightSym	minus35cons	minus10_7A	lacO2	3.71442466355868	3.33343364201139
lacO3	minus35cons	minus10_12A	O2_leftSym	2.05861560253391	1.40310827292251
lacO1	minus35_31A_32C	minus10_7A	O3_leftSym	0.977708096231718	0.656426378919395
O3_leftSym	minus35_30C_33T	minus10cons	O2_rightSym	2.08565239270783	2.25886707421149
O2_rightSym	minus35_31A_32C	minus10_7A	lacO3	0.799373808016828	0.636244560393167
O3_rightSym	minus35_30C_33T	minus10_12A	lacO2	0.994752073505978	0.693691441806539
O3_rightSym	minus35cons	minus10cons	O2_leftSym	12.5079544418619	10.1558472470637
O3_leftSym	minus35_33T	minus10_12A	lacO3	1.03751128933031	0.656829102174694
lacOscram	minus35_31A_32C	minus10_12G	lacO1	1.28852281829004	1.19628344692596
O3_leftSym	minus35_30C_33T	minus10cons	O1_rightSym	1.00753271896602	0.855143791992808
O2_leftSym	minus35_31A_32C	minus10_12A	lacOsym	0.502101091914582	0.658446054847506
O3_leftSym	minus35cons	minus10_7A	lacO2	3.60156104409837	3.08653688432645
lacOscram	minus35_30C_33T	minus10_12A	O3_leftSym	1.37391790349719	0.56741796626888
lacO2	minus35_33T	minus10cons	lacO3	3.92711255802592	2.99561891742343
O3_leftSym	minus35_31A_32C	minus10cons	O3_leftSym	12.8486826669044	9.30470810897678
O3_leftSym	minus35cons	minus10_12G	O3_leftSym	4.29396539516009	3.65132665594222
O3_leftSym	minus35_30C_33T	minus10_12A	lacOsym	0.589044945942681	0.631383193712535
O2_rightSym	minus35_33T	minus10_7A	lacOsym	1.75448327959199	1.28285843084626
lacO3	minus35_33T	minus10cons	O3_leftSym	8.88269516003266	8.73099902384232
O2_leftSym	minus35_33T	minus10cons	lacOscram	3.97625289131318	4.04742587328505
lacO3	minus35cons	minus10cons	lacOsym	4.33776165120151	37.6332907046547
O2_leftSym	minus35_33T	minus10_7A	lacO1	1.01691622895426	0.653550521206954
O3_leftSym	minus35_30C_33T	minus10_12G	lacO1	0.638700819125024	0.649571405826835
O2_rightSym	minus35_31A_32C	minus10_12A	lacO2	1.39763472733362	1.03942759786179
O3_rightSym	minus35cons	minus10_12G	O3_leftSym	5.47318845426715	5.07856668139145
O2_leftSym	minus35cons	minus10_12A	O1_rightSym	2.87985260651396	1.95528811612133
lacO3	minus35cons	minus10cons	O2_leftSym	21.6691682035863	23.7273316327509
O3_leftSym	minus35_33T	minus10_12A	lacOsym	0.531096975081393	0.504308678435375
lacO3	minus35_30C_33T	minus10_12G	lacO1	0.8361742883843	0.538886755472204
O3_rightSym	minus35_30C_33T	minus10cons	O3_rightSym	1.2154808416376	0.875354200556226
lacO2	minus35_33T	minus10_12A	lacOsym	1.12199394101219	0.67442570426148
lacO3	minus35cons	minus10cons	lacOscram	19.7080425337963	16.4227670059041
lacO2	minus35_31A_32C	minus10_12A	lacO3	1.06544836791632	0.757591981748788
lacOsym	minus35_31A_32C	minus10_7A	lacO1	0.353342181806586	0.176859907910703
O3_rightSym	minus35cons	minus10_7A	O1_rightSym	2.17296110783473	1.65577219978398
O2_rightSym	minus35cons	minus10cons	O3_rightSym	36.0909303924431	28.8526625434382
lacO3	minus35_31A_32C	minus10cons	O2_rightSym	7.73976777405124	10.2815676040718
O1_rightSym	minus35_30C_33T	minus10_12G	lacO2	0.344073343993969	0.68056324895663
O3_rightSym	minus35_31A_32C	minus10cons	O3_leftSym	21.2414836680873	13.9522995288341
lacO1	minus35_33T	minus10_12G	O1_rightSym	0.712341880736544	0.744515139782824
lacOsym	minus35cons	minus10_12A	O3_rightSym	1.94823400704899	1.58721278514869
lacO1	minus35_30C_33T	minus10_12A	lacOsym	1.19916483630878	0.910281108461787
O2_leftSym	minus35_31A_32C	minus10_12G	O3_rightSym	0.92592320908368	1.1537983977812
O2_leftSym	minus35_33T	minus10cons	O1_rightSym	8.74625518838044	5.0765885301489
lacOscram	minus35_33T	minus10_12A	O3_leftSym	1.4049302021105	0.783305748545386
lacO1	minus35_30C_33T	minus10_12A	O2_leftSym	1.42573157108312	0.857205346043509
O2_rightSym	minus35_31A_32C	minus10_12G	lacO2	3.13526078995131	2.24612809650447
lacO3	minus35_31A_32C	minus10cons	lacO1	3.46946893399479	13.0708157654159
lacOsym	minus35_31A_32C	minus10_7A	O3_leftSym	0.561801163112867	0.572105113122311
O2_leftSym	minus35_31A_32C	minus10cons	O3_rightSym	4.81357315022541	5.14469812599708
lacO2	minus35cons	minus10cons	lacO1	11.696476434091	38.4562790314073
lacO2	minus35_30C_33T	minus10_12A	O1_rightSym	0.499281314413899	0.383956890162015
O2_leftSym	minus35_33T	minus10cons	O3_leftSym	5.09194386242373	4.604594983679
lacO1	minus35cons	minus10cons	O2_leftSym	17.6226269212775	22.4760130718954
O3_leftSym	minus35_30C_33T	minus10_12A	lacO3	2.34020353395554	1.35855653671533
lacOsym	minus35_31A_32C	minus10_12G	lacO3	1.99276730602159	1.66851808649429
lacO3	minus35_30C_33T	minus10_7A	lacO1	0.60787129033556	0.564845686362714
O3_leftSym	minus35_31A_32C	minus10_12A	O1_rightSym	0.598567889992708	0.493415350199958
O3_leftSym	minus35_30C_33T	minus10_12G	lacO2	1.04242411387143	0.728356193964655
O2_leftSym	minus35_30C_33T	minus10cons	O3_rightSym	2.20813265006219	1.89214255712017
O3_leftSym	minus35_31A_32C	minus10cons	lacO3	6.50675709178703	8.5625128998968
lacO3	minus35_30C_33T	minus10_12G	O3_rightSym	1.03465443028905	0.739885157841814
lacOsym	minus35cons	minus10_7A	O3_leftSym	2.04367168548667	3.64139382866567
lacO3	minus35_31A_32C	minus10_12A	O3_rightSym	0.979234135333921	0.766286920236553
lacOscram	minus35_33T	minus10_12G	lacOscram	0.841437772488507	0.627725932326643
O3_rightSym	minus35_33T	minus10_12G	O3_leftSym	1.90452708089325	1.12001012465883
lacO1	minus35_30C_33T	minus10cons	O2_rightSym	0.923724683433509	1.11819951433386
O2_rightSym	minus35cons	minus10cons	O1_rightSym	19.9349120025683	22.0367945530513
O3_rightSym	minus35_33T	minus10cons	lacO2	4.11860700459988	5.16742446185171
lacO1	minus35cons	minus10cons	O3_rightSym	40.8704178886267	26.2932766828691
lacOscram	minus35_33T	minus10_12G	lacO1	1.9664973392708	0.656671149909489
O2_rightSym	minus35cons	minus10_12G	lacOscram	2.62927992958185	2.18264725887369
lacOsym	minus35_33T	minus10_12G	O3_rightSym	1.82342640329899	1.53700661715461
O3_rightSym	minus35_33T	minus10cons	lacOscram	5.49831151331948	5.18311774669485
O2_rightSym	minus35_33T	minus10_12G	O1_rightSym	1.69882652715483	1.41761000419916
lacO3	minus35_30C_33T	minus10_12G	O1_rightSym	1.44227347569003	1.13327196772256
O2_leftSym	minus35_30C_33T	minus10cons	lacO3	1.81234901749312	1.99649467606124
lacO3	minus35cons	minus10cons	O1_rightSym	40.1874114877274	35.0885315757658
O3_rightSym	minus35_31A_32C	minus10cons	lacOsym	1.34187997418258	4.41720870149999
lacOscram	minus35_31A_32C	minus10cons	O1_rightSym	6.29644227532726	5.10939159502669
O3_rightSym	minus35_30C_33T	minus10_7A	O1_rightSym	0.832876100139967	0.890529278808412
O2_leftSym	minus35_31A_32C	minus10_7A	lacOsym	0.545900325494803	0.441827321823143
O3_leftSym	minus35_31A_32C	minus10_7A	O1_rightSym	0.492238121005227	0.38074618369805
O1_rightSym	minus35_33T	minus10_12G	lacO3	1.48903449588019	1.54666429299293
lacO2	minus35cons	minus10_7A	O2_rightSym	2.77803375521258	6.37953118143142
lacO3	minus35_33T	minus10_7A	lacOsym	0.734938805626647	0.864263728165967
O2_leftSym	minus35_31A_32C	minus10_12G	lacOsym	0.907175096671543	0.924609656763537
O2_rightSym	minus35_33T	minus10_12G	lacO3	1.03394088660676	0.792651832257603
O1_rightSym	minus35_33T	minus10cons	O2_leftSym	6.11668595145478	4.92632573880348
lacO1	minus35cons	minus10_12G	O2_rightSym	3.26021101342558	9.3859927743133
lacO3	minus35_30C_33T	minus10_7A	lacOscram	0.704483142372875	0.483851569307206
lacO1	minus35_31A_32C	minus10_7A	O2_leftSym	2.20745997134951	1.53160293791983
lacO3	minus35_31A_32C	minus10_12G	lacO2	0.972175645037282	0.80153368779181
lacO1	minus35_31A_32C	minus10_12G	O2_rightSym	0.906813819003216	0.96697062285974
O3_rightSym	minus35cons	minus10cons	lacO3	7.86062932798945	6.44510936084922
lacO3	minus35_33T	minus10cons	lacO1	2.21814117426061	4.71002301709535
O1_rightSym	minus35_31A_32C	minus10_12G	O1_rightSym	1.40847671396992	1.07086137360501
lacOscram	minus35_33T	minus10_12G	lacO3	0.726928430030138	0.56358235664451
lacOscram	minus35cons	minus10_12A	lacOsym	0.87940838819343	1.42556911804876
O3_rightSym	minus35cons	minus10cons	lacO2	24.4611690915634	19.6759139439426
lacOscram	minus35cons	minus10cons	O3_leftSym	27.4356964440521	14.6292314625556
O2_leftSym	minus35cons	minus10_12A	O3_leftSym	1.55758223578374	1.33704761805363
lacO2	minus35cons	minus10cons	O3_rightSym	6.42880849350665	8.4343948105558
lacOsym	minus35_31A_32C	minus10_12G	O2_rightSym	2.58346425159674	1.95274239332803
lacO1	minus35_31A_32C	minus10_12A	O3_rightSym	0.580402453806701	0.590678052597557
O1_rightSym	minus35_33T	minus10_7A	O3_leftSym	0.696774182454721	0.724386268378301
lacO1	minus35_33T	minus10_12A	lacO3	1.56474940810643	1.37818800921475
O2_leftSym	minus35cons	minus10_12A	lacOscram	1.112868585469	1.21747708371274
O3_leftSym	minus35_33T	minus10cons	lacO2	2.88859965770917	2.22264861589668
O3_leftSym	minus35cons	minus10_7A	O2_rightSym	4.68617345285436	3.54058538301769
lacO2	minus35_33T	minus10cons	O2_leftSym	5.50759679652151	3.60975188654187
O2_leftSym	minus35cons	minus10_12A	lacO1	1.5765415147964	2.61078061277406
lacO2	minus35_33T	minus10_12G	lacO2	0.708281459449591	0.866830879082095
lacOsym	minus35_30C_33T	minus10_12G	lacO3	0.598952954640175	0.425916232696172
lacOsym	minus35_33T	minus10_12A	O3_leftSym	1.01374698881217	0.902531898358257
O3_rightSym	minus35cons	minus10_12A	lacOsym	0.916580493650206	1.27026294645143
O2_leftSym	minus35cons	minus10cons	O3_rightSym	19.4909964547789	17.0950196378166
O1_rightSym	minus35_33T	minus10cons	O3_rightSym	3.21287173092791	4.0779107515039
lacOscram	minus35cons	minus10cons	lacOscram	17.5017148937511	17.4684243095721
O2_rightSym	minus35_33T	minus10cons	O3_rightSym	3.17507422716297	2.83699039145551
lacOscram	minus35_31A_32C	minus10cons	O2_leftSym	7.23900393552097	6.38336015719045
O2_rightSym	minus35_30C_33T	minus10cons	O1_rightSym	2.62225213511556	2.54892805402562
O3_rightSym	minus35_33T	minus10_12G	lacOsym	1.42720536426146	1.31728275493168
lacOsym	minus35_30C_33T	minus10cons	O2_rightSym	1.33712579316585	1.27316399449946
lacO3	minus35_31A_32C	minus10cons	lacO2	10.7515714608719	10.3134197020384
lacOsym	minus35cons	minus10_12G	lacOscram	13.188578722839	11.0150202191814
lacOsym	minus35_31A_32C	minus10cons	O3_leftSym	14.756440712341	11.2286579071917
O3_rightSym	minus35_30C_33T	minus10cons	lacO1	2.15779305414357	2.63781101525061
lacO1	minus35_30C_33T	minus10_7A	lacO2	1.25379234251229	0.624621180697117
lacO3	minus35_30C_33T	minus10_12A	lacOsym	1.81010355241413	0.904392434816555
lacO1	minus35cons	minus10cons	lacO3	2.84295128349218	3.6456052579288
O2_rightSym	minus35_31A_32C	minus10_12G	lacOscram	1.88442413860297	1.71631015721562
lacOscram	minus35_30C_33T	minus10cons	O1_rightSym	1.61859947196087	1.75057358493366
O1_rightSym	minus35_31A_32C	minus10_12A	O1_rightSym	1.39667445980093	0.911670707688977
lacOscram	minus35_31A_32C	minus10_12A	O3_rightSym	1.10118001752676	0.587986598276798
O3_rightSym	minus35cons	minus10cons	O1_rightSym	49.0094487139395	27.2848764232828
O2_leftSym	minus35_31A_32C	minus10_12G	O3_leftSym	1.45287562449351	0.782987838199396
O3_leftSym	minus35cons	minus10_12A	O3_leftSym	2.41087686565624	2.40605957361997
O2_rightSym	minus35_31A_32C	minus10_12A	O3_leftSym	1.01798384024164	1.00154015943956
O1_rightSym	minus35cons	minus10_12A	lacO2	2.08698514520888	1.72010270929557
lacOsym	minus35cons	minus10_7A	O3_rightSym	4.96971076036714	3.46107057470439
O3_rightSym	minus35cons	minus10_12A	O1_rightSym	3.00331534914821	2.68452325129861
lacOscram	minus35cons	minus10_12G	lacO2	5.06391418707076	3.78577620562235
lacOsym	minus35_33T	minus10cons	O2_leftSym	2.86002142633365	3.38797844984035
lacOscram	minus35_33T	minus10_12G	O3_leftSym	1.51725340753641	1.12043085911483
O2_leftSym	minus35_31A_32C	minus10_7A	O2_leftSym	1.90027159483395	1.92512694525309
lacO2	minus35cons	minus10_12G	lacOscram	16.4245551641047	13.8216418146206
lacOsym	minus35_30C_33T	minus10cons	lacOscram	1.86918694424318	1.32309328623963
lacOscram	minus35cons	minus10_7A	O3_rightSym	1.63827094631318	1.71537561185214
O3_leftSym	minus35_30C_33T	minus10_12A	O3_rightSym	0.939190251503895	0.631078943957723
lacOsym	minus35_33T	minus10cons	lacO2	2.55609545701357	6.06675914858586
O3_leftSym	minus35_31A_32C	minus10_7A	O2_leftSym	0.696814482585212	0.456615187298855
lacOsym	minus35_33T	minus10_12A	lacO3	0.619930615968626	0.55797993417992
lacO2	minus35_33T	minus10cons	O3_rightSym	4.13869017825038	3.63376061859822
lacO1	minus35cons	minus10_7A	O2_leftSym	4.63900044250851	5.51704961386764
O3_rightSym	minus35_31A_32C	minus10_7A	lacO1	2.95750969785426	2.32019975205774
O3_rightSym	minus35_30C_33T	minus10cons	lacOscram	0.994160218407307	1.03742483601798
lacO1	minus35_31A_32C	minus10_12G	O3_rightSym	0.961583919528937	1.13159155301996
O2_leftSym	minus35cons	minus10cons	O2_leftSym	33.5329069186211	25.0651541195548
O1_rightSym	minus35_33T	minus10_12G	lacO1	0.49965100326418	0.584289077053504
O3_leftSym	minus35_31A_32C	minus10_12A	O2_rightSym	0.85231471128862	0.634949428228881
O1_rightSym	minus35_30C_33T	minus10_12G	lacOsym	0.524069409988004	0.607392890451946
O2_rightSym	minus35_33T	minus10cons	lacOscram	5.03817228134786	4.90108704313004
lacOscram	minus35_30C_33T	minus10cons	lacOscram	0.983786402576019	1.16266193460696
lacO1	minus35cons	minus10_12G	O3_leftSym	2.68468756007211	2.43830222824919
lacO3	minus35_31A_32C	minus10_7A	lacOscram	1.34918638668309	0.943345131971976
O3_leftSym	minus35_33T	minus10_7A	lacOsym	1.97808554595761	1.79750729382471
O2_leftSym	minus35_33T	minus10_7A	lacO2	0.766581324780438	0.520702647194226
lacO1	minus35_33T	minus10_7A	lacO1	1.54517486016984	1.66426755183897
lacOscram	minus35_33T	minus10_7A	O3_leftSym	1.59748252896362	0.518722746112576
lacO3	minus35_30C_33T	minus10_12A	O1_rightSym	2.49619314175621	2.23499160242012
lacO1	minus35_33T	minus10_12G	lacO3	0.513808321858211	0.609589546695686
lacO2	minus35_30C_33T	minus10cons	O1_rightSym	3.63176456844063	3.18525237785359
lacO2	minus35_30C_33T	minus10_7A	lacO3	1.23872503924785	0.877613664527943
O3_leftSym	minus35_31A_32C	minus10_12G	O1_rightSym	0.943316434851724	0.676693674026046
O2_leftSym	minus35_33T	minus10cons	O2_leftSym	4.04470680692101	3.62748537663887
lacO2	minus35cons	minus10_12A	O3_rightSym	3.81229366961851	2.83555892626684
lacO1	minus35_31A_32C	minus10_7A	lacO1	0.512437625106894	0.915933223281508
lacO3	minus35_30C_33T	minus10_12G	O2_leftSym	0.742373563335769	0.561647966128592
lacOscram	minus35cons	minus10_7A	lacO2	2.23348161776983	1.60889345962135
O1_rightSym	minus35_33T	minus10cons	lacOscram	4.56168247972574	5.06173432481699
O2_leftSym	minus35_30C_33T	minus10_12A	O2_rightSym	0.890131327990943	0.739727921995513
lacOscram	minus35_33T	minus10cons	lacOsym	1.07795930372379	4.86818656278254
O2_leftSym	minus35_30C_33T	minus10_12G	O3_rightSym	0.990618592831089	0.858991218507613
lacOsym	minus35cons	minus10_12G	O2_rightSym	2.22853602626515	6.27403846896808
O3_rightSym	minus35cons	minus10_12A	lacO1	1.43725026307529	1.86761609552071
lacO1	minus35_33T	minus10_12G	O2_leftSym	0.926355058142975	0.800126906834068
lacOsym	minus35_33T	minus10_7A	O2_leftSym	0.905380296369454	0.790114638042788
lacO1	minus35_30C_33T	minus10_7A	O3_leftSym	1.06702574414863	0.809559902945044
lacO2	minus35_30C_33T	minus10_12A	lacO3	2.24669496755349	1.86743483773465
lacOsym	minus35_30C_33T	minus10_12G	lacOsym	0.956132097497526	1.02701697307338
O3_rightSym	minus35_33T	minus10_12A	lacO2	0.614011971452138	0.612654310466185
O2_leftSym	minus35_30C_33T	minus10cons	O1_rightSym	1.15686899361933	1.07050182672111
lacO2	minus35cons	minus10_12A	lacO2	2.46815356963732	1.6882367629229
O1_rightSym	minus35cons	minus10cons	lacO2	45.4445076763414	43.7646658564103
O3_rightSym	minus35_33T	minus10_7A	lacO2	0.965318991377571	0.612584179149812
lacO1	minus35_33T	minus10cons	O1_rightSym	4.36907193141649	7.77476942448611
lacO2	minus35_30C_33T	minus10cons	lacOscram	2.32327722962522	2.09149277145163
O3_leftSym	minus35_30C_33T	minus10_12A	lacO1	1.27032358240652	1.09026007699081
lacO3	minus35_31A_32C	minus10_12G	O3_leftSym	0.958114362964641	0.494233291494493
O2_rightSym	minus35_33T	minus10cons	lacO1	0.920094632897768	2.21203591143667
O3_rightSym	minus35cons	minus10_12G	lacOsym	1.52814740863164	5.07055519169381
O3_leftSym	minus35cons	minus10_12A	O3_rightSym	1.89291706740877	1.93331650062727
O2_rightSym	minus35_31A_32C	minus10_7A	O1_rightSym	1.39161644059258	1.19743256808044
