# Supplementary material for: Multiplexed characterization of rationally designed promoter architectures deconstructs combinatorial logic for IPTG-inducible systems
Source: Nat Commun. 2021 Jan 12;12:325. doi: 10.1038/s41467-020-20094-3 (PMC7804116; doi:10.1038/s41467-020-20094-3)
Supplement: Supplementary file 4 — Source Data [file 41467_2020_20094_MOESM4_ESM.zip › source_data/Figure3D.txt]

induced_exp	uninduced_exp	fold_change	E10	E35	Eprox	Edist	Condition
5.144438522320885	1.179858209612069	4.360217592597291	0	-1.96	-2.2	-0.23	FC
16.00812288096119	2.2837340963336543	7.009626430091359	0	-1.96	-2.2	3.01	FC
17.038383211575667	2.6272933511063674	6.485146854423665	0	-1.96	-2.2	3.91	FC
17.830348996726087	3.0002530864833963	5.942948305612805	0	-1.96	-2.2	27.88	FC
12.17168092581888	1.6221200956642814	7.50356336645617	0	-1.96	-2.2	1.58	FC
13.65680976001436	1.8081653017021735	7.552854679358182	0	-1.96	-2.2	2.01	FC
16.917199900213618	2.5799949465945637	6.557067068113173	0	-1.96	-2.2	3.76	FC
17.830348996537854	3.000253086378871	5.942948305757111	0	-1.96	-2.2	25.96	FC
1.8697274408080815	1.0779367299838156	1.7345428435638834	0	-1.96	-2.2	-2.09	FC
5.502882357903072	1.211660000378997	4.54160602494249	0	-1.96	-2.0980000000000003	-0.23	FC
16.44365296416877	2.423622589562899	6.784741582696004	0	-1.96	-2.0980000000000003	3.01	FC
17.42360851501863	2.79808883419834	6.226967600909118	0	-1.96	-2.0980000000000003	3.91	FC
18.17051981244912	3.2031452239324354	5.67271183232259	0	-1.96	-2.0980000000000003	27.88	FC
12.709694395925048	1.6988424065319843	7.481385175609438	0	-1.96	-2.0980000000000003	1.58	FC
14.171272845299407	1.90313702875579	7.446270358453448	0	-1.96	-2.0980000000000003	2.01	FC
17.308831740282724	2.746611877874668	6.301884834808302	0	-1.96	-2.0980000000000003	3.76	FC
18.17051981227225	3.203145223819127	5.67271183246804	0	-1.96	-2.0980000000000003	25.96	FC
1.970653775687706	1.0990781502119389	1.7930060526703204	0	-1.96	-2.0980000000000003	-2.09	FC
5.882582241655847	1.2467643855899562	4.718279018591207	0	-1.96	-1.9960000000000002	-0.23	FC
16.85907076152863	2.5762512135510467	6.544032147505703	0	-1.96	-1.9960000000000002	3.01	FC
17.78760723341728	2.9837704025842813	5.961453072264276	0	-1.96	-1.9960000000000002	3.91	FC
18.48965170423315	3.422864797977182	5.401806029604214	0	-1.96	-1.9960000000000002	27.88	FC
13.241565875957969	1.7831368253043833	7.425995407670199	0	-1.96	-1.9960000000000002	1.58	FC
14.672787135456469	2.0072774297265434	7.309795306897552	0	-1.96	-1.9960000000000002	2.01	FC
17.67929162216254	2.927840253954951	6.03833887394683	0	-1.96	-1.9960000000000002	3.76	FC
18.489651704067484	3.4228647978546	5.401806029749267	0	-1.96	-1.9960000000000002	25.96	FC
2.0812519037148705	1.1224403503931408	1.8542204964262918	0	-1.96	-1.9960000000000002	-2.09	FC
6.283336417652328	1.2855012699617838	4.887849249529814	0	-1.96	-1.8940000000000001	-0.23	FC
17.253729556361186	2.742536365524574	6.291157985451547	0	-1.96	-1.8940000000000001	3.01	FC
18.130350113027603	3.1852759364316707	5.691924490955802	0	-1.96	-1.8940000000000001	3.91	FC
18.788130534902955	3.660306101713318	5.132939708542025	0	-1.96	-1.8940000000000001	27.88	FC
13.764691746075592	1.8756757212254611	7.338524239724399	0	-1.96	-1.8940000000000001	1.58	FC
15.159333703886498	2.121357492896395	7.146053295896254	0	-1.96	-1.8940000000000001	2.01	FC
18.028481014718015	3.124618726683037	5.769817885542882	0	-1.96	-1.8940000000000001	3.76	FC
18.788130534748237	3.6603061015809946	5.132939708685317	0	-1.96	-1.8940000000000001	25.96	FC
2.2023200032015424	1.1482508157083673	1.9179781743441735	0	-1.96	-1.8940000000000001	-2.09	FC
6.704689672690606	1.328230628039543	5.047835467088023	0	-1.96	-1.7920000000000003	-0.23	FC
17.62725012149565	2.9234109447167187	6.029686025959565	0	-1.96	-1.7920000000000003	3.01	FC
18.452018939635913	3.4035313420670334	5.4214335303959995	0	-1.96	-1.7920000000000003	3.91	FC
19.066494474165303	3.916314362409529	4.868479062144174	0	-1.96	-1.7920000000000003	27.88	FC
14.276642217622138	1.9771751916978173	7.2207269631795565	0	-1.96	-1.7920000000000003	1.58	FC
15.62916256730761	2.2461890590906037	6.958079732449263	0	-1.96	-1.7920000000000003	2.01	FC
18.356520433211287	3.337878288309685	5.499457693679749	0	-1.96	-1.7920000000000003	3.76	FC
19.066494474021212	3.916314362267027	4.86847906228453	0	-1.96	-1.7920000000000003	25.96	FC
2.3346952252701056	1.1767590436971256	1.9840044890880906	0	-1.96	-1.7920000000000003	-2.09	FC
7.145914279137529	1.3753446043835311	5.195726406576142	0	-1.96	-1.6900000000000002	-0.23	FC
17.979500274601964	3.1198136153422555	5.763004618668395	0	-1.96	-1.6900000000000002	3.01	FC
18.752979180671815	3.6394341590011288	5.152718351640332	0	-1.96	-1.6900000000000002	3.91	FC
19.3254065100011	4.19166404287652	4.610437838605758	0	-1.96	-1.6900000000000002	27.88	FC
14.775203284273234	2.088394412437451	7.074910369554421	0	-1.96	-1.6900000000000002	1.58	FC
16.080809018675676	2.382621744000606	6.749207699109955	0	-1.96	-1.6900000000000002	2.01	FC
18.663722503016334	3.5685266275286387	5.230091982231272	0	-1.96	-1.6900000000000002	3.76	FC
19.32540650986725	4.191664042723446	4.610437838742193	0	-1.96	-1.6900000000000002	25.96	FC
2.479249711533365	1.2082383861771988	2.0519541010260216	0	-1.96	-1.6900000000000002	-2.09	FC
7.605996637846242	1.4272696120820156	5.329053861625392	0	-1.96	-1.588	-0.23	FC
18.310570606688255	3.332675718823563	5.4942551125711985	0	-1.96	-1.588	3.01	FC
19.03375199957053	3.8938345895701505	4.88817682460202	0	-1.96	-1.588	3.91	FC
19.565628247400305	4.48703483495975	4.360480577275442	0	-1.96	-1.588	27.88	FC
15.25841009551517	2.2101340500537745	6.903839201583234	0	-1.96	-1.588	1.58	FC
16.51310051021039	2.5315384485498535	6.52295070599051	0	-1.96	-1.588	2.01	FC
18.95056404787756	3.8174299126759665	4.96422055712176	0	-1.96	-1.588	3.76	FC
19.565628247276265	4.487034834795772	4.3604805774071504	0	-1.96	-1.588	25.96	FC
2.636885049529253	1.2429879794438323	2.1214083266590493	0	-1.96	-1.588	-2.09	FC
8.083630998148509	1.4844683873470004	5.445471973030927	0	-1.96	-1.4860000000000002	-0.23	FC
18.62074778604113	3.5629056896707034	5.226281414078666	0	-1.96	-1.4860000000000002	3.01	FC
19.294986660323524	4.16751400770026	4.629855262555191	0	-1.96	-1.4860000000000002	3.91	FC
19.78799557740928	4.802985710952741	4.119936382963765	0	-1.96	-1.4860000000000002	27.88	FC
15.724570933545657	2.3432335396523745	6.710628995127154	0	-1.96	-1.4860000000000002	1.58	FC
16.925154747400597	2.6938492279341073	6.282888653119006	0	-1.96	-1.4860000000000002	2.01	FC
19.21765828043031	4.085392024996797	4.703993683554854	0	-1.96	-1.4860000000000002	3.76	FC
19.787995577294588	4.802985710777595	4.119936383090123	0	-1.96	-1.4860000000000002	25.96	FC
2.8085249335070492	1.2813347503642878	2.191874475197505	0	-1.96	-1.4860000000000002	-2.09	FC
8.577221442454938	1.5474419468845195	5.542838915361926	0	-1.96	-1.3840000000000003	-0.23	FC
18.910486715992963	3.811370899253073	4.961597077759846	0	-1.96	-1.3840000000000003	3.01	FC
19.537434134853374	4.461161136628819	4.379450447202921	0	-1.96	-1.3840000000000003	3.91	FC
19.993396609439614	5.139927585713837	3.8898206786045444	0	-1.96	-1.3840000000000003	27.88	FC
16.17228154980683	2.4885670129795634	6.498632130642824	0	-1.96	-1.3840000000000003	1.58	FC
17.316370027544632	2.870483286978635	6.032562567459226	0	-1.96	-1.3840000000000003	2.01	FC
19.465727970716962	4.37313138984465	4.451210410901571	0	-1.96	-1.3840000000000003	3.76	FC
19.993396609333775	5.139927585527344	3.889820678725088	0	-1.96	-1.3840000000000003	25.96	FC
2.9951058020172403	1.3236354806771524	2.2627874862382718	0	-1.96	-1.3840000000000003	-2.09	FC
9.084893013453502	1.616731381903902	5.619296510936104	0	-1.96	-1.2820000000000003	-0.23	FC
19.18038265185512	4.078876947780462	4.702368543452188	0	-1.96	-1.2820000000000003	3.01	FC
19.76192252044291	4.775346246512248	4.138322437849685	0	-1.96	-1.2820000000000003	3.91	FC
20.182752092503843	5.498095345208061	3.6708625124324903	0	-1.96	-1.2820000000000003	27.88	FC
16.6004301529173	2.64703765010233	6.271323776703953	0	-1.96	-1.2820000000000003	1.58	FC
17.686409111412857	3.0623788774342278	5.775382413240511	0	-1.96	-1.2820000000000003	2.01	FC
19.695580261455483	4.681255706879442	4.207328438075153	0	-1.96	-1.2820000000000003	3.76	FC
20.182752092406368	5.4980953450101495	3.670862512546899	0	-1.96	-1.2820000000000003	25.96	FC
3.197565240879183	1.370278905342034	2.333514168840716	0	-1.96	-1.2820000000000003	-2.09	FC
9.604512439882987	1.692919407973321	5.673342980562218	0	-1.96	-1.1800000000000002	-0.23	FC
19.431144182545523	4.36614454909679	4.450412478113026	0	-1.96	-1.1800000000000002	3.01	FC
19.969334682151583	5.110493908069876	3.9075156024779556	0	-1.96	-1.1800000000000002	3.91	FC
20.35699841096119	5.877520204095932	3.463535250253123	0	-1.96	-1.1800000000000002	27.88	FC
17.00819379548119	2.8195702221404835	6.03219372297434	0	-1.96	-1.1800000000000002	1.58	FC
18.03517805247413	3.270470895330146	5.514550849000454	0	-1.96	-1.1800000000000002	2.01	FC
19.908083601407977	5.010235059073782	3.9734829537295777	0	-1.96	-1.1800000000000002	3.76	FC
20.356998410871572	5.877520203886646	3.4635352503612045	0	-1.96	-1.1800000000000002	25.96	FC
3.416827974229912	1.4216878130027533	2.403360247573069	0	-1.96	-1.1800000000000002	-2.09	FC
10.133718404342211	1.7766315734506715	5.7038941307678925	0	-1.96	-1.0780000000000003	-0.23	FC
19.66356777517973	4.673784305446343	4.207204802383766	0	-1.96	-1.0780000000000003	3.01	FC
20.160588364798834	5.466855040400716	3.687785429796411	0	-1.96	-1.0780000000000003	3.91	FC
20.517073128799794	6.27800354945232	3.2680888067655935	0	-1.96	-1.0780000000000003	27.88	FC
17.395027256264086	3.0071015971369803	5.784649003154948	0	-1.96	-1.0780000000000003	1.58	FC
18.362801434716452	3.495676017317218	5.253004381341128	0	-1.96	-1.0780000000000003	2.01	FC
20.104147090491157	5.360374078422848	3.7505119598679735	0	-1.96	-1.0780000000000003	3.76	FC
20.51707312871753	6.278003549231833	3.2680888068672673	0	-1.96	-1.0780000000000003	25.96	FC
3.6537893213203017	1.478321107365102	2.471580296808901	0	-1.96	-1.0780000000000003	-2.09	FC
10.66996072959934	1.8685370110418293	5.710328811549819	0	-1.96	-0.9760000000000002	-0.23	FC
19.878514381379972	5.002269847572186	3.9738988473458425	0	-1.96	-0.9760000000000002	3.01	FC
20.336618875583945	5.844479198250471	3.4796289259908146	0	-1.96	-0.9760000000000002	3.91	FC
20.66390297244464	6.699093589408871	3.084581920920443	0	-1.96	-0.9760000000000002	27.88	FC
17.760645744190583	3.210568999211118	5.531930866009926	0	-1.96	-0.9760000000000002	1.58	FC
18.66959540540066	3.738875277848361	4.993372075290138	0	-1.96	-0.9760000000000002	2.01	FC
20.28470237829756	5.731784053350601	3.538985800841508	0	-1.96	-0.9760000000000002	3.76	FC
20.66390297236923	6.699093589177493	3.0845819210157233	0	-1.96	-0.9760000000000002	25.96	FC
3.9092960760718363	1.54067577739969	2.537390496701284	0	-1.96	-0.9760000000000002	-2.09	FC
11.210547285782045	1.9693485974427962	5.692515433955657	0	-1.96	-0.8740000000000003	-0.23	FC
20.07688842305118	5.351910013239331	3.7513501485237635	0	-1.96	-0.8740000000000003	3.01	FC
20.498364323406975	6.243188240263978	3.283316718084453	0	-1.96	-0.8740000000000003	3.91	FC
20.79839408299625	7.140066231535093	2.9129133272093832	0	-1.96	-0.8740000000000003	27.88	FC
18.105002862625536	3.430895846441256	5.277048232579022	0	-1.96	-0.8740000000000003	1.58	FC
18.956039755529662	4.000894077404614	4.73795091516806	0	-1.96	-0.8740000000000003	2.01	FC
20.450688134018108	6.124356064157259	3.3392389207586386	0	-1.96	-0.8740000000000003	3.76	FC
20.79839408292723	7.140066231293293	2.912913327298363	0	-1.96	-0.8740000000000003	25.96	FC
4.184124872907133	1.6092887116389143	2.599983982144498	0	-1.96	-0.8740000000000003	-2.09	FC
11.752696893431505	2.079822365498658	5.65081763154022	0	-1.96	-0.7720000000000002	-0.23	FC
20.25961931946272	5.72282094431302	3.54014558844366	0	-1.96	-0.7720000000000002	3.01	FC
20.646753313689505	6.66255268511614	3.09892533530181	0	-1.96	-0.7720000000000002	3.91	FC
20.921424331225094	7.599911642701588	2.7528509954871034	0	-1.96	-0.7720000000000002	27.88	FC
18.428265278337946	3.668975049290407	5.02272842708539	0	-1.96	-0.7720000000000002	1.58	FC
19.22275012191622	4.282479728142937	4.488696115848752	0	-1.96	-0.7720000000000002	2.01	FC
20.60303701025891	6.537736409519665	3.1514022162561672	0	-1.96	-0.7720000000000002	3.76	FC
20.92142433116199	7.599911642449981	2.7528509955699376	0	-1.96	-0.7720000000000002	25.96	FC
4.478958237360958	1.6847382773695605	2.6585483914772263	0	-1.96	-0.7720000000000002	-2.09	FC
12.293596070106695	2.200755992621991	5.586078652663373	0	-1.96	-0.6700000000000004	-0.23	FC
20.427645589674665	6.114899184211457	3.3406348942625943	0	-1.96	-0.6700000000000004	3.01	FC
20.782694935552687	7.101872174085355	2.9263684879303358	0	-1.96	-0.6700000000000004	3.91	FC
21.033837468759334	8.077327869105854	2.6040588929427404	0	-1.96	-0.6700000000000004	27.88	FC
18.730785458614356	3.9256497323377912	4.77138479888267	0	-1.96	-0.6700000000000004	1.58	FC
19.470451182479476	4.584276788001021	4.247224171420415	0	-1.96	-0.6700000000000004	2.01	FC
20.74266495393618	6.97130571688426	2.975434702813014	0	-1.96	-0.6700000000000004	3.76	FC
21.033837468701712	8.077327868845224	2.6040588930196313	0	-1.96	-0.6700000000000004	25.96	FC
4.7943586826182605	1.7676455692283695	2.7122850678211146	0	-1.96	-0.6700000000000004	-2.09	FC
12.830457186675572	2.3329861694536915	5.499585618923769	0	-1.96	-0.5680000000000003	-0.23	FC
20.58190146487789	6.5277970350428145	3.1529628379052226	0	-1.96	-0.5680000000000003	3.01	FC
20.907070838219003	7.5601614931477235	2.7654264868770952	0	-1.96	-0.5680000000000003	3.91	FC
21.136438882936453	8.57072270722278	2.4661209567688154	0	-1.96	-0.5680000000000003	27.88	FC
19.013073695089496	4.201691450313251	4.525099931760102	0	-1.96	-0.5680000000000003	1.58	FC
19.69995150948646	4.906800605664539	4.0148261754806835	0	-1.96	-0.5680000000000003	2.01	FC
20.8704626711653	7.424163189045059	2.8111535454879713	0	-1.96	-0.5680000000000003	3.76	FC
21.136438882883883	8.57072270695405	2.466120956840005	0	-1.96	-0.5680000000000003	25.96	FC
5.130741399567166	1.8586752136959848	2.7604292357052858	0	-1.96	-0.5680000000000003	-2.09	FC
13.360575494727367	2.4773846354192948	5.393016208993362	0	-1.96	-0.4660000000000002	-0.23	FC
20.723305872310853	6.960901564933033	2.9771008365796683	0	-1.96	-0.4660000000000002	3.01	FC
21.0207291716744	8.036143543785185	2.615773232165688	0	-1.96	-0.4660000000000002	3.91	FC
21.229992727249535	9.078224708437856	2.338562153844582	0	-1.96	-0.4660000000000002	27.88	FC
19.275770447387043	4.497776106178024	4.285622492615932	0	-1.96	-0.4660000000000002	1.58	FC
19.912120548351787	5.250409691837179	3.7924889136383384	0	-1.96	-0.4660000000000002	2.01	FC
20.987289026121342	7.8951174060389535	2.658261802423384	0	-1.96	-0.4660000000000002	3.76	FC
21.229992727201626	9.078224708162105	2.3385621539103383	0	-1.96	-0.4660000000000002	25.96	FC
5.48834629060654	1.9585355965165632	2.8022703801595803	0	-1.96	-0.4660000000000002	-2.09	FC
13.881382570446887	2.6348526548926774	5.268371475980049	0	-1.96	-0.3640000000000003	-0.23	FC
20.85275360305086	7.413318717421821	2.8128769850465787	0	-1.96	-0.3640000000000003	3.01	FC
21.12448015916335	8.528250473896508	2.477000437993902	0	-1.96	-0.3640000000000003	3.91	FC
21.315220211156014	9.597703779458259	2.2208666469553355	0	-1.96	-0.3640000000000003	27.88	FC
19.519619835034742	4.814457943246434	4.054375397009384	0	-1.96	-0.3640000000000003	1.58	FC
20.107868012366076	5.61527773794434	3.5809213632462695	0	-1.96	-0.3640000000000003	2.01	FC
21.093966142410295	8.382684958143816	2.516373482689149	0	-1.96	-0.3640000000000003	3.76	FC
21.315220211112393	9.597703779176696	2.220866647015943	0	-1.96	-0.3640000000000003	25.96	FC
5.867210304435242	2.067978359612273	2.837172002871099	0	-1.96	-0.3640000000000003	-2.09	FC
14.390493983373299	2.8063137015845094	5.127899270579798	0	-1.96	-0.26200000000000023	-0.23	FC
20.971108446492206	7.883863944045304	2.6600038503114605	0	-1.96	-0.26200000000000023	3.01	FC
21.2190930724567	9.034633882298584	2.348638954150753	0	-1.96	-0.26200000000000023	3.91	FC
21.392798849672776	10.126801329052963	2.1124931905495754	0	-1.96	-0.26200000000000023	27.88	FC
19.745444900199473	5.152142171043448	3.8324728325966375	0	-1.96	-0.26200000000000023	1.58	FC
20.28812583229639	6.001366308355339	3.3805844852447122	0	-1.96	-0.26200000000000023	2.01	FC
21.1912759759178	8.885097922961897	2.385035726072625	0	-1.96	-0.26200000000000023	3.76	FC
21.392798849633085	10.126801328766906	2.112493190605329	0	-1.96	-0.26200000000000023	25.96	FC
6.267141224086917	2.1877969933443464	2.8645899245463062	0	-1.96	-0.26200000000000023	-2.09	FC
14.885749411584646	2.9927041224863733	4.9740130672247655	0	-1.96	-0.16000000000000014	-0.23	FC
21.07919806088439	8.371060640609327	2.5181036150456126	0	-1.96	-0.16000000000000014	3.01	FC
21.30529439191967	9.553184598568578	2.2301771908722454	0	-1.96	-0.16000000000000014	3.91	FC
21.463362492605434	10.662969345100064	2.0128879487465143	0	-1.96	-0.16000000000000014	27.88	FC
19.954125070128402	5.5110569879000995	3.620743736444577	0	-1.96	-0.16000000000000014	1.58	FC
20.453832676689768	6.408399418706491	3.1917225098335535	0	-1.96	-0.16000000000000014	2.01	FC
21.27995813714518	9.400320819672892	2.263748072577556	0	-1.96	-0.16000000000000014	3.76	FC
21.46336249256934	10.662969344810923	2.0128879487977116	0	-1.96	-0.16000000000000014	25.96	FC
6.687694223338673	2.3188243300549587	2.884088344536288	0	-1.96	-0.16000000000000014	-2.09	FC
15.365243943669208	3.1949615696371407	4.809210880559754	0	-1.96	-0.058000000000000274	-0.23	FC
21.17781034823339	8.87314740768299	2.386730364683918	0	-1.96	-0.058000000000000274	3.01	FC
21.38376694959796	10.081562034944582	2.1210767612675316	0	-1.96	-0.058000000000000274	3.91	FC
21.52750197386823	11.203517211591047	1.9214949704898112	0	-1.96	-0.058000000000000274	27.88	FC
20.14657607594068	5.891225970055128	3.4197595166685066	0	-1.96	-0.058000000000000274	1.58	FC
20.60592096375574	6.835841359630325	3.014394261026281	0	-1.96	-0.058000000000000274	2.01	FC
21.360708755928865	9.926077192822003	2.1519789077779654	0	-1.96	-0.058000000000000274	3.76	FC
21.527501973835445	11.2035172113003	1.9214949705367503	0	-1.96	-0.058000000000000274	25.96	FC
7.128152614422026	2.4619287271618857	2.8953529546890535	0	-1.96	-0.058000000000000274	-2.09	FC
15.82734987944768	3.4140110218735824	4.635998471604744	0	-1.96	0.043999999999999595	-0.23	FC
21.267691109853278	9.38809477856334	2.265389475872747	0	-1.96	0.043999999999999595	3.01	FC
21.455149872721073	10.617232543398705	2.0207855281516722	0	-1.96	0.043999999999999595	3.91	FC
21.585766241974895	11.745664546886957	1.8377645773730134	0	-1.96	0.043999999999999595	27.88	FC
20.32373243876571	6.2924419907067355	3.229864092316098	0	-1.96	0.043999999999999595	1.58	FC
20.745306216884295	7.282879208785222	2.8485034039641297	0	-1.96	0.043999999999999595	2.01	FC
21.434180199906546	10.459885427186308	2.0491792524033703	0	-1.96	0.043999999999999595	3.76	FC
21.585766241945116	11.745664546596105	1.8377645774159856	0	-1.96	0.043999999999999595	25.96	FC
7.587514239272462	2.618008714579948	2.898200528140662	0	-1.96	0.043999999999999595	-2.09	FC
16.27072891170746	3.6507482734098327	4.456820271672813	0	-1.96	0.14599999999999946	-0.23	FC
21.34954277305236	9.91363157931307	2.1535541846847313	0	-1.96	0.14599999999999946	3.01	FC
21.520039165556753	11.157515635288085	1.9287482867149133	0	-1.96	0.14599999999999946	3.91	FC
21.638663852598956	12.286597915609663	1.7611599241078641	0	-1.96	0.14599999999999946	27.88	FC
20.486532517050723	6.714243992611955	3.0512046538066175	0	-1.96	0.14599999999999946	1.58	FC
20.872878570007234	7.748411471565738	2.6938268116767174	0	-1.96	0.14599999999999946	2.01	FC
21.50098147836329	10.999102817764523	1.9547941168108096	0	-1.96	0.14599999999999946	3.76	FC
21.638663852571923	12.286597915320213	1.7611599241471538	0	-1.96	0.14599999999999946	25.96	FC
8.064484886362424	2.78798587431541	2.8925845574245095	0	-1.96	0.14599999999999946	-2.09	FC
16.6943350918122	3.9060208451167493	4.274000511974537	0	-1.96	0.24799999999999978	-0.23	FC
21.424023997509366	10.447280535842587	2.0506794973110662	0	-1.96	0.24799999999999978	3.01	FC
21.578988788222375	11.69963638660048	1.8444153369532625	0	-1.96	0.24799999999999978	3.91	FC
21.686664722578676	12.823528982873228	1.6911619844695498	0	-1.96	0.24799999999999978	27.88	FC
20.635906019551054	7.155898041467216	2.883761884248417	0	-1.96	0.24799999999999978	1.58	FC
20.98949620241603	8.231044182863288	2.5500405217257054	0	-1.96	0.24799999999999978	2.01	FC
21.561679183827735	11.540976366766614	1.868271669450492	0	-1.96	0.24799999999999978	3.76	FC
21.686664722554152	12.823528982586664	1.6911619845054293	0	-1.96	0.24799999999999978	25.96	FC
8.557479930399502	2.9727957226324064	2.8785966910709444	0	-1.96	0.24799999999999978	-2.09	FC
17.097409415491757	4.180606380524612	4.089696053457741	0	-1.96	0.34999999999999964	-0.23	FC
21.491749989998176	10.986402165562659	1.9562136599518425	0	-1.96	0.34999999999999964	3.01	FC
21.632512111009426	12.240781912518596	1.7672492056153657	0	-1.96	0.34999999999999964	3.91	FC
21.73020206155813	13.353751572443432	1.6272732006187831	0	-1.96	0.34999999999999964	27.88	FC
20.77276382475786	7.616384111050406	2.72737870384179	0	-1.96	0.34999999999999964	1.58	FC
21.095980471480033	8.729095576533402	2.416742981734874	0	-1.96	0.34999999999999964	2.01	FC
21.616798844029493	12.082698307068434	1.7890704786846798	0	-1.96	0.34999999999999964	3.76	FC
21.7302020615359	13.35375157216117	1.6272732006515143	0	-1.96	0.34999999999999964	25.96	FC
9.06463508730986	3.173376380596187	2.8564639047344498	0	-1.96	0.34999999999999964	-2.09	FC
17.479467187810073	4.475188723213707	3.90586146616355	0	-1.96	0.4519999999999995	-0.23	FC
21.553293376856228	11.528245437742564	1.86960743447502	0	-1.96	0.4519999999999995	3.01	FC
21.68108364143661	12.778159497557176	1.6967297712617708	0	-1.96	0.4519999999999995	3.91	FC
21.769674412465847	13.874695171887149	1.5690200139730257	0	-1.96	0.4519999999999995	27.88	FC
20.89798990598674	8.094389974215174	2.5817868885187973	0	-1.96	0.4519999999999995	1.58	FC
21.193112512337475	9.240610084287127	2.2934754652590055	0	-1.96	0.4519999999999995	2.01	FC
21.666826575926194	12.621464008495101	1.7166650842836417	0	-1.96	0.4519999999999995	3.76	FC
21.769674412445685	13.87469517161053	1.569020014002854	0	-1.96	0.4519999999999995	25.96	FC
9.583826759028206	3.3906548507694323	2.826541532781897	0	-1.96	0.4519999999999995	-2.09	FC
17.840279529100098	4.790332034571844	3.7242260871160355	0	-1.96	0.5539999999999998	-0.23	FC
21.60918550395097	12.07000321182325	1.7903214377593166	0	-1.96	0.5539999999999998	3.01	FC
21.72514093827659	13.309053844656615	1.6323580317468551	0	-1.96	0.5539999999999998	3.91	FC
21.805447745206145	14.383972688678329	1.5159544735766415	0	-1.96	0.5539999999999998	27.88	FC
21.01243513827378	8.588313381715517	2.4466311607828803	0	-1.96	0.5539999999999998	1.58	FC
21.2816310828151	9.763381973403884	2.1797396784011633	0	-1.96	0.5539999999999998	2.01	FC
21.712210951057624	13.154529746991692	1.6505501427006912	0	-1.96	0.5539999999999998	3.76	FC
21.80544774518788	14.38397268840857	1.5159544736038022	0	-1.96	0.5539999999999998	25.96	FC
10.112701933072756	3.6255307702077513	2.789302470185152	0	-1.96	0.5539999999999998	-2.09	FC
18.179850470345798	5.1264534970830296	3.5462821384589165	0	-1.96	0.6559999999999997	-0.23	FC
21.659918053190705	12.608870116308044	1.7178318004224842	0	-1.96	0.6559999999999997	3.01	FC
21.76508664203361	13.83088097213542	1.5736587340953152	0	-1.96	0.6559999999999997	3.91	FC
21.837857559333575	14.879420672656455	1.4676550948965688	0	-1.96	0.6559999999999997	27.88	FC
21.11691275479647	9.096273398672988	2.3214905521504132	0	-1.96	0.6559999999999997	1.58	FC
21.36223144681005	10.294988399309933	2.075012677842546	0	-1.96	0.6559999999999997	2.01	FC
21.753364997271724	13.67926782694412	1.5902433721214242	0	-1.96	0.6559999999999997	3.76	FC
21.83785755931703	14.879420672394648	1.4676550949212805	0	-1.96	0.6559999999999997	25.96	FC
10.648717036199022	3.8788575862740604	2.7453230234286403	0	-1.96	0.6559999999999997	-2.09	FC
18.49839107094094	5.48379535082598	3.373282532900262	0	-1.96	0.7579999999999996	-0.23	FC
21.705944882415128	13.142100350328816	1.6516343890093674	0	-1.96	0.7579999999999996	3.01	FC
21.801290564744644	14.341236533940574	1.5201820647158837	0	-1.96	0.7579999999999996	3.91	FC
21.867210961207377	15.35913073801028	1.4237271193408823	0	-1.96	0.7579999999999996	27.88	FC
21.212195223195344	9.616131344190261	2.2058969937022574	0	-1.96	0.7579999999999996	1.58	FC
21.435565107885907	10.832831074528533	1.978759288353329	0	-1.96	0.7579999999999996	2.01	FC
21.79066827581897	14.193216742477123	1.535287501853218	0	-1.96	0.7579999999999996	3.76	FC
21.867210961192388	15.359130737757386	1.4237271193633487	0	-1.96	0.7579999999999996	25.96	FC
11.18918456662602	4.1514212050580515	2.6952660339531977	0	-1.96	0.7579999999999996	-2.09	FC
18.796291894308418	5.862397217885745	3.206246727356227	0	-1.96	0.8599999999999994	-0.23	FC
21.74768401154939	13.667062895740058	1.5912478180171405	0	-1.96	0.8599999999999994	3.01	FC
21.83409179358236	14.83793673882442	1.4715045749219329	0	-1.96	0.8599999999999994	3.91	FC
21.89378868932482	15.821471489229175	1.3838023033590465	0	-1.96	0.8599999999999994	27.88	FC
21.299012322770217	10.145521265454521	2.0993512078372265	0	-1.96	0.8599999999999994	1.58	FC
21.50224022512615	11.374185189727022	1.890442248517865	0	-1.96	0.8599999999999994	2.01	FC
21.824468984951917	14.694124422652035	1.4852514077877244	0	-1.96	0.8599999999999994	3.76	FC
21.89378868931125	15.82147148898599	1.3838023033794589	0	-1.96	0.8599999999999994	25.96	FC
11.731325799051872	4.44391629388895	2.6398620098187267	0	-1.96	0.8599999999999994	-2.09	FC
19.07409502079243	6.262069864682353	3.0459728864363247	0	-1.96	0.9619999999999997	-0.23	FC
21.785519692122058	14.181291818979485	1.5362154569702515	0	-1.96	0.9619999999999997	3.01	FC
21.863800772660507	15.31905055480412	1.4272294940500687	0	-1.96	0.9619999999999997	3.91	FC
21.917847068367227	16.265100826107414	1.3475383462232515	0	-1.96	0.9619999999999997	27.88	FC
21.378050219407537	10.68188930997364	2.0013360557337863	0	-1.96	0.9619999999999997	1.58	FC
21.5628225640227	11.916253719991046	1.8095303331657244	0	-1.96	0.9619999999999997	2.01	FC
21.855086051586728	15.179983089016416	1.4397305928094302	0	-1.96	0.9619999999999997	3.76	FC
21.91784706835495	16.265100825874576	1.347538346241787	0	-1.96	0.9619999999999997	25.96	FC
12.272327424493952	4.7569205790133635	2.579889073329739	0	-1.96	0.9619999999999997	-2.09	FC
19.332466585670513	6.68237171561881	2.893054653108333	0	-1.96	1.0639999999999996	-0.23	FC
21.81980450964388	14.682529697580684	1.4861066150773217	0	-1.96	1.0639999999999996	3.01	FC
21.89070133582102	15.782922454121517	1.3869865609144225	0	-1.96	1.0639999999999996	3.91	FC
21.93961987812325	16.68896902440113	1.3146180477682645	0	-1.96	1.0639999999999996	27.88	FC
21.449951354112436	11.222540785944252	1.911327547232225	0	-1.96	1.0639999999999996	1.58	FC
21.617836855401848	12.456224861896892	1.735504705083638	0	-1.96	1.0639999999999996	2.01	FC
21.88281118141484	15.64905481148463	1.3983471490786359	0	-1.96	1.0639999999999996	3.76	FC
21.939619878112136	16.688969024179123	1.3146180477850864	0	-1.96	1.0639999999999996	25.96	FC
12.809399698988548	5.090867663516737	2.5161525589804667	0	-1.96	1.0639999999999996	-2.09	FC
19.572170623797817	7.122589540076111	2.7479009584467327	0	-1.96	1.1659999999999995	-0.23	FC
21.850861479005033	15.168762687378768	1.440517063213477	0	-1.96	1.1659999999999995	3.01	FC
21.915052670174212	16.228185526621726	1.3504314844209413	0	-1.96	1.1659999999999995	3.91	FC
21.959320128038037	17.09231342349313	1.2847482715742433	0	-1.96	1.1659999999999995	27.88	FC
21.515314981498022	11.764693175005435	1.8288037487631361	0	-1.96	1.1659999999999995	1.58	FC
21.667768454459157	12.991330116330142	1.6678637414672963	0	-1.96	1.1659999999999995	2.01	FC
21.907910845249273	16.09988742554618	1.3607493186869946	0	-1.96	1.1659999999999995	3.76	FC
21.959320128027986	17.092313423282295	1.2847482715895029	0	-1.96	1.1659999999999995	25.96	FC
13.339833563150522	5.446019091870566	2.44946507496885	0	-1.96	1.1659999999999995	-2.09	FC
19.79404479822184	7.5817247651980475	2.610757500599507	0	-1.96	1.2679999999999998	-0.23	FC
21.87898610209923	15.638246302863164	1.399069031039207	0	-1.96	1.2679999999999998	3.01	FC
21.937091195932005	16.65376531679666	1.3172451261701572	0	-1.96	1.2679999999999998	3.91	FC
21.977141731822904	17.474645876639226	1.257658775288991	0	-1.96	1.2679999999999998	27.88	FC
21.57469821528088	12.305532937109778	1.7532518360271983	0	-1.96	1.2679999999999998	1.58	FC
21.71306520949072	13.518900483960811	1.606126565932761	0	-1.96	1.2679999999999998	2.01	FC
21.93062818551291	16.531321018959364	1.3266107506085698	0	-1.96	1.2679999999999998	3.76	FC
21.977141731813813	17.47464587643975	1.257658775302827	0	-1.96	1.2679999999999998	25.96	FC
13.861054271102645	5.822436594723748	2.3806277742317428	0	-1.96	1.2679999999999998	-2.09	FC
19.998978400634314	8.058486798055121	2.481728754021286	0	-1.96	1.3699999999999997	-0.23	FC
21.90444836447633	16.08952156030562	1.3614107966091848	0	-1.96	1.3699999999999997	3.01	FC
21.957032352776988	17.0588751829909	1.287132481904197	0	-1.96	1.3699999999999997	3.91	FC
21.993261079483894	17.835734323717702	1.2331009579032344	0	-1.96	1.3699999999999997	27.88	FC
21.62861745785957	12.842273669335688	1.6841735361475432	0	-1.96	1.3699999999999997	1.58	FC
21.75413946565968	14.036418380237938	1.549835497657125	0	-1.96	1.3699999999999997	2.01	FC
21.951184831786733	16.942485667176292	1.295629535299776	0	-1.96	1.3699999999999997	3.76	FC
21.99326107947567	17.835734323529643	1.233100957915775	0	-1.96	1.3699999999999997	25.96	FC
14.370669323735562	6.219955644936437	2.310413473034086	0	-1.96	1.3699999999999997	-2.09	FC
20.18789284496915	8.551294557487159	2.360799608673691	0	-1.96	1.4719999999999995	-0.23	FC
21.92749465412127	16.52142167972928	1.327215967196388	0	-1.96	1.4719999999999995	3.01	FC
21.975072286797726	17.443004311432862	1.2598215246896638	0	-1.96	1.4719999999999995	3.91	FC
22.007838506410508	18.17557993453067	1.2108465636686048	0	-1.96	1.4719999999999995	27.88	FC
21.67755010982564	13.372213079887509	1.6210891929646096	0	-1.96	1.4719999999999995	1.58	FC
21.791370143052088	14.541563189020932	1.4985576075827154	0	-1.96	1.4719999999999995	2.01	FC
21.969782618386127	17.332791464558095	1.267527083753918	0	-1.96	1.4719999999999995	3.76	FC
22.007838506403075	18.175579934353973	1.2108465636799675	0	-1.96	1.4719999999999995	25.96	FC
14.866508909220869	6.638161623562564	2.2395521158224407	0	-1.96	1.4719999999999995	-2.09	FC
20.361724736176104	9.058287112532584	2.247855966941549	0	-1.96	1.5739999999999994	-0.23	FC
21.94834959061839	16.933070015002414	1.2961825334196646	0	-1.96	1.5739999999999994	3.01	FC
21.9913894350302	17.80589973230499	1.2350619606787707	0	-1.96	1.5739999999999994	3.91	FC
22.021019660916465	18.494391256361528	1.1906863738130273	0	-1.96	1.5739999999999994	27.88	FC
21.721936472417703	13.892786326581893	1.5635406722448348	0	-1.96	1.5739999999999994	1.58	FC
21.82510484038148	15.03224882420008	1.451885549236368	0	-1.96	1.5739999999999994	2.01	FC
21.98660520016555	17.70191214826254	1.2420469052165959	0	-1.96	1.5739999999999994	3.76	FC
22.021019660909744	18.494391256196025	1.190686373823319	0	-1.96	1.5739999999999994	25.96	FC
15.34665756932171	7.076370009845984	2.1687189262246798	0	-1.96	1.5739999999999994	-2.09	FC
20.52141148544597	9.577343907750585	2.142703831365893	0	-1.96	1.6759999999999997	-0.23	FC
21.96721775713944	17.323870251803335	1.2680317641407384	0	-1.96	1.6759999999999997	3.01	FC
22.00614600699995	18.147543782647215	1.2126239380142645	0	-1.96	1.6759999999999997	3.91	FC
22.0329367729351	18.792556702963367	1.172428910083361	0	-1.96	1.6759999999999997	27.88	FC
21.762181771300913	14.40161353590357	1.511093303333496	0	-1.96	1.6759999999999997	1.58	FC
21.855661926088665	15.506652209188033	1.4094378097381137	0	-1.96	1.6759999999999997	2.01	FC
22.00181956529346	18.049763742545615	1.218953326986344	0	-1.96	1.6759999999999997	3.76	FC
22.032936772929016	18.792556702808817	1.1724289100926792	0	-1.96	1.6759999999999997	25.96	FC
15.809476380607364	7.533612048803275	2.098525418908281	0	-1.96	1.6759999999999997	-2.09	FC
20.667879359873258	10.10611454714332	2.045086592227021	0	-1.96	1.7779999999999996	-0.23	FC
21.984285331035736	17.693490165857707	1.2425069969212617	0	-1.96	1.7779999999999996	3.01	FC
22.01948936446928	18.46812845452344	1.192296740771044	0	-1.96	1.7779999999999996	3.91	FC
22.043709827524573	19.070616566691378	1.1558991682537407	0	-1.96	1.7779999999999996	27.88	FC
21.798658243588626	14.896539734696237	1.4633370320770762	0	-1.96	1.7779999999999996	1.58	FC
21.883332587384615	15.963232160934055	1.3708585057691824	0	-1.96	1.7779999999999996	2.01	FC
22.015577445703713	18.376479673448888	1.19803019059808	0	-1.96	1.7779999999999996	3.76	FC
22.043709827519084	19.070616566547443	1.155899168262177	0	-1.96	1.7779999999999996	25.96	FC
16.253615510999886	8.008627292163748	2.0295132883638702	0	-1.96	1.7779999999999996	-2.09	FC
20.802033796118764	10.642057543127175	1.954700368027335	0	-1.96	1.88	-0.23	FC
21.999721611448138	18.041840367421376	1.219372367974922	0	-1.96	1.88	3.01	FC
22.03155330195394	18.768027976446064	1.1738874925806597	0	-1.96	1.88	3.91	FC
22.05344764750047	19.329235544247055	1.1409373949123518	0	-1.96	1.88	27.88	FC
21.83170724176198	15.375665947133285	1.419886938024456	0	-1.96	1.88	1.58	FC
21.908382815154113	16.400738725089475	1.3358168301065103	0	-1.96	1.88	2.01	FC
22.02801662741708	18.68238373569634	1.1790795510386747	0	-1.96	1.88	3.76	FC
22.0534476474955	19.32923554411336	1.1409373949199864	0	-1.96	1.88	25.96	FC
16.678017535436695	8.499864237381178	1.9621510496707908	0	-1.96	1.88	-2.09	FC
20.92475177060752	11.182486861994416	1.8712073645911314	0	-1.96	1.9819999999999993	-0.23	FC
22.013680444389955	18.369049482577026	1.1984115163536277	0	-1.96	1.9819999999999993	3.01	FC
22.04245923156516	19.047770824676867	1.157219888587099	0	-1.96	1.9819999999999993	3.91	FC
22.062248889943433	19.569176560242347	1.1273979169244213	0	-1.96	1.9819999999999993	27.88	FC
21.861641318188784	15.837370781762898	1.3803832479165654	0	-1.96	1.9819999999999993	1.58	FC
21.93105530873686	16.818213506590165	1.3040062370562273	0	-1.96	1.9819999999999993	2.01	FC
22.03926216402225	18.96796215762695	1.161920399296049	0	-1.96	1.9819999999999993	3.76	FC
22.062248889938942	19.569176560118454	1.1273979169313293	0	-1.96	1.9819999999999993	25.96	FC
17.081912331853495	9.00548999832095	1.8968331912020748	0	-1.96	1.9819999999999993	-2.09	FC
21.036875999356834	11.724624566144932	1.7942473023913446	0	-1.96	2.0839999999999996	-0.23	FC
22.026301547308208	18.675437155638544	1.1794262893952103	0	-1.96	2.0839999999999996	3.01	FC
22.052317276427946	19.308012171964105	1.1421329694648041	0	-1.96	2.0839999999999996	3.91	FC
22.07020296157659	19.79127646849896	1.1151480298254088	0	-1.96	2.0839999999999996	27.88	FC
21.888746262433948	16.280322403110944	1.3444909578849196	0	-1.96	2.0839999999999996	1.58	FC
21.951571289592852	17.21498194174469	1.2751434398175223	0	-1.96	2.0839999999999996	2.01	FC
22.049427497383657	19.233835829644935	1.1463874233240088	0	-1.96	2.0839999999999996	3.76	FC
22.070202961572537	19.791276468384403	1.1151480298316587	0	-1.96	2.0839999999999996	25.96	FC
17.464804706017116	9.523409535550686	1.8338815148945733	0	-1.96	2.0839999999999996	-2.09	FC
21.139210734902974	12.265657419668626	1.7234470205408754	0	-1.96	2.186	-0.23	FC
22.03771173627584	18.961486122280736	1.1622354700552915	0	-1.96	2.186	3.01	FC
22.061227277381544	19.549507575571475	1.1284799472365556	0	-1.96	2.186	3.91	FC
22.077390858110352	19.996424021274578	1.1040669489015533	0	-1.96	2.186	27.88	FC
21.913283070645548	16.703481301355435	1.3118991589416367	0	-1.96	2.186	1.58	FC
21.970132216891844	17.59063874473905	1.2489672794549658	0	-1.96	2.186	2.01	FC
22.058615490166083	19.480733558858006	1.132329818254503	0	-1.96	2.186	3.76	FC
22.077390858106682	19.99642402116887	1.1040669489072061	0	-1.96	2.186	25.96	FC
17.82645610126174	10.05129447363129	1.7735482875392738	0	-1.96	2.186	-2.09	FC
21.23251893250457	12.802795033847175	1.6584284038267778	0	-1.96	2.2879999999999994	-0.23	FC
22.048026059787492	19.22781442344825	1.1466735414764562	0	-1.96	2.2879999999999994	3.01	FC
22.069279717935327	19.773088501442466	1.1161270894188002	0	-1.96	2.2879999999999994	3.91	FC
22.08388593264565	20.185540329717092	1.0940448247567502	0	-1.96	2.2879999999999994	27.88	FC
21.935489832156957	17.10609470477847	1.2823201444120047	0	-1.96	2.2879999999999994	1.58	FC
21.98692140128378	17.94502792828431	1.2252375136529479	0	-1.96	2.2879999999999994	2.01	FC
22.06691937508541	19.70946700581644	1.11961015326154	0	-1.96	2.2879999999999994	3.76	FC
22.083885932642335	20.18554032961974	1.0940448247618624	0	-1.96	2.2879999999999994	25.96	FC
18.166861840243374	10.586620971379311	1.7160208048778804	0	-1.96	2.2879999999999994	-2.09	FC
21.317520569806952	13.333327014813804	1.598814800396212	0	-1.96	2.3899999999999997	-0.23	FC
22.057348843687013	19.47514862758512	1.1325894998533872	0	-1.96	2.3899999999999997	3.01	FC
22.076556572571647	19.979640090003464	1.104952665469552	0	-1.96	2.3899999999999997	3.91	FC
22.089754598136413	20.359561899200767	1.084981823651302	0	-1.96	2.3899999999999997	27.88	FC
21.95558352322359	17.487683799787312	1.255488363958789	0	-1.96	2.3899999999999997	1.58	FC
22.002105515635904	18.278218852129097	1.203733563627456	0	-1.96	2.3899999999999997	2.01	FC
22.07442362595448	19.92090776284393	1.108103299746573	0	-1.96	2.3899999999999997	3.76	FC
22.089754598133418	20.359561899111267	1.0849818236559243	0	-1.96	2.3899999999999997	25.96	FC
18.48622533395356	11.126715534657098	1.6614269751368516	0	-1.96	2.3899999999999997	-2.09	FC
21.39489192091197	13.854676649797227	1.5442361060967165	0	-1.96	2.491999999999999	-0.23	FC
22.06577465210091	19.704298721880562	1.1198457231871974	0	-1.96	2.491999999999999	3.01	FC
22.083132083492437	20.170081400058006	1.0948459575095681	0	-1.96	2.491999999999999	3.91	FC
22.09505696876063	20.519426212076922	1.0767872717491658	0	-1.96	2.491999999999999	27.88	FC
21.973761701665637	17.848025123433562	1.2311592767098467	0	-1.96	2.491999999999999	1.58	FC
22.015836003477023	18.590479710540183	1.184253249312054	0	-1.96	2.491999999999999	2.01	FC
22.08120475562981	20.115966857228244	1.0976954233594494	0	-1.96	2.491999999999999	3.76	FC
22.095056968757927	20.519426211994766	1.0767872717533453	0	-1.96	2.491999999999999	25.96	FC
18.784930598584143	11.668807123035911	1.6098415545407359	0	-1.96	2.491999999999999	-2.09	FC
21.465265605275405	14.364448922738537	1.494332690431059	0	-1.96	2.5939999999999994	-0.23	FC
22.073389169432147	19.916135136432253	1.1083169007551905	0	-1.96	2.5939999999999994	3.01	FC
22.089073470824882	20.345348225176114	1.085706335735803	0	-1.96	2.5939999999999994	3.91	FC
22.099847444854948	20.666059746740086	1.069378861557827	0	-1.96	2.5939999999999994	27.88	FC
21.990204099251716	18.187127577607125	1.2091081456055284	0	-1.96	2.5939999999999994	1.58	FC
22.0282503873673	18.88224975221092	1.1666115360426272	0	-1.96	2.5939999999999994	2.01	FC
22.08733204590664	20.29557681230532	1.0882830406926383	0	-1.96	2.5939999999999994	3.76	FC
22.099847444852504	20.666059746664786	1.069378861561605	0	-1.96	2.5939999999999994	25.96	FC
19.063514266627955	12.210083455623717	1.561292708269548	0	-1.96	2.5939999999999994	-2.09	FC
21.529231252476908	14.860471056400135	1.448758331466529	0	-1.96	2.6959999999999997	-0.23	FC
22.080270008521023	20.11156818844983	1.0978890259389036	0	-1.96	2.6959999999999997	3.01	FC
22.094441581156794	20.506378463452027	1.0774423977659013	0	-1.96	2.6959999999999997	3.91	FC
22.10417524584291	20.800368263184506	1.0626819182315186	0	-1.96	2.6959999999999997	27.88	FC
22.00507411105957	18.505206496480803	1.189128806276458	0	-1.96	2.6959999999999997	1.58	FC
22.039473480501556	19.154111356906427	1.1506393102677013	0	-1.96	2.6959999999999997	2.01	FC
22.092868214282568	20.46067627759406	1.0797721402041767	0	-1.96	2.6959999999999997	3.76	FC
22.104175245840704	20.80036826311558	1.0626819182349339	0	-1.96	2.6959999999999997	25.96	FC
19.322638088020046	12.747749114775196	1.5157686203303349	0	-1.96	2.6959999999999997	-2.09	FC
21.58733664451882	15.340824292688293	1.4071823151515872	0	-1.96	2.797999999999999	-0.23	FC
22.086487450033996	20.29153008273775	1.0884584533535613	0	-1.96	2.797999999999999	3.01	FC
22.099291479081657	20.654099935621048	1.0699711702744386	0	-1.96	2.797999999999999	3.91	FC
22.10808489534509	20.923229147946305	1.056628722986341	0	-1.96	2.797999999999999	27.88	FC
22.018520182897113	18.802656099781796	1.171032436377573	0	-1.96	2.797999999999999	1.58	FC
22.04961850562589	19.406762895100538	1.1361821971449226	0	-1.96	2.797999999999999	2.01	FC
22.09787002233153	20.612197145364977	1.0720773659639014	0	-1.96	2.797999999999999	3.76	FC
22.108084895343094	20.923229147883294	1.0566287229894276	0	-1.96	2.797999999999999	25.96	FC
19.56306271102401	13.279082913037495	1.4732239296297232	0	-1.96	2.797999999999999	-2.09	FC
21.640089217096172	15.803866193128412	1.3692908401429882	0	-1.96	2.8999999999999995	-0.23	FC
22.092105118022424	20.45695948214888	1.07993101992016	0	-1.96	2.8999999999999995	3.01	FC
22.10367298621239	20.789420485811778	1.0632173706476116	0	-1.96	2.8999999999999995	3.91	FC
22.111616662406412	21.035485591681876	1.0511578906051056	0	-1.96	2.8999999999999995	27.88	FC
22.030677099258668	19.08002150736437	1.1546463451708073	0	-1.96	2.8999999999999995	1.58	FC
22.058788125865703	19.64099308958928	1.1230994290995386	0	-1.96	2.8999999999999995	2.01	FC
22.102388830216842	20.751054003269637	1.0651212621168198	0	-1.96	2.8999999999999995	3.76	FC
22.111616662404614	21.035485591624326	1.051157890607896	0	-1.96	2.8999999999999995	25.96	FC
19.78562332804135	13.80149204348713	1.4335858228732674	0	-1.96	2.8999999999999995	-2.09	FC
21.68795781971345	16.24824331306	1.3347878537910076	0	-1.96	3.002	-0.23	FC
22.09718059642126	20.608788567284318	1.0722212285442003	0	-1.96	3.002	3.01	FC
22.107631171881664	20.913220160255143	1.0571127259443507	0	-1.96	3.002	3.91	FC
22.11480696252157	21.137942366850446	1.0462137978577843	0	-1.96	3.002	27.88	FC
22.041667175308078	19.337971298453063	1.13981279810211	0	-1.96	3.002	1.58	FC
22.067075392379152	19.857657397211618	1.1112627713819747	0	-1.96	3.002	2.01	FC
22.1064711016358	20.8781357277202	1.0588335754654916	0	-1.96	3.002	3.76	FC
22.11480696251994	21.13794236679795	1.0462137978603054	0	-1.96	3.002	25.96	FC
19.991207581287888	14.312560770415391	1.3967596646024711	0	-1.96	3.002	-2.09	FC
21.7313746512902	16.672894627324535	1.3033954293500738	0	-1.96	3.103999999999999	-0.23	FC
22.101765991048694	20.747932436381912	1.0652514923507659	0	-1.96	3.103999999999999	3.01	FC
22.11120679949541	21.02634523827864	1.0515953461679954	0	-1.96	3.103999999999999	3.91	FC
22.117688721885834	21.23136297756548	1.0417460596032815	0	-1.96	3.103999999999999	27.88	FC
22.051601357095752	19.57727139247225	1.1263878870052808	0	-1.96	3.103999999999999	1.58	FC
22.07456461390674	20.057656745577987	1.1005555082486598	0	-1.96	3.103999999999999	2.01	FC
22.11015886323952	20.994298996857914	1.0531506132473683	0	-1.96	3.103999999999999	3.76	FC
22.117688721884367	21.231362977517644	1.0417460596055597	0	-1.96	3.103999999999999	25.96	FC
20.180735955714557	14.810091809805618	1.3626340886255066	0	-1.96	3.103999999999999	-2.09	FC
21.770737302855323	17.07704652388044	1.2748537794525097	0	-1.96	3.2059999999999995	-0.23	FC
22.105908441434288	20.875280650903502	1.058951436922479	0	-1.96	3.2059999999999995	3.01	FC
22.114436732250965	21.12960388309551	1.0466091486903528	0	-1.96	3.2059999999999995	3.91	FC
22.12029170805204	21.31646796560763	1.0377090493481995	0	-1.96	3.2059999999999995	27.88	FC
22.06058023468815	19.798760824409094	1.1142404532454653	0	-1.96	3.2059999999999995	1.58	FC
22.08133215332251	20.241918801082242	1.0908714914982232	0	-1.96	3.2059999999999995	2.01	FC
22.113490122317085	21.100363491362838	1.0480146529878007	0	-1.96	3.2059999999999995	3.76	FC
22.12029170805071	21.316467965564065	1.0377090493502579	0	-1.96	3.2059999999999995	25.96	FC
20.355144746153048	15.292139054837913	1.3310855121810687	0	-1.96	3.2059999999999995	-2.09	FC
21.80641085205217	17.46020051055369	1.248920986839266	0	-1.96	3.308	-0.23	FC
22.109650586555638	20.991690706077325	1.0532572576516979	0	-1.96	3.308	3.01	FC
22.117354301678038	21.223763183738498	1.0421033306018135	0	-1.96	3.308	3.91	FC
22.122642829935625	21.393934173305105	1.0340614611004921	0	-1.96	3.308	27.88	FC
22.068694973168284	20.003329798619404	1.1032510684641827	0	-1.96	3.308	1.58	FC
22.087447156232354	20.411381813795288	1.0821142516330902	0	-1.96	3.308	2.01	FC
22.116499246278487	21.197108552418648	1.0433734012158433	0	-1.96	3.308	3.76	FC
22.122642829934428	21.393934173265464	1.0340614611023522	0	-1.96	3.308	25.96	FC
20.515371573796262	15.757030868684897	1.3019820640554791	0	-1.96	3.308	-2.09	FC
21.83872996552273	17.822114989141667	1.2253725205357633	0	-1.96	3.4099999999999993	-0.23	FC
22.11303098830938	21.097983194749123	1.048111129115549	0	-1.96	3.4099999999999993	3.01	FC
22.119989642212435	21.30954737089987	1.0380318857649364	0	-1.96	3.4099999999999993	3.91	FC
22.124766409882014	21.464394783440707	1.0307659094562858	0	-1.96	3.4099999999999993	27.88	FC
22.07602816659415	20.19190023899773	1.093311075495386	0	-1.96	3.4099999999999993	1.58	FC
22.092972216536648	20.56698098257254	1.074196170806846	0	-1.96	3.4099999999999993	2.01	FC
22.119217307221167	21.28527107563336	1.0391794978144524	0	-1.96	3.4099999999999993	3.76	FC
22.124766409880927	21.464394783404668	1.0307659094579658	0	-1.96	3.4099999999999993	25.96	FC
20.66234334279199	16.203383740740826	1.2751869407893994	0	-1.96	3.4099999999999993	-2.09	FC
21.868000974920548	18.16278254352392	1.204000594210591	0	-1.96	3.5119999999999996	-0.23	FC
22.116084516287554	21.19493843372277	1.0434606632826624	0	-1.96	3.5119999999999996	3.01	FC
22.122369994773184	21.387637005832786	1.0343531634065055	0	-1.96	3.5119999999999996	3.91	FC
22.126684430294233	21.528439976960836	1.0277885649853693	0	-1.96	3.5119999999999996	27.88	FC
22.08265462001476	20.365408914781266	1.0843216903927284	0	-1.96	3.5119999999999996	1.58	FC
22.09796398369508	20.709637208249912	1.0670377158945166	0	-1.96	3.5119999999999996	2.01	FC
22.121672394622276	21.365544434890882	1.0353900628198645	0	-1.96	3.5119999999999996	3.76	FC
22.126684430293256	21.528439976928084	1.0277885649868874	0	-1.96	3.5119999999999996	25.96	FC
20.796966468386074	16.630106633490744	1.2505612216883715	0	-1.96	3.5119999999999996	-2.09	FC
21.894503900462915	18.48240417771902	1.1846134133814292	0	-1.96	3.614	-0.23	FC
22.118842697179534	21.283294331093465	1.0392584133399587	0	-1.96	3.614	3.01	FC
22.12451998208416	21.45866896075644	1.0310294651800362	0	-1.96	3.614	3.91	FC
22.128416757115094	21.58661806987899	1.0250988221259218	0	-1.96	3.614	27.88	FC
22.088642064568052	20.524793111130055	1.076193165259725	0	-1.96	3.614	1.58	FC
22.1024737162177	20.840248051229068	1.060566729430756	0	-1.96	3.614	2.01	FC
22.12388989896645	21.438578248735894	1.0319662825715117	0	-1.96	3.614	3.76	FC
22.128416757114206	21.586618069849255	1.0250988221272928	0	-1.96	3.614	25.96	FC
20.920119170252168	17.036396796066814	1.2279661844388354	0	-1.96	3.614	-2.09	FC
21.91849440273151	18.781361846062033	1.1670343493928932	0	-1.96	3.7159999999999993	-0.23	FC
22.12133403187626	21.363745288144955	1.0354614199670178	0	-1.96	3.7159999999999993	3.01	FC
22.126461858263895	21.52323702977642	1.028026677755439	0	-1.96	3.7159999999999993	3.91	FC
22.129981342267104	21.639437010567608	1.022668996954955	0	-1.96	3.7159999999999993	27.88	FC
22.09405181054365	20.6709787309189	1.0688440106368147	0	-1.96	3.7159999999999993	1.58	FC
22.10654778567017	20.959680678441323	1.0547177757535442	0	-1.96	3.7159999999999993	2.01	FC
22.12589276889744	21.504978822229813	1.0288730322312982	0	-1.96	3.7159999999999993	3.76	FC
22.12998134226631	21.639437010540608	1.0226689969561942	0	-1.96	3.7159999999999993	25.96	FC
21.032645604583745	17.421728161324552	1.2072651696675687	0	-1.96	3.7159999999999993	-2.09	FC
21.940205649029647	19.060190464062106	1.1511010706004117	0	-1.96	3.8179999999999996	-0.23	FC
22.123584283119204	21.436941947950277	1.0320307969689015	0	-1.96	3.8179999999999996	3.01	FC
22.12821573500181	21.581893029984066	1.0253139381359517	0	-1.96	3.8179999999999996	3.91	FC
22.131394406975367	21.687366137084343	1.0204740523622995	0	-1.96	3.8179999999999996	27.88	FC
22.098939343106775	20.80487065626578	1.0622002755134294	0	-1.96	3.8179999999999996	1.58	FC
22.110228135231637	21.06876656979693	1.0494315394299203	0	-1.96	3.8179999999999996	2.01	FC
22.12770174427292	21.565310117945266	1.0260785318296752	0	-1.96	3.8179999999999996	3.76	FC
22.13139440697465	21.68736613705985	1.0204740523634188	0	-1.96	3.8179999999999996	25.96	FC
21.13535160242138	17.785833664667557	1.1883250457024013	0	-1.96	3.8179999999999996	-2.09	FC
21.959850085160827	19.3195503982351	1.1366646548445	0	-1.96	3.919999999999999	-0.23	FC
22.12561673631354	21.503491623127655	1.0289313532931912	0	-1.96	3.919999999999999	3.01	FC
22.129799786446608	21.635148272293993	1.0228633290572853	0	-1.96	3.919999999999999	3.91	FC
22.13267060773289	21.730838110969163	1.0184913483185396	0	-1.96	3.919999999999999	27.88	FC
22.103354865159503	20.927345161726063	1.0561948825493757	0	-1.96	3.919999999999999	1.58	FC
22.113552696589313	21.16829775206936	1.0446542728938866	0	-1.96	3.919999999999999	2.01	FC
22.129335567305393	21.62009512995238	1.0235540331479631	0	-1.96	3.919999999999999	3.76	FC
22.13267060773224	21.730838110946955	1.0184913483195506	0	-1.96	3.919999999999999	25.96	FC
21.229001786051164	18.128682926814417	1.171017324962478	0	-1.96	3.919999999999999	-2.09	FC
21.97762110715606	19.560201227185082	1.1235887019715938	0	-1.96	4.021999999999999	-0.23	FC
22.127452435914407	21.563959255935348	1.0261312485935976	0	-1.96	4.021999999999999	3.01	FC
22.131230434753	21.683475300160445	1.0206496019846616	0	-1.96	4.021999999999999	3.91	FC
22.133823186514558	21.77025095892952	1.0167004150880452	0	-1.96	4.021999999999999	27.88	FC
22.10734379157636	21.039244151986672	1.0507670157670008	0	-1.96	4.021999999999999	1.58	FC
22.11655576869934	21.259024335374484	1.040337290168954	0	-1.96	4.021999999999999	2.01	FC
22.13081117378848	21.66981755365933	1.0212735349057567	0	-1.96	4.021999999999999	3.76	FC
22.13382318651397	21.770250958909394	1.016700415088958	0	-1.96	4.021999999999999	25.96	FC
21.31431784708005	18.45045674176377	1.1552189815894234	0	-1.96	4.021999999999999	-2.09	FC
21.993694630381203	19.782977361575583	1.111748460729652	0	-1.96	4.124	-0.23	FC
22.129110399596254	21.61886878409656	1.0236016796528709	0	-1.96	4.124	3.01	FC
22.132522518065674	21.727309811252123	1.0186499253857788	0	-1.96	4.124	3.91	FC
22.1348641067042	21.805970166977257	1.0150827473947945	0	-1.96	4.124	27.88	FC
22.110947198800023	21.14137099153309	1.0458615577795423	0	-1.96	4.124	1.58	FC
22.119268361693678	21.34165314109056	1.0364365035577268	0	-1.96	4.124	2.01	FC
22.132143866237	21.71492366181212	1.0192135238844338	0	-1.96	4.124	3.76	FC
22.13486410670367	21.805970166959018	1.0150827473956192	0	-1.96	4.124	25.96	FC
21.391977786408525	18.751519724953262	1.1408130167679966	0	-1.96	4.124	-2.09	FC
22.008230555722076	19.98876592016098	1.101029980721533	0	-1.96	4.225999999999999	-0.23	FC
22.130607812230714	21.668704804787122	1.0213165951359284	0	-1.96	4.225999999999999	3.01	FC
22.13368944256468	21.767052692302553	1.0168436561184868	0	-1.96	4.225999999999999	3.91	FC
22.13580417606894	21.838330782949036	1.0136216176994703	0	-1.96	4.225999999999999	27.88	FC
22.114202233528168	21.23448769866452	1.041428573523767	0	-1.96	4.225999999999999	1.58	FC
22.121718508970698	21.41684722783803	1.0329120002414016	0	-1.96	4.225999999999999	2.01	FC
22.133347470610865	21.75582431263173	1.017352739779202	0	-1.96	4.225999999999999	3.76	FC
22.13580417606846	21.838330782932513	1.0136216177002153	0	-1.96	4.225999999999999	25.96	FC
21.462615935724145	19.032392328063242	1.1276888141948156	0	-1.96	4.225999999999999	-2.09	FC
22.021374134282002	20.178487091166893	1.091329297126633	0	-1.96	4.327999999999999	-0.23	FC
22.13196020152485	21.713914446701622	1.019252436305271	0	-1.96	4.327999999999999	3.01	FC
22.134743320053364	21.80307211065334	1.0152121319287828	0	-1.96	4.327999999999999	3.91	FC
22.136653157994765	21.867639493044635	1.0123019068901193	0	-1.96	4.327999999999999	27.88	FC
22.1171424839686	21.31931328836926	1.0374228374435774	0	-1.96	4.327999999999999	1.58	FC
22.123931550274452	21.48522614210682	1.0297276558293187	0	-1.96	4.327999999999999	2.01	FC
22.13443447814595	21.792897029902306	1.0156719617302379	0	-1.96	4.327999999999999	3.76	FC
22.13665315799434	21.867639493029674	1.0123019068907924	0	-1.96	4.327999999999999	25.96	FC
21.526823600741697	19.29372323940613	1.1157423237405317	0	-1.96	4.327999999999999	-2.09	FC
22.033257233326008	20.35307706756161	1.0825516535011916	0	-1.96	4.43	-0.23	FC
22.13318159701205	21.754909375828756	1.0173879014914942	0	-1.96	4.43	3.01	FC
22.135695092438127	21.83570561752357	1.013738483205865	0	-1.96	4.43	3.91	FC
22.13741987208752	21.894176646196666	1.011109950824897	0	-1.96	4.43	27.88	FC
22.119798316891355	21.39652306541319	1.033803401107132	0	-1.96	4.43	1.58	FC
22.12593038834704	21.547366740843263	1.0268507820218749	0	-1.96	4.43	2.01	FC
22.13541617368029	21.826488106853116	1.0141538146363627	0	-1.96	4.43	3.76	FC
22.13741987208713	21.89417664618312	1.0111099508255048	0	-1.96	4.43	25.96	FC
21.585150187044654	19.5362629835807	1.1048761068166388	0	-1.96	4.43	-2.09	FC
22.04399950714922	20.51347353253949	1.0746107660500273	0	-1.96	4.531999999999999	-0.23	FC
22.134284673939142	21.792067874445976	1.015703732269229	0	-1.96	4.531999999999999	3.01	FC
22.136554644328125	21.86526222787703	1.0124074622853236	0	-1.96	4.531999999999999	3.91	FC
22.138112285142487	21.918198206900758	1.0100334012935648	0	-1.96	4.531999999999999	27.88	FC
22.122197183466284	21.466748688512528	1.0305331983182207	0	-1.96	4.531999999999999	1.58	FC
22.127735721529096	21.603804453742214	1.0242518056904615	0	-1.96	4.531999999999999	2.01	FC
22.136302751739432	21.85691469599263	1.0127825935010868	0	-1.96	4.531999999999999	3.76	FC
22.13811228514213	21.9181982068885	1.0100334012941135	0	-1.96	4.531999999999999	25.96	FC
21.638104689213407	19.76083932862886	1.0949992725189979	0	-1.96	4.531999999999999	-2.09	FC
22.053709477202236	20.660603586878405	1.067428131248237	0	-1.96	4.6339999999999995	-0.23	FC
22.13528088345683	21.82573694491383	1.0141825194413485	0	-1.96	4.6339999999999995	3.01	FC
22.137330904871888	21.892024450061523	1.0112052887283194	0	-1.96	4.6339999999999995	3.91	FC
22.13873759339385	21.93993762274876	1.0090611000843939	0	-1.96	4.6339999999999995	27.88	FC
22.124363896644244	21.530578847095803	1.0275786848911652	0	-1.96	4.6339999999999995	1.58	FC
22.129366254487714	21.655034872412497	1.0219039768289402	0	-1.96	4.6339999999999995	2.01	FC
22.137103421530494	21.884466855789533	1.01154410419983	0	-1.96	4.6339999999999995	3.76	FC
22.13873759339353	21.939937622737663	1.00906110008489	0	-1.96	4.6339999999999995	25.96	FC
21.68615744241878	19.968334916543675	1.0860273294220388	0	-1.96	4.6339999999999995	-2.09	FC
22.06248552623048	20.795373950201842	1.0609323775116022	0	-1.96	4.736	-0.23	FC
22.13618057039442	21.856234400204745	1.012808527080358	0	-1.96	4.736	3.01	FC
22.138031939845906	21.916250245319713	1.0101195091333453	0	-1.96	4.736	3.91	FC
22.139302296870856	21.95960759747647	1.00818296495494	0	-1.96	4.736	27.88	FC
22.126320882621783	21.588560412760405	1.0249095103878962	0	-1.96	4.736	1.58	FC
22.130838889067647	21.7015155715377	1.0197831029871949	0	-1.96	4.736	2.01	FC
22.137826501890153	21.90940953240641	1.0104255191882687	0	-1.96	4.736	3.76	FC
22.13930229687057	21.959607597466437	1.0081829649553877	0	-1.96	4.736	25.96	FC
21.729742052495876	20.159667362498823	1.0778819740308672	0	-1.96	4.736	-2.09	FC
22.0704168114268	20.918663230133923	1.055058660709913	0	-1.96	4.837999999999999	-0.23	FC
22.136993079784524	21.88385091187296	1.0115675330146865	0	-1.96	4.837999999999999	3.01	FC
22.138665034916905	21.938174902979927	1.0091388701577788	0	-1.96	4.837999999999999	3.91	FC
22.13981226661102	21.977401764011173	1.0073898864089477	0	-1.96	4.837999999999999	27.88	FC
22.128088408722583	21.64119994729061	1.0224982192585366	0	-1.96	4.837999999999999	1.58	FC
22.132168897090725	21.743668083384094	1.0178673079545173	0	-1.96	4.837999999999999	2.01	FC
22.138479507135738	21.93198446074049	1.009415246794693	0	-1.96	4.837999999999999	3.76	FC
22.139812266610754	21.977401764002092	1.0073898864093518	0	-1.96	4.837999999999999	25.96	FC
21.76925743554303	20.335771924518333	1.0704908334114613	0	-1.96	4.837999999999999	-2.09	FC
22.07758410169645	21.031316033078234	1.0497481026376398	0	-1.96	4.9399999999999995	-0.23	FC
22.137726853197165	21.908851993514944	1.0104466842785724	0	-1.96	4.9399999999999995	3.01	FC
22.139236770914888	21.958012821787484	1.0082532035388734	0	-1.96	4.9399999999999995	3.91	FC
22.140272805410547	21.99349625491659	1.006673634277731	0	-1.96	4.9399999999999995	27.88	FC
22.129684789835867	21.688965467502214	1.020319978977052	0	-1.96	4.9399999999999995	1.58	FC
22.133370076770692	21.78187996140904	1.0161368126160086	0	-1.96	4.9399999999999995	2.01	FC
22.139069224681343	21.952411973971103	1.0085028128540754	0	-1.96	4.9399999999999995	3.76	FC
22.14027280541032	21.993496254908376	1.0066736342780964	0	-1.96	4.9399999999999995	25.96	FC
21.805069911284942	20.497586730157618	1.0637871764290991	0	-1.96	4.9399999999999995	-2.09	FC
22.08406054412363	21.134138684098133	1.0449472710586614	0	-1.96	5.041999999999999	-0.23	FC
22.138389515845876	21.931479903845737	1.0094343661671394	0	-1.96	5.041999999999999	3.01	FC
22.139753091875907	21.975959191580973	1.0074533220082464	0	-1.96	5.041999999999999	3.91	FC
22.140688702728617	22.008051169907503	1.0060267731930066	0	-1.96	5.041999999999999	27.88	FC
22.131126575370928	21.732288383907	1.0183523329167337	0	-1.96	5.041999999999999	1.58	FC
22.13445489426374	21.816506881300434	1.0145737360565192	0	-1.96	5.041999999999999	2.01	FC
22.139601785200835	21.970892714808404	1.0076787535482672	0	-1.96	5.041999999999999	3.76	FC
22.140688702728404	22.00805116990008	1.006026773193336	0	-1.96	5.041999999999999	25.96	FC
21.837515305853234	20.646040459366734	1.0577096053275412	0	-1.96	5.041999999999999	-2.09	FC
22.08991236463701	21.22789632762962	1.040607699590346	0	-1.96	5.143999999999999	-0.23	FC
22.13898795533979	21.951955458486406	1.0085200836530068	0	-1.96	5.143999999999999	3.01	FC
22.140219366542897	21.992191572490416	1.0067309250905965	0	-1.96	5.143999999999999	3.91	FC
22.141064284304054	22.021211941848954	1.0054425861197644	0	-1.96	5.143999999999999	27.88	FC
22.132428718519062	21.77156554510699	1.016574975863101	0	-1.96	5.143999999999999	1.58	FC
22.13543461174056	21.847874738607214	1.0131619151324225	0	-1.96	5.143999999999999	2.01	FC
22.140082726047098	21.987609244822742	1.0069345184156506	0	-1.96	5.143999999999999	3.76	FC
22.141064284303855	22.02121194184224	1.005442586120062	0	-1.96	5.143999999999999	25.96	FC
21.866901029382124	20.782042320646294	1.052201737057289	0	-1.96	5.143999999999999	-2.09	FC
22.09519950771869	21.31331119245249	1.036685445457348	0	-1.96	5.2459999999999996	-0.23	FC
22.139528392874748	21.970479743573005	1.0076943540275307	0	-1.96	5.2459999999999996	3.01	FC
22.140640443948897	22.006871371158468	1.0060785138666164	0	-1.96	5.2459999999999996	3.91	FC
22.141403456990595	22.03311060395988	1.0049150051927418	0	-1.96	5.2459999999999996	27.88	FC
22.133604729458547	21.807161332910848	1.0149695502117022	0	-1.96	5.2459999999999996	1.58	FC
22.136319403241416	21.876281711327923	1.01188674087054	0	-1.96	5.2459999999999996	2.01	FC
22.140517048570363	22.002727550736388	1.0062623825848975	0	-1.96	5.2459999999999996	3.76	FC
22.14140345699042	22.0331106039538	1.0049150051930111	0	-1.96	5.2459999999999996	25.96	FC
21.893508102035	20.906474117514602	1.0472118817822802	0	-1.96	5.2459999999999996	-2.09	FC
22.099976219805228	21.39106182091427	1.033140683002367	0	-1.96	5.347999999999999	-0.23	FC
22.14001644758256	21.98723572750027	1.0069486097286529	0	-1.96	5.347999999999999	3.01	FC
22.141020703647623	22.020145215269682	1.0054893138622047	0	-1.96	5.347999999999999	3.91	FC
22.141709749268685	22.043866961888515	1.0044385491687702	0	-1.96	5.347999999999999	27.88	FC
22.134666813994034	21.83940976447216	1.0135194610434113	0	-1.96	5.347999999999999	1.58	FC
22.137118459461522	21.90200026355612	1.0107350101851944	0	-1.96	5.347999999999999	2.01	FC
22.14090926991809	22.016398448490328	1.005655367371692	0	-1.96	5.347999999999999	3.76	FC
22.141709749268525	22.04386696188303	1.0044385491690129	0	-1.96	5.347999999999999	25.96	FC
21.917593108926553	21.020184180393205	1.0426927243278115	0	-1.96	5.347999999999999	-2.09	FC
22.104291580804635	21.461783081780233	1.029937330769588	0	-1.96	5.449999999999999	-0.23	FC
22.140457194690715	22.002389769629495	1.0062751104087702	0	-1.96	5.449999999999999	3.01	FC
22.141364101103857	22.032146229012	1.0049572053015896	0	-1.96	5.449999999999999	3.91	FC
22.141986347848736	22.053589674985407	1.0040082668702046	0	-1.96	5.449999999999999	27.88	FC
22.13562599898961	21.868616567396145	1.012209708408878	0	-1.96	5.449999999999999	1.58	FC
22.137840082510085	21.925279072701386	1.009694791528257	0	-1.96	5.449999999999999	2.01	FC
22.141263469844528	22.028758887359857	1.0051071684546526	0	-1.96	5.449999999999999	3.76	FC
22.14198634784859	22.053589674980444	1.004008266870424	0	-1.96	5.449999999999999	25.96	FC
21.93939007004881	21.12398293149116	1.038601012943542	0	-1.96	5.449999999999999	-2.09	FC
22.108189987910016	21.52606680667841	1.0270427099599544	0	-1.96	5.552	-0.23	FC
22.140855218083345	22.01609302673423	1.0056668633802381	0	-1.96	5.552	3.01	FC
22.141674208707183	22.042995213069332	1.0044766600311805	0	-1.96	5.552	3.91	FC
22.142236130741093	22.062377251526687	1.0036196860521402	0	-1.96	5.552	27.88	FC
22.13649224583227	21.895061201889714	1.0110267352859337	0	-1.96	5.552	1.58	FC
22.138491771590367	21.946344868072515	1.0087553032030125	0	-1.96	5.552	2.01	FC
22.1415833330075	22.03993315746574	1.0046120909176772	0	-1.96	5.552	3.76	FC
22.142236130740965	22.0623772515222	1.0036196860523385	0	-1.96	5.552	25.96	FC
21.95911221590387	21.218639853589053	1.0348972586096072	0	-1.96	5.552	-2.09	FC
22.1117115956384	21.58446291074287	1.0244272320824397	0	-1.96	5.653999999999999	-0.23	FC
22.141214657798784	22.028482759427526	1.005117551653575	0	-1.96	5.653999999999999	3.01	FC
22.141954252829	22.052801733424896	1.0040426844843473	0	-1.96	5.653999999999999	3.91	FC
22.142461697132468	22.070318962884986	1.0032687671786167	0	-1.96	5.653999999999999	27.88	FC
22.137274553050887	21.918998810800517	1.0099582897984745	0	-1.96	5.653999999999999	1.58	FC
22.139080300460886	21.96540417288101	1.0079068031807175	0	-1.96	5.653999999999999	2.01	FC
22.14187218718535	22.05003400478826	1.0041649905109964	0	-1.96	5.653999999999999	3.76	FC
22.142461697132344	22.070318962880933	1.0032687671787954	0	-1.96	5.653999999999999	25.96	FC
21.976953663241634	21.304881644680123	1.0315454471782681	0	-1.96	5.653999999999999	-2.09	FC
22.114892715768097	21.637480877902675	1.022064113681227	0	-1.96	5.755999999999999	-0.23	FC
22.141539252948665	22.039683541896515	1.0046214688545108	0	-1.96	5.755999999999999	3.01	FC
22.142207147302642	22.061665123699587	1.0036507681152558	0	-1.96	5.755999999999999	3.91	FC
22.14266539437588	22.077495681746232	1.0029518616408803	0	-1.96	5.755999999999999	27.88	FC
22.137981049113403	21.94066208396452	1.0089933004024112	0	-1.96	5.755999999999999	1.58	FC
22.13961178745834	21.982644945143374	1.0071404893590679	0	-1.96	5.755999999999999	2.01	FC
22.142133037805596	22.059163658299717	1.0037612205426774	0	-1.96	5.755999999999999	3.76	FC
22.142665394375776	22.07749568174257	1.002951861641042	0	-1.96	5.755999999999999	25.96	FC
21.993090988232055	21.38339135659584	1.0285127658877247	0	-1.96	5.755999999999999	-2.09	FC
22.117766180595083	21.685591509776177	1.0199291160964679	0	-1.96	5.858	-0.23	FC
22.141832380497306	22.049808379036666	1.0041734603711172	0	-1.96	5.858	3.01	FC
22.14243552367048	22.069675406007832	1.0032968367827848	0	-1.96	5.858	3.91	FC
22.142849342372315	22.083980649462596	1.0026656739943824	0	-1.96	5.858	27.88	FC
22.138619076330553	21.960263027817316	1.0081217628535373	0	-1.96	5.858	1.58	FC
22.140091758790074	21.99823811565933	1.006448409294641	0	-1.96	5.858	2.01	FC
22.1423685991398	22.067414774139042	1.003396583866661	0	-1.96	5.858	3.76	FC
22.142849342372223	22.08398064945929	1.0026656739945286	0	-1.96	5.858	25.96	FC
22.007684696691097	21.45480833491442	1.0257693451810965	0	-1.96	5.858	-2.09	FC
22.12036167268201	21.72922885398842	1.018000308309229	0	-1.96	5.96	-0.23	FC
22.142097090298964	22.05895973559192	1.0037688701418184	0	-1.96	5.96	3.01	FC
22.14264175850895	22.076914135425465	1.0029772106137795	0	-1.96	5.96	3.91	FC
22.14301545559512	22.089840177540324	1.0024072278308678	0	-1.96	5.96	27.88	FC
22.13919526670947	21.97799463486836	1.0073346378738925	0	-1.96	5.96	1.58	FC
22.14052520573767	22.012339023339745	1.0058233785270165	0	-1.96	5.96	2.01	FC
22.142581322485103	22.07487130190322	1.0030672894829538	0	-1.96	5.96	3.76	FC
22.143015455595034	22.089840177537337	1.0024072278309994	0	-1.96	5.96	25.96	FC
22.0208805927353	21.519728797981813	1.0232880162876627	0	-1.96	5.96	-2.09	FC
22.122706024035367	21.768792242781743	1.0162578510239113	0	-1.96	6.0619999999999985	-0.23	FC
22.14233613675221	22.067230482219067	1.0034034925494462	0	-1.96	6.0619999999999985	3.01	FC
22.14282799811295	22.083455173164015	1.002688565918846	0	-1.96	6.0619999999999985	3.91	FC
22.14316546298459	22.095134288109385	1.002173834937996	0	-1.96	6.0619999999999985	27.88	FC
22.139715610521762	21.99403245052614	1.006623758527379	0	-1.96	6.0619999999999985	1.58	FC
22.140916636353246	22.025088749753174	1.0052589066911874	0	-1.96	6.0619999999999985	2.01	FC
22.14277342162263	22.0816092781599	1.0027699133107668	0	-1.96	6.0619999999999985	3.76	FC
22.14316546298452	22.095134288106685	1.0021738349381153	0	-1.96	6.0619999999999985	25.96	FC
22.032811048555253	21.578706913548622	1.0210440846537248	0	-1.96	6.0619999999999985	-2.09	FC
22.124823487418624	21.804648386006797	1.0146838002495515	0	-1.96	6.163999999999999	-0.23	FC
22.1425520073969	22.07470476354908	1.0030735289361539	0	-1.96	6.163999999999999	3.01	FC
22.142996180793812	22.089365393460646	1.002427900773874	0	-1.96	6.163999999999999	3.91	FC
22.143300925918115	22.09991729802624	1.0019630674317388	0	-1.96	6.163999999999999	27.88	FC
22.140185518279754	22.008536037015975	1.005981746402503	0	-1.96	6.163999999999999	1.58	FC
22.141270122175037	22.03661535594424	1.0047491306872844	0	-1.96	6.163999999999999	2.01	FC
22.14294689581497	22.08769755222271	1.002501362736502	0	-1.96	6.163999999999999	3.76	FC
22.14330092591805	22.099917298023804	1.0019630674318463	0	-1.96	6.163999999999999	25.96	FC
22.043596178954164	21.63225625148165	1.0190151190282957	0	-1.96	6.163999999999999	-2.09	FC
22.12673598229339	21.837133474016316	1.0132619287518514	0	-1.96	6.265999999999999	-0.23	FC
22.142746948748005	22.081458793350134	1.002775548299206	0	-1.96	6.265999999999999	3.01	FC
22.143148057021104	22.09470532904533	1.0021925039168589	0	-1.96	6.265999999999999	3.91	FC
22.143423254441654	22.104238351036702	1.001772732576561	0	-1.96	6.265999999999999	27.88	FC
22.140609876749465	22.021650335857988	1.0054019357803432	0	-1.96	6.265999999999999	1.58	FC
22.141589340439513	22.04703502542695	1.0042887542430767	0	-1.96	6.265999999999999	2.01	FC
22.143103550579937	22.0931984490995	1.002258844575873	0	-1.96	6.265999999999999	3.76	FC
22.14342325444159	22.1042383510345	1.0017727325766579	0	-1.96	6.265999999999999	25.96	FC
22.053344924963156	21.680851509675936	1.0171807557983126	0	-1.96	6.265999999999999	-2.09	FC
22.128463317677276	21.866555255748718	1.0119775638579243	0	-1.96	6.367999999999999	-0.23	FC
22.142922989632275	22.087561581836358	1.0025064517688291	0	-1.96	6.367999999999999	3.01	FC
22.143285207616124	22.09952975985472	1.0019799266426423	0	-1.96	6.367999999999999	3.91	FC
22.14353372193034	22.108141902182822	1.0016008500354352	0	-1.96	6.367999999999999	27.88	FC
22.140993099570117	22.033506931664235	1.0048783050396493	0	-1.96	6.367999999999999	1.58	FC
22.141877612221602	22.056453117835456	1.003872993265498	0	-1.96	6.367999999999999	2.01	FC
22.14324501645515	22.098168374342695	1.0020398361234677	0	-1.96	6.367999999999999	3.76	FC
22.143533721930286	22.10814190218083	1.0016008500355231	0	-1.96	6.367999999999999	25.96	FC
22.062156051277373	21.724930427331227	1.015522518015611	0	-1.96	6.367999999999999	-2.09	FC
22.130023394016472	21.893195065524253	1.0108174402038357	0	-1.96	6.47	-0.23	FC
22.143081962268578	22.09307560003599	1.0022634405067852	0	-1.96	6.47	3.01	FC
22.14340906018514	22.10388824943937	1.0017879574082074	0	-1.96	6.47	3.91	FC
22.14363347833017	22.111668158385626	1.0014456313162614	0	-1.96	6.47	27.88	FC
22.141339172996076	22.04422522094971	1.0044054146187036	0	-1.96	6.47	1.58	FC
22.142137936894066	22.064965138079838	1.003497526433026	0	-1.96	6.47	2.01	FC
22.143372765947134	22.102658365316266	1.0018420589938972	0	-1.96	6.47	3.76	FC
22.14363347833012	22.111668158383825	1.0014456313163407	0	-1.96	6.47	25.96	FC
22.070119062505498	21.764895814998308	1.0140236484521492	0	-1.96	6.47	-2.09	FC
22.13143238599333	21.917309778941533	1.009769566119722	0	-1.96	6.572	-0.23	FC
22.143225521309372	22.09805738595316	1.0020439866983475	0	-1.96	6.572	3.01	FC
22.14352090396237	22.107825633269364	1.0016145988884266	0	-1.96	6.572	3.91	FC
22.14372356211759	22.11485347888031	1.001305461203478	0	-1.96	6.572	27.88	FC
22.14165169722845	22.053913490301834	1.003978350915596	0	-1.96	6.572	1.58	FC
22.142373023259697	22.07265762604967	1.0031584505314735	0	-1.96	6.572	2.01	FC
22.14348812884045	22.10671459315636	1.0016634554867538	0	-1.96	6.572	3.76	FC
22.14372356211755	22.114853478878675	1.0013054612035504	0	-1.96	6.572	25.96	FC
22.07731504333015	21.801117644205	1.0126689559513737	0	-1.96	6.572	-2.09	FC
22.13270490802395	21.939133683919565	1.0088231024475804	0	-1.96	6.673999999999999	-0.23	FC
22.14335516104009	22.102558097042806	1.0018458073413115	0	-1.96	6.673999999999999	3.01	FC
22.143621903216232	22.111382462891964	1.001458047246859	0	-1.96	6.673999999999999	3.91	FC
22.14380491110116	22.117730738927722	1.001178880983823	0	-1.96	6.673999999999999	27.88	FC
22.141933923759492	22.06266990867248	1.0035926755653384	0	-1.96	6.673999999999999	1.58	FC
22.142585317676243	22.07960897197147	1.0028522400820012	0	-1.96	6.673999999999999	2.01	FC
22.143592306024978	22.110378819453345	1.0015021672329925	0	-1.96	6.673999999999999	3.76	FC
22.143804911101117	22.11773073892625	1.0011788809838875	0	-1.96	6.673999999999999	25.96	FC
22.083817427670468	21.833935151086404	1.0114446743042391	0	-1.96	6.673999999999999	-2.09	FC
22.13385416404782	21.9588802575372	1.0079682526822178	0	-1.96	6.775999999999999	-0.23	FC
22.143472230914266	22.106624013281703	1.0016668405637343	0	-1.96	6.775999999999999	3.01	FC
22.143713109357805	22.114595409639332	1.0013166734086296	0	-1.96	6.775999999999999	3.91	FC
22.143878372177166	22.120329659978843	1.00106457329345	0	-1.96	6.775999999999999	27.88	FC
22.142188789112474	22.070583438795612	1.0032443795840482	0	-1.96	6.775999999999999	1.58	FC
22.142777029463655	22.085890162489548	1.0025757108522944	0	-1.96	6.775999999999999	2.01	FC
22.143686381984743	22.113688811428275	1.0013565159034419	0	-1.96	6.775999999999999	3.76	FC
22.143878372177124	22.12032965997751	1.0010645732935084	0	-1.96	6.775999999999999	25.96	FC
22.08969270184918	21.86365891837405	1.0103383328618054	0	-1.96	6.775999999999999	-2.09	FC
22.13489208307013	21.97674384302752	1.007196163415846	0	-1.96	6.877999999999999	-0.23	FC
22.143577949585122	22.110296994869326	1.001505224227586	0	-1.96	6.877999999999999	3.01	FC
22.143795471876853	22.117497631331506	1.0011890061427244	0	-1.96	6.877999999999999	3.91	FC
22.143944710140357	22.12267710923073	1.0009613484301478	0	-1.96	6.877999999999999	27.88	FC
22.142418945323595	22.077734672830243	1.0029298419177468	0	-1.96	6.877999999999999	1.58	FC
22.14295015385536	22.091565462426484	1.0023259868802088	0	-1.96	6.877999999999999	2.01	FC
22.143771336077574	22.116678719122334	1.001224985781062	0	-1.96	6.877999999999999	3.76	FC
22.14394471014032	22.12267710922953	1.0009613484302005	0	-1.96	6.877999999999999	25.96	FC
22.095001046615597	21.8905729084848	1.0093386380971126	0	-1.96	6.877999999999999	-2.09	FC
22.135829441787298	21.992901224224482	1.00649883415133	0	-1.96	6.9799999999999995	-0.23	FC
22.143673417578857	22.11361489833735	1.0013592765985884	0	-1.96	6.9799999999999995	3.01	FC
22.143869848218824	22.12011910517202	1.0010737167794568	0	-1.96	6.9799999999999995	3.91	FC
22.14400461564126	22.124797371284856	1.0008681319893729	0	-1.96	6.9799999999999995	27.88	FC
22.14262678747924	22.08419659731696	1.0026457919763936	0	-1.96	6.9799999999999995	1.58	FC
22.1431064927302	22.096693037012827	1.002100470674034	0	-1.96	6.9799999999999995	2.01	FC
22.143848052722465	22.119379417868544	1.0011062080174886	0	-1.96	6.9799999999999995	3.76	FC
22.144004615641233	22.124797371283766	1.0008681319894208	0	-1.96	6.9799999999999995	25.96	FC
22.099796922681477	21.914936427449025	1.0084353653429226	0	-1.96	6.9799999999999995	-2.09	FC
22.13667597550656	22.00751309705635	1.0058690356279958	0	-1.96	7.082	-0.23	FC
22.143759628740902	22.11661195459258	1.0012274788834772	0	-1.96	7.082	3.01	FC
22.143937012705226	22.122486929794565	1.0009696054055195	0	-1.96	7.082	3.91	FC
22.14405871237262	22.126712394402322	1.0007839536963785	0	-1.96	7.082	27.88	FC
22.142814478592033	22.090035292442455	1.0023892757730286	0	-1.96	7.082	1.58	FC
22.14324767333928	22.101325519169105	1.001896816285241	0	-1.96	7.082	2.01	FC
22.143917330600285	22.121818819072892	1.0009989464116007	0	-1.96	7.082	3.76	FC
22.144058712372594	22.12671239440135	1.0007839536964214	0	-1.96	7.082	25.96	FC
22.1041296042029	21.93698600519177	1.007619259955382	0	-1.96	7.082	-2.09	FC
22.137440478460594	22.020725439441883	1.0053002358773186	0	-1.96	7.183999999999998	-0.23	FC
22.14383748057391	22.119319112167993	1.0011084594549038	0	-1.96	7.183999999999998	3.01	FC
22.14399766458999	22.124625599190257	1.0008755883941576	0	-1.96	7.183999999999998	3.91	FC
22.144107563559537	22.12844201364743	1.0007079373189691	0	-1.96	7.183999999999998	27.88	FC
22.142983972072177	22.095310570452565	1.0021576253235998	0	-1.96	7.183999999999998	1.58	FC
22.14337516522099	22.105510526192084	1.001712904978333	0	-1.96	7.183999999999998	2.01	FC
22.143979890963386	22.124022152100476	1.000902084563363	0	-1.96	7.183999999999998	3.76	FC
22.14410756355951	22.12844201364655	1.0007079373190078	0	-1.96	7.183999999999998	25.96	FC
22.108043664398785	21.95693718238859	1.0068819471839359	0	-1.96	7.183999999999998	-2.09	FC
22.138130894518056	22.0326707822656	1.004786533293882	0	-1.96	7.285999999999999	-0.23	FC
22.14390778357439	22.121764348715054	1.0010009796013681	0	-1.96	7.285999999999999	3.01	FC
22.144052435335336	22.126557251028196	1.0007906871416397	0	-1.96	7.285999999999999	3.91	FC
22.144151677820826	22.130004153019833	1.0006392915565296	0	-1.96	7.285999999999999	27.88	FC
22.14313703202582	22.100076557857967	1.0019484309954818	0	-1.96	7.285999999999999	1.58	FC
22.143490295479275	22.109291129950588	1.0015468232485463	0	-1.96	7.285999999999999	2.01	FC
22.144036385140193	22.126012219841307	1.0008146142702896	0	-1.96	7.285999999999999	3.76	FC
22.1441516778208	22.130004153019037	1.0006392915565645	0	-1.96	7.285999999999999	25.96	FC
22.11157941724445	21.97498619790949	1.0062158500626477	0	-1.96	7.285999999999999	-2.09	FC
22.13875439919825	22.04346938506852	1.0043225960698487	0	-1.96	7.387999999999999	-0.23	FC
22.143971269665176	22.123972953537777	1.0009039206551824	0	-1.96	7.387999999999999	3.01	FC
22.144101895182764	22.128301891677307	1.0007140178935918	0	-1.96	7.387999999999999	3.91	FC
22.144191514462424	22.131415008497935	1.000577301811004	0	-1.96	7.387999999999999	27.88	FC
22.143275251589966	22.104382225850916	1.0017595165221838	0	-1.96	7.387999999999999	1.58	FC
22.143594262583143	22.112706284442304	1.0013968429618483	0	-1.96	7.387999999999999	2.01	FC
22.14408740131277	22.127809630322496	1.0007356250465915	0	-1.96	7.387999999999999	3.76	FC
22.14419151446241	22.13141500849721	1.0005773018110362	0	-1.96	7.387999999999999	25.96	FC
22.114773318923696	21.99131157387748	1.0056141146757647	0	-1.96	7.387999999999999	-2.09	FC
22.13931747381498	22.053230320759273	1.0039036073991696	0	-1.96	7.489999999999999	-0.23	FC
22.144028599810937	22.125967783748592	1.0008162723655238	0	-1.96	7.489999999999999	3.01	FC
22.144146559087385	22.129877600045564	1.0006447825559501	0	-1.96	7.489999999999999	3.91	FC
22.144227488257748	22.132689213750478	1.0005213227545844	0	-1.96	7.489999999999999	27.88	FC
22.143400069493545	22.10827187310839	1.0015889164285103	0	-1.96	7.489999999999999	1.58	FC
22.143688148830325	22.1157912143082	1.0012614034131448	0	-1.96	7.489999999999999	2.01	FC
22.14413347063771	22.1294330065377	1.000664294656608	0	-1.96	7.489999999999999	3.76	FC
22.144227488257727	22.132689213749835	1.0005213227546124	0	-1.96	7.489999999999999	25.96	FC
22.117658332469805	22.006075597725825	1.0050705421895174	0	-1.96	7.489999999999999	-2.09	FC
22.13982597249756	22.06205247408543	1.003525215911053	0	-1.96	7.592	-0.23	FC
22.144080370895917	22.12776949641726	1.0007371223964212	0	-1.96	7.592	3.01	FC
22.14418689207712	22.13130071217376	1.0005822603953987	0	-1.96	7.592	3.91	FC
22.144259973764818	22.133839990120368	1.000470771617085	0	-1.96	7.592	27.88	FC
22.143512785015872	22.111785564904537	1.0014348556347115	0	-1.96	7.592	1.58	FC
22.143772931604207	22.118577767649757	1.0011390951181003	0	-1.96	7.592	2.01	FC
22.144175072773926	22.13089917648208	1.0005998805645435	0	-1.96	7.592	3.76	FC
22.144259973764804	22.133839990119778	1.000470771617111	0	-1.96	7.592	25.96	FC
22.120264258778562	22.01942570245081	1.0045795270816953	0	-1.96	7.592	-2.09	FC
22.140285182767407	22.070025458855806	1.0031834908411221	0	-1.96	7.694	-0.23	FC
22.144127121935387	22.129396758888227	1.000665646841062	0	-1.96	7.694	3.01	FC
22.144223314092716	22.132585988354418	1.0005258005433446	0	-1.96	7.694	3.91	FC
22.144289309224998	22.13487928234299	1.0004251221234133	0	-1.96	7.694	27.88	FC
22.143614571497196	22.114959532199983	1.0012957310301875	0	-1.96	7.694	1.58	FC
22.143849493540642	22.121094736249646	1.0010286451716022	0	-1.96	7.694	2.01	FC
22.144212640874784	22.132223345210765	1.0005417122119642	0	-1.96	7.694	3.76	FC
22.14428930922498	22.134879282342457	1.0004251221234366	0	-1.96	7.694	25.96	FC
22.122618036938114	22.03149574761808	1.0041360010397788	0	-1.96	7.694	-2.09	FC
22.140699880285045	22.0772304590102	1.0028748814935227	0	-1.96	7.7959999999999985	-0.23	FC
22.14416933968512	22.130866439258845	1.0006011016542342	0	-1.96	7.7959999999999985	3.01	FC
22.144256204358594	22.13374676439241	1.00047481522573	0	-1.96	7.7959999999999985	3.91	FC
22.144315800083813	22.135817881331416	1.0003838990182317	0	-1.96	7.7959999999999985	27.88	FC
22.14370648854138	22.11782653412313	1.00117009482728	0	-1.96	7.7959999999999985	1.58	FC
22.143918631710232	22.123368146061573	1.0009289040218914	0	-1.96	7.7959999999999985	2.01	FC
22.14424656609644	22.133419250581195	1.0004891840430377	0	-1.96	7.7959999999999985	3.76	FC
22.1443158000838	22.13581788133093	1.000383899018253	0	-1.96	7.7959999999999985	25.96	FC
22.124744016592185	22.042407204674788	1.0037353820366741	0	-1.96	7.7959999999999985	-2.09	FC
22.141074378324607	22.083740998629015	1.002596180588205	0	-1.96	7.897999999999999	-0.23	FC
22.144207463707385	22.13219377884019	1.0005428149142035	0	-1.96	7.897999999999999	3.01	FC
22.144285905330097	22.134795088481102	1.000428773648505	0	-1.96	7.897999999999999	3.91	FC
22.144339722170525	22.136665535240486	1.0003466731210182	0	-1.96	7.897999999999999	27.88	FC
22.143789493037065	22.120416187011575	1.0010566395237723	0	-1.96	7.897999999999999	1.58	FC
22.14398106591111	22.125421520610608	1.0008388335238365	0	-1.96	7.897999999999999	2.01	FC
22.144277201669265	22.134499304193866	1.0004417492052122	0	-1.96	7.897999999999999	3.76	FC
22.14433972217051	22.136665535240052	1.0003466731210373	0	-1.96	7.897999999999999	25.96	FC
22.126664204836985	22.052270250815145	1.003373528130016	0	-1.96	7.897999999999999	-2.09	FC
2.5371287937979763	0.9959543664966108	2.54743478129689	0	0.66	-2.2	-0.23	FC
6.7602321740321	1.4250704779993513	4.743787958840291	0	0.66	-2.2	3.01	FC
7.1607312810665125	1.5586242708235525	4.594263938468567	0	0.66	-2.2	3.91	FC
7.468596759654211	1.7036070839434183	4.383990199410479	0	0.66	-2.2	27.88	FC
5.268869717799868	1.1678774088344848	4.511492112051453	0	0.66	-2.2	1.58	FC
5.846192511128805	1.2401998468359248	4.713911653870928	0	0.66	-2.2	2.01	FC
7.113622985671865	1.540237686182531	4.618522874416177	0	0.66	-2.2	3.76	FC
7.46859675958104	1.7036070839027857	4.38399019947209	0	0.66	-2.2	25.96	FC
1.2641312562150853	0.9563338352912646	1.3218514388650453	0	0.66	-2.2	-2.09	FC
2.676468756530535	1.0083168620967795	2.6543925398260813	0	0.66	-2.0980000000000003	-0.23	FC
6.929538323388762	1.479450147834146	4.683860644803287	0	0.66	-2.0980000000000003	3.01	FC
7.310482159996254	1.625018595084342	4.498706773024233	0	0.66	-2.0980000000000003	3.91	FC
7.600833344804476	1.782478527847483	4.264193495774238	0	0.66	-2.0980000000000003	27.88	FC
5.478014831852246	1.197702120200208	4.573770672574697	0	0.66	-2.0980000000000003	1.58	FC
6.046182746738419	1.277118760190381	4.734236889478555	0	0.66	-2.0980000000000003	2.01	FC
7.265864314948681	1.6050076576272199	4.526996665978683	0	0.66	-2.0980000000000003	3.76	FC
7.6008333447357215	1.7824785278034356	4.264193495841039	0	0.66	-2.0980000000000003	25.96	FC
1.3033649389983846	0.9645522628781567	1.3512641970371149	0	0.66	-2.0980000000000003	-2.09	FC
2.824071706838596	1.021963194496665	2.763379074751808	0	0.66	-1.9960000000000002	-0.23	FC
7.091026106568375	1.5387823630022146	4.608205992648338	0	0.66	-1.9960000000000002	3.01	FC
7.45198150472341	1.6971996741005209	4.390751199426667	0	0.66	-1.9960000000000002	3.91	FC
7.724891346348101	1.8678913993208683	4.13562124069779	0	0.66	-1.9960000000000002	27.88	FC
5.684772334281954	1.2304703812339948	4.61999932788378	0	0.66	-1.9960000000000002	1.58	FC
6.241139321697587	1.3176018656304556	4.7367414121801374	0	0.66	-1.9960000000000002	2.01	FC
7.409875345438857	1.6754576212263812	4.422597892995387	0	0.66	-1.9960000000000002	3.76	FC
7.724891346283701	1.8678913992732162	4.135621240768817	0	0.66	-1.9960000000000002	25.96	FC
1.346358394340044	0.9736339872083073	1.382817785768188	0	0.66	-1.9960000000000002	-2.09	FC
2.979859214964017	1.0370216094809235	2.873478419080941	0	0.66	-1.8940000000000001	-0.23	FC
7.244444121624282	1.6034233599420444	4.518110626681984	0	0.66	-1.8940000000000001	3.01	FC
7.5852179432694475	1.7755320954995257	4.272081570643437	0	0.66	-1.8940000000000001	3.91	FC
7.840920762991402	1.9601933421343816	4.000075193834561	0	0.66	-1.8940000000000001	27.88	FC
5.888130104762885	1.2664435659534696	4.64934266560064	0	0.66	-1.8940000000000001	1.58	FC
6.430277406894619	1.3619488739275762	4.721379436476966	0	0.66	-1.8940000000000001	2.01	FC
7.545617774559607	1.7519524645871742	4.306976317612383	0	0.66	-1.8940000000000001	3.76	FC
7.840920762931259	1.9601933420829427	4.000075193908848	0	0.66	-1.8940000000000001	25.96	FC
1.3934219027504335	0.9836674399228512	1.4165579200829492	0	0.66	-1.8940000000000001	-2.09	FC
3.14365432322391	1.0536320420539114	2.983635840360157	0	0.66	-1.7920000000000003	-0.23	FC
7.389644949366643	1.673735790013455	4.415060604820572	0	0.66	-1.7920000000000003	3.01	FC
7.7102621422833	1.8603757922477655	4.144464884144464	0	0.66	-1.7920000000000003	3.91	FC
7.9491308005832195	2.0597129264137375	3.859339182001359	0	0.66	-1.7920000000000003	27.88	FC
6.087143597379792	1.3059000470783897	4.661263020089621	0	0.66	-1.7920000000000003	1.58	FC
6.612916721122044	1.4104753767005882	4.688431170341385	0	0.66	-1.7920000000000003	2.01	FC
7.673138450911653	1.8348540977569976	4.18187934413511	0	0.66	-1.7920000000000003	3.76	FC
7.949130800527206	2.059712926358342	3.8593391820779606	0	0.66	-1.7920000000000003	25.96	FC
1.444880894867815	0.994749609655448	1.4525071242483614	0	0.66	-1.7920000000000003	-2.09	FC
3.315174137811168	1.0719469328576303	3.0926662843033386	0	0.66	-1.6900000000000002	-0.23	FC
7.526577205787378	1.7500845456311604	4.30069348625266	0	0.66	-1.6900000000000002	3.01	FC
7.82725617205037	1.9520796701139131	4.009701187858594	0	0.66	-1.6900000000000002	3.91	FC
8.04977918630807	2.166751213604187	3.7151377305186872	0	0.66	-1.6900000000000002	27.88	FC
6.280952148541609	1.3491349434125224	4.65554033657632	0	0.66	-1.6900000000000002	1.58	FC
6.788487880268087	1.4635116500123768	4.638492546479338	0	0.66	-1.6900000000000002	2.01	FC
7.79255890317993	1.9245153718556187	4.04910192827732	0	0.66	-1.6900000000000002	3.76	FC
8.049779186256039	2.1667512135446825	3.715137730596701	0	0.66	-1.6900000000000002	25.96	FC
1.501074403387864	1.0069867580524754	1.4906595259414932	0	0.66	-1.6900000000000002	-2.09	FC
3.4940246364178895	1.0921320439388214	3.199269406853533	0	0.66	-1.588	-0.23	FC
7.655276106857423	1.8328316725780784	4.176748045874524	0	0.66	-1.588	3.01	FC
7.93640262747237	2.050974233210693	3.8695769546789216	0	0.66	-1.588	3.91	FC
8.143161983315554	2.2815724242809345	3.5691008081332205	0	0.66	-1.588	27.88	FC
6.468791950448683	1.396459502756616	4.632280375964548	0	0.66	-1.588	1.58	FC
6.956535072995544	1.5214009090881955	4.572453606041768	0	0.66	-1.588	2.01	FC
7.90406448983954	2.02127299755201	3.910438866700468	0	0.66	-1.588	3.76	FC
8.143161983267337	2.2815724242171904	3.569100808211803	0	0.66	-1.588	25.96	FC
1.5623529076924665	1.0204951701106149	1.5309753083134316	0	0.66	-1.588	-2.09	FC
3.6796982269713725	1.1143672574439607	3.302051637277594	0	0.66	-1.4860000000000002	-0.23	FC
7.775853090811746	1.922330311899504	4.045014034621462	0	0.66	-1.4860000000000002	3.01	FC
8.037953900727363	2.157363229581573	3.725823167147587	0	0.66	-1.4860000000000002	3.91	FC
8.229604132407234	2.404393851003695	3.422735476125033	0	0.66	-1.4860000000000002	27.88	FC
6.650005371773244	1.448200043615043	4.591910766121295	0	0.66	-1.4860000000000002	1.58	FC
7.116715319813355	1.5844969249919447	4.491466791486221	0	0.66	-1.4860000000000002	2.01	FC
8.007893588614621	2.12543947229101	3.7676413245411866	0	0.66	-1.4860000000000002	3.76	FC
8.22960413236265	2.404393850935609	3.4227354762034135	0	0.66	-1.4860000000000002	25.96	FC
1.6290754808343422	1.0354019340176905	1.5733749641677879	0	0.66	-1.4860000000000002	-2.09	FC
3.8715745191193385	1.1388473365192293	3.3995553178816844	0	0.66	-1.3840000000000003	-0.23	FC
7.888484994875844	2.018917641926572	3.907284195777387	0	0.66	-1.3840000000000003	3.01	FC
8.132201921510653	2.271514390627406	3.580079419732177	0	0.66	-1.3840000000000003	3.91	FC
8.309450873534335	2.535375231101901	3.277404768967061	0	0.66	-1.3840000000000003	27.88	FC
6.824046530783493	1.504696372319685	4.535165137843284	0	0.66	-1.3840000000000003	1.58	FC
7.268794717321024	1.6531609129346856	4.396906955909987	0	0.66	-1.3840000000000003	2.01	FC
8.104327166119106	2.237294073750314	3.622379043151018	0	0.66	-1.3840000000000003	3.76	FC
8.309450873493192	2.5353752310294047	3.277404769044548	0	0.66	-1.3840000000000003	25.96	FC
1.7016061500327453	1.0518457436197755	1.6177335510974387	0	0.66	-1.3840000000000003	-2.09	FC
4.0689246497706995	1.1657826227061974	3.490294477305961	0	0.66	-1.2820000000000003	-0.23	FC
7.993403216118566	2.1229068283272787	3.765310426937993	0	0.66	-1.2820000000000003	3.01	FC
8.219468600908648	2.393649400792043	3.433864875193869	0	0.66	-1.2820000000000003	3.91	FC
8.38306013483052	2.6746078731666465	3.1343137133987633	0	0.66	-1.2820000000000003	27.88	FC
6.990483234331518	1.566299587325535	4.463056295805968	0	0.66	-1.2820000000000003	1.58	FC
7.412642168545961	1.7277576049916028	4.290325302073834	0	0.66	-1.2820000000000003	2.01	FC
8.19367898764919	2.357073036562966	3.476209205463161	0	0.66	-1.2820000000000003	3.76	FC
8.383060134792627	2.6746078730897116	3.134313713474754	0	0.66	-1.2820000000000003	25.96	FC
1.7803093884914505	1.06997771412491	1.6638752050527434	0	0.66	-1.2820000000000003	-2.09	FC
4.270919339946355	1.1953996384262122	3.5727962454206343	0	0.66	-1.1800000000000002	-0.23	FC
8.090883208442632	2.2345780383975398	3.620765562631576	0	0.66	-1.1800000000000002	3.01	FC
8.30009714020498	2.5239333059274025	3.288556445097967	0	0.66	-1.1800000000000002	3.91	FC
8.450795922448954	2.822103911454965	2.9945020408876646	0	0.66	-1.1800000000000002	27.88	FC
7.148995573276505	1.6333691803034747	4.376840006218463	0	0.66	-1.1800000000000002	1.58	FC
7.5482211531052	1.8086504287486784	4.1733996979877785	0	0.66	-1.1800000000000002	2.01	FC
8.27628665035716	2.4849590988245382	3.3305524643331545	0	0.66	-1.1800000000000002	3.76	FC
8.450795922414116	2.822103911373609	2.9945020409616463	0	0.66	-1.1800000000000002	25.96	FC
1.8655446696174505	1.0899621986284067	1.711568228664284	0	0.66	-1.1800000000000002	-2.09	FC
4.476640660961202	1.2279415567407796	3.645646355387765	0	0.66	-1.0780000000000003	-0.23	FC
8.181234587155048	2.35416863510895	3.4752117860819363	0	0.66	-1.0780000000000003	3.01	FC
8.374444299695805	2.6624636472782623	3.145374138068209	0	0.66	-1.0780000000000003	3.91	FC
8.51302270110684	2.9777861380061164	2.858842880774185	0	0.66	-1.0780000000000003	27.88	FC
7.299371600588143	1.7062693454318716	4.277971482128812	0	0.66	-1.0780000000000003	1.58	FC
7.675580101258998	1.8961957292666582	4.0478838670454556	0	0.66	-1.0780000000000003	2.01	FC
8.35250355395572	2.6210706819072023	3.186676197483574	0	0.66	-1.0780000000000003	3.76	FC
8.51302270107486	2.9777861379204054	2.8588428808457325	0	0.66	-1.0780000000000003	25.96	FC
1.9576600360848455	1.11197758944425	1.7605211244079613	0	0.66	-1.0780000000000003	-2.09	FC
4.685097267546689	1.2636684935091906	3.7075366614041596	0	0.66	-0.9760000000000002	-0.23	FC
8.264792035001197	2.4818627357025824	3.330076202889417	0	0.66	-0.9760000000000002	3.01	FC
8.44287366680363	2.809259688549932	3.0053731597742126	0	0.66	-0.9760000000000002	3.91	FC
8.570100722572237	3.1414789251321595	2.7280465433049814	0	0.66	-0.9760000000000002	27.88	FC
7.441500607770723	1.785364415308726	4.168056977031177	0	0.66	-0.9760000000000002	1.58	FC
7.7948419107759035	1.9907359962068196	3.9155578266672832	0	0.66	-0.9760000000000002	2.01	FC
8.42269186402457	2.7654510476090617	3.045684670971346	0	0.66	-0.9760000000000002	3.76	FC
8.570100722542925	3.1414789250422155	2.728046543373758	0	0.66	-0.9760000000000002	25.96	FC
2.0569846670334297	1.1362170839935384	1.810379984609638	0	0.66	-0.9760000000000002	-2.09	FC
4.895242632356427	1.3028575694471418	3.7573121937140743	0	0.66	-0.8740000000000003	-0.23	FC
8.341907133182973	2.617780396484043	3.186633662772874	0	0.66	-0.8740000000000003	3.01	FC
8.505749918072443	2.9642521798144603	2.869442072436913	0	0.66	-0.8740000000000003	3.91	FC
8.622382236359982	3.3129007921595175	2.6026684097411423	0	0.66	-0.8740000000000003	27.88	FC
7.575364558789674	1.8710133556292252	4.048803038202827	0	0.66	-0.8740000000000003	1.58	FC
7.906193093610725	2.0925920923120818	3.778181673655882	0	0.66	-0.8740000000000003	2.01	FC
8.487216474912831	2.9180578549399785	2.908515491063629	0	0.66	-0.8740000000000003	3.76	FC
8.622382236333152	3.312900792065521	2.602668409806889	0	0.66	-0.8740000000000003	25.96	FC
2.163820468091818	1.1628893900867279	1.8607276724146922	0	0.66	-0.8740000000000003	-2.09	FC
5.10599561127891	1.345802681611861	3.7940150373036006	0	0.66	-0.7720000000000002	-0.23	FC
8.412941180273545	2.7619667659579754	3.045996528258571	0	0.66	-0.7720000000000002	3.01	FC
8.56343403570361	3.1272741662915085	2.7383061351025053	0	0.66	-0.7720000000000002	3.91	FC
8.670208502294617	3.4916591807662196	2.4831199305059326	0	0.66	-0.7720000000000002	27.88	FC
7.701028242990137	1.9635632726853147	3.921965922930726	0	0.66	-0.7720000000000002	1.58	FC
8.009872969852227	2.2020545245957166	3.6374544228521266	0	0.66	-0.7720000000000002	2.01	FC
8.546439942107522	3.078753607521732	2.7759415112750934	0	0.66	-0.7720000000000002	3.76	FC
8.670208502270087	3.4916591806684107	2.483119930568465	0	0.66	-0.7720000000000002	25.96	FC
2.2784327613917856	1.1922193398123817	1.9110852217431233	0	0.66	-0.7720000000000002	-2.09	FC
5.316262502875966	1.3928139157961759	3.8169223056886423	0	0.66	-0.6700000000000004	-0.23	FC
8.478259012260798	2.914381626843953	2.909110781569842	0	0.66	-0.6700000000000004	3.01	FC
8.616279415213217	3.2980533934505747	2.6125348462592566	0	0.66	-0.6700000000000004	3.91	FC
8.713907516867513	3.677247974857327	2.369681777363846	0	0.66	-0.6700000000000004	27.88	FC
7.818628677036092	2.0633419192119704	3.78930346164933	0	0.66	-0.6700000000000004	1.58	FC
8.106163247774399	2.31937385582405	3.4949791416418123	0	0.66	-0.6700000000000004	2.01	FC
8.600718326995393	3.247297533049254	2.6485772367520655	0	0.66	-0.6700000000000004	3.76	FC
8.713907516845115	3.677247974756011	2.3696817774230445	0	0.66	-0.6700000000000004	25.96	FC
2.4010402159644224	1.2244483749110058	1.960915841910389	0	0.66	-0.6700000000000004	-2.09	FC
5.524959655817001	1.4442165236326947	3.825575712096031	0	0.66	-0.5680000000000003	-0.23	FC
8.538223798284207	3.0748898165126333	2.776757642642226	0	0.66	-0.5680000000000003	3.01	FC
8.664628785245494	3.476206873298153	2.4925526877589634	0	0.66	-0.5680000000000003	3.91	FC
8.753792362995576	3.8690482278704255	2.262518285488981	0	0.66	-0.5680000000000003	27.88	FC
7.928364229570841	2.1706492261792087	3.6525312952228584	0	0.66	-0.5680000000000003	1.58	FC
8.19537824839039	2.444750420497298	3.3522351319294716	0	0.66	-0.5680000000000003	2.01	FC
8.650397878959478	3.423339459371009	2.5268887241900537	0	0.66	-0.5680000000000003	3.76	FC
8.75379236297514	3.869048227765962	2.262518285544787	0	0.66	-0.5680000000000003	25.96	FC
2.5318042313851596	1.2598348595106754	2.009631827752823	0	0.66	-0.5680000000000003	-2.09	FC
5.731035637477586	1.5003493814724898	3.8198007132531813	0	0.66	-0.4660000000000002	-0.23	FC
8.593192758288573	3.243253066381853	2.649559742149591	0	0.66	-0.4660000000000002	3.01	FC
8.708811852091092	3.6612381518789885	2.37865210915647	0	0.66	-0.4660000000000002	3.91	FC
8.790160094522886	4.066332440670881	2.16169243975356	0	0.66	-0.4660000000000002	27.88	FC
8.030483870199204	2.2857479412871724	3.513284962504221	0	0.66	-0.4660000000000002	1.58	FC
8.277855956287027	2.5783235845722206	3.2105574357767965	0	0.66	-0.4660000000000002	2.01	FC
8.695812469279652	3.606416238856101	2.4112059987944785	0	0.66	-0.4660000000000002	3.76	FC
8.790160094504262	4.066332440563687	2.1616924398059654	0	0.66	-0.4660000000000002	25.96	FC
2.6708180663126737	1.298654168533185	2.056604545711606	0	0.66	-0.4660000000000002	-2.09	FC
5.933492009488401	1.5615628430719988	3.7997138801123653	0	0.66	-0.3640000000000003	-0.23	FC
8.643513729628003	3.419123824669461	2.527990845860519	0	0.66	-0.3640000000000003	3.01	FC
8.749143578557238	3.8525377489016943	2.271007878132148	0	0.66	-0.3640000000000003	3.91	FC
8.823291071408093	4.268272569669781	2.067180792085805	0	0.66	-0.3640000000000003	27.88	FC
8.125276864845075	2.4088535187719127	3.3730888165368906	0	0.66	-0.3640000000000003	1.58	FC
8.353950009617428	2.7201608681296228	3.0711235160741017	0	0.66	-0.3640000000000003	2.01	FC
8.737281686860074	3.795951216991661	2.301737084436106	0	0.66	-0.3640000000000003	3.76	FC
8.823291071391136	4.2682725695603265	2.0671807921348426	0	0.66	-0.3640000000000003	25.96	FC
2.818096084030165	1.3411984921266864	2.1011774920516197	0	0.66	-0.3640000000000003	-2.09	FC
6.131401858289863	1.6282158957526813	3.765717970377311	0	0.66	-0.26200000000000023	-0.23	FC
8.68952249819156	3.602041614942537	2.4123881473618627	0	0.66	-0.26200000000000023	3.01	FC
8.785923008145982	4.0493871245940625	2.1696920392679773	0	0.66	-0.26200000000000023	3.91	FC
8.853448668015133	4.473951745942041	1.9788878313328655	0	0.66	-0.26200000000000023	27.88	FC
8.213063159490154	2.540123478095345	3.2333322495206165	0	0.66	-0.26200000000000023	1.58	FC
8.424022683263905	2.870247329862621	2.934946614397549	0	0.66	-0.26200000000000023	2.01	FC
8.775109505972726	3.9912571389930855	2.1985828525662243	0	0.66	-0.26200000000000023	3.76	FC
8.853448667999706	4.473951745830841	1.9788878313786025	0	0.66	-0.26200000000000023	25.96	FC
2.973563562915249	1.38777628842712	2.142682208733679	0	0.66	-0.26200000000000023	-2.09	FC
6.323925389341755	1.7006725311415651	3.718485054319577	0	0.66	-0.16000000000000014	-0.23	FC
8.73154080439767	3.791432428240794	2.3029662191418936	0	0.66	-0.16000000000000014	3.01	FC
8.819432549806693	4.2509663688364565	2.0746888553297786	0	0.66	-0.16000000000000014	3.91	FC
8.880879284475702	4.682379465874926	1.8966594547065965	0	0.66	-0.16000000000000014	27.88	FC
8.294184619017262	2.6796465281255966	3.09525324775541	0	0.66	-0.16000000000000014	1.58	FC
8.48843887132528	3.0284756847599192	2.8028750285304658	0	0.66	-0.16000000000000014	2.01	FC
8.809583439721356	4.191542740529703	2.1017520242697207	0	0.66	-0.16000000000000014	3.76	FC
8.880879284461672	4.682379465762527	1.896659454749129	0	0.66	-0.16000000000000014	25.96	FC
3.1370475830759728	1.4387113092081285	2.1804566093267272	0	0.66	-0.16000000000000014	-2.09	FC
6.5103220953211185	1.7792972481843234	3.658928884403407	0	0.66	-0.058000000000000274	-0.23	FC
8.76987493398833	3.986611545490569	2.199831820561579	0	0.66	-0.058000000000000274	3.01	FC
8.849937644822937	4.456365611297348	1.9859092401187708	0	0.66	-0.058000000000000274	3.91	FC
8.905812599103163	4.892509790615153	1.820295304505339	0	0.66	-0.058000000000000274	27.88	FC
8.368997220925092	2.827431833791456	2.9599289082427327	0	0.66	-0.058000000000000274	1.58	FC
8.547561038170224	3.194637683394719	2.6755963853426175	0	0.66	-0.058000000000000274	2.01	FC
8.840974098717277	4.395923081795762	2.0111757949835836	0	0.66	-0.058000000000000274	3.76	FC
8.905812599090417	4.89250979050213	1.8202953045447852	0	0.66	-0.058000000000000274	25.96	FC
3.3082695422962063	1.4943411161131837	2.213865031634205	0	0.66	-0.058000000000000274	-2.09	FC
6.689959230844134	1.8644496192988624	3.588168412595634	0	0.66	0.043999999999999595	-0.23	FC
8.804814806658054	4.1867900402641105	2.1029988898374827	0	0.66	0.043999999999999595	3.01	FC
8.877686744850172	4.6645999322020355	1.903204320602742	0	0.66	0.043999999999999595	3.91	FC
8.928462007854845	5.1032618861923895	1.7495598319208516	0	0.66	0.043999999999999595	27.88	FC
8.437864247062624	2.9833988774832476	2.828272247048871	0	0.66	0.043999999999999595	1.58	FC
8.601745080545664	3.3684173137240125	2.5536459053037746	0	0.66	0.043999999999999595	2.01	FC
8.86953508163704	4.6034334700323045	1.9267216827127942	0	0.66	0.043999999999999595	3.76	FC
8.92846200784327	5.103261886079325	1.7495598319573455	0	0.66	0.043999999999999595	25.96	FC
3.486839865826714	1.5550149999165068	2.242319119760216	0	0.66	0.043999999999999595	-2.09	FC
6.8623165479427275	1.9564778717945202	3.5074848772240266	0	0.66	0.14599999999999946	-0.23	FC
8.836633481071116	4.391085025870761	2.012403182586699	0	0.66	0.14599999999999946	3.01	FC
8.902911538103432	4.874627329567156	1.8263778820798529	0	0.66	0.14599999999999946	3.91	FC
8.949025204543739	5.313542069463491	1.6841920300157374	0	0.66	0.14599999999999946	27.88	FC
8.501150470981768	3.147368429729923	2.7010344231327426	0	0.66	0.14599999999999946	1.58	FC
8.65133702540638	3.5493863853256564	2.4374176508857657	0	0.66	0.14599999999999946	2.01	FC
8.895503132211912	4.813046591111321	1.8482063208446862	0	0.66	0.14599999999999946	3.76	FC
8.94902520453323	5.313542069350973	1.6841920300494235	0	0.66	0.14599999999999946	25.96	FC
3.67225544727225	1.6210912125662704	2.265298472291933	0	0.66	0.14599999999999946	-2.09	FC
7.026987448903284	2.055711467402361	3.418275161826445	0	0.66	0.24799999999999978	-0.23	FC
8.865587001845876	4.598533497105641	1.9279161514047811	0	0.66	0.24799999999999978	3.01	FC
8.925827368729966	5.0853690909974345	1.7551975498752386	0	0.66	0.24799999999999978	3.91	FC
8.967684862683043	5.522266414746043	1.6239138406536744	0	0.66	0.24799999999999978	27.88	FC
8.559217303789262	3.319055183969179	2.5788113873881113	0	0.66	0.24799999999999978	1.58	FC
8.696670477793443	3.7370030140130663	2.3271778067030042	0	0.66	0.24799999999999978	2.01	FC
8.919098505260052	5.023692256145774	1.775407021468881	0	0.66	0.24799999999999978	3.76	FC
8.96768486267351	5.522266414634645	1.6239138406847065	0	0.66	0.24799999999999978	25.96	FC
3.863900286001	1.6929334227559767	2.2823698995267288	0	0.66	0.24799999999999978	-2.09	FC
7.1836768815691805	2.162452704027306	3.3220041613814044	0	0.66	0.34999999999999964	-0.23	FC
8.891914521899581	4.808109392507773	1.8493577820328693	0	0.66	0.34999999999999964	3.01	FC
8.946633802157274	5.295731747372459	1.689404643012036	0	0.66	0.34999999999999964	3.91	FC
8.984609386384278	5.7283829343694705	1.5684372866342295	0	0.66	0.34999999999999964	27.88	FC
8.612418836593426	3.498062619458671	2.4620539348510024	0	0.66	0.34999999999999964	1.58	FC
8.738064728747382	3.930613437024457	2.2230791373272893	0	0.66	0.34999999999999964	2.01	FC
8.940525492240786	5.234278985445957	1.7080720223549681	0	0.66	0.34999999999999964	3.76	FC
8.984609386375636	5.728382934259746	1.5684372866627636	0	0.66	0.34999999999999964	25.96	FC
4.061049667992007	1.770906311758658	2.2932041300135437	0	0.66	0.34999999999999964	-2.09	FC
7.332196427651072	2.2769674161726527	3.2201586968581823	0	0.66	0.4519999999999995	-0.23	FC
8.915838641608065	5.018743287856558	1.7765082073795226	0	0.66	0.4519999999999995	3.01	FC
8.965515296460545	5.504629670113885	1.6287226995735498	0	0.66	0.4519999999999995	3.91	FC
8.999953703564442	5.930892378043832	1.5174704125271734	0	0.66	0.4519999999999995	27.88	FC
8.661098701496767	3.683880626486585	2.3510801732348985	0	0.66	0.4519999999999995	1.58	FC
8.775823433486245	4.12945745489354	2.125175892800787	0	0.66	0.4519999999999995	2.01	FC
8.959973064234203	5.443716518766737	1.645929400134169	0	0.66	0.4519999999999995	3.76	FC
8.999953703556605	5.930892377936298	1.5174704125533653	0	0.66	0.4519999999999995	25.96	FC
4.262878074584038	1.855370238686997	2.297588904735682	0	0.66	0.4519999999999995	-2.09	FC
7.472457113421106	2.399474913585004	3.1142051417643986	0	0.66	0.5539999999999998	-0.23	FC
8.937565914149316	5.229343947030589	1.709118008813398	0	0.66	0.5539999999999998	3.01	FC
8.982641946413414	5.711007325959497	1.5728647213570603	0	0.66	0.5539999999999998	3.91	FC
9.013860079838864	6.128866797369399	1.4707221380154234	0	0.66	0.5539999999999998	27.88	FC
8.705587664114564	3.8758863533588377	2.246089505841758	0	0.66	0.5539999999999998	1.58	FC
8.810233773648628	4.332677620275506	2.033438567508377	0	0.66	0.5539999999999998	2.01	FC
8.977615597071134	5.6509382722542165	1.588694684766017	0	0.66	0.5539999999999998	3.76	FC
9.013860079831764	6.128866797264535	1.4707221380394289	0	0.66	0.5539999999999998	25.96	FC
4.468470805511744	1.9466749247005097	2.2954375940293192	0	0.66	0.5539999999999998	-2.09	FC
7.604460505867192	2.5301373700444705	3.0055524241094997	0	0.66	0.6559999999999997	-0.23	FC
8.957287473899145	5.438820821606395	1.646917184385851	0	0.66	0.6559999999999997	3.01	FC
8.998170272807387	5.913860228639875	1.5215392188727583	0	0.66	0.6559999999999997	3.91	FC
9.026458935906092	6.32146518174754	1.42790613827454	0	0.66	0.6559999999999997	27.88	FC
8.74620185732286	4.073348613290087	2.1471773441602044	0	0.66	0.6559999999999997	1.58	FC
8.8415660232242	4.539332086668618	1.947768053628559	0	0.66	0.6559999999999997	2.01	FC
8.99361364947578	5.85492276646701	1.53607724784775	0	0.66	0.6559999999999997	3.76	FC
9.02645893589966	6.321465181645768	1.4279061382965108	0	0.66	0.6559999999999997	25.96	FC
4.676839082713088	2.0451521353700834	2.286792753374694	0	0.66	0.6559999999999997	-2.09	FC
7.728288651338415	2.6690489529496517	2.8955215088122066	0	0.66	0.7579999999999996	-0.23	FC
8.975179751662582	5.646106520398365	1.5896228169335587	0	0.66	0.7579999999999996	3.01	FC
9.012244034832436	6.112253722691131	1.4744551590480253	0	0.66	0.7579999999999996	3.91	FC
9.037869655012269	6.507945673231705	1.3887438692345841	0	0.66	0.7579999999999996	27.88	FC
8.783241566972773	4.275436024381838	2.054349899491876	0	0.66	0.7579999999999996	1.58	FC
8.870073444992956	4.748410806628237	1.868008857323665	0	0.66	0.7579999999999996	2.01	FC
9.008114770506731	6.0547131258701565	1.4877855619645275	0	0.66	0.7579999999999996	3.76	FC
9.037869655006444	6.5079456731333964	1.3887438692546674	0	0.66	0.7579999999999996	25.96	FC
4.886938177946624	2.15110738055355	2.271824373866941	0	0.66	0.7579999999999996	-2.09	FC
7.844093375832009	2.8162250648247538	2.7853219097459196	0	0.66	0.8599999999999994	-0.23	FC
8.991405246763122	5.850178272378096	1.5369455131335885	0	0.66	0.8599999999999994	3.01	FC
9.024995047822813	6.305338890205192	1.4313259294979965	0	0.66	0.8599999999999994	3.91	FC
9.048201370270771	6.687674089930372	1.3529668534378259	0	0.66	0.8599999999999994	27.88	FC
8.816990484427759	4.481228855998385	1.9675385408236192	0	0.66	0.8599999999999994	1.58	FC
8.89599245218234	4.95885454913076	1.7939611585787936	0	0.66	0.8599999999999994	2.01	FC
9.021254317301471	6.249433889793075	1.4435314424296077	0	0.66	0.8599999999999994	3.76	FC
9.048201370265499	6.687674089835837	1.3529668534561627	0	0.66	0.8599999999999994	25.96	FC
5.097687901119589	2.264810702333257	2.250822947749161	0	0.66	0.8599999999999994	-2.09	FC
7.952085405401717	2.9715921437965815	2.6760352769145266	0	0.66	0.9619999999999997	-0.23	FC
9.006113331538508	6.05007748081003	1.4885947097544776	0	0.66	0.9619999999999997	3.01	FC
9.036543992529445	6.49236506985715	1.3918724371314928	0	0.66	0.9619999999999997	3.91	FC
9.057553724269912	6.860128709403135	1.320318336280598	0	0.66	0.9619999999999997	27.88	FC
8.847715346954732	4.6897343341658075	1.8866133380940289	0	0.66	0.9619999999999997	1.58	FC
8.919542978111696	5.169576010368341	1.7253915911522044	0	0.66	0.9619999999999997	2.01	FC
9.03315626818018	6.438304562808125	1.4030333886908088	0	0.66	0.9619999999999997	3.76	FC
9.05755372426514	6.860128709312622	1.3203183362973225	0	0.66	0.9619999999999997	25.96	FC
5.307994618223302	2.3864866836024805	2.2241878216603785	0	0.66	0.9619999999999997	-2.09	FC
8.052523690699024	3.1349785336079448	2.568605687207573	0	0.66	1.0639999999999996	-0.23	FC
9.01944106861069	6.244926604692991	1.4442829579186218	0	0.66	1.0639999999999996	3.01	FC
9.047001205337086	6.672688698686154	1.355825457153191	0	0.66	1.0639999999999996	3.91	FC
9.066017595590393	7.02490146622244	1.2905544140629122	0	0.66	1.0639999999999996	27.88	FC
8.875665894392483	4.899904935623326	1.8113955293019157	0	0.66	1.0639999999999996	1.58	FC
8.940929004455482	5.3794821415969984	1.6620426965115274	0	0.66	1.0639999999999996	2.01	FC
9.043934019597582	6.620649549217109	1.3660191424370176	0	0.66	1.0639999999999996	3.76	FC
9.066017595586075	7.024901466136139	1.2905544140781517	0	0.66	1.0639999999999996	25.96	FC
5.516773855816325	2.516303881417499	2.192411614732551	0	0.66	1.0639999999999996	-2.09	FC
8.145705239449201	3.3061069759605926	2.4638359553028253	0	0.66	1.1659999999999995	-0.23	FC
9.031514025441819	6.4339427906395645	1.4037293024397632	0	0.66	1.1659999999999995	3.01	FC
9.056467441562774	6.8457784097355665	1.3229273428838022	0	0.66	1.1659999999999995	3.91	FC
9.073675788636146	7.1816958868785585	1.2634447255298518	0	0.66	1.1659999999999995	27.88	FC
8.901075078481757	5.110658995780211	1.741668752665993	0	0.66	1.1659999999999995	1.58	FC
8.960339206169573	5.5874967280094605	1.6036410654618287	0	0.66	1.1659999999999995	2.01	FC
9.053691158306938	6.795904340640504	1.3322275748003893	0	0.66	1.1659999999999995	3.76	FC
9.07367578863224	7.181695886796598	1.2634447255437269	0	0.66	1.1659999999999995	25.96	FC
5.722972505444013	2.6543639674861037	2.156061706512739	0	0.66	1.1659999999999995	-2.09	FC
8.231955681294147	3.4845892898042257	2.3623890785007386	0	0.66	1.2679999999999998	-0.23	FC
9.042447074206484	6.6164478946229845	1.3666618732923215	0	0.66	1.2679999999999998	3.01	FC
9.065034606214338	7.011216523649256	1.2929331986307127	0	0.66	1.2679999999999998	3.91	FC
9.08060368461512	7.330322211240635	1.2387727882807835	0	0.66	1.2679999999999998	27.88	FC
8.924159469286812	5.320902790804622	1.6771889696442488	0	0.66	1.2679999999999998	1.58	FC
8.977947677934061	5.792582233929967	1.5499042249837838	0	0.66	1.2679999999999998	2.01	FC
9.062522202480361	6.9636180376277235	1.3014100074862327	0	0.66	1.2679999999999998	3.76	FC
9.080603684611587	7.33032221116309	1.238772788293406	0	0.66	1.2679999999999998	25.96	FC
5.925589671125006	2.8006909387234677	2.115759932377916	0	0.66	1.2679999999999998	-2.09	FC
8.311620715779739	3.6699237754223253	2.264793827992588	0	0.66	1.3699999999999997	-0.23	FC
9.052345167962088	6.791874757389438	1.33281980179527	0	0.66	1.3699999999999997	3.01	FC
9.07278644841609	7.1686972446286354	1.2656116081920117	0	0.66	1.3699999999999997	3.91	FC
9.086869852643112	7.470690229224125	1.2163360511317622	0	0.66	1.3699999999999997	27.88	FC
8.94511981092382	5.529553146037906	1.61769307115409	0	0.66	1.3699999999999997	1.58	FC
8.993914713089106	5.993759984032892	1.5005463577201108	0	0.66	1.3699999999999997	2.01	FC
9.070513307477468	7.123452469335661	1.2733310633465054	0	0.66	1.3699999999999997	3.76	FC
9.086869852639916	7.470690229151021	1.2163360511432368	0	0.66	1.3699999999999997	25.96	FC
6.1236953027269205	2.955220837534959	2.0721616553823723	0	0.66	1.3699999999999997	-2.09	FC
8.385058529518407	3.861495809914271	2.1714534839038357	0	0.66	1.4719999999999995	-0.23	FC
9.061304086547015	6.9597698097535945	1.301954566636425	0	0.66	1.4719999999999995	3.01	FC
9.079799217181007	7.318022001057096	1.240745001295353	0	0.66	1.4719999999999995	3.91	FC
9.092536620831194	7.6028003955730314	1.1959457236475137	0	0.66	1.4719999999999995	27.88	FC
8.964141686109045	5.735559583829954	1.5629062090787638	0	0.66	1.4719999999999995	1.58	FC
9.008387611449711	6.190127871671535	1.4552829599329673	0	0.66	1.4719999999999995	2.01	FC
9.077742933528807	7.275178318304857	1.2477691317460318	0	0.66	1.4719999999999995	3.76	FC
9.092536620828305	7.602800395504344	1.1959457236579387	0	0.66	1.4719999999999995	25.96	FC
6.316445916642858	3.117792486679519	2.0259353191815337	0	0.66	1.4719999999999995	-2.09	FC
8.452633214414762	4.058581982733991	2.0826567629713857	0	0.66	1.5739999999999994	-0.23	FC
9.069411147642315	7.1197922679518655	1.27383086560913	0	0.66	1.5739999999999994	3.01	FC
9.08614227737877	7.45909245450208	1.218129729963952	0	0.66	1.5739999999999994	3.91	FC
9.097660607897812	7.72673378008912	1.177426434872314	0	0.66	1.5739999999999994	27.88	FC
8.981396255710909	5.937925058120084	1.5125479300936768	0	0.66	1.5739999999999994	1.58	FC
9.021501497091064	6.380874960425939	1.4138345529480265	0	0.66	1.5739999999999994	2.01	FC
9.084282473857078	7.418668754477807	1.224516523719155	0	0.66	1.5739999999999994	3.76	FC
9.097660607895198	7.726733780024786	1.1774264348817793	0	0.66	1.5739999999999994	25.96	FC
6.503096905621016	3.2881397884113297	1.9777434428245515	0	0.66	1.5739999999999994	-2.09	FC
8.5147091757882	4.260357957997413	1.9985900855595127	0	0.66	1.6759999999999997	-0.23	FC
9.076745880057521	7.271710323240137	1.248227098795252	0	0.66	1.6759999999999997	3.01	FC
9.091878685664282	7.591901738738105	1.1975759168842322	0	0.66	1.6759999999999997	3.91	FC
9.102293216356145	7.8426413731159546	1.1606157649332522	0	0.66	1.6759999999999997	27.88	FC
8.997041045465597	6.1357244267967355	1.466337211327899	0	0.66	1.6759999999999997	1.58	FC
9.03338013123395	6.565292555101703	1.3759295652734265	0	0.66	1.6759999999999997	2.01	FC
9.090196842746918	7.553891133473781	1.20337938184802	0	0.66	1.6759999999999997	3.76	FC
9.102293216353784	7.842641373055875	1.1606157649418423	0	0.66	1.6759999999999997	25.96	FC
6.68301116139759	3.465886152955684	1.92822581771717	0	0.66	1.6759999999999997	-2.09	FC
8.57164648684857	4.465910052560248	1.9193504539874369	0	0.66	1.7779999999999996	-0.23	FC
9.083380657600234	7.415394828138642	1.224935538581467	0	0.66	1.7779999999999996	3.01	FC
9.09706572683486	7.716524487959917	1.1789071285951336	0	0.66	1.7779999999999996	3.91	FC
9.10648108869764	7.950733205651871	1.145363685732052	0	0.66	1.7779999999999996	27.88	FC
9.011220757277156	6.3281199745765635	1.4239965097817426	0	0.66	1.7779999999999996	1.58	FC
9.04413670878117	6.742781542622976	1.341306499641238	0	0.66	1.7779999999999996	2.01	FC
9.09554502383791	7.680897322776084	1.1841774003236558	0	0.66	1.7779999999999996	3.76	FC
9.106481088695505	7.950733205595919	1.145363685739844	0	0.66	1.7779999999999996	25.96	FC
6.855663955876393	3.650541598905093	1.877985435896036	0	0.66	1.7779999999999996	-2.09	FC
8.623797123269739	4.674250299131578	1.844958350833703	0	0.66	1.88	-0.23	FC
9.089381292912876	7.550811033650794	1.203762251817099	0	0.66	1.88	3.01	FC
9.101755411612922	7.8331061781997215	1.1619599178859559	0	0.66	1.88	3.91	FC
9.11026652825007	8.051267669122307	1.1315319403910973	0	0.66	1.88	27.88	FC
9.024068087086421	6.514373501511224	1.3852549420129183	0	0.66	1.88	1.58	FC
9.053874629920685	6.912856020945781	1.309715492769945	0	0.66	1.88	2.01	FC
9.100380579493512	7.79981319299622	1.1667434019657197	0	0.66	1.88	3.76	FC
9.110266528248138	8.051267669070336	1.1315319403981612	0	0.66	1.88	25.96	FC
7.0206442300457	3.841503001626045	1.827577442233932	0	0.66	1.88	-2.09	FC
8.671501997212138	4.884334540162631	1.7753702015921717	0	0.66	1.9819999999999993	-0.23	FC
9.094807591453465	7.678008941343888	1.1845268299285925	0	0.66	1.9819999999999993	3.01	FC
9.105994937236577	7.94185224711696	1.14658327225141	0	0.66	1.9819999999999993	3.91	FC
9.11368788655579	8.144541339661219	1.1189933854439595	0	0.66	1.9819999999999993	27.88	FC
9.035704535198217	6.693854714645328	1.3498507094020447	0	0.66	1.9819999999999993	1.58	FC
9.06268824058229	7.0751434275672604	1.2809193669870849	0	0.66	1.9819999999999993	2.01	FC
9.104752122524587	7.9108277585121884	1.1509228111720313	0	0.66	1.9819999999999993	3.76	FC
9.113687886554045	8.144541339613056	1.1189933854503626	0	0.66	1.9819999999999993	25.96	FC
7.177652609863929	4.038057852601618	1.7775011829609004	0	0.66	1.9819999999999993	-2.09	FC
8.71508870258809	5.095082891768547	1.7104900720394383	0	0.66	2.0839999999999996	-0.23	FC
9.099713866400046	7.797112808416302	1.1670619740909354	0	0.66	2.0839999999999996	3.01	FC
9.109827112510466	8.043017383835181	1.132637998622178	0	0.66	2.0839999999999996	3.91	FC
9.11677991921172	8.230879532335436	1.1076313149033439	0	0.66	2.0839999999999996	27.88	FC
9.046241198256894	6.8660458818074455	1.3175328790368532	0	0.66	2.0839999999999996	1.58	FC
9.070663537474347	7.229381535409432	1.2546942629941906	0	0.66	2.0839999999999996	2.01	FC
9.108703751848724	8.014182381672	1.1365730548733	0	0.66	2.0839999999999996	3.76	FC
9.116779919210142	8.230879532290906	1.1076313149091446	0	0.66	2.0839999999999996	25.96	FC
7.326496595588735	4.239391734934512	1.7281952349944636	0	0.66	2.0839999999999996	-2.09	FC
8.7548698811766	5.305401748346554	1.65018038151495	0	0.66	2.186	-0.23	FC
9.104149415704272	7.908310291522329	1.151212974718996	0	0.66	2.186	3.01	FC
9.113290749146326	8.136895300536079	1.1199960688379411	0	0.66	2.186	3.91	FC
9.119574112152746	8.310627736993501	1.0973387812280826	0	0.66	2.186	27.88	FC
9.055779534817285	7.0305429082818165	1.2880626223260492	0	0.66	2.186	1.58	FC
9.077878834994873	7.3754127953541	1.2308299327616192	0	0.66	2.186	2.01	FC
9.11227545386952	8.110160375913205	1.1235629175635724	0	0.66	2.186	3.76	FC
9.119574112151323	8.31062773695241	1.0973387812333368	0	0.66	2.186	25.96	FC
7.467083451696096	4.444599525660668	1.6800351547052264	0	0.66	2.186	-2.09	FC
8.791142121025086	5.514206385815997	1.5942715063473574	0	0.66	2.2879999999999994	-0.23	FC
9.10815896283846	8.011841645322942	1.1368371176127168	0	0.66	2.2879999999999994	3.01	FC
9.116421021326481	8.223809217825169	1.1085399454022558	0	0.66	2.2879999999999994	3.91	FC
9.12209898035762	8.384144022544065	1.0880179247671884	0	0.66	2.2879999999999994	27.88	FC
9.064412098734541	7.187053164728204	1.261214003984251	0	0.66	2.2879999999999994	1.58	FC
9.084405392561925	7.513176569552684	1.2091297613550946	0	0.66	2.2879999999999994	2.01	FC
9.115503471484372	8.199077262775303	1.1117718713140738	0	0.66	2.2879999999999994	3.76	FC
9.12209898035633	8.384144022506222	1.0880179247719455	0	0.66	2.2879999999999994	25.96	FC
7.599411359934805	4.652700117277225	1.6333335844524632	0	0.66	2.2879999999999994	-2.09	FC
8.824185303242695	5.720443176961399	1.5425702223179762	0	0.66	2.3899999999999997	-0.23	FC
9.111783062996336	8.107989313006895	1.1238030430527515	0	0.66	2.3899999999999997	3.01	FC
9.119249795469544	8.304103221502745	1.0981619028838718	0	0.66	2.3899999999999997	3.91	FC
9.124380340921247	8.451792442183176	1.0795793204032273	0	0.66	2.3899999999999997	27.88	FC
9.072223236453894	7.335390519146149	1.2367744038677189	0	0.66	2.3899999999999997	1.58	FC
9.090308001891264	7.642699820624788	1.1894105767911913	0	0.66	2.3899999999999997	2.01	FC
9.118420642691218	8.28127186142561	1.1010893972899343	0	0.66	2.3899999999999997	3.76	FC
9.124380340920084	8.451792442148385	1.079579320407534	0	0.66	2.3899999999999997	25.96	FC
7.72355939344594	4.862654226815617	1.5883422989143585	0	0.66	2.3899999999999997	-2.09	FC
8.854262319805219	5.923110461199202	1.4948669922344435	0	0.66	2.491999999999999	-0.23	FC
9.115058476642318	8.19706816561829	1.1119900789497443	0	0.66	2.491999999999999	3.01	FC
9.12180593217967	8.378134582657664	1.0887633568290214	0	0.66	2.491999999999999	3.91	FC
9.126441562378641	8.513937428892879	1.071941347772556	0	0.66	2.491999999999999	27.88	FC
9.079289745778976	7.475468103480437	1.2145446439068919	0	0.66	2.491999999999999	1.58	FC
9.095645534509098	7.764086805291905	1.1715022980306735	0	0.66	2.491999999999999	2.01	FC
9.121056710779014	8.35709832081502	1.091414311599183	0	0.66	2.491999999999999	3.76	FC
9.12644156237759	8.513937428860942	1.0719413477764532	0	0.66	2.491999999999999	25.96	FC
7.839676833083429	5.073384651568641	1.5452557555752209	0	0.66	2.491999999999999	-2.09	FC
8.881619092563291	6.12127720996854	1.4509421462075782	0	0.66	2.5939999999999994	-0.23	FC
9.118018512374102	8.279416570525544	1.101287564734205	0	0.66	2.5939999999999994	3.01	FC
9.124115562328948	8.446267077782165	1.080254209144044	0	0.66	2.5939999999999994	3.91	FC
9.128303792089941	8.57093913802291	1.065029589534059	0	0.66	2.5939999999999994	27.88	FC
9.08568149488845	7.607289378214647	1.1943388825075518	0	0.66	2.5939999999999994	1.58	FC
9.100471450362301	7.877508275260399	1.1552474630769558	0	0.66	2.5939999999999994	2.01	FC
9.123438608064086	8.426919146178601	1.0826541052314878	0	0.66	2.5939999999999994	3.76	FC
9.12830379208899	8.570939137993637	1.0650295895375856	0	0.66	2.5939999999999994	25.96	FC
7.947972287125974	5.283798157183267	1.5042157271508925	0	0.66	2.5939999999999994	-2.09	FC
8.906484831662267	6.3140987869017104	1.4105710303643546	0	0.66	2.6959999999999997	-0.23	FC
9.12069334108375	8.355388400646742	1.0915941789585475	0	0.66	2.6959999999999997	3.01	FC
9.126202339166321	8.50886530147246	1.0725522165202253	0	0.66	2.6959999999999997	3.91	FC
9.129986163408718	8.623149670938433	1.0587762606253275	0	0.66	2.6959999999999997	27.88	FC
9.091462001303835	7.730938051457649	1.1759843295587737	0	0.66	2.6959999999999997	1.58	FC
9.104834268812034	7.983190622412942	1.1405006719055484	0	0.66	2.6959999999999997	2.01	FC
9.125590715085066	8.491099224218258	1.0747243053122162	0	0.66	2.6959999999999997	3.76	FC
9.129986163407864	8.62314967091164	1.0587762606285183	0	0.66	2.6959999999999997	25.96	FC
8.048703001485304	5.492808064654715	1.4653166298085925	0	0.66	2.6959999999999997	-2.09	FC
8.929072479594696	6.500829301974299	1.373528216912716	0	0.66	2.797999999999999	-0.23	FC
9.123110283384635	8.425346037392346	1.0828172804886063	0	0.66	2.797999999999999	3.01	FC
9.12808766827237	8.566289930894243	1.0655823865302538	0	0.66	2.797999999999999	3.91	FC
9.131505984261674	8.670910099224761	1.0531196702267842	0	0.66	2.797999999999999	27.88	FC
9.096688971229819	7.846567370543183	1.1593208267579171	0	0.66	2.797999999999999	1.58	FC
9.108778003596731	8.08140532837688	1.1271279726079766	0	0.66	2.797999999999999	2.01	FC
9.127535097099633	8.550000814851314	1.067547862831211	0	0.66	2.797999999999999	3.76	FC
9.131505984260901	8.670910099200265	1.0531196702296703	0	0.66	2.797999999999999	25.96	FC
8.142164667397203	5.699356550913846	1.428611211574695	0	0.66	2.797999999999999	-2.09	FC
8.949579294797797	6.680830280498997	1.3395908770383171	0	0.66	2.8999999999999995	-0.23	FC
9.125294072225307	8.489654372647648	1.0748722706104021	0	0.66	2.8999999999999995	3.01	FC
9.129790917093256	8.618893877590384	1.0592764044619731	0	0.66	2.8999999999999995	3.91	FC
9.1328789086695	8.714548201303424	1.0480037171982717	0	0.66	2.8999999999999995	27.88	FC
9.101414800228975	7.954389243091455	1.1442003304193007	0	0.66	2.8999999999999995	1.58	FC
9.112342563551886	8.172458997964728	1.1150062136526138	0	0.66	2.8999999999999995	2.01	FC
9.129291719643614	8.603979451069648	1.0610545703370617	0	0.66	2.8999999999999995	3.76	FC
9.132878908668802	8.714548201281056	1.0480037172008814	0	0.66	2.8999999999999995	25.96	FC
8.228681954074938	5.90243569900345	1.394116323107805	0	0.66	2.8999999999999995	-2.09	FC
8.968187535873886	6.8535755900393305	1.308541420176037	0	0.66	3.002	-0.23	FC
9.127267092544642	8.548675778414411	1.0676819812948324	0	0.66	3.002	3.01	FC
9.13132960569352	8.66701924706486	1.0535720927106398	0	0.66	3.002	3.91	FC
9.134119092639827	8.754376821066124	1.0433774190139848	0	0.66	3.002	27.88	FC
9.105687036588307	8.054663569803733	1.130486327290537	0	0.66	3.002	1.58	FC
9.115564120996895	8.256684177902718	1.1040223804845035	0	0.66	3.002	2.01	FC
9.130878644821049	8.653380670985094	1.05518051175502	0	0.66	3.002	3.76	FC
9.134119092639194	8.75437682104572	1.0433774190163445	0	0.66	3.002	25.96	FC
8.308599919854002	6.101106425892354	1.3618185522208421	0	0.66	3.002	-2.09	FC
8.98506521402964	7.018652772097285	1.2801695005841927	0	0.66	3.103999999999999	-0.23	FC
9.129049599741238	8.60276598616769	1.0611760931797698	0	0.66	3.103999999999999	3.01	FC
9.132719580269693	8.710995018416346	1.048412903573215	0	0.66	3.103999999999999	3.91	FC
9.135239335764577	8.79069275991982	1.0391944736614707	0	0.66	3.103999999999999	27.88	FC
9.109548809013056	8.147688091004868	1.1180532081327577	0	0.66	3.103999999999999	1.58	FC
9.118475449760174	8.334431091035265	1.0940729307328785	0	0.66	3.103999999999999	2.01	FC
9.132312209897133	8.698537496087832	1.0498675454355852	0	0.66	3.103999999999999	3.76	FC
9.135239335764009	8.790692759901221	1.0391944736636045	0	0.66	3.103999999999999	25.96	FC
8.382276390217848	6.2945145685496975	1.3316795598662323	0	0.66	3.103999999999999	-2.09	FC
9.000366887144565	7.175761095952056	1.254273486365341	0	0.66	3.2059999999999995	-0.23	FC
9.13065991863935	8.652270800322675	1.0552905854840828	0	0.66	3.2059999999999995	3.01	FC
9.133975170867467	8.75113535364412	1.0437474455316162	0	0.66	3.2059999999999995	3.91	FC
9.13625120975818	8.823776118273258	1.0354128535557259	0	0.66	3.2059999999999995	27.88	FC
9.113039220466423	8.233788969658866	1.106785618874561	0	0.66	3.2059999999999995	1.58	FC
9.121106234827108	8.406060354530021	1.085063138990163	0	0.66	3.2059999999999995	2.01	FC
9.133607189667023	8.739768565629204	1.0450628207234989	0	0.66	3.2059999999999995	3.76	FC
9.136251209757665	8.823776118256326	1.0354128535576543	0	0.66	3.2059999999999995	25.96	FC
8.450075336517088	6.481903605521243	1.3036410059105739	0	0.66	3.2059999999999995	-2.09	FC
9.01423447398018	7.324706779833515	1.2306614783267906	0	0.66	3.308	-0.23	FC
9.13211462453742	8.697523560000546	1.0499672190065155	0	0.66	3.308	3.01	FC
9.135109334646788	8.787738447741711	1.03952904253703	0	0.66	3.308	3.91	FC
9.137165175080268	8.853890008992199	1.0319944302222377	0	0.66	3.308	27.88	FC
9.116193710082822	8.313312260096836	1.0965778049550412	0	0.66	3.308	1.58	FC
9.12348335557235	8.471936699809136	1.0769064593905537	0	0.66	3.308	2.01	FC
9.13477694397444	8.777376837452822	1.0407183277122845	0	0.66	3.308	3.76	FC
9.137165175079803	8.853890008976789	1.0319944302239814	0	0.66	3.308	25.96	FC
8.512361245706456	6.662623711673709	1.2776289963354508	0	0.66	3.308	-2.09	FC
9.026798071452077	7.465395905863301	1.209151957280987	0	0.66	3.4099999999999993	-0.23	FC
9.133428707826434	8.738843259044119	1.0451530525363235	0	0.66	3.4099999999999993	3.01	FC
9.136133785942636	8.821085835130017	1.035715325380685	0	0.66	3.4099999999999993	3.91	FC
9.137990686698034	8.881280572912656	1.028904628299699	0	0.66	3.4099999999999993	27.88	FC
9.119044385132124	8.386616347171177	1.0873329609512896	0	0.66	3.4099999999999993	1.58	FC
9.125631144487862	8.532423672177973	1.0695239119740603	0	0.66	3.4099999999999993	2.01	FC
9.135833551657043	8.811648769286142	1.0367904793823466	0	0.66	3.4099999999999993	3.76	FC
9.137990686697613	8.881280572898646	1.0289046283012746	0	0.66	3.4099999999999993	25.96	FC
8.569494438641245	6.836137066860377	1.2535580189261688	0	0.66	3.4099999999999993	-2.09	FC
9.038176761650535	7.597825591129657	1.1895741292354045	0	0.66	3.5119999999999996	-0.23	FC
9.134615723566265	8.776533234555544	1.0407999923706612	0	0.66	3.5119999999999996	3.01	FC
9.137059114276337	8.851442074354157	1.0322678539296681	0	0.66	3.5119999999999996	3.91	FC
9.138736289959212	8.906177234516	1.0261121072845851	0	0.66	3.5119999999999996	27.88	FC
9.121620325017318	8.454065386650921	1.0789625946613182	0	0.66	3.5119999999999996	1.58	FC
9.127571623248487	8.587879258789378	1.06284349700268	0	0.66	3.5119999999999996	2.01	FC
9.136787932101111	8.84285390040297	1.033239724981179	0	0.66	3.5119999999999996	3.76	FC
9.13873628995883	8.90617723450327	1.026112107286009	0	0.66	3.5119999999999996	25.96	FC
8.621827271406392	7.002019545704877	1.2313343621977069	0	0.66	3.5119999999999996	-2.09	FC
9.048479398467762	7.722073973097027	1.171768028898947	0	0.66	3.614	-0.23	FC
9.135687927310748	8.810880337852321	1.0368643741605506	0	0.66	3.614	3.01	FC
9.13789489138295	8.879054740466291	1.0291517687954999	0	0.66	3.614	3.91	FC
9.13940970746761	8.928793143884063	1.023588469369773	0	0.66	3.614	27.88	FC
9.123947859258667	8.51602373486279	1.0713859124073557	0	0.66	3.614	1.58	FC
9.1293247178738	8.638652373533072	1.0567996399350483	0	0.66	3.614	2.01	FC
9.137649955497816	8.871244760808901	1.030030193267334	0	0.66	3.614	3.76	FC
9.139409707467268	8.928793143872502	1.0235884693710597	0	0.66	3.614	25.96	FC
8.669701139457613	7.159959090180525	1.2108590328885556	0	0.66	3.614	-2.09	FC
9.05780536633275	7.838289531101724	1.155584433362927	0	0.66	3.7159999999999993	-0.23	FC
9.136656398377442	8.842154507595387	1.0333065759628017	0	0.66	3.7159999999999993	3.01	FC
9.138649768235767	8.90415466251222	1.0263354708685382	0	0.66	3.7159999999999993	3.91	FC
9.140017917778772	8.949325758750128	1.0213079917045367	0	0.66	3.7159999999999993	27.88	FC
9.126050821362643	8.572851323431383	1.0645292303646106	0	0.66	3.7159999999999993	1.58	FC
9.130908454652968	8.685080115267777	1.0513326686073345	0	0.66	3.7159999999999993	2.01	FC
9.138428542807285	8.897057043006573	1.0271293640845474	0	0.66	3.7159999999999993	3.76	FC
9.140017917778463	8.949325758739633	1.0213079917057	0	0.66	3.7159999999999993	25.96	FC
8.713444196555312	7.309751199138103	1.1920302017369235	0	0.66	3.7159999999999993	-2.09	FC
9.066245305731192	7.946680205969371	1.1408846299012798	0	0.66	3.8179999999999996	-0.23	FC
9.13753115166709	8.870608672061227	1.0300906611342873	0	0.66	3.8179999999999996	3.01	FC
9.13933156296911	8.92695635156819	1.023790327076441	0	0.66	3.8179999999999996	3.91	FC
9.140567226664134	8.967957527634644	1.0192473814129466	0	0.66	3.8179999999999996	27.88	FC
9.127950780401118	8.624899912459908	1.0583254151407	0	0.66	3.8179999999999996	1.58	FC
9.13233913840264	8.727485710028391	1.0463883232611941	0	0.66	3.8179999999999996	2.01	FC
9.139131756355356	8.920509979456	1.0245077666414637	0	0.66	3.8179999999999996	3.76	FC
9.140567226663855	8.967957527625122	1.0192473814139977	0	0.66	3.8179999999999996	25.96	FC
8.753369698099682	7.45129205499947	1.174745216465724	0	0.66	3.8179999999999996	-2.09	FC
9.073881801959322	8.047502705827085	1.1275400746854114	0	0.66	3.919999999999999	-0.23	FC
9.138321239051061	8.896478915425902	1.0271840495463682	0	0.66	3.919999999999999	3.01	FC
9.139947340525797	8.947658572508123	1.0214904006963883	0	0.66	3.919999999999999	3.91	FC
9.141063331627702	8.984856641581414	1.0173855517430708	0	0.66	3.919999999999999	27.88	FC
9.129667252041013	8.672510141266901	1.052713355571508	0	0.66	3.919999999999999	1.58	FC
9.133631514528814	8.766177047001845	1.0419172993605739	0	0.66	3.919999999999999	2.01	FC
9.1397668819116	8.941806876692286	1.0221387028314508	0	0.66	3.919999999999999	3.76	FC
9.14106333162745	8.984856641572783	1.0173855517440202	0	0.66	3.919999999999999	25.96	FC
8.789774880171448	7.584569848249385	1.1589022259713568	0	0.66	3.919999999999999	-2.09	FC
9.08079003498421	8.141052306095666	1.115431972864848	0	0.66	4.021999999999999	-0.23	FC
9.139034841263125	8.919984850988348	1.0245572155036236	0	0.66	4.021999999999999	3.01	FC
9.14050348478581	8.966445019904963	1.0194122045575975	0	0.66	4.021999999999999	3.91	FC
9.141511380299605	9.00017782783382	1.0157034177734465	0	0.66	4.021999999999999	27.88	FC
9.131217890671369	8.716009288371495	1.047637466707823	0	0.66	4.021999999999999	1.58	FC
9.13479891626475	8.801445720868298	1.0378748226107977	0	0.66	4.021999999999999	2.01	FC
9.140340503025845	8.96113576445247	1.0199979939244146	0	0.66	4.021999999999999	3.76	FC
9.141511380299375	9.000177827825995	1.015703417774304	0	0.66	4.021999999999999	25.96	FC
8.822940290158051	7.709654859993367	1.1444014615935274	0	0.66	4.021999999999999	-2.09	FC
9.087038389411994	8.227653372098816	1.1044508049193564	0	0.66	4.124	-0.23	FC
9.139679351154795	8.941330152115421	1.0221834107079075	0	0.66	4.124	3.01	FC
9.141005763867673	8.983485065054557	1.0175344755039295	0	0.66	4.124	3.91	FC
9.141916023275808	9.014063163900833	1.0141837101704585	0	0.66	4.124	27.88	FC
9.132618664177324	8.755709650335536	1.043047226197975	0	0.66	4.124	1.58	FC
9.135853398359904	8.833566498424462	1.034220255203757	0	0.66	4.124	2.01	FC
9.140858568333929	8.978670124943877	1.018063748988781	0	0.66	4.124	3.76	FC
9.141916023275602	9.014063163893743	1.0141837101712332	0	0.66	4.124	25.96	FC
8.853129491303795	7.826688829317014	1.1311462208823182	0	0.66	4.124	-2.09	FC
9.092689024446603	8.307650758683812	1.0944958194038439	0	0.66	4.225999999999999	-0.23	FC
9.140261449101441	8.960703199093572	1.0200384106044302	0	0.66	4.225999999999999	3.01	FC
9.141459389233942	8.998934546994892	1.0158379685389138	0	0.66	4.225999999999999	3.91	FC
9.142281461922664	9.026642894882078	1.0128108055660594	0	0.66	4.225999999999999	27.88	FC
9.133884012811304	8.79190745097674	1.038896742685408	0	0.66	4.225999999999999	1.58	FC
9.136805858400722	8.862797134314974	1.0309167320354025	0	0.66	4.225999999999999	2.01	FC
9.141326452481879	8.994569673478967	1.016316153449301	0	0.66	4.225999999999999	3.76	FC
9.142281461922478	9.026642894875655	1.0128108055667595	0	0.66	4.225999999999999	25.96	FC
8.880589071065147	7.935874074437426	1.119043597184938	0	0.66	4.225999999999999	-2.09	FC
9.097798404396569	8.381402175986342	1.085474508127385	0	0.66	4.327999999999999	-0.23	FC
9.140787171279198	8.978277806868	1.0181002824714207	0	0.66	4.327999999999999	3.01	FC
9.141869069176575	9.012936585563907	1.0143052691416004	0	0.66	4.327999999999999	3.91	FC
9.142611491618148	9.038036240692664	1.011570572206233	0	0.66	4.327999999999999	27.88	FC
9.135026993513227	8.824882197184964	1.0351443554030892	0	0.66	4.327999999999999	1.58	FC
9.137666146853695	8.8893784684602	1.0279308254535937	0	0.66	4.327999999999999	2.01	FC
9.141749011260666	9.008981167080153	1.0147372762489129	0	0.66	4.327999999999999	3.76	FC
9.14261149161798	9.038036240686846	1.0115705722068655	0	0.66	4.327999999999999	25.96	FC
8.905548891161256	8.037462763745586	1.108004995224529	0	0.66	4.327999999999999	-2.09	FC
9.102417790792906	8.449271555759061	1.077302076365229	0	0.66	4.43	-0.23	FC
9.141261971470394	8.994214004759424	1.016349173661329	0	0.66	4.43	3.01	FC
9.142239057206659	9.025622399015672	1.0129206223167175	0	0.66	4.43	3.91	FC
9.142909540859076	9.048352183008216	1.010450229604063	0	0.66	4.43	27.88	FC
9.136059410934719	8.854896404120387	1.031752263830382	0	0.66	4.43	1.58	FC
9.138443166835335	8.913534745825245	1.025232236977079	0	0.66	4.43	2.01	FC
9.142130631491206	9.022039222334106	1.013310894155704	0	0.66	4.43	3.76	FC
9.142909540858925	9.048352183002951	1.0104502296046343	0	0.66	4.43	25.96	FC
8.928222525228838	8.131746653046003	1.0979464690878546	0	0.66	4.43	-2.09	FC
9.10659369754761	8.5116234090589	1.0699009178267314	0	0.66	4.531999999999999	-0.23	FC
9.141690776997661	9.008658844643788	1.0147671184632514	0	0.66	4.531999999999999	3.01	FC
9.142573195825959	9.037112112539306	1.0116697770231622	0	0.66	4.531999999999999	3.91	FC
9.143178706624244	9.057690224399975	1.0094382210151078	0	0.66	4.531999999999999	27.88	FC
9.136991936329132	8.88219562015974	1.0286861860586685	0	0.66	4.531999999999999	1.58	FC
9.139144964532312	8.935474107118145	1.0227935143644946	0	0.66	4.531999999999999	2.01	FC
9.142475276150863	9.03386712778516	1.0120223318352404	0	0.66	4.531999999999999	3.76	FC
9.14317870662411	9.057690224395209	1.009438221015624	0	0.66	4.531999999999999	25.96	FC
8.948807837699706	8.21904752543735	1.088788915017683	0	0.66	4.531999999999999	-2.09	FC
9.11036831083709	8.568818133178302	1.063200101722537	0	0.66	4.6339999999999995	-0.23	FC
9.142078039333594	9.021747218772504	1.0133378621283808	0	0.66	4.6339999999999995	3.01	FC
9.142874956114467	9.047515547252505	1.0105398447080778	0	0.66	4.6339999999999995	3.91	FC
9.143421786347737	9.06614111431183	1.0085240976355323	0	0.66	4.6339999999999995	27.88	FC
9.137834215379568	8.907008689977948	1.025915044369648	0	0.66	4.6339999999999995	1.58	FC
9.139778811118957	8.955389206555402	1.0205897923932306	0	0.66	4.6339999999999995	2.01	FC
9.142786525188432	9.044577639553529	1.0108583163911844	0	0.66	4.6339999999999995	3.76	FC
9.143421786347615	9.066141114307516	1.0085240976359986	0	0.66	4.6339999999999995	25.96	FC
8.967487664707912	8.299708495489355	1.0804581473652328	0	0.66	4.6339999999999995	-2.09	FC
9.11377987555977	8.621208202524706	1.0571348773239018	0	0.66	4.736	-0.23	FC
9.142427779884024	9.033602672435896	1.0120467006790308	0	0.66	4.736	3.01	FC
9.143147473528513	9.056932981933615	1.0095191707575706	0	0.66	4.736	3.91	FC
9.143641306823834	9.073787538307538	1.0076984135038856	0	0.66	4.736	27.88	FC
9.138594965952207	8.929548202160541	1.0234106764484552	0	0.66	4.736	1.58	FC
9.140351276947957	8.973457919812446	1.0185985557214268	0	0.66	4.736	2.01	FC
9.143067612433812	9.05427375170622	1.009806845160923	0	0.66	4.736	3.76	FC
9.143641306823724	9.073787538303637	1.0076984135043068	0	0.66	4.736	25.96	FC
8.98443056437863	8.374086273100227	1.07288488216786	0	0.66	4.736	-2.09	FC
9.116863050311212	8.669135163364071	1.0516461998238587	0	0.66	4.837999999999999	-0.23	FC
9.142743631397982	9.044338200082514	1.0108803352040252	0	0.66	4.837999999999999	3.01	FC
9.143393580267817	9.065455881975504	1.008597217757937	0	0.66	4.837999999999999	3.91	FC
9.143839550335189	9.080704768444235	1.0069526301648248	0	0.66	4.837999999999999	27.88	FC
9.139282066681991	8.950011075424314	1.0211475706189228	0	0.66	4.837999999999999	1.58	FC
9.140868298723682	8.989844111585615	1.016799422243978	0	0.66	4.837999999999999	2.01	FC
9.143321458971407	9.063049435259689	1.0088570656361446	0	0.66	4.837999999999999	3.76	FC
9.143839550335088	9.080704768440704	1.0069526301652052	0	0.66	4.837999999999999	25.96	FC
8.99979160969333	8.442544426576283	1.0660046491864335	0	0.66	4.837999999999999	-2.09	FC
9.119649232859015	8.712927344469609	1.0466802800378643	0	0.66	4.9399999999999995	-0.23	FC
9.143028875416212	9.054057016361245	1.0098267394267773	0	0.66	4.9399999999999995	3.01	FC
9.14361583453681	9.073167591852862	1.0077644595419142	0	0.66	4.9399999999999995	3.91	FC
9.144018578268698	9.086961273760663	1.0062790302268365	0	0.66	4.9399999999999995	27.88	FC
9.139902637222619	8.968579244675645	1.0191026234895213	0	0.66	4.9399999999999995	1.58	FC
9.141335240306232	9.004698437790694	1.015173945408555	0	0.66	4.9399999999999995	2.01	FC
9.143550703312275	9.07099034161577	1.0079991664596548	0	0.66	4.9399999999999995	3.76	FC
9.144018578268609	9.086961273757469	1.0062790302271802	0	0.66	4.9399999999999995	25.96	FC
9.01371320225506	8.505447639713516	1.059757649928777	0	0.66	4.9399999999999995	-2.09	FC
9.12216685809583	8.752898193285867	1.0421881594707934	0	0.66	5.041999999999999	-0.23	FC
9.143286476132445	9.062853295915302	1.0088750394153898	0	0.66	5.041999999999999	3.01	FC
9.143816546995291	9.080143988850033	1.00701228507207	0	0.66	5.041999999999999	3.91	FC
9.144180252458758	9.092619290752683	1.005670639015813	0	0.66	5.041999999999999	27.88	FC
9.140463110922484	8.985420414638865	1.0172549184266355	0	0.66	5.041999999999999	1.58	FC
9.141756947737207	9.018159162312216	1.0137054340248859	0	0.66	5.041999999999999	2.01	FC
9.143757728669033	9.078174467785372	1.0072242785282866	0	0.66	5.041999999999999	3.76	FC
9.144180252458677	9.092619290749797	1.0056706390161232	0	0.66	5.041999999999999	25.96	FC
9.026325889714576	8.563156923685188	1.0540885762292047	0	0.66	5.041999999999999	-2.09	FC
9.124441670413157	8.78934514887195	1.038125311484009	0	0.66	5.143999999999999	-0.23	FC
9.143519111007151	9.0708128776889	1.008015404385321	0	0.66	5.143999999999999	3.01	FC
9.143997804666009	9.086454096951929	1.0063329112875157	0	0.66	5.143999999999999	3.91	FC
9.144326254475057	9.097735354386126	1.0051211535919726	0	0.66	5.143999999999999	27.88	FC
9.140969300622857	9.000688854585556	1.0155855233197881	0	0.66	5.143999999999999	1.58	FC
9.142137799025909	9.030352972427622	1.0123787881757889	0	0.66	5.143999999999999	2.01	FC
9.14394468760916	9.084672781992486	1.0065243853068833	0	0.66	5.143999999999999	3.76	FC
9.144326254474983	9.097735354383515	1.005121153592253	0	0.66	5.143999999999999	25.96	FC
9.037749173406246	8.616025720414454	1.048946401354464	0	0.66	5.143999999999999	-2.09	FC
9.126496972379128	8.822548967433638	1.0344512686829443	0	0.66	5.2459999999999996	-0.23	FC
9.143729198442072	9.078013931068494	1.007238947623629	0	0.66	5.2459999999999996	3.01	FC
9.144161492541864	9.092160660704113	1.0057193041102426	0	0.66	5.2459999999999996	3.91	FC
9.14445810305163	9.102360790704232	1.0046248784590466	0	0.66	5.2459999999999996	27.88	FC
9.141426458214129	9.01452621278135	1.014077306165337	0	0.66	5.2459999999999996	1.58	FC
9.142481749186341	9.041395780609326	1.0111803499182959	0	0.66	5.2459999999999996	2.01	FC
9.144113524336696	9.090549809223727	1.0058922415296179	0	0.66	5.2459999999999996	3.76	FC
9.144458103051564	9.102360790701871	1.0046248784593	0	0.66	5.2459999999999996	25.96	FC
9.04809229593715	8.66439681852586	1.0442841533516665	0	0.66	5.2459999999999996	-2.09	FC
9.128353851527411	8.852773422695092	1.0311292761798057	0	0.66	5.347999999999999	-0.23	FC
9.143918922795086	9.084527582425284	1.0065376366388825	0	0.66	5.347999999999999	3.01	FC
9.144309313112311	9.097320679541573	1.0051651068733245	0	0.66	5.347999999999999	3.91	FC
9.144577169835259	9.10654217245538	1.0041766673518433	0	0.66	5.347999999999999	27.88	FC
9.14183932852993	9.02706233366243	1.0127147670665229	0	0.66	5.347999999999999	1.58	FC
9.142792370971064	9.05139350341349	1.0100977675451968	0	0.66	5.347999999999999	2.01	FC
9.144265994828723	9.095864177039429	1.0053212995320966	0	0.66	5.347999999999999	3.76	FC
9.144577169835198	9.106542172453247	1.0041766673520718	0	0.66	5.347999999999999	25.96	FC
9.05745500113539	8.70859999445184	1.040058678421997	0	0.66	5.347999999999999	-2.09	FC
9.130031386976885	8.880265310894137	1.028125970040145	0	0.66	5.449999999999999	-0.23	FC
9.144090256988976	9.090418501604029	1.0059042117120875	0	0.66	5.449999999999999	3.01	FC
9.144442804008245	9.101985903606288	1.0046645754950176	0	0.66	5.449999999999999	3.91	FC
9.144684693614467	9.110321739422627	1.0037718705414258	0	0.66	5.449999999999999	27.88	FC
9.142212198107448	9.03841606450385	1.0114838853249113	0	0.66	5.449999999999999	1.58	FC
9.143072891707405	9.060442810659888	1.0091198722594772	0	0.66	5.449999999999999	2.01	FC
9.144403685031904	9.100669122530096	1.004805642520673	0	0.66	5.449999999999999	3.76	FC
9.144684693614412	9.1103217394207	1.003771870541632	0	0.66	5.449999999999999	25.96	FC
9.065928260957323	8.748950288344279	1.0362304004670522	0	0.66	5.449999999999999	-2.09	FC
9.131546837507367	8.90525469819124	1.0254110799730511	0	0.66	5.552	-0.23	FC
9.144244982943757	9.095745448658892	1.0053321120911554	0	0.66	5.552	3.01	FC
9.144563353945504	9.106203292452658	1.0042125197802951	0	0.66	5.552	3.91	FC
9.144781793175007	9.113737785302684	1.0034062871462448	0	0.66	5.552	27.88	FC
9.142548939294743	9.04869604150171	1.010371980378452	0	0.66	5.552	1.58	FC
9.143326226604382	9.068631840155057	1.0082365661949784	0	0.66	5.552	2.01	FC
9.14452802730476	9.105012961719265	1.0043399241441644	0	0.66	5.552	3.76	FC
9.144781793174957	9.11373778530094	1.0034062871464315	0	0.66	5.552	25.96	FC
9.073594965739641	8.785746825732284	1.032763081581669	0	0.66	5.552	-2.09	FC
9.132915812618444	8.927955356303695	1.0229571551531151	0	0.66	5.653999999999999	-0.23	FC
9.144384710040677	9.10056178170852	1.0048154091344381	0	0.66	5.653999999999999	3.01	FC
9.144672217130262	9.110015438304355	1.0038042502848226	0	0.66	5.653999999999999	3.91	FC
9.14486947891388	9.116825013076877	1.0030761219829025	0	0.66	5.653999999999999	27.88	FC
9.142853050142433	9.058001447823234	1.0093675854224544	0	0.66	5.653999999999999	1.58	FC
9.143555008864654	9.076040874871502	1.0074387207951074	0	0.66	5.653999999999999	2.01	FC
9.14464031527398	9.108939523009406	1.0039193137877789	0	0.66	5.653999999999999	3.76	FC
9.144869478913833	9.116825013075301	1.0030761219830708	0	0.66	5.653999999999999	25.96	FC
9.080530575618665	8.81927210016503	1.0296235871267365	0	0.66	5.653999999999999	-2.09	FC
9.134152427999485	8.948565339890674	1.0207393119522195	0	0.66	5.755999999999999	-0.23	FC
9.144510891806402	9.104915927203225	1.0043487457676437	0	0.66	5.755999999999999	3.01	FC
9.14477052627394	9.113460955699162	1.0034355302257807	0	0.66	5.755999999999999	3.91	FC
9.144948663331318	9.119614860856078	1.0027779465319286	0	0.66	5.755999999999999	27.88	FC
9.143127690477261	9.066422738345455	1.0084603326301331	0	0.66	5.755999999999999	1.58	FC
9.143761616904929	9.08274298082519	1.006718084636828	0	0.66	5.755999999999999	2.01	FC
9.144741717256927	9.11248854646515	1.0035394470596388	0	0.66	5.755999999999999	3.76	FC
9.144948663331279	9.119614860854655	1.0027779465320807	0	0.66	5.755999999999999	25.96	FC
9.086803732078774	8.84979163836468	1.026781658077307	0	0.66	5.755999999999999	-2.09	FC
9.135269446740386	8.967267666411107	1.0187350022971398	0	0.66	5.858	-0.23	FC
9.144624840987973	9.10885181419509	1.0039272816731013	0	0.66	5.858	3.01	FC
9.144859304351352	9.11657483945865	1.0031025319696032	0	0.66	5.858	3.91	FC
9.1450201705088	9.122135800178281	1.0025086636322682	0	0.66	5.858	27.88	FC
9.143375714518507	9.074042327566556	1.0076408489677549	0	0.66	5.858	1.58	FC
9.143948198960016	9.088804604942807	1.0060671998589585	0	0.66	5.858	2.01	FC
9.144833288388222	9.11569605084777	1.0031963809870275	0	0.66	5.858	3.76	FC
9.145020170508765	9.122135800176997	1.0025086636324054	0	0.66	5.858	25.96	FC
9.092476829481914	8.877553976866666	1.0242096925769528	0	0.66	5.858	-2.09	FC
9.136278407516842	8.984231065729734	1.0169238013442343	0	0.66	5.96	-0.23	FC
9.14472774317302	9.112409274401623	1.0035466436809621	0	0.66	5.96	3.01	FC
9.144939475222918	9.119388792963097	1.0028017976686703	0	0.66	5.96	3.91	FC
9.145084744670712	9.12441360870205	1.0022654755532945	0	0.66	5.96	27.88	FC
9.143599700364977	9.080935238590309	1.0069006616750629	0	0.66	5.96	1.58	FC
9.14411669531992	9.094286133025143	1.005479326421655	0	0.66	5.96	2.01	FC
9.144915981574892	9.11859467037372	1.0028865534824887	0	0.66	5.96	3.76	FC
9.14508474467068	9.124413608700888	1.0022654755534186	0	0.66	5.96	25.96	FC
9.09760654711267	8.902790887105889	1.0218825380127639	0	0.66	5.96	-2.09	FC
9.137189740891229	8.999610772598125	1.015287213166152	0	0.66	6.0619999999999985	-0.23	FC
9.144820669094964	9.115624409974886	1.0032028808786952	0	0.66	6.0619999999999985	3.01	FC
9.145011873230375	9.121931528712038	1.0025302036576016	0	0.66	6.0619999999999985	3.91	FC
9.145143057918098	9.126471619180027	1.0020458551253073	0	0.66	6.0619999999999985	27.88	FC
9.143801976649893	9.087169712207178	1.0062321125538833	0	0.66	6.0619999999999985	1.58	FC
9.144268858426022	9.099242408533165	1.0049483734877347	0	0.66	6.0619999999999985	2.01	FC
9.144990657392988	9.121213963181402	1.002606746679506	0	0.66	6.0619999999999985	3.76	FC
9.14514305791807	9.126471619178977	1.0020458551254194	0	0.66	6.0619999999999985	25.96	FC
9.102244342784717	8.925717793944077	1.0197772944334416	0	0.66	6.0619999999999985	-2.09	FC
9.138012874781733	9.013549340275256	1.0138084931704248	0	0.66	6.163999999999999	-0.23	FC
9.14490458574968	9.118529930948025	1.0028924239983181	0	0.66	6.163999999999999	3.01	FC
9.145077251864787	9.124229043117705	1.0022849282551503	0	0.66	6.163999999999999	3.91	FC
9.1451957172143	9.12833094652062	1.0018475196388565	0	0.66	6.163999999999999	27.88	FC
9.143984646633267	9.092807775971615	1.0056282802762961	0	0.66	6.163999999999999	1.58	FC
9.144406271031139	9.103723213383631	1.0044688372761266	0	0.66	6.163999999999999	2.01	FC
9.145058093027519	9.123580693466051	1.0023540537737392	0	0.66	6.163999999999999	3.76	FC
9.145195717214275	9.12833094651967	1.0018475196389582	0	0.66	6.163999999999999	25.96	FC
9.10643690942604	8.946534340390809	1.0178731297451487	0	0.66	6.163999999999999	-2.09	FC
9.13875633006851	9.026177457997681	1.012472486010241	0	0.66	6.265999999999999	-0.23	FC
9.144980366438038	9.121155464343643	1.0026120486804035	0	0.66	6.265999999999999	3.01	FC
9.1451362915964	9.126304867421268	1.0020634226500973	0	0.66	6.265999999999999	3.91	FC
9.1452432706947	9.130010694658749	1.0016684072500444	0	0.66	6.265999999999999	27.88	FC
9.144149609976152	9.097905773846072	1.0050829099882543	0	0.66	6.265999999999999	1.58	FC
9.14453036260884	9.107773712271548	1.0040357447932382	0	0.66	6.265999999999999	2.01	FC
9.145118990347953	9.125719089191458	1.0021258490390605	0	0.66	6.265999999999999	3.76	FC
9.145243270694678	9.130010694657893	1.0016684072501358	0	0.66	6.265999999999999	25.96	FC
9.11022659631904	8.96542505852737	1.0161511068182922	0	0.66	6.265999999999999	-2.09	FC
9.139427807226502	9.0376147588051	1.0112654777990187	0	0.66	6.367999999999999	-0.23	FC
9.14504879983769	9.123527836904753	1.0023588422502407	0	0.66	6.367999999999999	3.01	FC
9.145189606947094	9.128180296546992	1.0018633845791298	0	0.66	6.367999999999999	3.91	FC
9.14528621336585	9.131528144862186	1.001506655653403	0	0.66	6.367999999999999	27.88	FC
9.144298582418271	9.10251485748422	1.0045903495449608	0	0.66	6.367999999999999	1.58	FC
9.144642424179962	9.111434862261982	1.0036446028995412	0	0.66	6.367999999999999	2.01	FC
9.145173983202683	9.12765107721699	1.0019197607180046	0	0.66	6.367999999999999	3.76	FC
9.145286213365829	9.131528144861411	1.0015066556534855	0	0.66	6.367999999999999	25.96	FC
9.113651796839674	8.982560113265874	1.0145940224079544	0	0.66	6.367999999999999	-2.09	FC
9.140034264800562	9.047970607428628	1.0101750614990226	0	0.66	6.47	-0.23	FC
9.145110598197766	9.125671333358516	1.0021301736748056	0	0.66	6.47	3.01	FC
9.145237752878582	9.129874597622944	1.001682734531714	0	0.66	6.47	3.91	FC
9.14532499225296	9.132898927001834	1.001360582806231	0	0.66	6.47	27.88	FC
9.14443311355952	9.106681440589686	1.0041454917706434	0	0.66	6.47	1.58	FC
9.14474362170816	9.114743789535638	1.0032913522162812	0	0.66	6.47	2.01	FC
9.145223644007768	9.129396497594804	1.0017336465139983	0	0.66	6.47	3.76	FC
9.145324992252938	9.132898927001136	1.0013605828063052	0	0.66	6.47	25.96	FC
9.11674730463649	8.99809609150101	1.013186257618159	0	0.66	6.47	-2.09	FC
9.140581990469292	9.057344860617869	1.0091900144172874	0	0.66	6.572	-0.23	FC
9.145166404740964	9.127607932053017	1.0019236663996365	0	0.66	6.572	3.01	FC
9.145281230562404	9.131405199802904	1.0015195942416177	0	0.66	6.572	3.91	FC
9.145360011049032	9.134137175215253	1.0012286695085149	0	0.66	6.572	27.88	FC
9.144554602927085	9.110447618039148	1.0037437221877445	0	0.66	6.572	1.58	FC
9.144835008202152	9.117734135248504	1.0029723254211678	0	0.66	6.572	2.01	FC
9.145268489698111	9.130973298699933	1.001565571438065	0	0.66	6.572	3.76	FC
9.145360011049016	9.13413717521462	1.0012286695085824	0	0.66	6.572	25.96	FC
9.11954464023107	9.012176814422547	1.0119136395145618	0	0.66	6.572	-2.09	FC
9.141076665379895	9.065828594482001	1.0083001868073806	0	0.66	6.673999999999999	-0.23	FC
9.145216800349575	9.129357519724074	1.001737173792486	0	0.66	6.673999999999999	3.01	FC
9.14532049259141	9.132787866926343	1.0013722672471626	0	0.66	6.673999999999999	3.91	FC
9.145391634313858	9.135255669294327	1.0011095436610056	0	0.66	6.673999999999999	27.88	FC
9.144664314492507	9.11385155162181	1.0033808717089774	0	0.66	6.673999999999999	1.58	FC
9.144917534648844	9.12043637249053	1.0026842095222719	0	0.66	6.673999999999999	2.01	FC
9.145308987102634	9.13239771475897	1.001413787785742	0	0.66	6.673999999999999	3.76	FC
9.145391634313846	9.135255669293755	1.0011095436610669	0	0.66	6.673999999999999	25.96	FC
9.12207235001908	9.024934155271785	1.0107633134021874	0	0.66	6.673999999999999	-2.09	FC
9.141523422376777	9.073504795210932	1.0074964006413205	0	0.66	6.775999999999999	-0.23	FC
9.145262309604542	9.130938087056977	1.0015687569459997	0	0.66	6.775999999999999	3.01	FC
9.145355947686758	9.134036854454092	1.0012392213227328	0	0.66	6.775999999999999	3.91	FC
9.145420191266377	9.13626596303203	1.0010019660407639	0	0.66	6.775999999999999	27.88	FC
9.144763389787606	9.1169278243401	1.0030531738304642	0	0.66	6.775999999999999	1.58	FC
9.144992059890072	9.122878096313968	1.0024240117364978	0	0.66	6.775999999999999	2.01	FC
9.145345557799148	9.133684427244019	1.0012767170409727	0	0.66	6.775999999999999	3.76	FC
9.145420191266362	9.136265963031514	1.0010019660408191	0	0.66	6.775999999999999	25.96	FC
9.124356279616519	9.036488848685341	1.0097236252268447	0	0.66	6.775999999999999	-2.09	FC
9.141926898691702	9.080449010983113	1.0067703576810165	0	0.66	6.877999999999999	-0.23	FC
9.145303406240041	9.132365906611204	1.001416664614749	0	0.66	6.877999999999999	3.01	FC
9.145387964949146	9.13516505201891	1.001119072602632	0	0.66	6.877999999999999	3.91	FC
9.145445979209706	9.137178500670581	1.0009048174486816	0	0.66	6.877999999999999	27.88	FC
9.144852859753879	9.119707765254018	1.0027572259053807	0	0.66	6.877999999999999	1.58	FC
9.14505935954456	9.125084288758103	1.0021890286329809	0	0.66	6.877999999999999	2.01	FC
9.145378582499127	9.134846711499756	1.0011529335228047	0	0.66	6.877999999999999	3.76	FC
9.145445979209693	9.137178500670114	1.0009048174487314	0	0.66	6.877999999999999	25.96	FC
9.12641982343705	9.04695128102966	1.0087840135244264	0	0.66	6.877999999999999	-2.09	FC
9.14229128361272	9.086729964009365	1.0061145560419889	0	0.66	6.9799999999999995	-0.23	FC
9.145340518070034	9.133655694577104	1.0012793150829922	0	0.66	6.9799999999999995	3.01	FC
9.14541687769834	9.136184112833972	1.0010105712352488	0	0.66	6.9799999999999995	3.91	FC
9.145469266624458	9.138002722504735	1.0008170870973079	0	0.66	6.9799999999999995	27.88	FC
9.144933655447225	9.122219746847168	1.0024899541153793	0	0.66	6.9799999999999995	1.58	FC
9.14512013406718	9.127077560732243	1.001976818232877	0	0.66	6.9799999999999995	2.01	FC
9.145408405007922	9.135896569874465	1.00104114960811	0	0.66	6.9799999999999995	3.76	FC
9.145469266624445	9.138002722504314	1.0008170870973525	0	0.66	6.9799999999999995	25.96	FC
9.12828415231079	9.056422253850256	1.0079349103262034	0	0.66	6.9799999999999995	-2.09	FC
9.142620361602583	9.092410122555089	1.0055222145031646	0	0.66	7.082	-0.23	FC
9.14537403143786	9.13482075773472	1.001155279778665	0	0.66	7.082	3.01	FC
9.145442986940857	9.137104571109191	1.0009125884208474	0	0.66	7.082	3.91	FC
9.145490295962343	9.138747160610043	1.0007378621198062	0	0.66	7.082	27.88	FC
9.145006617708159	9.124489456855908	1.0022485817918103	0	0.66	7.082	1.58	FC
9.145175016028746	9.128878372538553	1.0017851747854607	0	0.66	7.082	2.01	FC
9.145435335801412	9.13684485253178	1.0009402023792986	0	0.66	7.082	3.76	FC
9.145490295962333	9.138747160609663	1.0007378621198466	0	0.66	7.082	25.96	FC
9.129968420867808	9.06499371480439	1.0071676504262002	0	0.66	7.082	-2.09	FC
9.142917551294664	9.097546233468032	1.0049872038747898	0	0.66	7.183999999999998	-0.23	FC
9.145404295234954	9.135873126887775	1.0010432684664947	0	0.66	7.183999999999998	3.01	FC
9.145466564501756	9.137935948536589	1.0008241047001838	0	0.66	7.183999999999998	3.91	FC
9.145509286169142	9.13941952558673	1.0006663180922337	0	0.66	7.183999999999998	27.88	FC
9.145072505897222	9.12654014644341	1.0020306007705486	0	0.66	7.183999999999998	1.58	FC
9.145224576691486	9.130505234726517	1.0016121059663803	0	0.66	7.183999999999998	2.01	FC
9.145459655256229	9.137701367029937	1.000849041560308	0	0.66	7.183999999999998	3.76	FC
9.145509286169133	9.139419525586387	1.0006663180922704	0	0.66	7.183999999999998	25.96	FC
9.131489956315452	9.072749452275952	1.0064743884253042	0	0.66	7.183999999999998	-2.09	FC
9.143185940755345	9.102189816251876	1.0045039847916895	0	0.66	7.285999999999999	-0.23	FC
9.145431624530355	9.136823677951893	1.0009421158689134	0	0.66	7.285999999999999	3.01	FC
9.14548785585303	9.138686850821385	1.0007441993737902	0	0.66	7.285999999999999	3.91	FC
9.145526434963218	9.140026785135719	1.0006017104716194	0	0.66	7.285999999999999	27.88	FC
9.145132005785682	9.128392856523845	1.0018337454933124	0	0.66	7.285999999999999	1.58	FC
9.145269331948253	9.131974890874908	1.0014558122675774	0	0.66	7.285999999999999	2.01	FC
9.145481616567064	9.138474977669361	1.000766718617146	0	0.66	7.285999999999999	3.76	FC
9.14552643496321	9.140026785135408	1.0006017104716527	0	0.66	7.285999999999999	25.96	FC
9.132864430140467	9.079765751345393	1.0058480229831046	0	0.66	7.285999999999999	-2.09	FC
9.1434283193661	9.106387620099381	1.004067551350984	0	0.66	7.387999999999999	-0.23	FC
9.145456303848691	9.13768224178572	1.0008507695778062	0	0.66	7.387999999999999	3.01	FC
9.145507082667985	9.139365055156063	1.0006720409432006	0	0.66	7.387999999999999	3.91	FC
9.145541920893244	9.140575235214156	1.0005433668616341	0	0.66	7.387999999999999	27.88	FC
9.14518573668298	9.130066623954388	1.0016559695948903	0	0.66	7.387999999999999	1.58	FC
9.145309747686902	9.133302483798438	1.0013146683699312	0	0.66	7.387999999999999	2.01	FC
9.145501448381369	9.139173695528626	1.0006923769110372	0	0.66	7.387999999999999	3.76	FC
9.145541920893237	9.140575235213873	1.0005433668616641	0	0.66	7.387999999999999	25.96	FC
9.134106014167807	9.086112009958768	1.0052821277303687	0	0.66	7.387999999999999	-2.09	FC
9.143647206645841	9.110182045558465	1.0036733800620035	0	0.66	7.489999999999999	-0.23	FC
9.145478590130615	9.13845770376788	1.0007682791331234	0	0.66	7.489999999999999	3.01	FC
9.145524445128116	9.139977589459946	1.0006068784757816	0	0.66	7.489999999999999	3.91	FC
9.145555905196508	9.141070564453434	1.0004906800260918	0	0.66	7.489999999999999	27.88	FC
9.145234257874606	9.131578669218102	1.001495424739923	0	0.66	7.489999999999999	1.58	FC
9.145346244635336	9.134501706577227	1.0011872063092724	0	0.66	7.489999999999999	2.01	FC
9.14551935717874	9.13980476003266	1.0006252428028954	0	0.66	7.489999999999999	3.76	FC
9.1455559051965	9.141070564453182	1.0004906800261186	0	0.66	7.489999999999999	25.96	FC
9.135227522309647	9.091851315056509	1.0047708883207653	0	0.66	7.489999999999999	-2.09	FC
9.143844878304403	9.113611532673767	1.0033173836214375	0	0.66	7.592	-0.23	FC
9.145498715406422	9.139158094041571	1.000693786156187	0	0.66	7.592	3.01	FC
9.145540124006446	9.140530804137455	1.0005480338041992	0	0.66	7.592	3.91	FC
9.145568533477133	9.141517912463293	1.0004431015781654	0	0.66	7.592	27.88	FC
9.145278074436984	9.132944567122674	1.0013504414949268	0	0.66	7.592	1.58	FC
9.145379202737498	9.135584939709508	1.0010721002642553	0	0.66	7.592	2.01	FC
9.145535529419785	9.14037471282618	1.000564617617521	0	0.66	7.592	3.76	FC
9.14556853347713	9.141517912463064	1.0004431015781903	0	0.66	7.592	25.96	FC
9.13624053924201	9.097040979127128	1.004309045128501	0	0.66	7.592	-2.09	FC
9.14402338979082	9.11671091754383	1.0029958690687923	0	0.66	7.694	-0.23	FC
9.145516889210656	9.139790669272479	1.0006265154362264	0	0.66	7.694	3.01	FC
9.145554282548991	9.141030437043188	1.0004948944801093	0	0.66	7.694	3.91	FC
9.145579937221662	9.141921922590383	1.000400136280123	0	0.66	7.694	27.88	FC
9.14531764248951	9.134178401940737	1.0012195120413245	0	0.66	7.694	1.58	FC
9.145408965105576	9.13656337559288	1.0009681528107521	0	0.66	7.694	2.01	FC
9.145550133486736	9.140889464658938	1.0005098703846949	0	0.66	7.694	3.76	FC
9.145579937221656	9.141921922590175	1.0004001362801451	0	0.66	7.694	25.96	FC
9.137155537153749	9.101733038180273	1.0038918411279352	0	0.66	7.694	-2.09	FC
9.144184597575464	9.119511759275063	1.0027054999161886	0	0.66	7.7959999999999985	-0.23	FC
9.145533300762732	9.140361986694462	1.0005657668783576	0	0.66	7.7959999999999985	3.01	FC
9.145567068173868	9.141481672282348	1.0004469074093216	0	0.66	7.7959999999999985	3.91	FC
9.145590235167708	9.142286789649278	1.0003613368946345	0	0.66	7.7959999999999985	27.88	FC
9.145353373938175	9.135292908319336	1.001101274553515	0	0.66	7.7959999999999985	1.58	FC
9.145435841589471	9.13744713144812	1.0008742825021506	0	0.66	7.7959999999999985	2.01	FC
9.145563321436011	9.14135435592838	1.0004604312822531	0	0.66	7.7959999999999985	3.76	FC
9.145590235167704	9.14228678964909	1.0003613368946547	0	0.66	7.7959999999999985	25.96	FC
9.137981981623877	9.105974712520048	1.0035149745210494	0	0.66	7.7959999999999985	-2.09	FC
9.144330178382539	9.122042639312046	1.0024432618824257	0	0.66	7.897999999999999	-0.23	FC
9.145548120936258	9.140877971151268	1.0005109082300114	0	0.66	7.897999999999999	3.01	FC
9.145578614005744	9.141889193419413	1.0004035731027003	0	0.66	7.897999999999999	3.91	FC
9.145599534539997	9.142616303097064	1.0003262995344038	0	0.66	7.897999999999999	27.88	FC
9.145385640759885	9.136299599190112	1.0009944990826023	0	0.66	7.897999999999999	1.58	FC
9.145460112000507	9.138245351712317	1.000789512648272	0	0.66	7.897999999999999	2.01	FC
9.145575230580908	9.141774211468356	1.0004157857134324	0	0.66	7.897999999999999	3.76	FC
9.145599534539992	9.142616303096897	1.0003262995344215	0	0.66	7.897999999999999	25.96	FC
9.138728427599256	9.109808831969737	1.0031745557083513	0	0.66	7.897999999999999	-2.09	FC
1.5633827181149205	0.9272722135564769	1.6860019045741634	3.77	-1.96	-2.2	-0.23	FC
3.3064433181451727	1.1043873157582011	2.993916419508297	3.77	-1.96	-2.2	3.01	FC
3.4717469233295386	1.159510843007388	2.9941478721535493	3.77	-1.96	-2.2	3.91	FC
3.5988165537693986	1.2193516298594438	2.9514181681819203	3.77	-1.96	-2.2	27.88	FC
2.690892405991412	0.9982324184946442	2.6956571998025622	3.77	-1.96	-2.2	1.58	FC
2.929178927524609	1.028083071161227	2.849165607032203	3.77	-1.96	-2.2	2.01	FC
3.4523032568492633	1.1519218904359476	2.996994228091916	3.77	-1.96	-2.2	3.76	FC
3.598816553739198	1.2193516298426732	2.9514181681977454	3.77	-1.96	-2.2	25.96	FC
1.037960616898622	0.9109190768514788	1.1394652316276572	3.77	-1.96	-2.2	-2.09	FC
1.6208944523020532	0.9323747594945085	1.738458099381443	3.77	-1.96	-2.0980000000000003	-0.23	FC
3.376323416195264	1.1268321984421836	2.9962965389726564	3.77	-1.96	-2.0980000000000003	3.01	FC
3.533555700757067	1.1869147022702884	2.9770932098138196	3.77	-1.96	-2.0980000000000003	3.91	FC
3.6533964114486572	1.2519053454469249	2.918268880898827	3.77	-1.96	-2.0980000000000003	27.88	FC
2.7772157978600056	1.01054238929294	2.748242752887564	3.77	-1.96	-2.0980000000000003	1.58	FC
3.0117236982052074	1.0433211312961688	2.8866698927717453	3.77	-1.96	-2.0980000000000003	2.01	FC
3.5151399527257294	1.1786553078130195	2.9823307369208973	3.77	-1.96	-2.0980000000000003	3.76	FC
3.6533964114202795	1.2519053454287448	2.9182688809185384	3.77	-1.96	-2.0980000000000003	25.96	FC
1.0541540842368198	0.9143111835633251	1.1529489119103717	3.77	-1.96	-2.0980000000000003	-2.09	FC
1.681816685069166	0.9380072013742141	1.7929677753062496	3.77	-1.96	-1.9960000000000002	-0.23	FC
3.442976530481803	1.15132121451885	2.9904569524680054	3.77	-1.96	-1.9960000000000002	3.01	FC
3.5919587069156163	1.2167070098632407	2.952196936318594	3.77	-1.96	-1.9960000000000002	3.91	FC
3.7046006077800278	1.2871589960436696	2.8781219873899255	3.77	-1.96	-1.9960000000000002	27.88	FC
2.862553717346576	1.024067292568297	2.7952789217273697	3.77	-1.96	-1.9960000000000002	1.58	FC
3.092190855632296	1.060030290344876	2.917077826734806	3.77	-1.96	-1.9960000000000002	2.01	FC
3.574579642123829	1.2077331078967237	2.959743024970961	3.77	-1.96	-1.9960000000000002	3.76	FC
3.7046006077534477	1.2871589960240015	2.878121987413254	3.77	-1.96	-1.9960000000000002	25.96	FC
1.071899375156279	0.9180596108299443	1.1675705613356202	3.77	-1.96	-1.9960000000000002	-2.09	FC
1.7461170450038215	0.9442224718742961	1.8492644445728477	3.77	-1.96	-1.8940000000000001	-0.23	FC
3.5062988963586172	1.1780013984423245	2.9764810984053236	3.77	-1.96	-1.8940000000000001	3.01	FC
3.646951248089229	1.2490382471435373	2.919807505038017	3.77	-1.96	-1.8940000000000001	3.91	FC
3.752491053830207	1.3252560695317361	2.8315214999589524	3.77	-1.96	-1.8940000000000001	27.88	FC
2.94648841785482	1.0389150088793886	2.836120753547501	3.77	-1.96	-1.8940000000000001	1.58	FC
3.17025646629557	1.0783342521313004	2.9399571237115376	3.77	-1.96	-1.8940000000000001	2.01	FC
3.630606515882165	1.2393058958591847	2.929548328635314	3.77	-1.96	-1.8940000000000001	3.76	FC
3.752491053805384	1.3252560695105051	2.8315214999855836	3.77	-1.96	-1.8940000000000001	25.96	FC
1.0913245560773281	0.9222008582810115	1.183391390582269	3.77	-1.96	-1.8940000000000001	-2.09	FC
1.8137224938833802	0.9510783283288045	1.9070169510332324	3.77	-1.96	-1.7920000000000003	-0.23	FC
3.5662296674389737	1.2070224323870498	2.9545678454262636	3.77	-1.96	-1.7920000000000003	3.01	FC
3.698562491513563	1.284056974285039	2.8803725734778376	3.77	-1.96	-1.7920000000000003	3.91	FC
3.797154098058983	1.366332181260528	2.7790856060755793	3.77	-1.96	-1.7920000000000003	27.88	FC
3.028630043721367	1.055200434897274	2.8701940821472562	3.77	-1.96	-1.7920000000000003	1.58	FC
3.2456397482053583	1.0983632752039505	2.9549783951058353	3.77	-1.96	-1.7920000000000003	2.01	FC
3.683239910479798	1.2735230479025876	2.8921658830956085	3.77	-1.96	-1.7920000000000003	3.76	FC
3.797154098035864	1.3663321812376639	2.779085606105164	3.77	-1.96	-1.7920000000000003	25.96	FC
1.1125639465447485	0.926774957393562	1.200468288087644	3.77	-1.96	-1.7920000000000003	-2.09	FC
1.8845162689850847	0.9586376896987477	1.9658274332790886	3.77	-1.96	-1.6900000000000002	-0.23	FC
3.6227476352816153	1.238534923509439	2.925026631478758	3.77	-1.96	-1.6900000000000002	3.01	FC
3.746851075847115	1.3219072000518555	2.8344282228738407	3.77	-1.96	-1.6900000000000002	3.91	FC
3.838696115816528	1.41051159253652	2.7214920714784125	3.77	-1.96	-1.6900000000000002	27.88	FC
3.1086233612092244	1.0730453791387862	2.897010155995611	3.77	-1.96	-1.6900000000000002	1.58	FC
3.3181056914833422	1.120253679027569	2.9619234942960495	3.77	-1.96	-1.6900000000000002	2.01	FC
3.732529986152794	1.3105302012110522	2.8481068064693114	3.77	-1.96	-1.6900000000000002	3.76	FC
3.8386961157950528	1.4105115925119598	2.7214920715105744	3.77	-1.96	-1.6900000000000002	25.96	FC
1.1357574802709658	0.9318257670250323	1.2188517644205208	3.77	-1.96	-1.6900000000000002	-2.09	FC
1.9583357399637606	0.9669689732750707	2.0252312060551283	3.77	-1.96	-1.588	-0.23	FC
3.6758673350674043	1.2726883040356998	2.8882699113453105	3.77	-1.96	-1.588	3.01	FC
3.7919006209208845	1.3627253380349342	2.782586127288753	3.77	-1.96	-1.588	3.91	FC
3.877239305392755	1.457903358817959	2.6594624958792528	3.77	-1.96	-1.588	27.88	FC
3.1861531132285927	1.092578307267557	2.9161782656996764	3.77	-1.96	-1.588	1.58	FC
3.387466162732967	1.1441471236285892	2.9606910621685048	3.77	-1.96	-1.588	2.01	FC
3.778553248500412	1.3504663310944045	2.797961831035291	3.77	-1.96	-1.588	3.76	FC
3.8772393053728536	1.457903358791649	2.659462495913596	3.77	-1.96	-1.588	25.96	FC
1.1610498155195088	0.9374012831106016	1.2385835569445445	3.77	-1.96	-1.588	-2.09	FC
2.0349714012347344	0.9761464243352246	2.084698924775134	3.77	-1.96	-1.4860000000000002	-0.23	FC
3.725634762259681	1.309628330814975	2.8448031205473674	3.77	-1.96	-1.4860000000000002	3.01	FC
3.8338153000931174	1.406636758418056	2.72551906321909	3.77	-1.96	-1.4860000000000002	3.91	FC
3.9129177841552845	1.5085971663060622	2.593745945934938	3.77	-1.96	-1.4860000000000002	27.88	FC
3.260947866391849	1.1139339052897823	2.9274159363553403	3.77	-1.96	-1.4860000000000002	1.58	FC
3.4535795992256735	1.1701896258925544	2.9512991081180355	3.77	-1.96	-1.4860000000000002	2.01	FC
3.821408086499064	1.393460418999383	2.7423872500398274	3.77	-1.96	-1.4860000000000002	3.76	FC
3.9129177841368827	1.5085971662779603	2.5937459459710563	3.77	-1.96	-1.4860000000000002	25.96	FC
1.188589157540019	0.94355396053782	1.2596938884793938	3.77	-1.96	-1.4860000000000002	-2.09	FC
2.1141671903997326	0.986250430200068	2.1436413365831015	3.77	-1.96	-1.3840000000000003	-0.23	FC
3.7721229053630196	1.3494941721818436	2.795212445611605	3.77	-1.96	-1.3840000000000003	3.01	FC
3.872715605595247	1.4537519657317044	2.6639452237273686	3.77	-1.96	-1.3840000000000003	3.91	FC
3.9458740478240526	1.562658945625827	2.525102524046778	3.77	-1.96	-1.3840000000000003	27.88	FC
3.3327823112870973	1.1372524262315926	2.930556343001727	3.77	-1.96	-1.3840000000000003	1.58	FC
3.5163494587353075	1.1985302752321187	2.9338845512720133	3.77	-1.96	-1.3840000000000003	2.01	FC
3.8612104674340793	1.439627735113011	2.682089524435964	3.77	-1.96	-1.3840000000000003	3.76	FC
3.945874047807072	1.562658945595905	2.5251025240842626	3.77	-1.96	-1.3840000000000003	25.96	FC
1.218525756384671	0.9503410443600977	1.2821983893215436	3.77	-1.96	-1.3840000000000003	-2.09	FC
2.195622273587902	0.9973678080797542	2.2014168251682027	3.77	-1.96	-1.2820000000000003	-0.23	FC
3.8154272721302167	1.392415085388147	2.7401507726890473	3.77	-1.96	-1.2820000000000003	3.01	FC
3.908734404298131	1.504162458900941	2.5986118594890066	3.77	-1.96	-1.2820000000000003	3.91	FC
3.976255829090227	1.620126383850775	2.454287436292049	3.77	-1.96	-1.2820000000000003	27.88	FC
3.401478062783807	1.1626787838752304	2.9255527063516342	3.77	-1.96	-1.2820000000000003	1.58	FC
3.575721631772441	1.229319612624516	2.908699735245021	3.77	-1.96	-1.2820000000000003	2.01	FC
3.898089896050243	1.4890657838637018	2.6178090573915473	3.77	-1.96	-1.2820000000000003	3.76	FC
3.9762558290745873	1.6201263838190203	2.4542874363305	3.77	-1.96	-1.2820000000000003	25.96	FC
1.2510100461830775	0.9578249064735226	1.3060947128520504	3.77	-1.96	-1.2820000000000003	-2.09	FC
2.278994370872668	1.00959205374555	2.2573418267484193	3.77	-1.96	-1.1800000000000002	-0.23	FC
3.8556615545080986	1.4385067078054938	2.6803222630710444	3.77	-1.96	-1.1800000000000002	3.01	FC
3.9420133504738772	1.5579363596115918	2.5302788051346705	3.77	-1.96	-1.1800000000000002	3.91	FC
4.004213369311078	1.6810044893227443	2.3820360949329324	3.77	-1.96	-1.1800000000000002	27.88	FC
3.466903080302163	1.190361356252474	2.9124795274073376	3.77	-1.96	-1.1800000000000002	1.58	FC
3.631681044767966	1.2627076406268836	2.876106018464403	3.77	-1.96	-1.1800000000000002	2.01	FC
3.932185713548055	1.5418499893047737	2.5503036876636056	3.77	-1.96	-1.1800000000000002	3.76	FC
4.004213369296699	1.6810044892891647	2.382036094971962	3.77	-1.96	-1.1800000000000002	25.96	FC
1.2861903974287052	0.9660733826327847	1.3313589014568685	3.77	-1.96	-1.1800000000000002	-2.09	FC
2.363904612692814	1.0230235354206163	2.3107040364627527	3.77	-1.96	-1.0780000000000003	-0.23	FC
3.8929535443582957	1.4878670095772706	2.6164660680690495	3.77	-1.96	-1.0780000000000003	3.01	FC
3.972699694795725	1.6151139274276176	2.459702456484305	3.77	-1.96	-1.0780000000000003	3.91	FC
4.0298970991134375	1.7452613949188487	2.3090507306504766	3.77	-1.96	-1.0780000000000003	27.88	FC
3.528969883976161	1.2204504623268706	2.8915306216099452	3.77	-1.96	-1.0780000000000003	1.58	FC
3.684247687021435	1.298841438526531	2.8365646319392344	3.77	-1.96	-1.0780000000000003	2.01	FC
3.9636437835400775	1.5980292291475793	2.480332469046492	3.77	-1.96	-1.0780000000000003	3.76	FC
4.029897099100238	1.745261394883472	2.3090507306897186	3.77	-1.96	-1.0780000000000003	25.96	FC
1.3242104626485534	0.975160103195907	1.357941591651154	3.77	-1.96	-1.0780000000000003	-2.09	FC
2.4499438272324836	1.0377696143663173	2.360778147015287	3.77	-1.96	-0.9760000000000002	-0.23	FC
3.927441379977331	1.540571983990831	2.5493397392592763	3.77	-1.96	-0.9760000000000002	3.01	FC
4.000943505792377	1.6757031133278877	2.3876207390022945	3.77	-1.96	-0.9760000000000002	3.91	FC
4.053455710254635	1.8128246113638902	2.235988900881587	3.77	-1.96	-0.9760000000000002	27.88	FC
3.5876327795379654	1.2530964781938423	2.863014015256846	3.77	-1.96	-0.9760000000000002	1.58	FC
3.733472283849965	1.3378623668777103	2.7906250869161564	3.77	-1.96	-0.9760000000000002	2.01	FC
3.9926135876979227	1.6576213594399045	2.4086402874580424	3.77	-1.96	-0.9760000000000002	3.76	FC
4.053455710242537	1.8128246113267665	2.235988900920703	3.77	-1.96	-0.9760000000000002	25.96	FC
1.3652061085589373	0.9851648092401076	1.3857641845854898	3.77	-1.96	-0.9760000000000002	-2.09	FC
2.536680066604045	1.0539446704965438	2.406843677485405	3.77	-1.96	-0.8740000000000003	-0.23	FC
3.9592701743983345	1.5966711835665013	2.479702906364522	3.77	-1.96	-0.8740000000000003	3.01	FC
4.0268953015208995	1.739675334819836	2.314739549916038	3.77	-1.96	-0.8740000000000003	3.91	FC
4.075034591609963	1.8835779591975035	2.1634541706710815	3.77	-1.96	-0.8740000000000003	27.88	FC
3.642884322722441	1.2884475647918519	2.827343868907034	3.77	-1.96	-0.8740000000000003	1.58	FC
3.77943181694465	1.3799028598537868	2.7389115037743417	3.77	-1.96	-0.8740000000000003	2.01	FC
4.019245733976421	1.7206089041919301	2.335943818600675	3.77	-1.96	-0.8740000000000003	3.76	FC
4.07503459159889	1.8835779591587072	2.163454170709764	3.77	-1.96	-0.8740000000000003	25.96	FC
1.4093019448979527	0.9961736436628179	1.4147151491743033	3.77	-1.96	-0.8740000000000003	-2.09	FC
2.623667095057614	1.0716700080595687	2.448204274941114	3.77	-1.96	-0.7720000000000002	-0.23	FC
3.9885890514411706	1.6561832430788788	2.408301779473569	3.77	-1.96	-0.7720000000000002	3.01	FC
4.050704075220592	1.8069616823188765	2.2417210696036	3.77	-1.96	-0.7720000000000002	3.91	FC
4.094774596125934	1.9573594123259288	2.0919891208227903	3.77	-1.96	-0.7720000000000002	27.88	FC
3.6947512549433448	1.32664698816178	2.7850296935907886	3.77	-1.96	-0.7720000000000002	1.58	FC
3.822225064237249	1.4250828224827157	2.682107316105557	3.77	-1.96	-0.7720000000000002	2.01	FC
4.043689864979088	1.7869351125979234	2.2629192501009157	3.77	-1.96	-0.7720000000000002	3.76	FC
4.09477459611581	1.957359412285559	2.091989120860765	3.77	-1.96	-0.7720000000000002	25.96	FC
1.4566074817847168	1.008279404560582	1.4446466675767522	3.77	-1.96	-0.7720000000000002	-2.09	FC
2.7104534938820115	1.0910736131072225	2.4842077210198727	3.77	-1.96	-0.6700000000000004	-0.23	FC
4.015548594972417	1.7190915630865955	2.3358549836418123	3.77	-1.96	-0.6700000000000004	3.01	FC
4.072515688771888	1.8774497843998825	2.1691742291118836	3.77	-1.96	-0.6700000000000004	3.91	FC
4.112811102387815	2.033960074365465	2.022070715262634	3.77	-1.96	-0.6700000000000004	27.88	FC
3.743290129007232	1.3678300262799037	2.736663223564322	3.77	-1.96	-0.6700000000000004	1.58	FC
3.861968299128837	1.4735056730440184	2.6209388737205543	3.77	-1.96	-0.6700000000000004	2.01	FC
4.066092942908495	1.8565006073325494	2.190192088733396	3.77	-1.96	-0.6700000000000004	3.76	FC
4.11281110237857	2.0339600743236472	2.0220707152996615	3.77	-1.96	-0.6700000000000004	25.96	FC
1.5072129735507545	1.0215817455641998	1.4753718731713927	3.77	-1.96	-0.6700000000000004	-2.09	FC
2.7965919924877074	1.112289731300776	2.5142657652851033	3.77	-1.96	-0.5680000000000003	-0.23	FC
4.040298700876965	1.785340356024776	2.2630411547258475	3.77	-1.96	-0.5680000000000003	3.01	FC
4.092471601367823	1.9509815650647884	2.0976474994175147	3.77	-1.96	-0.5680000000000003	3.91	FC
4.12927333349243	2.1131244788334493	1.9541079452981376	3.77	-1.96	-0.5680000000000003	27.88	FC
3.7885828203822807	1.4121204738558224	2.682903399904317	3.77	-1.96	-0.5680000000000003	1.58	FC
3.8987912557330366	1.5252540984015255	2.55615851799316	3.77	-1.96	-0.5680000000000003	2.01	FC
4.086597880121505	1.9291608569397631	2.1183292546190753	3.77	-1.96	-0.5680000000000003	3.76	FC
4.1292733334839955	2.1131244787903323	1.9541079453340187	3.77	-1.96	-0.5680000000000003	25.96	FC
1.561185036903132	1.0361873049184775	1.5066629647870071	3.77	-1.96	-0.5680000000000003	-2.09	FC
2.8816486183629677	1.1354582318223574	2.5378728495702183	3.77	-1.96	-0.4660000000000002	-0.23	FC
4.062986809545273	1.8548312779647016	2.1904886216947834	3.77	-1.96	-0.4660000000000002	3.01	FC
4.110707897303063	2.0273521159201158	2.0276240446950746	3.77	-1.96	-0.4660000000000002	3.91	FC
4.144283896632899	2.1945523548238763	1.8884415710216667	3.77	-1.96	-0.4660000000000002	27.88	FC
3.8307320897801516	1.4596267784274326	2.6244599964843696	3.77	-1.96	-0.4660000000000002	1.58	FC
3.9328334351616303	1.580385621018305	2.4885277256746683	3.77	-1.96	-0.4660000000000002	2.01	FC
4.105342479987118	2.0047247000117743	2.0478335404172983	3.77	-1.96	-0.4660000000000002	3.76	FC
4.144283896625212	2.194552354779633	1.888441571056236	3.77	-1.96	-0.4660000000000002	25.96	FC
1.6185621637940737	1.0522097419713405	1.5382505019974992	3.77	-1.96	-0.4660000000000002	-2.09	FC
2.965211272057122	1.1607237210843449	2.5546227911040105	3.77	-1.96	-0.3640000000000003	-0.23	FC
4.083756488759744	1.9274208789920813	2.1187673814633	3.77	-1.96	-0.3640000000000003	3.01	FC
4.127354575587893	2.106309877629813	1.9595191663974536	3.77	-1.96	-0.3640000000000003	3.91	FC
4.15795850870122	2.2779019323100647	1.825345705064903	3.77	-1.96	-0.3640000000000003	27.88	FC
3.8698573299766004	1.5104378674388803	2.562076476894998	3.77	-1.96	-0.3640000000000003	1.58	FC
3.9642407994420354	1.6389281094028827	2.41880090816573	3.77	-1.96	-0.3640000000000003	2.01	FC
4.122458650909391	2.0829541258558026	1.97914039475816	3.77	-1.96	-0.3640000000000003	3.76	FC
4.157958508694223	2.277901932264889	1.8253457050980317	3.77	-1.96	-0.3640000000000003	25.96	FC
1.679350282582604	1.0697696564545751	1.5698241882727333	3.77	-1.96	-0.3640000000000003	-2.09	FC
3.0468973755558837	1.1882343689513166	2.5642225601039814	3.77	-1.96	-0.26200000000000023	-0.23	FC
4.102746332132842	2.002919100220073	2.048383447779817	3.77	-1.96	-0.26200000000000023	3.01	FC
4.1425350646348305	2.187558277210999	1.8936798657159915	3.77	-1.96	-0.26200000000000023	3.91	FC
4.170405875887013	2.3627947791403927	1.7650309340044532	3.77	-1.96	-0.26200000000000023	27.88	FC
3.9060905967572976	1.564618756103643	2.496512700949976	3.77	-1.96	-0.26200000000000023	1.58	FC
3.99316287535986	1.7008753966204249	2.347710410353471	3.77	-1.96	-0.26200000000000023	2.01	FC
4.138071856446567	2.163565474180027	1.9126168844115343	3.77	-1.96	-0.26200000000000023	3.76	FC
4.170405875880646	2.3627947790944956	1.765030934036044	3.77	-1.96	-0.26200000000000023	25.96	FC
1.743518552367087	1.0889943626143896	1.6010354251801238	3.77	-1.96	-0.26200000000000023	-2.09	FC
3.1263603086978735	1.2181404107849692	2.566502417141919	3.77	-1.96	-0.16000000000000014	-0.23	FC
4.1200891360932355	2.081089022891863	1.9797755361603877	3.77	-1.96	-0.16000000000000014	3.01	FC
4.156365927044507	2.270758901677671	1.830386274814874	3.77	-1.96	-0.16000000000000014	3.91	FC
4.181727698367311	2.448822070887394	1.7076486479280848	3.77	-1.96	-0.16000000000000014	27.88	FC
3.9395729928029306	1.6222060584751752	2.428528097414462	3.77	-1.96	-0.16000000000000014	1.58	FC
4.0197502707666235	1.766183201425761	2.275953178312226	3.77	-1.96	-0.16000000000000014	2.01	FC
4.152300765908394	2.2462321553760916	1.8485626055928155	3.77	-1.96	-0.16000000000000014	3.76	FC
4.181727698361521	2.448822070841003	1.7076486479580704	3.77	-1.96	-0.16000000000000014	25.96	FC
1.8109956014988824	1.1100174870542598	1.6315018660695724	3.77	-1.96	-0.16000000000000014	-2.09	FC
3.203294431525347	1.2505922913397287	2.561421858832775	3.77	-1.96	-0.058000000000000274	-0.23	FC
4.13591131824456	2.161648033315119	1.9133139412625357	3.77	-1.96	-0.058000000000000274	3.01	FC
4.168956722115227	2.3555362075057356	1.7698546551019534	3.77	-1.96	-0.058000000000000274	3.91	FC
4.19201877448889	2.53555210256044	1.653296246705293	3.77	-1.96	-0.058000000000000274	27.88	FC
3.9704514456917765	1.6832035573228843	2.3588658831061013	3.77	-1.96	-0.058000000000000274	1.58	FC
4.0441525906572915	1.834765570116565	2.204179463864891	3.77	-1.96	-0.058000000000000274	2.01	FC
4.165257072202213	2.3305889158449427	1.7872122551874923	3.77	-1.96	-0.058000000000000274	3.76	FC
4.192018774483629	2.5355521025137913	1.6532962467336354	3.77	-1.96	-0.058000000000000274	25.96	FC
1.881666438583678	1.1329783563186342	1.6608141083098378	3.77	-1.96	-0.058000000000000274	-2.09	FC
3.2774385821748404	1.2857384219752233	2.549071044435194	3.77	-1.96	0.043999999999999595	-0.23	FC
[truncated: 1,601 more rows]
