# Supplementary material for: Multiplexed characterization of rationally designed promoter architectures deconstructs combinatorial logic for IPTG-inducible systems
Source: Nat Commun. 2021 Jan 12;12:325. doi: 10.1038/s41467-020-20094-3 (PMC7804116; doi:10.1038/s41467-020-20094-3)
Supplement: Supplementary file 4 — Source Data [file 41467_2020_20094_MOESM4_ESM.zip › source_data/FigureS5B.csv]

{0.8913836616966889, 1.67541659048479}	{0.8916763763420645, 1.19369098720756}
{0.908350960164945, 0.858729624725453}	{0.9083633964836499, 0.518689225144082}
{1.7593969655199628, 1.01007423966773}	{4.289674973387119, 1.74612346373956}
{0.8916845630220397, 0.584471866191691}	{0.8916851108811817, 0.633914081628523}
{0.9014148769092568, 0.737172417128316}	{1.0911793081298138, 0.834703397120954}
{0.9847073679498666, 1.46808574593555}	{1.9611836757932997, 1.84227151684315}
{1.133639613523005, 2.52010221160069}	{1.3710958255806045, 1.42356925252544}
{22.128118780065687, 66.050382603586}	{22.137099828308017, 72.9285059164382}
{4.045767732189667, 11.9128354639168}	{4.263387428127596, 9.06373991833673}
{0.8794087155451576, 1.2973005095068}	{0.8798606412756355, 1.07129049703354}
{0.8926036992722551, 0.710083724219759}	{0.8947447439310253, 0.518302385377604}
{0.8805304084447225, 1.20731884241963}	{0.896024709943914, 1.40913799450168}
{0.8853716544484815, 1.71403159555981}	{0.8941634896440808, 1.52717048945622}
{0.9150939386612978, 1.2297538412235}	{0.9757609904053337, 0.973977111918856}
{0.8800634318549964, 0.932015606322733}	{0.8822571835598516, 1.16259423472968}
{0.8867036257299602, 0.875965371403787}	{0.9302128952053385, 0.895646727955947}
{0.880317491332326, 1.14279579329659}	{0.8899264395401623, 0.655205580070746}
{4.269666473798017, 1.52017969263276}	{4.271116855393867, 1.10961455445611}
{1.0499204511165032, 0.897494118701462}	{3.1577858574450355, 1.87972756605325}
{0.8861945138025992, 0.58027340907795}	{0.9132323934252699, 0.685750928692764}
{0.8803804300003902, 1.38561394527045}	{0.8833445986926018, 1.38719447749448}
{2.2218820596033733, 1.71524682515758}	{5.981608430614933, 10.3320892344995}
{2.2514883766078504, 5.04451513361854}	{3.510883551596325, 6.50668501268974}
{1.4493707210784958, 1.9586166257271}	{1.532143584933747, 1.48766828089774}
{1.281165976476145, 1.06636574759152}	{6.054548214603887, 3.95513570387337}
{0.8910669686281435, 0.933722507050422}	{0.8916650991336367, 1.06301717265326}
{0.8853294205136868, 2.56230308922381}	{0.8912029745111107, 1.97041643645354}
{0.8930429277779468, 0.856325885536021}	{1.0205158828709147, 0.488960934087442}
{1.079170668912414, 0.784400315204251}	{1.1051854975154707, 0.749860669306865}
{1.955415632469282, 1.38118793770741}	{1.9555389954946008, 1.39318119030177}
{0.88371916374266, 1.05751632134906}	{0.8837194060433282, 1.02081952053705}
{0.9592590444045705, 0.625358640686977}	{1.0947396999777155, 0.635137254901961}
{2.5445557612874166, 5.54346962438637}	{4.080286530101045, 7.07516488785839}
{19.279345091972345, 53.9757790157161}	{21.95089565834344, 43.7965271551959}
{1.1460537761275242, 1.76812834949271}	{1.8646744758241136, 2.37687788380831}
{8.020444039363154, 3.92006037673434}	{9.051617513443405, 4.51325254064021}
{0.8837178064201767, 1.24122274104085}	{0.8837193162339316, 1.13479072033033}
{0.8830018004716058, 1.27132245113078}	{0.8836472025232375, 0.921587833594663}
{2.8703952070845538, 3.29128653781711}	{14.530788649378133, 29.3791283842683}
{0.8801367468958814, 0.380196548356677}	{0.883486750992476, 0.529095020393294}
{0.9313981379015573, 0.589755432074465}	{1.1260115122063472, 0.845471390285743}
{3.4391271467169258, 3.6213945429799}	{4.238272135645584, 3.09063229621823}
{3.6643350203669667, 17.0577719893884}	{3.6655264457592014, 4.3028267312323}
{0.8869570265312878, 0.740135946151852}	{0.9952391776309363, 0.659036514849231}
{0.8837174833788617, 0.865655044436938}	{0.8837192475609447, 0.248895148657827}
{0.8937816827085778, 0.399643882389154}	{0.9384998596658529, 0.962194337391354}
{0.8836217214451628, 1.63632775543065}	{0.937422949207629, 1.48141483419677}
{4.089175613615361, 3.37965693582929}	{7.205775382993773, 6.60812835369421}
{0.8829680689675495, 0.906568696110435}	{0.9285250778895391, 0.960274977321675}
{0.8822596771682524, 1.4955662391403}	{0.8940720269679011, 0.526583900827235}
{0.8916807792345356, 0.510972047502482}	{0.891684876329811, 0.511078800740527}
{0.9806364919569092, 0.872857518798744}	{1.5739101119887553, 1.18375240318866}
{0.9614716158545895, 0.434411828166559}	{0.9763608431423395, 0.382785937703166}
{0.9233444277207282, 0.747713077074501}	{1.4871048578683328, 0.706183108429246}
{0.8869235656047255, 1.47688952624837}	{0.9316856699506085, 0.821707468681471}
{0.9472947609386444, 0.749106252495345}	{0.9590894079325288, 0.714740893737146}
{0.9603807881856337, 0.966504013643151}	{0.9604074332766095, 0.568929301315489}
{9.15801480363277, 8.71396948835963}	{17.201220551183788, 11.4321054127219}
{1.7786678685170554, 2.48318055822503}	{1.9495264835246222, 1.52623286812793}
{4.536052343200779, 3.05742813169388}	{8.841686076311506, 8.22362448535521}
{0.8893242626811381, 1.40545295123183}	{0.8911469347047445, 1.5626458013546}
{0.8948158620728897, 1.17126695757126}	{0.8948175179581598, 0.876807173246802}
{1.9019116358354178, 1.25668705457042}	{1.9538053242646451, 1.03071098417947}
{0.9324478320519106, 1.24718089620407}	{1.0853017186333431, 1.19998618182807}
{1.073732579291856, 1.21097631242046}	{1.1049801209469323, 0.867870592811509}
{0.8811405681658927, 0.975125786652471}	{0.8868872620012883, 0.752003398345793}
{9.120152557094604, 6.00717675956313}	{9.123428858670037, 4.48351415256851}
{0.8869660141471936, 1.07896181359386}	{0.9319546172427909, 2.50197821229101}
{8.923381717908816, 6.51646569849179}	{9.117920725518333, 5.09745175060578}
{0.8916837633081959, 0.823847805705974}	{0.8916850853587646, 1.00786363455547}
{8.146735374501825, 5.98699635848352}	{9.09256063306587, 5.41093041026109}
{0.8837178667377089, 0.990559428114474}	{0.8837193247547561, 0.856560732383254}
{1.1375319349160902, 1.20032504238356}	{1.5102588140977653, 1.47370179402516}
{1.1316251547246066, 1.33129517360138}	{1.857100684126191, 1.5082754530123}
{1.1087376868575654, 2.32744856901614}	{1.150376157487674, 7.83346050606112}
{4.016120841803117, 5.02329638853919}	{4.612033148266289, 3.40481926080581}
{1.2983763044408718, 1.19512939200412}	{1.7055493293006998, 1.62982790833471}
{2.209213036816431, 2.28957391053601}	{4.128663722919185, 6.16570492170175}
{1.1714456036711633, 0.892607723325965}	{1.5154533237459193, 0.869482784412431}
{4.632806128459796, 2.75130282733388}	{4.633011007198422, 2.53440628077948}
{1.9554824649449554, 1.54234930121545}	{1.9555412073088005, 1.09594168535908}
{0.9236102844381522, 0.919113713213043}	{1.493961416828418, 1.57308846486855}
{0.9191075312278837, 1.4352514828147}	{0.95583676562828, 1.58710316419164}
{0.9783548429199884, 0.721853841606002}	{0.9807508735060684, 0.670605112431828}
{0.9058208315182767, 0.705661585834668}	{1.061249339938991, 0.682645759186491}
{1.1438158386775452, 1.34972440489102}	{1.1619962977479072, 1.24673886521591}
{1.7201020634027697, 1.11966331873347}	{3.985063078713158, 2.96224908473668}
{0.8957688848411827, 1.54703618114882}	{1.1000953077078128, 1.83188484108776}
{4.632573033425499, 6.10179545030532}	{4.633003292941219, 5.23079767549925}
{0.8794700925827836, 1.06396896204993}	{0.881825174102215, 0.645243634773912}
{3.6107680879536477, 2.68089789425215}	{3.664226882686981, 2.45220499660887}
{0.9687893145653598, 1.01399424013264}	{0.9804385271138017, 1.26249900792176}
{0.9453587589438057, 0.845180338038376}	{0.9573466583471182, 1.01531888512317}
{0.9233444277207282, 1.67682892834257}	{1.4871048578683328, 1.85918012676344}
{0.8801330495043528, 2.23123573571716}	{0.8835146822741773, 2.98440573947801}
{1.0188339891323268, 1.22007933131535}	{1.1469148092463455, 0.796507550537586}
{1.5378824491071137, 2.16627306948598}	{1.5379847782059466, 1.72532314273697}
{0.9028297046316734, 0.582652668130446}	{0.9071020484031054, 0.404439298493977}
{4.93920615425179, 6.4199100792815}	{8.665354163282508, 7.04018245566124}
{0.8937837935705392, 0.788998613137469}	{0.8947805769293696, 0.552757534502197}
{0.8796981163193396, 0.740406481864113}	{0.8821452530232445, 0.520694952622197}
{0.9488493512120212, 0.384412990571538}	{0.960028788307508, 0.7603164459088}
{0.8837188880718754, 1.52658470671337}	{0.883719396920031, 1.55368333450848}
{3.1347838452869117, 2.91684624754985}	{3.543374492536673, 3.06544546400585}
{1.674625687623336, 4.12264086184099}	{3.9611918724688646, 6.43531669322832}
{0.898415653557802, 1.08916310784422}	{0.953429275511976, 0.779460874925401}
{4.926611738651276, 5.19418519157383}	{8.659093839862527, 6.46410998036142}
{0.9409709206306268, 1.50198073631743}	{1.3022458188290398, 1.80358548537377}
{19.29444145923949, 11.571056949931}	{21.953563414659623, 17.1650290447161}
{0.8803459339972263, 0.439678989239499}	{0.884513928963165, 0.418934013233776}
{1.1059226336027583, 2.38054138567206}	{1.1060194788339324, 2.11007649140524}
{0.8793502422744554, 1.98481580921115}	{0.8802483991585794, 1.50671149677776}
{4.631028092707159, 6.11089594863417}	{4.6326330620622205, 4.86622303984304}
{2.1999924414214327, 3.27535019506718}	{3.482318258431691, 3.62598565531476}
{0.8948121244824099, 1.03080120979791}	{0.8948172561467181, 0.869160733484793}
{2.2472316089752598, 1.41098414240832}	{3.508767634276378, 3.05292410414705}
{0.8846292733413935, 1.08554819971646}	{0.9046037587426528, 0.896896065882843}
{0.8804482829230857, 0.77538459237566}	{0.8872863987130097, 0.735897867857408}
{0.9507949372521562, 1.29425961949305}	{0.9601022659094968, 0.828818270728524}
{22.138125154222568, 40.8529721533256}	{22.139498180428248, 35.3715710716677}
{3.135387170501343, 3.57906802539384}	{3.54468665649101, 2.65848261585336}
{0.8798847417724905, 0.812140878338056}	{0.8870670488390445, 0.70124876932019}
{0.8930942748633246, 0.54486033329327}	{1.0571722208534862, 0.504422084623323}
{1.537951322808854, 0.976973911781532}	{1.5379872750676769, 0.857071701582276}
{0.8794818495146718, 0.586308484779488}	{0.8819747250572549, 0.501351354918061}
{0.9480173574096802, 0.740047529221809}	{1.158015757581995, 0.921927099467807}
{1.1878312204380939, 0.810441770295127}	{2.99623468081384, 2.34797861279399}
{0.9050571291147247, 0.588457545476508}	{1.056135389528434, 1.52310764122583}
{0.9896154480269247, 0.924363517586638}	{1.096743950024618, 0.825200563644035}
{0.8804106134957604, 0.910348902890565}	{0.8889516576729176, 0.814707572356969}
{0.9042860936125914, 0.507971651600501}	{1.063969227587664, 0.589592181080393}
{0.8853303474594724, 0.908737630974878}	{0.8912085234773908, 0.715753729178737}
{0.8866594910573267, 1.18896621421854}	{0.9299100893623536, 1.23862751778057}
{9.119307850924255, 28.132287048299}	{9.122790586531037, 23.6422091019966}
{0.9592821055683268, 1.42037976861938}	{0.9608478506411209, 0.739350575781959}
{1.162518795042407, 1.61841862793201}	{1.1626385089216398, 0.947075885987254}
{9.08890851742179, 4.44886141653072}	{16.752969518381946, 6.79727652992304}
{1.8457460704255253, 6.61214863430711}	{13.784186137904788, 61.8008346844466}
{0.8803474160811495, 1.17503427420271}	{0.8845701446491347, 1.0766511269302}
{0.920983743334091, 0.606510756028837}	{1.0767088890498464, 0.720220651698463}
{2.9820830900031905, 10.9944470835627}	{3.6385459371669384, 10.2650544012273}
{0.9449483423313999, 1.23821623402396}	{0.9568443336908727, 0.889820277015325}
{4.269666473798017, 1.74095420084564}	{4.271116855393867, 2.18505331957344}
{0.8828651314315307, 1.78415232702791}	{0.8835045303511483, 1.08842144762063}
{0.9028308293461726, 0.789860915931628}	{0.9071044668939664, 0.750874174355896}
{11.145429649754993, 10.5136280428884}	{20.850409722270236, 6.77819641859641}
{0.8801328377455441, 1.11168175567061}	{0.8835066557138869, 0.931279598792336}
{0.8837189251621675, 1.31969675480538}	{0.8837193982805777, 0.828821243228539}
{3.335596365294065, 5.29837052012181}	{3.6552744253525664, 4.03655858938003}
{4.098164377873928, 4.67741220577938}	{4.615422847501601, 3.11799570468301}
{1.8107506982406842, 2.03444245538169}	{1.9459932071751986, 2.93068575893084}
{1.1625208639289235, 0.956454888922796}	{1.1626420322042768, 0.691183841957836}
{0.9243185059293781, 0.978706749763431}	{0.9773486423722324, 0.835444000616358}
{0.8819257176513154, 0.365245145564848}	{0.897431900193298, 0.546591008975398}
{1.162572302593661, 2.4005518283878}	{1.1626653763117345, 1.31214892566012}
{0.8974073405158072, 1.40560086169543}	{0.953397943324147, 1.44165650780436}
{0.8837192113534461, 1.06516917754302}	{0.8837194074142113, 0.601669309400696}
{4.63170943838389, 6.49383258213191}	{4.632942273173641, 4.07436941897688}
{18.702874644233944, 48.6281716578976}	{21.793720368866204, 50.5273671835016}
{19.110262733297894, 10.5547206162784}	{22.039889653738715, 9.53608832359288}
{2.2218820596033733, 1.70746677709182}	{5.981608430614933, 15.6233886317454}
{0.8794964434790208, 0.718599831726255}	{0.8820667549187858, 0.483879010383846}
{0.8967177651917668, 1.09824590108708}	{0.9910179797531268, 0.74777183600713}
{5.86404952616792, 9.30501655677092}	{20.194932447007854, 42.6408138134481}
{0.9107952936944448, 0.360406333502156}	{0.9402162133174374, 0.280574661806646}
{0.898415653557802, 0.708953508009125}	{0.953429275511976, 1.0970749152587}
{0.881140131235595, 0.859732769905297}	{0.8868760229485133, 0.664147283329171}
{9.123361616922988, 3.5223783315123}	{9.123725725707773, 2.91983349873948}
{0.9408686631629978, 2.45384104929448}	{0.9600956860232451, 2.08358973210859}
{0.9568273401700237, 0.63063001439603}	{0.960762496686479, 0.670234057604614}
{0.9603806149882718, 1.03646763128702}	{0.9604074099073291, 0.873114533813616}
{1.537639224361412, 1.61333798544628}	{1.537920818028483, 1.16110024136903}
{1.9019116358354178, 1.58873185960477}	{1.9538053242646451, 1.78834044256}
{0.8916785431719115, 0.891406804962574}	{0.8916838410984858, 0.703098305747905}
{0.9608647228810695, 0.444511949569458}	{0.9608924795698032, 0.360830955645197}
{0.8916831329216035, 1.39770912954763}	{0.8916850600284729, 0.926577708395878}
{0.8904438247781583, 0.593057214312413}	{0.9296528148483859, 0.632976735088412}
{0.908350960164945, 0.902918000726775}	{0.9083633964836499, 0.841642877246592}
{1.122291947955394, 1.380519093788}	{1.1613427351116568, 1.22412684880716}
{2.2248397957362207, 3.0563817474363}	{3.4968483972308295, 4.90022323509186}
{0.8831313348082083, 0.591066821271281}	{0.8935057425047653, 0.537240951719398}
{0.8933252426464231, 0.719899870168682}	{0.9066027038009684, 0.580371869845554}
{0.8921626571390288, 11.289691904744}	{1.0512974189068447, 6.16910133853936}
{0.9659425823821812, 0.856658720851611}	{1.308795227833706, 1.81342148192617}
{0.8834981946354113, 0.621949356455266}	{0.8837122458680442, 0.605217712557201}
{0.9015803956083509, 1.08173096625529}	{1.2161218710166675, 0.929722317537947}
{0.9397408660230991, 2.29255225846776}	{0.9600232065834268, 2.12014550153869}
{0.9788166961254073, 1.08950427967495}	{0.9807647586928483, 0.513994710596976}
{0.8973792763098781, 0.812504330017384}	{0.9526739934537242, 0.963436336447132}
{0.9495242819299121, 0.923666576938349}	{1.1387444297540397, 0.898772869427618}
{0.88200410158852, 0.914445849403535}	{0.8979567794734776, 1.34503743017675}
{1.521980569941947, 1.76884154128144}	{1.53752367570097, 1.16837014475504}
{1.954971726457925, 3.79253200566108}	{1.955431373555735, 2.55782299389149}
{0.9391957861273066, 0.969997399906604}	{1.2903590553727193, 1.48204440187106}
{3.6258830250112335, 4.67776918535488}	{4.124294604321488, 4.30727031281639}
{2.075698979977235, 0.893778012554016}	{4.102376172573318, 2.2328821369429}
{0.8916837633081959, 0.870718971247797}	{0.8916850853587646, 0.773468171536951}
{1.5377574686607927, 3.22068796687812}	{1.5379750238333003, 1.83270989404837}
{1.2533496555774868, 1.38190764040615}	{3.642075664471211, 2.90893016645437}
{4.270282193485638, 3.44292337140477}	{4.271396283847638, 2.35600051537841}
{0.9453587589438057, 1.48106376956259}	{0.9573466583471182, 1.61891457337229}
{4.2702749517197205, 4.11129853307312}	{4.271395306726185, 2.81992563209425}
{0.9148878557112592, 0.759708182364181}	{1.0541262082187064, 1.03845647980301}
{1.0962124619998526, 0.675678657216632}	{1.765158954400425, 2.78431399088683}
{1.0004222970460606, 0.929690803164261}	{1.4527777092185836, 1.33742952264749}
{1.954971726457925, 1.62814811956519}	{1.955431373555735, 0.984637729735769}
{0.9681842802610188, 0.932840509392434}	{1.0964969875059318, 0.882195293129852}
{0.8869235656047255, 0.992550644604804}	{0.9316856699506085, 1.49338299900095}
{0.945361914814446, 1.93058530299027}	{0.9573534444642247, 1.08660543943461}
{1.1375319349160902, 1.06158926383574}	{1.5102588140977653, 1.15458806329549}
{1.446874623561752, 2.14980559354882}	{1.531675874876093, 2.05137264241253}
{0.8903338731778736, 0.848599993231481}	{1.0216252715174525, 0.772050472356552}
{19.198781844260672, 19.3356019244616}	{21.935799997625363, 28.7381342475555}
{1.0624063096196992, 1.91717154028935}	{1.0950667790689284, 1.0392247949834}
{0.8948093353506057, 1.14688650760814}	{0.8948159775469463, 0.782705023152442}
{0.8906835713254804, 1.27819915139012}	{0.9071419299667863, 0.730204831890305}
{22.128271164538624, 9.11148550641144}	{22.13735979196688, 7.35353849069442}
{4.631701424760157, 1.96480706766401}	{4.63294119190648, 1.41406022048531}
{0.8916808057173955, 0.940975686516564}	{0.8916848799031065, 1.26415816212782}
{1.964187829534618, 4.26322958691018}	{3.017562709548142, 7.70394877789277}
{1.0909555015655716, 1.05743278767858}	{1.1055030867355278, 0.891591070640352}
{4.089175613615361, 2.33758164980267}	{7.205775382993773, 3.30172429460996}
{0.9028234070114464, 0.91159639753437}	{0.9070883517929474, 0.684857939601287}
{0.9633437703724104, 0.7360057087993}	{1.6840315507666574, 0.839602629983084}
{0.8841098355223023, 0.397164218866725}	{0.8887992518377255, 0.661717681628005}
{0.8995097920793794, 1.46163975396687}	{0.9540036046193586, 1.12087289221316}
{0.9807857507302138, 1.1727835176127}	{0.9808202849384048, 1.02035079938562}
{0.8803804300003902, 1.43478356206586}	{0.8833445986926018, 1.24747185630024}
{0.8816603756640884, 0.586539895343871}	{0.8909682730182148, 0.544349555754221}
{0.9608647228810695, 1.09371721482874}	{0.9608924795698032, 0.814429626101453}
{1.7506731835934202, 1.17292705029549}	{1.9087599874994652, 1.43474889165373}
{0.9226581431199905, 1.38339308015853}	{1.3244295837616062, 1.75822307893384}
{22.136121408892514, 16.648060619661}	{22.139424150264627, 11.990694224516}
{0.8801379381130627, 1.48048811851245}	{0.8835319340552746, 0.697607887053431}
{1.1028151635815606, 1.82101175816359}	{1.9889887976299365, 13.1789029160911}
{16.629142979064593, 17.758546562651}	{21.91263164252281, 13.6867403828446}
{1.1087267286536662, 1.68219269971175}	{1.1503525938935286, 1.18179810035291}
{0.8877033803742544, 1.42568668272878}	{0.9657210217228471, 1.05296292759528}
{0.8866739622417833, 1.6312339757698}	{0.942532215957808, 1.54785530946522}
{0.8841056945324306, 0.530581430219048}	{0.8887742250687649, 0.541765840262364}
{1.7506731835934202, 2.09122389846167}	{1.9087599874994652, 1.55967915828067}
{0.9083561775679934, 1.64878178354404}	{0.9083657840687676, 0.937976474968041}
{0.8809943002547194, 0.534448831859671}	{0.8825946391698682, 0.825856243928286}
{0.9604044907993884, 2.54668764582559}	{0.9604089188157575, 1.40282382782133}
{0.8974030834609759, 3.34072109701991}	{0.9532884401284156, 2.61961971172498}
{21.08011806180874, 56.8520112142939}	{22.105214489007654, 52.9544633683814}
{3.5980938976488357, 3.01268319482668}	{3.6638458449511666, 2.23133239101635}
{0.9608510178662796, 0.721379830863718}	{0.9608859133113935, 0.560359086448842}
{0.9006353132302038, 0.76604241060601}	{1.0256349513336493, 0.784201301285897}
{1.9055246276900648, 6.21914180082635}	{1.9539511204893456, 5.0410254159935}
{4.631658436543622, 5.03570184791761}	{4.632935068340975, 3.58096443617286}
{0.8860759111164586, 1.32308196400088}	{0.8932739265895333, 1.11667664674838}
{1.6514090284760616, 0.953086773514789}	{6.173160424843565, 5.26554448310091}
{0.8869660141471936, 0.384596022858796}	{0.9319546172427909, 0.565594749631443}
{0.9603660515724984, 1.63974721196469}	{0.9604007337150979, 1.23940918627161}
{0.8918605573168586, 1.58034925908686}	{0.8941434773713303, 1.08602056574995}
{9.156746448339403, 4.56170294497748}	{17.193627808581294, 8.3515398653602}
{2.395508177525767, 2.11021913746816}	{8.057232052739886, 8.4616603598859}
{3.5980938976488357, 4.08635424102744}	{3.6638458449511666, 2.81034650103734}
{0.9291288124518551, 1.70556089896008}	{0.9750997536342443, 1.13539066667772}
{0.9807871303826501, 1.1270933395483}	{0.9808204798365673, 0.710670804917567}
{0.9214048763871244, 0.492965960366569}	{1.0513036751722293, 0.444204898866826}
{0.8802612480937787, 0.618917747827417}	{0.8830089502018277, 0.735810923669618}
{0.9028234070114464, 0.689790802893352}	{0.9070883517929474, 0.528412439804512}
{0.9186830860913339, 1.87617961392941}	{1.0727620467338177, 2.15667902788646}
{1.1570730928315367, 0.911994807549922}	{1.162509866298463, 0.876930245084521}
{0.8798060589317424, 1.29612328049875}	{0.887225424071284, 1.04474234842954}
{1.9554246244850466, 1.59667294987786}	{1.9555393253399078, 1.15530151278661}
{0.964134823273755, 1.58085937440618}	{0.9802548664199615, 1.17179308678838}
{0.9043430984408154, 0.90271418255867}	{0.9080876349508387, 0.676118601232546}
{2.521105395152598, 2.99794148577672}	{4.260085688117439, 4.9026077866565}
{1.1059635084617627, 0.836356080000326}	{1.1060384026932197, 0.729287968309603}
{0.9675678958099316, 1.09749368854458}	{1.0532896589903706, 1.23864611741413}
{0.8896464518162479, 0.64170945763358}	{0.8916157808976001, 0.34724421085536}
{0.8794773904070592, 1.03131220776787}	{0.882016480674445, 0.813247228627897}
{0.8794773904070592, 0.175612970980325}	{0.882016480674445, 0.201471420486701}
{3.280373468730336, 4.8081279286114}	{3.639107913058203, 4.16708250806043}
{0.9059682265913379, 1.39796895901096}	{1.0621832119514567, 0.643385592641286}
{0.8829230352128913, 0.687989969140557}	{0.8933964030397092, 0.805352881346791}
{0.8828743658403551, 0.39778842281141}	{0.8835264427357019, 0.420802568942446}
{0.8816321916076324, 1.39246813712822}	{0.889893320037575, 1.20643736087911}
{0.8808357182800338, 0.332905856502447}	{0.9001133575865113, 0.364715420458455}
{0.8793260893509665, 2.01045054255533}	{0.8794878187039734, 1.20418642783084}
{0.8837170285319998, 0.898983141918845}	{0.8837189038721098, 0.731437110094631}
{3.817513897164562, 4.46340643035025}	{4.241790501629881, 7.1382793691668}
{8.740583046584444, 13.1882121816443}	{9.111542697248858, 13.0965970072239}
{0.960403654332441, 2.51315416870148}	{0.9604088937914282, 1.72419311142426}
{0.8820266370890911, 0.859347166397864}	{0.9207667565565643, 0.929838552961935}
{3.664334650055502, 5.99536647613646}	{3.6655258747852937, 4.55325697127527}
{0.9236102844381522, 1.07812784420293}	{1.493961416828418, 1.56239811073953}
{0.9658222487197808, 1.00602938100204}	{1.3042309523089313, 3.32957424851239}
{1.132741413526653, 0.484947098839043}	{2.6182661942182524, 1.12645527631078}
{3.6654818843837296, 7.7876211339454}	{3.66580128120627, 7.20308981316676}
{0.9083650494528643, 0.589724658565682}	{0.9083663340237418, 0.417230489514575}
{0.908364737511671, 0.779442389249395}	{0.908366325041851, 0.660498797721838}
{0.9499724563440382, 0.779600292266159}	{0.9601803361232244, 0.778842637533482}
{1.521980569941947, 3.72956587298095}	{1.53752367570097, 2.33711107146441}
{1.8066723267190703, 0.948614928938502}	{1.945229016126286, 1.10377114788063}
{0.8797399931667086, 1.23773062080744}	{0.8856246288546746, 1.08165394580512}
{1.1060180568401592, 2.94294843831659}	{1.1060422237083016, 2.17065308329224}
{0.8861945138025992, 1.15490516187097}	{0.9132323934252699, 1.09651507661888}
{0.9010723747412263, 0.932195494828003}	{1.0189215690322373, 0.779265069887261}
{1.955369932264689, 2.07543200689227}	{1.9555371276886306, 1.8281581389802}
{3.5269557216709404, 4.6892582410704}	{3.6613126665606255, 3.75107820499792}
{1.2049970111459096, 1.11282333489626}	{5.241215911804136, 10.8218653059947}
{0.9675814241485013, 1.76558468086754}	{1.053370643548197, 1.83621790557448}
{1.9549726705962993, 2.07114957838002}	{1.955432843742853, 1.94457941045757}
{0.9492654281129851, 1.23952057378103}	{0.9605117266668257, 0.67464346848405}
{1.4498384530272157, 2.71478094835315}	{1.5322262402400464, 2.3285578638855}
{0.8847822321024763, 0.737852199655429}	{0.8912607377080621, 0.581428021900001}
{0.8926683912534777, 0.635143284591575}	{0.8946686726057996, 0.588383121540092}
{0.8808857670524625, 0.521763126598354}	{0.901429451145105, 0.620539838035695}
{1.630661858527617, 1.07434484604184}	{7.307064745861692, 2.37211558307534}
{0.8795853606846252, 0.903342827872538}	{0.8807792620225362, 0.625768479219585}
{1.9549725275681304, 2.39911488686555}	{1.9554326232113277, 1.80839845710153}
{2.8703952070845538, 1.66373626247676}	{14.530788649378133, 12.493416494987}
{1.0552516867750081, 0.744627800813607}	{1.548030059060049, 1.58893381955028}
{0.966354185631244, 1.19870124126585}	{0.98034656128401, 0.784728724066285}
{0.9413135227732848, 0.916592691836221}	{1.3044164921479957, 0.746959972199811}
{2.0980649420069994, 3.66771916143199}	{3.3889713827431054, 5.93884466688784}
{4.188184192740587, 3.82029453885632}	{4.618822563572456, 3.2590667314241}
{0.8895884141035135, 0.652438860326985}	{1.01692439012911, 0.694438555270631}
{0.8800733544848974, 0.838018679911701}	{0.8825196661429766, 0.814972909841321}
{3.664600178357068, 5.93971806562495}	{3.665707530610898, 2.38937613247792}
{1.0998069541186377, 3.07190789260795}	{1.8743326594919072, 14.9862357172866}
{0.8844695139361701, 0.998330269401159}	{0.9004984718040228, 0.746980347861099}
{1.1878312204380939, 1.37285833951177}	{2.99623468081384, 4.14365139878929}
{0.8822195789063753, 1.77215785323648}	{0.8925437052504336, 1.4315912702842}
{1.0151128653186414, 0.901381113013926}	{2.628461166165538, 1.17677359299819}
{1.0184010747459256, 0.987785502299741}	{1.1466996198990984, 0.812280230042368}
{0.8896798778439925, 0.721911387065137}	{0.8914833463437576, 0.567390250551106}
{0.8837170609414905, 0.738401859863168}	{0.8837189590649851, 0.434775092688868}
{4.089667465571066, 6.50291257685344}	{7.2087197514351145, 9.58426441867417}
{0.9219709877210921, 0.714037265910074}	{1.4509885767105122, 0.926193786840683}
{0.8805784215129254, 1.87716031268523}	{0.8972833337683793, 1.45719489123781}
{0.980768699278632, 0.956566907269578}	{0.9808121153567545, 1.90613177790502}
{1.1625208639289235, 0.663281119321173}	{1.1626420322042768, 1.03991310881984}
{0.9080652734234801, 1.19368886747326}	{0.9568260981201682, 0.89780197723237}
{4.130683196312487, 6.60575779744409}	{4.600180982401574, 9.83519978642549}
{0.9604053608809325, 0.827365447925192}	{0.9604089438684836, 0.632604576724636}
{0.8948157322591537, 3.2130244892328}	{0.8948175131963297, 1.99373666885828}
{0.9808104915201542, 0.770916077958448}	{0.9808221304842808, 0.806184961348917}
{0.8801266031758777, 1.20338649117183}	{0.8830998648084342, 0.674681145321137}
{1.4058259341072374, 1.04865981703833}	{3.014468820778669, 5.03886567992262}
{1.406518535611383, 1.17404827646028}	{3.032344403176711, 4.08525619567006}
{10.30912260315353, 9.86062757822764}	{21.412206108985856, 23.8169277175282}
{0.8847058299089178, 1.21560706386209}	{0.8904526896828998, 0.827824437202977}
{4.130683196312487, 4.94724998707984}	{4.600180982401574, 5.32563607257259}
{3.2909327015456427, 5.74140808298525}	{3.641086465320564, 5.30522214349225}
{0.8800735408321534, 1.06152602500198}	{0.8825244595085431, 0.856543974314872}
{0.8795272236741797, 0.722801760322399}	{0.8827074667549176, 0.403013302025988}
{0.9367890228428742, 0.423801914216282}	{1.6494287098521025, 1.00302371254014}
{0.8837178667377089, 1.40910382331819}	{0.8837193247547561, 0.941694003587578}
{8.014589861276617, 5.76314785204136}	{9.05058299167469, 5.86051005197401}
{4.631028092707159, 3.64687306730561}	{4.6326330620622205, 4.03464244412137}
{1.8021912037315606, 1.84839549171894}	{1.9504983703448076, 1.5600850702123}
{0.8853888406499527, 0.622239560073218}	{0.8909954185105148, 0.54862946462282}
{0.8794762068656138, 1.31408597893387}	{0.8819859566320885, 0.896483506596488}
{22.128273989885383, 66.1833310142091}	{22.137364148297788, 48.1282172874779}
{0.8993895222273399, 1.23994583282708}	{0.9535593583265155, 1.14226069834705}
{0.9291288124518551, 1.41910983392916}	{0.9750997536342443, 1.00000943196528}
{0.8940433188361766, 0.893785326626919}	{0.8947924849552021, 0.52749470256608}
{4.632806128459796, 5.88148552975139}	{4.633011007198422, 5.43138535814845}
{21.62287742636755, 43.1494148194259}	{22.124541752810313, 43.4171758190921}
{1.0628780028272427, 1.7249044716165}	{1.096186062734112, 1.40049199589727}
{0.8795180830558036, 0.629624216092369}	{0.882467852822932, 0.73129173969102}
{1.119018685632147, 1.00224214321119}	{1.851440817198167, 1.80350231449367}
{1.5379104191354922, 0.986396318776771}	{1.5379859213646359, 1.10052031337404}
{2.53985633263948, 4.1538587751479}	{16.77616312003614, 28.7660047580676}
{0.8811168655448026, 1.30395424270579}	{0.8862605773782974, 1.60247101673531}
{1.1626581372457787, 1.50628131745545}	{1.162670652946082, 1.33927360417851}
{0.8869203195237771, 1.01950133327716}	{0.9316414565194948, 1.23989646484305}
{0.8927272688907638, 1.68889767331724}	{0.8946797048923771, 0.811554485773002}
{0.9110284670662424, 1.24101404436311}	{0.9417431659381602, 1.02812545432933}
{1.9055246276900648, 4.91643974510264}	{1.9539511204893456, 3.51441180430525}
{0.9188145695957295, 1.46702245276296}	{0.9572000248510002, 0.799794179689878}
{9.120752484266673, 11.9278407253843}	{9.123556392793192, 9.73026783367034}
{9.122411167999392, 33.6668404865116}	{9.12369192884894, 27.7813098608241}
{0.8836115286671415, 1.7886101050281}	{0.8837162816099808, 1.50151463427076}
{3.6655051654378057, 3.22025184239927}	{3.665802135202373, 2.51025789158427}
{9.120752484266673, 8.27712528078508}	{9.123556392793192, 5.33872867881946}
{9.123273197879048, 12.3475214069919}	{9.123723179810666, 8.72897782212725}
{0.9083558444680752, 0.813541625291574}	{0.908365736619505, 0.58930296067704}
{0.9614716158545895, 1.49844872687863}	{0.9763608431423395, 0.9953689229616}
{0.8918276366477761, 0.443182811891955}	{0.8940654934506913, 0.720649998436376}
{0.8800733544848974, 1.11518587425457}	{0.8825196661429766, 0.95565369502435}
{0.9620430148742888, 1.28715294032912}	{1.4096109479614163, 1.41779742720751}
{1.406518535611383, 1.1993967196727}	{3.032344403176711, 7.21880078080174}
{0.8853716544484815, 1.34168293276704}	{0.8941634896440808, 1.25321925007619}
{0.8995097920793794, 1.10113703965804}	{0.9540036046193586, 1.05793787564111}
{1.281165976476145, 1.6874882805559}	{6.054548214603887, 6.29156618031807}
{0.879651987130329, 0.859965354321732}	{0.8830969823624492, 0.54594616941463}
{0.8794087155451576, 1.47386769798791}	{0.8798606412756355, 1.0733491880249}
{1.301237581750615, 0.88261115828399}	{1.9102356994913892, 1.03522093123551}
{0.8810069836251118, 1.46093398501077}	{0.8826776971344675, 1.10690015192619}
{0.9030881124402919, 0.745654861323719}	{0.9715347449671488, 0.651133992669713}
{0.9563663062135757, 1.69120399398725}	{0.9602780674500387, 1.5738691960759}
{0.8793266411144761, 0.967549580007661}	{0.8795088632200523, 0.865379648391384}
{2.549737736988427, 1.72519827816385}	{4.082862341863322, 2.09688444494065}
{0.8815518887006293, 0.585423865876533}	{0.9010286943139831, 0.628145590219894}
{0.8801316536103833, 0.608072377923655}	{0.8834617412732891, 0.630760740496565}
{1.0628289053006796, 1.08024829610977}	{1.0960792811790532, 0.861809763072592}
{1.537749925059648, 2.57046986606051}	{1.537973949265908, 1.70536067888517}
{0.8948093353506057, 0.623345014947722}	{0.8948159775469463, 0.654889161928371}
{1.9552964736544372, 1.86656726270807}	{2.9598066779782384, 1.88501487961251}
{0.9603737823475478, 0.732620484191572}	{0.9604060225687375, 0.649763752935068}
{4.2712732523475605, 1.24948497502981}	{4.27145839753488, 1.25528743336191}
{3.665626188991529, 5.6164019079657}	{3.665806148263022, 4.13179244325626}
{0.8828734046506979, 1.22019363113603}	{0.8835243522571482, 1.17726995013434}
{0.892738301693705, 1.57651770152058}	{0.8946816545554456, 1.06968111669182}
{0.8801266031758777, 1.11438768839639}	{0.8830998648084342, 0.76501368215043}
{0.8853698903636245, 1.80949511828135}	{0.8909859988657232, 1.58164629229949}
{22.138344354533416, 23.5067185977071}	{22.139504738177855, 24.5007544813591}
{0.8853294205136868, 1.00161116398463}	{0.8912029745111107, 0.896560867313894}
{0.8856167891713445, 0.813568472016468}	{0.9399424424111106, 0.508338015438734}
{19.198781844260672, 46.6333456486395}	{21.935799997625363, 42.3969232977851}
{1.9549726705962993, 4.92466612710969}	{1.955432843742853, 2.57550470846233}
{1.5696253332004682, 0.617811940407641}	{4.147432939463508, 2.57987100103199}
{0.8810087303954882, 0.615847685261629}	{0.8826882388386934, 0.521274352409629}
{0.9647975564993719, 1.12093608525873}	{1.2651487159286225, 2.1168689997032}
{9.119360806958753, 8.89937811767778}	{9.122881824422047, 8.56942896351695}
{0.8819257176513154, 0.419812715913898}	{0.897431900193298, 0.346684251232284}
{0.9495521760210864, 1.24766676457082}	{0.9596993679459114, 0.94551629711083}
{0.8944399809607558, 1.33900794203347}	{0.8948066098031973, 1.48394950472006}
{0.8795635688210103, 1.70375196481326}	{0.8804297708152862, 1.25690780720761}
{1.1059635084617627, 2.61383486225062}	{1.1060384026932197, 1.95252360459967}
{0.8999467222604269, 0.696610338919298}	{1.0560756127280855, 0.414623574068605}
{0.9449659079599476, 0.64990814076986}	{0.956882536941897, 0.718201880115953}
{0.8801215701967912, 0.945594190328203}	{0.8830771552037568, 0.723463739562811}
{0.8971764035490952, 0.469487734070811}	{0.9472920934534153, 1.06321470640356}
{0.8801328377455441, 0.943695632455603}	{0.8835066557138869, 0.97702589807853}
{0.907659523068773, 0.923052038077078}	{0.9083458540614382, 0.784410516308896}
{3.6257518555511403, 1.72529550889531}	{4.12401254861688, 2.88791602167183}
{0.8828745375026505, 1.27614397055437}	{0.8835268118637719, 0.612457941457964}
{0.9329218182890499, 0.985442346477235}	{1.619215528062916, 1.76789170722692}
{0.8900162408935153, 0.882224871319808}	{0.8915750560920815, 0.655999729620236}
{1.9551657268241498, 3.26450110522121}	{1.9555211900278044, 2.91292243586663}
{0.8805706348831025, 0.956845686104066}	{0.8970825132399399, 0.585737654380955}
{0.914764589475986, 1.12562703990339}	{0.9523489345123957, 0.74661802270644}
{1.133639613523005, 1.56495837040649}	{1.3710958255806045, 2.35451766937216}
{0.8896964233017939, 0.465782340571696}	{1.0229637765597217, 0.705636142209441}
{0.8904438247781583, 0.620360620904058}	{0.9296528148483859, 0.641244555238363}
{4.026235444526317, 2.10201341937327}	{4.571958901060483, 2.73644769681282}
{0.8895884141035135, 1.4210705122182}	{1.01692439012911, 1.29888735908427}
{0.8869076553413089, 2.15529099710362}	{0.8939419031716792, 1.10926879545872}
{2.340759513435753, 1.79886085905512}	{3.759760999246905, 1.76476368386812}
{0.9449483423313999, 0.695478009057537}	{0.9568443336908727, 1.22822712418301}
{0.9808104915201542, 1.29666577404813}	{0.9808221304842808, 1.02969272366395}
{0.8842298502673722, 0.959273493919494}	{0.9430209892895314, 0.954791466336133}
{0.8829230352128913, 1.23710067253585}	{0.8933964030397092, 1.17636407497074}
{1.5191263034394675, 3.26321931733475}	{1.5374337288165998, 2.67996061865016}
{7.554380323932908, 9.52833689079259}	{8.765366752264788, 5.65935305476511}
{11.316271341404732, 4.6890324799822}	{20.941349325878818, 6.51882038661155}
{1.537638734055616, 0.916386299126765}	{1.5379200531981565, 0.866024849513814}
{4.270282193485638, 4.04412393851375}	{4.271396283847638, 3.0539367712937}
{1.0104390701481711, 1.654458447357}	{2.697925872234622, 5.12721453417719}
{0.9085709832991193, 1.29798355011036}	{1.0244512345310086, 1.78946487800791}
{1.924724282472148, 2.86464041179438}	{1.9546367685794859, 2.33556134919342}
{0.8804748532197972, 0.450435925629271}	{0.8869361925768624, 0.519944627894961}
{4.631385287082178, 5.64096501618462}	{4.632877001497734, 3.05980536218325}
{22.13184410498426, 23.6167349438564}	{22.139074638848125, 11.6089590384814}
{0.8832347719588143, 1.05770150112812}	{0.9302069128432907, 0.736134534355753}
{4.6310247997875935, 4.12291474875843}	{4.632627934415618, 4.32540059544127}
{0.9554641277738378, 1.72993310193767}	{0.9606999472141223, 0.963101221302131}
{1.1024493626457457, 2.8507502870924}	{1.9751153458565784, 24.5703721332447}
{0.8807432789857585, 0.733145543634115}	{0.8893081065956805, 1.11188623984905}
{4.632604395337533, 9.33869823468754}	{4.633004443359522, 7.07940238296275}
{0.8810205326002186, 0.752539186419061}	{0.8835325297566949, 0.451044277360067}
{0.9184556004541192, 0.562499826052606}	{0.9554897406979256, 0.501294107985865}
{0.8893237829994548, 0.446297785651301}	{0.8911459032378545, 0.313625068902334}
{1.1625684521743334, 2.5346904572149}	{1.1626648323778923, 1.92995825623185}
{0.8830868675153591, 1.46052578835252}	{0.8836986053351733, 1.16455333024382}
{0.8905961100466039, 1.21571887541772}	{0.9354570784778002, 0.943459193350136}
{0.8793368101383624, 0.818428317195626}	{0.8798626109436409, 0.475106662712685}
{0.8831933298132627, 1.05847046439479}	{0.8837026260231258, 0.717780300743946}
{1.105963992564114, 1.98704187629618}	{1.10603846801248, 1.82460730225011}
{0.8973792763098781, 0.733405403620118}	{0.9526739934537242, 0.875218967479029}
{1.5031325173252377, 1.28111522769771}	{3.832650335206111, 4.39562542056948}
{0.8797427682283191, 0.890796815046113}	{0.8856961988858357, 0.481358990401267}
{0.9457250789902928, 0.600636293794582}	{1.1367501732773264, 1.01420417419729}
{0.8832584242304624, 0.87693053796644}	{0.9305114939143696, 0.747902300629773}
{0.8828659219057624, 1.33960263894887}	{0.9287437371076922, 0.844666259837857}
{0.8798439613706871, 0.594575376703528}	{0.8868098867245305, 0.498981832469665}
{0.8906835713254804, 1.41061713986138}	{0.9071419299667863, 0.845198306595365}
{0.8897592691830978, 1.46750020582405}	{1.0245845988384832, 1.41386870566186}
{1.0755360198627197, 1.9418734389028}	{1.104030906711235, 1.8811916497675}
{0.9608510070202935, 0.589118287503232}	{0.9608858965882413, 0.34318220407188}
{0.8797000110906696, 0.65957022708121}	{0.8856235953380793, 0.927967328880959}
{0.8837614006539005, 1.41195141467844}	{0.9410959844883972, 1.47539631667311}
{4.128017763463322, 1.74101505397638}	{4.599709960122314, 1.75175594612942}
{1.4941617274963788, 1.19173077011697}	{1.5364200208209653, 1.30681749919973}
{1.4493707210784958, 1.61473046873331}	{1.532143584933747, 1.04423737515885}
{0.9110557110257611, 0.527813508158263}	{0.9419078193909716, 0.514883573748805}
{0.8916836596655544, 0.792131287819488}	{0.8916850815569431, 0.608940187478293}
{20.725005336050458, 78.1701398067264}	{22.0889205397409, 72.0445319554459}
{0.88200410158852, 0.982018555734752}	{0.8979567794734776, 0.522063472140872}
{0.8797256569458516, 1.1956192326884}	{0.8852476404290022, 0.729073837707463}
{1.537749925059648, 1.69205868867479}	{1.537973949265908, 1.16564988682855}
{1.2983763044408718, 0.927117662817354}	{1.7055493293006998, 1.17350731487873}
{0.8918565924048584, 0.580980750505636}	{0.8941348688997686, 0.532865318847347}
{0.9051076782737998, 1.23190402143556}	{1.1002256218834672, 1.20844310549848}
{1.9554246244850466, 2.19766477486856}	{1.9555393253399078, 1.7319618555886}
{1.5377019926084765, 1.48328703855621}	{1.5379637596572096, 0.66392451582613}
{0.9488493512120212, 1.13970668719051}	{0.960028788307508, 1.04905522305974}
{0.88449246863983, 1.02456305393952}	{0.9004168825309372, 0.734040744314029}
{0.9608852900358684, 0.632518443485656}	{0.9608939879301618, 0.419083318568391}
{0.8921810842615985, 1.43727242283034}	{0.9073713019480686, 0.837480389035436}
{0.8948150725056087, 4.08622579517884}	{0.8948174862316451, 2.28753947213931}
{6.1490693175382765, 6.88844506247219}	{20.344543450675044, 30.9264426368338}
{0.908578256561699, 1.16311368648598}	{1.0247269221441857, 0.850597503682279}
{0.8948168637247219, 0.618773572967953}	{0.8948175499253145, 0.401570880187661}
{0.9108397164243468, 0.664770513336095}	{0.9413718103663272, 0.873166945880847}
{0.9152642582546193, 0.514042431945037}	{0.9576335520214551, 0.631885870464854}
{0.8800723123566057, 1.6391334722906}	{0.8824927695075571, 1.24738560540183}
{0.8810205326002186, 1.06104919618622}	{0.8835325297566949, 0.684281349278618}
{0.9043430984408154, 0.564380151762933}	{0.9080876349508387, 0.709115944393694}
{0.8888427449573849, 1.15056191357068}	{0.9448164888156975, 1.17534307291123}
{0.883717057047106, 0.552914928404493}	{0.8837189530007535, 0.717140948834345}
{0.9588064775484489, 0.968089592241449}	{0.9603629139586215, 0.850825683531015}
{0.8807432789857585, 1.01180728561832}	{0.8893081065956805, 0.450627310474474}
{0.8842298502673722, 0.751398967261847}	{0.9430209892895314, 0.659685497405618}
{0.8957688848411827, 0.983738277165678}	{1.1000953077078128, 0.79050800271881}
{0.8916806371701009, 0.752691525120028}	{0.8916848560930823, 0.687997567448032}
{22.138344354533416, 38.1280248273583}	{22.139504738177855, 31.0285439678747}
{0.8860997440972905, 0.68707830587836}	{0.9057059400781217, 0.868193946581399}
{0.9083507478211447, 1.51638128404705}	{0.9083630348653502, 0.995426850273411}
{0.9044494134173892, 1.11823850612379}	{0.9722493115047828, 1.21977898135873}
{1.0628867713299472, 1.83489576016988}	{1.0962049177801485, 1.67399615348532}
{0.9083537279331104, 0.657030675086271}	{0.9083652866808403, 0.578300087127556}
{0.9113895683635841, 2.28528019842548}	{1.2927690452466059, 2.58635412825627}
{0.8819309058530185, 1.24973498202497}	{0.9019571786108771, 0.954160453184028}
{0.9773682996360432, 0.809579546164151}	{1.7183876613293017, 0.984347719078932}
{0.880562962048124, 0.570528786978915}	{0.8969766740383285, 0.34961354991241}
{0.8800723123566057, 1.31437075572879}	{0.8824927695075571, 1.16920944089288}
{1.1087376868575654, 0.600950946554333}	{1.150376157487674, 0.297017620690969}
{2.943577028671585, 6.74419456930625}	{3.636071291988122, 5.29503163205041}
{3.6648348585120494, 4.93869169140984}	{3.665755181416614, 3.55103631383642}
{0.8808857670524625, 0.935411495700281}	{0.901429451145105, 1.1153324627872}
{2.813101531756095, 3.24372624922725}	{14.147135261480566, 23.4552301523471}
{0.9499145041685649, 1.75735024077284}	{0.9601700950977236, 1.16929482692005}
{4.632767426188002, 8.13339713787043}	{4.633009849354226, 9.16744206706318}
{3.664332575916566, 6.42119109784163}	{3.6655226393261717, 4.56108371947559}
{1.1402507589642012, 0.649063716827778}	{2.6685507291427824, 1.26377135371267}
{1.1485493531647686, 1.00200497539789}	{1.162213489752907, 0.641310624375418}
{0.9299337032233482, 2.17294317590065}	{1.2038599996464296, 2.16030784397756}
{0.9083558444680752, 0.918965130674655}	{0.908365736619505, 0.616907211555276}
{1.122291947955394, 2.68227296708721}	{1.1613427351116568, 2.04603010794961}
{1.2979528247133494, 4.8271923612032}	{1.7029936424780165, 3.46349044568322}
{1.1626254669714593, 1.40232971365548}	{1.162669491229106, 1.20369043367856}
{0.8948093237853337, 2.76002944706117}	{0.8948159595062241, 2.19725044763744}
{0.8796838438084745, 0.892188042194191}	{0.8820505127638772, 0.57455719836504}
{1.674625687623336, 1.09886659462541}	{3.9611918724688646, 4.47253448764419}
{0.8910051423194006, 1.82675786719311}	{0.8946655390625519, 1.55073823693467}
{1.1086653703208773, 0.919276938650932}	{1.1502191464746934, 0.708499594751021}
{1.0947431509802314, 2.65243247170419}	{1.1056768787821827, 1.55007201135761}
{0.9808113398922549, 0.987970804312427}	{0.9808221616042836, 1.00802510873853}
{9.12086450129076, 11.5194858367624}	{9.123572217004826, 10.4344917045121}
{3.664332575916566, 1.93890819552384}	{3.6655226393261717, 2.26350380308069}
{1.7815679043006667, 2.44329006966597}	{1.9380364869247984, 1.99653723289694}
{0.8835130975144201, 2.42251664200216}	{0.8837128472487235, 2.53631053245483}
{0.8816642773144654, 0.899607844267484}	{0.8911162479221737, 0.62897655747828}
{0.9214147713997343, 1.11002695097135}	{1.0515582021974978, 1.45326709172107}
{0.8795857852201617, 0.276747732878403}	{0.8807953647249719, 0.433484549890655}
{0.9608510070202935, 1.1747792831386}	{0.9608858965882413, 0.964299512126592}
{0.9681842802610188, 0.791240120242932}	{1.0964969875059318, 0.74684166589387}
{0.9077918186124034, 1.46030814630861}	{0.9083498314038314, 1.14334148396201}
{0.8937816827085778, 1.18833422194226}	{0.9384998596658529, 0.955040405307061}
{0.9499724563440382, 0.764043295019026}	{0.9601803361232244, 0.822780367850016}
{0.9282056694804922, 1.98285062936987}	{1.5325680228696705, 1.93500970950004}
{4.271309632387076, 4.89473845965443}	{4.271459445044933, 3.4398259690203}
{0.8930942748633246, 1.25012921537336}	{1.0571722208534862, 0.905176201121428}
{0.9154794709908755, 0.975136604538543}	{0.9581021650627968, 1.08199609846159}
{0.8918605573168586, 0.464958126112819}	{0.8941434773713303, 0.963915435224707}
{0.8795257412733604, 0.515717267927246}	{0.8826692350009118, 0.400362667558097}
{1.0059524393792423, 0.965213182301714}	{2.5706953178595486, 2.17215068586625}
{0.8847601078260416, 0.62288701148608}	{0.8940430823775591, 0.768645685116518}
{2.1891685501271616, 2.83467004489952}	{3.4120089585087663, 4.42968762530504}
{1.5699787582834157, 0.901021748525536}	{3.4305457109947803, 2.19874988272821}
{0.8844614797312883, 0.895651669326577}	{0.9002912198476334, 0.872524674704404}
{1.0096524850492359, 2.33747399135475}	{2.6776395045993344, 2.60977812177503}
{0.8808954549910345, 0.764365579833229}	{0.9016793072430251, 0.609567762542143}
{0.8805304084447225, 1.1016671810965}	{0.896024709943914, 1.09148540319907}
{4.63102759386052, 1.68079592242518}	{4.632632292903169, 1.04099034000897}
{0.9494945683827022, 1.4096512692884}	{0.9596891878053226, 0.671749738063164}
{0.9740664594783314, 0.916505637728478}	{0.98058074078678, 1.01983087919192}
{0.9608896761427268, 1.94105718448891}	{0.9608941306419706, 1.23835737896323}
{0.8948121244824099, 1.51549275774536}	{0.8948172561467181, 0.854362893973395}
{19.29444145923949, 62.8470118419506}	{21.953563414659623, 56.6417593486092}
{0.8809934261469123, 1.68674018004771}	{0.8919347259415304, 3.71548217877949}
{1.0955043894021883, 1.60683528941235}	{1.1057075972815547, 1.50227769070944}
{0.8902150746776337, 1.28024155761832}	{0.8916382180798209, 1.04133070002294}
{9.156746448339403, 10.2110426767517}	{17.193627808581294, 11.6713983053816}
{0.9603654700743504, 1.05338956885597}	{0.9603997416954824, 0.476059909911844}
{9.120846900704626, 7.16518678837786}	{9.123569842182098, 5.43440892385547}
{0.8916836596655544, 1.51710590246051}	{0.8916850815569431, 1.25139346147009}
{2.8814529246217737, 1.68276884093784}	{14.600848609425004, 14.8752677226915}
{0.8798439613706871, 0.666577086151052}	{0.8868098867245305, 0.540978122789268}
{0.9808167969814934, 0.992276699394943}	{0.9808223391629027, 0.947296855893652}
{0.8895387530464669, 0.912676203349373}	{0.906916526972833, 0.75387279413842}
{0.8801379381130627, 1.11627473176499}	{0.8835319340552746, 1.01684890164603}
{0.8794104707964675, 1.67773641361157}	{0.8799275416491446, 1.31172762983167}
{0.9895208481850858, 1.72257604213604}	{1.0961722199652129, 1.30238711070851}
{0.9035862694733395, 0.958307474083618}	{0.9082037753092908, 0.782895090048893}
{1.1626375003006857, 1.34129391570245}	{1.1626699830414373, 1.20848032995384}
{0.8836115286671415, 1.1304235581184}	{0.8837162816099808, 0.803287339466139}
{0.9807686102017577, 0.500041887425413}	{0.9808119766486202, 0.66850883862894}
{0.879769588195636, 0.569459435441873}	{0.8828957289115124, 0.567114939393774}
{4.102427796682022, 10.5846207882348}	{4.265987211659201, 7.90323742340525}
{2.727782130840527, 1.9669978298438}	{4.424313592184182, 1.55995758075588}
{8.740583046584444, 13.8062010758006}	{9.111542697248858, 14.0160299731491}
{4.270236104050818, 4.82081262963972}	{4.271389772971487, 3.59232824401703}
{0.9470761554028637, 1.43375851142182}	{0.9599555271980262, 1.19905942357156}
{0.9236931118963088, 0.783141942596227}	{0.970734324250813, 0.427641233137201}
{0.914466245820368, 0.91834390719303}	{1.0380458115025881, 1.01537765467984}
{1.964187829534618, 2.42970123147642}	{3.017562709548142, 3.34868391074119}
{3.2909327015456427, 2.64941930667727}	{3.641086465320564, 1.91431400846779}
{0.907659523068773, 0.538421295580678}	{0.9083458540614382, 0.431455334159831}
{0.8922641033352035, 0.65565452288753}	{0.8947307132328951, 0.621514440796562}
{0.8893717557589476, 0.78492281095889}	{1.0144262472440126, 0.768863334807607}
{1.1163314759389913, 1.18514984797881}	{1.7801533077630964, 3.49827694799876}
{0.8861126438488662, 0.784619777044661}	{0.9101098354312578, 0.927969765431066}
{1.1495006907105874, 1.03769747167767}	{1.1622518793834888, 1.09168577863179}
{0.9083509346493195, 1.08578166039225}	{0.908363356751398, 1.30660771413829}
{0.9044494134173892, 1.03917471738413}	{0.9722493115047828, 1.21118028126789}
{4.270918569920713, 3.72664972812435}	{4.271445539318235, 3.06921643478398}
{1.0962634188527227, 1.39479014229943}	{1.7664697052492937, 2.7526646329973}
{2.2392071688744415, 2.07691117100595}	{6.439675052470398, 11.0158843257543}
{3.787089382383278, 2.49068911314216}	{8.712781111631921, 6.3710599430728}
{0.9608587840312031, 1.44476026408001}	{0.9608912170732111, 0.701071466078484}
{0.8920019432648109, 0.820418165503225}	{0.9054766635622105, 1.04210362507576}
{0.8855187378458425, 0.591612927495904}	{0.9192565380355848, 0.539765936154541}
{0.9559071315284452, 2.31079513659086}	{0.9798289334668281, 1.85263751340282}
{0.9187806733129631, 0.528059155748686}	{0.9569951669634713, 0.180515122008056}
{0.8916807792345356, 0.469071416132432}	{0.891684876329811, 0.729974694396196}
{0.9604001307687985, 1.2563198409421}	{0.9604087769523983, 1.09217200176319}
{1.5249766223540815, 2.09651110076378}	{1.5376137492283546, 1.53236078658563}
{0.8905933008399605, 1.08392540021916}	{0.9353505975875585, 1.16733976133383}
{1.057246497362878, 0.530297126980542}	{1.60094929307671, 3.50230983834397}
{4.63170943838389, 3.41295966074278}	{4.632942273173641, 2.20472958522877}
{0.9672338532444277, 1.04134495871628}	{0.9799342530964189, 0.543980244556814}
{0.9447971502189292, 0.978586768301323}	{0.9564820906775138, 0.867664999090022}
{1.444132028900606, 1.81091072944283}	{1.5349008929770658, 1.51088287385401}
{1.8107506982406842, 2.12034803398397}	{1.9459932071751986, 1.04370576370987}
{0.8837170609414905, 1.30271147843375}	{0.8837189590649851, 0.84140242725401}
{0.9451889919043245, 1.3342699209954}	{0.9569438171123084, 1.11437575749626}
{4.6310247997875935, 2.87432916803735}	{4.632627934415618, 2.39670058123119}
{3.6648348585120494, 5.87681951604549}	{3.665755181416614, 4.04114471699611}
{0.8801381511383489, 1.14977886117389}	{0.8835400086204445, 0.879690497581322}
{2.328781966368472, 1.43898058384568}	{3.6819578389786476, 2.28607966699861}
{0.9550111983833869, 1.69102816094333}	{0.960215889846606, 0.38966039324317}
{0.8837188880718754, 0.635140502121364}	{0.883719396920031, 0.759419901855257}
{4.269666022999388, 4.20183566994031}	{4.271116160318831, 3.73127012173582}
{1.1059228325277586, 0.701324825476793}	{1.106019788594642, 1.0005554378339}
{3.5269557216709404, 7.21906286115585}	{3.6613126665606255, 4.16949645990313}
{0.9078941395509945, 0.914183844093576}	{0.956365071547951, 0.757651628865931}
{4.485275222380584, 5.84995452163066}	{8.304655000485416, 8.59278592748161}
{0.8794431386683257, 1.5712032668515}	{0.8800809048047601, 0.937399346832459}
{1.9554713683180105, 3.87667424972792}	{1.955540875334358, 2.83746368033758}
{1.0334846739746129, 1.02897768312199}	{2.9383242786863595, 1.72855062345637}
{0.9108667984131643, 0.801223419501491}	{0.9415354849219552, 1.08186000098909}
{0.885773749197577, 0.731821057891283}	{0.9057981574342293, 0.50746932610119}
{0.8913836616966889, 0.721645971996391}	{0.8916763763420645, 0.568238105422563}
{1.9551680244720373, 5.44106748848082}	{1.9555215000462538, 3.38004463237021}
{2.2001948140414735, 1.42125096707134}	{3.4835297196222546, 1.56087851794302}
{0.8868781233462488, 0.6706912803841}	{0.9313741081718976, 0.784586002861696}
{0.904221994734423, 1.15402746586547}	{0.9082300408450609, 0.922303539586112}
{3.66484080730775, 11.8360233688079}	{3.6657559840793836, 5.67032741175017}
{0.883122173742491, 1.24521295923621}	{0.8836800224254043, 0.97341559568466}
{0.8837191179712617, 0.703163613455104}	{0.8837194046739991, 0.769193897784474}
{0.8814661794119524, 0.970411061415933}	{0.8834725892019271, 1.06332255768654}
{0.908364737511671, 1.14715989762602}	{0.908366325041851, 0.967799343057065}
{0.9157165706769489, 1.98337418474729}	{1.4296456087319227, 2.1683180412764}
{1.5326218937138496, 0.591080215592463}	{3.410936553415791, 0.892710892167587}
{0.8814661794119524, 0.990221417685028}	{0.8834725892019271, 0.979756182669963}
{1.398985655978759, 0.649030360877201}	{1.8902830585764183, 0.775205266418792}
{0.9603806149882718, 1.7180429116234}	{0.9604074099073291, 1.12434460737785}
{0.9887111947983309, 2.99334344585371}	{1.0908701464426154, 2.08911928077616}
{0.9083644376219655, 1.5518121970377}	{0.9083663160701411, 0.807594747517882}
{1.1116056227201778, 2.00072396921953}	{1.5051541887626698, 2.24669428804907}
{1.5132661531413785, 0.919652828784952}	{4.941754042916081, 7.14365678636303}
{0.8811405681658927, 0.606165662406725}	{0.8868872620012883, 0.585673618468222}
{1.6914614011668971, 1.80876560649297}	{1.945011959971653, 1.88377913960019}
{0.8905775920230438, 0.711881037838514}	{0.9347547595889015, 0.712378715362337}
{1.0337235506958562, 1.39766128037637}	{1.4777384369809827, 3.02151380288958}
{1.412601306048879, 3.40205455473386}	{1.5093556298196904, 2.69732449302276}
{0.8802647491991527, 0.792008745645395}	{0.8941538371586836, 0.6868336272957}
{0.8825687828477988, 0.552226123263035}	{0.8836720324846197, 0.509774861873307}
{0.8830868675153591, 0.855385488646025}	{0.8836986053351733, 1.07389177563364}
{1.293219565455261, 1.19607814974034}	{3.9365460202862184, 2.32395110911151}
{0.9771763239268952, 0.752707589574053}	{1.5509416784934333, 1.27716842208}
{1.39174771393084, 1.43298887254696}	{3.3053452718594407, 2.3603889566096}
{2.328781966368472, 6.49292934946501}	{3.6819578389786476, 6.3422084623323}
{2.812309873250147, 1.03417536609034}	{8.369642923732618, 4.71357226345794}
{1.9552964736544372, 1.24958027979462}	{2.9598066779782384, 1.48125353706848}
{0.8983018885746173, 0.867437446320777}	{0.9529884437187134, 0.584414587940109}
{3.6643146773859185, 4.74416789592982}	{3.6654918019682796, 2.00900450211451}
{1.444132028900606, 1.26765884123933}	{1.5349008929770658, 1.102198580098}
{0.8794104384173433, 0.476755699920892}	{0.8799263143424985, 0.356068727477084}
{1.750440156780218, 3.03632091331558}	{1.9082531805943936, 2.22324358891476}
{1.5376393118993557, 1.13507553572397}	{1.53792095300103, 1.32392704498703}
{0.883655299102412, 1.27372967701426}	{0.8910667798407587, 0.96558895086555}
{0.9083509346493195, 0.816670671547967}	{0.908363356751398, 0.57447448627166}
{0.8929763107520489, 1.90499114630819}	{0.8947588160910038, 1.48425048121121}
{0.8841098355223023, 1.12404455035641}	{0.8887992518377255, 0.783693437634819}
{0.8838960402186536, 1.57511331979427}	{0.9409159757492392, 0.958543468280788}
{0.8820192297406605, 1.02498200141353}	{0.8980526290673008, 0.893312317820271}
{1.6556970698669466, 1.83886851103931}	{6.2003287810177525, 8.05165559046585}
{4.2702749517197205, 3.64044392560981}	{4.271395306726185, 2.0844010279097}
{0.8916806371701009, 0.914320513467346}	{0.8916848560930823, 0.495665404917948}
{1.196972721442269, 1.27114549220527}	{3.057448554956396, 2.33782147370512}
{0.9571013173890474, 1.6956911933947}	{0.960773552577495, 1.26283692782747}
{4.26998926385381, 20.0208602828028}	{4.271337299022061, 8.98291437700804}
{0.8892979789825838, 0.522946856533441}	{0.891084672730147, 0.669151864176391}
{0.9393132815757573, 0.66198795528013}	{1.3928415044900542, 0.625990167233942}
{1.9156369116455918, 2.32754799543274}	{14.224919326361887, 15.5744558762078}
{1.9643540698391693, 1.10033261854243}	{3.0185578722200015, 1.93494766327584}
{3.2153760942624032, 7.22462713626901}	{3.6204858748336597, 3.92568142202716}
{0.8793267059102486, 1.223414055914}	{0.8795113209343122, 0.91887363152843}
{1.9717621475737772, 0.707018113533179}	{3.5485073938633866, 1.77617804253821}
{0.9059682265913379, 0.427599092945663}	{1.0621832119514567, 0.750253977188962}
{1.0693873583376148, 1.07905854303459}	{1.1023544675131849, 0.959045252016401}
{0.9332454589404899, 0.966590513364943}	{1.6275623595064928, 1.84693375610753}
{0.9149132650191047, 1.87604370589083}	{1.2449510272357693, 1.02105705208134}
{0.9603807881856337, 0.876572013754463}	{0.9604074332766095, 0.571593124224703}
{0.8911086122404938, 1.13788014430995}	{0.8916667795917466, 0.784233840403555}
{0.9449690450683158, 1.35245054686859}	{0.9568892827142018, 1.02689606489078}
{0.8795180830558036, 0.424113228217747}	{0.882467852822932, 0.689800318332147}
{0.9671617505339014, 1.69218683152129}	{0.9799215114574525, 1.25639312742641}
{0.9149373670291602, 1.33463590854258}	{1.056004180616341, 1.53438411261941}
{1.4315098913087487, 1.26818471029071}	{1.5272738104286057, 0.657923748570158}
{0.9192314657117429, 0.507980787341697}	{0.9558983699119925, 0.604813643431553}
{1.1193340301217136, 0.738663801469484}	{1.859579647930231, 2.14812220502236}
{1.1973569714666683, 0.827927202467095}	{1.498047141576907, 0.824670803629835}
{3.9176696117815504, 7.42482854319391}	{4.468082144429481, 7.78172915950006}
{0.9667769673323536, 0.920158077846966}	{0.9798494121215199, 0.680951842660794}
{0.9083561775679934, 2.03793430679981}	{0.9083657840687676, 1.2658572703308}
{0.8857652188035531, 0.467802230565874}	{0.9055779936598992, 0.527595066088397}
{1.4126267770775742, 1.3718457723057}	{1.5094104005638906, 1.4536267540937}
{1.8097204043405088, 0.772660235890782}	{4.31609047300463, 2.05311156230389}
{4.789228879578265, 4.72921266301059}	{19.389307955057387, 16.614221100738}
{4.541794664663364, 4.04273733060572}	{4.630369124418648, 4.75506226854267}
{0.960379685889783, 1.05910359600078}	{0.960407277559539, 0.821837887027441}
{0.9307298083725591, 1.06908044097031}	{1.371814434786884, 1.13655102316254}
{0.919090581157898, 0.381101277196012}	{0.9765478883794573, 0.32117187137738}
{2.3395064639332994, 4.01486178466371}	{3.7521879837687595, 5.61172042538553}
{7.94902188578582, 8.444463245471}	{9.08509372451903, 8.88758157314294}
{1.3566490950894659, 0.650765949856377}	{1.918723004204313, 0.884619736941718}
{1.4092783368220818, 1.33722540512363}	{1.8957039612941537, 1.25259875758981}
{18.093409269115796, 12.2060061722207}	{21.21716664680514, 20.4282036046742}
{0.8810087303954882, 1.10980479095701}	{0.8826882388386934, 0.951425413884045}
{22.138572363716083, 21.8406100284182}	{22.139511303368938, 19.6641456977734}
{0.8794433654495348, 1.0963270825713}	{0.8800895066531648, 0.741022852304986}
{1.537638734055616, 1.22613490220803}	{1.5379200531981565, 1.19172086105656}
{2.3509628785961545, 2.94051386651687}	{4.474996676707899, 6.55809878489916}
{0.8845005508953114, 0.730752117978159}	{0.9006253740102051, 0.893895056585327}
{0.9808061798308091, 0.862022339077726}	{0.9808219542618948, 0.79505227903755}
{1.5232302818091934, 1.15470931027737}	{7.043887917728977, 5.87250125736601}
{1.162652176117205, 0.57411937884234}	{1.1626704780223875, 0.408327974259789}
{0.8916844299816311, 0.984032107942631}	{0.8916851070504778, 0.597437983078876}
{0.8807351977290956, 0.901387532705362}	{0.8892569050238337, 0.738258766042661}
{1.2327861049806583, 1.05564243281464}	{3.301976770381258, 2.00729180191492}
{0.9050571291147247, 0.820685527784036}	{1.056135389528434, 1.56126220931429}
{0.8795603907816051, 0.596716387996413}	{0.8803454623541157, 0.717831870160826}
{1.1316251547246066, 0.435214145193566}	{1.857100684126191, 0.711855755261639}
{0.8993895222273399, 1.48159440207999}	{0.9535593583265155, 1.29360535013835}
{1.0955043894021883, 1.04460598047913}	{1.1057075972815547, 0.830014286471032}
{0.8948119465448858, 1.08806549648164}	{0.8948172307999562, 0.968339857644648}
{0.8803459339972263, 1.72034685998477}	{0.884513928963165, 1.42597943100431}
{0.9105306926323652, 0.609209357543123}	{1.110090457881688, 0.821510890670729}
{3.536310048992726, 7.23449862162696}	{3.6616901447457395, 6.49888116445324}
{1.1059609115471338, 1.01407000375477}	{1.1060380327691306, 0.866842642137476}
{0.9457250789902928, 0.84052370554467}	{1.1367501732773264, 0.833018124767582}
{0.8823548948212392, 0.839128302476588}	{0.8906377703573161, 0.876702389871373}
{1.2948779212741948, 2.76112958610444}	{1.6828574158210476, 4.02047408474412}
{1.1357807390895904, 1.41048648523783}	{1.3849840230110133, 1.02422572074743}
{0.8795817455843044, 0.966774520090482}	{0.8806413804201775, 0.632795857090157}
{7.983348464522809, 8.89238848108134}	{9.044729087578837, 10.4639119456927}
{0.8971764035490952, 0.511830535621097}	{0.9472920934534153, 0.810168175418522}
{0.8853242338708344, 0.941853708053992}	{0.8911716281624429, 0.785308557568224}
{0.8816636854293691, 0.652666567467086}	{0.8910938129574362, 0.379293551680583}
{2.816893777393541, 2.09080737179751}	{17.454826118490143, 12.7437590380913}
{0.8802723710357865, 0.965096899534045}	{0.8833040246187294, 0.63680960908044}
{0.9324478320519106, 0.693909877207818}	{1.0853017186333431, 0.474943403123674}
{0.8857652188035531, 0.838366819963888}	{0.9055779936598992, 0.915851393188854}
{1.057480588706109, 0.498474359728662}	{1.6069910343515175, 1.82044032863285}
{2.238887800601905, 1.71980892540823}	{6.431460019344298, 12.5397586088735}
{0.9453410882595621, 1.08261023507601}	{0.9573082266118638, 1.15336119475778}
{0.8808357182800338, 1.14467156410007}	{0.9001133575865113, 0.619672780592805}
{4.269641709271835, 9.0518852932926}	{4.271074681778051, 6.84573542043784}
{0.9058208315182767, 1.09474670983822}	{1.061249339938991, 1.23755765754979}
{7.94902188578582, 4.17926814331018}	{9.08509372451903, 3.50017353748459}
{0.8864896819621725, 1.15164927182857}	{0.9059106240934044, 0.886333480760725}
{0.9603654700743504, 0.398929741502282}	{0.9603997416954824, 0.43598072067154}
{0.9413135227732848, 1.35457714480433}	{1.3044164921479957, 1.859232824341}
{2.3629677324478484, 1.42769850172138}	{3.9344525738933567, 2.42015191627958}
{2.549737736988427, 1.5438561742897}	{4.082862341863322, 1.33550324462614}
{0.8899692332805735, 0.820674453494844}	{0.891566247969317, 0.500869050084142}
{0.9110873223594521, 0.707867206020744}	{0.956993776538482, 0.739859325134475}
{1.0575224475442182, 1.81296166632635}	{1.6080677591587695, 5.08274361518196}
{1.2540632024193226, 1.5219997983954}	{5.8836375227653965, 5.68683747040927}
{0.8899175835243346, 2.02360019399296}	{0.8916269829372439, 1.14952700378397}
{0.8815167353892003, 2.02606536286067}	{0.8936123943814199, 1.54414504554433}
{0.8837884383518977, 1.0073809860454}	{0.9417932983357176, 1.08927892626554}
{0.9545039533035361, 1.03900176447812}	{0.9797387562814917, 0.814285788743993}
{1.45992876654649, 0.874933178055788}	{1.5354974774392904, 1.09950717031596}
{7.768826961288532, 8.78184730605038}	{9.077648816278504, 6.43282149997014}
{0.8964020426816499, 2.22011708320325}	{1.1166930293799497, 1.61136813399824}
{0.8937626327738701, 0.826498049422108}	{0.9380081935699708, 0.413923747775855}
{0.8793506658250064, 0.630657036438043}	{0.8802593227092618, 0.656282249742002}
{4.111585601077507, 2.22317019549621}	{8.776671093615182, 6.39684165347618}
{0.9085303119051089, 0.341797282641612}	{1.0229085618944715, 0.506284516497031}
{0.8834240432534972, 1.82806583513732}	{0.8837088435150239, 1.22963373012874}
{1.0059524393792423, 0.738497967168957}	{2.5706953178595486, 1.23090965975926}
{0.8918599565094065, 0.339705916817493}	{0.8941421854458392, 0.53813209494324}
{0.9481239397135889, 0.809748929777607}	{1.1607651760155544, 0.854651108351151}
{1.105963992564114, 1.44733331636869}	{1.10603846801248, 1.1975363663996}
{0.8836217214451628, 1.13007369016147}	{0.937422949207629, 0.618027912919554}
{0.9085303119051089, 1.76597703457112}	{1.0229085618944715, 3.44179688589518}
{0.881140131235595, 0.780319499171148}	{0.8868760229485133, 0.497611465888649}
{1.2175042708871684, 2.1585215016357}	{5.569083629454495, 21.3765187203852}
{0.891684302081085, 2.10899431305241}	{0.8916851032241156, 1.58276383918799}
{4.4585656312910995, 3.15814149327042}	{4.6274651802934335, 2.13566501670542}
{21.719577058900644, 85.6021664361188}	{22.127448937265363, 74.2899532366928}
{0.8795272236741797, 1.09500711490633}	{0.8827074667549176, 0.731655432536567}
{0.8794787296250585, 0.325260527051611}	{0.8813190000305421, 0.584540417201842}
{0.9808157500450828, 1.91462328643971}	{0.9808223078420217, 1.20511194778783}
{0.8831253260274236, 1.92105497041175}	{0.8836805794818066, 1.52224407450642}
{0.881249094166976, 0.953894612615923}	{0.8835675382151514, 0.816468946880904}
{0.9354878668567609, 1.80228576223262}	{1.0868974767950836, 2.66236019625599}
{0.8831053512641176, 1.43382003872398}	{0.8836768702880067, 1.18313052181954}
{1.8021912037315606, 2.50207138905791}	{1.9504983703448076, 1.90003680047836}
{0.9106079293141369, 0.717705150953755}	{0.9398539357794633, 0.317239152705156}
{0.8893242626811381, 1.82298738312441}	{0.8911469347047445, 0.969739956279194}
{0.8844993248992925, 0.81290207585455}	{0.9005938380099994, 0.666635505316687}
{1.1234718732685292, 1.76183044621355}	{1.1599552604889702, 1.49209871518596}
{4.445964415313548, 5.89166625411865}	{4.626956679363988, 2.97683491259343}
{0.9069169696245257, 1.52540813310335}	{0.908319412276659, 1.47707808028257}
{1.4297349740214, 0.866506277312271}	{1.5343060662758778, 0.985470872622468}
{1.119018685632147, 1.28216092227076}	{1.851440817198167, 3.34380905567771}
{0.9113895683635841, 1.55828106139814}	{1.2927690452466059, 1.27388515233656}
{2.722047838415287, 3.80641842511488}	{4.421463239590984, 4.96337615281081}
{3.9176696117815504, 6.92558244645241}	{4.468082144429481, 5.37101613718823}
{22.12825533958506, 24.1188407992389}	{22.137335106547077, 20.1674360903503}
{0.8943726548780508, 0.984517416991803}	{0.8948044881472932, 0.660312275653969}
{1.2213874639240974, 1.77564167558725}	{3.80587848851153, 4.68860294638634}
{1.2049970111459096, 1.26542536350985}	{5.241215911804136, 9.52274248679159}
{0.884143554885907, 0.937207201115996}	{0.891162912403832, 0.584925896629273}
{0.886171605842455, 1.3899157879238}	{0.8942860170905821, 0.823009333849824}
{0.8832347719588143, 0.587326221659164}	{0.9302069128432907, 0.531135333522493}
{0.884070252967106, 1.09647830492412}	{0.888542133425376, 1.04368736346643}
{3.664802946841845, 7.47091889445516}	{3.6657506356778358, 3.89740372294506}
{0.8794431386683257, 1.15947957469157}	{0.8800809048047601, 0.79301644551485}
{4.17432908662547, 1.78465053826045}	{4.268607772074886, 2.81139229147036}
{1.5377588748968736, 2.35536606097013}	{1.5379752135747886, 1.16158928468061}
{2.3509628785961545, 1.38118498386998}	{4.474996676707899, 2.51930230921623}
{0.8803333134234318, 1.06448417171858}	{0.8840325744271762, 1.13425523105529}
{0.9808167969814934, 0.602659527994854}	{0.9808223391629027, 0.794136410545079}
{22.132087579849955, 15.2667180140037}	{22.139109321242724, 15.2702786821767}
{1.1060161622696292, 1.71072106080014}	{1.1060421542116263, 1.67385963688091}
{0.9808113398922549, 1.54795888330284}	{0.9808221616042836, 0.839715082542729}
{1.1417000676402773, 1.15235860873954}	{2.677733321083632, 2.82183446506475}
{0.9784625757082136, 0.900492919123983}	{1.0835142323410958, 0.687041646639338}
{0.8802739097171441, 0.793825268360731}	{0.8833437167508517, 0.680388510601114}
{0.9194704053381735, 0.647220652063854}	{0.9563566052567329, 0.575191687147505}
{0.9906014921973788, 1.32060385702392}	{1.0932630369677143, 1.10520439435459}
{21.530754030654098, 19.7494015113609}	{22.121638655844837, 18.7114358678351}
{8.960880598250947, 6.85050668563147}	{9.119048094456113, 6.13410560325189}
{2.5442244400158525, 1.76302563873277}	{4.504598282262938, 3.85648864809082}
{1.1060302435215017, 2.2464496124266}	{1.1060426202292701, 1.54376008353724}
{0.8899175835243346, 0.872320849951077}	{0.8916269829372439, 0.676099083790138}
{0.9182165392483462, 0.596188679808507}	{1.0549677338299372, 1.27210075643586}
{11.316271341404732, 7.08530289816175}	{20.941349325878818, 9.34897138591572}
{0.8974073405158072, 0.990186016241778}	{0.953397943324147, 1.09993144199809}
{1.2207179004512907, 1.32318304769249}	{3.2218685933400417, 4.61587875445073}
{3.6656848036737, 4.13824296050536}	{3.6658078682555733, 4.47193840376988}
{1.537951322808854, 2.50285862581475}	{1.5379872750676769, 1.73242166123997}
{1.1059211770523556, 1.03630000479655}	{1.106016969344917, 0.484423599368982}
{2.812309873250147, 0.80440995671647}	{8.369642923732618, 5.22985030462961}
{22.132132967077414, 42.7572987090145}	{22.13911544527851, 32.155066170091}
{1.5377588748968736, 0.917898738568922}	{1.5379752135747886, 0.782651333243117}
{0.9064311370533604, 1.2343844545437}	{0.9082971203938496, 0.889639332763088}
{0.9453410882595621, 1.19767693362102}	{0.9573082266118638, 0.86866530833365}
{1.1987370372308945, 1.10576660156371}	{3.068626982443362, 3.31421635246636}
{0.9106079293141369, 0.739123773736341}	{0.9398539357794633, 0.607660762396341}
{0.8821885894597489, 1.49816637069877}	{0.8905504742719174, 1.37164009327153}
{9.123188194802902, 6.46193315860097}	{9.123720636799266, 5.58191671216394}
{0.9272815633518764, 0.739209767489891}	{1.3718754907798996, 1.05901243982166}
{0.9807869136058546, 0.80847278505378}	{0.9808204505871739, 0.672034730435544}
{0.8983018885746173, 0.643548902943741}	{0.9529884437187134, 0.544531437585276}
{0.8806978890991639, 1.61903497512432}	{0.8975383171969585, 1.08864055222716}
{22.130297052470787, 35.2467741761266}	{22.13874576228615, 23.1894921126345}
{9.122830124768408, 8.28230466167454}	{9.123708763434779, 6.0731025966434}
{1.0575224475442182, 0.50969590343338}	{1.6080677591587695, 0.932498650521805}
{0.8794303344446451, 0.604839234849719}	{0.8815501903926639, 0.630486035645119}
{0.8855560499546306, 1.27445392875186}	{0.919495627613406, 0.851106585749055}
{1.7507148006846434, 2.11850928264731}	{1.9088494773698992, 1.07596163347086}
{1.599039178894653, 2.19670297215005}	{11.751079565509567, 18.60101096969}
{3.6654818843837296, 3.4328262424415}	{3.66580128120627, 2.72085469966066}
{1.0995496559005415, 1.91583295815121}	{1.1058520597357073, 0.955753941476601}
{0.919090581157898, 1.48144105813288}	{0.9765478883794573, 1.032745869537}
{0.8826301289129288, 0.901337853337674}	{0.883675974974167, 1.23091572572761}
{0.9188145695957295, 0.621903401999381}	{0.9572000248510002, 0.55380926303068}
{0.8808458019163005, 0.902715733886939}	{0.8834981270746164, 1.37179815979144}
{0.8837189251621675, 0.6715058500121}	{0.8837193982805777, 0.520908103399439}
{0.8836317205973734, 1.24715169869717}	{0.8837168886615705, 0.578570277371635}
{4.271062608607377, 5.62688547401224}	{4.271451426301045, 4.80850814832278}
{0.9409709206306268, 1.10012189942778}	{1.3022458188290398, 1.31805183338475}
{1.133238454121664, 0.672148983004434}	{3.051797349332807, 0.80764209092488}
{2.2001948140414735, 1.56216088329013}	{3.4835297196222546, 2.00280226455135}
{0.8936002986570729, 1.12423361355002}	{0.9337017209815908, 0.655938949670525}
{0.9472468867860198, 1.21585255336876}	{1.1375763657498215, 2.5680265827378}
{1.5379445313081743, 1.56837336433822}	{1.537987071888399, 1.28721222273325}
{1.8620861574802376, 1.11850107810634}	{3.5269133147111864, 2.6915155925295}
{0.8853888406499527, 0.705864717635284}	{0.8909954185105148, 0.407750893497725}
{3.723126364816403, 4.49833869386298}	{4.216286720361634, 5.28353537869945}
{1.5379159225449055, 1.32708026632985}	{1.537986123240813, 1.0138278078445}
{1.0772142658838038, 1.05771282158082}	{1.8163173731449302, 1.85727527468922}
{0.8819309058530185, 0.560091456290701}	{0.9019571786108771, 0.568919835744135}
{0.9036646438190213, 1.00604814338214}	{0.9078932546700338, 0.673790811871307}
{1.073732579291856, 1.73980112378011}	{1.1049801209469323, 1.2813376366987}
{1.8066723267190703, 2.8935546853356}	{1.945229016126286, 3.0843739197358}
{1.8457460704255253, 2.83348776894474}	{13.784186137904788, 19.3491970189335}
{0.8962993588518552, 1.89475559259748}	{1.1140447692943736, 1.89034933100326}
{0.8831053512641176, 0.841758647159835}	{0.8836768702880067, 0.715194285162653}
{0.9481077722612502, 0.706701968021782}	{1.160349304534423, 0.924658401078909}
{22.13720178689957, 26.7091297775202}	{22.139467562181192, 18.2221357314856}
{3.7881272327816173, 4.80295540474786}	{4.255564297720007, 3.98278250807889}
{0.99796383566976, 1.14718632246405}	{1.75585235749909, 1.91023039815681}
{0.9005173710830507, 1.43753017135825}	{1.0248876884297473, 1.10889739901687}
{1.1417000676402773, 1.44339103201361}	{2.677733321083632, 3.57431640962825}
{0.8906062444392977, 0.93325560599938}	{0.9016102187981496, 0.836940351514225}
{0.8795257412733604, 0.61203432666363}	{0.8826692350009118, 0.695499252332512}
{1.5073754831991044, 1.8791059686484}	{1.5370140896331437, 1.64171837292398}
{0.9083509562995654, 0.659456303972707}	{0.9083633905237188, 0.749555850533062}
{0.9808178859905118, 0.989035298189325}	{0.9808223705193253, 0.604740586019942}
{1.1673886581323483, 1.41259331408132}	{1.4725460893047881, 1.38557264767897}
{0.9110605800082934, 0.929111629196958}	{0.9419369665323889, 0.899135838090931}
{1.8097204043405088, 0.73771483356654}	{4.31609047300463, 1.67326573314019}
{3.815105194009444, 2.04177446729758}	{4.241364847368682, 2.1998721449215}
{2.922836901861951, 3.03723419516434}	{8.427660156863903, 8.73715122749598}
{0.9447971502189292, 0.926570777895901}	{0.9564820906775138, 1.3245865061626}
{0.9188206274673317, 1.26254135739782}	{0.9572362890271614, 0.987032366538933}
{3.618695720034327, 10.0721679236061}	{4.107269001970489, 7.00818025455796}
{1.5377574686607927, 1.09291520963738}	{1.5379750238333003, 0.94103451855171}
{0.9030881124402919, 0.61981530027932}	{0.9715347449671488, 0.454745340889379}
{0.9213495395240445, 0.936468324061527}	{1.049875467682477, 1.44610558905002}
{1.1247469787223747, 2.78494823127114}	{1.160192039927653, 1.31423441520998}
{0.8795639417644455, 0.903873755511241}	{0.8804393962363478, 0.624414844942183}
{1.133238454121664, 0.901932042730835}	{3.051797349332807, 1.60824547056548}
{0.9614975277560115, 2.34926576552008}	{0.9764171021126502, 1.49462111155457}
{0.9112775538714287, 1.19900432145429}	{0.9574585632403179, 0.961438148429646}
{0.9391957861273066, 1.46260571570378}	{1.2903590553727193, 1.58133670098498}
{0.9092241348667007, 1.37520798199734}	{1.2791137737859561, 1.37588649674434}
{0.9608509462712091, 1.14673588605564}	{0.9608858018254582, 0.753155030660376}
{0.9354878668567609, 1.16383011283189}	{1.0868974767950836, 1.19326680585786}
{0.8795640084519984, 0.879035916051365}	{0.8804411116242079, 0.664627465984037}
{0.8940954779940194, 0.850596650063715}	{0.8947945897505082, 0.732861277094536}
{1.0969278166932324, 1.53827905847205}	{2.9628466080536557, 2.72214850789813}
{0.8793480541737577, 1.7975436544502}	{0.8801908603800203, 1.2257542865833}
{0.9329218182890499, 0.834387537819119}	{1.619215528062916, 1.64736243243657}
{9.214535841859664, 9.13449047732319}	{21.244549771556063, 21.7075440884158}
{0.8800964805940653, 0.951338374532195}	{0.883145135178862, 0.834795683193541}
{0.8800374364767656, 2.56842415446183}	{0.8890333680690913, 2.05541811114902}
{8.020444039363154, 4.85901483721175}	{9.051617513443405, 6.06619433301112}
{0.9589108934764642, 1.70324568073315}	{0.9608366904950615, 1.25276533551694}
{3.2078676677128395, 5.17131483152813}	{3.650234402769779, 5.82325975517265}
{0.9585572487155022, 0.898516058656545}	{0.9608255460401217, 0.757778445235125}
{1.0959274909238768, 1.06201811402718}	{1.7578040411939486, 3.05881832237839}
{7.983348464522809, 9.46137865477467}	{9.044729087578837, 8.19322329636556}
{0.8897592691830978, 0.59431827027476}	{1.0245845988384832, 0.865470110613275}
{8.575198408465344, 17.1471846605662}	{9.104107274820118, 15.8112276437326}
{0.945361914814446, 0.663454139821869}	{0.9573534444642247, 0.735065386606245}
{0.88449246863983, 0.658300619002318}	{0.9004168825309372, 0.744675742413229}
{1.0096524850492359, 1.78907408102629}	{2.6776395045993344, 7.76036615247203}
{0.9807783617552651, 1.62391224464826}	{0.9808187141703434, 0.282924344485169}
{0.8916844299816311, 1.17174741872426}	{0.8916851070504778, 0.743173746917717}
{0.967492199192432, 1.00569159463817}	{1.0528321737474935, 0.493802634691218}
{1.1357414415365739, 1.44423885517488}	{1.3847487764625723, 1.66908693301882}
{0.8866594910573267, 1.91548198357506}	{0.9299100893623536, 1.31695407800374}
{1.1060161622696292, 1.32021083389753}	{1.1060421542116263, 1.27161676109827}
{3.6258830250112335, 1.55740427297066}	{4.124294604321488, 2.03753468601812}
{0.8811376877468381, 1.24368135338729}	{0.8868129581351244, 1.10762930524139}
{0.8837178572603646, 1.03677959017905}	{0.8837193234759911, 0.793662787658741}
{3.5860195037942546, 3.65043286032432}	{3.6634653429528665, 3.5264998651535}
{0.8794818495146718, 0.757263499029285}	{0.8819747250572549, 0.493738675715145}
{0.8805784215129254, 0.869440732320729}	{0.8972833337683793, 0.759391581226118}
{0.9149768138164093, 3.03564609273444}	{0.9527859415586875, 1.021906157635}
{4.1137934190838985, 8.05471186761486}	{4.597044652022307, 8.19184973410165}
{1.0049761738693908, 1.65062407583147}	{1.1529759576436422, 1.60061380147207}
{1.1357807390895904, 1.24023382557642}	{1.3849840230110133, 0.838416838095759}
{7.537230899010877, 2.38113918767278}	{8.72467277814019, 1.65941042295097}
{2.722047838415287, 6.75979656423246}	{4.421463239590984, 9.56171511555828}
{0.9477015402182758, 1.16984253620402}	{0.9595667280893122, 0.856078406864532}
{0.8804084007694842, 2.54247354162585}	{0.8870216628433351, 1.76334757905943}
{0.884143554885907, 1.194044411745}	{0.891162912403832, 0.938094654308768}
{0.8940433188361766, 0.588664573879015}	{0.8947924849552021, 0.532056741709782}
{0.8796846356704219, 1.23657561691408}	{0.8827411944269133, 1.03320083026553}
{0.9481077722612502, 0.708002091158944}	{1.160349304534423, 0.94286897303534}
{1.0504023910271123, 1.86680842970051}	{1.10382416307526, 3.0328141124871}
{0.8869203195237771, 2.3326992443936}	{0.9316414565194948, 1.45112434398076}
{0.894816697089906, 1.6665360902784}	{0.8948175451273084, 1.01523399335668}
{3.268771479885435, 2.88447114316461}	{3.652750696135911, 3.14557787007604}
{0.9184905645812064, 2.77281046590204}	{0.955095369036994, 2.92530763138033}
{0.9903857581611278, 0.688145363882454}	{1.1507411638879295, 0.958745692438485}
{0.8805229747638377, 1.34412313579824}	{0.8959251595910899, 1.08954567863228}
{0.8795817455843044, 0.724766879530159}	{0.8806413804201775, 0.521709304110108}
{0.8900250494285419, 3.39742602200228}	{0.891576612693384, 2.04607487278033}
{0.9608658317694804, 3.2291104431374}	{0.9608926362181791, 1.82757883897365}
{0.8800374364767656, 0.319372766372626}	{0.8890333680690913, 0.505475763808134}
{1.955415632469282, 2.55409390925004}	{1.9555389954946008, 3.06033770570329}
{0.8796846356704219, 1.42822479869679}	{0.8827411944269133, 1.14678391639577}
{1.9342831133646379, 2.41446327087745}	{1.954930903770794, 1.74936098675269}
{0.9184905645812064, 0.811784046978711}	{0.955095369036994, 0.734657943249275}
{0.8853698903636245, 0.772308664608667}	{0.8909859988657232, 0.577385318653331}
{1.5379583872355105, 1.96968022698955}	{1.537987478477515, 1.68100227420403}
{0.8837614006539005, 0.604018872807147}	{0.9410959844883972, 0.941579998252463}
{0.8804084007694842, 1.57021492679779}	{0.8870216628433351, 0.516939407341884}
{9.214535841859664, 7.74375569815932}	{21.244549771556063, 28.0531221409378}
{0.8844034014329305, 1.49121382290456}	{0.8987504925822165, 0.962017514358846}
{0.8948093237853337, 0.822271234630729}	{0.8948159595062241, 0.818071142183435}
{1.1193340301217136, 1.80923192267967}	{1.859579647930231, 4.67254667417206}
{1.0746767283873535, 1.87373861498167}	{1.1038698956678805, 1.57952818929526}
{1.4076342135992546, 1.69897814947657}	{1.8948867147109312, 2.21738181343306}
{0.9807857507302138, 0.646460284911271}	{0.9808202849384048, 0.530714347830975}
{18.048363371549808, 40.2696140804172}	{21.110459954663, 29.6643024143942}
{1.9293878659822958, 2.28068654677872}	{1.9547837327141853, 1.83849167197243}
{2.727782130840527, 1.89977654392842}	{4.424313592184182, 4.34765473174916}
{4.113815286219781, 8.20474951350898}	{4.266446734694462, 7.77227214441763}
{0.8793260893509665, 0.718106111258353}	{0.8794878187039734, 0.441879675467581}
{0.9193457296327072, 0.66144636342718}	{0.9562946325329805, 0.715074183892323}
{22.132132967077414, 19.0629530787106}	{22.13911544527851, 19.9897731031958}
{0.9675678958099316, 1.34063386184833}	{1.0532896589903706, 0.733515285024573}
{9.119368039306611, 10.0787838640724}	{9.122893086441417, 9.21501797614695}
{1.629191274186586, 1.38712715914789}	{6.024384549395426, 9.90916909585607}
{3.536310048992726, 2.30888549407113}	{3.6616901447457395, 1.67272244624119}
{1.162655097972075, 0.711630603134323}	{1.1626705654346388, 0.571224480730742}
{2.237101765650149, 1.41259561780689}	{6.3853636497078, 13.313022471647}
{0.8796267872524959, 1.06214498333689}	{0.8825994822450086, 0.61327829377365}
{0.8806933260775595, 1.64647496253189}	{0.8889765215281583, 1.66797870863781}
{0.9186830860913339, 0.971260973504539}	{1.0727620467338177, 1.28652480463583}
{0.8809943002547194, 1.28464083749748}	{0.8825946391698682, 1.01822004528441}
{0.9192314657117429, 1.34462664077945}	{0.9558983699119925, 1.04103397976996}
{0.8869313908176515, 1.22108059436334}	{0.8939537013974281, 0.690365631100925}
{0.9771763239268952, 1.08431655267903}	{1.5509416784934333, 1.84349787145632}
{0.9519184270553507, 1.78391301662587}	{1.4157711308321816, 2.14824933954705}
{0.8814593977278382, 0.96650748979538}	{0.8834692182209118, 0.724880782389385}
{0.9182165392483462, 1.02987920595016}	{1.0549677338299372, 0.754262896931307}
{0.8794762068656138, 0.668939408070579}	{0.8819859566320885, 0.529424945629932}
{4.062868931909342, 4.36471728672047}	{7.034893735741407, 6.28105900986125}
{0.8816636854293691, 0.499388071184484}	{0.8910938129574362, 0.782557984689513}
{1.8115149250573894, 0.967145864070982}	{1.946128257606947, 0.79467438083765}
{0.8913299088869201, 0.338597823690613}	{0.891674682422537, 0.587463608200739}
{0.8805707023849003, 0.31728258188982}	{0.8971763006492016, 0.331784369657932}
{1.116098014259239, 0.735520644779321}	{1.1610868274153414, 0.606968268233067}
{0.9887792864963727, 1.83437708283766}	{1.0922930707812253, 1.51134718189896}
{0.9603994529480504, 1.43607489505979}	{0.9604087520885638, 1.38830010570939}
{0.9494945683827022, 1.56251399933861}	{0.9596891878053226, 1.23346290886248}
{0.9214147713997343, 0.577679121189299}	{1.0515582021974978, 0.801301500636552}
{0.9773682996360432, 0.830266527205268}	{1.7183876613293017, 0.807851860447437}
{22.12825533958506, 42.4824122353832}	{22.137335106547077, 42.9336816650763}
{1.9551657268241498, 3.19565573044529}	{1.9555211900278044, 1.77989961342381}
{4.1137934190838985, 4.58022336900663}	{4.597044652022307, 4.14706581149775}
{0.8921626571390288, 0.47683379091721}	{1.0512974189068447, 0.534779269495223}
{0.8806933260775595, 0.584797817717867}	{0.8889765215281583, 0.622748880878613}
{1.399923926819928, 2.04976480730166}	{2.857897712371478, 8.28105948024193}
{0.9563663062135757, 0.60204432982384}	{0.9602780674500387, 0.453923648183803}
{1.1059444106106082, 1.93706864201785}	{1.106034524955901, 1.58033917399484}
{6.1490693175382765, 9.72306513228479}	{20.344543450675044, 36.1733919081933}
{0.9449690450683158, 2.81626577328435}	{0.9568892827142018, 1.69057558438356}
{1.1884362927624657, 1.5788121525635}	{3.523993794145395, 3.9208084418103}
{0.9903857581611278, 0.830211601764827}	{1.1507411638879295, 0.620656487500248}
{0.8882799660282102, 0.929812426072558}	{0.9457515015019407, 0.800052416373718}
{7.55259527735563, 8.78223385172828}	{8.76148447829465, 13.0766578560432}
{0.8795635688210103, 1.50003779854444}	{0.8804297708152862, 1.83517397921911}
{0.8948119465448858, 1.15043434572365}	{0.8948172307999562, 1.38862809491613}
{0.931249861226978, 1.15882996761193}	{1.5752493763900381, 2.7626897253888}
{0.8884698822413992, 1.3553426418789}	{0.8915527295338012, 1.08239357821401}
{1.1625206153276755, 1.38167526995207}	{1.162641645089038, 1.22518276080994}
{0.9909479003316893, 0.896319840811808}	{1.0934352265337002, 0.934918833298387}
{0.8814593977278382, 1.14488918271971}	{0.8834692182209118, 0.715642507002801}
{19.279345091972345, 11.4089175119254}	{21.95089565834344, 11.0468991942451}
{1.1987370372308945, 1.03956754756552}	{3.068626982443362, 4.47333007217511}
{0.8893210971151058, 1.34616840967846}	{0.8911400617438405, 1.11466847614813}
{1.2207179004512907, 0.950164812523042}	{3.2218685933400417, 1.90275363746945}
{19.110262733297894, 21.4149869554109}	{22.039889653738715, 15.2455123733573}
{0.9783548429199884, 0.477753559198573}	{0.9807508735060684, 0.385000954331161}
{22.132087579849955, 28.3937159269729}	{22.139109321242724, 24.9838622748301}
{0.9386391841075238, 1.34536689822968}	{1.698080958540872, 2.67559298661409}
{4.269663498046536, 2.23286556169426}	{4.271112221632955, 1.68166582872465}
{1.0756970384421605, 0.748086638536924}	{1.1040593611284282, 0.474708617050349}
{0.9603660515724984, 1.21760656704476}	{0.9604007337150979, 1.19394126205272}
{0.9659425823821812, 1.08039853041432}	{1.308795227833706, 2.1328836797877}
{2.816893777393541, 0.734001994663911}	{17.454826118490143, 5.76623243065868}
{1.5379104191354922, 3.68363243141964}	{1.5379859213646359, 2.31861998802668}
{0.949605236688153, 0.590540193006567}	{0.9601121456345619, 0.911253594166011}
{1.1168616232116417, 1.30155920725941}	{1.1580613943099003, 0.575602118972194}
{4.93920615425179, 13.8935102956164}	{8.665354163282508, 25.5723108281925}
{1.1086653703208773, 1.28280508120935}	{1.1502191464746934, 1.13789177570161}
{0.9779148465674709, 1.60276337176712}	{0.9807370078418042, 1.22690938826742}
{0.8821798089689938, 2.42344805887295}	{0.9090376915995115, 2.20865114973656}
{1.0425543415796672, 1.16315020317243}	{1.4823738466167484, 1.2355816221807}
{4.2712732523475605, 5.27031923256627}	{4.27145839753488, 3.88029382557392}
{0.9069169696245257, 1.15337779328505}	{0.908319412276659, 1.25108518089201}
{2.2032183330849273, 7.53952660822875}	{4.445907288890619, 11.4337270541387}
{0.9081839777189457, 2.51349097669175}	{1.009699215457929, 1.95039535959574}
{0.9495242819299121, 0.770578422239903}	{1.1387444297540397, 0.846737949727433}
{1.5073754831991044, 1.34739246158531}	{1.5370140896331437, 1.08184750731283}
{1.1625716975995757, 1.05781084418085}	{1.16266529468072, 1.13161366737688}
{0.9317437693529513, 0.438097548736182}	{1.5548793588136545, 0.98040727706662}
{1.9550750845514107, 2.51915020514466}	{1.9555027855004665, 1.49934778749578}
{1.4112311164476006, 1.72836992899834}	{1.50610429862732, 1.53596557552744}
{0.9006353132302038, 0.856249975636907}	{1.0256349513336493, 1.33913825646703}
{1.1401337980687285, 1.05279301591473}	{2.5507860664676216, 2.7779483913548}
{0.8831313348082083, 0.887931689706158}	{0.8935057425047653, 0.689963147922525}
{7.791041996881999, 7.32431381067966}	{8.989632425282103, 6.90018253647032}
{3.9106741432218777, 2.71371937197464}	{4.451321616585115, 2.65346779444043}
{1.0628780028272427, 1.21387140536193}	{1.096186062734112, 0.872684129787165}
{0.885773749197577, 1.0665148373965}	{0.9057981574342293, 0.868259073143077}
{2.3409834557792006, 2.59306079237432}	{3.761101583056892, 3.44779540143597}
{0.8794104707964675, 0.862514416458611}	{0.8799275416491446, 0.450137682068729}
{0.8802339731258264, 0.675677540680903}	{0.885392674350638, 0.518391096204564}
{1.301237581750615, 0.719036261923511}	{1.9102356994913892, 1.21219366453007}
{0.8945106514718355, 1.61848627792808}	{0.8948087344463405, 1.23972800197923}
{0.8814237241329332, 0.49189341437323}	{0.8834502290470829, 0.669260234275714}
{1.399923926819928, 0.732936745153034}	{2.857897712371478, 2.60427843294811}
{0.8862041281152454, 1.24974580939297}	{0.9135970658787105, 1.23465412163092}
{0.9044533176668188, 1.31799408177972}	{0.9081082874454641, 0.897699045361253}
{3.2929113464137045, 2.21438091954486}	{3.641436121781012, 1.45849453167846}
{3.802250912875727, 5.45457693461343}	{4.238956256947107, 5.97100479559174}
{1.0962634188527227, 0.602677110423893}	{1.7664697052492937, 1.92778368728045}
{0.8820430638038006, 0.652799412514153}	{0.9210148783792009, 0.585603553178875}
{0.883717057047106, 1.11412620885186}	{0.8837189530007535, 0.648704905866936}
{1.1193904181698802, 0.892485267016022}	{1.8610301041071247, 0.758414608739468}
{0.8900162408935153, 0.95056279650955}	{0.8915750560920815, 1.02423246810686}
{0.8936034054646074, 1.44372864910132}	{0.9067492053392968, 0.948082813955328}
{1.9551534013409217, 2.67813026221313}	{1.9555194342930933, 2.11899530647823}
{0.966354185631244, 1.31629565139471}	{0.98034656128401, 1.11931439932931}
{0.8796958073481969, 0.725666812504702}	{0.8821306237450535, 0.679027721433401}
{3.280373468730336, 4.29542917530623}	{3.639107913058203, 2.84437901185568}
{1.2983120962038073, 0.940695700575295}	{1.7051649601735785, 1.18791992702033}
{0.8828875568497914, 0.929114039686258}	{0.9293017116090412, 0.768238796095901}
{0.88371916374266, 1.00406880405595}	{0.8837194060433282, 0.803634531962705}
{0.9495521760210864, 0.528994407826921}	{0.9596993679459114, 0.581579561649221}
{0.8905775920230438, 0.843199413854399}	{0.9347547595889015, 0.838150542556854}
{3.625017397654717, 3.60381542005496}	{4.122415185943133, 5.32078435648336}
{1.9632576466683596, 4.81344758474177}	{3.011940992904151, 5.50074036145078}
{0.8866739622417833, 0.954243596343903}	{0.942532215957808, 0.614706444176135}
{1.1495006907105874, 1.68158892573638}	{1.1622518793834888, 1.11512809152559}
{0.880562962048124, 0.767423712065543}	{0.8969766740383285, 0.722570765920256}
{0.887088501234898, 0.629291744548602}	{0.9293153119339281, 0.742601560759767}
{1.1060302435215017, 0.988815805442816}	{1.1060426202292701, 0.695064277423831}
{0.88299012615433, 1.40749559119165}	{0.928819600320209, 1.5355216115536}
{0.880347681122115, 1.45229192456969}	{0.8845801908299776, 1.09981703634051}
{0.8816603756640884, 1.27842923263236}	{0.8909682730182148, 1.80290398882839}
{0.8794964434790208, 0.860000412452837}	{0.8820667549187858, 1.53771739955951}
{0.9112775538714287, 0.784539527734441}	{0.9574585632403179, 1.11111563739069}
{1.068776336018067, 1.70647633804611}	{1.1047753494946062, 1.28679070964661}
{1.0628289053006796, 1.02807603113142}	{1.0960792811790532, 0.917889915874216}
{0.9187476723466442, 0.993659584032492}	{1.0752115601454642, 1.48102275181799}
{1.016123821457638, 4.44537017047623}	{1.145487430360623, 4.34390150766936}
{1.412458685974497, 1.51944805339063}	{1.5090454473239283, 1.38436845725014}
{0.9909479003316893, 0.768167226067905}	{1.0934352265337002, 0.628238430883602}
{4.269663498046536, 5.01307403268904}	{4.271112221632955, 3.61047936154014}
{0.9367890228428742, 0.515884807092964}	{1.6494287098521025, 1.57306058732784}
{0.8841105755912098, 1.06632730237472}	{0.888803682104821, 1.49936494883041}
{4.632846386036645, 5.43178349038777}	{4.633012166356493, 4.13617701398484}
{0.9108716384486372, 0.763644508398478}	{0.9415644587778803, 0.554931527266777}
{1.1059226336027583, 1.15928542490982}	{1.1060194788339324, 0.946186718748981}
{0.8835922923047042, 2.92238324142093}	{0.8837156754119027, 1.14835736199412}
{0.9807871303826501, 1.16061322387613}	{0.9808204798365673, 0.82748283928712}
{0.9480173574096802, 1.14349205038499}	{1.158015757581995, 1.48843203441599}
{1.100532248470564, 1.62316393228775}	{1.1058830243075868, 1.16526130604425}
{0.8805229747638377, 0.536504456231659}	{0.8959251595910899, 0.419377496780468}
{1.1625478305661683, 1.72200642425482}	{1.1626604485812617, 1.03877955591473}
{0.8893210971151058, 1.02006014128741}	{0.8911400617438405, 0.656066202281902}
{0.9110873223594521, 1.182141731402}	{0.956993776538482, 0.753866107889241}
{0.9608888346730767, 0.880155132106076}	{0.9608941054679769, 0.798111897236484}
{0.88299012615433, 0.77631098182207}	{0.928819600320209, 0.685076309153306}
{2.1891685501271616, 1.59719140039033}	{3.4120089585087663, 2.37090095781036}
{0.8806960975455612, 0.741892425812477}	{0.8913938647717127, 1.05934539215205}
{0.907014611824033, 0.699448636547006}	{0.9083233524638035, 0.459498318249251}
{0.8948093374154399, 0.972098573863697}	{0.8948159807306618, 0.742960390501447}
{0.8900250494285419, 1.09398954605102}	{0.891576612693384, 0.962956310861004}
{0.8918565924048584, 1.0517661401863}	{0.8941348688997686, 1.19869949418301}
{1.1625684521743334, 1.5151215963814}	{1.1626648323778923, 1.16889854134898}
{0.8844682952289388, 0.721901609684549}	{0.900467123291545, 0.761732663365253}
{0.9108397164243468, 1.16840513399787}	{0.9413718103663272, 1.16076973957107}
{1.230833741008656, 0.350269232880447}	{3.289606899165517, 1.01438340328585}
{1.0892195868449273, 0.6649869304952}	{1.1596464353284839, 0.640240779172668}
{21.15148830265699, 39.7528131801708}	{22.108094515337704, 39.237923389365}
{0.8811168655448026, 0.818677005523971}	{0.8862605773782974, 0.890577388850277}
{0.8942003800433975, 1.0519188177253}	{0.9499141859463317, 1.12586804269681}
{0.8805706348831025, 0.695134693585703}	{0.8970825132399399, 0.690525500288312}
{4.271090949796498, 4.60473266888894}	{4.271452465913127, 3.2365522494114}
{4.098164377873928, 3.46402634666391}	{4.615422847501601, 3.04861883902132}
{0.914466245820368, 0.734851153672529}	{1.0380458115025881, 1.1254844600517}
{0.8793267174976719, 0.967661054189051}	{0.879511760146989, 0.803922428620571}
{0.8829680689675495, 0.568035371426344}	{0.9285250778895391, 0.549282589089448}
{0.9757625357340547, 0.637719855054628}	{0.9806585633441224, 0.609188906156345}
{2.3409834557792006, 4.47702257297102}	{3.761101583056892, 7.44603154931229}
{0.8937850891059351, 0.704658144404748}	{0.9385874816043374, 0.574243500899848}
{0.8974030834609759, 1.50114102146099}	{0.9532884401284156, 1.25613541270554}
{1.4058259341072374, 2.20029383293}	{3.014468820778669, 16.8960863079129}
{3.268771479885435, 5.49014561663424}	{3.652750696135911, 4.51581840053914}
{0.9608846081612413, 0.586219358367394}	{0.9608939629176227, 0.396539217627517}
{1.0446361176816727, 1.14717166700853}	{3.0086455290120915, 2.69514325362503}
{1.1460537761275242, 0.563955313548569}	{1.8646744758241136, 2.0063019816399}
{4.270236104050818, 2.73312223036997}	{4.271389772971487, 2.26765532398202}
{0.8810084655491706, 1.15079772163693}	{0.8826866533918323, 0.990043040133103}
{1.750440156780218, 4.07577953405234}	{1.9082531805943936, 3.92760611539168}
{0.9668443331756071, 1.75462085425966}	{1.0485895764704483, 1.57929288429656}
{0.9491871395583301, 0.747871189240978}	{0.9596315828631251, 1.14240606564444}
{0.8794412075300555, 0.449215195913094}	{0.8800072502957741, 0.380945784648488}
{1.1247469787223747, 1.55574355197399}	{1.160192039927653, 1.19574928621738}
{1.0337235506958562, 2.07925715904771}	{1.4777384369809827, 1.82115404894766}
{0.8948121576525312, 1.55182523271478}	{0.8948172606223166, 1.43603820400206}
{0.8796958073481969, 0.978250596514459}	{0.8821306237450535, 0.946100849455355}
{0.8926683912534777, 0.587662159282077}	{0.8946686726057996, 0.832473954494078}
{0.9044739711280798, 1.19869833415496}	{0.9081119372242984, 0.867556394087726}
{0.8824875064541997, 0.831137833797584}	{0.9029696733756187, 0.571597932885893}
{1.105922802392474, 1.08717531700958}	{1.106019742129807, 1.25732392514844}
{7.554699121779487, 10.3024749727139}	{8.766052268170553, 19.9189869050515}
{1.0499204511165032, 0.949594407996157}	{3.1577858574450355, 2.9368540128602}
{1.1357414415365739, 0.400368528123386}	{1.3847487764625723, 0.192973642951747}
{0.8844682952289388, 1.41386926690567}	{0.900467123291545, 1.04644350815118}
{8.712906580278931, 15.1072524255259}	{9.110425859884499, 11.1436645850918}
{1.1193904181698802, 0.888813214593156}	{1.8610301041071247, 1.98863458577928}
{1.2154758772570367, 1.53124405517245}	{5.516770486292202, 20.2660853578036}
{0.8793506658250064, 0.569139342362843}	{0.8802593227092618, 0.419069623170575}
{4.062868931909342, 5.81809678401907}	{7.034893735741407, 12.6693015867367}
{10.178181922269133, 6.80231399986698}	{20.027345888695802, 9.0375423853752}
{0.8999062739860425, 0.979891109211304}	{1.0207956229398396, 1.11592556816699}
{0.9481239397135889, 0.545034601187741}	{1.1607651760155544, 0.815334218331934}
{0.9191075312278837, 0.905981653456662}	{0.95583676562828, 0.680690603146321}
{0.8804418308879361, 0.670152747209498}	{0.8872455196325587, 0.42709796647618}
{4.632413642490933, 3.47791546177506}	{4.63299677849907, 2.12741528487104}
{0.8802736763148195, 0.68212846091589}	{0.8833377129990861, 0.608319564711381}
{1.2983120962038073, 1.00714653801982}	{1.7051649601735785, 1.3358452692818}
{0.8856546877009478, 0.720616048676536}	{0.940305249285438, 0.473618408022433}
{2.1152270248887777, 1.83328993395064}	{3.570481710318681, 3.0753865033566}
{1.4498384530272157, 1.10245944809119}	{1.5322262402400464, 0.718669639217089}
{0.8948121576525312, 1.64929596762309}	{0.8948172606223166, 1.34902354130507}
{0.9608811426635415, 1.41204547538316}	{0.9608938212798042, 1.12798448596911}
{1.412458685974497, 1.36468350068823}	{1.5090454473239283, 1.58239685571877}
{0.9187378745333461, 0.719675598234701}	{1.0748401813133497, 0.923210528426202}
{1.7201020634027697, 0.790122988813596}	{3.985063078713158, 1.61911860251406}
{0.8856925270069131, 1.49452369031031}	{0.9036495929280883, 1.09052581662978}
{0.8916784634911984, 0.875517312074115}	{0.8916837038166766, 0.714145934609332}
{2.2472316089752598, 1.32536927935633}	{3.508767634276378, 1.91107414290267}
{0.9608656575362678, 1.33878684936177}	{0.9608926127091328, 1.20423958439318}
{4.541794664663364, 3.73699353805228}	{4.630369124418648, 3.64705660160849}
{1.7507148006846434, 1.63916075704016}	{1.9088494773698992, 0.884472162684237}
{0.9668443331756071, 0.680035296180834}	{1.0485895764704483, 0.873022522199489}
{0.9491871395583301, 0.837810652278295}	{0.9596315828631251, 1.22468588182262}
{0.879438672999294, 2.52125673986646}	{0.8809079357434603, 1.74891353998572}
{0.9028297046316734, 1.00789824736115}	{0.9071020484031054, 0.588278177309863}
{0.8962993588518552, 1.13755506110696}	{1.1140447692943736, 1.39652104861083}
{1.9549725275681304, 2.42409998878088}	{1.9554326232113277, 2.47228365030223}
{8.923381717908816, 4.52563060431651}	{9.117920725518333, 4.17291856273622}
{0.8867181834630051, 1.30488162667331}	{0.9429105116295283, 0.826565043607082}
{1.1245457500195428, 0.676797661101638}	{1.1601564797737782, 0.226191186547601}
{1.203656430688934, 1.78045940394598}	{1.5013649123441213, 0.73826345652971}
{1.4066423825415442, 1.80462648114175}	{3.0355300879216545, 8.44133264050368}
{0.979231681158946, 1.47884845988673}	{1.1485450403658222, 1.48791716089732}
{0.9798591953090683, 1.43493722059739}	{1.0982852180656058, 1.66228819163725}
{0.8793502422744554, 1.14562416292675}	{0.8802483991585794, 1.16194079398414}
{0.8844993248992925, 0.64572745565805}	{0.9005938380099994, 0.68569910878464}
{0.9148878557112592, 0.867042147971927}	{1.0541262082187064, 2.29884650256265}
{0.8821885894597489, 0.746887052649046}	{0.8905504742719174, 0.549489139074056}
{0.8916785540541207, 2.52437239467183}	{0.8916838580439712, 1.60374285460791}
{0.9499145041685649, 0.825035238093009}	{0.9601700950977236, 0.489703789173521}
{2.5141614966364, 3.19034054055236}	{11.35531931416422, 21.1540760524831}
{0.9603960080534163, 2.29634912597868}	{0.9604086112928099, 1.65814569400145}
{1.0622604625077976, 1.00607402729104}	{3.2356022418401995, 2.6355247181738}
{0.8794434060048026, 0.807355243486369}	{0.8800910438704584, 1.17445340832791}
{1.1060180568401592, 1.87199529388303}	{1.1060422237083016, 2.13603200323334}
{1.1626398679900012, 1.21554041984163}	{1.1626700698930656, 0.871079046076894}
{1.0184010747459256, 1.3471947944269}	{1.1466996198990984, 0.854171006628712}
{0.9193457296327072, 0.557961641216247}	{0.9562946325329805, 0.398658991947766}
{0.9005173710830507, 0.656309375085712}	{1.0248876884297473, 0.97068021316792}
{1.1557841243482836, 1.55967215195399}	{1.16247111466064, 1.51858265301109}
{4.926611738651276, 5.33298826322617}	{8.659093839862527, 8.55251471283271}
{0.8860997440972905, 0.680490273033466}	{0.9057059400781217, 0.710698955695639}
{0.8844340429894819, 0.583318157056964}	{0.8988669405554224, 0.635720412622416}
{0.8798847417724905, 0.403581045310093}	{0.8870670488390445, 0.427092448049148}
{1.2540632024193226, 0.852868575561996}	{5.8836375227653965, 5.57572573554472}
{1.0334846739746129, 0.620683508513721}	{2.9383242786863595, 1.07232466743006}
{0.9608656575362678, 2.27615579470243}	{0.9608926127091328, 0.953751113580835}
{0.8799863585011888, 0.769883256947272}	{0.8887112692269131, 0.561662230693607}
{0.892738301693705, 0.798467366246277}	{0.8946816545554456, 0.65646324042706}
{1.1626398679900012, 1.35295472308426}	{1.1626700698930656, 1.05592940306236}
{3.7881272327816173, 9.46466416728959}	{4.255564297720007, 3.71820082391395}
{0.8805707023849003, 0.807585614848499}	{0.8971763006492016, 0.727051166141398}
{0.8837178064201767, 4.76223932813051}	{0.8837193162339316, 3.32434167519456}
{9.122761243566526, 8.15484081447556}	{9.123706236733113, 7.55305025327675}
{7.554699121779487, 8.44441759309836}	{8.766052268170553, 7.40113793980534}
{0.8853303474594724, 0.627304781859807}	{0.8912085234773908, 0.430347891227022}
{0.9807869136058546, 0.775065030997056}	{0.9808204505871739, 0.665964932862025}
{2.1999924414214327, 1.98059038124828}	{3.482318258431691, 2.14903615122224}
{1.37636174761396, 1.97623795662796}	{1.5315430293700614, 1.64027382645804}
{0.8795858611398223, 0.977693854088984}	{0.8807982424032914, 0.652936667940365}
{0.8914400846814476, 2.30155872237452}	{0.8916780726465887, 1.71072889371782}
{22.13720178689957, 35.6410862108933}	{22.139467562181192, 32.7519810332942}
{0.8810084655491706, 2.14658907872337}	{0.8826866533918323, 0.955619440758759}
{9.119366943673285, 9.48298411270987}	{9.122891397112024, 7.91936649156847}
{0.8893717557589476, 0.546939662864724}	{1.0144262472440126, 0.474435284333122}
{1.9156369116455918, 1.63720287617972}	{14.224919326361887, 14.7307464534296}
{1.6765889168973291, 0.688642786853253}	{1.9440561592425738, 0.868127032500847}
{0.9219709877210921, 2.0141092111796}	{1.4509885767105122, 1.96075191398469}
{3.802250912875727, 4.30862198932584}	{4.238956256947107, 4.41189739914234}
{1.0959274909238768, 1.23089824599266}	{1.7578040411939486, 1.40113112381964}
{0.9051076782737998, 1.73926959106279}	{1.1002256218834672, 0.714591055102545}
{1.0055889148356896, 0.981248881496752}	{2.570782965998542, 4.2375162929731}
{4.271090949796498, 5.31424572133718}	{4.271452465913127, 3.71948137371263}
{0.8857752745524983, 0.610217165459581}	{0.905837393771354, 0.561836722835533}
{1.1060065334763671, 1.36156884760859}	{1.1060417606747113, 1.45061687366742}
{3.223733434459019, 4.3480589865178}	{18.194895428501116, 22.1582591173825}
{0.8948165368928336, 0.783889207194685}	{0.8948175403347408, 0.825682215668745}
{4.086423499660997, 7.79262947242862}	{7.189142519301459, 13.0184407096172}
{0.8908597649461006, 0.441463342574056}	{0.8916555918250041, 0.34600866979639}
{0.8806022708781653, 0.560059763577155}	{0.8969353465833633, 0.543851689365857}
{0.9389973197382432, 0.731011594113132}	{1.7073174303198349, 1.18751025517202}
{0.8903338731778736, 0.949785711151172}	{1.0216252715174525, 0.622447890560316}
{0.9188206274673317, 1.40916016759897}	{0.9572362890271614, 1.33397211983415}
{0.9608509462712091, 0.810206622298323}	{0.9608858018254582, 0.693170767046695}
{0.9214048763871244, 0.915988182980874}	{1.0513036751722293, 0.560341097137518}
{0.9083562396626237, 0.952668038340656}	{0.90836579244711, 0.840892531876138}
{21.15148830265699, 35.1307905039918}	{22.108094515337704, 31.4279830963467}
{4.269666022999388, 3.49657774183969}	{4.271116160318831, 2.42641930914242}
{1.0755360198627197, 0.888935902720291}	{1.104030906711235, 0.697126517320307}
{0.8844695139361701, 0.585730910859584}	{0.9004984718040228, 0.85944094735065}
{0.9472468867860198, 0.712884220050846}	{1.1375763657498215, 0.719120755394973}
{0.8803209147820666, 1.45102682675035}	{0.8833133582952104, 1.00190188987477}
{0.9584374723855327, 0.905316428180319}	{0.9603518201618269, 1.00282647778141}
{0.8969918275485548, 0.691679279617748}	{1.0488369605413563, 3.1826279262687}
{1.1884362927624657, 0.892817133810115}	{3.523993794145395, 2.41336497241233}
{0.8837170603515274, 1.03674933668046}	{0.8837189581553363, 1.31344589036889}
{0.9449659079599476, 0.915818587499418}	{0.956882536941897, 0.831645351639108}
{0.8867181834630051, 1.37741574648631}	{0.9429105116295283, 0.706336070830421}
{8.37774645455481, 14.5426231081628}	{21.079794511560053, 31.796220695699}
{0.9393132815757573, 0.654232587079496}	{1.3928415044900542, 0.943607080829765}
{0.967492199192432, 1.40009257542896}	{1.0528321737474935, 0.9450207515223}
{0.8948158620728897, 1.03690733507488}	{0.8948175179581598, 0.775264860467402}
{2.813101531756095, 1.69590275261292}	{14.147135261480566, 28.1170234191797}
{0.8926036992722551, 1.44058803437347}	{0.8947447439310253, 0.917551246103896}
{1.0425543415796672, 1.28192267820233}	{1.4823738466167484, 1.55185558902376}
{0.9906014921973788, 0.712051190545445}	{1.0932630369677143, 0.753919815149623}
{3.6643146773859185, 11.2351815129437}	{3.6654918019682796, 5.96405729656542}
{1.9632576466683596, 0.818589044611659}	{3.011940992904151, 1.57884619372806}
{4.631701424760157, 4.26444604688472}	{4.63294119190648, 4.16084655108716}
{2.383859992525944, 2.06861209018368}	{4.155414155112344, 5.27692539045937}
{0.8852702064464103, 2.32452001258588}	{0.8909329367833352, 0.908494197440043}
{1.3500204553671586, 2.05003461570261}	{1.848616911857336, 2.63482305904039}
{1.82800147937873, 5.26932522283325}	{1.9514731291691938, 2.51828694489358}
{0.8935589725363873, 1.15154291363942}	{0.9067271190027825, 0.626447731415273}
{0.9603994529480504, 0.896959652313286}	{0.9604087520885638, 1.00654553849898}
{0.8803209147820666, 0.49536216773815}	{0.8833133582952104, 0.66934796989735}
{1.0472688366457537, 0.580751520465906}	{1.1036227808779067, 0.452606639146887}
{0.9659641016427114, 0.930150911427674}	{1.3096108994126956, 3.44240692228308}
{0.9896323547095656, 1.24083557543719}	{1.0968451583297554, 0.952611445799545}
{0.8804106134957604, 0.747223297283755}	{0.8889516576729176, 0.6672324045995}
{0.8940954779940194, 0.675783212717419}	{0.8947945897505082, 0.747753585369026}
{1.629191274186586, 1.35726654674138}	{6.024384549395426, 6.34530123421605}
{3.480411943292253, 3.69775298712973}	{3.6591770574749005, 1.89689535069926}
{0.9083616962818923, 1.76494411136808}	{0.90836621478888, 1.28260161244973}
{0.9044739711280798, 0.832648519510151}	{0.9081119372242984, 0.474987433655656}
{4.383265283287754, 4.41504159508036}	{4.624079799989653, 3.39855047830028}
{1.0746767283873535, 1.01012193764893}	{1.1038698956678805, 1.03769397943223}
{0.8999467222604269, 2.04023068899119}	{1.0560756127280855, 2.26260225226569}
{3.6643350203669667, 3.19154875429466}	{3.6655264457592014, 2.18221119431359}
{0.8916797344849705, 0.703578804056193}	{0.8916846641978624, 0.714273915536503}
{0.8905947997713588, 1.60870185102831}	{0.9015411505874648, 1.16203082099139}
{1.1625208262681501, 1.76845385350585}	{1.1626419741360805, 1.10342800951676}
{0.8862058474421116, 1.22173832731967}	{0.9136622356859007, 2.35907579406031}
{0.9083631743557179, 0.746052322573825}	{0.9083662741810715, 0.779536723583959}
{0.8948157322591537, 0.695705160799396}	{0.8948175131963297, 0.583134207409562}
{4.271062608607377, 4.35915696696658}	{4.271451426301045, 4.21368381583881}
{0.9283128446881657, 2.64736209273438}	{0.9746654112657582, 2.23624446524121}
{1.9554940075054117, 3.13657237359421}	{1.9555415396599547, 2.18141214778137}
{0.8822195789063753, 1.28173222692449}	{0.8925437052504336, 0.486087920155699}
{0.9110557110257611, 0.994096541390598}	{0.9419078193909716, 0.897217149766777}
{2.2514883766078504, 1.79820791219569}	{3.510883551596325, 1.47369865640378}
{0.9667769673323536, 0.709312765928464}	{0.9798494121215199, 1.02570128260135}
{0.9571013173890474, 0.687031302199257}	{0.960773552577495, 0.556797758836244}
{0.8801215701967912, 0.0888905161752262}	{0.8830771552037568, 0.159197012138189}
{1.0104390701481711, 0.909395000122031}	{2.697925872234622, 2.49064708780748}
{0.8804482829230857, 1.17883772365968}	{0.8872863987130097, 1.03736881375887}
{0.9213495395240445, 1.50533444359187}	{1.049875467682477, 2.00493658159996}
{0.8797256569458516, 0.381521069167445}	{0.8852476404290022, 0.328156174750602}
{0.8885162875649117, 0.882035080337927}	{0.9426494799181421, 0.671894071883139}
{1.1557841243482836, 1.83178693829741}	{1.16247111466064, 1.29324475064125}
{0.9512226502237813, 1.10998513815356}	{0.9605856437202454, 0.69856740640002}
{0.8906045091922375, 1.02351159624682}	{0.9015998311060359, 0.660501715986272}
{0.9807679579712363, 1.6224796083687}	{0.9808108529214037, 1.33643097526028}
{3.6656549190536993, 6.33314690694513}	{3.6658070077716305, 5.93351246102204}
{1.1081372425669154, 2.48677092180281}	{1.1489537987928116, 1.97411530029794}
{0.8827541538157642, 0.910143311345555}	{0.9258046587614069, 0.382880065834364}
{1.2026501731981754, 0.532892919639808}	{1.5008647305543705, 0.584811462831508}
{0.9604001307687985, 2.85938990742506}	{0.9604087769523983, 2.11952690471972}
{2.9820830900031905, 3.48216184325339}	{3.6385459371669384, 2.9187675070028}
{0.9672338532444277, 0.737244935760763}	{0.9799342530964189, 0.773864234005715}
{9.149649478892632, 22.1150325781125}	{17.150736079752452, 19.2635065117826}
{0.8837178572603646, 0.508205807415987}	{0.8837193234759911, 0.629155225899467}
{0.8887899314962021, 1.22986937552698}	{0.9444818710278986, 0.730490261888014}
{1.1679366865712693, 1.54570285829744}	{2.7289421956765167, 4.90668377355684}
{0.9941213187048187, 1.14805403891432}	{2.6139316530327235, 1.66785388607738}
{0.8811376877468381, 1.18313052936911}	{0.8868129581351244, 0.577947751210694}
{0.8799863585011888, 0.96161438837301}	{0.8887112692269131, 0.778663268181292}
{1.1024493626457457, 1.32157378173133}	{1.9751153458565784, 9.27238135350605}
{3.665363562868036, 3.51405339775601}	{3.6657964453059635, 2.46095344287453}
{1.1625206153276755, 2.00933313698937}	{1.162641645089038, 1.47168089207993}
{0.8815614455154316, 0.849733090900221}	{0.890080402801739, 0.7590276303934}
{3.9186275013356413, 1.96179610284821}	{4.470161879108429, 2.64250630298755}
{2.2392071688744415, 3.09090600563727}	{6.439675052470398, 33.043121196232}
{4.111585601077507, 0.440791069944094}	{8.776671093615182, 3.27567548550521}
{0.8852798428563275, 1.19689236119945}	{0.8908809304064533, 1.35904040446107}
{1.9551680244720373, 2.66272067404421}	{1.9555215000462538, 1.73448122236019}
{0.9736171552539308, 0.763679602866674}	{2.304220886328676, 1.77063069928274}
{1.1060326754784118, 0.996696619831979}	{1.1060426902539144, 0.892528970703212}
{0.8964020426816499, 0.969246176728351}	{1.1166930293799497, 1.10961058278689}
{0.8885343999481494, 0.61605682577605}	{0.9584475505501299, 0.280067759457924}
{5.86404952616792, 7.89425716875886}	{20.194932447007854, 29.7324083317394}
{0.9110284670662424, 0.774465241872882}	{0.9417431659381602, 0.648861376986287}
{0.8885343999481494, 1.80482499618798}	{0.9584475505501299, 0.966073509199945}
{0.9603659911845797, 1.23327724381945}	{0.9604006395156983, 1.02225538674593}
{0.9589108934764642, 1.43364767719848}	{0.9608366904950615, 0.804270373663705}
{0.907014611824033, 1.03321925676697}	{0.9083233524638035, 0.802917696585357}
{9.122830124768408, 4.39894502414249}	{9.123708763434779, 3.57474943158373}
{9.120846900704626, 9.81458582855077}	{9.123569842182098, 7.65219388711004}
{7.55259527735563, 11.5053228542933}	{8.76148447829465, 10.5802403257611}
{0.8795603907816051, 1.51787269942247}	{0.8803454623541157, 1.57630778940545}
{3.1354949205071945, 2.95166811323891}	{3.5449183529834745, 4.01970505975083}
{22.13184410498426, 26.4606218057614}	{22.139074638848125, 21.6353170699759}
{0.9083629313437672, 1.84590717959147}	{0.9083662652669023, 1.2682248835019}
{1.5699787582834157, 1.26353130464614}	{3.4305457109947803, 3.27019326702529}
{3.86947650112295, 5.4021543440164}	{4.258636559258671, 4.68868692993638}
{0.9608658317694804, 1.27865796955454}	{0.9608926362181791, 1.22625238366017}
{3.6257518555511403, 3.50460769731527}	{4.12401254861688, 2.84544292001371}
{1.1583934261983084, 1.13199570608145}	{5.095224805116673, 4.8684405506283}
{0.949605236688153, 0.60425520367749}	{0.9601121456345619, 0.566330215161882}
{0.882254801184083, 1.02916566232483}	{0.8938870992528587, 0.581571501583712}
{1.9717621475737772, 0.831138332293416}	{3.5485073938633866, 1.79262817167268}
{1.4092783368220818, 3.32157270132877}	{1.8957039612941537, 3.40059452637107}
{1.8839346839518676, 0.844500929712136}	{1.9529804719833415, 0.798030704978251}
{0.9603659911845797, 1.50691784358806}	{0.9604006395156983, 0.970210655620926}
{2.5445557612874166, 3.67376722920109}	{4.080286530101045, 4.34775472505678}
{0.8797427682283191, 0.658180438857847}	{0.8856961988858357, 0.352281089436383}
{0.8869076553413089, 0.796654812478995}	{0.8939419031716792, 0.736068142889659}
{1.4066423825415442, 0.960372443216428}	{3.0355300879216545, 3.9571305555369}
{3.66484080730775, 6.88155733732339}	{3.6657559840793836, 4.82264135202274}
{0.9608852900358684, 1.29729981497669}	{0.9608939879301618, 0.795089441683202}
{11.348748987388479, 8.37690672492485}	{20.95749303387029, 12.2206937418779}
{1.230833741008656, 0.529334315924239}	{3.289606899165517, 2.65681818181818}
{0.8888741502496579, 0.345606326889279}	{1.0241968992227009, 0.588629879196261}
{1.5379159225449055, 1.276974527955}	{1.537986123240813, 0.783639133484335}
{0.8916785524055675, 1.98317054334619}	{0.8916838555021088, 1.19965876960222}
{0.980768685784315, 1.03656029076172}	{0.9808120945502082, 0.965518880867022}
{0.8812217523351238, 1.34172055720422}	{0.883278364407389, 0.916166967467913}
{0.8823548948212392, 1.45688778160126}	{0.8906377703573161, 1.00188628486785}
{4.113815286219781, 5.59272524537813}	{4.266446734694462, 4.75507458575757}
{1.1625716975995757, 2.71975107993766}	{1.16266529468072, 1.5437485218801}
{0.9761034116365149, 0.723633634612727}	{0.9806723188192711, 0.655528426120589}
{1.1027596711357415, 1.27664926378567}	{1.9868853977087564, 5.95113829465304}
{1.1625208262681501, 1.08485258512927}	{1.1626419741360805, 0.979000933176613}
{0.931249861226978, 1.10134975358905}	{1.5752493763900381, 2.56910298656342}
{1.1059211770523556, 3.01407351333401}	{1.106016969344917, 2.04683067659426}
{0.8804936316488863, 0.714337364036603}	{0.8908978808708939, 0.927179058758006}
{0.8801367468958814, 0.644448304599862}	{0.883486750992476, 0.512016929499066}
{1.9551534013409217, 2.69604719217725}	{1.9555194342930933, 2.68714462049009}
{0.8841056945324306, 0.754740139441767}	{0.8887742250687649, 0.88114714591733}
{1.5326218937138496, 2.59560103874106}	{3.410936553415791, 4.18526812158947}
{0.8918599565094065, 1.0871943948306}	{0.8941421854458392, 0.475314557503938}
{0.8802612480937787, 1.26468244097688}	{0.8830089502018277, 0.955303027554013}
{2.8814529246217737, 2.57587152388078}	{14.600848609425004, 21.4946591554216}
{1.7884290725189527, 2.5565809362161}	{7.5940541559971235, 10.6273182685649}
{1.162572302593661, 0.775141780972229}	{1.1626653763117345, 1.32846307658875}
{0.9659641016427114, 0.889215667183824}	{1.3096108994126956, 3.27414890807309}
{2.237101765650149, 2.74509806532275}	{6.3853636497078, 22.8474517509506}
{0.9584374723855327, 1.70971831318134}	{0.9603518201618269, 1.60199101153407}
{0.9282056694804922, 0.876102361836137}	{1.5325680228696705, 1.63702001017329}
{0.960850422044348, 2.5585722493731}	{0.9608848986356008, 1.10799769700659}
{4.086423499660997, 4.44156918530802}	{7.189142519301459, 10.0436217745227}
{0.8806022708781653, 2.05172302957451}	{0.8969353465833633, 1.4473659219375}
{4.4585656312910995, 11.8543772074733}	{4.6274651802934335, 8.65923071084858}
{3.664334650055502, 3.63837336752817}	{3.6655258747852937, 1.88238579307423}
{9.123273197879048, 11.715776424241}	{9.123723179810666, 8.14677552787082}
{0.8794102573563533, 1.14389004626505}	{0.8799194466694901, 0.581250582841232}
{1.5051642133457797, 1.96400790942149}	{1.536924857548108, 1.56151298963521}
{0.8816321916076324, 0.588499799809688}	{0.889893320037575, 0.505209422958027}
{0.9608905514280143, 1.00626170467277}	{0.9608941558445312, 0.658475717589854}
{0.904221994734423, 1.80883634180538}	{0.9082300408450609, 1.63993133464185}
{0.8853242338708344, 1.76880380597336}	{0.8911716281624429, 1.88415602718518}
{2.1988600833914695, 5.20349649798488}	{3.4754746621723873, 5.89484979792676}
{0.9761034116365149, 1.13796528355129}	{0.9806723188192711, 0.905357226082284}
{21.08011806180874, 51.8662581855622}	{22.105214489007654, 42.9732658521048}
{0.8820192297406605, 0.986066463721419}	{0.8980526290673008, 0.614402643220413}
{0.8910669686281435, 1.17847193319551}	{0.8916650991336367, 0.713067244559808}
{1.1234718732685292, 0.773269017674242}	{1.1599552604889702, 0.921976196567043}
{3.6655051654378057, 6.71264573816083}	{3.665802135202373, 4.39729399204185}
{1.0934991084311803, 0.80621593231279}	{1.6933828163446325, 1.09459761983046}
{1.2154758772570367, 3.04983464049031}	{5.516770486292202, 17.4201022037493}
{0.8904775324584303, 0.765532924734222}	{0.9619822421938015, 0.792055302254928}
{3.2929113464137045, 1.03103736790219}	{3.641436121781012, 0.972411131635317}
{1.8115149250573894, 1.19729041959708}	{1.946128257606947, 1.67400068266815}
{0.8944399809607558, 1.59757044746937}	{0.8948066098031973, 1.43138756435183}
{1.4112311164476006, 2.30341404500123}	{1.50610429862732, 2.42097517524496}
{0.8795853606846252, 2.00102178820781}	{0.8807792620225362, 1.52238919976839}
{0.9566386545841092, 1.25058816449626}	{0.9602890576116068, 0.58011591639778}
{0.9027692016920574, 0.851066149281574}	{0.9069584806117423, 0.661031094359941}
{1.1442335415007505, 0.50703678009748}	{3.415709617117185, 1.1671441000418}
{0.8872112239594817, 0.862960087885368}	{0.955206145458668, 0.858907029777197}
{0.8937850891059351, 1.05834908013083}	{0.9385874816043374, 0.939836368136561}
{0.8800634318549964, 1.16988006038018}	{0.8822571835598516, 0.919774724492445}
{3.7139859824204358, 4.18371437263019}	{4.252501088213321, 4.17763976237284}
{0.9044533176668188, 1.12071326344647}	{0.9081082874454641, 0.441599523273946}
{8.014589861276617, 8.76752152240556}	{9.05058299167469, 8.12322022380424}
{1.100532248470564, 1.47039349325721}	{1.1058830243075868, 0.663572631767755}
{0.9149462211347185, 0.681616848779297}	{1.0563397889078567, 0.735696754742168}
{0.9083631743557179, 0.815375170932662}	{0.9083662741810715, 0.493432832272561}
{1.1059609115471338, 3.89928016417541}	{1.1060380327691306, 2.33972644028372}
{1.4076342135992546, 4.29315929815733}	{1.8948867147109312, 5.40400318231717}
{1.0935600557946323, 0.780155738739471}	{2.2523495336747303, 1.19626371467361}
{0.8835130975144201, 0.762022936857331}	{0.8837128472487235, 0.474161610767038}
{1.537639224361412, 2.00904792831894}	{1.537920818028483, 1.07272008316954}
{0.8802736763148195, 0.925864704290218}	{0.8833377129990861, 1.37110542040119}
{0.8979545938541886, 0.455949173164583}	{0.9676869510901238, 0.497111391389741}
{0.8807351977290956, 0.922506080029186}	{0.8892569050238337, 0.541053453927701}
{0.8999062739860425, 0.227131791451965}	{1.0207956229398396, 0.233727488385524}
{1.057480588706109, 0.541669015442165}	{1.6069910343515175, 1.31516155744739}
{0.8827541538157642, 1.02642017817023}	{0.9258046587614069, 0.749458722901674}
{0.9012294882720862, 0.928993199974603}	{0.9080817689424977, 0.724337726391851}
{2.3395064639332994, 6.13258438775269}	{3.7521879837687595, 16.0474271828926}
{0.9194704053381735, 0.337351327471975}	{0.9563566052567329, 0.428668811737014}
{1.1511490590961801, 3.53892203631248}	{3.6692215797746717, 19.5313707020545}
{4.445964415313548, 7.793845501913}	{4.626956679363988, 8.0848956541681}
{1.0628867713299472, 1.22656809699535}	{1.0962049177801485, 1.16710739443846}
{1.6514090284760616, 1.36652695853585}	{6.173160424843565, 8.66193494456469}
{0.8793480541737577, 1.48349433339817}	{0.8801908603800203, 0.808928375910096}
{0.8867827999582398, 1.29284305912381}	{0.8938754422338653, 1.28856456661723}
{0.8856925270069131, 0.314898148077035}	{0.9036495929280883, 0.200558415483257}
{0.8829039491924493, 0.379470614893547}	{0.9164688763041422, 0.943252899245823}
{3.6656549190536993, 6.98930783768544}	{3.6658070077716305, 6.17411994037381}
{1.1290880563550003, 1.00546558612225}	{1.1615993990359232, 0.679691810683225}
{0.9386391841075238, 1.50934778412887}	{1.698080958540872, 2.65333370098997}
{0.8916785431719115, 1.30331155453811}	{0.8916838410984858, 1.0000349774301}
{1.0063615841940705, 1.62367098531808}	{2.7988181039438924, 4.25092396724636}
{1.1626375003006857, 1.10852159390288}	{1.1626699830414373, 1.12972786549731}
{4.632604395337533, 7.56310448651352}	{4.633004443359522, 6.07435872799413}
{0.8828745375026505, 1.32519072060356}	{0.8835268118637719, 0.62616691197618}
{0.8906062444392977, 0.927143500871113}	{0.9016102187981496, 1.39234905547968}
{0.8906045091922375, 0.933004530436941}	{0.9015998311060359, 0.84356942755794}
{0.8828651314315307, 0.575985615904509}	{0.8835045303511483, 0.662249519509263}
{0.8882264597022544, 1.97222148471939}	{0.9453563155862764, 1.65167168080723}
{0.8822589374755374, 0.617751795328071}	{0.8940439894652233, 0.378952252607784}
{0.8805785316847186, 0.455032367885622}	{0.8926052564476584, 0.953263366319437}
{0.9108716384486372, 0.787850819895642}	{0.9415644587778803, 0.882060084446141}
{0.882254801184083, 0.901435544938308}	{0.8938870992528587, 0.594717005831333}
{4.631000688673816, 2.79945479729625}	{4.632586393405387, 2.20453454038392}
{1.630661858527617, 1.70539373610377}	{7.307064745861692, 5.30687061285616}
{9.119366943673285, 5.13092927862928}	{9.122891397112024, 5.58486990101274}
{9.122761243566526, 9.87506365710962}	{9.123706236733113, 9.44792408474583}
{0.8837186995675427, 1.58833295948397}	{0.8837193892156996, 1.48257703210517}
{1.9554824649449554, 1.67623297945922}	{1.9555412073088005, 1.33040515403036}
{0.8806479991731253, 1.13512044768347}	{0.8893834785424004, 0.783949574310308}
{0.9614936012972483, 0.736486151614617}	{0.9764086589880681, 0.559842181662077}
{9.119360806958753, 9.16256649896319}	{9.122881824422047, 5.12543122512163}
{1.0055889148356896, 1.75972535190286}	{2.570782965998542, 2.75575569569332}
{2.922836901861951, 1.60408070169809}	{8.427660156863903, 4.30746290393313}
{0.8864896819621725, 0.918862131367025}	{0.9059106240934044, 0.828798848668561}
{18.08798401425918, 32.9355578445385}	{21.205387532376704, 44.2936473466912}
{0.8918276366477761, 0.989037132201827}	{0.8940654934506913, 0.809255449893761}
{22.137024160611816, 24.9384719286608}	{22.139461046490045, 21.8917817344224}
{0.9604044907993884, 2.86280634009212}	{0.9604089188157575, 1.99450844945861}
{0.9092241348667007, 1.3138706595244}	{1.2791137737859561, 1.66322097796234}
{4.2044567733628195, 3.86191795994833}	{4.26953483240285, 3.94186247423704}
{0.882989838395813, 0.692036267421564}	{0.8836945964936717, 0.92696300365081}
{0.8828659219057624, 1.0231993284352}	{0.9287437371076922, 1.06284683239018}
{0.9566386545841092, 1.72932338088062}	{0.9602890576116068, 1.6067959167692}
{1.1355215555672806, 1.67653479894038}	{1.3834198586140554, 1.63750696092227}
{0.8821375293901328, 1.9282175547082}	{0.8928076325026043, 1.60490936787224}
{0.8857752745524983, 0.590494771782313}	{0.905837393771354, 0.450624513268608}
{0.8804418308879361, 0.703529053158717}	{0.8872455196325587, 0.725558007101427}
{0.9800767146194905, 0.661549846863009}	{1.5703634507756528, 1.04754349084303}
{0.9608846081612413, 1.46811517775415}	{0.9608939629176227, 1.43798257684114}
{0.8828875568497914, 0.488912575524482}	{0.9293017116090412, 0.419297153240836}
{1.0151128653186414, 0.631178497023629}	{2.628461166165538, 1.0019414319798}
{0.8810069836251118, 0.931987037679773}	{0.8826776971344675, 0.732250914887727}
{0.9807686102017577, 2.74730718762198}	{0.9808119766486202, 1.58022534334911}
{0.8896964233017939, 2.94703616780309}	{1.0229637765597217, 2.99102350831694}
{3.664802946841845, 8.63980831551292}	{3.6657506356778358, 6.01796179916275}
{0.9332454589404899, 1.19019263458678}	{1.6275623595064928, 1.96198146615641}
{0.8832584242304624, 1.35166104330124}	{0.9305114939143696, 1.77521319638967}
{0.9292839309823927, 1.18857715498847}	{0.9751768586147692, 1.00477654192742}
{1.105922802392474, 1.27258343287661}	{1.106019742129807, 0.858343050819045}
{0.8795640084519984, 0.898669161872398}	{0.8804411116242079, 0.784251919121119}
{0.9492654281129851, 1.2479106245349}	{0.9605117266668257, 1.12925832113034}
{3.9186275013356413, 3.44333754884589}	{4.470161879108429, 3.36488083475271}
{0.8887899314962021, 0.430111958252455}	{0.9444818710278986, 0.219823681060581}
{0.8806960975455612, 0.805135628195264}	{0.8913938647717127, 0.81132924306687}
{0.9110605800082934, 1.34453795960568}	{0.9419369665323889, 0.602189137014227}
{0.8837884383518977, 0.876931977780362}	{0.9417932983357176, 0.494710544794981}
{0.9208779861600972, 0.317516639557681}	{1.0373658875901126, 0.690460176551768}
{9.12086450129076, 14.3995882739545}	{9.123572217004826, 8.30802889576884}
{1.057246497362878, 1.44400114106976}	{1.60094929307671, 2.71032595569023}
{0.9083629313437672, 0.934884796733787}	{0.9083662652669023, 0.565509373021853}
{1.0188339891323268, 1.34911539202822}	{1.1469148092463455, 1.35985729232663}
{22.137024160611816, 47.1740760131561}	{22.139461046490045, 53.3988472413478}
{0.960379685889783, 1.10451902044254}	{0.960407277559539, 0.762875493995857}
{1.162655097972075, 2.31952519616049}	{1.1626705654346388, 1.90743552184459}
{0.9806364919569092, 0.929295409809599}	{1.5739101119887553, 1.3057508715188}
{0.8923059698630764, 0.636708348896618}	{0.8945648372579768, 0.924138273373319}
{0.8806978890991639, 1.75023629952005}	{0.8975383171969585, 1.12084259535758}
{4.189027848916326, 7.61593575044454}	{4.26907097614886, 5.46620598184066}
{1.1724733978690638, 0.936134965898271}	{3.686052929316976, 1.91139842193323}
{0.8936034054646074, 0.74302348481546}	{0.9067492053392968, 0.614518585439066}
{18.645587979698945, 12.4571920509958}	{22.020691216757847, 12.4016869315724}
{1.2588766032187328, 1.10995774152915}	{1.9018952566779537, 1.44509994299335}
{0.9083562396626237, 0.975200897508915}	{0.90836579244711, 0.735941856367588}
{0.8808954549910345, 1.26845514789281}	{0.9016793072430251, 1.30231147039713}
{1.9549648133744701, 0.779825239812255}	{1.955419463012191, 0.89516069585729}
{11.348748987388479, 5.39199900945626}	{20.95749303387029, 6.02706371438989}
{4.632573033425499, 2.31201684086272}	{4.633003292941219, 2.40087240196042}
{22.128271164538624, 32.541157261632}	{22.13735979196688, 26.0221141081996}
{0.8845005508953114, 0.698414908736364}	{0.9006253740102051, 0.964112262582169}
{3.817513897164562, 10.5726217349275}	{4.241790501629881, 9.07799922623587}
{1.003230785532181, 1.79776086007992}	{1.1345163096501074, 1.68353724737441}
{4.63102759386052, 8.67364370397825}	{4.632632292903169, 6.82769989488452}
{0.8869313908176515, 0.672494036755661}	{0.8939537013974281, 0.60774209581943}
{4.271238277808918, 10.2376856027212}	{4.271457351212153, 7.07888629203459}
{0.8831253260274236, 0.513670914878641}	{0.8836805794818066, 0.664389678065943}
{1.1060279055204418, 2.38335771743973}	{1.1060425502839974, 1.86892223063654}
{1.101563651402632, 0.997186951092648}	{1.1059140324768264, 0.861687175390231}
{2.209213036816431, 1.92686587786445}	{4.128663722919185, 3.48411479693111}
{1.186561958070115, 1.95784622201731}	{3.148796469475479, 2.89807466763795}
{3.625017397654717, 2.69184276411697}	{4.122415185943133, 3.38333460088979}
{0.8803236960674439, 1.31333017447862}	{0.8899901130266078, 0.643801145365485}
{1.0962124619998526, 0.96930371844957}	{1.765158954400425, 2.6538930572839}
{0.8838960402186536, 0.605169869514202}	{0.9409159757492392, 0.285480337587742}
