# Supplementary material for: Multiplexed characterization of rationally designed promoter architectures deconstructs combinatorial logic for IPTG-inducible systems
Source: Nat Commun. 2021 Jan 12;12:325. doi: 10.1038/s41467-020-20094-3 (PMC7804116; doi:10.1038/s41467-020-20094-3)
Supplement: Supplementary file 4 — Source Data [file 41467_2020_20094_MOESM4_ESM.zip › source_data/FigureS9.txt]

Name	Flow_FC	RNAseq_FC	Flow_Induced_noBC	RNAseq_Induced	Flow_Uninduced_noBC	RNAseq_Uninduced	Flow_Induced	Flow_Uninduced	Library
Constitutive	0.970899889	0.762	639	11.1	657	14.6	613.9	632.3	Constitutive
C1	12.53239437	8.974192	470	23.19362135	60.2	2.584480137	444.9	35.5	C
C2	13.70103093	6.351322	158	5.188693516	34.4	0.81694707	132.9	9.7	C
D1	12.38533541	10.1754	819	39.51710526	88.8	3.883594015	793.9	64.1	D
D2	9.896039604	11.01606	225	11.95605759	44.9	1.085329827	199.9	20.2	D
M1	21	16.57938	632	28.11702342	53.6	1.695902753	606.9	28.9	M
M2	9.491862568	7.855881	550	5.766232431	80	0.734001995	524.9	55.3	M
S1	13.32967033	11.76749	389	20.70297027	52	1.759335533	363.9	27.3	S
S2	10.39035088	8.234512	262	5.032452137	47.5	0.611141482	236.9	22.8	S
