# Supplementary material for: Multiplexed characterization of rationally designed promoter architectures deconstructs combinatorial logic for IPTG-inducible systems
Source: Nat Commun. 2021 Jan 12;12:325. doi: 10.1038/s41467-020-20094-3 (PMC7804116; doi:10.1038/s41467-020-20094-3)
Supplement: Supplementary file 4 — Source Data [file 41467_2020_20094_MOESM4_ESM.zip › source_data/FigureS5A.csv]

Training Fraction	Value 1	Value 2	Value 3	Value 4	Value 5	Value 6	Value 7	Value 8	Value 9	Value 10	Value 11	Value 12	Value 13	Value 14	Value 15	Value 16	Value 17	Value 18	Value 19	Value 20
0.01	0.07	-0.35	0.07	0.11	Indeterminate	-1.86	0.38	0.18	0.39	0.56	0.33	-0.3	-0.84	Indeterminate	0.21	0.1	-0.27	0.12	-0.29	0.05
0.03	0.74	0.67	0.72	0.66	0.62	0.68	0.49	0.55	0.62	0.7	0.75	0.63	0.72	0.67	0.71	0.66	0.7	0.64	0.72	0.63
0.05	0.75	0.71	0.67	0.71	0.71	0.71	0.78	0.75	0.76	0.68	0.74	0.72	0.69	0.76	0.69	0.76	0.73	0.76	0.74	0.77
0.1	0.77	0.75	0.71	0.76	0.76	0.75	0.76	0.78	0.77	0.78	0.74	0.77	0.75	0.74	0.77	0.77	0.76	0.76	0.77	0.77
0.3	0.77	0.78	0.78	0.78	0.78	0.78	0.78	0.78	0.78	0.79	0.76	0.78	0.78	0.77	0.78	0.78	0.77	0.78	0.77	0.78
0.5	0.77	0.78	0.77	0.78	0.76	0.78	0.77	0.79	0.79	0.78	0.77	0.79	0.78	0.77	0.77	0.77	0.78	0.76	0.78	0.79
0.7	0.78	0.77	0.8	0.78	0.79	0.79	0.77	0.78	0.8	0.79	0.78	0.76	0.8	0.75	0.77	0.76	0.8	0.78	0.78	0.77
0.9	0.77	0.78	0.79	0.77	0.8	0.83	0.77	0.76	0.81	0.71	0.8	0.81	0.77	0.79	0.77	0.8	0.82	0.75	0.75	0.76
