# Supplementary material for: Multiplexed characterization of rationally designed promoter architectures deconstructs combinatorial logic for IPTG-inducible systems
Source: Nat Commun. 2021 Jan 12;12:325. doi: 10.1038/s41467-020-20094-3 (PMC7804116; doi:10.1038/s41467-020-20094-3)
Supplement: Supplementary file 4 — Source Data [file 41467_2020_20094_MOESM4_ESM.zip › source_data/FigureS10.txt]

Concentration	Architecture	GFP	OD
1e-04	C1	223	0.246999994
1e-04	C1	221	0.250200003
1e-04	C1	207	0.227799997
1e-04	C2	153	0.223199993
1e-04	C2	152	0.230000004
1e-04	C2	142	0.183400005
1e-04	D1	323	0.228400007
1e-04	D1	369	0.245499998
1e-04	D1	360	0.240199998
1e-04	UV5	354	0.298000008
0.001	C1	207	0.233199999
0.001	C1	199	0.252299994
0.001	C1	200	0.243000001
0.001	C2	154	0.213300005
0.001	C2	157	0.233099997
0.001	C2	143	0.190500006
0.001	D1	305	0.218600005
0.001	D1	374	0.246099994
0.001	D1	305	0.216700003
0.001	UV5	358	0.274399996
0.005	C1	217	0.224999994
0.005	C1	200	0.233199999
0.005	C1	188	0.221699998
0.005	C2	152	0.193000004
0.005	C2	163	0.239199996
0.005	C2	143	0.173800007
0.005	D1	354	0.205699995
0.005	D1	410	0.218500003
0.005	D1	383	0.207800001
0.005	UV5	481	0.256399989
0.01	C1	253	0.226500005
0.01	C1	281	0.230499998
0.01	C1	256	0.234599993
0.01	C2	184	0.226500005
0.01	C2	202	0.227899998
0.01	C2	177	0.196899995
0.01	D1	544	0.214699998
0.01	D1	654	0.217500001
0.01	D1	820	0.225899994
0.01	UV5	882	0.300999999
0.1	C1	1162	0.250499994
0.1	C1	1072	0.2403
0.1	C1	1111	0.243200004
0.1	C2	413	0.227899998
0.1	C2	429	0.230599999
0.1	C2	372	0.197099999
0.1	D1	2854	0.236399993
0.1	D1	2934	0.232500002
0.1	D1	2763	0.232299998
0.1	UV5	1191	0.287099987
1	C1	1213	0.253800005
1	C1	1335	0.265599996
1	C1	1058	0.238900006
1	C2	387	0.211199999
1	C2	438	0.230000004
1	C2	357	0.201900005
1	D1	2520	0.226899996
1	D1	3252	0.247400001
1	D1	3571	0.255299985
1	UV5	1181	0.272799999
1e-04	D2	167	0.152099997
1e-04	D2	165	0.150900006
1e-04	D2	171	0.150399998
1e-04	S1	264	0.375
1e-04	S1	242	0.342400014
1e-04	S1	251	0.353700012
1e-04	S2	146	0.193800002
1e-04	S2	129	0.175899997
1e-04	S2	129	0.172700003
1e-04	UV5	428	0.405499995
0.001	D2	180	0.173700005
0.001	D2	163	0.161799997
0.001	D2	168	0.164700001
0.001	S1	267	0.385399997
0.001	S1	217	0.284000009
0.001	S1	248	0.343899995
0.001	S2	197	0.346399993
0.001	S2	137	0.216100007
0.001	S2	184	0.316500008
0.001	UV5	455	0.431600004
0.005	D2	175	0.151299998
0.005	D2	171	0.1435
0.005	D2	177	0.150999993
0.005	S1	323	0.373400003
0.005	S1	227	0.225299999
0.005	S1	250	0.255499989
0.005	S2	232	0.287299991
0.005	S2	156	0.234300002
0.005	S2	188	0.274199992
0.005	UV5	417	0.313600004
0.01	D2	202	0.159299999
0.01	D2	191	0.151099995
0.01	D2	188	0.156900004
0.01	S1	512	0.351099998
0.01	S1	348	0.233199999
0.01	S1	351	0.237399995
0.01	S2	330	0.213599995
0.01	S2	341	0.286900014
0.01	S2	225	0.216800004
0.01	UV5	1006	0.45480001
0.1	D2	371	0.154200003
0.1	D2	328	0.149200007
0.1	D2	335	0.150900006
0.1	S1	1733	0.335799992
0.1	S1	963	0.2192
0.1	S1	1199	0.239399999
0.1	S2	1409	0.37470001
0.1	S2	406	0.179399997
0.1	S2	518	0.203099996
0.1	UV5	1651	0.405999988
1	D2	344	0.156399995
1	D2	342	0.159700006
1	D2	355	0.162699997
1	S1	1281	0.254999995
1	S1	932	0.206
1	S1	973	0.217999995
1	S2	1451	0.379700005
1	S2	567	0.211099997
1	S2	1517	0.385199994
1	UV5	514	0.185200006
1e-04	M1	196	0.207300007
1e-04	M1	206	0.250099987
1e-04	M1	305	0.440800011
1e-04	M2	192	0.173800007
1e-04	M2	255	0.226400003
1e-04	M2	456	0.402799994
1e-04	N	1625	0.233199999
1e-04	N	1420	0.214699998
1e-04	N	1243	0.199499995
1e-04	UV5	112	0.044300001
0.001	M1	212	0.242699996
0.001	M1	195	0.231999993
0.001	M1	313	0.431499988
0.001	M2	180	0.178000003
0.001	M2	249	0.228100002
0.001	M2	540	0.426699996
0.001	N	1329	0.221599996
0.001	N	1254	0.217399999
0.001	N	1328	0.224199995
0.001	UV5	444	0.429199994
0.005	M1	215	0.196099997
0.005	M1	213	0.204999998
0.005	M1	463	0.409999996
0.005	M2	207	0.156200007
0.005	M2	303	0.201100007
0.005	M2	925	0.406300008
0.005	N	1091	0.188299999
0.005	N	1132	0.193000004
0.005	N	1155	0.195999995
0.005	UV5	675	0.394600004
0.01	M1	299	0.194299996
0.01	M1	310	0.201199993
0.01	M1	1158	0.407700002
0.01	M2	274	0.166800007
0.01	M2	526	0.212300003
0.01	M2	1820	0.394800007
0.01	N	1136	0.195500001
0.01	N	1290	0.206
0.01	N	1222	0.203500003
0.01	UV5	777	0.333099991
0.1	M1	939	0.170200005
0.1	M1	945	0.172499999
0.1	M1	1636	0.213
0.1	M2	642	0.154699996
0.1	M2	992	0.172600001
0.1	M2	1808	0.204099998
0.1	N	957	0.171299994
0.1	N	931	0.170399994
0.1	N	874	0.167699993
0.1	UV5	912	0.220100001
1	M1	1054	0.184100002
1	M1	1145	0.194499999
1	M1	3559	0.368999988
1	M2	804	0.171700001
1	M2	1460	0.211899996
1	M2	4145	0.374500006
1	N	1317	0.208100006
1	N	1224	0.197699994
1	N	1457	0.214699998
1	UV5	1379	0.302700013
