# Supplementary material for: Multiplexed characterization of rationally designed promoter architectures deconstructs combinatorial logic for IPTG-inducible systems
Source: Nat Commun. 2021 Jan 12;12:325. doi: 10.1038/s41467-020-20094-3 (PMC7804116; doi:10.1038/s41467-020-20094-3)
Supplement: Supplementary file 4 — Source Data [file 41467_2020_20094_MOESM4_ESM.zip › source_data/Figure2.txt]

name	Library	Distal	Min_35	Min_10	Proximal	variant	sum_RNA_exp_Induced_1	sum_RNA_exp_Induced_2	sum_RNA_exp_UnInduced_1	sum_RNA_exp_UnInduced_2	normalized_RNA_exp_Induced_1	normalized_RNA_exp_Induced_2	normalized_RNA_exp_UnInduced_1	normalized_RNA_exp_UnInduced_2	normalized_RNA_exp_Induced_12	normalized_RNA_exp_UnInduced_12	ratio	avg_num_ind_bc	avg_num_unind_bc
COMBO-O2_leftSym-minus35_31A_32C-minus10_7A-lacO2	COMBO	O2_leftSym	minus35_31A_32C	minus10_7A	lacO2	ACAGGTTTCCCGACTGGTTGTTACTCAGTAACAACCGGAAAGCGAATGTAAGTTAGCTCATTCATTAGGCACCCCAGGCTTTGCAATTTATGCTTCCGGCTCGTATAAAGTGTGGAAATTGTAGCGAGTAACAACCACACACAGGAAACA	0.513240747884562	0.379362958095489	0.519863439480228	0.640509410130447	1.35870818915802	1.46051282051282	1.51828261382402	1.86228973135827	1.40961050483542	1.69028617259114	0.833947841314077	7	8.5
COMBO-O3_rightSym-minus35_33T-minus10_12G-O1_rightSym	COMBO	O3_rightSym	minus35_33T	minus10_12G	O1_rightSym	ACAGGTTTCCCGACTAATTGCGTTGGCAACGCAATTGGAAAGCGAATGTAAGTTAGCTCATTCATTAGGCACCCCAGGCTTTTACATTTATGCTTCCGGCTCGGATAATGTGTGGAATTGTTATCGGATAACAATTACACACAGGAAACA	0.210428061938853	0.210661786342382	0.299166696304659	0.343525894972085	0.557068650849361	0.811028681581868	0.873728673993065	0.998806163568905	0.684048666215615	0.936267418780985	0.730612485806931	15.5	14.5
COMBO-lacOsym-minus35_30C_33T-minus10cons-lacOsym	COMBO	lacOsym	minus35_30C_33T	minus10cons	lacOsym	ACAGGTTTCCCGACTAAATTGTGAGCGCTCACAATTGGAAAGCGAATGTAAGTTAGCTCATTCATTAGGCACCCCAGGCTTTTACCTTTATGCTTCCGGCTCGTATAATGTGTGGAAATTGTGAGCGCTCACAATTACACACAGGAAACA	0.157560711150238	0.164340530441625	0.167274671378496	0.225946759090901	0.417112299465241	0.632696067230304	0.488532576056939	0.656943243352148	0.524904183347773	0.572737909704543	0.916482346381704	14.5	13.5
COMBO-lacOsym-minus35cons-minus10cons-O3_leftSym	COMBO	lacOsym	minus35cons	minus10cons	O3_leftSym	ACAGGTTTCCCGACTAAATTGTGAGCGCTCACAATTGGAAAGCGAATGTAAGTTAGCTCATTCATTAGGCACCCCAGGCTTTGACATTTATGCTTCCGGCTCGTATAATGTGTGGGGCAGTGAGCGGCTCACTGCCACACACAGGAAACA	2.36115301000481	3.14449936283648	2.56172376686021	2.01055375695616	6.25070776973891	12.106036015148	7.48161990489726	5.84571211086609	9.17837189244346	6.66366600788167	1.37737573905826	7.5	5
COMBO-lacO3-minus35_30C_33T-minus10_12A-O3_rightSym	COMBO	lacO3	minus35_30C_33T	minus10_12A	O3_rightSym	ACAGGTTTCCCGACTGGCAGTGAGCGCAACGCAATTGGAAAGCGAATGTAAGTTAGCTCATTCATTAGGCACCCCAGGCTTTTACCTTTATGCTTCCGGCTCGAATAATGTGTGGAATTGCGTTGGCAACGCAATTACACACAGGAAACA	0.277830800528642	0.324926068875232	0.730212808056042	0.456021092544456	0.735504703074548	1.25093575739057	2.13261661941755	1.32588746472181	0.993220230232561	1.72925204206968	0.574364063808658	8	7.5
COMBO-O3_rightSym-minus35_31A_32C-minus10_12G-O3_rightSym	COMBO	O3_rightSym	minus35_31A_32C	minus10_12G	O3_rightSym	ACAGGTTTCCCGACTAATTGCGTTGGCAACGCAATTGGAAAGCGAATGTAAGTTAGCTCATTCATTAGGCACCCCAGGCTTTGCAATTTATGCTTCCGGCTCGGATAATGTGTGGAATTGCGTTGGCAACGCAATTACACACAGGAAACA	0.226086112464163	0.25183342862362	0.262730984414238	0.289636038172683	0.598520389750993	0.969535752739249	0.767316674832598	0.842120679554775	0.784028071245121	0.804718677193687	0.974288398498814	13.5	13.5
COMBO-O1_rightSym-minus35_33T-minus10_12G-O3_rightSym	COMBO	O1_rightSym	minus35_33T	minus10_12G	O3_rightSym	ACAGGTTTCCCGACTAATTGTTATCGGATAACAATTGGAAAGCGAATGTAAGTTAGCTCATTCATTAGGCACCCCAGGCTTTTACATTTATGCTTCCGGCTCGGATAATGTGTGGAATTGCGTTGGCAACGCAATTACACACAGGAAACA	0.146113992818811	0.221491530933106	0.218723032464242	0.33758833651051	0.38680926916221	0.852722211432641	0.638789636304006	0.981542632420973	0.619765740297425	0.81016613436249	0.764985987454427	8.5	7.5
COMBO-lacO1-minus35_31A_32C-minus10_7A-lacOscram	COMBO	lacO1	minus35_31A_32C	minus10_7A	lacOscram	ACAGGTTTCCCGACTAATTGTGAGCGGATAACAATTGGAAAGCGAATGTAAGTTAGCTCATTCATTAGGCACCCCAGGCTTTGCAATTTATGCTTCCGGCTCGTATAAAGTGTGGTTAACGGTGTGCATAATAGAAACACACAGGAAACA	0.301583174667101	0.368646187113636	0.573039242172687	0.404141883528571	0.798384638829625	1.41925422876187	1.67358473852203	1.17504796620204	1.10881943379575	1.42431635236203	0.778492384754919	11.5	12.5
COMBO-O3_rightSym-minus35_31A_32C-minus10_12A-lacOsym	COMBO	O3_rightSym	minus35_31A_32C	minus10_12A	lacOsym	ACAGGTTTCCCGACTAATTGCGTTGGCAACGCAATTGGAAAGCGAATGTAAGTTAGCTCATTCATTAGGCACCCCAGGCTTTGCAATTTATGCTTCCGGCTCGAATAATGTGTGGAAATTGTGAGCGCTCACAATTACACACAGGAAACA	0.0667464252909849	0.115559372599383	0.214365999945034	0.217986268729576	0.176698586411309	0.444893054554194	0.62606474315054	0.633798010476564	0.310795820482751	0.629931376813552	0.493380440985306	8.5	9
COMBO-O3_rightSym-minus35_31A_32C-minus10_12A-O1_rightSym	COMBO	O3_rightSym	minus35_31A_32C	minus10_12A	O1_rightSym	ACAGGTTTCCCGACTAATTGCGTTGGCAACGCAATTGGAAAGCGAATGTAAGTTAGCTCATTCATTAGGCACCCCAGGCTTTGCAATTTATGCTTCCGGCTCGAATAATGTGTGGAATTGTTATCGGATAACAATTACACACAGGAAACA	0.218127317850939	0.240015850328966	0.336996902979645	0.382644395851312	0.577450980392157	0.92403915314132	0.984213352679889	1.11254373141928	0.750745066766739	1.04837854204958	0.716101137761776	13.5	12
COMBO-O3_rightSym-minus35_31A_32C-minus10_12G-lacO2	COMBO	O3_rightSym	minus35_31A_32C	minus10_12G	lacO2	ACAGGTTTCCCGACTAATTGCGTTGGCAACGCAATTGGAAAGCGAATGTAAGTTAGCTCATTCATTAGGCACCCCAGGCTTTGCAATTTATGCTTCCGGCTCGGATAATGTGTGGAAATTGTAGCGAGTAACAACCACACACAGGAAACA	0.524408232751087	0.539059439618156	1.02219482748238	0.746335514221538	1.38827200146829	2.07532972257824	2.98536214829619	2.16998055344682	1.73180086202327	2.57767135087151	0.671847038001081	16	15
COMBO-O1_rightSym-minus35cons-minus10_12A-O2_rightSym	COMBO	O1_rightSym	minus35cons	minus10_12A	O2_rightSym	ACAGGTTTCCCGACTAATTGTTATCGGATAACAATTGGAAAGCGAATGTAAGTTAGCTCATTCATTAGGCACCCCAGGCTTTGACATTTATGCTTCCGGCTCGAATAATGTGTGGAAATGTGAGCCGCTCACATTTACACACAGGAAACA	0.266755937221458	0.374016149200929	0.314917275838984	0.438826627125631	0.706186088893389	1.43992809347848	0.919728891066471	1.27589432507512	1.07305709118593	1.09781160807079	0.977451033763104	10.5	9.5
COMBO-lacOscram-minus35_31A_32C-minus10cons-O2_rightSym	COMBO	lacOscram	minus35_31A_32C	minus10cons	O2_rightSym	ACAGGTTTCCCGACTTTAACGGTGTGCATAATAGAAGGAAAGCGAATGTAAGTTAGCTCATTCATTAGGCACCCCAGGCTTTGCAATTTATGCTTCCGGCTCGTATAATGTGTGGAAATGTGAGCCGCTCACATTTACACACAGGAAACA	3.4154145821397	1.40856282699731	2.62667843105799	1.47220138155223	9.04166666666667	5.4228385334594	7.67132268037397	4.28044533303236	7.23225260006303	5.97588400670316	1.21023978911749	6	6
COMBO-O2_leftSym-minus35_31A_32C-minus10_12A-lacO1	COMBO	O2_leftSym	minus35_31A_32C	minus10_12A	lacO1	ACAGGTTTCCCGACTGGTTGTTACTCAGTAACAACCGGAAAGCGAATGTAAGTTAGCTCATTCATTAGGCACCCCAGGCTTTGCAATTTATGCTTCCGGCTCGAATAATGTGTGGAATTGTGAGCGGATAACAATTACACACAGGAAACA	0.325386916252829	0.397216273267814	0.595257247195423	0.705038715809306	0.86140056022409	1.52924645710386	1.73847333844666	2.04990955619885	1.19532350866397	1.89419144732276	0.631046830220588	10	11
COMBO-lacO3-minus35_31A_32C-minus10_7A-O1_rightSym	COMBO	lacO3	minus35_31A_32C	minus10_7A	O1_rightSym	ACAGGTTTCCCGACTGGCAGTGAGCGCAACGCAATTGGAAAGCGAATGTAAGTTAGCTCATTCATTAGGCACCCCAGGCTTTGCAATTTATGCTTCCGGCTCGTATAAAGTGTGGAATTGTTATCGGATAACAATTACACACAGGAAACA	0.271780546409333	0.218780197977595	0.311918063688137	0.246611265697239	0.719487795118047	0.842283826614883	0.910969568294409	0.717025574459086	0.780885810866465	0.813997571376748	0.959322040169876	5.5	7.5
COMBO-O3_rightSym-minus35_31A_32C-minus10_12G-lacOscram	COMBO	O3_rightSym	minus35_31A_32C	minus10_12G	lacOscram	ACAGGTTTCCCGACTAATTGCGTTGGCAACGCAATTGGAAAGCGAATGTAAGTTAGCTCATTCATTAGGCACCCCAGGCTTTGCAATTTATGCTTCCGGCTCGGATAATGTGTGGTTAACGGTGTGCATAATAGAAACACACAGGAAACA	0.119463786432248	0.266956778473258	0.480015416406861	0.360201909291118	0.316257868461038	1.02775927159671	1.40190481913232	1.04729189966448	0.672008570028875	1.2245983593984	0.548758345845742	4	3.5
COMBO-O3_leftSym-minus35cons-minus10_7A-lacO3	COMBO	O3_leftSym	minus35cons	minus10_7A	lacO3	ACAGGTTTCCCGACTGGCAGTGAGCGGCTCACTGCCGGAAAGCGAATGTAAGTTAGCTCATTCATTAGGCACCCCAGGCTTTGACATTTATGCTTCCGGCTCGTATAAAGTGTGGGGCAGTGAGCGCAACGCAATTACACACAGGAAACA	1.31542993719276	1.53239295884322	3.25231639577264	2.05424240389662	3.48235294117647	5.89957325746799	9.4985241572161	5.97273743990472	4.69096309932223	7.73563079856041	0.606409900042698	14	14.5
COMBO-O1_rightSym-minus35_33T-minus10_12A-lacO1	COMBO	O1_rightSym	minus35_33T	minus10_12A	lacO1	ACAGGTTTCCCGACTAATTGTTATCGGATAACAATTGGAAAGCGAATGTAAGTTAGCTCATTCATTAGGCACCCCAGGCTTTTACATTTATGCTTCCGGCTCGAATAATGTGTGGAATTGTGAGCGGATAACAATTACACACAGGAAACA	0.288989005501244	0.330337891096509	0.559564826068776	0.381547207619481	0.765043948613929	1.27177077980866	1.63423215061461	1.10935364186682	1.01840736421129	1.37179289624072	0.74239148416802	8.5	9.5
COMBO-lacOscram-minus35cons-minus10_12G-O1_rightSym	COMBO	lacOscram	minus35cons	minus10_12G	O1_rightSym	ACAGGTTTCCCGACTTTAACGGTGTGCATAATAGAAGGAAAGCGAATGTAAGTTAGCTCATTCATTAGGCACCCCAGGCTTTGACATTTATGCTTCCGGCTCGGATAATGTGTGGAATTGTTATCGGATAACAATTACACACAGGAAACA	1.55979311088939	1.54321456865966	1.96753144801269	2.18162148968466	4.12925840727352	5.94123546917904	5.74625673360759	6.34309384638524	5.03524693822628	6.04467528999641	0.833005363672607	10.5	10.5
COMBO-lacO3-minus35_31A_32C-minus10_12G-O1_rightSym	COMBO	lacO3	minus35_31A_32C	minus10_12G	O1_rightSym	ACAGGTTTCCCGACTGGCAGTGAGCGCAACGCAATTGGAAAGCGAATGTAAGTTAGCTCATTCATTAGGCACCCCAGGCTTTGCAATTTATGCTTCCGGCTCGGATAATGTGTGGAATTGTTATCGGATAACAATTACACACAGGAAACA	0.248669474570882	0.370316411005927	0.456255493343273	0.449796599671555	0.658305586385498	1.42568443855374	1.3325129839817	1.30778966791075	1.04199501246962	1.32015132594622	0.789299674961704	14.5	14
COMBO-lacOscram-minus35_33T-minus10_12A-O3_rightSym	COMBO	lacOscram	minus35_33T	minus10_12A	O3_rightSym	ACAGGTTTCCCGACTTTAACGGTGTGCATAATAGAAGGAAAGCGAATGTAAGTTAGCTCATTCATTAGGCACCCCAGGCTTTTACATTTATGCTTCCGGCTCGAATAATGTGTGGAATTGCGTTGGCAACGCAATTACACACAGGAAACA	0.444063628646581	0.322568794310844	0.479429616409543	0.608952031890634	1.1755747984473	1.24186046511628	1.40019396608215	1.77053622935644	1.20871763178179	1.5853650977193	0.762422254356834	16	16.5
COMBO-O3_rightSym-minus35cons-minus10_12A-lacO3	COMBO	O3_rightSym	minus35cons	minus10_12A	lacO3	ACAGGTTTCCCGACTAATTGCGTTGGCAACGCAATTGGAAAGCGAATGTAAGTTAGCTCATTCATTAGGCACCCCAGGCTTTGACATTTATGCTTCCGGCTCGAATAATGTGTGGGGCAGTGAGCGCAACGCAATTACACACAGGAAACA	1.90627790631053	2.52076702418713	4.59522147397701	2.67449917648655	5.04651162790698	9.70472334682861	13.420533818623	7.77614235500879	7.37561748736779	10.5983380868159	0.695922080136593	4	3.5
COMBO-O2_leftSym-minus35cons-minus10_12G-lacO3	COMBO	O2_leftSym	minus35cons	minus10_12G	lacO3	ACAGGTTTCCCGACTGGTTGTTACTCAGTAACAACCGGAAAGCGAATGTAAGTTAGCTCATTCATTAGGCACCCCAGGCTTTGACATTTATGCTTCCGGCTCGGATAATGTGTGGGGCAGTGAGCGCAACGCAATTACACACAGGAAACA	1.3499702895192	1.16970959521198	1.69419781616324	1.848571418281	3.57379201680672	4.5032753557714	4.94797458969434	5.37474628084854	4.03853368628906	5.16136043527144	0.782455272584868	7	7
COMBO-O3_leftSym-minus35_30C_33T-minus10cons-lacOsym	COMBO	O3_leftSym	minus35_30C_33T	minus10cons	lacOsym	ACAGGTTTCCCGACTGGCAGTGAGCGGCTCACTGCCGGAAAGCGAATGTAAGTTAGCTCATTCATTAGGCACCCCAGGCTTTTACCTTTATGCTTCCGGCTCGTATAATGTGTGGAAATTGTGAGCGCTCACAATTACACACAGGAAACA	0.284949046801226	0.22751429009658	0.242534714875618	0.215750076646777	0.754348919054802	0.875909285408644	0.708332636764354	0.627296251896166	0.815129102231723	0.66781444433026	1.22059220065119	18.5	20
COMBO-lacOsym-minus35_33T-minus10_12A-lacOsym	COMBO	lacOsym	minus35_33T	minus10_12A	lacOsym	ACAGGTTTCCCGACTAAATTGTGAGCGCTCACAATTGGAAAGCGAATGTAAGTTAGCTCATTCATTAGGCACCCCAGGCTTTTACATTTATGCTTCCGGCTCGAATAATGTGTGGAAATTGTGAGCGCTCACAATTACACACAGGAAACA	0.196806602572276	0.45992355371384	0.440354913442075	0.608063619149858	0.521008403361345	1.77066377283415	1.28607468465093	1.7679531573544	1.14583608809775	1.52701392100267	0.750376975833573	4.5	4.5
COMBO-O3_leftSym-minus35_30C_33T-minus10cons-lacO3	COMBO	O3_leftSym	minus35_30C_33T	minus10cons	lacO3	ACAGGTTTCCCGACTGGCAGTGAGCGGCTCACTGCCGGAAAGCGAATGTAAGTTAGCTCATTCATTAGGCACCCCAGGCTTTTACCTTTATGCTTCCGGCTCGTATAATGTGTGGGGCAGTGAGCGCAACGCAATTACACACAGGAAACA	0.578697784366127	0.478657349605557	0.548744741673574	0.499793834624302	1.53199336160797	1.84278717996404	1.60263164792535	1.45315730151014	1.68739027078601	1.52789447471775	1.10438927472247	6.5	7
COMBO-O1_rightSym-minus35_30C_33T-minus10_7A-O1_rightSym	COMBO	O1_rightSym	minus35_30C_33T	minus10_7A	O1_rightSym	ACAGGTTTCCCGACTAATTGTTATCGGATAACAATTGGAAAGCGAATGTAAGTTAGCTCATTCATTAGGCACCCCAGGCTTTTACCTTTATGCTTCCGGCTCGTATAAAGTGTGGAATTGTTATCGGATAACAATTACACACAGGAAACA	0.205801174449726	0.269315653354157	0.302106071618477	0.333531553957908	0.54481983789423	1.03684072494375	0.882313240814949	0.969747482544055	0.790830281418991	0.926030361679502	0.854000380705332	20.5	19
COMBO-lacOscram-minus35_31A_32C-minus10_12A-lacO3	COMBO	lacOscram	minus35_31A_32C	minus10_12A	lacO3	ACAGGTTTCCCGACTTTAACGGTGTGCATAATAGAAGGAAAGCGAATGTAAGTTAGCTCATTCATTAGGCACCCCAGGCTTTGCAATTTATGCTTCCGGCTCGAATAATGTGTGGGGCAGTGAGCGCAACGCAATTACACACAGGAAACA	0.292713414185192	0.421710999748561	0.360155045798022	0.335522948608355	0.774903618952867	1.62354892205638	1.05184766380734	0.975537489294861	1.19922627050463	1.0136925765511	1.1830275748736	9	9
COMBO-O1_rightSym-minus35cons-minus10_12G-lacOscram	COMBO	O1_rightSym	minus35cons	minus10_12G	lacOscram	ACAGGTTTCCCGACTAATTGTTATCGGATAACAATTGGAAAGCGAATGTAAGTTAGCTCATTCATTAGGCACCCCAGGCTTTGACATTTATGCTTCCGGCTCGGATAATGTGTGGTTAACGGTGTGCATAATAGAAACACACAGGAAACA	0.707052832114574	0.674535120948868	0.927323973126893	0.963920602328345	1.87178916935394	2.5968987509424	2.70828790574014	2.8026121258627	2.23434396014817	2.75545001580142	0.810881688049171	9	9.5
COMBO-O3_rightSym-minus35_30C_33T-minus10_12A-lacOsym	COMBO	O3_rightSym	minus35_30C_33T	minus10_12A	lacOsym	ACAGGTTTCCCGACTAATTGCGTTGGCAACGCAATTGGAAAGCGAATGTAAGTTAGCTCATTCATTAGGCACCCCAGGCTTTTACCTTTATGCTTCCGGCTCGAATAATGTGTGGAAATTGTGAGCGCTCACAATTACACACAGGAAACA	0.160191420698364	0.488905037920466	0.424401790195142	1.43926831276579	0.424076607387141	1.88223984619082	1.23948293031208	4.18469199224911	1.15315822678898	2.7120874612806	0.425192123503451	3	3
COMBO-lacO3-minus35_31A_32C-minus10_12G-lacOsym	COMBO	lacO3	minus35_31A_32C	minus10_12G	lacOsym	ACAGGTTTCCCGACTGGCAGTGAGCGCAACGCAATTGGAAAGCGAATGTAAGTTAGCTCATTCATTAGGCACCCCAGGCTTTGCAATTTATGCTTCCGGCTCGGATAATGTGTGGAAATTGTGAGCGCTCACAATTACACACAGGAAACA	0.312030981001343	0.345484662739252	0.72915910992032	0.920515990410636	0.826043237807944	1.33008447043535	2.12953925055836	2.6764126324759	1.07806385412165	2.40297594151713	0.448636973635701	5	4.5
COMBO-lacOsym-minus35_31A_32C-minus10_12G-lacO2	COMBO	lacOsym	minus35_31A_32C	minus10_12G	lacO2	ACAGGTTTCCCGACTAAATTGTGAGCGCTCACAATTGGAAAGCGAATGTAAGTTAGCTCATTCATTAGGCACCCCAGGCTTTGCAATTTATGCTTCCGGCTCGGATAATGTGTGGAAATTGTAGCGAGTAACAACCACACACAGGAAACA	0.329272585072846	0.294434399252329	0.565410387350097	0.536093862536597	0.871687136393019	1.13354560779172	1.65130435340376	1.55870012127186	1.00261637209237	1.60500223733781	0.624682227082369	7.5	9
COMBO-O1_rightSym-minus35cons-minus10_12A-O2_leftSym	COMBO	O1_rightSym	minus35cons	minus10_12A	O2_leftSym	ACAGGTTTCCCGACTAATTGTTATCGGATAACAATTGGAAAGCGAATGTAAGTTAGCTCATTCATTAGGCACCCCAGGCTTTGACATTTATGCTTCCGGCTCGAATAATGTGTGGGGTTGTTACTCAGTAACAACCACACACAGGAAACA	0.928490943321006	0.845986791542377	0.962789542103417	1.00950847286725	2.45800485142511	3.25697205977908	2.81186656251252	2.9351594730778	2.85748845560209	2.87351301779516	0.994423354933898	11.5	11
COMBO-lacOsym-minus35cons-minus10cons-O1_rightSym	COMBO	lacOsym	minus35cons	minus10cons	O1_rightSym	ACAGGTTTCCCGACTAAATTGTGAGCGCTCACAATTGGAAAGCGAATGTAAGTTAGCTCATTCATTAGGCACCCCAGGCTTTGACATTTATGCTTCCGGCTCGTATAATGTGTGGAATTGTTATCGGATAACAATTACACACAGGAAACA	3.69923521501592	2.58089333034461	1.12854776811788	1.37512375958786	9.79302832244009	9.93620414673046	3.29597029734661	3.99819084048382	9.86461623458528	3.64708056891521	2.70479800162995	3	3
COMBO-O3_rightSym-minus35cons-minus10_12G-O2_rightSym	COMBO	O3_rightSym	minus35cons	minus10_12G	O2_rightSym	ACAGGTTTCCCGACTAATTGCGTTGGCAACGCAATTGGAAAGCGAATGTAAGTTAGCTCATTCATTAGGCACCCCAGGCTTTGACATTTATGCTTCCGGCTCGGATAATGTGTGGAAATGTGAGCCGCTCACATTTACACACAGGAAACA	2.08231835429569	1.85427683029668	3.27850223512043	1.83789769379263	5.51254554919313	7.13879683199461	9.57500098091788	5.34371228322782	6.32567119059387	7.45935663207285	0.848018334905118	15.5	17.5
COMBO-lacOsym-minus35_30C_33T-minus10_12A-O2_leftSym	COMBO	lacOsym	minus35_30C_33T	minus10_12A	O2_leftSym	ACAGGTTTCCCGACTAAATTGTGAGCGCTCACAATTGGAAAGCGAATGTAAGTTAGCTCATTCATTAGGCACCCCAGGCTTTTACCTTTATGCTTCCGGCTCGAATAATGTGTGGGGTTGTTACTCAGTAACAACCACACACAGGAAACA	0.244582118414096	0.576638320253027	0.374901518855933	0.401159447263473	0.647485080988917	2.22000498877526	1.0949153465077	1.16637649261699	1.43374503488209	1.13064591956234	1.26807607056776	5.5	5
COMBO-lacO1-minus35_30C_33T-minus10_12G-lacO1	COMBO	lacO1	minus35_30C_33T	minus10_12G	lacO1	ACAGGTTTCCCGACTAATTGTGAGCGGATAACAATTGGAAAGCGAATGTAAGTTAGCTCATTCATTAGGCACCCCAGGCTTTTACCTTTATGCTTCCGGCTCGGATAATGTGTGGAATTGTGAGCGGATAACAATTACACACAGGAAACA	0.233356400192841	0.437419916721083	0.310241084851104	0.349817710104347	0.617767106842737	1.68402682097915	0.906071882443364	1.01709970075524	1.15089696391094	0.9615857915993	1.1968739284269	8	7.5
COMBO-O3_rightSym-minus35_30C_33T-minus10_12A-O3_leftSym	COMBO	O3_rightSym	minus35_30C_33T	minus10_12A	O3_leftSym	ACAGGTTTCCCGACTAATTGCGTTGGCAACGCAATTGGAAAGCGAATGTAAGTTAGCTCATTCATTAGGCACCCCAGGCTTTTACCTTTATGCTTCCGGCTCGAATAATGTGTGGGGCAGTGAGCGGCTCACTGCCACACACAGGAAACA	0.173037689218136	0.137861382863128	0.229594861202806	0.380499001005142	0.458084683148622	0.530753761875043	0.670541260481959	1.10630596702653	0.494419222511833	0.888423613754244	0.556512923404351	8	8
COMBO-O3_rightSym-minus35cons-minus10_12G-lacO3	COMBO	O3_rightSym	minus35cons	minus10_12G	lacO3	ACAGGTTTCCCGACTAATTGCGTTGGCAACGCAATTGGAAAGCGAATGTAAGTTAGCTCATTCATTAGGCACCCCAGGCTTTGACATTTATGCTTCCGGCTCGGATAATGTGTGGGGCAGTGAGCGCAACGCAATTACACACAGGAAACA	2.10779871354907	2.12123664381302	2.81385239144016	2.32728349392514	5.58	8.16656778823064	8.21797195059956	6.76660808435852	6.87328389411532	7.49229001747904	0.917380917994416	14.5	15
COMBO-lacOscram-minus35_30C_33T-minus10_12A-O2_leftSym	COMBO	lacOscram	minus35_30C_33T	minus10_12A	O2_leftSym	ACAGGTTTCCCGACTTTAACGGTGTGCATAATAGAAGGAAAGCGAATGTAAGTTAGCTCATTCATTAGGCACCCCAGGCTTTTACCTTTATGCTTCCGGCTCGAATAATGTGTGGGGTTGTTACTCAGTAACAACCACACACAGGAAACA	0.102372861210632	0.172688519954042	0.182817388992323	0.27534334570478	0.271012863744224	0.664835066171057	0.533925723819444	0.800564483821419	0.46792396495764	0.667245103820431	0.701277480012155	10.5	10
COMBO-lacO3-minus35_30C_33T-minus10cons-O2_leftSym	COMBO	lacO3	minus35_30C_33T	minus10cons	O2_leftSym	ACAGGTTTCCCGACTGGCAGTGAGCGCAACGCAATTGGAAAGCGAATGTAAGTTAGCTCATTCATTAGGCACCCCAGGCTTTTACCTTTATGCTTCCGGCTCGTATAATGTGTGGGGTTGTTACTCAGTAACAACCACACACAGGAAACA	0.10963250683831	0.175841084045457	0.218820070189382	0.220123389011239	0.290231407878467	0.676972150656361	0.639073038982047	0.640011716461629	0.483601779267414	0.639542377721838	0.756168466881098	4.5	4.5
COMBO-lacO2-minus35_31A_32C-minus10_12A-lacOscram	COMBO	lacO2	minus35_31A_32C	minus10_12A	lacOscram	ACAGGTTTCCCGACTAAATTGTAGCGAGTAACAACCGGAAAGCGAATGTAAGTTAGCTCATTCATTAGGCACCCCAGGCTTTGCAATTTATGCTTCCGGCTCGAATAATGTGTGGTTAACGGTGTGCATAATAGAAACACACAGGAAACA	0.270978460298464	0.262937669129036	0.314763382399089	0.229530371447617	0.717364423246776	1.01228606684908	0.919279438928794	0.667362644515544	0.864825245047928	0.793321041722169	1.09013274521313	11	11
COMBO-lacO1-minus35_33T-minus10_7A-O3_leftSym	COMBO	lacO1	minus35_33T	minus10_7A	O3_leftSym	ACAGGTTTCCCGACTAATTGTGAGCGGATAACAATTGGAAAGCGAATGTAAGTTAGCTCATTCATTAGGCACCCCAGGCTTTTACATTTATGCTTCCGGCTCGTATAAAGTGTGGGGCAGTGAGCGGCTCACTGCCACACACAGGAAACA	0.256306273117382	0.0752048387650085	0.246251102911687	0.892392117613131	0.678522571819426	0.28953177646102	0.71918650128506	2.59464209376336	0.484027174140223	1.65691429752421	0.292125654817189	5	5
COMBO-O2_leftSym-minus35_31A_32C-minus10_7A-O3_rightSym	COMBO	O2_leftSym	minus35_31A_32C	minus10_7A	O3_rightSym	ACAGGTTTCCCGACTGGTTGTTACTCAGTAACAACCGGAAAGCGAATGTAAGTTAGCTCATTCATTAGGCACCCCAGGCTTTGCAATTTATGCTTCCGGCTCGTATAAAGTGTGGAATTGCGTTGGCAACGCAATTACACACAGGAAACA	0.251624880001083	0.415000788002256	1.08107965255547	1.03772454819584	0.666129465484824	1.59771521827825	3.15733770829312	3.01719809189053	1.13192234188154	3.08726790009183	0.366642085660228	10	9
COMBO-lacO1-minus35_30C_33T-minus10_12G-O2_leftSym	COMBO	lacO1	minus35_30C_33T	minus10_12G	O2_leftSym	ACAGGTTTCCCGACTAATTGTGAGCGGATAACAATTGGAAAGCGAATGTAAGTTAGCTCATTCATTAGGCACCCCAGGCTTTTACCTTTATGCTTCCGGCTCGGATAATGTGTGGGGTTGTTACTCAGTAACAACCACACACAGGAAACA	0.303634230198028	0.254263978681695	0.296124744007725	0.350975819832221	0.803814421943641	0.978893148987258	0.864844526861781	1.02046692037745	0.89135378546545	0.942655723619617	0.945577227328364	19	17.5
COMBO-O1_rightSym-minus35_30C_33T-minus10_7A-lacO3	COMBO	O1_rightSym	minus35_30C_33T	minus10_7A	lacO3	ACAGGTTTCCCGACTAATTGTTATCGGATAACAATTGGAAAGCGAATGTAAGTTAGCTCATTCATTAGGCACCCCAGGCTTTTACCTTTATGCTTCCGGCTCGTATAAAGTGTGGGGCAGTGAGCGCAACGCAATTACACACAGGAAACA	0.224722432724371	0.160732395688348	0.332912548744069	0.465861136016513	0.594910304547351	0.618805077209152	0.97228482769884	1.35449752356607	0.606857690878251	1.16339117563245	0.521628239571566	7	7
COMBO-lacO1-minus35_31A_32C-minus10cons-lacO1	COMBO	lacO1	minus35_31A_32C	minus10cons	lacO1	ACAGGTTTCCCGACTAATTGTGAGCGGATAACAATTGGAAAGCGAATGTAAGTTAGCTCATTCATTAGGCACCCCAGGCTTTGCAATTTATGCTTCCGGCTCGTATAATGTGTGGAATTGTGAGCGGATAACAATTACACACAGGAAACA	5.93631582133805	4.820329071761	1.44262104455763	0.93571094854269	15.7152777777778	18.5578276902447	4.21323425336164	2.72059217777248	17.1365527340113	3.46691321556706	4.94288482822848	3.5	5
COMBO-O2_leftSym-minus35_33T-minus10_12G-O2_rightSym	COMBO	O2_leftSym	minus35_33T	minus10_12G	O2_rightSym	ACAGGTTTCCCGACTGGTTGTTACTCAGTAACAACCGGAAAGCGAATGTAAGTTAGCTCATTCATTAGGCACCCCAGGCTTTTACATTTATGCTTCCGGCTCGGATAATGTGTGGAAATGTGAGCCGCTCACATTTACACACAGGAAACA	0.072891334286028	0.144661536987469	0.197694547407974	0.127813580716203	0.192966075319017	0.556933735612918	0.577375078496456	0.371619706332559	0.374949905465967	0.474497392414508	0.790204354038729	6	6
COMBO-lacOsym-minus35_31A_32C-minus10_7A-lacOscram	COMBO	lacOsym	minus35_31A_32C	minus10_7A	lacOscram	ACAGGTTTCCCGACTAAATTGTGAGCGCTCACAATTGGAAAGCGAATGTAAGTTAGCTCATTCATTAGGCACCCCAGGCTTTGCAATTTATGCTTCCGGCTCGTATAAAGTGTGGTTAACGGTGTGCATAATAGAAACACACAGGAAACA	0.116685881852961	0.24451693332623	0.085240766392507	0.250696081929467	0.308903889424622	0.94136791253496	0.248949173521751	0.728902232636855	0.625135900979791	0.488925703079303	1.27859079005792	8	8
COMBO-lacOscram-minus35cons-minus10_12G-O3_leftSym	COMBO	lacOscram	minus35cons	minus10_12G	O3_leftSym	ACAGGTTTCCCGACTTTAACGGTGTGCATAATAGAAGGAAAGCGAATGTAAGTTAGCTCATTCATTAGGCACCCCAGGCTTTGACATTTATGCTTCCGGCTCGGATAATGTGTGGGGCAGTGAGCGGCTCACTGCCACACACAGGAAACA	3.04177544159107	2.51594227726368	2.81109370601233	3.21776295311845	8.05252743299155	9.68614851081191	8.20991509604122	9.35568909802143	8.86933797190173	8.78280209703133	1.00985287769374	7.5	8
COMBO-O3_leftSym-minus35_33T-minus10_12A-lacO2	COMBO	O3_leftSym	minus35_33T	minus10_12A	lacO2	ACAGGTTTCCCGACTGGCAGTGAGCGGCTCACTGCCGGAAAGCGAATGTAAGTTAGCTCATTCATTAGGCACCCCAGGCTTTTACATTTATGCTTCCGGCTCGAATAATGTGTGGAAATTGTAGCGAGTAACAACCACACACAGGAAACA	0.255119670001098	0.390167599307069	0.71500505697058	0.642072756864017	0.675381263616558	1.50210970464135	2.08820175521493	1.86683518302913	1.08874548412895	1.97751846912203	0.550561474458608	6.5	5.5
COMBO-O3_leftSym-minus35cons-minus10_7A-O2_leftSym	COMBO	O3_leftSym	minus35cons	minus10_7A	O2_leftSym	ACAGGTTTCCCGACTGGCAGTGAGCGGCTCACTGCCGGAAAGCGAATGTAAGTTAGCTCATTCATTAGGCACCCCAGGCTTTGACATTTATGCTTCCGGCTCGTATAAAGTGTGGGGTTGTTACTCAGTAACAACCACACACAGGAAACA	0.805393173603466	0.398369503060799	0.673803584180684	1.49605984743922	2.13212669683258	1.53368628672272	1.96787115481074	4.34981414373921	1.83290649177765	3.15884264927497	0.580246215239099	7.5	6.5
COMBO-O2_rightSym-minus35_33T-minus10_7A-O2_rightSym	COMBO	O2_rightSym	minus35_33T	minus10_7A	O2_rightSym	ACAGGTTTCCCGACTAAATGTGAGCCGCTCACATTTGGAAAGCGAATGTAAGTTAGCTCATTCATTAGGCACCCCAGGCTTTTACATTTATGCTTCCGGCTCGTATAAAGTGTGGAAATGTGAGCCGCTCACATTTACACACAGGAAACA	0.288053300128512	0.313988865995842	0.337208717500688	0.205114976124109	0.762566844919786	1.2088285229202	0.984831965723685	0.596374553975609	0.985697683919995	0.790603259849647	1.24676653130351	10.5	9.5
COMBO-O1_rightSym-minus35_33T-minus10_12A-O3_rightSym	COMBO	O1_rightSym	minus35_33T	minus10_12A	O3_rightSym	ACAGGTTTCCCGACTAATTGTTATCGGATAACAATTGGAAAGCGAATGTAAGTTAGCTCATTCATTAGGCACCCCAGGCTTTTACATTTATGCTTCCGGCTCGAATAATGTGTGGAATTGCGTTGGCAACGCAATTACACACAGGAAACA	0.187600472514321	0.359281191095333	0.662782223794221	0.273606053860517	0.496636908401614	1.3831998474447	1.93568281728851	0.795513284399876	0.939918377923156	1.36559805084419	0.688283332963248	9.5	11
COMBO-lacOsym-minus35_30C_33T-minus10_12G-O3_leftSym	COMBO	lacOsym	minus35_30C_33T	minus10_12G	O3_leftSym	ACAGGTTTCCCGACTAAATTGTGAGCGCTCACAATTGGAAAGCGAATGTAAGTTAGCTCATTCATTAGGCACCCCAGGCTTTTACCTTTATGCTTCCGGCTCGGATAATGTGTGGGGCAGTGAGCGGCTCACTGCCACACACAGGAAACA	0.271572557335372	0.393278983671559	0.620429845869539	0.548493362123957	0.718937183228383	1.51408825093036	1.81199095097562	1.59475183322223	1.11651271707937	1.70337139209892	0.65547227237601	6.5	6
COMBO-O2_rightSym-minus35_30C_33T-minus10_12A-O3_rightSym	COMBO	O2_rightSym	minus35_30C_33T	minus10_12A	O3_rightSym	ACAGGTTTCCCGACTAAATGTGAGCCGCTCACATTTGGAAAGCGAATGTAAGTTAGCTCATTCATTAGGCACCCCAGGCTTTTACCTTTATGCTTCCGGCTCGAATAATGTGTGGAATTGCGTTGGCAACGCAATTACACACAGGAAACA	0.139917194016227	0.0811137903822591	0.372788909835129	0.121560677513669	0.370404411764706	0.312280701754386	1.08874538473985	0.353439306105676	0.341342556759546	0.721092345422765	0.473368714737115	7.5	8
COMBO-O1_rightSym-minus35_31A_32C-minus10_12A-lacOscram	COMBO	O1_rightSym	minus35_31A_32C	minus10_12A	lacOscram	ACAGGTTTCCCGACTAATTGTTATCGGATAACAATTGGAAAGCGAATGTAAGTTAGCTCATTCATTAGGCACCCCAGGCTTTGCAATTTATGCTTCCGGCTCGAATAATGTGTGGTTAACGGTGTGCATAATAGAAACACACAGGAAACA	0.181821328264742	0.380939258475387	0.534624105005636	0.321186328620172	0.481337712750075	1.46658143334044	1.56139174621099	0.933853573705018	0.973959573045255	1.247622659958	0.78065235932637	9	8.5
COMBO-O3_leftSym-minus35cons-minus10cons-O3_leftSym	COMBO	O3_leftSym	minus35cons	minus10cons	O3_leftSym	ACAGGTTTCCCGACTGGCAGTGAGCGGCTCACTGCCGGAAAGCGAATGTAAGTTAGCTCATTCATTAGGCACCCCAGGCTTTGACATTTATGCTTCCGGCTCGTATAATGTGTGGGGCAGTGAGCGGCTCACTGCCACACACAGGAAACA	7.87462578212189	6.99798553655785	12.2878786258771	8.94294395481397	20.8465882352941	26.9416066481994	35.8872562708048	26.0017299227044	23.8940974417468	30.9444930967546	0.772159924127267	13.5	14
COMBO-lacO1-minus35_31A_32C-minus10_12A-lacOsym	COMBO	lacO1	minus35_31A_32C	minus10_12A	lacOsym	ACAGGTTTCCCGACTAATTGTGAGCGGATAACAATTGGAAAGCGAATGTAAGTTAGCTCATTCATTAGGCACCCCAGGCTTTGCAATTTATGCTTCCGGCTCGAATAATGTGTGGAAATTGTGAGCGCTCACAATTACACACAGGAAACA	0.302664699410393	0.550206594576475	0.89119446768039	0.587980596150826	0.801247771836007	2.11824525342132	2.60277019512688	1.70956149766261	1.45974651262867	2.15616584639474	0.677010312110017	12	13
COMBO-lacOsym-minus35cons-minus10cons-lacO3	COMBO	lacOsym	minus35cons	minus10cons	lacO3	ACAGGTTTCCCGACTAAATTGTGAGCGCTCACAATTGGAAAGCGAATGTAAGTTAGCTCATTCATTAGGCACCCCAGGCTTTGACATTTATGCTTCCGGCTCGTATAATGTGTGGGGCAGTGAGCGCAACGCAATTACACACAGGAAACA	3.905182626041	2.63130526441109	1.06458991302255	1.29002544257749	10.3382352941177	10.130285499271	3.10917874396135	3.75076633833327	10.2342603966943	3.42997254114731	2.98377327337758	5.5	5
COMBO-lacO2-minus35_33T-minus10cons-lacOscram	COMBO	lacO2	minus35_33T	minus10cons	lacOscram	ACAGGTTTCCCGACTAAATTGTAGCGAGTAACAACCGGAAAGCGAATGTAAGTTAGCTCATTCATTAGGCACCCCAGGCTTTTACATTTATGCTTCCGGCTCGTATAATGTGTGGTTAACGGTGTGCATAATAGAAACACACAGGAAACA	1.13368803356738	0.90449137101445	1.31682390094756	1.20644549746544	3.00122549019608	3.48220935971643	3.845838507658	3.5077565229147	3.24171742495625	3.67679751528635	0.881668737938045	12.5	12.5
COMBO-lacOsym-minus35_30C_33T-minus10cons-O3_rightSym	COMBO	lacOsym	minus35_30C_33T	minus10cons	O3_rightSym	ACAGGTTTCCCGACTAAATTGTGAGCGCTCACAATTGGAAAGCGAATGTAAGTTAGCTCATTCATTAGGCACCCCAGGCTTTTACCTTTATGCTTCCGGCTCGTATAATGTGTGGAATTGCGTTGGCAACGCAATTACACACAGGAAACA	0.497122338101196	0.549623497672138	0.801939443660676	0.841468910901689	1.31603773584906	2.11600038347234	2.34209721665956	2.44658218481177	1.7160190596607	2.39433970073566	0.716698244252246	4.5	5
COMBO-O2_leftSym-minus35_30C_33T-minus10_7A-lacO2	COMBO	O2_leftSym	minus35_30C_33T	minus10_7A	lacO2	ACAGGTTTCCCGACTGGTTGTTACTCAGTAACAACCGGAAAGCGAATGTAAGTTAGCTCATTCATTAGGCACCCCAGGCTTTTACCTTTATGCTTCCGGCTCGTATAAAGTGTGGAAATTGTAGCGAGTAACAACCACACACAGGAAACA	0.18328334186921	0.243441142106657	0.18162088876395	0.283163420606007	0.485208118335053	0.937226214367407	0.530431295559607	0.823301456856743	0.71121716635123	0.676866376208175	1.05074973635932	14	12.5
COMBO-lacO3-minus35_30C_33T-minus10_12A-lacO1	COMBO	lacO3	minus35_30C_33T	minus10_12A	lacO1	ACAGGTTTCCCGACTGGCAGTGAGCGCAACGCAATTGGAAAGCGAATGTAAGTTAGCTCATTCATTAGGCACCCCAGGCTTTTACCTTTATGCTTCCGGCTCGAATAATGTGTGGAATTGTGAGCGGATAACAATTACACACAGGAAACA	0.479181293219454	0.435835291606168	0.985827993930733	1.06708821692865	1.26854219948849	1.67792615868028	2.8791513111646	3.10257335397293	1.47323417908439	2.99086233256877	0.492578398892425	7	7.5
COMBO-lacOsym-minus35_33T-minus10_7A-lacO3	COMBO	lacOsym	minus35_33T	minus10_7A	lacO3	ACAGGTTTCCCGACTAAATTGTGAGCGCTCACAATTGGAAAGCGAATGTAAGTTAGCTCATTCATTAGGCACCCCAGGCTTTTACATTTATGCTTCCGGCTCGTATAAAGTGTGGGGCAGTGAGCGCAACGCAATTACACACAGGAAACA	0.421397666684167	0.618009831483879	0.887590372406683	0.764343342268813	1.11557093425606	2.37928153717627	2.59224428624953	2.22233855588378	1.74742623571616	2.40729142106666	0.725888947397108	4.5	4
COMBO-O3_rightSym-minus35_30C_33T-minus10_12A-O1_rightSym	COMBO	O3_rightSym	minus35_30C_33T	minus10_12A	O1_rightSym	ACAGGTTTCCCGACTAATTGCGTTGGCAACGCAATTGGAAAGCGAATGTAAGTTAGCTCATTCATTAGGCACCCCAGGCTTTTACCTTTATGCTTCCGGCTCGAATAATGTGTGGAATTGTTATCGGATAACAATTACACACAGGAAACA	0.170147540869258	0.144033833389058	0.314917275838984	0.285051870662036	0.450433559878135	0.554517133956386	0.919728891066471	0.82879215081362	0.50247534691726	0.874260520940045	0.57474326574529	9	10
COMBO-O2_rightSym-minus35cons-minus10_12G-lacO3	COMBO	O2_rightSym	minus35cons	minus10_12G	lacO3	ACAGGTTTCCCGACTAAATGTGAGCCGCTCACATTTGGAAAGCGAATGTAAGTTAGCTCATTCATTAGGCACCCCAGGCTTTGACATTTATGCTTCCGGCTCGGATAATGTGTGGGGCAGTGAGCGCAACGCAATTACACACAGGAAACA	0.742607927103196	1.17140201302708	0.87640694885826	0.957572207836216	1.96591458501209	4.50979101014377	2.55958263657942	2.78415408342599	3.23785279757793	2.67186836000271	1.21183095920738	15.5	15
COMBO-O3_leftSym-minus35_33T-minus10_12A-O3_rightSym	COMBO	O3_leftSym	minus35_33T	minus10_12A	O3_rightSym	ACAGGTTTCCCGACTGGCAGTGAGCGGCTCACTGCCGGAAAGCGAATGTAAGTTAGCTCATTCATTAGGCACCCCAGGCTTTTACATTTATGCTTCCGGCTCGAATAATGTGTGGAATTGCGTTGGCAACGCAATTACACACAGGAAACA	0.163078262555472	0.142443729451772	0.266556666120297	0.300289049798028	0.431718977343588	0.548395378690629	0.778489736023708	0.873094454247453	0.490057178017108	0.825792095135581	0.593438930820293	10.5	11
COMBO-lacOsym-minus35_33T-minus10_7A-lacOsym	COMBO	lacOsym	minus35_33T	minus10_7A	lacOsym	ACAGGTTTCCCGACTAAATTGTGAGCGCTCACAATTGGAAAGCGAATGTAAGTTAGCTCATTCATTAGGCACCCCAGGCTTTTACATTTATGCTTCCGGCTCGTATAAAGTGTGGAAATTGTGAGCGCTCACAATTACACACAGGAAACA	0.173864792445835	0.182814837206716	0.208202415811612	0.277041837884857	0.460274283123654	0.703820464867753	0.608063741506775	0.805502872697089	0.582047373995704	0.706783307101932	0.823516017069374	8.5	9
COMBO-O2_rightSym-minus35_30C_33T-minus10cons-O2_leftSym	COMBO	O2_rightSym	minus35_30C_33T	minus10cons	O2_leftSym	ACAGGTTTCCCGACTAAATGTGAGCCGCTCACATTTGGAAAGCGAATGTAAGTTAGCTCATTCATTAGGCACCCCAGGCTTTTACCTTTATGCTTCCGGCTCGTATAATGTGTGGGGTTGTTACTCAGTAACAACCACACACAGGAAACA	0.397492905195259	0.458142704936834	0.789434159952361	0.536739222520555	1.05228758169935	1.76380766731644	2.30557501987985	1.56057651411192	1.40804762450789	1.93307576699589	0.728397535444812	18	18.5
COMBO-O1_rightSym-minus35_31A_32C-minus10_7A-lacOsym	COMBO	O1_rightSym	minus35_31A_32C	minus10_7A	lacOsym	ACAGGTTTCCCGACTAATTGTTATCGGATAACAATTGGAAAGCGAATGTAAGTTAGCTCATTCATTAGGCACCCCAGGCTTTGCAATTTATGCTTCCGGCTCGTATAAAGTGTGGAAATTGTGAGCGCTCACAATTACACACAGGAAACA	0.150639820099714	0.179249870638061	0.159293072904868	0.126469150596229	0.398790544255085	0.690095668423842	0.465221988558903	0.367710757662394	0.544443106339463	0.416466373110648	1.30729187634751	10.5	10.5
COMBO-lacO2-minus35_31A_32C-minus10_12A-O3_leftSym	COMBO	lacO2	minus35_31A_32C	minus10_12A	O3_leftSym	ACAGGTTTCCCGACTAAATTGTAGCGAGTAACAACCGGAAAGCGAATGTAAGTTAGCTCATTCATTAGGCACCCCAGGCTTTGCAATTTATGCTTCCGGCTCGAATAATGTGTGGGGCAGTGAGCGGCTCACTGCCACACACAGGAAACA	0.207013327971636	0.223062923551213	0.398112601546852	0.340372282100863	0.548028785982478	0.858771929824561	1.16270427071612	0.989636991697473	0.70340035790352	1.0761706312068	0.653614155140751	10.5	11
COMBO-lacO3-minus35_30C_33T-minus10cons-lacO2	COMBO	lacO3	minus35_30C_33T	minus10cons	lacO2	ACAGGTTTCCCGACTGGCAGTGAGCGCAACGCAATTGGAAAGCGAATGTAAGTTAGCTCATTCATTAGGCACCCCAGGCTTTTACCTTTATGCTTCCGGCTCGTATAATGTGTGGAAATTGTAGCGAGTAACAACCACACACAGGAAACA	0.253625245155903	0.372325595197255	0.358659494596893	0.413511143729615	0.6714250553778	1.4334196146103	1.04747984484891	1.20228921634897	1.05242233499405	1.12488453059894	0.935582547689307	9	8.5
COMBO-O3_leftSym-minus35_31A_32C-minus10_12G-lacO2	COMBO	O3_leftSym	minus35_31A_32C	minus10_12G	lacO2	ACAGGTTTCCCGACTGGCAGTGAGCGGCTCACTGCCGGAAAGCGAATGTAAGTTAGCTCATTCATTAGGCACCCCAGGCTTTGCAATTTATGCTTCCGGCTCGGATAATGTGTGGAAATTGTAGCGAGTAACAACCACACACAGGAAACA	0.284050766599161	0.265690642870598	0.35906846866425	0.530178423889302	0.751970891449363	1.02288476489876	1.04867427047845	1.54150090378169	0.887427828174061	1.29508758713007	0.685226109023725	15	13
COMBO-lacO1-minus35_31A_32C-minus10_12A-O1_rightSym	COMBO	lacO1	minus35_31A_32C	minus10_12A	O1_rightSym	ACAGGTTTCCCGACTAATTGTGAGCGGATAACAATTGGAAAGCGAATGTAAGTTAGCTCATTCATTAGGCACCCCAGGCTTTGCAATTTATGCTTCCGGCTCGAATAATGTGTGGAATTGTTATCGGATAACAATTACACACAGGAAACA	0.0354758682748308	0.147479618876835	0.121002697120398	0.217210603145306	0.0939156778591265	0.567783094098884	0.353393367010762	0.63154275234966	0.330849385979005	0.492468059680211	0.671818972775301	5.5	6
COMBO-O2_leftSym-minus35_31A_32C-minus10cons-lacOscram	COMBO	O2_leftSym	minus35_31A_32C	minus10cons	lacOscram	ACAGGTTTCCCGACTGGTTGTTACTCAGTAACAACCGGAAAGCGAATGTAAGTTAGCTCATTCATTAGGCACCCCAGGCTTTGCAATTTATGCTTCCGGCTCGTATAATGTGTGGTTAACGGTGTGCATAATAGAAACACACAGGAAACA	3.26265139264307	5.03001493021346	5.38840459636061	6.40358949850877	8.63725490196079	19.3650991383785	15.737057837888	18.6185226607019	14.0011770201696	17.177790249295	0.815074396472171	4.5	5
COMBO-O3_rightSym-minus35cons-minus10cons-lacOsym	COMBO	O3_rightSym	minus35cons	minus10cons	lacOsym	ACAGGTTTCCCGACTAATTGCGTTGGCAACGCAATTGGAAAGCGAATGTAAGTTAGCTCATTCATTAGGCACCCCAGGCTTTGACATTTATGCTTCCGGCTCGTATAATGTGTGGAAATTGTGAGCGCTCACAATTACACACAGGAAACA	4.62495516044848	3.00023296956067	0.535836897117889	1.6766284480377	12.2436974789916	11.5506235468189	1.56493375558956	4.8748197804742	11.8971605129052	3.21987676803188	3.69491175284241	8.5	6.5
COMBO-O3_leftSym-minus35cons-minus10_12G-lacO3	COMBO	O3_leftSym	minus35cons	minus10_12G	lacO3	ACAGGTTTCCCGACTGGCAGTGAGCGGCTCACTGCCGGAAAGCGAATGTAAGTTAGCTCATTCATTAGGCACCCCAGGCTTTGACATTTATGCTTCCGGCTCGGATAATGTGTGGGGCAGTGAGCGCAACGCAATTACACACAGGAAACA	2.04411813468136	1.20751259737822	1.98771315095381	2.6391389299539	5.4114176644109	4.64881346944187	5.80519822932712	7.67333196225804	5.03011556692638	6.73926509579258	0.746389331095873	8.5	8
COMBO-O3_leftSym-minus35cons-minus10_7A-O3_leftSym	COMBO	O3_leftSym	minus35cons	minus10_7A	O3_leftSym	ACAGGTTTCCCGACTGGCAGTGAGCGGCTCACTGCCGGAAAGCGAATGTAAGTTAGCTCATTCATTAGGCACCCCAGGCTTTGACATTTATGCTTCCGGCTCGTATAAAGTGTGGGGCAGTGAGCGGCTCACTGCCACACACAGGAAACA	0.742024893844657	1.01956154763018	2.35881558960173	1.12633697685265	1.96437111429938	3.92521905430986	6.88901820541578	3.27483992095389	2.94479508430462	5.08192906318483	0.579464027870378	14	14.5
COMBO-lacO1-minus35_31A_32C-minus10_12G-O2_leftSym	COMBO	lacO1	minus35_31A_32C	minus10_12G	O2_leftSym	ACAGGTTTCCCGACTAATTGTGAGCGGATAACAATTGGAAAGCGAATGTAAGTTAGCTCATTCATTAGGCACCCCAGGCTTTGCAATTTATGCTTCCGGCTCGGATAATGTGTGGGGTTGTTACTCAGTAACAACCACACACAGGAAACA	0.212789304373527	0.266154624691788	0.366658651024134	0.495277625275288	0.563319595354065	1.02467105263158	1.07084171107455	1.44002636203866	0.793995323992822	1.25543403655661	0.632446867675011	13.5	12.5
COMBO-O3_rightSym-minus35_33T-minus10_12A-lacO3	COMBO	O3_rightSym	minus35_33T	minus10_12A	lacO3	ACAGGTTTCCCGACTAATTGCGTTGGCAACGCAATTGGAAAGCGAATGTAAGTTAGCTCATTCATTAGGCACCCCAGGCTTTTACATTTATGCTTCCGGCTCGAATAATGTGTGGGGCAGTGAGCGCAACGCAATTACACACAGGAAACA	0.485307190433907	0.277138783806052	0.48801750030677	0.642194841335541	1.28475935828877	1.06695906432749	1.42527523516261	1.86719014527338	1.17585921130813	1.64623269021799	0.714272786766506	5	4.5
COMBO-lacO3-minus35_30C_33T-minus10_12A-O2_leftSym	COMBO	lacO3	minus35_30C_33T	minus10_12A	O2_leftSym	ACAGGTTTCCCGACTGGCAGTGAGCGCAACGCAATTGGAAAGCGAATGTAAGTTAGCTCATTCATTAGGCACCCCAGGCTTTTACCTTTATGCTTCCGGCTCGAATAATGTGTGGGGTTGTTACTCAGTAACAACCACACACAGGAAACA	0.213207152786632	0.48067431337635	0.362440003581286	0.316977680176184	0.564425770308123	1.85055230669266	1.0585209772435	0.921616871704745	1.20748903850039	0.990068924474124	1.21960098802389	3.5	4
COMBO-lacO2-minus35_31A_32C-minus10_12G-O2_leftSym	COMBO	lacO2	minus35_31A_32C	minus10_12G	O2_leftSym	ACAGGTTTCCCGACTAAATTGTAGCGAGTAACAACCGGAAAGCGAATGTAAGTTAGCTCATTCATTAGGCACCCCAGGCTTTGCAATTTATGCTTCCGGCTCGGATAATGTGTGGGGTTGTTACTCAGTAACAACCACACACAGGAAACA	0.419555893665442	0.303745257601651	0.325206052948394	0.295845834831105	1.11069518716578	1.16939156401642	0.949777688916817	0.860175746924429	1.1400433755911	0.904976717920623	1.25974884548477	7	9.5
COMBO-O1_rightSym-minus35_31A_32C-minus10_12G-lacO3	COMBO	O1_rightSym	minus35_31A_32C	minus10_12G	lacO3	ACAGGTTTCCCGACTAATTGTTATCGGATAACAATTGGAAAGCGAATGTAAGTTAGCTCATTCATTAGGCACCCCAGGCTTTGCAATTTATGCTTCCGGCTCGGATAATGTGTGGGGCAGTGAGCGCAACGCAATTACACACAGGAAACA	0.283784801461895	0.324455161529036	0.217280384922077	0.672023758216665	0.751266798854373	1.24912280701754	0.634576324663288	1.95391812260933	1.00019480293596	1.29424722363631	0.772800423806063	5	5
COMBO-O3_leftSym-minus35_30C_33T-minus10_12A-O2_rightSym	COMBO	O3_leftSym	minus35_30C_33T	minus10_12A	O2_rightSym	ACAGGTTTCCCGACTGGCAGTGAGCGGCTCACTGCCGGAAAGCGAATGTAAGTTAGCTCATTCATTAGGCACCCCAGGCTTTTACCTTTATGCTTCCGGCTCGAATAATGTGTGGAAATGTGAGCCGCTCACATTTACACACAGGAAACA	0.114274801493579	0.185441066827862	0.209830376813107	0.185341461244822	0.302521008403361	0.713931209602955	0.61281826874767	0.538882793308023	0.508226109003158	0.575850531027847	0.882566016038946	11	11
COMBO-O2_leftSym-minus35cons-minus10_12G-lacOscram	COMBO	O2_leftSym	minus35cons	minus10_12G	lacOscram	ACAGGTTTCCCGACTGGTTGTTACTCAGTAACAACCGGAAAGCGAATGTAAGTTAGCTCATTCATTAGGCACCCCAGGCTTTGACATTTATGCTTCCGGCTCGGATAATGTGTGGTTAACGGTGTGCATAATAGAAACACACAGGAAACA	0.438805832401889	0.846100744504599	0.791932048858012	1.28709089880457	1.16165577342048	3.25741076830006	2.31287020744009	3.74223411281385	2.20953327086027	3.02755216012697	0.729808490159128	8	7.5
COMBO-O2_rightSym-minus35_33T-minus10_7A-lacO1	COMBO	O2_rightSym	minus35_33T	minus10_7A	lacO1	ACAGGTTTCCCGACTAAATGTGAGCCGCTCACATTTGGAAAGCGAATGTAAGTTAGCTCATTCATTAGGCACCCCAGGCTTTTACATTTATGCTTCCGGCTCGTATAAAGTGTGGAATTGTGAGCGGATAACAATTACACACAGGAAACA	0.404805997707903	0.30533327938569	0.287381405660945	0.283620520456789	1.07164761639253	1.17550530318191	0.83930924665056	0.82463048082556	1.12357645978722	0.83196986373806	1.35050139284969	9.5	10.5
COMBO-lacOsym-minus35cons-minus10_12A-lacO2	COMBO	lacOsym	minus35cons	minus10_12A	lacO2	ACAGGTTTCCCGACTAAATTGTGAGCGCTCACAATTGGAAAGCGAATGTAAGTTAGCTCATTCATTAGGCACCCCAGGCTTTGACATTTATGCTTCCGGCTCGAATAATGTGTGGAAATTGTAGCGAGTAACAACCACACACAGGAAACA	0.485086696480961	0.414198078547706	1.09012180421619	0.905314591007647	1.28417564208782	1.5946248600224	3.18374568511056	2.63221435909738	1.43940025105511	2.90798002210397	0.494982854116611	6.5	6
COMBO-O3_rightSym-minus35_30C_33T-minus10_12G-O3_leftSym	COMBO	O3_rightSym	minus35_30C_33T	minus10_12G	O3_leftSym	ACAGGTTTCCCGACTAATTGCGTTGGCAACGCAATTGGAAAGCGAATGTAAGTTAGCTCATTCATTAGGCACCCCAGGCTTTTACCTTTATGCTTCCGGCTCGGATAATGTGTGGGGCAGTGAGCGGCTCACTGCCACACACAGGAAACA	0.174358349466375	0.256557995138775	0.332778825909318	0.344752072495543	0.461580882352941	0.987724903312595	0.971894284645309	1.00237129122299	0.724652892832768	0.98713278793415	0.734098696437088	12.5	13
COMBO-lacOscram-minus35_33T-minus10_12A-lacOscram	COMBO	lacOscram	minus35_33T	minus10_12A	lacOscram	ACAGGTTTCCCGACTTTAACGGTGTGCATAATAGAAGGAAAGCGAATGTAAGTTAGCTCATTCATTAGGCACCCCAGGCTTTTACATTTATGCTTCCGGCTCGAATAATGTGTGGTTAACGGTGTGCATAATAGAAACACACAGGAAACA	0.198112841084923	0.198122763864713	0.564679253228523	0.326352089180842	0.524466423737637	0.762754587618471	1.64916904605022	0.948873092067489	0.643610505678054	1.29902106905886	0.495458096106441	15.5	15.5
COMBO-O3_leftSym-minus35_31A_32C-minus10_7A-O2_rightSym	COMBO	O3_leftSym	minus35_31A_32C	minus10_7A	O2_rightSym	ACAGGTTTCCCGACTGGCAGTGAGCGGCTCACTGCCGGAAAGCGAATGTAAGTTAGCTCATTCATTAGGCACCCCAGGCTTTGCAATTTATGCTTCCGGCTCGTATAAAGTGTGGAAATGTGAGCCGCTCACATTTACACACAGGAAACA	0.410013755358907	0.271362498733376	0.510710914137266	0.350821651236662	1.08543417366947	1.04472089314195	1.49155228611585	1.02001867311072	1.06507753340571	1.25578547961328	0.848136525462689	8.5	8.5
COMBO-lacOscram-minus35cons-minus10_12G-lacO3	COMBO	lacOscram	minus35cons	minus10_12G	lacO3	ACAGGTTTCCCGACTTTAACGGTGTGCATAATAGAAGGAAAGCGAATGTAAGTTAGCTCATTCATTAGGCACCCCAGGCTTTGACATTTATGCTTCCGGCTCGGATAATGTGTGGGGCAGTGAGCGCAACGCAATTACACACAGGAAACA	3.09837421617164	3.57742424563265	4.66461431097917	3.9232611103419	8.20236202589144	13.7727573651109	13.6231984608022	11.4069344863161	10.9875596955012	12.5150664735591	0.877946570936306	5.5	6
COMBO-lacOscram-minus35cons-minus10_7A-lacO3	COMBO	lacOscram	minus35cons	minus10_7A	lacO3	ACAGGTTTCCCGACTTTAACGGTGTGCATAATAGAAGGAAAGCGAATGTAAGTTAGCTCATTCATTAGGCACCCCAGGCTTTGACATTTATGCTTCCGGCTCGTATAAAGTGTGGGGCAGTGAGCGCAACGCAATTACACACAGGAAACA	0.95073036655455	1.18280927291261	1.70847139735286	1.35646142495324	2.51687953468849	4.55370792125542	4.9896611721916	3.94392985133436	3.53529372797196	4.46679551176298	0.791460840027715	13.5	14
COMBO-lacO2-minus35_33T-minus10_7A-O3_rightSym	COMBO	lacO2	minus35_33T	minus10_7A	O3_rightSym	ACAGGTTTCCCGACTAAATTGTAGCGAGTAACAACCGGAAAGCGAATGTAAGTTAGCTCATTCATTAGGCACCCCAGGCTTTTACATTTATGCTTCCGGCTCGTATAAAGTGTGGAATTGCGTTGGCAACGCAATTACACACAGGAAACA	0.154240289038832	0.219731881727157	0.441003447924317	0.256209190488491	0.408322107468942	0.845947722331766	1.28796875635145	0.744931669979929	0.627134914900354	1.01645021316569	0.616985373978299	8.5	9.5
COMBO-lacOsym-minus35cons-minus10_12G-O2_leftSym	COMBO	lacOsym	minus35cons	minus10_12G	O2_leftSym	ACAGGTTTCCCGACTAAATTGTGAGCGCTCACAATTGGAAAGCGAATGTAAGTTAGCTCATTCATTAGGCACCCCAGGCTTTGACATTTATGCTTCCGGCTCGGATAATGTGTGGGGTTGTTACTCAGTAACAACCACACACAGGAAACA	2.01813086321921	1.51682788014825	1.62360335389907	1.61021766756167	5.34262125902993	5.83964912280702	4.74180055138321	4.68172954233575	5.59113519091847	4.71176504685948	1.18663285102578	5	5
COMBO-O3_leftSym-minus35_30C_33T-minus10cons-lacO1	COMBO	O3_leftSym	minus35_30C_33T	minus10cons	lacO1	ACAGGTTTCCCGACTGGCAGTGAGCGGCTCACTGCCGGAAAGCGAATGTAAGTTAGCTCATTCATTAGGCACCCCAGGCTTTTACCTTTATGCTTCCGGCTCGTATAATGTGTGGAATTGTGAGCGGATAACAATTACACACAGGAAACA	0.611468642216535	0.634941607688917	0.758180368026601	0.414975814933574	1.61874803397295	2.44446733271535	2.21429703167511	1.20654776758929	2.03160768334415	1.7104223996322	1.1877812660668	13	10
COMBO-O2_leftSym-minus35_31A_32C-minus10_12A-O3_rightSym	COMBO	O2_leftSym	minus35_31A_32C	minus10_12A	O3_rightSym	ACAGGTTTCCCGACTGGTTGTTACTCAGTAACAACCGGAAAGCGAATGTAAGTTAGCTCATTCATTAGGCACCCCAGGCTTTGCAATTTATGCTTCCGGCTCGAATAATGTGTGGAATTGCGTTGGCAACGCAATTACACACAGGAAACA	0.238366579954704	0.257263887406419	0.389897579610171	0.440246778022478	0.63103061388043	0.990442524221	1.13871196036801	1.28002343292326	0.810736569050715	1.20936769664563	0.670380539598847	8.5	9
COMBO-lacO2-minus35_33T-minus10_7A-O2_leftSym	COMBO	lacO2	minus35_33T	minus10_7A	O2_leftSym	ACAGGTTTCCCGACTAAATTGTAGCGAGTAACAACCGGAAAGCGAATGTAAGTTAGCTCATTCATTAGGCACCCCAGGCTTTTACATTTATGCTTCCGGCTCGTATAAAGTGTGGGGTTGTTACTCAGTAACAACCACACACAGGAAACA	0.200335007797675	0.317331395507441	0.29187039985941	0.316751429155359	0.530349191469417	1.22169695696327	0.852419539330307	0.920959043816305	0.876023074216341	0.886689291573306	0.987970738500699	9	8.5
COMBO-O2_leftSym-minus35_33T-minus10_7A-O3_rightSym	COMBO	O2_leftSym	minus35_33T	minus10_7A	O3_rightSym	ACAGGTTTCCCGACTGGTTGTTACTCAGTAACAACCGGAAAGCGAATGTAAGTTAGCTCATTCATTAGGCACCCCAGGCTTTTACATTTATGCTTCCGGCTCGTATAAAGTGTGGAATTGCGTTGGCAACGCAATTACACACAGGAAACA	0.27677786555104	0.40345293998828	0.494078212882008	0.463417661076292	0.732717256086725	1.55325705568268	1.44297579617834	1.34739308728764	1.1429871558847	1.39518444173299	0.819237314935202	10.5	10.5
COMBO-lacO3-minus35cons-minus10_12A-lacOscram	COMBO	lacO3	minus35cons	minus10_12A	lacOscram	ACAGGTTTCCCGACTGGCAGTGAGCGCAACGCAATTGGAAAGCGAATGTAAGTTAGCTCATTCATTAGGCACCCCAGGCTTTGACATTTATGCTTCCGGCTCGAATAATGTGTGGTTAACGGTGTGCATAATAGAAACACACAGGAAACA	0.422053465631874	0.450363134659707	0.696985053816412	0.598161383182715	1.11730703842231	1.73385703063629	2.03557359287025	1.73916227299356	1.4255820345293	1.8873679329319	0.755328099865907	4	4.5
COMBO-lacOscram-minus35cons-minus10_12A-O3_leftSym	COMBO	lacOscram	minus35cons	minus10_12A	O3_leftSym	ACAGGTTTCCCGACTTTAACGGTGTGCATAATAGAAGGAAAGCGAATGTAAGTTAGCTCATTCATTAGGCACCCCAGGCTTTGACATTTATGCTTCCGGCTCGAATAATGTGTGGGGCAGTGAGCGGCTCACTGCCACACACAGGAAACA	0.699104050928382	0.854419965884271	1.09075641903213	0.858251123008977	1.85074626865672	3.28943901255114	3.18559910385162	2.49537669240614	2.57009264060393	2.84048789812888	0.904806756014321	10.5	11
COMBO-O3_leftSym-minus35_31A_32C-minus10_7A-lacOscram	COMBO	O3_leftSym	minus35_31A_32C	minus10_7A	lacOscram	ACAGGTTTCCCGACTGGCAGTGAGCGGCTCACTGCCGGAAAGCGAATGTAAGTTAGCTCATTCATTAGGCACCCCAGGCTTTGCAATTTATGCTTCCGGCTCGTATAAAGTGTGGTTAACGGTGTGCATAATAGAAACACACAGGAAACA	0.476877537002052	0.425574595279117	0.530260708269832	0.483428878259132	1.26244343891403	1.63842341279207	1.5486482661005	1.40557597060233	1.45043342585305	1.47711211835141	0.981938613753883	10	12
COMBO-O2_leftSym-minus35_33T-minus10_12A-O3_leftSym	COMBO	O2_leftSym	minus35_33T	minus10_12A	O3_leftSym	ACAGGTTTCCCGACTGGTTGTTACTCAGTAACAACCGGAAAGCGAATGTAAGTTAGCTCATTCATTAGGCACCCCAGGCTTTTACATTTATGCTTCCGGCTCGAATAATGTGTGGGGCAGTGAGCGGCTCACTGCCACACACAGGAAACA	0.304048523734414	0.367938842971072	0.598795584741624	0.438422865943669	0.804911186031299	1.41653101826732	1.74880719916902	1.27472038400384	1.11072110214931	1.51176379158643	0.73471868312425	22.5	25
COMBO-lacOsym-minus35_33T-minus10_7A-lacO1	COMBO	lacOsym	minus35_33T	minus10_7A	lacO1	ACAGGTTTCCCGACTAAATTGTGAGCGCTCACAATTGGAAAGCGAATGTAAGTTAGCTCATTCATTAGGCACCCCAGGCTTTTACATTTATGCTTCCGGCTCGTATAAAGTGTGGAATTGTGAGCGGATAACAATTACACACAGGAAACA	0.342465726509948	0.34476312651557	0.378056872203354	0.454652758978711	0.906613492854769	1.3273066217217	1.10413068608352	1.32190901646132	1.11696005728823	1.21301985127242	0.920809380091	11.5	12
COMBO-lacO1-minus35_33T-minus10_12A-lacOsym	COMBO	lacO1	minus35_33T	minus10_12A	lacOsym	ACAGGTTTCCCGACTAATTGTGAGCGGATAACAATTGGAAAGCGAATGTAAGTTAGCTCATTCATTAGGCACCCCAGGCTTTTACATTTATGCTTCCGGCTCGAATAATGTGTGGAAATTGTGAGCGCTCACAATTACACACAGGAAACA	0.125033897673805	0.167319926349055	0.274956674638386	0.278050596645775	0.331003688604155	0.644166469986626	0.803022307311545	0.808435852372584	0.48758507929539	0.805729079842064	0.605147674936797	5.5	4.5
COMBO-O2_rightSym-minus35cons-minus10_7A-O3_leftSym	COMBO	O2_rightSym	minus35cons	minus10_7A	O3_leftSym	ACAGGTTTCCCGACTAAATGTGAGCCGCTCACATTTGGAAAGCGAATGTAAGTTAGCTCATTCATTAGGCACCCCAGGCTTTGACATTTATGCTTCCGGCTCGTATAAAGTGTGGGGCAGTGAGCGGCTCACTGCCACACACAGGAAACA	1.74971125498563	2.79734196930098	2.80774792287739	1.94191939326532	4.6320309145556	10.769511683569	8.20014359841777	5.64615677460066	7.70077129906229	6.92315018650922	1.11232186094538	8	8
COMBO-O2_rightSym-minus35_30C_33T-minus10cons-O3_leftSym	COMBO	O2_rightSym	minus35_30C_33T	minus10cons	O3_leftSym	ACAGGTTTCCCGACTAAATGTGAGCCGCTCACATTTGGAAAGCGAATGTAAGTTAGCTCATTCATTAGGCACCCCAGGCTTTTACCTTTATGCTTCCGGCTCGTATAATGTGTGGGGCAGTGAGCGGCTCACTGCCACACACAGGAAACA	0.211262757658126	0.175446124382368	0.284411590606049	0.258723224998992	0.559278350515464	0.67545159194282	0.830635779309543	0.752241259158691	0.617364971229142	0.791438519234117	0.780054238232645	6.5	6
COMBO-lacO3-minus35_33T-minus10_12G-O2_rightSym	COMBO	lacO3	minus35_33T	minus10_12G	O2_rightSym	ACAGGTTTCCCGACTGGCAGTGAGCGCAACGCAATTGGAAAGCGAATGTAAGTTAGCTCATTCATTAGGCACCCCAGGCTTTTACATTTATGCTTCCGGCTCGGATAATGTGTGGAAATGTGAGCCGCTCACATTTACACACAGGAAACA	0.136509363287603	0.138821611400483	0.198115011449252	0.143558731963851	0.361382821921479	0.534450554246312	0.578603061068665	0.417398945518453	0.447916688083896	0.498001003293559	0.899429288538722	15.5	16.5
COMBO-lacO2-minus35cons-minus10cons-O2_leftSym	COMBO	lacO2	minus35cons	minus10cons	O2_leftSym	ACAGGTTTCCCGACTAAATTGTAGCGAGTAACAACCGGAAAGCGAATGTAAGTTAGCTCATTCATTAGGCACCCCAGGCTTTGACATTTATGCTTCCGGCTCGTATAATGTGTGGGGTTGTTACTCAGTAACAACCACACACAGGAAACA	5.62190981893329	5.40195312337406	9.44035201604803	6.86363460842491	14.8829471182412	20.7970272904483	27.570937376698	19.9561100100961	17.8399872043448	23.7635236933971	0.750729876365171	6.5	6
COMBO-lacO1-minus35_31A_32C-minus10cons-lacO2	COMBO	lacO1	minus35_31A_32C	minus10cons	lacO2	ACAGGTTTCCCGACTAATTGTGAGCGGATAACAATTGGAAAGCGAATGTAAGTTAGCTCATTCATTAGGCACCCCAGGCTTTGCAATTTATGCTTCCGGCTCGTATAATGTGTGGAAATTGTAGCGAGTAACAACCACACACAGGAAACA	7.22374640511596	8.07102391863275	5.36354905732647	5.07977051564397	19.1235077056653	31.0727066422275	15.6644662111129	14.7695011491145	25.0981071739464	15.2169836801137	1.64934836637472	10.5	11.5
COMBO-O1_rightSym-minus35_33T-minus10_7A-O2_rightSym	COMBO	O1_rightSym	minus35_33T	minus10_7A	O2_rightSym	ACAGGTTTCCCGACTAATTGTTATCGGATAACAATTGGAAAGCGAATGTAAGTTAGCTCATTCATTAGGCACCCCAGGCTTTTACATTTATGCTTCCGGCTCGTATAAAGTGTGGAAATGTGAGCCGCTCACATTTACACACAGGAAACA	0.201393197123748	0.31126842055952	0.47870494548971	0.249869792931677	0.533150548354935	1.19835505588167	1.39807753477583	0.726499786253741	0.865752802118303	1.06228866051478	0.814988274184118	21	18.5
COMBO-lacO3-minus35_30C_33T-minus10_7A-O2_rightSym	COMBO	lacO3	minus35_30C_33T	minus10_7A	O2_rightSym	ACAGGTTTCCCGACTGGCAGTGAGCGCAACGCAATTGGAAAGCGAATGTAAGTTAGCTCATTCATTAGGCACCCCAGGCTTTTACCTTTATGCTTCCGGCTCGTATAAAGTGTGGAAATGTGAGCCGCTCACATTTACACACAGGAAACA	0.201291471531697	0.228151297892365	0.409199439986912	0.375134649508229	0.532881249014351	0.878361707377251	1.19508383959415	1.09070904284385	0.705621478195801	1.142896441219	0.617397563547571	14	16
COMBO-O3_rightSym-minus35_31A_32C-minus10cons-O2_rightSym	COMBO	O3_rightSym	minus35_31A_32C	minus10cons	O2_rightSym	ACAGGTTTCCCGACTAATTGCGTTGGCAACGCAATTGGAAAGCGAATGTAAGTTAGCTCATTCATTAGGCACCCCAGGCTTTGCAATTTATGCTTCCGGCTCGTATAATGTGTGGAAATGTGAGCCGCTCACATTTACACACAGGAAACA	0.985919338125649	0.716038977167529	1.01639369047391	1.43373142728613	2.61003570757376	2.75668481548699	2.96841968842792	4.16859342318924	2.68336026153038	3.56850655580858	0.751956096917513	7.5	6
COMBO-O2_leftSym-minus35cons-minus10cons-O1_rightSym	COMBO	O2_leftSym	minus35cons	minus10cons	O1_rightSym	ACAGGTTTCCCGACTGGTTGTTACTCAGTAACAACCGGAAAGCGAATGTAAGTTAGCTCATTCATTAGGCACCCCAGGCTTTGACATTTATGCTTCCGGCTCGTATAATGTGTGGAATTGTTATCGGATAACAATTACACACAGGAAACA	15.9457698867221	16.1751108149685	25.7262984576017	26.2535769355826	42.2134217067109	62.2727027358606	75.1347155808401	76.332628319391	52.2430622212857	75.7336719501155	0.68982608232303	17	18.5
COMBO-lacOscram-minus35_31A_32C-minus10_7A-O1_rightSym	COMBO	lacOscram	minus35_31A_32C	minus10_7A	O1_rightSym	ACAGGTTTCCCGACTTTAACGGTGTGCATAATAGAAGGAAAGCGAATGTAAGTTAGCTCATTCATTAGGCACCCCAGGCTTTGCAATTTATGCTTCCGGCTCGTATAAAGTGTGGAATTGTTATCGGATAACAATTACACACAGGAAACA	0.234911141793131	0.234328727770971	0.455008177383971	0.472245957667722	0.621882992327366	0.90214424951267	1.32887014628408	1.37306147845812	0.762013620920018	1.3509658123711	0.564051002580587	15	15
COMBO-O3_rightSym-minus35_30C_33T-minus10_7A-O2_leftSym	COMBO	O3_rightSym	minus35_30C_33T	minus10_7A	O2_leftSym	ACAGGTTTCCCGACTAATTGCGTTGGCAACGCAATTGGAAAGCGAATGTAAGTTAGCTCATTCATTAGGCACCCCAGGCTTTTACCTTTATGCTTCCGGCTCGTATAAAGTGTGGGGTTGTTACTCAGTAACAACCACACACAGGAAACA	0.190751014800821	0.290785286276023	0.257332402542713	0.429030299601523	0.504977375565611	1.11949685534591	0.751549893842888	1.24741137093795	0.812237115455761	0.999480632390419	0.812659184313722	6	5
COMBO-O3_rightSym-minus35cons-minus10_12A-O2_rightSym	COMBO	O3_rightSym	minus35cons	minus10_12A	O2_rightSym	ACAGGTTTCCCGACTAATTGCGTTGGCAACGCAATTGGAAAGCGAATGTAAGTTAGCTCATTCATTAGGCACCCCAGGCTTTGACATTTATGCTTCCGGCTCGAATAATGTGTGGAAATGTGAGCCGCTCACATTTACACACAGGAAACA	0.332616638251432	0.52180417730443	0.712405454102534	0.750004898847157	0.880539887187752	2.00889853499729	2.08060950783291	2.18064933863657	1.44471921109252	2.13062942323474	0.678071557323719	7.5	7.5
COMBO-O2_rightSym-minus35_33T-minus10_12G-lacOscram	COMBO	O2_rightSym	minus35_33T	minus10_12G	lacOscram	ACAGGTTTCCCGACTAAATGTGAGCCGCTCACATTTGGAAAGCGAATGTAAGTTAGCTCATTCATTAGGCACCCCAGGCTTTTACATTTATGCTTCCGGCTCGGATAATGTGTGGTTAACGGTGTGCATAATAGAAACACACAGGAAACA	0.304510215870213	0.259564129223229	0.362255587025868	0.248835135404009	0.806133428981349	0.999298245614035	1.05798238108819	0.723491505565319	0.902715837297692	0.890736943326754	1.01344829588655	4.5	5
COMBO-lacOsym-minus35cons-minus10cons-lacO1	COMBO	lacOsym	minus35cons	minus10cons	lacO1	ACAGGTTTCCCGACTAAATTGTGAGCGCTCACAATTGGAAAGCGAATGTAAGTTAGCTCATTCATTAGGCACCCCAGGCTTTGACATTTATGCTTCCGGCTCGTATAATGTGTGGAATTGTGAGCGGATAACAATTACACACAGGAAACA	10.6152561262421	4.74955447298529	0.719810916203392	1.05475790567885	28.1018907563025	18.285351934052	2.10223746529479	3.0667228080453	23.1936213451773	2.58448013667005	8.97419214645654	3	4.5
COMBO-lacOscram-minus35_33T-minus10cons-lacO2	COMBO	lacOscram	minus35_33T	minus10cons	lacO2	ACAGGTTTCCCGACTTTAACGGTGTGCATAATAGAAGGAAAGCGAATGTAAGTTAGCTCATTCATTAGGCACCCCAGGCTTTTACATTTATGCTTCCGGCTCGTATAATGTGTGGAAATTGTAGCGAGTAACAACCACACACAGGAAACA	1.0213584030044	0.906441312887909	1.16969273883051	1.8202314580883	2.70385395537525	3.48971645824745	3.41613588110403	5.29234746512586	3.09678520681135	4.35424167311495	0.711211145199473	5.5	6
COMBO-lacO1-minus35_30C_33T-minus10_12A-lacO3	COMBO	lacO1	minus35_30C_33T	minus10_12A	lacO3	ACAGGTTTCCCGACTAATTGTGAGCGGATAACAATTGGAAAGCGAATGTAAGTTAGCTCATTCATTAGGCACCCCAGGCTTTTACCTTTATGCTTCCGGCTCGAATAATGTGTGGGGCAGTGAGCGCAACGCAATTACACACAGGAAACA	0.265861550843249	0.231753686806455	0.331412942668645	0.233282939441259	0.703818369453045	0.892230576441103	0.96790516631281	0.678273286467487	0.798024472947074	0.823089226390148	0.969547951012551	5.5	6.5
COMBO-lacO2-minus35_30C_33T-minus10_7A-O2_rightSym	COMBO	lacO2	minus35_30C_33T	minus10_7A	O2_rightSym	ACAGGTTTCCCGACTAAATTGTAGCGAGTAACAACCGGAAAGCGAATGTAAGTTAGCTCATTCATTAGGCACCCCAGGCTTTTACCTTTATGCTTCCGGCTCGTATAAAGTGTGGAAATGTGAGCCGCTCACATTTACACACAGGAAACA	0.204807841875881	0.289294725643174	0.506599966537671	0.531319905446588	0.542190177041691	1.11375833273169	1.47954609411849	1.5448197767741	0.827974254886691	1.51218293544629	0.547535774593521	17.5	17
COMBO-O2_rightSym-minus35cons-minus10_7A-lacOscram	COMBO	O2_rightSym	minus35cons	minus10_7A	lacOscram	ACAGGTTTCCCGACTAAATGTGAGCCGCTCACATTTGGAAAGCGAATGTAAGTTAGCTCATTCATTAGGCACCCCAGGCTTTGACATTTATGCTTCCGGCTCGTATAAAGTGTGGTTAACGGTGTGCATAATAGAAACACACAGGAAACA	1.1576772191789	1.15107536559057	1.86655124908732	1.72572186630517	3.0647323397125	4.43153526970954	5.45133989828989	5.01755955489556	3.74813380471102	5.23444972659273	0.716051161150573	11.5	11
COMBO-lacO1-minus35_31A_32C-minus10cons-lacO3	COMBO	lacO1	minus35_31A_32C	minus10cons	lacO3	ACAGGTTTCCCGACTAATTGTGAGCGGATAACAATTGGAAAGCGAATGTAAGTTAGCTCATTCATTAGGCACCCCAGGCTTTGCAATTTATGCTTCCGGCTCGTATAATGTGTGGGGCAGTGAGCGCAACGCAATTACACACAGGAAACA	3.10143470184249	1.52925540583067	0.723662044646115	0.812763282503036	8.21046408513154	5.88749396426847	2.11348484472973	2.36312018385832	7.04897902470001	2.23830251429403	3.14925215858201	8	7.5
COMBO-lacOsym-minus35_30C_33T-minus10_12A-lacO3	COMBO	lacOsym	minus35_30C_33T	minus10_12A	lacO3	ACAGGTTTCCCGACTAAATTGTGAGCGCTCACAATTGGAAAGCGAATGTAAGTTAGCTCATTCATTAGGCACCCCAGGCTTTTACCTTTATGCTTCCGGCTCGAATAATGTGTGGGGCAGTGAGCGCAACGCAATTACACACAGGAAACA	0.249867206206958	0.334810113492729	0.462560310355703	0.319343185252126	0.661476355247982	1.2889884285181	1.35092646207296	0.928494609553288	0.975232391883043	1.13971053581312	0.855684282314075	4	4.5
COMBO-O2_leftSym-minus35cons-minus10_7A-O1_rightSym	COMBO	O2_leftSym	minus35cons	minus10_7A	O1_rightSym	ACAGGTTTCCCGACTGGTTGTTACTCAGTAACAACCGGAAAGCGAATGTAAGTTAGCTCATTCATTAGGCACCCCAGGCTTTGACATTTATGCTTCCGGCTCGTATAAAGTGTGGAATTGTTATCGGATAACAATTACACACAGGAAACA	0.846505507449426	1.68372564884386	2.57876445677053	1.82289681524932	2.24096385542169	6.48219032429559	7.53138794252703	5.30009702694786	4.36157708985864	6.41574248473745	0.679824213679787	4	4.5
COMBO-O2_leftSym-minus35cons-minus10_7A-lacOscram	COMBO	O2_leftSym	minus35cons	minus10_7A	lacOscram	ACAGGTTTCCCGACTGGTTGTTACTCAGTAACAACCGGAAAGCGAATGTAAGTTAGCTCATTCATTAGGCACCCCAGGCTTTGACATTTATGCTTCCGGCTCGTATAAAGTGTGGTTAACGGTGTGCATAATAGAAACACACAGGAAACA	1.33805868300576	2.22984628386751	2.17855272607183	2.08654775466116	3.5422582826234	8.58470500575764	6.36255307855626	6.06666568209006	6.06348164419052	6.21460938032316	0.975681860776134	10.5	9
COMBO-O3_leftSym-minus35_31A_32C-minus10_7A-lacO2	COMBO	O3_leftSym	minus35_31A_32C	minus10_7A	lacO2	ACAGGTTTCCCGACTGGCAGTGAGCGGCTCACTGCCGGAAAGCGAATGTAAGTTAGCTCATTCATTAGGCACCCCAGGCTTTGCAATTTATGCTTCCGGCTCGTATAAAGTGTGGAAATTGTAGCGAGTAACAACCACACACAGGAAACA	0.269789051026161	0.408664898109092	0.5295230642003	0.363548733070827	0.71421568627451	1.57332261952591	1.54649394617547	1.057022834853	1.14376915290021	1.30175839051424	0.878633977883088	7.5	9
COMBO-O2_leftSym-minus35cons-minus10_12A-O2_rightSym	COMBO	O2_leftSym	minus35cons	minus10_12A	O2_rightSym	ACAGGTTTCCCGACTGGTTGTTACTCAGTAACAACCGGAAAGCGAATGTAAGTTAGCTCATTCATTAGGCACCCCAGGCTTTGACATTTATGCTTCCGGCTCGAATAATGTGTGGAAATGTGAGCCGCTCACATTTACACACAGGAAACA	1.38942097200598	1.41067461534364	2.19408203184357	1.42639956079283	3.67823026646556	5.43096872616323	6.40790705648086	4.14727592267135	4.5545994963144	5.27759148957611	0.863007207986881	4.5	4
COMBO-O3_leftSym-minus35cons-minus10_12G-lacO1	COMBO	O3_leftSym	minus35cons	minus10_12G	lacO1	ACAGGTTTCCCGACTGGCAGTGAGCGGCTCACTGCCGGAAAGCGAATGTAAGTTAGCTCATTCATTAGGCACCCCAGGCTTTGACATTTATGCTTCCGGCTCGGATAATGTGTGGAATTGTGAGCGGATAACAATTACACACAGGAAACA	1.368337797614	0.43993920207327	0.311918063688137	0.725112340272316	3.62241653418124	1.69372584002379	0.910969568294409	2.10827388952066	2.65807118710251	1.50962172890753	1.76075313186309	6	8.5
COMBO-O2_leftSym-minus35_33T-minus10cons-lacO2	COMBO	O2_leftSym	minus35_33T	minus10cons	lacO2	ACAGGTTTCCCGACTGGTTGTTACTCAGTAACAACCGGAAAGCGAATGTAAGTTAGCTCATTCATTAGGCACCCCAGGCTTTTACATTTATGCTTCCGGCTCGTATAATGTGTGGAAATTGTAGCGAGTAACAACCACACACAGGAAACA	3.51592335946687	3.23587634359173	6.15830016911999	2.96578126501479	9.30774471950943	12.4578290646402	17.9855696081124	8.62304894812856	10.8827868920748	13.3043092781205	0.817989620097906	9	9
COMBO-lacOscram-minus35_30C_33T-minus10_12G-O1_rightSym	COMBO	lacOscram	minus35_30C_33T	minus10_12G	O1_rightSym	ACAGGTTTCCCGACTTTAACGGTGTGCATAATAGAAGGAAAGCGAATGTAAGTTAGCTCATTCATTAGGCACCCCAGGCTTTTACCTTTATGCTTCCGGCTCGGATAATGTGTGGAATTGTTATCGGATAACAATTACACACAGGAAACA	0.2233598743479	0.174831728643466	0.312417932379945	0.703625854830685	0.591303187941843	0.673086224332762	0.912429455423086	2.04580164388608	0.632194706137303	1.47911554965458	0.427414008516737	6	5
COMBO-O2_leftSym-minus35_31A_32C-minus10_12G-lacO2	COMBO	O2_leftSym	minus35_31A_32C	minus10_12G	lacO2	ACAGGTTTCCCGACTGGTTGTTACTCAGTAACAACCGGAAAGCGAATGTAAGTTAGCTCATTCATTAGGCACCCCAGGCTTTGCAATTTATGCTTCCGGCTCGGATAATGTGTGGAAATTGTAGCGAGTAACAACCACACACAGGAAACA	0.604927986752603	0.667345275417677	1.05526627524927	1.10906411799794	1.60143288084465	2.56921850079745	3.08194867534386	3.22461885133715	2.08532569082105	3.1532837633405	0.661318754456754	7.5	7.5
COMBO-O3_leftSym-minus35cons-minus10_12G-lacO2	COMBO	O3_leftSym	minus35cons	minus10_12G	lacO2	ACAGGTTTCCCGACTGGCAGTGAGCGGCTCACTGCCGGAAAGCGAATGTAAGTTAGCTCATTCATTAGGCACCCCAGGCTTTGACATTTATGCTTCCGGCTCGGATAATGTGTGGAAATTGTAGCGAGTAACAACCACACACAGGAAACA	3.38497416696911	2.19730030184021	4.26155571089843	3.5443596535708	8.96108140225787	8.45940594059406	12.4460491973981	10.3052734006533	8.71024367142597	11.3756612990257	0.76569119301855	8	7.5
COMBO-lacO1-minus35cons-minus10_12A-lacO1	COMBO	lacO1	minus35cons	minus10_12A	lacO1	ACAGGTTTCCCGACTAATTGTGAGCGGATAACAATTGGAAAGCGAATGTAAGTTAGCTCATTCATTAGGCACCCCAGGCTTTGACATTTATGCTTCCGGCTCGAATAATGTGTGGAATTGTGAGCGGATAACAATTACACACAGGAAACA	0.436076645234435	0.332982769028548	0.356477787072156	0.279686188390751	1.15443076455388	1.28195331884153	1.04110807805075	0.81319135738654	1.21819204169771	0.927149717718647	1.31391081549936	9.5	8
COMBO-O3_leftSym-minus35_33T-minus10_12G-lacOsym	COMBO	O3_leftSym	minus35_33T	minus10_12G	lacOsym	ACAGGTTTCCCGACTGGCAGTGAGCGGCTCACTGCCGGAAAGCGAATGTAAGTTAGCTCATTCATTAGGCACCCCAGGCTTTTACATTTATGCTTCCGGCTCGGATAATGTGTGGAAATTGTGAGCGCTCACAATTACACACAGGAAACA	0.245251304743913	0.141692443958883	0.341487477443807	0.363391553016656	0.649256625727214	0.545502998001332	0.997328260590775	1.05656583172982	0.597379811864273	1.0269470461603	0.58170459138847	8.5	9
COMBO-O2_leftSym-minus35_33T-minus10_7A-O3_leftSym	COMBO	O2_leftSym	minus35_33T	minus10_7A	O3_leftSym	ACAGGTTTCCCGACTGGTTGTTACTCAGTAACAACCGGAAAGCGAATGTAAGTTAGCTCATTCATTAGGCACCCCAGGCTTTTACATTTATGCTTCCGGCTCGTATAAAGTGTGGGGCAGTGAGCGGCTCACTGCCACACACAGGAAACA	0.333606486124965	0.445595376416215	0.531318057638267	0.34530199095498	0.883160322952711	1.71550159584455	1.55173629853539	1.00397018654583	1.29933095939863	1.27785324254061	1.01680765532614	12	12
COMBO-O1_rightSym-minus35_33T-minus10_7A-lacOscram	COMBO	O1_rightSym	minus35_33T	minus10_7A	lacOscram	ACAGGTTTCCCGACTAATTGTTATCGGATAACAATTGGAAAGCGAATGTAAGTTAGCTCATTCATTAGGCACCCCAGGCTTTTACATTTATGCTTCCGGCTCGTATAAAGTGTGGTTAACGGTGTGCATAATAGAAACACACAGGAAACA	0.654737017011065	0.613709998929923	1.14463731375973	0.69548712792656	1.73329290479078	2.36272757365111	3.34296047891579	2.0221381858632	2.04801023922095	2.68254933238949	0.763456691920991	7	5.5
COMBO-lacO3-minus35_31A_32C-minus10_12A-O2_rightSym	COMBO	lacO3	minus35_31A_32C	minus10_12A	O2_rightSym	ACAGGTTTCCCGACTGGCAGTGAGCGCAACGCAATTGGAAAGCGAATGTAAGTTAGCTCATTCATTAGGCACCCCAGGCTTTGCAATTTATGCTTCCGGCTCGAATAATGTGTGGAAATGTGAGCCGCTCACATTTACACACAGGAAACA	0.165920894869327	0.205115332001115	0.18372137259118	0.360923034234644	0.439244310863031	0.789675337769712	0.536565845199586	1.04938858014429	0.614459824316371	0.792977212671939	0.774877026095046	4	4.5
COMBO-O3_leftSym-minus35cons-minus10_12G-O2_leftSym	COMBO	O3_leftSym	minus35cons	minus10_12G	O2_leftSym	ACAGGTTTCCCGACTGGCAGTGAGCGGCTCACTGCCGGAAAGCGAATGTAAGTTAGCTCATTCATTAGGCACCCCAGGCTTTGACATTTATGCTTCCGGCTCGGATAATGTGTGGGGTTGTTACTCAGTAACAACCACACACAGGAAACA	0.984740950280703	0.932142773129459	0.970640997947148	1.08015006448399	2.60691614775407	3.58866473821957	2.83479706309294	3.14055085155554	3.09779044298682	2.98767395732424	1.03685692857904	19.5	20
COMBO-O3_leftSym-minus35_33T-minus10_7A-lacO1	COMBO	O3_leftSym	minus35_33T	minus10_7A	lacO1	ACAGGTTTCCCGACTGGCAGTGAGCGGCTCACTGCCGGAAAGCGAATGTAAGTTAGCTCATTCATTAGGCACCCCAGGCTTTTACATTTATGCTTCCGGCTCGTATAAAGTGTGGAATTGTGAGCGGATAACAATTACACACAGGAAACA	0.176882971200761	0.359531395207851	0.272635149652225	0.491791986197854	0.468264342774147	1.3841631104789	0.796242197851316	1.42989181950352	0.926213726626523	1.11306700867742	0.832127553333091	11	11
COMBO-O2_rightSym-minus35_33T-minus10_12A-O2_rightSym	COMBO	O2_rightSym	minus35_33T	minus10_12A	O2_rightSym	ACAGGTTTCCCGACTAAATGTGAGCCGCTCACATTTGGAAAGCGAATGTAAGTTAGCTCATTCATTAGGCACCCCAGGCTTTTACATTTATGCTTCCGGCTCGAATAATGTGTGGAAATGTGAGCCGCTCACATTTACACACAGGAAACA	0.236311577541163	0.306917044689629	0.396086430080174	0.673666210665268	0.625590382138257	1.18160265528687	1.15678675338973	1.95869357521143	0.903596518712561	1.55774016430058	0.58006883267228	6	5
COMBO-lacOscram-minus35_30C_33T-minus10cons-lacO2	COMBO	lacOscram	minus35_30C_33T	minus10cons	lacO2	ACAGGTTTCCCGACTTTAACGGTGTGCATAATAGAAGGAAAGCGAATGTAAGTTAGCTCATTCATTAGGCACCCCAGGCTTTTACCTTTATGCTTCCGGCTCGTATAATGTGTGGAAATTGTAGCGAGTAACAACCACACACAGGAAACA	0.434526405679289	0.609226746023514	0.768299407487364	0.761166723518974	1.15032679738562	2.34546745848255	2.24385010372272	2.21310249411061	1.74789712793409	2.22847629891666	0.78434629472335	14	14.5
COMBO-lacO1-minus35_33T-minus10cons-lacO3	COMBO	lacO1	minus35_33T	minus10cons	lacO3	ACAGGTTTCCCGACTAATTGTGAGCGGATAACAATTGGAAAGCGAATGTAAGTTAGCTCATTCATTAGGCACCCCAGGCTTTTACATTTATGCTTCCGGCTCGTATAATGTGTGGGGCAGTGAGCGCAACGCAATTACACACAGGAAACA	1.33840945863234	1.95346706249316	0.820964468868621	1.30469895349172	3.54318689501117	7.52067018757968	2.39766058735873	3.7934297688252	5.53192854129542	3.09554517809197	1.78706115499345	6.5	7
COMBO-lacO1-minus35cons-minus10_12G-lacO3	COMBO	lacO1	minus35cons	minus10_12G	lacO3	ACAGGTTTCCCGACTAATTGTGAGCGGATAACAATTGGAAAGCGAATGTAAGTTAGCTCATTCATTAGGCACCCCAGGCTTTGACATTTATGCTTCCGGCTCGGATAATGTGTGGGGCAGTGAGCGCAACGCAATTACACACAGGAAACA	0.423252753724713	0.394303147691537	0.37084418179847	0.486652258748954	1.12048192771084	1.51803118908382	1.0830657263095	1.41494799276393	1.31925655839733	1.24900685953672	1.05624444599662	5	5
COMBO-lacO2-minus35_31A_32C-minus10_12G-lacOscram	COMBO	lacO2	minus35_31A_32C	minus10_12G	lacOscram	ACAGGTTTCCCGACTAAATTGTAGCGAGTAACAACCGGAAAGCGAATGTAAGTTAGCTCATTCATTAGGCACCCCAGGCTTTGCAATTTATGCTTCCGGCTCGGATAATGTGTGGTTAACGGTGTGCATAATAGAAACACACAGGAAACA	0.411346662266788	0.346542484731717	0.375608139519746	0.607721064878409	1.088962793598	1.33415698871592	1.09697906129693	1.7669571761993	1.21155989115696	1.43196811874812	0.846080213165748	8.5	8
COMBO-lacO2-minus35_30C_33T-minus10cons-lacOsym	COMBO	lacO2	minus35_30C_33T	minus10cons	lacOsym	ACAGGTTTCCCGACTAAATTGTAGCGAGTAACAACCGGAAAGCGAATGTAAGTTAGCTCATTCATTAGGCACCCCAGGCTTTTACCTTTATGCTTCCGGCTCGTATAATGTGTGGAAATTGTGAGCGCTCACAATTACACACAGGAAACA	0.532195849498623	0.422594989720274	0.577013605539159	0.536279583740916	1.4088882496764	1.62695220289691	1.68519203063391	1.55924010817327	1.51792022628665	1.62221606940359	0.935707798064606	7.5	8
COMBO-lacOscram-minus35_31A_32C-minus10_7A-lacO2	COMBO	lacOscram	minus35_31A_32C	minus10_7A	lacO2	ACAGGTTTCCCGACTTTAACGGTGTGCATAATAGAAGGAAAGCGAATGTAAGTTAGCTCATTCATTAGGCACCCCAGGCTTTGCAATTTATGCTTCCGGCTCGTATAAAGTGTGGAAATTGTAGCGAGTAACAACCACACACAGGAAACA	0.1222105515973	0.264626550183257	0.16562021080786	0.326872189702308	0.323529411764706	1.01878810501431	0.483700655731545	0.950385291334325	0.671158758389507	0.717042973532935	0.93600911404605	9	8
COMBO-O1_rightSym-minus35cons-minus10cons-O2_rightSym	COMBO	O1_rightSym	minus35cons	minus10cons	O2_rightSym	ACAGGTTTCCCGACTAATTGTTATCGGATAACAATTGGAAAGCGAATGTAAGTTAGCTCATTCATTAGGCACCCCAGGCTTTGACATTTATGCTTCCGGCTCGTATAATGTGTGGAAATGTGAGCCGCTCACATTTACACACAGGAAACA	6.02884225879738	5.61358930264523	6.43331006356782	6.92323562212768	15.9602240896359	21.6118072960178	18.7887473460722	20.1294007596803	18.7860156928268	19.4590740528762	0.965411593674988	6	4.5
COMBO-lacOscram-minus35_30C_33T-minus10_12A-lacOscram	COMBO	lacOscram	minus35_30C_33T	minus10_12A	lacOscram	ACAGGTTTCCCGACTTTAACGGTGTGCATAATAGAAGGAAAGCGAATGTAAGTTAGCTCATTCATTAGGCACCCCAGGCTTTTACCTTTATGCTTCCGGCTCGAATAATGTGTGGTTAACGGTGTGCATAATAGAAACACACAGGAAACA	0.157079594113852	0.251203464304396	0.274036541741515	0.339992561245082	0.415838632750398	0.967110447513583	0.800335021240566	0.988532948198159	0.69147454013199	0.894433984719363	0.773086166162332	14	15
COMBO-lacO2-minus35_31A_32C-minus10cons-lacOsym	COMBO	lacO2	minus35_31A_32C	minus10cons	lacOsym	ACAGGTTTCCCGACTAAATTGTAGCGAGTAACAACCGGAAAGCGAATGTAAGTTAGCTCATTCATTAGGCACCCCAGGCTTTGCAATTTATGCTTCCGGCTCGTATAATGTGTGGAAATTGTGAGCGCTCACAATTACACACAGGAAACA	0.948888976687757	0.792029049873887	0.262011173498035	0.228407602576178	2.51200480192077	3.04923967107045	0.765214437367304	0.664098178909109	2.78062223649561	0.714656308138206	3.89085243470329	10.5	11.5
COMBO-lacO1-minus35_31A_32C-minus10_12A-lacO1	COMBO	lacO1	minus35_31A_32C	minus10_12A	lacO1	ACAGGTTTCCCGACTAATTGTGAGCGGATAACAATTGGAAAGCGAATGTAAGTTAGCTCATTCATTAGGCACCCCAGGCTTTGCAATTTATGCTTCCGGCTCGAATAATGTGTGGAATTGTGAGCGGATAACAATTACACACAGGAAACA	0.202140613296197	0.472777521085167	0.212292988186321	0.272913161036559	0.535129191863661	1.82015037593985	0.620010426819593	0.793498689187721	1.17763978390176	0.706754558003657	1.66626415148731	13	12
COMBO-O3_leftSym-minus35_33T-minus10cons-O3_rightSym	COMBO	O3_leftSym	minus35_33T	minus10cons	O3_rightSym	ACAGGTTTCCCGACTGGCAGTGAGCGGCTCACTGCCGGAAAGCGAATGTAAGTTAGCTCATTCATTAGGCACCCCAGGCTTTTACATTTATGCTTCCGGCTCGTATAATGTGTGGAATTGCGTTGGCAACGCAATTACACACAGGAAACA	1.38486658602483	1.11437704091875	1.85107924377225	2.28993066744927	3.66617338759403	4.29025006373265	5.40615326871203	6.6580042386023	3.97821172566334	6.03207875365716	0.659509248491063	12	13
COMBO-lacO2-minus35_30C_33T-minus10_12G-lacO3	COMBO	lacO2	minus35_30C_33T	minus10_12G	lacO3	ACAGGTTTCCCGACTAAATTGTAGCGAGTAACAACCGGAAAGCGAATGTAAGTTAGCTCATTCATTAGGCACCCCAGGCTTTTACCTTTATGCTTCCGGCTCGGATAATGTGTGGGGCAGTGAGCGCAACGCAATTACACACAGGAAACA	0.118567912205428	0.260365253078856	0.584846369415256	0.455969877237566	0.313886210221794	1.00238249945852	1.70806794055202	1.32573855552766	0.658134354840158	1.51690324803984	0.433867061521958	4.5	5
COMBO-lacOscram-minus35cons-minus10_7A-O1_rightSym	COMBO	lacOscram	minus35cons	minus10_7A	O1_rightSym	ACAGGTTTCCCGACTTTAACGGTGTGCATAATAGAAGGAAAGCGAATGTAAGTTAGCTCATTCATTAGGCACCCCAGGCTTTGACATTTATGCTTCCGGCTCGTATAAAGTGTGGAATTGTTATCGGATAACAATTACACACAGGAAACA	0.422478173521818	0.995487427418635	0.421856397611005	0.96751908193312	1.11843137254902	3.83253588516746	1.23204900629982	2.81307475374995	2.47548362885824	2.02256188002488	1.22393468071681	3.5	3
COMBO-O2_leftSym-minus35_31A_32C-minus10_7A-lacO3	COMBO	O2_leftSym	minus35_31A_32C	minus10_7A	lacO3	ACAGGTTTCCCGACTGGTTGTTACTCAGTAACAACCGGAAAGCGAATGTAAGTTAGCTCATTCATTAGGCACCCCAGGCTTTGCAATTTATGCTTCCGGCTCGTATAAAGTGTGGGGCAGTGAGCGCAACGCAATTACACACAGGAAACA	0.308257855410166	0.445351554830837	0.545460273380938	0.498075803949159	0.816054598635034	1.71456290495825	1.59303922282742	1.44816210419707	1.26530875179664	1.52060066351225	0.832111140129362	11.5	13
COMBO-O1_rightSym-minus35_33T-minus10_12A-lacO3	COMBO	O1_rightSym	minus35_33T	minus10_12A	lacO3	ACAGGTTTCCCGACTAATTGTTATCGGATAACAATTGGAAAGCGAATGTAAGTTAGCTCATTCATTAGGCACCCCAGGCTTTTACATTTATGCTTCCGGCTCGAATAATGTGTGGGGCAGTGAGCGCAACGCAATTACACACAGGAAACA	0.205898211930234	0.261657388329868	0.551855035755934	0.715643440926407	0.545076726342711	1.0073571024335	1.61171539005934	2.08074293721886	0.776216914388107	1.8462291636391	0.42043367620632	4.5	4
COMBO-lacO1-minus35_31A_32C-minus10cons-O2_leftSym	COMBO	lacO1	minus35_31A_32C	minus10cons	O2_leftSym	ACAGGTTTCCCGACTAATTGTGAGCGGATAACAATTGGAAAGCGAATGTAAGTTAGCTCATTCATTAGGCACCCCAGGCTTTGCAATTTATGCTTCCGGCTCGTATAATGTGTGGGGTTGTTACTCAGTAACAACCACACACAGGAAACA	2.91972117816095	1.9240447903338	3.03153423882024	2.67280257329062	7.72941176470588	7.40739712077026	8.85372076292748	7.77120945837993	7.56840444273807	8.31246511065371	0.910488566506943	11	11.5
COMBO-O2_rightSym-minus35_30C_33T-minus10_7A-O1_rightSym	COMBO	O2_rightSym	minus35_30C_33T	minus10_7A	O1_rightSym	ACAGGTTTCCCGACTAAATGTGAGCCGCTCACATTTGGAAAGCGAATGTAAGTTAGCTCATTCATTAGGCACCCCAGGCTTTTACCTTTATGCTTCCGGCTCGTATAAAGTGTGGAATTGTTATCGGATAACAATTACACACAGGAAACA	0.1222105515973	0.0705337307671818	0.119356401921481	0.228589673203979	0.323529411764706	0.271548436308162	0.348585293990208	0.664627551710153	0.297538924036434	0.50660642285018	0.587317709796241	7.5	7.5
COMBO-lacO1-minus35_31A_32C-minus10_12G-O3_leftSym	COMBO	lacO1	minus35_31A_32C	minus10_12G	O3_leftSym	ACAGGTTTCCCGACTAATTGTGAGCGGATAACAATTGGAAAGCGAATGTAAGTTAGCTCATTCATTAGGCACCCCAGGCTTTGCAATTTATGCTTCCGGCTCGGATAATGTGTGGGGCAGTGAGCGGCTCACTGCCACACACAGGAAACA	0.277299238742093	0.309769779394766	0.441942731639583	0.416483457617855	0.734097493387077	1.19258542395593	1.29071197317732	1.21093125898706	0.963341458671503	1.25082161608219	0.770166941700986	9	12
COMBO-O2_rightSym-minus35_30C_33T-minus10_12A-O2_leftSym	COMBO	O2_rightSym	minus35_30C_33T	minus10_12A	O2_leftSym	ACAGGTTTCCCGACTAAATGTGAGCCGCTCACATTTGGAAAGCGAATGTAAGTTAGCTCATTCATTAGGCACCCCAGGCTTTTACCTTTATGCTTCCGGCTCGAATAATGTGTGGGGTTGTTACTCAGTAACAACCACACACAGGAAACA	0.192557369107647	0.121510802937944	0.161826422605192	0.226676975023833	0.50975935828877	0.467805519053876	0.472620740832354	0.65906635600602	0.488782438671323	0.565843548419187	0.863811984844306	12.5	10
COMBO-lacOsym-minus35_33T-minus10cons-lacO1	COMBO	lacOsym	minus35_33T	minus10cons	lacO1	ACAGGTTTCCCGACTAAATTGTGAGCGCTCACAATTGGAAAGCGAATGTAAGTTAGCTCATTCATTAGGCACCCCAGGCTTTTACATTTATGCTTCCGGCTCGTATAATGTGTGGAATTGTGAGCGGATAACAATTACACACAGGAAACA	0.71765756472867	1.1577474926807	0.252286669159522	0.285933474385733	1.89986320109439	4.45722235103176	0.736813621414595	0.831355425506858	3.17854277606308	0.784084523460727	4.05382669974647	7	7.5
COMBO-O2_rightSym-minus35_33T-minus10cons-O2_rightSym	COMBO	O2_rightSym	minus35_33T	minus10cons	O2_rightSym	ACAGGTTTCCCGACTAAATGTGAGCCGCTCACATTTGGAAAGCGAATGTAAGTTAGCTCATTCATTAGGCACCCCAGGCTTTTACATTTATGCTTCCGGCTCGTATAATGTGTGGAAATGTGAGCCGCTCACATTTACACACAGGAAACA	1.27141538139021	0.79387965054977	0.768355621432268	0.824810169101401	3.36583269671505	3.05636431504293	2.24401427886703	2.39814666879693	3.21109850587899	2.32108047383198	1.38344988124329	14	13.5
COMBO-lacO2-minus35_31A_32C-minus10_12G-O3_leftSym	COMBO	lacO2	minus35_31A_32C	minus10_12G	O3_leftSym	ACAGGTTTCCCGACTAAATTGTAGCGAGTAACAACCGGAAAGCGAATGTAAGTTAGCTCATTCATTAGGCACCCCAGGCTTTGCAATTTATGCTTCCGGCTCGGATAATGTGTGGGGCAGTGAGCGGCTCACTGCCACACACAGGAAACA	0.335282573538792	0.237808209828974	0.458703034835495	0.475942462727003	0.887597448618002	0.915539938380057	1.33966112984472	1.38380911667379	0.901568693499029	1.36173512325926	0.662073466491165	12	13.5
COMBO-O3_leftSym-minus35cons-minus10_12A-lacOsym	COMBO	O3_leftSym	minus35cons	minus10_12A	lacOsym	ACAGGTTTCCCGACTGGCAGTGAGCGGCTCACTGCCGGAAAGCGAATGTAAGTTAGCTCATTCATTAGGCACCCCAGGCTTTGACATTTATGCTTCCGGCTCGAATAATGTGTGGAAATTGTGAGCGCTCACAATTACACACAGGAAACA	0.483753633803609	0.252556261779264	0.175453910824577	0.256231957555669	1.28064660978895	0.972318594522772	0.512420382165605	0.744997865534199	1.12648260215586	0.628709123849902	1.79173891299341	9.5	11
COMBO-lacOsym-minus35_33T-minus10_12G-O1_rightSym	COMBO	lacOsym	minus35_33T	minus10_12G	O1_rightSym	ACAGGTTTCCCGACTAAATTGTGAGCGCTCACAATTGGAAAGCGAATGTAAGTTAGCTCATTCATTAGGCACCCCAGGCTTTTACATTTATGCTTCCGGCTCGGATAATGTGTGGAATTGTTATCGGATAACAATTACACACAGGAAACA	0.379555590675103	0.330500909880509	0.672053283596191	0.540007131663039	1.00480192076831	1.27239838727253	1.9627593297725	1.5700780039305	1.13860015402042	1.7664186668515	0.644581137749118	14.5	14
COMBO-lacOsym-minus35_33T-minus10_7A-lacO2	COMBO	lacOsym	minus35_33T	minus10_7A	lacO2	ACAGGTTTCCCGACTAAATTGTGAGCGCTCACAATTGGAAAGCGAATGTAAGTTAGCTCATTCATTAGGCACCCCAGGCTTTTACATTTATGCTTCCGGCTCGTATAAAGTGTGGAAATTGTAGCGAGTAACAACCACACACAGGAAACA	0.172205777250741	0.235229992108551	0.158602405265154	0.475186998500452	0.455882352941177	0.905614035087719	0.463204865234445	1.38161259426637	0.680748194014448	0.922408729750409	0.738011439027305	4.5	7
COMBO-lacOsym-minus35_33T-minus10_12A-lacO1	COMBO	lacOsym	minus35_33T	minus10_12A	lacO1	ACAGGTTTCCCGACTAAATTGTGAGCGCTCACAATTGGAAAGCGAATGTAAGTTAGCTCATTCATTAGGCACCCCAGGCTTTTACATTTATGCTTCCGGCTCGAATAATGTGTGGAATTGTGAGCGGATAACAATTACACACAGGAAACA	0.230773224336019	0.239204747690476	0.519286454530749	0.363203591868544	0.610928635413556	0.920916481892092	1.51659750548459	1.05601933216169	0.765922558652824	1.28630841882314	0.595442389589254	16.5	18
COMBO-O3_rightSym-minus35_33T-minus10_7A-lacOscram	COMBO	O3_rightSym	minus35_33T	minus10_7A	lacOscram	ACAGGTTTCCCGACTAATTGCGTTGGCAACGCAATTGGAAAGCGAATGTAAGTTAGCTCATTCATTAGGCACCCCAGGCTTTTACATTTATGCTTCCGGCTCGTATAAAGTGTGGTTAACGGTGTGCATAATAGAAACACACAGGAAACA	0.346934716072922	0.399405290028145	0.559757630975136	0.562327479658159	0.918444300797242	1.53767397216445	1.63479524529478	1.63497471616333	1.22805913648085	1.63488498072905	0.751159348184367	7.5	8
COMBO-O3_leftSym-minus35_30C_33T-minus10cons-O3_leftSym	COMBO	O3_leftSym	minus35_30C_33T	minus10cons	O3_leftSym	ACAGGTTTCCCGACTGGCAGTGAGCGGCTCACTGCCGGAAAGCGAATGTAAGTTAGCTCATTCATTAGGCACCCCAGGCTTTTACCTTTATGCTTCCGGCTCGTATAATGTGTGGGGCAGTGAGCGGCTCACTGCCACACACAGGAAACA	0.294159334805536	0.261089596528791	0.370341588156369	0.325359831774441	0.778731421394181	1.00517115573744	1.08159788085112	0.945988090302365	0.891951288565813	1.01379298557674	0.87981599917895	7.5	9
COMBO-lacO3-minus35cons-minus10cons-lacO1	COMBO	lacO3	minus35cons	minus10cons	lacO1	ACAGGTTTCCCGACTGGCAGTGAGCGCAACGCAATTGGAAAGCGAATGTAAGTTAGCTCATTCATTAGGCACCCCAGGCTTTGACATTTATGCTTCCGGCTCGTATAATGTGTGGAATTGTGAGCGGATAACAATTACACACAGGAAACA	10.0436487143594	13.7182957894667	3.87440393751645	3.91745014342035	26.5886678200692	52.8141887565629	11.3153564773548	11.3900390217747	39.7014282883161	11.3526977495648	3.49709198325465	12	13
COMBO-O2_leftSym-minus35_33T-minus10cons-O2_rightSym	COMBO	O2_leftSym	minus35_33T	minus10cons	O2_rightSym	ACAGGTTTCCCGACTGGTTGTTACTCAGTAACAACCGGAAAGCGAATGTAAGTTAGCTCATTCATTAGGCACCCCAGGCTTTTACATTTATGCTTCCGGCTCGTATAATGTGTGGAAATGTGAGCCGCTCACATTTACACACAGGAAACA	11.3979618720491	14.5522958586786	9.60641270613995	10.0642461115371	30.1739567621921	56.0250130276185	28.0559244703438	29.2619310363619	43.0994848949053	28.6589277533528	1.50387639292831	4	5.5
COMBO-lacO1-minus35_33T-minus10_12A-O3_leftSym	COMBO	lacO1	minus35_33T	minus10_12A	O3_leftSym	ACAGGTTTCCCGACTAATTGTGAGCGGATAACAATTGGAAAGCGAATGTAAGTTAGCTCATTCATTAGGCACCCCAGGCTTTTACATTTATGCTTCCGGCTCGAATAATGTGTGGGGCAGTGAGCGGCTCACTGCCACACACAGGAAACA	0.139230202883578	0.21838328179839	0.36937665436753	0.267842445370319	0.368585732165207	0.840755735492578	1.07877975192759	0.778755515135129	0.604670733828892	0.928767633531359	0.651046302647104	3.5	3.5
COMBO-O3_leftSym-minus35_33T-minus10_12G-lacOscram	COMBO	O3_leftSym	minus35_33T	minus10_12G	lacOscram	ACAGGTTTCCCGACTGGCAGTGAGCGGCTCACTGCCGGAAAGCGAATGTAAGTTAGCTCATTCATTAGGCACCCCAGGCTTTTACATTTATGCTTCCGGCTCGGATAATGTGTGGTTAACGGTGTGCATAATAGAAACACACAGGAAACA	0.248178914273127	0.549175078852649	0.320065177291931	0.499510767371658	0.657006920415225	2.11427401187794	0.93476354955583	1.45233427966293	1.38564046614658	1.19354891460938	1.16094149907553	7.5	7.5
COMBO-O3_rightSym-minus35_33T-minus10_12A-O3_leftSym	COMBO	O3_rightSym	minus35_33T	minus10_12A	O3_leftSym	ACAGGTTTCCCGACTAATTGCGTTGGCAACGCAATTGGAAAGCGAATGTAAGTTAGCTCATTCATTAGGCACCCCAGGCTTTTACATTTATGCTTCCGGCTCGAATAATGTGTGGGGCAGTGAGCGGCTCACTGCCACACACAGGAAACA	0.239729620302656	0.255441218330871	0.343717806313014	0.322607065206635	0.634639006414631	0.983425414364641	1.00384202803057	0.9379843844536	0.809032210389636	0.970913206242085	0.83326934394166	12	12.5
COMBO-O3_rightSym-minus35cons-minus10_12A-O3_rightSym	COMBO	O3_rightSym	minus35cons	minus10_12A	O3_rightSym	ACAGGTTTCCCGACTAATTGCGTTGGCAACGCAATTGGAAAGCGAATGTAAGTTAGCTCATTCATTAGGCACCCCAGGCTTTGACATTTATGCTTCCGGCTCGAATAATGTGTGGAATTGCGTTGGCAACGCAATTACACACAGGAAACA	0.246459644505648	0.435452979946865	0.330921475131322	0.541598554257868	0.652455477603886	1.67645429362881	0.966469815102262	1.57470508654588	1.16445488561635	1.27058745082407	0.916469688773577	8	9
COMBO-O3_leftSym-minus35_31A_32C-minus10_12A-lacOsym	COMBO	O3_leftSym	minus35_31A_32C	minus10_12A	lacOsym	ACAGGTTTCCCGACTGGCAGTGAGCGGCTCACTGCCGGAAAGCGAATGTAAGTTAGCTCATTCATTAGGCACCCCAGGCTTTGCAATTTATGCTTCCGGCTCGAATAATGTGTGGAAATTGTGAGCGCTCACAATTACACACAGGAAACA	0.26196852020247	0.372004624856568	0.478802796938864	0.444930254384419	0.693512304250559	1.43218390804598	1.39836331396841	1.29364070348627	1.06284810614827	1.34600200872734	0.789633372949572	10	11
COMBO-lacO3-minus35_30C_33T-minus10_12A-O2_rightSym	COMBO	lacO3	minus35_30C_33T	minus10_12A	O2_rightSym	ACAGGTTTCCCGACTGGCAGTGAGCGCAACGCAATTGGAAAGCGAATGTAAGTTAGCTCATTCATTAGGCACCCCAGGCTTTTACCTTTATGCTTCCGGCTCGAATAATGTGTGGAAATGTGAGCCGCTCACATTTACACACAGGAAACA	0.175804106924637	0.153629941818701	0.162250372831409	0.160366299200685	0.46540825285338	0.591461276997881	0.473858904951444	0.466267173493269	0.528434764925631	0.470063039222357	1.12417850550394	13	11.5
COMBO-O3_leftSym-minus35cons-minus10cons-lacOscram	COMBO	O3_leftSym	minus35cons	minus10cons	lacOscram	ACAGGTTTCCCGACTGGCAGTGAGCGGCTCACTGCCGGAAAGCGAATGTAAGTTAGCTCATTCATTAGGCACCCCAGGCTTTGACATTTATGCTTCCGGCTCGTATAATGTGTGGTTAACGGTGTGCATAATAGAAACACACAGGAAACA	7.21757463902169	4.57353462155337	7.33909692000103	9.18382765302636	19.1071691176471	17.6076915452473	21.4341352143321	26.7021025176069	18.3574303314472	24.0681188659695	0.762728089954849	11	10
COMBO-lacO2-minus35_33T-minus10_12A-O3_leftSym	COMBO	lacO2	minus35_33T	minus10_12A	O3_leftSym	ACAGGTTTCCCGACTAAATTGTAGCGAGTAACAACCGGAAAGCGAATGTAAGTTAGCTCATTCATTAGGCACCCCAGGCTTTTACATTTATGCTTCCGGCTCGAATAATGTGTGGGGCAGTGAGCGGCTCACTGCCACACACAGGAAACA	0.134580985582512	0.180984116471572	0.362047752495159	0.260857966337162	0.356277805239743	0.696772356855628	1.0573753917703	0.758448048333532	0.526525081047685	0.907911720051914	0.579929820729243	5.5	5
COMBO-lacO3-minus35cons-minus10_7A-O2_rightSym	COMBO	lacO3	minus35cons	minus10_7A	O2_rightSym	ACAGGTTTCCCGACTGGCAGTGAGCGCAACGCAATTGGAAAGCGAATGTAAGTTAGCTCATTCATTAGGCACCCCAGGCTTTGACATTTATGCTTCCGGCTCGTATAAAGTGTGGAAATGTGAGCCGCTCACATTTACACACAGGAAACA	0.986611265296823	1.53151911910559	1.19540027155206	0.926065976426189	2.61186745440534	5.89620905410379	3.49121579057885	2.69254929152021	4.25403825425457	3.09188254104953	1.37587317686737	8	11.5
COMBO-O3_leftSym-minus35cons-minus10cons-lacOsym	COMBO	O3_leftSym	minus35cons	minus10cons	lacOsym	ACAGGTTTCCCGACTGGCAGTGAGCGGCTCACTGCCGGAAAGCGAATGTAAGTTAGCTCATTCATTAGGCACCCCAGGCTTTGACATTTATGCTTCCGGCTCGTATAATGTGTGGAAATTGTGAGCGCTCACAATTACACACAGGAAACA	6.6921814359288	5.18996366104373	0.92176873440448	2.03886150430182	17.7162895927602	19.9808871772928	2.69206360195698	5.92801726730239	18.8485883850265	4.31004043462968	4.37318133574447	4	4
COMBO-O3_rightSym-minus35_33T-minus10_7A-O2_leftSym	COMBO	O3_rightSym	minus35_33T	minus10_7A	O2_leftSym	ACAGGTTTCCCGACTAATTGCGTTGGCAACGCAATTGGAAAGCGAATGTAAGTTAGCTCATTCATTAGGCACCCCAGGCTTTTACATTTATGCTTCCGGCTCGTATAAAGTGTGGGGTTGTTACTCAGTAACAACCACACACAGGAAACA	0.303692947072736	0.247281572019617	0.280043225063072	0.45139226607368	0.803969863807592	0.952011519586235	0.817877787592791	1.31242908945296	0.877990691696914	1.06515343852288	0.824285647441073	9.5	10.5
COMBO-lacOscram-minus35_33T-minus10cons-lacO1	COMBO	lacOscram	minus35_33T	minus10cons	lacO1	ACAGGTTTCCCGACTTTAACGGTGTGCATAATAGAAGGAAAGCGAATGTAAGTTAGCTCATTCATTAGGCACCCCAGGCTTTTACATTTATGCTTCCGGCTCGTATAATGTGTGGAATTGTGAGCGGATAACAATTACACACAGGAAACA	1.38590548789805	1.31694952185255	0.696543006990412	0.99847969255498	3.66892368458175	5.07013565660182	2.0342825768852	2.90309314586995	4.36952967059178	2.46868786137757	1.76998061964525	9	9
COMBO-O2_rightSym-minus35cons-minus10cons-O3_leftSym	COMBO	O2_rightSym	minus35cons	minus10cons	O3_leftSym	ACAGGTTTCCCGACTAAATGTGAGCCGCTCACATTTGGAAAGCGAATGTAAGTTAGCTCATTCATTAGGCACCCCAGGCTTTGACATTTATGCTTCCGGCTCGTATAATGTGTGGGGCAGTGAGCGGCTCACTGCCACACACAGGAAACA	3.12155487463579	4.16849677726047	3.44090594030203	3.44192935544846	8.26372845210592	16.0483327524108	10.0493076993214	10.0074559301273	12.1560306022584	10.0283818147243	1.21216272244542	8.5	10
COMBO-lacO3-minus35_33T-minus10cons-lacO2	COMBO	lacO3	minus35_33T	minus10cons	lacO2	ACAGGTTTCCCGACTGGCAGTGAGCGCAACGCAATTGGAAAGCGAATGTAAGTTAGCTCATTCATTAGGCACCCCAGGCTTTTACATTTATGCTTCCGGCTCGTATAATGTGTGGAAATTGTAGCGAGTAACAACCACACACAGGAAACA	0.545563602002348	0.855338349244441	0.901414587722597	0.808883401203959	1.44427685604156	3.29297470480325	2.63261847718109	2.35183937675716	2.3686257804224	2.49222892696912	0.95040457752128	7	7
COMBO-O3_leftSym-minus35cons-minus10_7A-lacOscram	COMBO	O3_leftSym	minus35cons	minus10_7A	lacOscram	ACAGGTTTCCCGACTGGCAGTGAGCGGCTCACTGCCGGAAAGCGAATGTAAGTTAGCTCATTCATTAGGCACCCCAGGCTTTGACATTTATGCTTCCGGCTCGTATAAAGTGTGGTTAACGGTGTGCATAATAGAAACACACAGGAAACA	0.875379367691267	1.09877021429387	1.41004056187788	1.46708275335468	2.31740196078431	4.23016520334565	4.11808161009801	4.26556285265008	3.27378358206498	4.19182223137405	0.780992943250807	14	16
COMBO-lacOsym-minus35_30C_33T-minus10_12G-lacO1	COMBO	lacOsym	minus35_30C_33T	minus10_12G	lacO1	ACAGGTTTCCCGACTAAATTGTGAGCGCTCACAATTGGAAAGCGAATGTAAGTTAGCTCATTCATTAGGCACCCCAGGCTTTTACCTTTATGCTTCCGGCTCGGATAATGTGTGGAATTGTGAGCGGATAACAATTACACACAGGAAACA	0.336112480899037	0.448212667212931	0.615766256212238	0.524025082795412	0.88979447200567	1.72557792692021	1.79837074505814	1.52360998172582	1.30768619946294	1.66099036339198	0.787293068210497	10	11
COMBO-lacO3-minus35_30C_33T-minus10_7A-O2_leftSym	COMBO	lacO3	minus35_30C_33T	minus10_7A	O2_leftSym	ACAGGTTTCCCGACTGGCAGTGAGCGCAACGCAATTGGAAAGCGAATGTAAGTTAGCTCATTCATTAGGCACCCCAGGCTTTTACCTTTATGCTTCCGGCTCGTATAAAGTGTGGGGTTGTTACTCAGTAACAACCACACACAGGAAACA	0.138860892000598	0.173437570048116	0.243543062923655	0.0971436552443965	0.367608051178031	0.667718840778609	0.711277558822248	0.282446485199029	0.51766344597832	0.496862022010638	1.04186559456387	5	5
COMBO-O2_rightSym-minus35_31A_32C-minus10_7A-lacOsym	COMBO	O2_rightSym	minus35_31A_32C	minus10_7A	lacOsym	ACAGGTTTCCCGACTAAATGTGAGCCGCTCACATTTGGAAAGCGAATGTAAGTTAGCTCATTCATTAGGCACCCCAGGCTTTGCAATTTATGCTTCCGGCTCGTATAAAGTGTGGAAATTGTGAGCGCTCACAATTACACACAGGAAACA	0.173377245123195	0.315228948404988	0.292423184707628	0.311083467115057	0.458983593437375	1.21360272719714	0.854033970276008	0.904479367892054	0.836293160317257	0.879256669084031	0.951136556278236	4	3.5
COMBO-lacO1-minus35cons-minus10_7A-lacO2	COMBO	lacO1	minus35cons	minus10_7A	lacO2	ACAGGTTTCCCGACTAATTGTGAGCGGATAACAATTGGAAAGCGAATGTAAGTTAGCTCATTCATTAGGCACCCCAGGCTTTGACATTTATGCTTCCGGCTCGTATAAAGTGTGGAAATTGTAGCGAGTAACAACCACACACAGGAAACA	2.26847995032226	2.59322898619862	3.01393221048353	3.69083600205146	6.00537330316742	9.98369529772386	8.8023133132742	10.7311553554662	7.99453430044564	9.76673433437021	0.818547328794642	5.5	5
COMBO-lacOsym-minus35_33T-minus10_12G-lacO2	COMBO	lacOsym	minus35_33T	minus10_12G	lacO2	ACAGGTTTCCCGACTAAATTGTGAGCGCTCACAATTGGAAAGCGAATGTAAGTTAGCTCATTCATTAGGCACCCCAGGCTTTTACATTTATGCTTCCGGCTCGGATAATGTGTGGAAATTGTAGCGAGTAACAACCACACACAGGAAACA	0.295209903858413	0.47621644676036	0.265028420127175	0.197792030705751	0.781512605042017	1.83338992642898	0.774026430576949	0.575082991603203	1.3074512657355	0.674554711090076	1.93824347267943	9	9
COMBO-lacO2-minus35_31A_32C-minus10cons-O1_rightSym	COMBO	lacO2	minus35_31A_32C	minus10cons	O1_rightSym	ACAGGTTTCCCGACTAAATTGTAGCGAGTAACAACCGGAAAGCGAATGTAAGTTAGCTCATTCATTAGGCACCCCAGGCTTTGCAATTTATGCTTCCGGCTCGTATAATGTGTGGAATTGTTATCGGATAACAATTACACACAGGAAACA	8.90112528633831	10.6773053775459	16.9345671432125	11.5586820958772	23.5640522875817	41.1066527705402	49.4581017120224	33.6070237762828	32.335352529061	41.5325627441526	0.778554232934096	6.5	7
COMBO-O3_rightSym-minus35_33T-minus10_12A-lacOsym	COMBO	O3_rightSym	minus35_33T	minus10_12A	lacOsym	ACAGGTTTCCCGACTAATTGCGTTGGCAACGCAATTGGAAAGCGAATGTAAGTTAGCTCATTCATTAGGCACCCCAGGCTTTTACATTTATGCTTCCGGCTCGAATAATGTGTGGAAATTGTGAGCGCTCACAATTACACACAGGAAACA	0.15671636871496	0.15285881470213	0.229351517417748	0.182801430320752	0.414877061935886	0.588492507865408	0.66983056492236	0.531497619206889	0.501684784900647	0.600664092064624	0.835216873338038	6	8
COMBO-lacOscram-minus35cons-minus10cons-O1_rightSym	COMBO	lacOscram	minus35cons	minus10cons	O1_rightSym	ACAGGTTTCCCGACTTTAACGGTGTGCATAATAGAAGGAAAGCGAATGTAAGTTAGCTCATTCATTAGGCACCCCAGGCTTTGACATTTATGCTTCCGGCTCGTATAATGTGTGGAATTGTTATCGGATAACAATTACACACAGGAAACA	8.98889730897486	6.11733169132871	5.10175947342312	8.10774760237125	23.796412181894	23.5511695906433	14.8998989352951	23.5733852860422	23.6737908862687	19.2366421106686	1.23066129473497	8.5	7.5
COMBO-lacO1-minus35_33T-minus10_12A-O2_rightSym	COMBO	lacO1	minus35_33T	minus10_12A	O2_rightSym	ACAGGTTTCCCGACTAATTGTGAGCGGATAACAATTGGAAAGCGAATGTAAGTTAGCTCATTCATTAGGCACCCCAGGCTTTTACATTTATGCTTCCGGCTCGAATAATGTGTGGAAATGTGAGCCGCTCACATTTACACACAGGAAACA	0.183564997386014	0.289010480017461	0.579716138104596	0.361139935096564	0.485953748253919	1.11266401297361	1.69308488844191	1.05001922231986	0.799308880613765	1.37155205538089	0.582776918657887	11.5	11.5
COMBO-O1_rightSym-minus35_33T-minus10_7A-O3_rightSym	COMBO	O1_rightSym	minus35_33T	minus10_7A	O3_rightSym	ACAGGTTTCCCGACTAATTGTTATCGGATAACAATTGGAAAGCGAATGTAAGTTAGCTCATTCATTAGGCACCCCAGGCTTTTACATTTATGCTTCCGGCTCGTATAAAGTGTGGAATTGCGTTGGCAACGCAATTACACACAGGAAACA	0.0657020520002828	0.157098768043111	0.172043877788725	0.17958936739635	0.173933804876593	0.604815941876908	0.502461240056908	0.522158503019083	0.389374873376751	0.512309871537995	0.760037811115792	12.5	11.5
COMBO-O1_rightSym-minus35_31A_32C-minus10_7A-O2_leftSym	COMBO	O1_rightSym	minus35_31A_32C	minus10_7A	O2_leftSym	ACAGGTTTCCCGACTAATTGTTATCGGATAACAATTGGAAAGCGAATGTAAGTTAGCTCATTCATTAGGCACCCCAGGCTTTGCAATTTATGCTTCCGGCTCGTATAAAGTGTGGGGTTGTTACTCAGTAACAACCACACACAGGAAACA	0.284276203715509	0.253212361510756	0.381940486148739	0.501881326945625	0.752567693744164	0.974844518704168	1.11547294076866	1.45922671353251	0.863706106224166	1.28734982715059	0.67091794942474	6.5	6.5
COMBO-O1_rightSym-minus35_30C_33T-minus10_12A-O2_rightSym	COMBO	O1_rightSym	minus35_30C_33T	minus10_12A	O2_rightSym	ACAGGTTTCCCGACTAATTGTTATCGGATAACAATTGGAAAGCGAATGTAAGTTAGCTCATTCATTAGGCACCCCAGGCTTTTACCTTTATGCTTCCGGCTCGAATAATGTGTGGAAATGTGAGCCGCTCACATTTACACACAGGAAACA	0.161397883281029	0.251405315219867	0.480616323380854	0.227061375484372	0.427270489785873	0.967887555145173	1.40365979273087	0.660184005519158	0.697579022465523	1.03192189912501	0.675999824266754	10.5	9
COMBO-O3_leftSym-minus35_33T-minus10_12G-O2_rightSym	COMBO	O3_leftSym	minus35_33T	minus10_12G	O2_rightSym	ACAGGTTTCCCGACTGGCAGTGAGCGGCTCACTGCCGGAAAGCGAATGTAAGTTAGCTCATTCATTAGGCACCCCAGGCTTTTACATTTATGCTTCCGGCTCGGATAATGTGTGGAAATGTGAGCCGCTCACATTTACACACAGGAAACA	0.304255947250188	0.575742985338031	0.626621110087775	0.316562516220485	0.805460300712213	2.21655803093686	1.83007279344859	0.920409776915348	1.51100916582454	1.37524128518197	1.09872295291412	8.5	8
COMBO-O3_rightSym-minus35_31A_32C-minus10_12G-O2_rightSym	COMBO	O3_rightSym	minus35_31A_32C	minus10_12G	O2_rightSym	ACAGGTTTCCCGACTAATTGCGTTGGCAACGCAATTGGAAAGCGAATGTAAGTTAGCTCATTCATTAGGCACCCCAGGCTTTGCAATTTATGCTTCCGGCTCGGATAATGTGTGGAAATGTGAGCCGCTCACATTTACACACAGGAAACA	0.373112517376606	0.340677919605488	0.314433531943686	0.0722279870193128	0.987745098039216	1.31157894736842	0.918316097070977	0.210003844463972	1.14966202270382	0.564159970767474	2.03782983953973	8.5	8.5
COMBO-lacOsym-minus35_31A_32C-minus10_12G-lacO1	COMBO	lacOsym	minus35_31A_32C	minus10_12G	lacO1	ACAGGTTTCCCGACTAAATTGTGAGCGCTCACAATTGGAAAGCGAATGTAAGTTAGCTCATTCATTAGGCACCCCAGGCTTTGCAATTTATGCTTCCGGCTCGGATAATGTGTGGAATTGTGAGCGGATAACAATTACACACAGGAAACA	0.296626705316722	0.271452235009412	0.221226290759758	0.331053230099287	0.785263319987681	1.04506636962777	0.646100505388766	0.962541722566306	0.915164844807727	0.804321113977536	1.13781029604214	10	9
COMBO-lacOsym-minus35_31A_32C-minus10_12A-O2_rightSym	COMBO	lacOsym	minus35_31A_32C	minus10_12A	O2_rightSym	ACAGGTTTCCCGACTAAATTGTGAGCGCTCACAATTGGAAAGCGAATGTAAGTTAGCTCATTCATTAGGCACCCCAGGCTTTGCAATTTATGCTTCCGGCTCGAATAATGTGTGGAAATGTGAGCCGCTCACATTTACACACAGGAAACA	0.276908860700763	0.296737886423541	0.249367010272149	0.458761829434638	0.733064041067071	1.14241382350348	0.728286637229234	1.33385619412096	0.937738932285276	1.0310714156751	0.909480098108711	13.5	12.5
COMBO-O3_leftSym-minus35_31A_32C-minus10cons-O1_rightSym	COMBO	O3_leftSym	minus35_31A_32C	minus10cons	O1_rightSym	ACAGGTTTCCCGACTGGCAGTGAGCGGCTCACTGCCGGAAAGCGAATGTAAGTTAGCTCATTCATTAGGCACCCCAGGCTTTGCAATTTATGCTTCCGGCTCGTATAATGTGTGGAATTGTTATCGGATAACAATTACACACAGGAAACA	3.99276479399811	3.92049986847586	5.65495470338592	6.17581603295031	10.5700925839334	15.093567251462	16.5155284178043	17.9562682437075	12.8318299176977	17.2358983307559	0.744482803939524	7.5	9.5
COMBO-O1_rightSym-minus35_30C_33T-minus10_12G-lacO3	COMBO	O1_rightSym	minus35_30C_33T	minus10_12G	lacO3	ACAGGTTTCCCGACTAATTGTTATCGGATAACAATTGGAAAGCGAATGTAAGTTAGCTCATTCATTAGGCACCCCAGGCTTTTACCTTTATGCTTCCGGCTCGGATAATGTGTGGGGCAGTGAGCGCAACGCAATTACACACAGGAAACA	0.127234841790356	0.237314340282461	0.308123758383205	0.246933288954915	0.336830273510678	0.913638585628157	0.899888143176734	0.717961861415289	0.625234429569418	0.808925002296011	0.772920144382711	15	14
COMBO-O3_rightSym-minus35_33T-minus10_7A-O3_rightSym	COMBO	O3_rightSym	minus35_33T	minus10_7A	O3_rightSym	ACAGGTTTCCCGACTAATTGCGTTGGCAACGCAATTGGAAAGCGAATGTAAGTTAGCTCATTCATTAGGCACCCCAGGCTTTTACATTTATGCTTCCGGCTCGTATAAAGTGTGGAATTGCGTTGGCAACGCAATTACACACAGGAAACA	0.12482029492	0.228568069118393	0.723521281750833	0.553672803801195	0.330438215554678	0.879966238620606	2.11307374088909	1.60981112961528	0.605202227087642	1.86144243525218	0.325125405774716	7	6.5
COMBO-O1_rightSym-minus35_31A_32C-minus10_12G-lacOscram	COMBO	O1_rightSym	minus35_31A_32C	minus10_12G	lacOscram	ACAGGTTTCCCGACTAATTGTTATCGGATAACAATTGGAAAGCGAATGTAAGTTAGCTCATTCATTAGGCACCCCAGGCTTTGCAATTTATGCTTCCGGCTCGGATAATGTGTGGTTAACGGTGTGCATAATAGAAACACACAGGAAACA	0.403414330770661	0.391537736112058	0.697181201783561	0.919918640643984	1.06796344035622	1.50738460649152	2.03614645109732	2.6746758299889	1.28767402342387	2.35541114054311	0.546687583012348	15	16.5
COMBO-lacO1-minus35_30C_33T-minus10_12A-O3_rightSym	COMBO	lacO1	minus35_30C_33T	minus10_12A	O3_rightSym	ACAGGTTTCCCGACTAATTGTGAGCGGATAACAATTGGAAAGCGAATGTAAGTTAGCTCATTCATTAGGCACCCCAGGCTTTTACCTTTATGCTTCCGGCTCGAATAATGTGTGGAATTGCGTTGGCAACGCAATTACACACAGGAAACA	0.229261908267553	0.317860544424788	0.277851927039603	0.300928177382453	0.606927710843374	1.22373413207816	0.811478011347579	0.874952726301973	0.915330921460768	0.843215368824776	1.08552447607365	14	15
COMBO-O1_rightSym-minus35cons-minus10_12A-lacO3	COMBO	O1_rightSym	minus35cons	minus10_12A	lacO3	ACAGGTTTCCCGACTAATTGTTATCGGATAACAATTGGAAAGCGAATGTAAGTTAGCTCATTCATTAGGCACCCCAGGCTTTGACATTTATGCTTCCGGCTCGAATAATGTGTGGGGCAGTGAGCGCAACGCAATTACACACAGGAAACA	0.670576139228052	0.521664982281868	0.809485008507566	1.13981700063354	1.77522399688352	2.0083626468441	2.36413434996897	3.31403327154104	1.89179332186381	2.839083810755	0.66633937141881	13	13.5
COMBO-O3_leftSym-minus35_30C_33T-minus10_12G-O2_rightSym	COMBO	O3_leftSym	minus35_30C_33T	minus10_12G	O2_rightSym	ACAGGTTTCCCGACTGGCAGTGAGCGGCTCACTGCCGGAAAGCGAATGTAAGTTAGCTCATTCATTAGGCACCCCAGGCTTTTACCTTTATGCTTCCGGCTCGGATAATGTGTGGAAATGTGAGCCGCTCACATTTACACACAGGAAACA	0.149439589749796	0.1851144593786	0.212671407060093	0.187402344698757	0.395613160518445	0.712673800684283	0.621115614746188	0.544874839690305	0.554143480601364	0.582995227218247	0.950511178702871	10	10.5
COMBO-lacOsym-minus35_30C_33T-minus10cons-lacO1	COMBO	lacOsym	minus35_30C_33T	minus10cons	lacO1	ACAGGTTTCCCGACTAAATTGTGAGCGCTCACAATTGGAAAGCGAATGTAAGTTAGCTCATTCATTAGGCACCCCAGGCTTTTACCTTTATGCTTCCGGCTCGTATAATGTGTGGAATTGTGAGCGGATAACAATTACACACAGGAAACA	0.636639540139104	0.749491423132075	0.557492753028351	0.305153001372981	1.68538324420677	2.88547368421053	1.62818057584914	0.887236458921536	2.28542846420865	1.25770851738534	1.81713682671073	7.5	7
COMBO-lacO2-minus35_31A_32C-minus10_7A-lacOsym	COMBO	lacO2	minus35_31A_32C	minus10_7A	lacOsym	ACAGGTTTCCCGACTAAATTGTAGCGAGTAACAACCGGAAAGCGAATGTAAGTTAGCTCATTCATTAGGCACCCCAGGCTTTGCAATTTATGCTTCCGGCTCGTATAAAGTGTGGAAATTGTGAGCGCTCACAATTACACACAGGAAACA	0.211599255706793	0.335643270547279	0.229496676605987	0.346974155560088	0.560169165705498	1.29219600725953	0.67025450831788	1.00883202764291	0.926182586482513	0.839543267980393	1.10319815762509	13.5	13
COMBO-O1_rightSym-minus35_30C_33T-minus10_7A-O2_rightSym	COMBO	O1_rightSym	minus35_30C_33T	minus10_7A	O2_rightSym	ACAGGTTTCCCGACTAATTGTTATCGGATAACAATTGGAAAGCGAATGTAAGTTAGCTCATTCATTAGGCACCCCAGGCTTTTACCTTTATGCTTCCGGCTCGTATAAAGTGTGGAAATGTGAGCCGCTCACATTTACACACAGGAAACA	0.25336022400109	0.208168134609338	0.482347521167222	0.448621037387036	0.670723461798513	0.80142834963515	1.4087158272594	1.30437170474517	0.736075905716831	1.35654376600228	0.542611247911329	8.5	7.5
COMBO-lacO3-minus35cons-minus10cons-O2_rightSym	COMBO	lacO3	minus35cons	minus10cons	O2_rightSym	ACAGGTTTCCCGACTGGCAGTGAGCGCAACGCAATTGGAAAGCGAATGTAAGTTAGCTCATTCATTAGGCACCCCAGGCTTTGACATTTATGCTTCCGGCTCGTATAATGTGTGGAAATGTGAGCCGCTCACATTTACACACAGGAAACA	5.72533560600699	4.87628675709091	10.8534754813933	5.20218211094451	15.1567474048443	18.7732596798118	31.6980227335095	15.125414510139	16.965003542328	23.4117186218243	0.72463725608394	5	5
COMBO-O3_leftSym-minus35cons-minus10_12G-O3_rightSym	COMBO	O3_leftSym	minus35cons	minus10_12G	O3_rightSym	ACAGGTTTCCCGACTGGCAGTGAGCGGCTCACTGCCGGAAAGCGAATGTAAGTTAGCTCATTCATTAGGCACCCCAGGCTTTGACATTTATGCTTCCGGCTCGGATAATGTGTGGAATTGCGTTGGCAACGCAATTACACACAGGAAACA	0.612287208002635	0.954279886850107	0.764261391108383	0.934322856414516	1.62091503267974	3.67389060887513	2.2320569103628	2.71655628122578	2.64740282077743	2.47430659579429	1.06995746819629	7.5	6
COMBO-O3_rightSym-minus35_31A_32C-minus10_12A-O3_rightSym	COMBO	O3_rightSym	minus35_31A_32C	minus10_12A	O3_rightSym	ACAGGTTTCCCGACTAATTGCGTTGGCAACGCAATTGGAAAGCGAATGTAAGTTAGCTCATTCATTAGGCACCCCAGGCTTTGCAATTTATGCTTCCGGCTCGAATAATGTGTGGAATTGCGTTGGCAACGCAATTACACACAGGAAACA	0.431384169274584	0.512688690355042	0.698797081391648	0.536142115809552	1.14200831847891	1.97380474085978	2.04086569413054	1.55884041831248	1.55790652966934	1.79985305622151	0.865574289125529	14	12.5
COMBO-O3_leftSym-minus35_31A_32C-minus10_12A-lacO3	COMBO	O3_leftSym	minus35_31A_32C	minus10_12A	lacO3	ACAGGTTTCCCGACTGGCAGTGAGCGGCTCACTGCCGGAAAGCGAATGTAAGTTAGCTCATTCATTAGGCACCCCAGGCTTTGCAATTTATGCTTCCGGCTCGAATAATGTGTGGGGCAGTGAGCGCAACGCAATTACACACAGGAAACA	0.427451494519626	0.274380686282483	0.498033236455179	0.47533891250253	1.1315973029528	1.05634064018397	1.45452660562633	1.38205428627221	1.09396897156839	1.41829044594927	0.771329296261448	7.5	9
COMBO-O1_rightSym-minus35cons-minus10_7A-O2_leftSym	COMBO	O1_rightSym	minus35cons	minus10_7A	O2_leftSym	ACAGGTTTCCCGACTAATTGTTATCGGATAACAATTGGAAAGCGAATGTAAGTTAGCTCATTCATTAGGCACCCCAGGCTTTGACATTTATGCTTCCGGCTCGTATAAAGTGTGGGGTTGTTACTCAGTAACAACCACACACAGGAAACA	1.56072814960935	2.27010641302762	2.54497727729568	1.79613989664684	4.13173374613003	8.73970283445719	7.43271109150997	5.22230092595686	6.43571829029361	6.32750600873342	1.01710188523106	11.5	11.5
COMBO-O2_rightSym-minus35cons-minus10_7A-lacOsym	COMBO	O2_rightSym	minus35cons	minus10_7A	lacOsym	ACAGGTTTCCCGACTAAATGTGAGCCGCTCACATTTGGAAAGCGAATGTAAGTTAGCTCATTCATTAGGCACCCCAGGCTTTGACATTTATGCTTCCGGCTCGTATAAAGTGTGGAAATTGTGAGCGCTCACAATTACACACAGGAAACA	0.756549122118364	0.780214757929061	0.332098692180522	0.330771557910316	2.00282127239385	3.0037557236199	0.9699079260421	0.961722756885502	2.50328849800688	0.965815341463801	2.59189142120362	14	14.5
COMBO-O1_rightSym-minus35cons-minus10cons-lacOsym	COMBO	O1_rightSym	minus35cons	minus10cons	lacOsym	ACAGGTTTCCCGACTAATTGTTATCGGATAACAATTGGAAAGCGAATGTAAGTTAGCTCATTCATTAGGCACCCCAGGCTTTGACATTTATGCTTCCGGCTCGTATAATGTGTGGAAATTGTGAGCGCTCACAATTACACACAGGAAACA	3.84882467137265	4.61969941292572	0.612006417530516	0.609794771309034	10.1890382265666	17.7854217854218	1.78738998113493	1.77298650555891	13.9872300059942	1.78018824334692	7.85716345351034	10.5	13.5
COMBO-O2_leftSym-minus35cons-minus10_12G-O1_rightSym	COMBO	O2_leftSym	minus35cons	minus10_12G	O1_rightSym	ACAGGTTTCCCGACTGGTTGTTACTCAGTAACAACCGGAAAGCGAATGTAAGTTAGCTCATTCATTAGGCACCCCAGGCTTTGACATTTATGCTTCCGGCTCGGATAATGTGTGGAATTGTTATCGGATAACAATTACACACAGGAAACA	1.51486469660811	1.5349678732701	1.78472686752926	1.85459330155675	4.010318894654	5.90948644338118	5.21236841756656	5.3922549875287	4.95990266901759	5.30231170254763	0.935422688680199	14	10.5
COMBO-lacOsym-minus35_31A_32C-minus10_12A-O2_leftSym	COMBO	lacOsym	minus35_31A_32C	minus10_12A	O2_leftSym	ACAGGTTTCCCGACTAAATTGTGAGCGCTCACAATTGGAAAGCGAATGTAAGTTAGCTCATTCATTAGGCACCCCAGGCTTTGCAATTTATGCTTCCGGCTCGAATAATGTGTGGGGTTGTTACTCAGTAACAACCACACACAGGAAACA	0.129280583507888	0.210339784299748	0.194948789805085	0.435286250946168	0.342245989304813	0.809789003059063	0.569355980184006	1.26560063367905	0.576017496181938	0.917478306931529	0.627826829070659	9.5	10.5
COMBO-O3_rightSym-minus35_33T-minus10cons-lacO1	COMBO	O3_rightSym	minus35_33T	minus10cons	lacO1	ACAGGTTTCCCGACTAATTGCGTTGGCAACGCAATTGGAAAGCGAATGTAAGTTAGCTCATTCATTAGGCACCCCAGGCTTTTACATTTATGCTTCCGGCTCGTATAATGTGTGGAATTGTGAGCGGATAACAATTACACACAGGAAACA	1.22045652893846	1.21479078194533	0.444121746310923	0.575993408627086	3.23092873513042	4.67683381682553	1.29707587538608	1.67470858858703	3.95388127597797	1.48589223198655	2.66094753769044	14	13
COMBO-lacO2-minus35_33T-minus10_12A-lacO1	COMBO	lacO2	minus35_33T	minus10_12A	lacO1	ACAGGTTTCCCGACTAAATTGTAGCGAGTAACAACCGGAAAGCGAATGTAAGTTAGCTCATTCATTAGGCACCCCAGGCTTTTACATTTATGCTTCCGGCTCGAATAATGTGTGGAATTGTGAGCGGATAACAATTACACACAGGAAACA	0.0929699901721793	0.226471551494627	0.517879227879158	0.293497852014985	0.246120534103212	0.871894836807117	1.51248764201553	0.853348955282172	0.559007685455165	1.18291829864885	0.472566605904798	6	6.5
COMBO-lacO3-minus35cons-minus10_12A-O3_rightSym	COMBO	lacO3	minus35cons	minus10_12A	O3_rightSym	ACAGGTTTCCCGACTGGCAGTGAGCGCAACGCAATTGGAAAGCGAATGTAAGTTAGCTCATTCATTAGGCACCCCAGGCTTTGACATTTATGCTTCCGGCTCGAATAATGTGTGGAATTGCGTTGGCAACGCAATTACACACAGGAAACA	0.654489246871976	0.640372029333625	0.861878860190904	0.837658734399525	1.73263698002566	2.46537396121884	2.51715275449771	2.43550404534587	2.09900547062225	2.47632839992179	0.847628073355916	12	11.5
COMBO-lacOsym-minus35cons-minus10_12G-O3_leftSym	COMBO	lacOsym	minus35cons	minus10_12G	O3_leftSym	ACAGGTTTCCCGACTAAATTGTGAGCGCTCACAATTGGAAAGCGAATGTAAGTTAGCTCATTCATTAGGCACCCCAGGCTTTGACATTTATGCTTCCGGCTCGGATAATGTGTGGGGCAGTGAGCGGCTCACTGCCACACACAGGAAACA	0.725076956845226	0.738343476556461	0.51531917864561	0.355583936095078	1.91950464396285	2.842555105713	1.50501091265422	1.03386508043802	2.38102987483792	1.26943799654612	1.87565669321087	9	7.5
COMBO-lacO1-minus35_33T-minus10_12G-O3_rightSym	COMBO	lacO1	minus35_33T	minus10_12G	O3_rightSym	ACAGGTTTCCCGACTAATTGTGAGCGGATAACAATTGGAAAGCGAATGTAAGTTAGCTCATTCATTAGGCACCCCAGGCTTTTACATTTATGCTTCCGGCTCGGATAATGTGTGGAATTGCGTTGGCAACGCAATTACACACAGGAAACA	0.267504120001151	0.276132052365137	0.456228703112316	0.30564903697102	0.708166761850371	1.06308324001493	1.33243474200738	0.888678689099586	0.885625000932651	1.11055671555348	0.797460398491462	7	6.5
COMBO-O2_leftSym-minus35_30C_33T-minus10_12A-lacOsym	COMBO	O2_leftSym	minus35_30C_33T	minus10_12A	lacOsym	ACAGGTTTCCCGACTGGTTGTTACTCAGTAACAACCGGAAAGCGAATGTAAGTTAGCTCATTCATTAGGCACCCCAGGCTTTTACCTTTATGCTTCCGGCTCGAATAATGTGTGGAAATTGTGAGCGCTCACAATTACACACAGGAAACA	0.124148351041232	0.124790446741937	0.471126242028956	0.335264854032502	0.328659370725034	0.480431848852901	1.37594361877801	0.974787075841558	0.404545609788968	1.17536534730979	0.344187116554784	6	5
COMBO-lacO3-minus35_30C_33T-minus10_12A-lacO3	COMBO	lacO3	minus35_30C_33T	minus10_12A	lacO3	ACAGGTTTCCCGACTGGCAGTGAGCGCAACGCAATTGGAAAGCGAATGTAAGTTAGCTCATTCATTAGGCACCCCAGGCTTTTACCTTTATGCTTCCGGCTCGAATAATGTGTGGGGCAGTGAGCGCAACGCAATTACACACAGGAAACA	0.179441314110016	0.147145197972352	0.159141869228641	0.207596041669136	0.475037073652991	0.566495604089589	0.464780391986943	0.603588285443487	0.52076633887129	0.534184338715215	0.974881330523097	6	6.5
COMBO-lacOscram-minus35_30C_33T-minus10cons-lacO1	COMBO	lacOscram	minus35_30C_33T	minus10cons	lacO1	ACAGGTTTCCCGACTTTAACGGTGTGCATAATAGAAGGAAAGCGAATGTAAGTTAGCTCATTCATTAGGCACCCCAGGCTTTTACCTTTATGCTTCCGGCTCGTATAATGTGTGGAATTGTGAGCGGATAACAATTACACACAGGAAACA	0.605394223129935	0.702309025849972	0.915411708649966	0.841751839578977	1.60266715381805	2.70382575400935	2.67349764608142	2.44740480374927	2.1532464539137	2.56045122491534	0.840963668028824	7	6
COMBO-lacO1-minus35_30C_33T-minus10_12G-O1_rightSym	COMBO	lacO1	minus35_30C_33T	minus10_12G	O1_rightSym	ACAGGTTTCCCGACTAATTGTGAGCGGATAACAATTGGAAAGCGAATGTAAGTTAGCTCATTCATTAGGCACCCCAGGCTTTTACCTTTATGCTTCCGGCTCGGATAATGTGTGGAATTGTTATCGGATAACAATTACACACAGGAAACA	0.11146005000048	0.163775061662113	0.211983150079316	0.214735753615859	0.295069484104321	0.630519063955596	0.619105531850569	0.62434709403075	0.462794274029959	0.621726312940659	0.744369772353724	8.5	9
COMBO-lacO2-minus35_31A_32C-minus10_12A-O3_rightSym	COMBO	lacO2	minus35_31A_32C	minus10_12A	O3_rightSym	ACAGGTTTCCCGACTAAATTGTAGCGAGTAACAACCGGAAAGCGAATGTAAGTTAGCTCATTCATTAGGCACCCCAGGCTTTGCAATTTATGCTTCCGGCTCGAATAATGTGTGGAATTGCGTTGGCAACGCAATTACACACAGGAAACA	0.282967239613894	0.29945234442196	0.322246476393042	0.39494293282646	0.749102457884563	1.15286423945168	0.941134123535946	1.14830189321566	0.950983348668119	1.0447180083758	0.910277549581624	15	14.5
COMBO-lacOscram-minus35_31A_32C-minus10cons-lacOsym	COMBO	lacOscram	minus35_31A_32C	minus10cons	lacOsym	ACAGGTTTCCCGACTTTAACGGTGTGCATAATAGAAGGAAAGCGAATGTAAGTTAGCTCATTCATTAGGCACCCCAGGCTTTGCAATTTATGCTTCCGGCTCGTATAATGTGTGGAAATTGTGAGCGCTCACAATTACACACAGGAAACA	2.58115176238751	3.07809201067982	0.777902452523205	0.962020737160229	6.8331130204891	11.8503737604882	2.27189619277307	2.79708824231378	9.34174339048863	2.53449221754343	3.68584418047382	11.5	10
COMBO-O2_rightSym-minus35_33T-minus10_7A-lacO3	COMBO	O2_rightSym	minus35_33T	minus10_7A	lacO3	ACAGGTTTCCCGACTAAATGTGAGCCGCTCACATTTGGAAAGCGAATGTAAGTTAGCTCATTCATTAGGCACCCCAGGCTTTTACATTTATGCTTCCGGCTCGTATAAAGTGTGGGGCAGTGAGCGCAACGCAATTACACACAGGAAACA	0.334140832200245	0.48002887667626	0.568308297272408	0.470729245059221	0.884574903520056	1.84806743421053	1.65976781883975	1.36865161613361	1.36632116886529	1.51420971748668	0.90233284933156	11.5	12.5
COMBO-O2_rightSym-minus35_30C_33T-minus10cons-lacO3	COMBO	O2_rightSym	minus35_30C_33T	minus10cons	lacO3	ACAGGTTTCCCGACTAAATGTGAGCCGCTCACATTTGGAAAGCGAATGTAAGTTAGCTCATTCATTAGGCACCCCAGGCTTTTACCTTTATGCTTCCGGCTCGTATAATGTGTGGGGCAGTGAGCGCAACGCAATTACACACAGGAAACA	0.290836423801252	0.44862935915126	0.30052559032925	0.404784856806522	0.769934640522876	1.72718215291315	0.877697380031767	1.17691741966225	1.24855839671801	1.02730739984701	1.21536980742469	8.5	6.5
COMBO-lacO2-minus35_31A_32C-minus10_12G-lacO1	COMBO	lacO2	minus35_31A_32C	minus10_12G	lacO1	ACAGGTTTCCCGACTAAATTGTAGCGAGTAACAACCGGAAAGCGAATGTAAGTTAGCTCATTCATTAGGCACCCCAGGCTTTGCAATTTATGCTTCCGGCTCGGATAATGTGTGGAATTGTGAGCGGATAACAATTACACACAGGAAACA	0.218127317850939	0.216604280297549	0.221166935970616	0.229481684662364	0.577450980392157	0.833906741819779	0.645927157279325	0.667221087032086	0.705678861105968	0.656574122155705	1.07478933039432	7	9
COMBO-O2_rightSym-minus35_30C_33T-minus10cons-lacO2	COMBO	O2_rightSym	minus35_30C_33T	minus10cons	lacO2	ACAGGTTTCCCGACTAAATGTGAGCCGCTCACATTTGGAAAGCGAATGTAAGTTAGCTCATTCATTAGGCACCCCAGGCTTTTACCTTTATGCTTCCGGCTCGTATAATGTGTGGAAATTGTAGCGAGTAACAACCACACACAGGAAACA	0.395663273921346	0.286104926676636	0.230584590092037	0.451915969729098	1.04744397759104	1.10147789737007	0.673431804518716	1.31395176488026	1.07446093748055	0.993691784699488	1.08128189648412	8	8.5
COMBO-O1_rightSym-minus35_31A_32C-minus10_12G-lacOsym	COMBO	O1_rightSym	minus35_31A_32C	minus10_12G	lacOsym	ACAGGTTTCCCGACTAATTGTTATCGGATAACAATTGGAAAGCGAATGTAAGTTAGCTCATTCATTAGGCACCCCAGGCTTTGCAATTTATGCTTCCGGCTCGGATAATGTGTGGAAATTGTGAGCGCTCACAATTACACACAGGAAACA	0.378684156172919	0.529929894612506	0.564273884058941	0.679059888742218	1.00249496209577	2.04018180620512	1.6479851486733	1.97437576682031	1.52133838415045	1.8111804577468	0.839970626694517	11	12
COMBO-lacO2-minus35cons-minus10cons-O2_rightSym	COMBO	lacO2	minus35cons	minus10cons	O2_rightSym	ACAGGTTTCCCGACTAAATTGTAGCGAGTAACAACCGGAAAGCGAATGTAAGTTAGCTCATTCATTAGGCACCCCAGGCTTTGACATTTATGCTTCCGGCTCGTATAATGTGTGGAAATGTGAGCCGCTCACATTTACACACAGGAAACA	12.5235411340539	10.1930963653295	14.8822513645846	11.7795759524933	33.1537158073106	39.2424921954008	43.464228844404	34.2492756376763	36.1981040013557	38.8567522410402	0.931578217778159	5	5.5
COMBO-lacO2-minus35_33T-minus10_12A-O2_rightSym	COMBO	lacO2	minus35_33T	minus10_12A	O2_rightSym	ACAGGTTTCCCGACTAAATTGTAGCGAGTAACAACCGGAAAGCGAATGTAAGTTAGCTCATTCATTAGGCACCCCAGGCTTTTACATTTATGCTTCCGGCTCGAATAATGTGTGGAAATGTGAGCCGCTCACATTTACACACAGGAAACA	0.590419807716827	0.387252934728205	0.663407822023276	0.474440702529078	1.56302521008403	1.49088851160158	1.93750990271572	1.37944272868429	1.52695686084281	1.6584763157	0.920698623421895	4.5	5
COMBO-lacO1-minus35_30C_33T-minus10_12G-O3_leftSym	COMBO	lacO1	minus35_30C_33T	minus10_12G	O3_leftSym	ACAGGTTTCCCGACTAATTGTGAGCGGATAACAATTGGAAAGCGAATGTAAGTTAGCTCATTCATTAGGCACCCCAGGCTTTTACCTTTATGCTTCCGGCTCGGATAATGTGTGGGGCAGTGAGCGGCTCACTGCCACACACAGGAAACA	0.270609078536879	0.276584727860818	0.584846369415256	0.713625825665468	0.716386554621849	1.06482599942479	1.70806794055202	2.07487669369012	0.89060627702332	1.89147231712107	0.470853455777177	6	6
COMBO-lacO1-minus35_30C_33T-minus10_7A-O2_rightSym	COMBO	lacO1	minus35_30C_33T	minus10_7A	O2_rightSym	ACAGGTTTCCCGACTAATTGTGAGCGGATAACAATTGGAAAGCGAATGTAAGTTAGCTCATTCATTAGGCACCCCAGGCTTTTACCTTTATGCTTCCGGCTCGTATAAAGTGTGGAAATGTGAGCCGCTCACATTTACACACAGGAAACA	0.196451355997235	0.322270278286417	0.314245810432078	0.163984538122467	0.520067954979826	1.24071120562349	0.917767848654815	0.476787251860676	0.880389580301656	0.697277550257746	1.26260996066233	5	6.5
COMBO-O1_rightSym-minus35_31A_32C-minus10_12G-lacO2	COMBO	O1_rightSym	minus35_31A_32C	minus10_12G	lacO2	ACAGGTTTCCCGACTAATTGTTATCGGATAACAATTGGAAAGCGAATGTAAGTTAGCTCATTCATTAGGCACCCCAGGCTTTGCAATTTATGCTTCCGGCTCGGATAATGTGTGGAAATTGTAGCGAGTAACAACCACACACAGGAAACA	0.408070562205548	0.481879442385532	0.63226634531379	0.555004982683254	1.08028993587957	1.85519194356474	1.84655993573191	1.6136844576463	1.46774093972215	1.7301221966891	0.848345245515568	12.5	12.5
COMBO-lacO2-minus35_30C_33T-minus10_12A-lacO1	COMBO	lacO2	minus35_30C_33T	minus10_12A	lacO1	ACAGGTTTCCCGACTAAATTGTAGCGAGTAACAACCGGAAAGCGAATGTAAGTTAGCTCATTCATTAGGCACCCCAGGCTTTTACCTTTATGCTTCCGGCTCGAATAATGTGTGGAATTGTGAGCGGATAACAATTACACACAGGAAACA	0.125525851298946	0.187683504341929	0.227954735947481	0.217877231980512	0.332306043146188	0.722564389697648	0.665751207036109	0.633480984661	0.527435216421918	0.649616095848554	0.811918331138272	11	10.5
COMBO-lacO2-minus35cons-minus10_7A-O2_leftSym	COMBO	lacO2	minus35cons	minus10_7A	O2_leftSym	ACAGGTTTCCCGACTAAATTGTAGCGAGTAACAACCGGAAAGCGAATGTAAGTTAGCTCATTCATTAGGCACCCCAGGCTTTGACATTTATGCTTCCGGCTCGTATAAAGTGTGGGGTTGTTACTCAGTAACAACCACACACAGGAAACA	1.08402667053194	1.14781711039008	1.55189497147469	1.04294624166211	2.86975638740345	4.41899128408505	4.53237326330689	3.0323802359289	3.64437383574425	3.78237674961789	0.963514233771772	15	15.5
COMBO-O3_leftSym-minus35cons-minus10cons-O2_rightSym	COMBO	O3_leftSym	minus35cons	minus10cons	O2_rightSym	ACAGGTTTCCCGACTGGCAGTGAGCGGCTCACTGCCGGAAAGCGAATGTAAGTTAGCTCATTCATTAGGCACCCCAGGCTTTGACATTTATGCTTCCGGCTCGTATAATGTGTGGAAATGTGAGCCGCTCACATTTACACACAGGAAACA	6.0793857726398	5.25780756362701	6.72374397491009	7.24276957391818	16.0940285204991	20.2420800201944	19.6369715614484	21.0584500255117	18.1680542703467	20.34771079348	0.892879521177798	7	8.5
COMBO-lacOscram-minus35_30C_33T-minus10cons-O2_rightSym	COMBO	lacOscram	minus35_30C_33T	minus10cons	O2_rightSym	ACAGGTTTCCCGACTTTAACGGTGTGCATAATAGAAGGAAAGCGAATGTAAGTTAGCTCATTCATTAGGCACCCCAGGCTTTTACCTTTATGCTTCCGGCTCGTATAATGTGTGGAAATGTGAGCCGCTCACATTTACACACAGGAAACA	0.863689902679214	0.76505052292358	1.27684016528827	1.28858317810753	2.28645630437606	2.94537480063796	3.72906435876242	3.74657293497364	2.61591555250701	3.73781864686803	0.699850848756111	10	11
COMBO-lacOscram-minus35_31A_32C-minus10_12A-lacO2	COMBO	lacOscram	minus35_31A_32C	minus10_12A	lacO2	ACAGGTTTCCCGACTTTAACGGTGTGCATAATAGAAGGAAAGCGAATGTAAGTTAGCTCATTCATTAGGCACCCCAGGCTTTGCAATTTATGCTTCCGGCTCGAATAATGTGTGGAAATTGTAGCGAGTAACAACCACACACAGGAAACA	0.225607568802365	0.18870222068095	0.235474249392576	0.302534115931703	0.597253535560566	0.726486354775828	0.687712256152234	0.879622014250219	0.661869945168197	0.783667135201227	0.844580454427561	7.5	8
COMBO-lacOscram-minus35_33T-minus10_7A-O2_rightSym	COMBO	lacOscram	minus35_33T	minus10_7A	O2_rightSym	ACAGGTTTCCCGACTTTAACGGTGTGCATAATAGAAGGAAAGCGAATGTAAGTTAGCTCATTCATTAGGCACCCCAGGCTTTTACATTTATGCTTCCGGCTCGTATAAAGTGTGGAAATGTGAGCCGCTCACATTTACACACAGGAAACA	0.404880758726933	0.216575863489155	0.478715947166156	0.466661584703827	1.07184553210597	0.833797339696849	1.39810966562559	1.35682483889865	0.952821435901411	1.37746725226212	0.691719846215332	9.5	9.5
COMBO-lacO3-minus35cons-minus10_12G-lacOsym	COMBO	lacO3	minus35cons	minus10_12G	lacOsym	ACAGGTTTCCCGACTGGCAGTGAGCGCAACGCAATTGGAAAGCGAATGTAAGTTAGCTCATTCATTAGGCACCCCAGGCTTTGACATTTATGCTTCCGGCTCGGATAATGTGTGGAAATTGTGAGCGCTCACAATTACACACAGGAAACA	2.20549784442234	2.62171358199802	1.73151366063099	0.733744630037463	5.83864004317323	10.09335839599	5.05695705234298	2.13337238820543	7.9659992195816	3.5951647202742	2.21575361336268	4.5	5
COMBO-O2_rightSym-minus35_30C_33T-minus10_7A-lacOscram	COMBO	O2_rightSym	minus35_30C_33T	minus10_7A	lacOscram	ACAGGTTTCCCGACTAAATGTGAGCCGCTCACATTTGGAAAGCGAATGTAAGTTAGCTCATTCATTAGGCACCCCAGGCTTTTACCTTTATGCTTCCGGCTCGTATAAAGTGTGGTTAACGGTGTGCATAATAGAAACACACAGGAAACA	0.227378502000979	0.209619907729434	0.42837736451819	0.420323201206862	0.601941747572816	0.807017543859649	1.25109375907258	1.22209536515593	0.704479645716232	1.23659456211426	0.569693307167513	7	7
COMBO-O2_rightSym-minus35_33T-minus10_12A-O3_rightSym	COMBO	O2_rightSym	minus35_33T	minus10_12A	O3_rightSym	ACAGGTTTCCCGACTAAATGTGAGCCGCTCACATTTGGAAAGCGAATGTAAGTTAGCTCATTCATTAGGCACCCCAGGCTTTTACATTTATGCTTCCGGCTCGAATAATGTGTGGAATTGCGTTGGCAACGCAATTACACACAGGAAACA	0.2522450821701	0.306191129257534	0.553110519912103	0.369437855683198	0.667771333885667	1.17880794701987	1.61538208331276	1.07414553811742	0.923289640452767	1.34476381071509	0.686581266610528	6	6
COMBO-O2_leftSym-minus35_33T-minus10_7A-O2_leftSym	COMBO	O2_leftSym	minus35_33T	minus10_7A	O2_leftSym	ACAGGTTTCCCGACTGGTTGTTACTCAGTAACAACCGGAAAGCGAATGTAAGTTAGCTCATTCATTAGGCACCCCAGGCTTTTACATTTATGCTTCCGGCTCGTATAAAGTGTGGGGTTGTTACTCAGTAACAACCACACACAGGAAACA	0.367840911950563	0.465585882014761	0.757641887651582	0.728684322244101	0.973789515806323	1.79246322083235	2.21272437753329	2.11865947518332	1.38312636831934	2.16569192635831	0.638653333599999	9	8.5
COMBO-O1_rightSym-minus35_31A_32C-minus10_12G-O2_leftSym	COMBO	O1_rightSym	minus35_31A_32C	minus10_12G	O2_leftSym	ACAGGTTTCCCGACTAATTGTTATCGGATAACAATTGGAAAGCGAATGTAAGTTAGCTCATTCATTAGGCACCCCAGGCTTTGCAATTTATGCTTCCGGCTCGGATAATGTGTGGGGTTGTTACTCAGTAACAACCACACACAGGAAACA	1.33375062772633	0.54762102136246	1.07090112237523	0.962782673432335	3.53085351787774	2.1082910321489	3.12761089114592	2.79930358228077	2.81957227501332	2.96345723671335	0.951446924923539	4.5	4.5
COMBO-lacO2-minus35_30C_33T-minus10cons-lacO1	COMBO	lacO2	minus35_30C_33T	minus10cons	lacO1	ACAGGTTTCCCGACTAAATTGTAGCGAGTAACAACCGGAAAGCGAATGTAAGTTAGCTCATTCATTAGGCACCCCAGGCTTTTACCTTTATGCTTCCGGCTCGTATAATGTGTGGAATTGTGAGCGGATAACAATTACACACAGGAAACA	0.71094128222783	0.420970304515522	0.564253187393592	0.264148066813487	1.88208310847275	1.62069731290251	1.64792470320864	0.768014059753954	1.75139021068763	1.2079693814813	1.44986308224133	7.5	9
COMBO-O2_rightSym-minus35_33T-minus10_12A-O2_leftSym	COMBO	O2_rightSym	minus35_33T	minus10_12A	O2_leftSym	ACAGGTTTCCCGACTAAATGTGAGCCGCTCACATTTGGAAAGCGAATGTAAGTTAGCTCATTCATTAGGCACCCCAGGCTTTTACATTTATGCTTCCGGCTCGAATAATGTGTGGGGTTGTTACTCAGTAACAACCACACACAGGAAACA	0.209444567720989	0.308090984639963	0.397500039379728	0.312780369412456	0.554465035190805	1.18612221712438	1.16091525764538	0.909413134162436	0.870293626157593	1.03516419590391	0.840730030657261	13	13
COMBO-O1_rightSym-minus35_30C_33T-minus10cons-lacOsym	COMBO	O1_rightSym	minus35_30C_33T	minus10cons	lacOsym	ACAGGTTTCCCGACTAATTGTTATCGGATAACAATTGGAAAGCGAATGTAAGTTAGCTCATTCATTAGGCACCCCAGGCTTTTACCTTTATGCTTCCGGCTCGTATAATGTGTGGAAATTGTGAGCGCTCACAATTACACACAGGAAACA	0.355063458248951	0.314817879503422	0.406143312093928	0.194492583441437	0.939963614311704	1.21202014938336	1.18615829205001	0.565489804270891	1.07599188184753	0.875824048160451	1.22854799900449	9	9
COMBO-O2_rightSym-minus35_31A_32C-minus10_7A-lacOscram	COMBO	O2_rightSym	minus35_31A_32C	minus10_7A	lacOscram	ACAGGTTTCCCGACTAAATGTGAGCCGCTCACATTTGGAAAGCGAATGTAAGTTAGCTCATTCATTAGGCACCCCAGGCTTTGCAATTTATGCTTCCGGCTCGTATAAAGTGTGGTTAACGGTGTGCATAATAGAAACACACAGGAAACA	0.571219163563434	0.368101479854661	0.635226393746907	0.379361585317242	1.51219512195122	1.4171571554494	1.85520487925125	1.10299891560408	1.46467613870031	1.47910189742767	0.990246947318203	8	8.5
COMBO-O1_rightSym-minus35_31A_32C-minus10_7A-O1_rightSym	COMBO	O1_rightSym	minus35_31A_32C	minus10_7A	O1_rightSym	ACAGGTTTCCCGACTAATTGTTATCGGATAACAATTGGAAAGCGAATGTAAGTTAGCTCATTCATTAGGCACCCCAGGCTTTGCAATTTATGCTTCCGGCTCGTATAAAGTGTGGAATTGTTATCGGATAACAATTACACACAGGAAACA	0.129154332938056	0.174170715544728	0.144953317032353	0.385215930769668	0.341911764705882	0.670541384135184	0.42334214017124	1.12002050380785	0.506226574420533	0.771681321989545	0.656004700379922	15	16
COMBO-O1_rightSym-minus35cons-minus10_7A-O3_rightSym	COMBO	O1_rightSym	minus35cons	minus10_7A	O3_rightSym	ACAGGTTTCCCGACTAATTGTTATCGGATAACAATTGGAAAGCGAATGTAAGTTAGCTCATTCATTAGGCACCCCAGGCTTTGACATTTATGCTTCCGGCTCGTATAAAGTGTGGAATTGCGTTGGCAACGCAATTACACACAGGAAACA	1.17443592988358	1.4575777561076	1.71138077651088	1.63826345272966	3.10909786908256	5.61154154421587	4.99815813400346	4.76327304021442	4.36031970664921	4.88071558710894	0.893377134731184	17.5	18
COMBO-lacO3-minus35cons-minus10_7A-lacO2	COMBO	lacO3	minus35cons	minus10_7A	lacO2	ACAGGTTTCCCGACTGGCAGTGAGCGCAACGCAATTGGAAAGCGAATGTAAGTTAGCTCATTCATTAGGCACCCCAGGCTTTGACATTTATGCTTCCGGCTCGTATAAAGTGTGGAAATTGTAGCGAGTAACAACCACACACAGGAAACA	0.557381018154573	0.596605208856918	1.05159098235108	0.65525101845206	1.47556123898835	2.29687569048566	3.07121483086808	1.9051511559788	1.886218464737	2.48818299342344	0.758070636172058	7.5	9
COMBO-lacOsym-minus35cons-minus10_7A-lacOsym	COMBO	lacOsym	minus35cons	minus10_7A	lacOsym	ACAGGTTTCCCGACTAAATTGTGAGCGCTCACAATTGGAAAGCGAATGTAAGTTAGCTCATTCATTAGGCACCCCAGGCTTTGACATTTATGCTTCCGGCTCGTATAAAGTGTGGAAATTGTGAGCGCTCACAATTACACACAGGAAACA	0.191526425430093	0.186690469927422	0.277032490775648	0.195148967566692	0.507030129124821	0.718741297688666	0.809084813945692	0.567398249950151	0.612885713406743	0.688241531947922	0.890509632093984	6.5	6.5
COMBO-lacOscram-minus35_33T-minus10cons-O3_rightSym	COMBO	lacOscram	minus35_33T	minus10cons	O3_rightSym	ACAGGTTTCCCGACTTTAACGGTGTGCATAATAGAAGGAAAGCGAATGTAAGTTAGCTCATTCATTAGGCACCCCAGGCTTTTACATTTATGCTTCCGGCTCGTATAATGTGTGGAATTGCGTTGGCAACGCAATTACACACAGGAAACA	1.2148168509375	1.54543116412515	2.13184466485686	2.323632170156	3.21599875009765	5.94976915974146	6.2261402595686	6.75599181135209	4.58288395491955	6.49106603546034	0.706029476496388	13	12
COMBO-lacO2-minus35cons-minus10_12A-O1_rightSym	COMBO	lacO2	minus35cons	minus10_12A	O1_rightSym	ACAGGTTTCCCGACTAAATTGTAGCGAGTAACAACCGGAAAGCGAATGTAAGTTAGCTCATTCATTAGGCACCCCAGGCTTTGACATTTATGCTTCCGGCTCGAATAATGTGTGGAATTGTTATCGGATAACAATTACACACAGGAAACA	0.718045907566727	0.942211710295094	1.60108400581204	0.889187837119008	1.90089126559715	3.62742922880973	4.67603186661213	2.58532560509635	2.76416024720344	3.63067873585424	0.761334298159289	12.5	11.5
COMBO-O2_rightSym-minus35_30C_33T-minus10cons-lacO1	COMBO	O2_rightSym	minus35_30C_33T	minus10cons	lacO1	ACAGGTTTCCCGACTAAATGTGAGCCGCTCACATTTGGAAAGCGAATGTAAGTTAGCTCATTCATTAGGCACCCCAGGCTTTTACCTTTATGCTTCCGGCTCGTATAATGTGTGGAATTGTGAGCGGATAACAATTACACACAGGAAACA	0.483904406324663	0.390489088728684	0.819990785984277	0.441233878421631	1.28104575163399	1.50334740961994	2.39481690634097	1.28289344062039	1.39219658062696	1.83885517348068	0.757099634981987	7	9
COMBO-lacO3-minus35_33T-minus10_12A-lacOscram	COMBO	lacO3	minus35_33T	minus10_12A	lacOscram	ACAGGTTTCCCGACTGGCAGTGAGCGCAACGCAATTGGAAAGCGAATGTAAGTTAGCTCATTCATTAGGCACCCCAGGCTTTTACATTTATGCTTCCGGCTCGAATAATGTGTGGTTAACGGTGTGCATAATAGAAACACACAGGAAACA	0.130876390710563	0.257861741030021	0.323329700164532	0.242584959318508	0.346470588235294	0.992744206194499	0.944297723232009	0.705319034467917	0.669607397214896	0.824808378849963	0.811833893041357	10	8.5
COMBO-lacOscram-minus35_31A_32C-minus10_7A-O2_rightSym	COMBO	lacOscram	minus35_31A_32C	minus10_7A	O2_rightSym	ACAGGTTTCCCGACTTTAACGGTGTGCATAATAGAAGGAAAGCGAATGTAAGTTAGCTCATTCATTAGGCACCCCAGGCTTTGCAATTTATGCTTCCGGCTCGTATAAAGTGTGGAAATGTGAGCCGCTCACATTTACACACAGGAAACA	0.261752781421127	0.262708966486277	0.409965837384224	0.32262359305464	0.692941176470588	1.01140558251421	1.19732213479872	0.938032439394143	0.852173379492397	1.06767728709643	0.798156324754177	13	13
COMBO-O3_rightSym-minus35cons-minus10_12G-lacOscram	COMBO	O3_rightSym	minus35cons	minus10_12G	lacOscram	ACAGGTTTCCCGACTAATTGCGTTGGCAACGCAATTGGAAAGCGAATGTAAGTTAGCTCATTCATTAGGCACCCCAGGCTTTGACATTTATGCTTCCGGCTCGGATAATGTGTGGTTAACGGTGTGCATAATAGAAACACACAGGAAACA	0.595993432203737	0.605540528452678	1.09586597819427	0.850317522300453	1.57778033088235	2.33127585672883	3.20052178209944	2.47230964155802	1.95452809380559	2.83641571182873	0.689083791792088	11	10.5
COMBO-O2_leftSym-minus35cons-minus10_12G-lacO2	COMBO	O2_leftSym	minus35cons	minus10_12G	lacO2	ACAGGTTTCCCGACTGGTTGTTACTCAGTAACAACCGGAAAGCGAATGTAAGTTAGCTCATTCATTAGGCACCCCAGGCTTTGACATTTATGCTTCCGGCTCGGATAATGTGTGGAAATTGTAGCGAGTAACAACCACACACAGGAAACA	1.33794883498975	1.38036754233555	1.83037953520236	1.95579060868639	3.54196748069559	5.31428925671068	5.34569891619147	5.68648752014715	4.42812836870313	5.51609321816931	0.802765325668797	13	12
COMBO-lacOscram-minus35_30C_33T-minus10_7A-O3_rightSym	COMBO	lacOscram	minus35_30C_33T	minus10_7A	O3_rightSym	ACAGGTTTCCCGACTTTAACGGTGTGCATAATAGAAGGAAAGCGAATGTAAGTTAGCTCATTCATTAGGCACCCCAGGCTTTTACCTTTATGCTTCCGGCTCGTATAAAGTGTGGAATTGCGTTGGCAACGCAATTACACACAGGAAACA	0.300138282887769	0.216481615188237	0.438378714728073	0.304389373867104	0.794559560051066	0.833434492326368	1.28030311480957	0.885016201669596	0.813997026188717	1.08265965823958	0.751849410840971	14	14
COMBO-O2_leftSym-minus35_31A_32C-minus10_7A-O1_rightSym	COMBO	O2_leftSym	minus35_31A_32C	minus10_7A	O1_rightSym	ACAGGTTTCCCGACTGGTTGTTACTCAGTAACAACCGGAAAGCGAATGTAAGTTAGCTCATTCATTAGGCACCCCAGGCTTTGCAATTTATGCTTCCGGCTCGTATAAAGTGTGGAATTGTTATCGGATAACAATTACACACAGGAAACA	0.211813106018412	0.305550592496857	0.435650867013405	0.345032806758516	0.560735294117647	1.17634193885798	1.27233632306426	1.00318752987133	0.868538616487816	1.13776192646779	0.763374653592261	13	13
COMBO-lacOscram-minus35cons-minus10_12A-lacO1	COMBO	lacOscram	minus35cons	minus10_12A	lacO1	ACAGGTTTCCCGACTTTAACGGTGTGCATAATAGAAGGAAAGCGAATGTAAGTTAGCTCATTCATTAGGCACCCCAGGCTTTGACATTTATGCTTCCGGCTCGAATAATGTGTGGAATTGTGAGCGGATAACAATTACACACAGGAAACA	0.383468534908867	0.320718633757109	0.293633211678832	0.272967000681664	1.01516070345664	1.23473751557396	0.857567903946116	0.793655228680557	1.1249491095153	0.825611566313337	1.36256461926596	5	6
COMBO-O3_leftSym-minus35_33T-minus10_12A-O3_leftSym	COMBO	O3_leftSym	minus35_33T	minus10_12A	O3_leftSym	ACAGGTTTCCCGACTGGCAGTGAGCGGCTCACTGCCGGAAAGCGAATGTAAGTTAGCTCATTCATTAGGCACCCCAGGCTTTTACATTTATGCTTCCGGCTCGAATAATGTGTGGGGCAGTGAGCGGCTCACTGCCACACACAGGAAACA	0.21962475939225	0.474339339409298	0.453871905311174	0.58699570402997	0.581415174765558	1.82616323417239	1.32555161683638	1.70669791056434	1.20378920446897	1.51612476370036	0.793990859651234	18	16.5
COMBO-O2_leftSym-minus35_30C_33T-minus10_12G-lacO3	COMBO	O2_leftSym	minus35_30C_33T	minus10_12G	lacO3	ACAGGTTTCCCGACTGGTTGTTACTCAGTAACAACCGGAAAGCGAATGTAAGTTAGCTCATTCATTAGGCACCCCAGGCTTTTACCTTTATGCTTCCGGCTCGGATAATGTGTGGGGCAGTGAGCGCAACGCAATTACACACAGGAAACA	0.171381826163417	0.401144563344991	0.41116472031618	0.259904724374716	0.453701097663946	1.54437001594896	1.20082352184263	0.755676484496863	0.999035556806455	0.978250003169747	1.02124769084524	4	3.5
COMBO-O3_leftSym-minus35_31A_32C-minus10_12A-O3_leftSym	COMBO	O3_leftSym	minus35_31A_32C	minus10_12A	O3_leftSym	ACAGGTTTCCCGACTGGCAGTGAGCGGCTCACTGCCGGAAAGCGAATGTAAGTTAGCTCATTCATTAGGCACCCCAGGCTTTGCAATTTATGCTTCCGGCTCGAATAATGTGTGGGGCAGTGAGCGGCTCACTGCCACACACAGGAAACA	0.179612477347547	0.235254497785404	0.328334803882249	0.332852168197932	0.475490196078431	0.905708379710606	0.958915335046747	0.967772159302236	0.690599287894519	0.963343747174491	0.716877324340415	11.5	12.5
COMBO-lacOscram-minus35_30C_33T-minus10_12A-lacO1	COMBO	lacOscram	minus35_30C_33T	minus10_12A	lacO1	ACAGGTTTCCCGACTTTAACGGTGTGCATAATAGAAGGAAAGCGAATGTAAGTTAGCTCATTCATTAGGCACCCCAGGCTTTTACCTTTATGCTTCCGGCTCGAATAATGTGTGGAATTGTGAGCGGATAACAATTACACACAGGAAACA	0.175375208733884	0.132917555668408	0.163905988880709	0.149907904845227	0.464272825694695	0.51172047766475	0.478694199899928	0.435859251132381	0.487996651679723	0.457276725516155	1.06718016564017	12	13
COMBO-O3_leftSym-minus35_31A_32C-minus10_7A-lacOsym	COMBO	O3_leftSym	minus35_31A_32C	minus10_7A	lacOsym	ACAGGTTTCCCGACTGGCAGTGAGCGGCTCACTGCCGGAAAGCGAATGTAAGTTAGCTCATTCATTAGGCACCCCAGGCTTTGCAATTTATGCTTCCGGCTCGTATAAAGTGTGGAAATTGTGAGCGCTCACAATTACACACAGGAAACA	0.222201002904182	0.266343789314881	0.377114052409837	0.422786565862946	0.588235294117647	1.02539931919351	1.10137714199529	1.22925763105095	0.806817306655577	1.16531738652312	0.692358421822595	8.5	8.5
COMBO-O3_leftSym-minus35_30C_33T-minus10_12A-O3_leftSym	COMBO	O3_leftSym	minus35_30C_33T	minus10_12A	O3_leftSym	ACAGGTTTCCCGACTGGCAGTGAGCGGCTCACTGCCGGAAAGCGAATGTAAGTTAGCTCATTCATTAGGCACCCCAGGCTTTTACCTTTATGCTTCCGGCTCGAATAATGTGTGGGGCAGTGAGCGGCTCACTGCCACACACAGGAAACA	0.208081980844646	0.267818198285132	0.39093179069667	0.246239723300708	0.550857843137255	1.03107565937849	1.14173241649631	0.715945309940127	0.790966751257871	0.928838863218218	0.851565091190682	11	10
COMBO-lacO3-minus35cons-minus10_7A-O3_leftSym	COMBO	lacO3	minus35cons	minus10_7A	O3_leftSym	ACAGGTTTCCCGACTGGCAGTGAGCGCAACGCAATTGGAAAGCGAATGTAAGTTAGCTCATTCATTAGGCACCCCAGGCTTTGACATTTATGCTTCCGGCTCGTATAAAGTGTGGGGCAGTGAGCGGCTCACTGCCACACACAGGAAACA	0.848728473592938	0.670430308261529	1.43240447696357	1.3696566427366	2.2468487394958	2.58109559613319	4.18339634637874	3.98229512465013	2.41397216781449	4.08284573551443	0.591247459294549	8	8.5
COMBO-O1_rightSym-minus35_30C_33T-minus10_7A-lacOscram	COMBO	O1_rightSym	minus35_30C_33T	minus10_7A	lacOscram	ACAGGTTTCCCGACTAATTGTTATCGGATAACAATTGGAAAGCGAATGTAAGTTAGCTCATTCATTAGGCACCCCAGGCTTTTACCTTTATGCTTCCGGCTCGTATAAAGTGTGGTTAACGGTGTGCATAATAGAAACACACAGGAAACA	0.224061623218356	0.228385785817442	0.177012830639871	0.305911658444622	0.593160935871933	0.879264464521886	0.516973271774987	0.889442264569031	0.73621270019691	0.703207768172009	1.04693482284858	14.5	13
COMBO-lacOscram-minus35_30C_33T-minus10_12G-lacO3	COMBO	lacOscram	minus35_30C_33T	minus10_12G	lacO3	ACAGGTTTCCCGACTTTAACGGTGTGCATAATAGAAGGAAAGCGAATGTAAGTTAGCTCATTCATTAGGCACCCCAGGCTTTTACCTTTATGCTTCCGGCTCGGATAATGTGTGGGGCAGTGAGCGCAACGCAATTACACACAGGAAACA	0.148881075432917	0.336556053334315	0.221160391795685	0.247287551910498	0.394134599084591	1.2957101378154	0.645908044746561	0.718991885727106	0.844922368449996	0.682449965236834	1.23807225655991	11.5	11
COMBO-O3_rightSym-minus35_33T-minus10_12A-O3_rightSym	COMBO	O3_rightSym	minus35_33T	minus10_12A	O3_rightSym	ACAGGTTTCCCGACTAATTGCGTTGGCAACGCAATTGGAAAGCGAATGTAAGTTAGCTCATTCATTAGGCACCCCAGGCTTTTACATTTATGCTTCCGGCTCGAATAATGTGTGGAATTGCGTTGGCAACGCAATTACACACAGGAAACA	0.167878998927858	0.304736892043846	0.302072730257521	0.458216034268293	0.444428022465268	1.17320926625957	0.882215865995303	1.33226928732829	0.808818644362419	1.1072425766618	0.73048007853971	15.5	16
COMBO-lacO3-minus35_33T-minus10cons-O2_rightSym	COMBO	lacO3	minus35_33T	minus10cons	O2_rightSym	ACAGGTTTCCCGACTGGCAGTGAGCGCAACGCAATTGGAAAGCGAATGTAAGTTAGCTCATTCATTAGGCACCCCAGGCTTTTACATTTATGCTTCCGGCTCGTATAATGTGTGGAAATGTGAGCCGCTCACATTTACACACAGGAAACA	1.17970854300508	1.38747273022285	0.903707814658095	1.06047679764826	3.12305611899932	5.34164358264081	2.63931594101736	3.08335056342396	4.23234985082007	2.86133325222066	1.47915306528359	9	8
COMBO-O3_leftSym-minus35cons-minus10cons-lacO1	COMBO	O3_leftSym	minus35cons	minus10cons	lacO1	ACAGGTTTCCCGACTGGCAGTGAGCGGCTCACTGCCGGAAAGCGAATGTAAGTTAGCTCATTCATTAGGCACCCCAGGCTTTGACATTTATGCTTCCGGCTCGTATAATGTGTGGAATTGTGAGCGGATAACAATTACACACAGGAAACA	6.29049202849815	5.94438012214855	3.24292876016488	2.49932662043681	16.6528925619835	22.8853218089211	9.47110718028376	7.26682579043125	19.7691071854523	8.36896648535751	2.36219217988753	7.5	7.5
COMBO-O1_rightSym-minus35_33T-minus10_7A-O1_rightSym	COMBO	O1_rightSym	minus35_33T	minus10_7A	O1_rightSym	ACAGGTTTCCCGACTAATTGTTATCGGATAACAATTGGAAAGCGAATGTAAGTTAGCTCATTCATTAGGCACCCCAGGCTTTTACATTTATGCTTCCGGCTCGTATAAAGTGTGGAATTGTTATCGGATAACAATTACACACAGGAAACA	0.206178345551908	0.19235037540312	0.224698605125431	0.316375061012351	0.545818327330932	0.740531418030535	0.656241542689644	0.919864748374508	0.643174872680734	0.788053145532076	0.816156722839392	13.5	14.5
COMBO-lacOsym-minus35cons-minus10cons-lacOscram	COMBO	lacOsym	minus35cons	minus10cons	lacOscram	ACAGGTTTCCCGACTAAATTGTGAGCGCTCACAATTGGAAAGCGAATGTAAGTTAGCTCATTCATTAGGCACCCCAGGCTTTGACATTTATGCTTCCGGCTCGTATAATGTGTGGTTAACGGTGTGCATAATAGAAACACACAGGAAACA	5.65126001400319	3.99467472103781	4.8761874513272	5.42555454047878	14.9606462303231	15.3791336748952	14.241106542324	15.7748728556542	15.1698899526092	15.0079896989891	1.01078760426061	8.5	9.5
COMBO-O3_rightSym-minus35cons-minus10_12A-lacOscram	COMBO	O3_rightSym	minus35cons	minus10_12A	lacOscram	ACAGGTTTCCCGACTAATTGCGTTGGCAACGCAATTGGAAAGCGAATGTAAGTTAGCTCATTCATTAGGCACCCCAGGCTTTGACATTTATGCTTCCGGCTCGAATAATGTGTGGTTAACGGTGTGCATAATAGAAACACACAGGAAACA	0.609087958121592	0.79495111638489	0.426311704357362	0.686936782948866	1.61244562133535	3.06048936087447	1.24506091338644	1.99727794275094	2.33646749110491	1.62116942806869	1.44122350856835	11	9.5
COMBO-O3_leftSym-minus35_30C_33T-minus10cons-O2_leftSym	COMBO	O3_leftSym	minus35_30C_33T	minus10cons	O2_leftSym	ACAGGTTTCCCGACTGGCAGTGAGCGGCTCACTGCCGGAAAGCGAATGTAAGTTAGCTCATTCATTAGGCACCCCAGGCTTTTACCTTTATGCTTCCGGCTCGTATAATGTGTGGGGTTGTTACTCAGTAACAACCACACACAGGAAACA	0.2643158441523	0.30853098182209	0.312402408507528	0.704394844835965	0.699726402188783	1.18781616618233	0.9123841173135	2.04803749267721	0.943771284185555	1.48021080499536	0.637592484124932	4.5	4.5
COMBO-lacO1-minus35cons-minus10_12G-lacOscram	COMBO	lacO1	minus35cons	minus10_12G	lacOscram	ACAGGTTTCCCGACTAATTGTGAGCGGATAACAATTGGAAAGCGAATGTAAGTTAGCTCATTCATTAGGCACCCCAGGCTTTGACATTTATGCTTCCGGCTCGGATAATGTGTGGTTAACGGTGTGCATAATAGAAACACACAGGAAACA	0.653106355202811	0.764639552648048	0.822440206990204	1.61536702397478	1.72897603485839	2.94379260252542	2.40197054140127	4.69670136541841	2.3363843186919	3.54933595340984	0.658259558790805	4.5	4.5
COMBO-O3_rightSym-minus35_31A_32C-minus10_7A-O2_rightSym	COMBO	O3_rightSym	minus35_31A_32C	minus10_7A	O2_rightSym	ACAGGTTTCCCGACTAATTGCGTTGGCAACGCAATTGGAAAGCGAATGTAAGTTAGCTCATTCATTAGGCACCCCAGGCTTTGCAATTTATGCTTCCGGCTCGTATAAAGTGTGGAAATGTGAGCCGCTCACATTTACACACAGGAAACA	0.207685359498381	0.448814056293768	0.372039675200545	0.279658540487588	0.54980786284363	1.72789322008191	1.08655721409161	0.813110970735948	1.13885054146277	0.949834092413781	1.19899943638435	10	9
COMBO-lacO2-minus35_31A_32C-minus10cons-O3_rightSym	COMBO	lacO2	minus35_31A_32C	minus10cons	O3_rightSym	ACAGGTTTCCCGACTAAATTGTAGCGAGTAACAACCGGAAAGCGAATGTAAGTTAGCTCATTCATTAGGCACCCCAGGCTTTGCAATTTATGCTTCCGGCTCGTATAATGTGTGGAATTGCGTTGGCAACGCAATTACACACAGGAAACA	1.89326118784168	1.44666423834675	1.88413402248568	1.87991633648461	5.01205231801685	5.56952549529367	5.50269111310167	5.46588205243533	5.29078890665526	5.4842865827685	0.964717803638999	13	11.5
COMBO-O1_rightSym-minus35_30C_33T-minus10_12G-O2_rightSym	COMBO	O1_rightSym	minus35_30C_33T	minus10_12G	O2_rightSym	ACAGGTTTCCCGACTAATTGTTATCGGATAACAATTGGAAAGCGAATGTAAGTTAGCTCATTCATTAGGCACCCCAGGCTTTTACCTTTATGCTTCCGGCTCGGATAATGTGTGGAAATGTGAGCCGCTCACATTTACACACAGGAAACA	0.0968986636517932	0.176417700122171	0.188302808334458	0.183900552844833	0.256520957006656	0.679192070009539	0.549946117223187	0.534693332740095	0.467856513508098	0.542319724981641	0.862694996985285	11	10.5
COMBO-lacOscram-minus35cons-minus10_12G-O2_leftSym	COMBO	lacOscram	minus35cons	minus10_12G	O2_leftSym	ACAGGTTTCCCGACTTTAACGGTGTGCATAATAGAAGGAAAGCGAATGTAAGTTAGCTCATTCATTAGGCACCCCAGGCTTTGACATTTATGCTTCCGGCTCGGATAATGTGTGGGGTTGTTACTCAGTAACAACCACACACAGGAAACA	1.44581840198973	1.21004361994126	1.37893396190577	1.91299208845584	3.82753183747726	4.65855767567879	4.02723350206399	5.56205024649891	4.24304475657803	4.79464187428145	0.884955512389319	16	17
COMBO-O2_leftSym-minus35cons-minus10cons-lacO1	COMBO	O2_leftSym	minus35cons	minus10cons	lacO1	ACAGGTTTCCCGACTGGTTGTTACTCAGTAACAACCGGAAAGCGAATGTAAGTTAGCTCATTCATTAGGCACCCCAGGCTTTGACATTTATGCTTCCGGCTCGTATAATGTGTGGAATTGTGAGCGGATAACAATTACACACAGGAAACA	16.2690076569669	8.45103561288662	7.18254568276466	5.39932612341224	43.0691328077623	32.5357170378362	20.9769208699145	15.6986133799927	37.8024249227992	18.3377671249536	2.06145190225251	9	8.5
COMBO-lacO2-minus35_33T-minus10cons-O2_rightSym	COMBO	lacO2	minus35_33T	minus10cons	O2_rightSym	ACAGGTTTCCCGACTAAATTGTAGCGAGTAACAACCGGAAAGCGAATGTAAGTTAGCTCATTCATTAGGCACCCCAGGCTTTTACATTTATGCTTCCGGCTCGTATAATGTGTGGAAATGTGAGCCGCTCACATTTACACACAGGAAACA	0.810242775674674	0.915464322320674	0.93575419106441	1.02340088713079	2.14496510468594	3.52445422237265	2.73290870488323	2.97555185454412	2.8347096635293	2.85423027971367	0.99316081245332	10.5	10.5
COMBO-lacOscram-minus35_33T-minus10_12G-lacO2	COMBO	lacOscram	minus35_33T	minus10_12G	lacO2	ACAGGTTTCCCGACTTTAACGGTGTGCATAATAGAAGGAAAGCGAATGTAAGTTAGCTCATTCATTAGGCACCCCAGGCTTTTACATTTATGCTTCCGGCTCGGATAATGTGTGGAAATTGTAGCGAGTAACAACCACACACAGGAAACA	0.223565395027278	0.341817310640958	0.370402700629662	0.395956357698285	0.591847265221878	1.31596549903186	1.08177636234961	1.15124843967142	0.953906382126869	1.11651240101052	0.854362550083208	8	8
COMBO-lacOscram-minus35_31A_32C-minus10_12A-lacOsym	COMBO	lacOscram	minus35_31A_32C	minus10_12A	lacOsym	ACAGGTTTCCCGACTTTAACGGTGTGCATAATAGAAGGAAAGCGAATGTAAGTTAGCTCATTCATTAGGCACCCCAGGCTTTGCAATTTATGCTTCCGGCTCGAATAATGTGTGGAAATTGTGAGCGCTCACAATTACACACAGGAAACA	0.156921240808368	0.100180378559762	0.130523653260057	0.256585545473223	0.415419422206753	0.385685328859999	0.381199712054527	0.746025927163862	0.400552375533376	0.563612819609195	0.710687127044264	11	11
COMBO-lacO2-minus35_33T-minus10_7A-lacOscram	COMBO	lacO2	minus35_33T	minus10_7A	lacOscram	ACAGGTTTCCCGACTAAATTGTAGCGAGTAACAACCGGAAAGCGAATGTAAGTTAGCTCATTCATTAGGCACCCCAGGCTTTTACATTTATGCTTCCGGCTCGTATAAAGTGTGGTTAACGGTGTGCATAATAGAAACACACAGGAAACA	0.367372324801581	0.315118322348345	0.93575419106441	0.833550816025268	0.972549019607843	1.21317682695948	2.73290870488323	2.42356021737919	1.09286292328366	2.57823446113121	0.423880349037056	7	7.5
COMBO-O2_leftSym-minus35_30C_33T-minus10_12A-lacO2	COMBO	O2_leftSym	minus35_30C_33T	minus10_12A	lacO2	ACAGGTTTCCCGACTGGTTGTTACTCAGTAACAACCGGAAAGCGAATGTAAGTTAGCTCATTCATTAGGCACCCCAGGCTTTTACCTTTATGCTTCCGGCTCGAATAATGTGTGGAAATTGTAGCGAGTAACAACCACACACAGGAAACA	0.337382747266758	0.297969025894013	0.492720127153384	0.463540258341127	0.893157262905162	1.14715359828142	1.43900945080135	1.34774954048533	1.02015543059329	1.39337949564334	0.732144712752696	8.5	9
COMBO-O3_leftSym-minus35_30C_33T-minus10_12A-O2_leftSym	COMBO	O3_leftSym	minus35_30C_33T	minus10_12A	O2_leftSym	ACAGGTTTCCCGACTGGCAGTGAGCGGCTCACTGCCGGAAAGCGAATGTAAGTTAGCTCATTCATTAGGCACCCCAGGCTTTTACCTTTATGCTTCCGGCTCGAATAATGTGTGGGGTTGTTACTCAGTAACAACCACACACAGGAAACA	0.13447144359022	0.241518589340434	0.344751544076362	0.35022826750031	0.355987813452074	0.929824561403509	1.00686110179908	1.0182934019102	0.642906187427791	1.01257725185464	0.634920630747178	10.5	9.5
COMBO-O3_leftSym-minus35_33T-minus10cons-O1_rightSym	COMBO	O3_leftSym	minus35_33T	minus10cons	O1_rightSym	ACAGGTTTCCCGACTGGCAGTGAGCGGCTCACTGCCGGAAAGCGAATGTAAGTTAGCTCATTCATTAGGCACCCCAGGCTTTTACATTTATGCTTCCGGCTCGTATAATGTGTGGAATTGTTATCGGATAACAATTACACACAGGAAACA	1.22902048494305	0.564508135768425	1.22212724091602	1.9018660810571	3.25360019526483	2.1733048838312	3.5692730068087	5.52970123022847	2.71345253954801	4.54948711851859	0.596430425861185	12.5	14
COMBO-lacO3-minus35_30C_33T-minus10_12G-O2_rightSym	COMBO	lacO3	minus35_30C_33T	minus10_12G	O2_rightSym	ACAGGTTTCCCGACTGGCAGTGAGCGCAACGCAATTGGAAAGCGAATGTAAGTTAGCTCATTCATTAGGCACCCCAGGCTTTTACCTTTATGCTTCCGGCTCGGATAATGTGTGGAAATGTGAGCCGCTCACATTTACACACAGGAAACA	0.129873569477886	0.232241589304995	0.183166170641042	0.123740490189874	0.34381580794609	0.894108956602031	0.534944355008049	0.359777140802522	0.618962382274061	0.447360747905285	1.38358670306298	7	7
COMBO-lacO3-minus35_33T-minus10_12A-lacO2	COMBO	lacO3	minus35_33T	minus10_12A	lacO2	ACAGGTTTCCCGACTGGCAGTGAGCGCAACGCAATTGGAAAGCGAATGTAAGTTAGCTCATTCATTAGGCACCCCAGGCTTTTACATTTATGCTTCCGGCTCGAATAATGTGTGGAAATTGTAGCGAGTAACAACCACACACAGGAAACA	0.5810924805807	0.31544251815323	0.94361767166159	0.817601159184602	1.5383328686925	1.21442495126706	2.75587432425199	2.37718637542891	1.37637890997978	2.56653034984045	0.536280005442111	9.5	8
COMBO-lacO3-minus35_33T-minus10cons-lacOscram	COMBO	lacO3	minus35_33T	minus10cons	lacOscram	ACAGGTTTCCCGACTGGCAGTGAGCGCAACGCAATTGGAAAGCGAATGTAAGTTAGCTCATTCATTAGGCACCCCAGGCTTTTACATTTATGCTTCCGGCTCGTATAATGTGTGGTTAACGGTGTGCATAATAGAAACACACAGGAAACA	2.47914954153405	2.44059192300603	3.49135559923653	3.20473757531068	6.56308135726451	9.39605651296382	10.1966480087499	9.31781763672077	7.97956893511417	9.75723282273534	0.817810651860327	12	11
COMBO-O2_leftSym-minus35_30C_33T-minus10_12A-lacO3	COMBO	O2_leftSym	minus35_30C_33T	minus10_12A	lacO3	ACAGGTTTCCCGACTGGTTGTTACTCAGTAACAACCGGAAAGCGAATGTAAGTTAGCTCATTCATTAGGCACCCCAGGCTTTTACCTTTATGCTTCCGGCTCGAATAATGTGTGGGGCAGTGAGCGCAACGCAATTACACACAGGAAACA	0.0615707806930024	0.185727837791154	0.192039106375159	0.260846215978318	0.162997042392376	0.715035251680603	0.560858129733498	0.75841388400703	0.43901614703649	0.659636006870264	0.665543030495657	6	5.5
COMBO-lacO1-minus35_31A_32C-minus10_12A-O2_rightSym	COMBO	lacO1	minus35_31A_32C	minus10_12A	O2_rightSym	ACAGGTTTCCCGACTAATTGTGAGCGGATAACAATTGGAAAGCGAATGTAAGTTAGCTCATTCATTAGGCACCCCAGGCTTTGCAATTTATGCTTCCGGCTCGAATAATGTGTGGAAATGTGAGCCGCTCACATTTACACACAGGAAACA	0.309039557012141	0.300613408445433	0.139963233706215	0.28798097509741	0.818124006359301	1.15733423014405	0.408768396029543	0.83730856138589	0.987729118251676	0.623038478707716	1.58534208079794	8	7.5
COMBO-lacO1-minus35cons-minus10_12G-lacOsym	COMBO	lacO1	minus35cons	minus10_12G	lacOsym	ACAGGTTTCCCGACTAATTGTGAGCGGATAACAATTGGAAAGCGAATGTAAGTTAGCTCATTCATTAGGCACCCCAGGCTTTGACATTTATGCTTCCGGCTCGGATAATGTGTGGAAATTGTGAGCGCTCACAATTACACACAGGAAACA	0.773621408406739	0.651516388612523	0.484086320751954	0.411355583214753	2.04801693404635	2.50827872895089	1.41379406315354	1.19602189513767	2.27814783149862	1.30490797914561	1.74583025616124	13	13
COMBO-lacO3-minus35cons-minus10_12G-lacO1	COMBO	lacO3	minus35cons	minus10_12G	lacO1	ACAGGTTTCCCGACTGGCAGTGAGCGCAACGCAATTGGAAAGCGAATGTAAGTTAGCTCATTCATTAGGCACCCCAGGCTTTGACATTTATGCTTCCGGCTCGGATAATGTGTGGAATTGTGAGCGGATAACAATTACACACAGGAAACA	0.843808308528632	0.678681480958871	0.327454965977773	0.345956636042317	2.23382352941177	2.612861859158	0.956345732162794	1.00587357594894	2.42334269428488	0.981109654055866	2.47000188436317	10.5	10.5
COMBO-O3_rightSym-minus35_31A_32C-minus10_12A-O2_rightSym	COMBO	O3_rightSym	minus35_31A_32C	minus10_12A	O2_rightSym	ACAGGTTTCCCGACTAATTGCGTTGGCAACGCAATTGGAAAGCGAATGTAAGTTAGCTCATTCATTAGGCACCCCAGGCTTTGCAATTTATGCTTCCGGCTCGAATAATGTGTGGAAATGTGAGCCGCTCACATTTACACACAGGAAACA	0.409719134696374	0.287446433248316	0.475446391314324	0.614259531929118	1.08465422096983	1.10664257543083	1.38856079292601	1.78596785715851	1.09564839820033	1.58726432504226	0.690274695218867	17.5	16.5
COMBO-lacO1-minus35_33T-minus10_7A-O3_rightSym	COMBO	lacO1	minus35_33T	minus10_7A	O3_rightSym	ACAGGTTTCCCGACTAATTGTGAGCGGATAACAATTGGAAAGCGAATGTAAGTTAGCTCATTCATTAGGCACCCCAGGCTTTTACATTTATGCTTCCGGCTCGTATAAAGTGTGGAATTGCGTTGGCAACGCAATTACACACAGGAAACA	0.517491472753496	0.403530916977068	0.546516057677681	0.341744074264024	1.36996118244252	1.55355725998413	1.5961226844059	0.993625495876501	1.46175922121333	1.2948740901412	1.12888135791946	11.5	10.5
COMBO-O1_rightSym-minus35cons-minus10cons-O3_rightSym	COMBO	O1_rightSym	minus35cons	minus10cons	O3_rightSym	ACAGGTTTCCCGACTAATTGTTATCGGATAACAATTGGAAAGCGAATGTAAGTTAGCTCATTCATTAGGCACCCCAGGCTTTGACATTTATGCTTCCGGCTCGTATAATGTGTGGAATTGCGTTGGCAACGCAATTACACACAGGAAACA	6.08608546954555	5.49199712441832	7.44521710984203	7.51523826842217	16.1117647058824	21.1436884895165	21.7440636050887	21.8506564222733	18.6277265976994	21.797360013681	0.854586362110266	8	7.5
COMBO-lacO1-minus35_30C_33T-minus10_12G-lacO3	COMBO	lacO1	minus35_30C_33T	minus10_12G	lacO3	ACAGGTTTCCCGACTAATTGTGAGCGGATAACAATTGGAAAGCGAATGTAAGTTAGCTCATTCATTAGGCACCCCAGGCTTTTACCTTTATGCTTCCGGCTCGGATAATGTGTGGGGCAGTGAGCGCAACGCAATTACACACAGGAAACA	0.175375208733884	0.207018954571891	0.373153511774151	0.429741974208492	0.464272825694695	0.797004111206089	1.08981021973871	1.24948057443702	0.630638468450392	1.16964539708786	0.539170649515255	9	9.5
COMBO-lacOscram-minus35_31A_32C-minus10cons-lacO3	COMBO	lacOscram	minus35_31A_32C	minus10cons	lacO3	ACAGGTTTCCCGACTTTAACGGTGTGCATAATAGAAGGAAAGCGAATGTAAGTTAGCTCATTCATTAGGCACCCCAGGCTTTGCAATTTATGCTTCCGGCTCGTATAATGTGTGGGGCAGTGAGCGCAACGCAATTACACACAGGAAACA	4.76344869559193	3.3812350742218	4.06028298058645	3.82726797079214	12.6103330220977	13.0174469322477	11.8582238881687	11.1278331409854	12.8138899771727	11.493028514577	1.11492718920173	14	14.5
COMBO-lacO3-minus35_33T-minus10cons-O3_rightSym	COMBO	lacO3	minus35_33T	minus10cons	O3_rightSym	ACAGGTTTCCCGACTGGCAGTGAGCGCAACGCAATTGGAAAGCGAATGTAAGTTAGCTCATTCATTAGGCACCCCAGGCTTTTACATTTATGCTTCCGGCTCGTATAATGTGTGGAATTGCGTTGGCAACGCAATTACACACAGGAAACA	0.400173425230294	0.300631530787394	0.530882988696143	0.535816363287144	1.0593837535014	1.15740399950926	1.55046566174797	1.55789328846888	1.10839387650533	1.55417947510842	0.713169807127976	6	4.5
COMBO-lacO2-minus35cons-minus10cons-lacO2	COMBO	lacO2	minus35cons	minus10cons	lacO2	ACAGGTTTCCCGACTAAATTGTAGCGAGTAACAACCGGAAAGCGAATGTAAGTTAGCTCATTCATTAGGCACCCCAGGCTTTGACATTTATGCTTCCGGCTCGTATAATGTGTGGAAATTGTAGCGAGTAACAACCACACACAGGAAACA	4.70630561690946	5.20891145481933	8.14317340748326	5.9813209743568	12.459057486631	20.0538344567758	23.7824737556027	17.3907712428986	16.2564459717034	20.5866224992507	0.789660663000701	7.5	8
COMBO-O3_rightSym-minus35_30C_33T-minus10_12A-O3_rightSym	COMBO	O3_rightSym	minus35_30C_33T	minus10_12A	O3_rightSym	ACAGGTTTCCCGACTAATTGCGTTGGCAACGCAATTGGAAAGCGAATGTAAGTTAGCTCATTCATTAGGCACCCCAGGCTTTTACCTTTATGCTTCCGGCTCGAATAATGTGTGGAATTGCGTTGGCAACGCAATTACACACAGGAAACA	0.218688056457239	0.344597104989702	0.354906771183617	0.283731074294183	0.578935430213217	1.32666745397525	1.03651986136063	0.824951917595865	0.952801442094234	0.930735889478245	1.02370764130344	14	12.5
COMBO-O1_rightSym-minus35_30C_33T-minus10_7A-lacOsym	COMBO	O1_rightSym	minus35_30C_33T	minus10_7A	lacOsym	ACAGGTTTCCCGACTAATTGTTATCGGATAACAATTGGAAAGCGAATGTAAGTTAGCTCATTCATTAGGCACCCCAGGCTTTTACCTTTATGCTTCCGGCTCGTATAAAGTGTGGAAATTGTGAGCGCTCACAATTACACACAGGAAACA	0.341089256548092	0.39167095044393	0.425056580732488	0.440246778022478	0.902969547947797	1.50789746953052	1.24139527307953	1.28002343292326	1.20543350873916	1.26070935300139	0.956154966146134	13.5	12.5
COMBO-lacOsym-minus35_33T-minus10cons-O3_leftSym	COMBO	lacOsym	minus35_33T	minus10cons	O3_leftSym	ACAGGTTTCCCGACTAAATTGTGAGCGCTCACAATTGGAAAGCGAATGTAAGTTAGCTCATTCATTAGGCACCCCAGGCTTTTACATTTATGCTTCCGGCTCGTATAATGTGTGGGGCAGTGAGCGGCTCACTGCCACACACAGGAAACA	1.52115103238155	1.11204390040194	1.05934436724273	1.44674736240602	4.02696078431373	4.28126768534239	3.09385891118856	4.20643742974781	4.15411423482806	3.65014817046818	1.13806728955204	8	8
COMBO-lacO3-minus35cons-minus10_12G-lacO2	COMBO	lacO3	minus35cons	minus10_12G	lacO2	ACAGGTTTCCCGACTGGCAGTGAGCGCAACGCAATTGGAAAGCGAATGTAAGTTAGCTCATTCATTAGGCACCCCAGGCTTTGACATTTATGCTTCCGGCTCGGATAATGTGTGGAAATTGTAGCGAGTAACAACCACACACAGGAAACA	1.68167848680724	1.00097868982362	1.29461138084154	1.68825068789489	4.45192697768763	3.85367674505412	3.78096592665883	4.90861159929701	4.15280186137088	4.34478876297792	0.955812143678198	9	9.5
COMBO-O2_leftSym-minus35_31A_32C-minus10_12A-O2_leftSym	COMBO	O2_leftSym	minus35_31A_32C	minus10_12A	O2_leftSym	ACAGGTTTCCCGACTGGTTGTTACTCAGTAACAACCGGAAAGCGAATGTAAGTTAGCTCATTCATTAGGCACCCCAGGCTTTGCAATTTATGCTTCCGGCTCGAATAATGTGTGGGGTTGTTACTCAGTAACAACCACACACAGGAAACA	0.231489733353455	0.250182293227209	0.317751177083879	0.287508099933047	0.612825458052073	0.963179031917142	0.928005416520387	0.835933670480495	0.788002244984608	0.881969543500441	0.893457433753452	10.5	11
COMBO-O2_rightSym-minus35cons-minus10cons-lacOscram	COMBO	O2_rightSym	minus35cons	minus10cons	lacOscram	ACAGGTTTCCCGACTAAATGTGAGCCGCTCACATTTGGAAAGCGAATGTAAGTTAGCTCATTCATTAGGCACCCCAGGCTTTGACATTTATGCTTCCGGCTCGTATAATGTGTGGTTAACGGTGTGCATAATAGAAACACACAGGAAACA	11.1933755212982	10.6290668176233	15.1110051793079	10.2525266610658	29.6323529411765	40.9209387104124	44.1323137939582	29.8093592684162	35.2766458257944	36.9708365311872	0.95417494262096	11.5	13.5
COMBO-O3_rightSym-minus35_31A_32C-minus10_7A-lacOscram	COMBO	O3_rightSym	minus35_31A_32C	minus10_7A	lacOscram	ACAGGTTTCCCGACTAATTGCGTTGGCAACGCAATTGGAAAGCGAATGTAAGTTAGCTCATTCATTAGGCACCCCAGGCTTTGCAATTTATGCTTCCGGCTCGTATAAAGTGTGGTTAACGGTGTGCATAATAGAAACACACAGGAAACA	0.115503874985253	0.139756868564028	0.101046754925149	0.257173860428972	0.30577474892396	0.538051209103841	0.295111214859773	0.747736460816556	0.4219129790139	0.521423837838164	0.809155524540576	7	6.5
COMBO-O3_leftSym-minus35_30C_33T-minus10_12G-lacO3	COMBO	O3_leftSym	minus35_30C_33T	minus10_12G	lacO3	ACAGGTTTCCCGACTGGCAGTGAGCGGCTCACTGCCGGAAAGCGAATGTAAGTTAGCTCATTCATTAGGCACCCCAGGCTTTTACCTTTATGCTTCCGGCTCGGATAATGTGTGGGGCAGTGAGCGCAACGCAATTACACACAGGAAACA	0.260311058634841	0.176334326917955	0.086643906580038	0.211764272972837	0.689124487004104	0.678871090770404	0.253047102304003	0.615707474064352	0.683997788887254	0.434377288184177	1.57466287371184	4	4
COMBO-lacO1-minus35cons-minus10cons-O3_leftSym	COMBO	lacO1	minus35cons	minus10cons	O3_leftSym	ACAGGTTTCCCGACTAATTGTGAGCGGATAACAATTGGAAAGCGAATGTAAGTTAGCTCATTCATTAGGCACCCCAGGCTTTGACATTTATGCTTCCGGCTCGTATAATGTGTGGGGCAGTGAGCGGCTCACTGCCACACACAGGAAACA	5.20251825543445	8.48916929480082	10.3172897989153	4.55307852007457	13.7726869642329	32.6825282384042	30.132070335892	13.2381370826011	23.2276076013186	21.6851037092465	1.07113195826748	6	6.5
COMBO-O2_leftSym-minus35cons-minus10_12A-lacOsym	COMBO	O2_leftSym	minus35cons	minus10_12A	lacOsym	ACAGGTTTCCCGACTGGTTGTTACTCAGTAACAACCGGAAAGCGAATGTAAGTTAGCTCATTCATTAGGCACCCCAGGCTTTGACATTTATGCTTCCGGCTCGAATAATGTGTGGAAATTGTGAGCGCTCACAATTACACACAGGAAACA	0.924473119977663	0.391114712535002	0.456705872745621	0.447347532506711	2.44736842105263	1.50575600426643	1.33382833559961	1.30066897216395	1.97656221265953	1.31724865388178	1.50052323593942	9	9.5
COMBO-lacOscram-minus35_30C_33T-minus10_12G-lacO1	COMBO	lacOscram	minus35_30C_33T	minus10_12G	lacO1	ACAGGTTTCCCGACTTTAACGGTGTGCATAATAGAAGGAAAGCGAATGTAAGTTAGCTCATTCATTAGGCACCCCAGGCTTTTACCTTTATGCTTCCGGCTCGGATAATGTGTGGAATTGTGAGCGGATAACAATTACACACAGGAAACA	0.423891144001824	0.31544251815323	0.34484965208549	0.319178914066296	1.12217194570136	1.21442495126706	1.00714763028565	0.928016988869361	1.16829844848421	0.967582309577506	1.2074408935756	4	5
COMBO-O2_leftSym-minus35_33T-minus10_12G-O3_leftSym	COMBO	O2_leftSym	minus35_33T	minus10_12G	O3_leftSym	ACAGGTTTCCCGACTGGTTGTTACTCAGTAACAACCGGAAAGCGAATGTAAGTTAGCTCATTCATTAGGCACCCCAGGCTTTTACATTTATGCTTCCGGCTCGGATAATGTGTGGGGCAGTGAGCGGCTCACTGCCACACACAGGAAACA	0.236030296091925	0.220398272308143	0.40334232373466	0.214678640873152	0.624845742492801	0.848513265345993	1.17797789003587	0.624181037962578	0.736679503919397	0.901079463999226	0.817552206383465	11	11
COMBO-O3_rightSym-minus35_31A_32C-minus10_12G-lacO1	COMBO	O3_rightSym	minus35_31A_32C	minus10_12G	lacO1	ACAGGTTTCCCGACTAATTGCGTTGGCAACGCAATTGGAAAGCGAATGTAAGTTAGCTCATTCATTAGGCACCCCAGGCTTTGCAATTTATGCTTCCGGCTCGGATAATGTGTGGAATTGTGAGCGGATAACAATTACACACAGGAAACA	0.268524262831664	0.22943614993839	0.299352644060889	0.312220041449337	0.71086739780658	0.883308270676692	0.874271742083497	0.907783973067526	0.797087834241636	0.891027857575511	0.894571171332975	8	8.5
COMBO-O2_leftSym-minus35_31A_32C-minus10cons-lacO2	COMBO	O2_leftSym	minus35_31A_32C	minus10cons	lacO2	ACAGGTTTCCCGACTGGTTGTTACTCAGTAACAACCGGAAAGCGAATGTAAGTTAGCTCATTCATTAGGCACCCCAGGCTTTGCAATTTATGCTTCCGGCTCGTATAATGTGTGGAAATTGTAGCGAGTAACAACCACACACAGGAAACA	2.79692460194061	2.23590259067882	2.17735011990095	2.43449897398997	7.40433096315449	8.6080212351209	6.35904081763954	7.07833853579204	8.0061760991377	6.71868967671579	1.19162760662749	8	5.5
COMBO-lacO2-minus35_30C_33T-minus10_12A-O2_leftSym	COMBO	lacO2	minus35_30C_33T	minus10_12A	O2_leftSym	ACAGGTTTCCCGACTAAATTGTAGCGAGTAACAACCGGAAAGCGAATGTAAGTTAGCTCATTCATTAGGCACCCCAGGCTTTTACCTTTATGCTTCCGGCTCGAATAATGTGTGGGGTTGTTACTCAGTAACAACCACACACAGGAAACA	0.163337695308487	0.168016380426263	0.300129204831685	0.258292052664019	0.43240577668193	0.646847754721879	0.876539719839454	0.75098761979108	0.539626765701904	0.813763669815267	0.663124670857333	10.5	14
COMBO-lacO3-minus35cons-minus10_12A-O3_leftSym	COMBO	lacO3	minus35cons	minus10_12A	O3_leftSym	ACAGGTTTCCCGACTGGCAGTGAGCGCAACGCAATTGGAAAGCGAATGTAAGTTAGCTCATTCATTAGGCACCCCAGGCTTTGACATTTATGCTTCCGGCTCGAATAATGTGTGGGGCAGTGAGCGGCTCACTGCCACACACAGGAAACA	0.327493092175094	0.424832175557917	0.541985287968748	0.545365942982938	0.866976264189887	1.63556516451591	1.58289038462504	1.58565881997394	1.2512707143529	1.58427460229949	0.789806711877315	10.5	9
COMBO-lacO2-minus35cons-minus10_12G-lacOsym	COMBO	lacO2	minus35cons	minus10_12G	lacOsym	ACAGGTTTCCCGACTAAATTGTAGCGAGTAACAACCGGAAAGCGAATGTAAGTTAGCTCATTCATTAGGCACCCCAGGCTTTGACATTTATGCTTCCGGCTCGGATAATGTGTGGAAATTGTGAGCGCTCACAATTACACACAGGAAACA	0.605909216252608	0.362626357003041	0.398410627199913	0.17443740261268	1.60403050108932	1.39607843137255	1.16357466692626	0.507179096063932	1.50005446623094	0.835376881495099	1.79566193350508	4	3
COMBO-O3_leftSym-minus35_31A_32C-minus10_12G-O2_rightSym	COMBO	O3_leftSym	minus35_31A_32C	minus10_12G	O2_rightSym	ACAGGTTTCCCGACTGGCAGTGAGCGGCTCACTGCCGGAAAGCGAATGTAAGTTAGCTCATTCATTAGGCACCCCAGGCTTTGCAATTTATGCTTCCGGCTCGGATAATGTGTGGAAATGTGAGCCGCTCACATTTACACACAGGAAACA	0.552442063031072	0.449282970680178	0.636163563540888	0.528070943459187	1.46248628576251	1.72969849774136	1.85794192228283	1.53537337606396	1.59609239175194	1.6966576491734	0.940727431093447	16.5	18.5
COMBO-lacO1-minus35cons-minus10_12G-O3_rightSym	COMBO	lacO1	minus35cons	minus10_12G	O3_rightSym	ACAGGTTTCCCGACTAATTGTGAGCGGATAACAATTGGAAAGCGAATGTAAGTTAGCTCATTCATTAGGCACCCCAGGCTTTGACATTTATGCTTCCGGCTCGGATAATGTGTGGAATTGCGTTGGCAACGCAATTACACACAGGAAACA	1.83340887659436	0.921747617980217	3.12930784674137	2.06142579168633	4.85360459973463	3.54864433811802	9.13927261697962	5.99362323659336	4.20112446892633	7.56644792678649	0.555230738330154	6	6
COMBO-lacO3-minus35_31A_32C-minus10_12A-O3_leftSym	COMBO	lacO3	minus35_31A_32C	minus10_12A	O3_leftSym	ACAGGTTTCCCGACTGGCAGTGAGCGCAACGCAATTGGAAAGCGAATGTAAGTTAGCTCATTCATTAGGCACCCCAGGCTTTGCAATTTATGCTTCCGGCTCGAATAATGTGTGGGGCAGTGAGCGGCTCACTGCCACACACAGGAAACA	0.087810311345987	0.182640322715021	0.212378874175554	0.24963443676879	0.232461256457257	0.703148599976763	0.62026126039303	0.725815485042199	0.46780492821701	0.673038372717614	0.695064274460449	7.5	6.5
COMBO-lacO3-minus35_31A_32C-minus10_7A-O3_rightSym	COMBO	lacO3	minus35_31A_32C	minus10_7A	O3_rightSym	ACAGGTTTCCCGACTGGCAGTGAGCGCAACGCAATTGGAAAGCGAATGTAAGTTAGCTCATTCATTAGGCACCCCAGGCTTTGCAATTTATGCTTCCGGCTCGTATAAAGTGTGGAATTGCGTTGGCAACGCAATTACACACAGGAAACA	0.222145452653456	0.221012294019077	0.179755195868575	0.342024389300331	0.588088235294118	0.850877192982456	0.524982462518732	0.99444051561767	0.719482714138287	0.759711489068201	0.947047299522539	11	11.5
COMBO-lacO3-minus35_30C_33T-minus10cons-O1_rightSym	COMBO	lacO3	minus35_30C_33T	minus10cons	O1_rightSym	ACAGGTTTCCCGACTGGCAGTGAGCGCAACGCAATTGGAAAGCGAATGTAAGTTAGCTCATTCATTAGGCACCCCAGGCTTTTACCTTTATGCTTCCGGCTCGTATAATGTGTGGAATTGTTATCGGATAACAATTACACACAGGAAACA	0.422725184253653	0.456677234469223	1.03325890459678	0.735049893674124	1.11908528692651	1.75816573955213	3.01767524178397	2.13716745979817	1.43862551323932	2.57742135079107	0.558164660503713	12	9
COMBO-O2_leftSym-minus35_33T-minus10_12G-O3_rightSym	COMBO	O2_leftSym	minus35_33T	minus10_12G	O3_rightSym	ACAGGTTTCCCGACTGGTTGTTACTCAGTAACAACCGGAAAGCGAATGTAAGTTAGCTCATTCATTAGGCACCCCAGGCTTTTACATTTATGCTTCCGGCTCGGATAATGTGTGGAATTGCGTTGGCAACGCAATTACACACAGGAAACA	0.340335678116849	0.415541958925508	0.772168800694959	0.745107931830079	0.90097459101984	1.59979867702042	2.2551508261567	2.16641134112011	1.25038663402013	2.21078108363841	0.565585911365905	9	9
COMBO-O1_rightSym-minus35_30C_33T-minus10_12G-lacO1	COMBO	O1_rightSym	minus35_30C_33T	minus10_12G	lacO1	ACAGGTTTCCCGACTAATTGTTATCGGATAACAATTGGAAAGCGAATGTAAGTTAGCTCATTCATTAGGCACCCCAGGCTTTTACCTTTATGCTTCCGGCTCGGATAATGTGTGGAATTGTGAGCGGATAACAATTACACACAGGAAACA	0.205438471106147	0.235491649496881	0.378027161495575	0.579743576872623	0.543859649122807	0.906621392190153	1.1040439147362	1.68561225323906	0.72524052065648	1.39482808398763	0.519949755086028	8	9
COMBO-O3_leftSym-minus35_31A_32C-minus10_7A-lacO1	COMBO	O3_leftSym	minus35_31A_32C	minus10_7A	lacO1	ACAGGTTTCCCGACTGGCAGTGAGCGGCTCACTGCCGGAAAGCGAATGTAAGTTAGCTCATTCATTAGGCACCCCAGGCTTTGCAATTTATGCTTCCGGCTCGTATAAAGTGTGGAATTGTGAGCGGATAACAATTACACACAGGAAACA	0.356000099403955	0.312207039221131	0.491762713021837	0.367350102219686	0.942443195313119	1.20196865220045	1.43621328334704	1.06807536682062	1.07220592375678	1.25214432508383	0.856295797758778	16	16.5
COMBO-O2_rightSym-minus35cons-minus10cons-lacO2	COMBO	O2_rightSym	minus35cons	minus10cons	lacO2	ACAGGTTTCCCGACTAAATGTGAGCCGCTCACATTTGGAAAGCGAATGTAAGTTAGCTCATTCATTAGGCACCCCAGGCTTTGACATTTATGCTTCCGGCTCGTATAATGTGTGGAAATTGTAGCGAGTAACAACCACACACAGGAAACA	7.09290995670481	8.11437216702231	8.65148995561562	6.50356357123779	18.7771428571429	31.2395934485661	25.2670331970592	18.9091986228356	25.0083681528545	22.0881159099474	1.13220920493232	10.5	10.5
COMBO-O2_rightSym-minus35cons-minus10_7A-O2_leftSym	COMBO	O2_rightSym	minus35cons	minus10_7A	O2_leftSym	ACAGGTTTCCCGACTAAATGTGAGCCGCTCACATTTGGAAAGCGAATGTAAGTTAGCTCATTCATTAGGCACCCCAGGCTTTGACATTTATGCTTCCGGCTCGTATAAAGTGTGGGGTTGTTACTCAGTAACAACCACACACAGGAAACA	1.55854925673398	2.15504290375197	2.63297991678003	2.00917480134803	4.12596553773025	8.29671880851554	7.68972642929426	5.8417027788744	6.21134217312289	6.76571460408433	0.918061511103827	11.5	11.5
COMBO-lacO3-minus35_31A_32C-minus10_12A-lacOsym	COMBO	lacO3	minus35_31A_32C	minus10_12A	lacOsym	ACAGGTTTCCCGACTGGCAGTGAGCGCAACGCAATTGGAAAGCGAATGTAAGTTAGCTCATTCATTAGGCACCCCAGGCTTTGCAATTTATGCTTCCGGCTCGAATAATGTGTGGAAATTGTGAGCGCTCACAATTACACACAGGAAACA	0.227557634224194	0.172693876297713	0.293339871807025	0.305815417439637	0.602415966386555	0.664855687606112	0.856711192753363	0.889162442551611	0.633635826996333	0.872936817652487	0.72586676857131	11	11.5
COMBO-lacOscram-minus35_33T-minus10_7A-lacO3	COMBO	lacOscram	minus35_33T	minus10_7A	lacO3	ACAGGTTTCCCGACTTTAACGGTGTGCATAATAGAAGGAAAGCGAATGTAAGTTAGCTCATTCATTAGGCACCCCAGGCTTTTACATTTATGCTTCCGGCTCGTATAAAGTGTGGGGCAGTGAGCGCAACGCAATTACACACAGGAAACA	0.167864455135176	0.217980211879973	0.02278622218501	0.198752186194614	0.444389520514088	0.839203953035042	0.0665481015799487	0.577874656610985	0.641796736774565	0.322211379095467	1.99185000410681	5.5	5
COMBO-lacO2-minus35cons-minus10_7A-O3_rightSym	COMBO	lacO2	minus35cons	minus10_7A	O3_rightSym	ACAGGTTTCCCGACTAAATTGTAGCGAGTAACAACCGGAAAGCGAATGTAAGTTAGCTCATTCATTAGGCACCCCAGGCTTTGACATTTATGCTTCCGGCTCGTATAAAGTGTGGAATTGCGTTGGCAACGCAATTACACACAGGAAACA	1.4675880889267	1.6581933532019	2.83065642796984	1.82649429131426	3.88516298239041	6.38389331261734	8.26704883227176	5.31055673702953	5.13452814750387	6.78880278465065	0.75632306761259	9.5	9.5
COMBO-lacO1-minus35_30C_33T-minus10_7A-lacO1	COMBO	lacO1	minus35_30C_33T	minus10_7A	lacO1	ACAGGTTTCCCGACTAATTGTGAGCGGATAACAATTGGAAAGCGAATGTAAGTTAGCTCATTCATTAGGCACCCCAGGCTTTTACCTTTATGCTTCCGGCTCGTATAAAGTGTGGAATTGTGAGCGGATAACAATTACACACAGGAAACA	0.392581002683508	0.355735337782308	0.4003412647783	0.515952766018867	1.0392842451666	1.36954863529334	1.16921317359215	1.50013961204277	1.20441644022997	1.33467639281746	0.902403344145078	14	14.5
COMBO-O2_rightSym-minus35_31A_32C-minus10cons-O2_rightSym	COMBO	O2_rightSym	minus35_31A_32C	minus10cons	O2_rightSym	ACAGGTTTCCCGACTAAATGTGAGCCGCTCACATTTGGAAAGCGAATGTAAGTTAGCTCATTCATTAGGCACCCCAGGCTTTGCAATTTATGCTTCCGGCTCGTATAATGTGTGGAAATGTGAGCCGCTCACATTTACACACAGGAAACA	4.51935161760482	5.78156861042395	2.92423184707628	2.26652472583606	11.9641319942611	22.2585123244248	8.54033970276008	6.58995114831253	17.1113221593429	7.56514542553631	2.26186295131662	10.5	9
COMBO-lacO1-minus35_31A_32C-minus10_7A-O2_rightSym	COMBO	lacO1	minus35_31A_32C	minus10_7A	O2_rightSym	ACAGGTTTCCCGACTAATTGTGAGCGGATAACAATTGGAAAGCGAATGTAAGTTAGCTCATTCATTAGGCACCCCAGGCTTTGCAATTTATGCTTCCGGCTCGTATAAAGTGTGGAAATGTGAGCCGCTCACATTTACACACAGGAAACA	0.184721986624855	0.232272151430183	0.153458231041904	0.267976299665856	0.489016659295297	0.894226617999136	0.448181092273124	0.779144698301113	0.691621638647217	0.613662895287119	1.1270383853396	10.5	11.5
COMBO-O2_rightSym-minus35cons-minus10cons-lacO1	COMBO	O2_rightSym	minus35cons	minus10cons	lacO1	ACAGGTTTCCCGACTAAATGTGAGCCGCTCACATTTGGAAAGCGAATGTAAGTTAGCTCATTCATTAGGCACCCCAGGCTTTGACATTTATGCTTCCGGCTCGTATAATGTGTGGAATTGTGAGCGGATAACAATTACACACAGGAAACA	7.72335291244917	8.99328736318739	3.03816295800133	2.27771744053155	20.4461218115565	34.6233368656541	8.87308021065983	6.62249411694618	27.5347293386053	7.747787163803	3.55388303220888	7.5	7
COMBO-lacOsym-minus35_30C_33T-minus10_7A-O3_leftSym	COMBO	lacOsym	minus35_30C_33T	minus10_7A	O3_leftSym	ACAGGTTTCCCGACTAAATTGTGAGCGCTCACAATTGGAAAGCGAATGTAAGTTAGCTCATTCATTAGGCACCCCAGGCTTTTACCTTTATGCTTCCGGCTCGTATAAAGTGTGGGGCAGTGAGCGGCTCACTGCCACACACAGGAAACA	0.197893931868255	0.335180951992806	0.336798687445362	0.344540956713244	0.523886902827429	1.29041612295201	0.983634456037737	1.00175746924429	0.907151512889719	0.992695962641013	0.91382613310554	6	5.5
COMBO-lacOscram-minus35_31A_32C-minus10cons-O3_leftSym	COMBO	lacOscram	minus35_31A_32C	minus10cons	O3_leftSym	ACAGGTTTCCCGACTTTAACGGTGTGCATAATAGAAGGAAAGCGAATGTAAGTTAGCTCATTCATTAGGCACCCCAGGCTTTGCAATTTATGCTTCCGGCTCGTATAATGTGTGGGGCAGTGAGCGGCTCACTGCCACACACAGGAAACA	1.73098035163957	1.66598982641406	2.42085661369897	1.9710130979355	4.58244437671442	6.41390902405715	7.07021157482228	5.73074711253715	5.49817670038578	6.40047934367971	0.859025770595615	5.5	5.5
COMBO-O2_leftSym-minus35_30C_33T-minus10_7A-lacO1	COMBO	O2_leftSym	minus35_30C_33T	minus10_7A	lacO1	ACAGGTTTCCCGACTGGTTGTTACTCAGTAACAACCGGAAAGCGAATGTAAGTTAGCTCATTCATTAGGCACCCCAGGCTTTTACCTTTATGCTTCCGGCTCGTATAAAGTGTGGAATTGTGAGCGGATAACAATTACACACAGGAAACA	0.228190371500982	0.263071752591111	0.44988182262712	0.388327529564253	0.604091019123699	1.01280227596017	1.31389841580924	1.12906751918594	0.808446647541935	1.22148296749759	0.661856668536418	8	7.5
COMBO-lacOsym-minus35_30C_33T-minus10cons-O2_leftSym	COMBO	lacOsym	minus35_30C_33T	minus10cons	O2_leftSym	ACAGGTTTCCCGACTAAATTGTGAGCGCTCACAATTGGAAAGCGAATGTAAGTTAGCTCATTCATTAGGCACCCCAGGCTTTTACCTTTATGCTTCCGGCTCGTATAATGTGTGGGGTTGTTACTCAGTAACAACCACACACAGGAAACA	0.187860847909899	0.673189280723511	0.885530096063778	0.856870558199847	0.497326203208556	2.59171738870987	2.58622716422565	2.49136268164088	1.54452179595921	2.53879492293326	0.608368081252781	3.5	5.5
COMBO-O2_rightSym-minus35cons-minus10_12A-O2_rightSym	COMBO	O2_rightSym	minus35cons	minus10_12A	O2_rightSym	ACAGGTTTCCCGACTAAATGTGAGCCGCTCACATTTGGAAAGCGAATGTAAGTTAGCTCATTCATTAGGCACCCCAGGCTTTGACATTTATGCTTCCGGCTCGAATAATGTGTGGAAATGTGAGCCGCTCACATTTACACACAGGAAACA	0.401433335048085	0.4640057686383	0.335165213152593	0.353124257740135	1.06271912738605	1.78637992831541	0.978863827002314	1.02671353251318	1.42454952785073	1.00278867975775	1.42058796295434	7.5	8.5
COMBO-O2_leftSym-minus35_33T-minus10cons-lacO1	COMBO	O2_leftSym	minus35_33T	minus10cons	lacO1	ACAGGTTTCCCGACTGGTTGTTACTCAGTAACAACCGGAAAGCGAATGTAAGTTAGCTCATTCATTAGGCACCCCAGGCTTTTACATTTATGCTTCCGGCTCGTATAATGTGTGGAATTGTGAGCGGATAACAATTACACACAGGAAACA	1.57522612746454	1.54604552006127	1.10884167149251	1.01343936524976	4.17011441118687	5.95213437411443	3.2384178294859	2.94658859559067	5.06112439265065	3.09250321253829	1.63657854004185	15	15
COMBO-lacO3-minus35_33T-minus10_7A-O2_rightSym	COMBO	lacO3	minus35_33T	minus10_7A	O2_rightSym	ACAGGTTTCCCGACTGGCAGTGAGCGCAACGCAATTGGAAAGCGAATGTAAGTTAGCTCATTCATTAGGCACCCCAGGCTTTTACATTTATGCTTCCGGCTCGTATAAAGTGTGGAAATGTGAGCCGCTCACATTTACACACAGGAAACA	0.15278407304953	0.172511946825255	0.203605485622363	0.275659106422331	0.404467049977886	0.664155275714849	0.594638217314734	0.801482562357911	0.534311162846368	0.698060389836323	0.765422548859491	5	5
COMBO-O2_rightSym-minus35_33T-minus10_12A-lacO3	COMBO	O2_rightSym	minus35_33T	minus10_12A	lacO3	ACAGGTTTCCCGACTAAATGTGAGCCGCTCACATTTGGAAAGCGAATGTAAGTTAGCTCATTCATTAGGCACCCCAGGCTTTTACATTTATGCTTCCGGCTCGAATAATGTGTGGGGCAGTGAGCGCAACGCAATTACACACAGGAAACA	0.26022206340112	0.437914941941031	0.239936972067797	0.317320729613604	0.688888888888889	1.68593262296846	0.70074582176493	0.922614292561568	1.18741075592868	0.811680057163249	1.46290492842534	4	4
COMBO-lacO1-minus35cons-minus10cons-lacOsym	COMBO	lacO1	minus35cons	minus10cons	lacOsym	ACAGGTTTCCCGACTAATTGTGAGCGGATAACAATTGGAAAGCGAATGTAAGTTAGCTCATTCATTAGGCACCCCAGGCTTTGACATTTATGCTTCCGGCTCGTATAATGTGTGGAAATTGTGAGCGCTCACAATTACACACAGGAAACA	2.36304594338517	2.5539882647387	0.510411376944224	0.261322953799439	6.25571895424837	9.83262209577999	1.49067747539085	0.759800005638939	8.04417052501418	1.12523874051489	7.14885671402788	3	3
COMBO-O1_rightSym-minus35_33T-minus10_12G-O3_leftSym	COMBO	O1_rightSym	minus35_33T	minus10_12G	O3_leftSym	ACAGGTTTCCCGACTAATTGTTATCGGATAACAATTGGAAAGCGAATGTAAGTTAGCTCATTCATTAGGCACCCCAGGCTTTTACATTTATGCTTCCGGCTCGGATAATGTGTGGGGCAGTGAGCGGCTCACTGCCACACACAGGAAACA	0.278568169082081	0.408088013724409	0.436056738909108	0.281518347851108	0.737456747404844	1.57110166721151	1.27352168867354	0.818518385678818	1.15427920730818	1.04602003717618	1.10349626802967	7.5	9
COMBO-O1_rightSym-minus35_30C_33T-minus10_12A-O3_rightSym	COMBO	O1_rightSym	minus35_30C_33T	minus10_12A	O3_rightSym	ACAGGTTTCCCGACTAATTGTTATCGGATAACAATTGGAAAGCGAATGTAAGTTAGCTCATTCATTAGGCACCCCAGGCTTTTACCTTTATGCTTCCGGCTCGAATAATGTGTGGAATTGCGTTGGCAACGCAATTACACACAGGAAACA	0.18638742949492	0.155781451727518	0.372871484430687	0.201206535268086	0.493425605536332	0.599744394097827	1.0889865472515	0.585010709578207	0.54658499981708	0.836998628414856	0.653029743731153	12.5	10
COMBO-lacOscram-minus35_30C_33T-minus10cons-lacO3	COMBO	lacOscram	minus35_30C_33T	minus10cons	lacO3	ACAGGTTTCCCGACTTTAACGGTGTGCATAATAGAAGGAAAGCGAATGTAAGTTAGCTCATTCATTAGGCACCCCAGGCTTTTACCTTTATGCTTCCGGCTCGTATAATGTGTGGGGCAGTGAGCGCAACGCAATTACACACAGGAAACA	0.413989646319964	0.216565945195352	0.359158766279908	0.256143579940351	1.0959595959596	0.833759155169477	1.04893798838879	0.744740906428077	0.964859375564537	0.896839447408434	1.07584404137514	5.5	5.5
COMBO-O3_leftSym-minus35_30C_33T-minus10_7A-lacO2	COMBO	O3_leftSym	minus35_30C_33T	minus10_7A	lacO2	ACAGGTTTCCCGACTGGCAGTGAGCGGCTCACTGCCGGAAAGCGAATGTAAGTTAGCTCATTCATTAGGCACCCCAGGCTTTTACCTTTATGCTTCCGGCTCGTATAAAGTGTGGAAATTGTAGCGAGTAACAACCACACACAGGAAACA	0.217095943043644	0.224678555638127	0.404338230706844	0.458396932821103	0.574720609893442	0.86499196614022	1.18088647741868	1.33279525230552	0.719856288016831	1.2568408648621	0.572750543161098	16.5	14.5
COMBO-O3_leftSym-minus35_31A_32C-minus10_12A-O3_rightSym	COMBO	O3_leftSym	minus35_31A_32C	minus10_12A	O3_rightSym	ACAGGTTTCCCGACTGGCAGTGAGCGGCTCACTGCCGGAAAGCGAATGTAAGTTAGCTCATTCATTAGGCACCCCAGGCTTTGCAATTTATGCTTCCGGCTCGAATAATGTGTGGAATTGCGTTGGCAACGCAATTACACACAGGAAACA	0.327623398964482	0.355677533223795	0.461826960676185	0.344136565918979	0.867321226865931	1.3693260930103	1.34878468409108	1.00058169756677	1.11832365993812	1.17468319082892	0.952021505601833	18	16
COMBO-O2_rightSym-minus35_30C_33T-minus10_12G-lacOscram	COMBO	O2_rightSym	minus35_30C_33T	minus10_12G	lacOscram	ACAGGTTTCCCGACTAAATGTGAGCCGCTCACATTTGGAAAGCGAATGTAAGTTAGCTCATTCATTAGGCACCCCAGGCTTTTACCTTTATGCTTCCGGCTCGGATAATGTGTGGTTAACGGTGTGCATAATAGAAACACACAGGAAACA	0.152444458549836	0.169339854660249	0.328673992729235	0.494867966362736	0.403567984570878	0.651943009925649	0.959905950062291	1.43883527323632	0.527755497248263	1.1993706116493	0.440027037616442	6	6.5
COMBO-O1_rightSym-minus35_33T-minus10_12G-lacOscram	COMBO	O1_rightSym	minus35_33T	minus10_12G	lacOscram	ACAGGTTTCCCGACTAATTGTTATCGGATAACAATTGGAAAGCGAATGTAAGTTAGCTCATTCATTAGGCACCCCAGGCTTTTACATTTATGCTTCCGGCTCGGATAATGTGTGGTTAACGGTGTGCATAATAGAAACACACAGGAAACA	0.0580935152171175	0.172582532728211	0.169297633251785	0.432242291149342	0.153791637136782	0.664427025009332	0.494440719633479	1.25675027959738	0.409109331073057	0.875595499615429	0.467235534276663	3.5	4.5
COMBO-O2_rightSym-minus35_30C_33T-minus10_12G-O2_leftSym	COMBO	O2_rightSym	minus35_30C_33T	minus10_12G	O2_leftSym	ACAGGTTTCCCGACTAAATGTGAGCCGCTCACATTTGGAAAGCGAATGTAAGTTAGCTCATTCATTAGGCACCCCAGGCTTTTACCTTTATGCTTCCGGCTCGGATAATGTGTGGGGTTGTTACTCAGTAACAACCACACACAGGAAACA	0.137465783141589	0.154000174197787	0.207886898464816	0.30625862818955	0.363914763302284	0.592886637921201	0.607142260083732	0.890451083772701	0.478400700611742	0.748796671928216	0.638892664119112	10	10
COMBO-lacO1-minus35_33T-minus10_12A-O1_rightSym	COMBO	lacO1	minus35_33T	minus10_12A	O1_rightSym	ACAGGTTTCCCGACTAATTGTGAGCGGATAACAATTGGAAAGCGAATGTAAGTTAGCTCATTCATTAGGCACCCCAGGCTTTTACATTTATGCTTCCGGCTCGAATAATGTGTGGAATTGTTATCGGATAACAATTACACACAGGAAACA	0.182613818732929	0.193383871110022	0.311727404725002	0.254209065746698	0.483435681965094	0.744510282328337	0.910412740929926	0.739116280371027	0.613972982146716	0.824764510650476	0.744422164409677	15.5	15.5
COMBO-lacO2-minus35_31A_32C-minus10_7A-O1_rightSym	COMBO	lacO2	minus35_31A_32C	minus10_7A	O1_rightSym	ACAGGTTTCCCGACTAAATTGTAGCGAGTAACAACCGGAAAGCGAATGTAAGTTAGCTCATTCATTAGGCACCCCAGGCTTTGCAATTTATGCTTCCGGCTCGTATAAAGTGTGGAATTGTTATCGGATAACAATTACACACAGGAAACA	0.234620971625464	0.276306672128437	0.440288219947511	0.406052853515878	0.621114821474441	1.06375551019201	1.28587990354966	1.18060413716223	0.842435165833224	1.23324202035594	0.683106115367425	10	11
COMBO-O2_rightSym-minus35_33T-minus10_12A-lacO1	COMBO	O2_rightSym	minus35_33T	minus10_12A	lacO1	ACAGGTTTCCCGACTAAATGTGAGCCGCTCACATTTGGAAAGCGAATGTAAGTTAGCTCATTCATTAGGCACCCCAGGCTTTTACATTTATGCTTCCGGCTCGAATAATGTGTGGAATTGTGAGCGGATAACAATTACACACAGGAAACA	0.12367505820735	0.191681003208797	0.410797819552306	0.267292686656504	0.3274064171123	0.737954396076647	1.19975197303099	0.777157084274835	0.532680406594473	0.988454528652913	0.538902287513844	12	10.5
COMBO-O3_leftSym-minus35_33T-minus10cons-lacOsym	COMBO	O3_leftSym	minus35_33T	minus10cons	lacOsym	ACAGGTTTCCCGACTGGCAGTGAGCGGCTCACTGCCGGAAAGCGAATGTAAGTTAGCTCATTCATTAGGCACCCCAGGCTTTTACATTTATGCTTCCGGCTCGTATAATGTGTGGAAATTGTGAGCGCTCACAATTACACACAGGAAACA	0.877637565277889	0.865447353106609	0.455133361412651	0.36151651479948	2.32338011346671	3.33189344852412	1.32923575140235	1.05111413287494	2.82763678099541	1.19017494213864	2.37581609298074	11	9.5
COMBO-O3_rightSym-minus35_31A_32C-minus10_12G-O1_rightSym	COMBO	O3_rightSym	minus35_31A_32C	minus10_12G	O1_rightSym	ACAGGTTTCCCGACTAATTGCGTTGGCAACGCAATTGGAAAGCGAATGTAAGTTAGCTCATTCATTAGGCACCCCAGGCTTTGCAATTTATGCTTCCGGCTCGGATAATGTGTGGAATTGTTATCGGATAACAATTACACACAGGAAACA	0.252393200245361	0.399062498137318	0.225353646930649	0.548231836782708	0.668163448585541	1.53635425462051	0.658154619295273	1.59399144477236	1.10225885160302	1.12607303203382	0.978852010701491	3.5	3.5
COMBO-O2_leftSym-minus35_30C_33T-minus10cons-O2_rightSym	COMBO	O2_leftSym	minus35_30C_33T	minus10cons	O2_rightSym	ACAGGTTTCCCGACTGGTTGTTACTCAGTAACAACCGGAAAGCGAATGTAAGTTAGCTCATTCATTAGGCACCCCAGGCTTTTACCTTTATGCTTCCGGCTCGTATAATGTGTGGAAATGTGAGCCGCTCACATTTACACACAGGAAACA	0.393613205144551	0.203453731651871	0.322673858987728	0.246020258306679	1.04201680672269	0.783278327832783	0.942382312028699	0.715307212515938	0.912647567277736	0.828844762272318	1.10110796233503	5	5.5
COMBO-O2_rightSym-minus35_30C_33T-minus10_12A-lacO1	COMBO	O2_rightSym	minus35_30C_33T	minus10_12A	lacO1	ACAGGTTTCCCGACTAAATGTGAGCCGCTCACATTTGGAAAGCGAATGTAAGTTAGCTCATTCATTAGGCACCCCAGGCTTTTACCTTTATGCTTCCGGCTCGAATAATGTGTGGAATTGTGAGCGGATAACAATTACACACAGGAAACA	0.364181402040842	0.262564870601532	0.392624136110941	0.722722714993982	0.964101652745691	1.01085082648819	1.14667498106989	2.101326021859	0.987476239616938	1.62400050146444	0.608051683928966	9.5	8.5
COMBO-lacO1-minus35_31A_32C-minus10_12A-lacO3	COMBO	lacO1	minus35_31A_32C	minus10_12A	lacO3	ACAGGTTTCCCGACTAATTGTGAGCGGATAACAATTGGAAAGCGAATGTAAGTTAGCTCATTCATTAGGCACCCCAGGCTTTGCAATTTATGCTTCCGGCTCGAATAATGTGTGGGGCAGTGAGCGCAACGCAATTACACACAGGAAACA	0.296211464176847	0.323510605018035	0.429683046917331	0.285565477636202	0.784164047298309	1.24548635051968	1.25490705836475	0.830285470004275	1.01482519890899	1.04259626418451	0.973363548067918	9	8
COMBO-lacO3-minus35_33T-minus10_12A-O1_rightSym	COMBO	lacO3	minus35_33T	minus10_12A	O1_rightSym	ACAGGTTTCCCGACTGGCAGTGAGCGCAACGCAATTGGAAAGCGAATGTAAGTTAGCTCATTCATTAGGCACCCCAGGCTTTTACATTTATGCTTCCGGCTCGAATAATGTGTGGAATTGTTATCGGATAACAATTACACACAGGAAACA	0.247414014662289	0.234899664455411	0.261712073984909	0.722178212224065	0.654981992797119	0.904342303723109	0.764340904904556	2.09974287272633	0.779662148260114	1.43204188881544	0.54444088147801	9.5	9.5
COMBO-lacOsym-minus35_33T-minus10_12A-lacO2	COMBO	lacOsym	minus35_33T	minus10_12A	lacO2	ACAGGTTTCCCGACTAAATTGTGAGCGCTCACAATTGGAAAGCGAATGTAAGTTAGCTCATTCATTAGGCACCCCAGGCTTTTACATTTATGCTTCCGGCTCGAATAATGTGTGGAAATTGTAGCGAGTAACAACCACACACAGGAAACA	0.245004137896098	0.306797737772354	0.237856178948788	0.395380864338658	0.648602298062082	1.18114333452679	0.694668779650342	1.14957518498203	0.914872816294438	0.922121982316188	0.992138604045051	11	10
COMBO-lacO3-minus35_31A_32C-minus10_12A-O2_leftSym	COMBO	lacO3	minus35_31A_32C	minus10_12A	O2_leftSym	ACAGGTTTCCCGACTGGCAGTGAGCGCAACGCAATTGGAAAGCGAATGTAAGTTAGCTCATTCATTAGGCACCCCAGGCTTTGCAATTTATGCTTCCGGCTCGAATAATGTGTGGGGTTGTTACTCAGTAACAACCACACACAGGAAACA	0.199939291939063	0.182963436952464	0.200596205500482	0.316233601114738	0.529301608283763	0.704392560348239	0.585849490618073	0.919453451818114	0.616847084316001	0.752651471218094	0.819565373754858	12.5	12.5
COMBO-O3_rightSym-minus35_30C_33T-minus10_7A-lacOscram	COMBO	O3_rightSym	minus35_30C_33T	minus10_7A	lacOscram	ACAGGTTTCCCGACTAATTGCGTTGGCAACGCAATTGGAAAGCGAATGTAAGTTAGCTCATTCATTAGGCACCCCAGGCTTTTACCTTTATGCTTCCGGCTCGTATAAAGTGTGGTTAACGGTGTGCATAATAGAAACACACAGGAAACA	0.586775241002525	0.572381912638944	0.756248946597347	0.773767064403143	1.55337690631808	2.20361820731165	2.20865623574044	2.24973815483482	1.87849755681487	2.22919719528763	0.842678952219159	8.5	8.5
COMBO-O3_leftSym-minus35_31A_32C-minus10cons-O2_leftSym	COMBO	O3_leftSym	minus35_31A_32C	minus10cons	O2_leftSym	ACAGGTTTCCCGACTGGCAGTGAGCGGCTCACTGCCGGAAAGCGAATGTAAGTTAGCTCATTCATTAGGCACCCCAGGCTTTGCAATTTATGCTTCCGGCTCGTATAATGTGTGGGGTTGTTACTCAGTAACAACCACACACAGGAAACA	1.40300166987107	1.56652749810411	2.00518755228088	1.86716427620121	3.71418260555756	6.03098812322903	5.85623293903549	5.4288052655157	4.8725853643933	5.64251910227559	0.863547872160187	6.5	7
COMBO-O1_rightSym-minus35_33T-minus10_12G-lacOsym	COMBO	O1_rightSym	minus35_33T	minus10_12G	lacOsym	ACAGGTTTCCCGACTAATTGTTATCGGATAACAATTGGAAAGCGAATGTAAGTTAGCTCATTCATTAGGCACCCCAGGCTTTTACATTTATGCTTCCGGCTCGGATAATGTGTGGAAATTGTGAGCGCTCACAATTACACACAGGAAACA	0.266841384568716	0.429118116860984	0.534053260408968	0.622198481078011	0.706412294647589	1.65206564799094	1.55972457102517	1.809050458669	1.17923897131927	1.68438751484708	0.70009956789921	9	7.5
COMBO-lacO1-minus35_30C_33T-minus10_12G-lacOsym	COMBO	lacO1	minus35_30C_33T	minus10_12G	lacOsym	ACAGGTTTCCCGACTAATTGTGAGCGGATAACAATTGGAAAGCGAATGTAAGTTAGCTCATTCATTAGGCACCCCAGGCTTTTACCTTTATGCTTCCGGCTCGGATAATGTGTGGAAATTGTGAGCGCTCACAATTACACACAGGAAACA	0.0970614380867814	0.185402949445164	0.143332151804177	0.454149307854767	0.256951871657754	0.713784461152882	0.418607460266577	1.32044522554189	0.485368166405318	0.869526342904232	0.558198345991659	5.5	6
COMBO-lacO3-minus35_30C_33T-minus10_12G-O3_leftSym	COMBO	lacO3	minus35_30C_33T	minus10_12G	O3_leftSym	ACAGGTTTCCCGACTGGCAGTGAGCGCAACGCAATTGGAAAGCGAATGTAAGTTAGCTCATTCATTAGGCACCCCAGGCTTTTACCTTTATGCTTCCGGCTCGGATAATGTGTGGGGCAGTGAGCGGCTCACTGCCACACACAGGAAACA	0.287551156352653	0.258933037947944	0.560609492844894	0.393526711783358	0.761237513873474	0.996868601710225	1.63728314301563	1.14418421147018	0.87905305779185	1.3907336772429	0.632078644657942	16	14.5
COMBO-O3_rightSym-minus35_30C_33T-minus10_7A-lacO2	COMBO	O3_rightSym	minus35_30C_33T	minus10_7A	lacO2	ACAGGTTTCCCGACTAATTGCGTTGGCAACGCAATTGGAAAGCGAATGTAAGTTAGCTCATTCATTAGGCACCCCAGGCTTTTACCTTTATGCTTCCGGCTCGTATAAAGTGTGGAAATTGTAGCGAGTAACAACCACACACAGGAAACA	0.303766712665904	0.464151133854038	0.643437535750118	0.485446652562773	0.804165144318597	1.7869395711501	1.87918585809366	1.41144267654988	1.29555235773435	1.64531426732177	0.787419390608725	9	8.5
COMBO-O3_rightSym-minus35_33T-minus10_12G-lacO2	COMBO	O3_rightSym	minus35_33T	minus10_12G	lacO2	ACAGGTTTCCCGACTAATTGCGTTGGCAACGCAATTGGAAAGCGAATGTAAGTTAGCTCATTCATTAGGCACCCCAGGCTTTTACATTTATGCTTCCGGCTCGGATAATGTGTGGAAATTGTAGCGAGTAACAACCACACACAGGAAACA	0.183425983700506	0.110671061752833	0.2080326012014	0.29143096573319	0.485585735710715	0.426073503225618	0.60756779093461	0.847339455597086	0.455829619468167	0.727453623265848	0.626609868848758	8	9
COMBO-lacOsym-minus35_30C_33T-minus10_12G-O3_rightSym	COMBO	lacOsym	minus35_30C_33T	minus10_12G	O3_rightSym	ACAGGTTTCCCGACTAAATTGTGAGCGCTCACAATTGGAAAGCGAATGTAAGTTAGCTCATTCATTAGGCACCCCAGGCTTTTACCTTTATGCTTCCGGCTCGGATAATGTGTGGAATTGCGTTGGCAACGCAATTACACACAGGAAACA	0.376367265743888	0.405568951911296	0.473263838408398	0.424164703939465	0.996361431170407	1.56140350877193	1.38218655715722	1.23326458605848	1.27888246997117	1.30772557160785	0.977944071552243	4.5	4.5
COMBO-O3_leftSym-minus35cons-minus10_12G-O1_rightSym	COMBO	O3_leftSym	minus35cons	minus10_12G	O1_rightSym	ACAGGTTTCCCGACTGGCAGTGAGCGGCTCACTGCCGGAAAGCGAATGTAAGTTAGCTCATTCATTAGGCACCCCAGGCTTTGACATTTATGCTTCCGGCTCGGATAATGTGTGGAATTGTTATCGGATAACAATTACACACAGGAAACA	1.9931035520855	1.27424431949985	3.143549235607	2.15436351070315	5.27636616776888	4.90572451890973	9.18086518046709	6.26384090559784	5.09104534333931	7.72235304303247	0.65926089042675	7.5	8.5
COMBO-O3_rightSym-minus35_30C_33T-minus10cons-O3_leftSym	COMBO	O3_rightSym	minus35_30C_33T	minus10cons	O3_leftSym	ACAGGTTTCCCGACTAATTGCGTTGGCAACGCAATTGGAAAGCGAATGTAAGTTAGCTCATTCATTAGGCACCCCAGGCTTTTACCTTTATGCTTCCGGCTCGTATAATGTGTGGGGCAGTGAGCGGCTCACTGCCACACACAGGAAACA	0.905425688201162	0.643677175291476	1.2417342848951	1.01119181827038	2.39694393382353	2.47809847198642	3.62653618733105	2.94005382249561	2.43752120290497	3.28329500491333	0.742400911053474	16.5	16
COMBO-lacO1-minus35cons-minus10_7A-lacO3	COMBO	lacO1	minus35cons	minus10_7A	lacO3	ACAGGTTTCCCGACTAATTGTGAGCGGATAACAATTGGAAAGCGAATGTAAGTTAGCTCATTCATTAGGCACCCCAGGCTTTGACATTTATGCTTCCGGCTCGTATAAAGTGTGGGGCAGTGAGCGCAACGCAATTACACACAGGAAACA	2.81728651582212	4.18713874463361	2.41736499358306	1.96326265874889	7.45823529411765	16.1201026281118	7.06001415428167	5.70821260627939	11.7891689611147	6.38411338028053	1.84664153953304	4	6
COMBO-O3_rightSym-minus35_33T-minus10_7A-O2_rightSym	COMBO	O3_rightSym	minus35_33T	minus10_7A	O2_rightSym	ACAGGTTTCCCGACTAATTGCGTTGGCAACGCAATTGGAAAGCGAATGTAAGTTAGCTCATTCATTAGGCACCCCAGGCTTTTACATTTATGCTTCCGGCTCGTATAAAGTGTGGAAATGTGAGCCGCTCACATTTACACACAGGAAACA	0.184843002963556	0.249169586803776	0.342392817036978	0.333530684518978	0.489337027253399	0.959280204466341	0.999972342208231	0.969744954638664	0.72430861585987	0.984858648423447	0.735444235595977	16	16.5
COMBO-O2_rightSym-minus35_33T-minus10cons-lacOsym	COMBO	O2_rightSym	minus35_33T	minus10cons	lacOsym	ACAGGTTTCCCGACTAAATGTGAGCCGCTCACATTTGGAAAGCGAATGTAAGTTAGCTCATTCATTAGGCACCCCAGGCTTTTACATTTATGCTTCCGGCTCGTATAATGTGTGGAAATTGTGAGCGCTCACAATTACACACAGGAAACA	0.662513893034101	0.690874555306308	0.478122579375976	0.409078864534161	1.75388071895425	2.65980408434335	1.39637671052428	1.18940230492869	2.2068424016488	1.29288950772648	1.7069071938943	10	8.5
COMBO-O3_rightSym-minus35_33T-minus10_12A-O2_leftSym	COMBO	O3_rightSym	minus35_33T	minus10_12A	O2_leftSym	ACAGGTTTCCCGACTAATTGCGTTGGCAACGCAATTGGAAAGCGAATGTAAGTTAGCTCATTCATTAGGCACCCCAGGCTTTTACATTTATGCTTCCGGCTCGAATAATGTGTGGGGTTGTTACTCAGTAACAACCACACACAGGAAACA	0.158715002074416	0.166776017608383	0.114116364763952	0.200889306476276	0.420168067226891	0.642072470896868	0.333281549376003	0.584088362596049	0.53112026906188	0.458684955986026	1.15791953089052	4.5	4
COMBO-lacO3-minus35_30C_33T-minus10cons-lacOsym	COMBO	lacO3	minus35_30C_33T	minus10cons	lacOsym	ACAGGTTTCCCGACTGGCAGTGAGCGCAACGCAATTGGAAAGCGAATGTAAGTTAGCTCATTCATTAGGCACCCCAGGCTTTTACCTTTATGCTTCCGGCTCGTATAATGTGTGGAAATTGTGAGCGCTCACAATTACACACAGGAAACA	0.313922662791515	0.201476189013998	0.359178376368157	0.237055957396719	0.831051108968178	0.775664968873797	1.04899526046023	0.689243386958677	0.803358038920988	0.869119323709453	0.924335723537026	14	14.5
COMBO-O2_leftSym-minus35cons-minus10_12A-lacO3	COMBO	O2_leftSym	minus35cons	minus10_12A	lacO3	ACAGGTTTCCCGACTGGTTGTTACTCAGTAACAACCGGAAAGCGAATGTAAGTTAGCTCATTCATTAGGCACCCCAGGCTTTGACATTTATGCTTCCGGCTCGAATAATGTGTGGGGCAGTGAGCGCAACGCAATTACACACAGGAAACA	0.429038393607561	0.510346870946376	0.568949257800249	0.562173859668108	1.13579831932773	1.96478894952672	1.66163977049409	1.63452806397449	1.55029363442722	1.64808391723429	0.940664257575442	6.5	7.5
COMBO-O3_leftSym-minus35cons-minus10_12A-O2_rightSym	COMBO	O3_leftSym	minus35cons	minus10_12A	O2_rightSym	ACAGGTTTCCCGACTGGCAGTGAGCGGCTCACTGCCGGAAAGCGAATGTAAGTTAGCTCATTCATTAGGCACCCCAGGCTTTGACATTTATGCTTCCGGCTCGAATAATGTGTGGAAATGTGAGCCGCTCACATTTACACACAGGAAACA	0.672096720042628	0.870444949658889	0.843570228004161	0.823473642023972	1.77924944812362	3.35113373986146	2.46368163916053	2.39426069832935	2.56519159399254	2.42897116874494	1.05608153237899	13.5	15.5
COMBO-lacO3-minus35_33T-minus10_12G-O3_leftSym	COMBO	lacO3	minus35_33T	minus10_12G	O3_leftSym	ACAGGTTTCCCGACTGGCAGTGAGCGCAACGCAATTGGAAAGCGAATGTAAGTTAGCTCATTCATTAGGCACCCCAGGCTTTTACATTTATGCTTCCGGCTCGGATAATGTGTGGGGCAGTGAGCGGCTCACTGCCACACACAGGAAACA	0.389513067590962	0.188122024078909	0.387654210337385	0.493312237873402	1.03116246498599	0.724252650726407	1.13216010789179	1.43431197171311	0.877707557856201	1.28323603980245	0.683979821819313	11.5	11.5
COMBO-O3_rightSym-minus35_33T-minus10_7A-O1_rightSym	COMBO	O3_rightSym	minus35_33T	minus10_7A	O1_rightSym	ACAGGTTTCCCGACTAATTGCGTTGGCAACGCAATTGGAAAGCGAATGTAAGTTAGCTCATTCATTAGGCACCCCAGGCTTTTACATTTATGCTTCCGGCTCGTATAAAGTGTGGAATTGTTATCGGATAACAATTACACACAGGAAACA	0.270278125729863	0.333737938630003	0.543181852332903	0.348179961325762	0.715510419414403	1.28486065299488	1.58638500019607	1.01233792413702	1.00018553620464	1.29936146216655	0.769751578238238	8	8.5
COMBO-lacOscram-minus35_31A_32C-minus10_12G-O1_rightSym	COMBO	lacOscram	minus35_31A_32C	minus10_12G	O1_rightSym	ACAGGTTTCCCGACTTTAACGGTGTGCATAATAGAAGGAAAGCGAATGTAAGTTAGCTCATTCATTAGGCACCCCAGGCTTTGCAATTTATGCTTCCGGCTCGGATAATGTGTGGAATTGTTATCGGATAACAATTACACACAGGAAACA	0.401286857079709	0.320682427092652	0.383928541343022	0.403686491958327	1.06233135456017	1.23459812321501	1.12127913794964	1.17372390908188	1.14846473888759	1.14750152351576	1.00083940225969	15	15
COMBO-O1_rightSym-minus35_33T-minus10_12A-O3_leftSym	COMBO	O1_rightSym	minus35_33T	minus10_12A	O3_leftSym	ACAGGTTTCCCGACTAATTGTTATCGGATAACAATTGGAAAGCGAATGTAAGTTAGCTCATTCATTAGGCACCCCAGGCTTTTACATTTATGCTTCCGGCTCGAATAATGTGTGGGGCAGTGAGCGGCTCACTGCCACACACAGGAAACA	0.205865166246788	0.233670326531939	0.347231255415344	0.254944301419289	0.544989244121356	0.899609464736963	1.01410320102623	0.741253987985524	0.722299354429159	0.877678594505875	0.822965672115779	22	24
COMBO-O3_rightSym-minus35cons-minus10_12G-lacO1	COMBO	O3_rightSym	minus35cons	minus10_12G	lacO1	ACAGGTTTCCCGACTAATTGCGTTGGCAACGCAATTGGAAAGCGAATGTAAGTTAGCTCATTCATTAGGCACCCCAGGCTTTGACATTTATGCTTCCGGCTCGGATAATGTGTGGAATTGTGAGCGGATAACAATTACACACAGGAAACA	1.35300348327158	0.909331413823125	0.455241812571049	0.573951355051527	3.58182182583425	3.50084308349745	1.3295524874829	1.66877129032958	3.54133245466585	1.49916188890624	2.36220816502315	14	13
COMBO-O3_rightSym-minus35cons-minus10_7A-lacOscram	COMBO	O3_rightSym	minus35cons	minus10_7A	lacOscram	ACAGGTTTCCCGACTAATTGCGTTGGCAACGCAATTGGAAAGCGAATGTAAGTTAGCTCATTCATTAGGCACCCCAGGCTTTGACATTTATGCTTCCGGCTCGTATAAAGTGTGGTTAACGGTGTGCATAATAGAAACACACAGGAAACA	1.32254036928569	1.67439711873418	2.24954732567711	2.18071639712865	3.50117647058824	6.44627633340379	6.5698957344735	6.34046227759589	4.97372640199601	6.4551790060347	0.770501700626159	12.5	13.5
COMBO-O2_leftSym-minus35_33T-minus10cons-lacO3	COMBO	O2_leftSym	minus35_33T	minus10cons	lacO3	ACAGGTTTCCCGACTGGTTGTTACTCAGTAACAACCGGAAAGCGAATGTAAGTTAGCTCATTCATTAGGCACCCCAGGCTTTTACATTTATGCTTCCGGCTCGTATAATGTGTGGGGCAGTGAGCGCAACGCAATTACACACAGGAAACA	2.03784786818606	2.02723852793927	2.39787011460255	2.32815188017292	5.39481831513769	7.80468360737419	7.00307855626327	6.76913292906263	6.59975096125594	6.88610574266295	0.958415570119277	11	10.5
COMBO-O2_leftSym-minus35cons-minus10_12G-O2_rightSym	COMBO	O2_leftSym	minus35cons	minus10_12G	O2_rightSym	ACAGGTTTCCCGACTGGTTGTTACTCAGTAACAACCGGAAAGCGAATGTAAGTTAGCTCATTCATTAGGCACCCCAGGCTTTGACATTTATGCTTCCGGCTCGGATAATGTGTGGAAATGTGAGCCGCTCACATTTACACACAGGAAACA	2.07042808050891	2.02784475955648	2.70449188168905	3.3088760497115	5.48106828938472	7.80701754385965	7.89858007191684	9.62060165276895	6.64404291662218	8.7595908623429	0.758487813076366	4	5
COMBO-lacOscram-minus35_33T-minus10_7A-O3_rightSym	COMBO	lacOscram	minus35_33T	minus10_7A	O3_rightSym	ACAGGTTTCCCGACTTTAACGGTGTGCATAATAGAAGGAAAGCGAATGTAAGTTAGCTCATTCATTAGGCACCCCAGGCTTTTACATTTATGCTTCCGGCTCGTATAAAGTGTGGAATTGCGTTGGCAACGCAATTACACACAGGAAACA	0.296377895565074	0.429662156975333	0.568690392359586	0.346338952573456	0.784604643044161	1.65416015285739	1.6608837432992	1.00698516640929	1.21938239795078	1.33393445485425	0.914124673452575	11	10
COMBO-lacOsym-minus35_31A_32C-minus10_12A-lacO3	COMBO	lacOsym	minus35_31A_32C	minus10_12A	lacO3	ACAGGTTTCCCGACTAAATTGTGAGCGCTCACAATTGGAAAGCGAATGTAAGTTAGCTCATTCATTAGGCACCCCAGGCTTTGCAATTTATGCTTCCGGCTCGAATAATGTGTGGGGCAGTGAGCGCAACGCAATTACACACAGGAAACA	0.380665402343744	0.555909166843931	0.806684647469319	0.507257792022359	1.0077399380805	2.14019963702359	2.35595578007175	1.47485885811158	1.57396978755204	1.91540731909166	0.821741554323006	11.5	14
COMBO-O3_leftSym-minus35_30C_33T-minus10_12G-O3_rightSym	COMBO	O3_leftSym	minus35_30C_33T	minus10_12G	O3_rightSym	ACAGGTTTCCCGACTGGCAGTGAGCGGCTCACTGCCGGAAAGCGAATGTAAGTTAGCTCATTCATTAGGCACCCCAGGCTTTTACCTTTATGCTTCCGGCTCGGATAATGTGTGGAATTGCGTTGGCAACGCAATTACACACAGGAAACA	0.37774170493711	0.347191602772549	0.735815388852166	0.475732664412199	1	1.33665603402445	2.14897918767933	1.38319912524957	1.16832801701223	1.76608915646445	0.661533996024932	11.5	12
COMBO-O3_rightSym-minus35_30C_33T-minus10_12A-O2_leftSym	COMBO	O3_rightSym	minus35_30C_33T	minus10_12A	O2_leftSym	ACAGGTTTCCCGACTAATTGCGTTGGCAACGCAATTGGAAAGCGAATGTAAGTTAGCTCATTCATTAGGCACCCCAGGCTTTTACCTTTATGCTTCCGGCTCGAATAATGTGTGGGGTTGTTACTCAGTAACAACCACACACAGGAAACA	0.272612403074463	0.315646424111959	0.388334237270114	0.37918028945807	0.721689978923166	1.21520997062793	1.13414615459268	1.10247179545326	0.968449974775547	1.11830897502297	0.865994994590521	13	14.5
COMBO-O2_leftSym-minus35_30C_33T-minus10_12A-lacOscram	COMBO	O2_leftSym	minus35_30C_33T	minus10_12A	lacOscram	ACAGGTTTCCCGACTGGTTGTTACTCAGTAACAACCGGAAAGCGAATGTAAGTTAGCTCATTCATTAGGCACCCCAGGCTTTTACCTTTATGCTTCCGGCTCGAATAATGTGTGGTTAACGGTGTGCATAATAGAAACACACAGGAAACA	0.156550706591583	0.327181675491465	0.409819353750837	0.316233601114738	0.414438502673797	1.25961963732862	1.19689432330652	0.919453451818114	0.837029070001206	1.05817388756232	0.791012781395923	4.5	4.5
COMBO-O3_rightSym-minus35_30C_33T-minus10_7A-lacO3	COMBO	O3_rightSym	minus35_30C_33T	minus10_7A	lacO3	ACAGGTTTCCCGACTAATTGCGTTGGCAACGCAATTGGAAAGCGAATGTAAGTTAGCTCATTCATTAGGCACCCCAGGCTTTTACCTTTATGCTTCCGGCTCGTATAAAGTGTGGGGCAGTGAGCGCAACGCAATTACACACAGGAAACA	0.111258839458911	0.129556748527219	0.184899883114102	0.322017961309728	0.294536817102138	0.498781676413255	0.540007733782768	0.936271556943867	0.396659246757697	0.738139645363317	0.53737697094221	11.5	11.5
COMBO-lacOsym-minus35_31A_32C-minus10_7A-O2_leftSym	COMBO	lacOsym	minus35_31A_32C	minus10_7A	O2_leftSym	ACAGGTTTCCCGACTAAATTGTGAGCGCTCACAATTGGAAAGCGAATGTAAGTTAGCTCATTCATTAGGCACCCCAGGCTTTGCAATTTATGCTTCCGGCTCGTATAAAGTGTGGGGTTGTTACTCAGTAACAACCACACACAGGAAACA	0.504602975199846	0.188089948712485	0.519863439480228	0.365311156231418	1.33584131326949	0.724129163488431	1.51828261382402	1.06214710391504	1.02998523837896	1.29021485886953	0.798305205755748	6	5
COMBO-lacOsym-minus35_31A_32C-minus10cons-lacOsym	COMBO	lacOsym	minus35_31A_32C	minus10cons	lacOsym	ACAGGTTTCCCGACTAAATTGTGAGCGCTCACAATTGGAAAGCGAATGTAAGTTAGCTCATTCATTAGGCACCCCAGGCTTTGCAATTTATGCTTCCGGCTCGTATAATGTGTGGAAATTGTGAGCGCTCACAATTACACACAGGAAACA	0.607519397776385	0.509777640944059	0.154946310858068	0.214515149800761	1.60829315332691	1.96259746588694	0.452527090743651	0.623705685468976	1.78544530960692	0.538116388106313	3.31795379042457	7.5	9.5
COMBO-lacOsym-minus35_30C_33T-minus10_7A-lacO3	COMBO	lacOsym	minus35_30C_33T	minus10_7A	lacO3	ACAGGTTTCCCGACTAAATTGTGAGCGCTCACAATTGGAAAGCGAATGTAAGTTAGCTCATTCATTAGGCACCCCAGGCTTTTACCTTTATGCTTCCGGCTCGTATAAAGTGTGGGGCAGTGAGCGCAACGCAATTACACACAGGAAACA	0.269071526954283	0.225100470917274	0.308421224409122	0.253604940090618	0.712316176470588	0.866616301519349	0.900756904972723	0.737359776894304	0.789466238994968	0.819058340933513	0.963870581056757	11.5	10.5
COMBO-lacOsym-minus35cons-minus10_12A-lacOsym	COMBO	lacOsym	minus35cons	minus10_12A	lacOsym	ACAGGTTTCCCGACTAAATTGTGAGCGCTCACAATTGGAAAGCGAATGTAAGTTAGCTCATTCATTAGGCACCCCAGGCTTTGACATTTATGCTTCCGGCTCGAATAATGTGTGGAAATTGTGAGCGCTCACAATTACACACAGGAAACA	0.245334258001056	0.124448555107028	0.414832889934077	0.307500612130204	0.649476228847704	0.479115597212208	1.21153656248457	0.894062168797542	0.564295913029956	1.05279936564106	0.535995681082456	4	5
COMBO-lacO2-minus35_33T-minus10_12G-O3_rightSym	COMBO	lacO2	minus35_33T	minus10_12G	O3_rightSym	ACAGGTTTCCCGACTAAATTGTAGCGAGTAACAACCGGAAAGCGAATGTAAGTTAGCTCATTCATTAGGCACCCCAGGCTTTTACATTTATGCTTCCGGCTCGGATAATGTGTGGAATTGCGTTGGCAACGCAATTACACACAGGAAACA	0.40416750244338	0.36435579628018	0.447262526413556	0.357240822261677	1.06995732046762	1.40273661500028	1.3062486531995	1.03868249926947	1.23634696773395	1.17246557623448	1.05448466274347	13.5	14.5
COMBO-O3_rightSym-minus35_30C_33T-minus10_7A-O2_rightSym	COMBO	O3_rightSym	minus35_30C_33T	minus10_7A	O2_rightSym	ACAGGTTTCCCGACTAATTGCGTTGGCAACGCAATTGGAAAGCGAATGTAAGTTAGCTCATTCATTAGGCACCCCAGGCTTTTACCTTTATGCTTCCGGCTCGTATAAAGTGTGGAAATGTGAGCCGCTCACATTTACACACAGGAAACA	0.272525030664724	0.320998257220508	0.525022389643009	0.377354381162124	0.721458676928716	1.23581404042832	1.53334954052609	1.09716294250565	0.978636358678516	1.31525624151587	0.744065169803423	9.5	9.5
COMBO-lacOsym-minus35_31A_32C-minus10_12A-O3_rightSym	COMBO	lacOsym	minus35_31A_32C	minus10_12A	O3_rightSym	ACAGGTTTCCCGACTAAATTGTGAGCGCTCACAATTGGAAAGCGAATGTAAGTTAGCTCATTCATTAGGCACCCCAGGCTTTGCAATTTATGCTTCCGGCTCGAATAATGTGTGGAATTGCGTTGGCAACGCAATTACACACAGGAAACA	0.0979209321621861	0.175259713291308	0.324649413226428	0.302282118712617	0.259227220299885	0.674733926228313	0.948151999653365	0.878889328943786	0.466980573264099	0.913520664298575	0.51118775033147	5.5	5
COMBO-O1_rightSym-minus35_31A_32C-minus10cons-lacO2	COMBO	O1_rightSym	minus35_31A_32C	minus10cons	lacO2	ACAGGTTTCCCGACTAATTGTTATCGGATAACAATTGGAAAGCGAATGTAAGTTAGCTCATTCATTAGGCACCCCAGGCTTTGCAATTTATGCTTCCGGCTCGTATAATGTGTGGAAATTGTAGCGAGTAACAACCACACACAGGAAACA	2.33862670923734	1.2022691260542	2.38007044248991	2.61422336292897	6.1910736322501	4.62862658263782	6.95109387981169	7.60088961576381	5.40985010744396	7.27599174778775	0.743520649138837	11.5	11
COMBO-lacO2-minus35_30C_33T-minus10_12A-O3_rightSym	COMBO	lacO2	minus35_30C_33T	minus10_12A	O3_rightSym	ACAGGTTTCCCGACTAAATTGTAGCGAGTAACAACCGGAAAGCGAATGTAAGTTAGCTCATTCATTAGGCACCCCAGGCTTTTACCTTTATGCTTCCGGCTCGAATAATGTGTGGAATTGCGTTGGCAACGCAATTACACACAGGAAACA	0.230934915157063	0.20108040472913	0.232317726418993	0.188269680450217	0.611356681400884	0.774141235441545	0.678493500634981	0.547396630062214	0.692748958421215	0.612945065348597	1.13019746398844	8	9
COMBO-O3_leftSym-minus35_30C_33T-minus10_7A-O3_leftSym	COMBO	O3_leftSym	minus35_30C_33T	minus10_7A	O3_leftSym	ACAGGTTTCCCGACTGGCAGTGAGCGGCTCACTGCCGGAAAGCGAATGTAAGTTAGCTCATTCATTAGGCACCCCAGGCTTTTACCTTTATGCTTCCGGCTCGTATAAAGTGTGGGGCAGTGAGCGGCTCACTGCCACACACAGGAAACA	0.233080031212723	0.277091796340587	0.377788959125383	0.323285693712028	0.617035472033804	1.06677816686702	1.10334823489074	0.939957505967526	0.841906819450411	1.02165287042913	0.824063479699105	15.5	14.5
COMBO-O2_leftSym-minus35cons-minus10_7A-lacOsym	COMBO	O2_leftSym	minus35cons	minus10_7A	lacOsym	ACAGGTTTCCCGACTGGTTGTTACTCAGTAACAACCGGAAAGCGAATGTAAGTTAGCTCATTCATTAGGCACCCCAGGCTTTGACATTTATGCTTCCGGCTCGTATAAAGTGTGGAAATTGTGAGCGCTCACAATTACACACAGGAAACA	0.46018014424988	0.586723083765008	0.341986436352989	0.429240608571916	1.21824023727138	2.25883040935672	0.998785490661773	1.24802284710018	1.73853532331405	1.12340416888097	1.54755997126645	7	8
COMBO-O3_rightSym-minus35_30C_33T-minus10_12G-lacO1	COMBO	O3_rightSym	minus35_30C_33T	minus10_12G	lacO1	ACAGGTTTCCCGACTAATTGCGTTGGCAACGCAATTGGAAAGCGAATGTAAGTTAGCTCATTCATTAGGCACCCCAGGCTTTTACCTTTATGCTTCCGGCTCGGATAATGTGTGGAATTGTGAGCGGATAACAATTACACACAGGAAACA	0.245742298347004	0.211139886017915	0.172176243798144	0.287636741933299	0.650556438791733	0.812869321767466	0.502847820446104	0.83630769882778	0.7317128802796	0.669577759636942	1.09279746787938	8.5	9.5
COMBO-lacO2-minus35_30C_33T-minus10_12G-lacO2	COMBO	lacO2	minus35_30C_33T	minus10_12G	lacO2	ACAGGTTTCCCGACTAAATTGTAGCGAGTAACAACCGGAAAGCGAATGTAAGTTAGCTCATTCATTAGGCACCCCAGGCTTTTACCTTTATGCTTCCGGCTCGGATAATGTGTGGAAATTGTAGCGAGTAACAACCACACACAGGAAACA	0.151627728396879	0.188636721819207	0.136733476377637	0.188266576455749	0.401405845357011	0.726234190126479	0.399335756558389	0.547387605156518	0.563820017741745	0.473361680857453	1.1910977177545	4	4.5
COMBO-lacO3-minus35_33T-minus10_12A-O2_leftSym	COMBO	lacO3	minus35_33T	minus10_12A	O2_leftSym	ACAGGTTTCCCGACTGGCAGTGAGCGCAACGCAATTGGAAAGCGAATGTAAGTTAGCTCATTCATTAGGCACCCCAGGCTTTTACATTTATGCTTCCGGCTCGAATAATGTGTGGGGTTGTTACTCAGTAACAACCACACACAGGAAACA	0.182527259167978	0.260722897657261	0.317204810530309	0.430261799551865	0.483206531824086	1.00375939849624	0.926409730468891	1.25099197361984	0.743482965160163	1.08870085204437	0.682908407542851	8	8.5
COMBO-lacOscram-minus35cons-minus10cons-lacOsym	COMBO	lacOscram	minus35cons	minus10cons	lacOsym	ACAGGTTTCCCGACTTTAACGGTGTGCATAATAGAAGGAAAGCGAATGTAAGTTAGCTCATTCATTAGGCACCCCAGGCTTTGACATTTATGCTTCCGGCTCGTATAATGTGTGGAAATTGTGAGCGCTCACAATTACACACAGGAAACA	7.09870481778055	3.48889820976886	1.37624562326685	1.29509489068748	18.7924836601307	13.4319401936682	4.01938209820375	3.765505826949	16.1122119268994	3.89244396257638	4.13935616846617	12	13.5
COMBO-lacO3-minus35_33T-minus10_7A-lacO1	COMBO	lacO3	minus35_33T	minus10_7A	lacO1	ACAGGTTTCCCGACTGGCAGTGAGCGCAACGCAATTGGAAAGCGAATGTAAGTTAGCTCATTCATTAGGCACCCCAGGCTTTTACATTTATGCTTCCGGCTCGTATAAAGTGTGGAATTGTGAGCGGATAACAATTACACACAGGAAACA	0.480910622033566	0.467524772300778	0.714812229285313	0.549037552268217	1.27312027173074	1.79992777175876	2.08763859400802	1.59633407339159	1.53652402174475	1.84198633369981	0.83416689561344	7.5	6
COMBO-lacO3-minus35_31A_32C-minus10cons-O2_leftSym	COMBO	lacO3	minus35_31A_32C	minus10cons	O2_leftSym	ACAGGTTTCCCGACTGGCAGTGAGCGCAACGCAATTGGAAAGCGAATGTAAGTTAGCTCATTCATTAGGCACCCCAGGCTTTGCAATTTATGCTTCCGGCTCGTATAATGTGTGGGGTTGTTACTCAGTAACAACCACACACAGGAAACA	9.37059361492712	4.81305032433957	11.040553045652	7.217667447255	24.8068812430633	18.5298051759232	32.2443904748812	20.9854652543581	21.6683432094933	26.6149278646196	0.814142473716711	4	4
COMBO-O3_leftSym-minus35_33T-minus10_12A-lacO1	COMBO	O3_leftSym	minus35_33T	minus10_12A	lacO1	ACAGGTTTCCCGACTGGCAGTGAGCGGCTCACTGCCGGAAAGCGAATGTAAGTTAGCTCATTCATTAGGCACCCCAGGCTTTTACATTTATGCTTCCGGCTCGAATAATGTGTGGAATTGTGAGCGGATAACAATTACACACAGGAAACA	0.124700735250537	0.173545784073671	0.178894183585843	0.110061694505619	0.330121703853955	0.668135454916361	0.52246784063944	0.320005858230814	0.499128579385158	0.421236849435127	1.18491195643136	4.5	3
COMBO-O3_leftSym-minus35_31A_32C-minus10_12G-lacO3	COMBO	O3_leftSym	minus35_31A_32C	minus10_12G	lacO3	ACAGGTTTCCCGACTGGCAGTGAGCGGCTCACTGCCGGAAAGCGAATGTAAGTTAGCTCATTCATTAGGCACCCCAGGCTTTGCAATTTATGCTTCCGGCTCGGATAATGTGTGGGGCAGTGAGCGCAACGCAATTACACACAGGAAACA	0.40223247241049	0.709360144027361	0.762703758470307	0.655404977807899	1.06483469300129	2.73097191648322	2.22750778000756	1.90559879487823	1.89790330474226	2.0665532874429	0.91839069249972	5.5	7
COMBO-O2_leftSym-minus35_33T-minus10_12A-lacO1	COMBO	O2_leftSym	minus35_33T	minus10_12A	lacO1	ACAGGTTTCCCGACTGGTTGTTACTCAGTAACAACCGGAAAGCGAATGTAAGTTAGCTCATTCATTAGGCACCCCAGGCTTTTACATTTATGCTTCCGGCTCGAATAATGTGTGGAATTGTGAGCGGATAACAATTACACACAGGAAACA	0.187860847909899	0.2190072340321	0.188226417742841	0.412731354396073	0.497326203208556	0.843157894736842	0.549723015350074	1.20002196836555	0.670242048972699	0.874872491857814	0.766102552326709	3.5	4.5
COMBO-lacO2-minus35_31A_32C-minus10_12A-lacOsym	COMBO	lacO2	minus35_31A_32C	minus10_12A	lacOsym	ACAGGTTTCCCGACTAAATTGTAGCGAGTAACAACCGGAAAGCGAATGTAAGTTAGCTCATTCATTAGGCACCCCAGGCTTTGCAATTTATGCTTCCGGCTCGAATAATGTGTGGAAATTGTGAGCGCTCACAATTACACACAGGAAACA	0.335001402739147	0.25013063113472	0.491951308501424	0.538554310978953	0.886853101896496	0.962980137568591	1.43676408422273	1.56585390823622	0.924916619732544	1.50130899622947	0.616073454602261	9	8
COMBO-O2_leftSym-minus35cons-minus10_7A-O3_leftSym	COMBO	O2_leftSym	minus35cons	minus10_7A	O3_leftSym	ACAGGTTTCCCGACTGGTTGTTACTCAGTAACAACCGGAAAGCGAATGTAAGTTAGCTCATTCATTAGGCACCCCAGGCTTTGACATTTATGCTTCCGGCTCGTATAAAGTGTGGGGCAGTGAGCGGCTCACTGCCACACACAGGAAACA	1.24556749633124	1.04910037640291	1.85616373630297	1.73903932550228	3.29740529057711	4.03894085345991	5.42100273882907	5.05628024676724	3.66817307201851	5.23864149279815	0.700214564608276	9.5	9.5
COMBO-lacOsym-minus35_33T-minus10_7A-lacOscram	COMBO	lacOsym	minus35_33T	minus10_7A	lacOscram	ACAGGTTTCCCGACTAAATTGTGAGCGCTCACAATTGGAAAGCGAATGTAAGTTAGCTCATTCATTAGGCACCCCAGGCTTTTACATTTATGCTTCCGGCTCGTATAAAGTGTGGTTAACGGTGTGCATAATAGAAACACACAGGAAACA	0.739224799905621	1.19775503555112	0.528904542775536	0.857623593550281	1.95695839311334	4.61124774553205	1.54468752884704	2.49355214205829	3.2841030693227	2.01911983545267	1.62650230643018	4.5	5
COMBO-O3_rightSym-minus35_31A_32C-minus10_12G-O3_leftSym	COMBO	O3_rightSym	minus35_31A_32C	minus10_12G	O3_leftSym	ACAGGTTTCCCGACTAATTGCGTTGGCAACGCAATTGGAAAGCGAATGTAAGTTAGCTCATTCATTAGGCACCCCAGGCTTTGCAATTTATGCTTCCGGCTCGGATAATGTGTGGGGCAGTGAGCGGCTCACTGCCACACACAGGAAACA	0.372458098027662	0.507481150083878	0.710379117592574	0.645818463457948	0.986012646100786	1.95375618533513	2.0746915084908	1.87772587536906	1.46988441571796	1.97620869192993	0.743790077293151	9.5	10.5
COMBO-lacOscram-minus35_30C_33T-minus10_7A-lacO2	COMBO	lacOscram	minus35_30C_33T	minus10_7A	lacO2	ACAGGTTTCCCGACTTTAACGGTGTGCATAATAGAAGGAAAGCGAATGTAAGTTAGCTCATTCATTAGGCACCCCAGGCTTTTACCTTTATGCTTCCGGCTCGTATAAAGTGTGGAAATTGTAGCGAGTAACAACCACACACAGGAAACA	0.174631210733146	0.242984041673728	0.336080730593556	0.230064445289166	0.462303231151616	0.935466419352345	0.981537633443976	0.668915471398605	0.698884825251981	0.825226552421291	0.84690055500685	16	17
COMBO-O3_rightSym-minus35cons-minus10_7A-O2_leftSym	COMBO	O3_rightSym	minus35cons	minus10_7A	O2_leftSym	ACAGGTTTCCCGACTAATTGCGTTGGCAACGCAATTGGAAAGCGAATGTAAGTTAGCTCATTCATTAGGCACCCCAGGCTTTGACATTTATGCTTCCGGCTCGTATAAAGTGTGGGGTTGTTACTCAGTAACAACCACACACAGGAAACA	1.14233397579995	1.44803136904626	1.83082341729993	1.68949404557344	3.02411399342346	5.57478882391163	5.34699529216284	4.91222667848327	4.29945140866754	5.12961098532305	0.838163248825149	7.5	8.5
COMBO-lacOsym-minus35cons-minus10_12G-lacOsym	COMBO	lacOsym	minus35cons	minus10_12G	lacOsym	ACAGGTTTCCCGACTAAATTGTGAGCGCTCACAATTGGAAAGCGAATGTAAGTTAGCTCATTCATTAGGCACCCCAGGCTTTGACATTTATGCTTCCGGCTCGGATAATGTGTGGAAATTGTGAGCGCTCACAATTACACACAGGAAACA	0.343667685053315	0.361621851858988	0.335728602900972	0.341863655602664	0.909795451657985	1.39221117810005	0.980509229996272	0.993973180228188	1.15100331487902	0.98724120511223	1.16587851977691	10.5	10
COMBO-O2_leftSym-minus35cons-minus10cons-lacOscram	COMBO	O2_leftSym	minus35cons	minus10cons	lacOscram	ACAGGTTTCCCGACTGGTTGTTACTCAGTAACAACCGGAAAGCGAATGTAAGTTAGCTCATTCATTAGGCACCCCAGGCTTTGACATTTATGCTTCCGGCTCGTATAATGTGTGGTTAACGGTGTGCATAATAGAAACACACAGGAAACA	2.70960518898615	2.37101848809681	4.17475701094793	4.18956155150899	7.17316926770708	9.12820512820513	12.1925500146721	12.1812066034746	8.15068719795611	12.1868783090734	0.66880845046986	7	7.5
COMBO-O2_rightSym-minus35_30C_33T-minus10_12G-O1_rightSym	COMBO	O2_rightSym	minus35_30C_33T	minus10_12G	O1_rightSym	ACAGGTTTCCCGACTAAATGTGAGCCGCTCACATTTGGAAAGCGAATGTAAGTTAGCTCATTCATTAGGCACCCCAGGCTTTTACCTTTATGCTTCCGGCTCGGATAATGTGTGGAATTGTTATCGGATAACAATTACACACAGGAAACA	0.258654460609547	0.283947907580491	0.2591804719952	0.251060852178643	0.684738955823293	1.09317357040091	0.756947256892031	0.729962807046226	0.888956263112102	0.743455031969128	1.19570952496965	18.5	16.5
COMBO-lacO1-minus35cons-minus10_7A-O1_rightSym	COMBO	lacO1	minus35cons	minus10_7A	O1_rightSym	ACAGGTTTCCCGACTAATTGTGAGCGGATAACAATTGGAAAGCGAATGTAAGTTAGCTCATTCATTAGGCACCCCAGGCTTTGACATTTATGCTTCCGGCTCGTATAAAGTGTGGAATTGTTATCGGATAACAATTACACACAGGAAACA	1.18056085254049	0.859443883206567	0.910401245001089	0.723999584169778	3.12531244792535	3.30878063645466	2.65886438036669	2.10503853617458	3.21704654219	2.38195145827063	1.3505928221248	6	5.5
COMBO-O3_leftSym-minus35_31A_32C-minus10cons-lacO2	COMBO	O3_leftSym	minus35_31A_32C	minus10cons	lacO2	ACAGGTTTCCCGACTGGCAGTGAGCGGCTCACTGCCGGAAAGCGAATGTAAGTTAGCTCATTCATTAGGCACCCCAGGCTTTGCAATTTATGCTTCCGGCTCGTATAATGTGTGGAAATTGTAGCGAGTAACAACCACACACAGGAAACA	2.84991099494084	3.44061613785177	3.55059131995734	4.79868988044501	7.54460245636716	13.2460586163264	10.3696483739567	13.9522554188635	10.3953305363468	12.1609518964101	0.854812240431233	9.5	10.5
COMBO-O2_rightSym-minus35_30C_33T-minus10_12G-lacO1	COMBO	O2_rightSym	minus35_30C_33T	minus10_12G	lacO1	ACAGGTTTCCCGACTAAATGTGAGCCGCTCACATTTGGAAAGCGAATGTAAGTTAGCTCATTCATTAGGCACCCCAGGCTTTTACCTTTATGCTTCCGGCTCGGATAATGTGTGGAATTGTGAGCGGATAACAATTACACACAGGAAACA	0.191106411339237	0.239597657744519	0.27996702470994	0.244976029706056	0.505918220946915	0.922429149797571	0.817655241319018	0.712271103804071	0.714173685372243	0.764963172561544	0.933605317208633	8	8
COMBO-O1_rightSym-minus35_31A_32C-minus10_12A-O3_leftSym	COMBO	O1_rightSym	minus35_31A_32C	minus10_12A	O3_leftSym	ACAGGTTTCCCGACTAATTGTTATCGGATAACAATTGGAAAGCGAATGTAAGTTAGCTCATTCATTAGGCACCCCAGGCTTTGCAATTTATGCTTCCGGCTCGAATAATGTGTGGGGCAGTGAGCGGCTCACTGCCACACACAGGAAACA	0.278540492165133	0.283987012279244	0.521584841597712	0.474811607701929	0.737383477981357	1.09332411992783	1.5233100396976	1.38052114046682	0.915353798954592	1.45191559008221	0.630445602490405	9.5	8
COMBO-O2_leftSym-minus35cons-minus10_12G-lacOsym	COMBO	O2_leftSym	minus35cons	minus10_12G	lacOsym	ACAGGTTTCCCGACTGGTTGTTACTCAGTAACAACCGGAAAGCGAATGTAAGTTAGCTCATTCATTAGGCACCCCAGGCTTTGACATTTATGCTTCCGGCTCGGATAATGTGTGGAAATTGTGAGCGCTCACAATTACACACAGGAAACA	1.07738999100464	1.09439240991937	0.500588841618143	0.40363581935117	2.85218702865762	4.21331105541632	1.46199035589622	1.1735765777945	3.53274904203697	1.31778346684536	2.68082665393732	11	8.5
COMBO-O2_leftSym-minus35_33T-minus10_7A-lacOscram	COMBO	O2_leftSym	minus35_33T	minus10_7A	lacOscram	ACAGGTTTCCCGACTGGTTGTTACTCAGTAACAACCGGAAAGCGAATGTAAGTTAGCTCATTCATTAGGCACCCCAGGCTTTTACATTTATGCTTCCGGCTCGTATAAAGTGTGGTTAACGGTGTGCATAATAGAAACACACAGGAAACA	0.237135824410857	0.31913622445479	0.453255936296824	0.363485801341636	0.627772420443587	1.22864538395168	1.32375265392781	1.0568398600033	0.928208902197635	1.19029625696556	0.779813342069925	5.5	6.5
COMBO-lacO2-minus35_30C_33T-minus10_12G-lacO1	COMBO	lacO2	minus35_30C_33T	minus10_12G	lacO1	ACAGGTTTCCCGACTAAATTGTAGCGAGTAACAACCGGAAAGCGAATGTAAGTTAGCTCATTCATTAGGCACCCCAGGCTTTTACCTTTATGCTTCCGGCTCGGATAATGTGTGGAATTGTGAGCGGATAACAATTACACACAGGAAACA	0.14534799547769	0.367546862669612	0.178507325604657	0.237055957396719	0.384781435509984	1.41502192982456	0.52133800595162	0.689243386958677	0.899901682667273	0.605290696455148	1.48672644059705	9.5	10
COMBO-O3_leftSym-minus35_30C_33T-minus10cons-lacOscram	COMBO	O3_leftSym	minus35_30C_33T	minus10cons	lacOscram	ACAGGTTTCCCGACTGGCAGTGAGCGGCTCACTGCCGGAAAGCGAATGTAAGTTAGCTCATTCATTAGGCACCCCAGGCTTTTACCTTTATGCTTCCGGCTCGTATAATGTGTGGTTAACGGTGTGCATAATAGAAACACACAGGAAACA	0.311116618170911	0.390755475878998	0.360538648562818	0.509822563105049	0.823622634473758	1.50437297587503	1.05296799150145	1.48231596455691	1.16399780517439	1.26764197802918	0.918238607863141	9.5	9
COMBO-O2_leftSym-minus35_33T-minus10_12A-lacO2	COMBO	O2_leftSym	minus35_33T	minus10_12A	lacO2	ACAGGTTTCCCGACTGGTTGTTACTCAGTAACAACCGGAAAGCGAATGTAAGTTAGCTCATTCATTAGGCACCCCAGGCTTTTACATTTATGCTTCCGGCTCGAATAATGTGTGGAAATTGTAGCGAGTAACAACCACACACAGGAAACA	0.337266086565767	0.259564129223229	0.157206704098821	0.384215369910526	0.892848425677325	0.999298245614035	0.459128662420382	1.11711135964212	0.94607333564568	0.788120011031249	1.20041785819872	9.5	9.5
COMBO-lacO3-minus35_33T-minus10_12G-lacOscram	COMBO	lacO3	minus35_33T	minus10_12G	lacOscram	ACAGGTTTCCCGACTGGCAGTGAGCGCAACGCAATTGGAAAGCGAATGTAAGTTAGCTCATTCATTAGGCACCCCAGGCTTTTACATTTATGCTTCCGGCTCGGATAATGTGTGGTTAACGGTGTGCATAATAGAAACACACAGGAAACA	0.412430137365411	0.296018717774336	0.372091233454746	0.451030920999974	1.09183108980269	1.13964508973583	1.08670779209924	1.31137847378737	1.11573808976926	1.1990431329433	0.930523731060824	13.5	13.5
COMBO-O2_rightSym-minus35_33T-minus10_7A-O3_leftSym	COMBO	O2_rightSym	minus35_33T	minus10_7A	O3_leftSym	ACAGGTTTCCCGACTAAATGTGAGCCGCTCACATTTGGAAAGCGAATGTAAGTTAGCTCATTCATTAGGCACCCCAGGCTTTTACATTTATGCTTCCGGCTCGTATAAAGTGTGGGGCAGTGAGCGGCTCACTGCCACACACAGGAAACA	1.70803196259559	0.773585223090064	2.17252021981388	1.05046605015186	4.52169284003194	2.97823261858349	6.34493489525337	3.05424418033121	3.74996272930772	4.69958953779229	0.797934095978375	12	10
COMBO-lacOscram-minus35cons-minus10_7A-O2_rightSym	COMBO	lacOscram	minus35cons	minus10_7A	O2_rightSym	ACAGGTTTCCCGACTTTAACGGTGTGCATAATAGAAGGAAAGCGAATGTAAGTTAGCTCATTCATTAGGCACCCCAGGCTTTGACATTTATGCTTCCGGCTCGTATAAAGTGTGGAAATGTGAGCCGCTCACATTTACACACAGGAAACA	0.501317385569265	0.582742966100288	0.526970947441872	0.672863656680301	1.32714333370399	2.24350731902219	1.53904038393489	1.95636013869757	1.78532532636309	1.74770026131623	1.02152832832932	14	11.5
COMBO-O3_leftSym-minus35_30C_33T-minus10_7A-lacOsym	COMBO	O3_leftSym	minus35_30C_33T	minus10_7A	lacOsym	ACAGGTTTCCCGACTGGCAGTGAGCGGCTCACTGCCGGAAAGCGAATGTAAGTTAGCTCATTCATTAGGCACCCCAGGCTTTTACCTTTATGCTTCCGGCTCGTATAAAGTGTGGAAATTGTGAGCGCTCACAATTACACACAGGAAACA	0.145672560816337	0.280035704891133	0.212671407060093	0.37286206710067	0.385640661098276	1.078111946533	0.621115614746188	1.08410147890439	0.731876303815638	0.85260854682529	0.858396630600055	11.5	11
COMBO-O2_leftSym-minus35_30C_33T-minus10cons-O2_leftSym	COMBO	O2_leftSym	minus35_30C_33T	minus10cons	O2_leftSym	ACAGGTTTCCCGACTGGTTGTTACTCAGTAACAACCGGAAAGCGAATGTAAGTTAGCTCATTCATTAGGCACCCCAGGCTTTTACCTTTATGCTTCCGGCTCGTATAATGTGTGGGGTTGTTACTCAGTAACAACCACACACAGGAAACA	0.304121900956026	0.234690375551626	0.178038338316265	0.415183223828129	0.805105438401776	0.903536560514274	0.519968309235148	1.20715081174198	0.854320999458025	0.863559560488565	0.98930176741334	7.5	7
COMBO-lacO3-minus35_30C_33T-minus10cons-O3_leftSym	COMBO	lacO3	minus35_30C_33T	minus10cons	O3_leftSym	ACAGGTTTCCCGACTGGCAGTGAGCGCAACGCAATTGGAAAGCGAATGTAAGTTAGCTCATTCATTAGGCACCCCAGGCTTTTACCTTTATGCTTCCGGCTCGTATAATGTGTGGGGCAGTGAGCGGCTCACTGCCACACACAGGAAACA	0.434879105683899	0.529002980753864	1.14298742515858	0.970955222761903	1.15126050420168	2.03661327231121	3.33814191121581	2.82306537946088	1.59393688825645	3.08060364533835	0.517410570057734	7	6
COMBO-lacO2-minus35_33T-minus10_7A-lacO1	COMBO	lacO2	minus35_33T	minus10_7A	lacO1	ACAGGTTTCCCGACTAAATTGTAGCGAGTAACAACCGGAAAGCGAATGTAAGTTAGCTCATTCATTAGGCACCCCAGGCTTTTACATTTATGCTTCCGGCTCGTATAAAGTGTGGAATTGTGAGCGGATAACAATTACACACAGGAAACA	0.336901022160328	0.393832229830261	0.457545424652945	0.365359439492881	0.891881986439436	1.51621819822869	1.33628028156751	1.06228748814765	1.20405009233406	1.19928388485758	1.00397421122443	13.5	10.5
COMBO-O3_rightSym-minus35cons-minus10cons-O2_rightSym	COMBO	O3_rightSym	minus35cons	minus10cons	O2_rightSym	ACAGGTTTCCCGACTAATTGCGTTGGCAACGCAATTGGAAAGCGAATGTAAGTTAGCTCATTCATTAGGCACCCCAGGCTTTGACATTTATGCTTCCGGCTCGTATAATGTGTGGAAATGTGAGCCGCTCACATTTACACACAGGAAACA	9.31078693948922	6.3522847889721	6.61046269828696	7.27665031674295	24.648554336989	24.4557176072712	19.3061289214261	21.1569587413173	24.5521359721301	20.2315438313717	1.21355721425761	4	7
COMBO-O3_rightSym-minus35_33T-minus10cons-O2_rightSym	COMBO	O3_rightSym	minus35_33T	minus10cons	O2_rightSym	ACAGGTTTCCCGACTAATTGCGTTGGCAACGCAATTGGAAAGCGAATGTAAGTTAGCTCATTCATTAGGCACCCCAGGCTTTTACATTTATGCTTCCGGCTCGTATAATGTGTGGAAATGTGAGCCGCTCACATTTACACACAGGAAACA	1.31376342967098	1.13900925991318	1.3054606460162	1.53306188144283	3.47794117647059	4.38508186233432	3.8126516530179	4.45739805566061	3.93151151940245	4.13502485433925	0.95078304433328	11.5	11.5
COMBO-O3_leftSym-minus35cons-minus10_7A-lacO1	COMBO	O3_leftSym	minus35cons	minus10_7A	lacO1	ACAGGTTTCCCGACTGGCAGTGAGCGGCTCACTGCCGGAAAGCGAATGTAAGTTAGCTCATTCATTAGGCACCCCAGGCTTTGACATTTATGCTTCCGGCTCGTATAAAGTGTGGAATTGTGAGCGGATAACAATTACACACAGGAAACA	0.668106624521672	1.08996655826161	0.65414096294787	0.580138277581022	1.7686864219372	4.19627192982456	1.9104456586269	1.68675985086149	2.98247917588088	1.79860275474419	1.65822006444389	6.5	6.5
COMBO-lacO1-minus35_31A_32C-minus10cons-O2_rightSym	COMBO	lacO1	minus35_31A_32C	minus10cons	O2_rightSym	ACAGGTTTCCCGACTAATTGTGAGCGGATAACAATTGGAAAGCGAATGTAAGTTAGCTCATTCATTAGGCACCCCAGGCTTTGCAATTTATGCTTCCGGCTCGTATAATGTGTGGAAATGTGAGCCGCTCACATTTACACACAGGAAACA	1.79282727000772	2.11263625328101	0.38392540661833	0.690921100028159	4.74617244157937	8.1334570683636	1.1212699828569	2.00886239828881	6.43981475497149	1.56506619057286	4.11472357767459	4.5	5
COMBO-O2_rightSym-minus35cons-minus10_7A-O2_rightSym	COMBO	O2_rightSym	minus35cons	minus10_7A	O2_rightSym	ACAGGTTTCCCGACTAAATGTGAGCCGCTCACATTTGGAAAGCGAATGTAAGTTAGCTCATTCATTAGGCACCCCAGGCTTTGACATTTATGCTTCCGGCTCGTATAAAGTGTGGAAATGTGAGCCGCTCACATTTACACACAGGAAACA	0.991332961028005	1.2576600723764	0.577574744928743	0.910855402805127	2.62436725432013	4.84187667866735	1.6868308613622	2.64832434397915	3.73312196649374	2.16757760267068	1.72225527791676	9.5	8
COMBO-lacO2-minus35_31A_32C-minus10_12G-lacOsym	COMBO	lacO2	minus35_31A_32C	minus10_12G	lacOsym	ACAGGTTTCCCGACTAAATTGTAGCGAGTAACAACCGGAAAGCGAATGTAAGTTAGCTCATTCATTAGGCACCCCAGGCTTTGCAATTTATGCTTCCGGCTCGGATAATGTGTGGAAATTGTGAGCGCTCACAATTACACACAGGAAACA	0.260461238091746	0.180704063680127	0.275412417730176	0.208988742874484	0.68952205882353	0.695694179127418	0.804353323805659	0.607637582944114	0.692608118975474	0.705995453374887	0.981037647855355	15	16
COMBO-O2_rightSym-minus35cons-minus10_12A-O3_leftSym	COMBO	O2_rightSym	minus35cons	minus10_12A	O3_leftSym	ACAGGTTTCCCGACTAAATGTGAGCCGCTCACATTTGGAAAGCGAATGTAAGTTAGCTCATTCATTAGGCACCCCAGGCTTTGACATTTATGCTTCCGGCTCGAATAATGTGTGGGGCAGTGAGCGGCTCACTGCCACACACAGGAAACA	0.392468980710991	0.418360551507756	0.730816289715593	0.618696321541298	1.0389876880985	1.61065000162745	2.13437911249145	1.79886788267613	1.32481884486297	1.96662349758379	0.673651487684681	11	11
COMBO-lacO1-minus35_31A_32C-minus10cons-O1_rightSym	COMBO	lacO1	minus35_31A_32C	minus10cons	O1_rightSym	ACAGGTTTCCCGACTAATTGTGAGCGGATAACAATTGGAAAGCGAATGTAAGTTAGCTCATTCATTAGGCACCCCAGGCTTTGCAATTTATGCTTCCGGCTCGTATAATGTGTGGAATTGTTATCGGATAACAATTACACACAGGAAACA	2.91839642799565	2.66410430796778	1.79744289596349	1.80509501234547	7.72590473821664	10.2565588282633	5.24950610300929	5.24833804538855	8.99123178323998	5.24892207419892	1.71296728283249	12.5	9.5
COMBO-O1_rightSym-minus35cons-minus10cons-O1_rightSym	COMBO	O1_rightSym	minus35cons	minus10cons	O1_rightSym	ACAGGTTTCCCGACTAATTGTTATCGGATAACAATTGGAAAGCGAATGTAAGTTAGCTCATTCATTAGGCACCCCAGGCTTTGACATTTATGCTTCCGGCTCGTATAATGTGTGGAATTGTTATCGGATAACAATTACACACAGGAAACA	16.0681552921121	11.1076433195413	12.9698445453335	13.3469937824863	42.5374140109504	42.7634146341463	37.8789658623975	38.8065640761856	42.6504143225484	38.3427649692916	1.1123458195231	18	20
COMBO-O2_leftSym-minus35cons-minus10_7A-lacO1	COMBO	O2_leftSym	minus35cons	minus10_7A	lacO1	ACAGGTTTCCCGACTGGTTGTTACTCAGTAACAACCGGAAAGCGAATGTAAGTTAGCTCATTCATTAGGCACCCCAGGCTTTGACATTTATGCTTCCGGCTCGTATAAAGTGTGGAATTGTGAGCGGATAACAATTACACACAGGAAACA	0.601260849383944	0.562497641846822	0.573811532256478	0.407462443488889	1.59172482552343	2.16556466543243	1.67584024356047	1.18470253898216	1.87864474547793	1.43027139127132	1.31348830504683	4	3.5
COMBO-O3_leftSym-minus35_33T-minus10_12A-lacOscram	COMBO	O3_leftSym	minus35_33T	minus10_12A	lacOscram	ACAGGTTTCCCGACTGGCAGTGAGCGGCTCACTGCCGGAAAGCGAATGTAAGTTAGCTCATTCATTAGGCACCCCAGGCTTTTACATTTATGCTTCCGGCTCGAATAATGTGTGGTTAACGGTGTGCATAATAGAAACACACAGGAAACA	0.0995409117056307	0.362308263707424	0.374048084504066	0.474736156945898	0.263515810948657	1.39485380116959	1.09242285628801	1.38030176637807	0.829184806059124	1.23636231133304	0.670664900133602	7	9
COMBO-O2_rightSym-minus35cons-minus10_12G-O3_rightSym	COMBO	O2_rightSym	minus35cons	minus10_12G	O3_rightSym	ACAGGTTTCCCGACTAAATGTGAGCCGCTCACATTTGGAAAGCGAATGTAAGTTAGCTCATTCATTAGGCACCCCAGGCTTTGACATTTATGCTTCCGGCTCGGATAATGTGTGGAATTGCGTTGGCAACGCAATTACACACAGGAAACA	1.02648149576912	0.95558711957182	1.32806875403921	1.05939242343925	2.71741637831603	3.6789233357366	3.87867956484243	3.08019773081533	3.19816985702632	3.47943864782888	0.919162595099049	10.5	9.5
COMBO-lacO2-minus35cons-minus10_12G-O1_rightSym	COMBO	lacO2	minus35cons	minus10_12G	O1_rightSym	ACAGGTTTCCCGACTAAATTGTAGCGAGTAACAACCGGAAAGCGAATGTAAGTTAGCTCATTCATTAGGCACCCCAGGCTTTGACATTTATGCTTCCGGCTCGGATAATGTGTGGAATTGTTATCGGATAACAATTACACACAGGAAACA	2.51718074401083	1.66423121646359	3.24090475929625	1.81968668249291	6.6637618010167	6.40713853599516	9.46519600227849	5.29076352274946	6.53545016850593	7.37797976251398	0.88580483802778	5	5.5
COMBO-lacOscram-minus35_30C_33T-minus10_7A-lacOscram	COMBO	lacOscram	minus35_30C_33T	minus10_7A	lacOscram	ACAGGTTTCCCGACTTTAACGGTGTGCATAATAGAAGGAAAGCGAATGTAAGTTAGCTCATTCATTAGGCACCCCAGGCTTTTACCTTTATGCTTCCGGCTCGTATAAAGTGTGGTTAACGGTGTGCATAATAGAAACACACAGGAAACA	0.388391139404657	0.49646153000579	0.747813210591281	0.714571403523921	1.02819237147595	1.91133165215977	2.18401932085059	2.07762597404127	1.46976201181786	2.13082264744593	0.689762713747934	8	9.5
COMBO-lacOscram-minus35_31A_32C-minus10cons-O3_rightSym	COMBO	lacOscram	minus35_31A_32C	minus10cons	O3_rightSym	ACAGGTTTCCCGACTTTAACGGTGTGCATAATAGAAGGAAAGCGAATGTAAGTTAGCTCATTCATTAGGCACCCCAGGCTTTGCAATTTATGCTTCCGGCTCGTATAATGTGTGGAATTGCGTTGGCAACGCAATTACACACAGGAAACA	3.07450314506201	2.576065691986	3.01180780944999	3.76600878004851	8.13916786226686	9.91761817895187	8.79610891244688	10.9497212193355	9.02839302060937	9.87291506589121	0.914460720096795	11	11.5
COMBO-lacOscram-minus35_30C_33T-minus10_12A-lacO3	COMBO	lacOscram	minus35_30C_33T	minus10_12A	lacO3	ACAGGTTTCCCGACTTTAACGGTGTGCATAATAGAAGGAAAGCGAATGTAAGTTAGCTCATTCATTAGGCACCCCAGGCTTTTACCTTTATGCTTCCGGCTCGAATAATGTGTGGGGCAGTGAGCGCAACGCAATTACACACAGGAAACA	0.222854535265665	0.232020992096889	0.347273563427241	0.271178623724872	0.589965397923876	0.893259677451992	1.01422676331972	0.788455498606721	0.741612537687934	0.901341130963223	0.822787857129526	7	7
COMBO-lacO2-minus35cons-minus10cons-lacO3	COMBO	lacO2	minus35cons	minus10cons	lacO3	ACAGGTTTCCCGACTAAATTGTAGCGAGTAACAACCGGAAAGCGAATGTAAGTTAGCTCATTCATTAGGCACCCCAGGCTTTGACATTTATGCTTCCGGCTCGTATAATGTGTGGGGCAGTGAGCGCAACGCAATTACACACAGGAAACA	9.01565821429544	5.55973166620095	12.7978146719103	9.10790108511019	23.8672566371681	21.4044603033006	37.3765455226677	26.4813449994016	22.6358584702344	31.9289452610346	0.708944761099224	5.5	5
COMBO-lacO2-minus35_31A_32C-minus10_12A-O2_leftSym	COMBO	lacO2	minus35_31A_32C	minus10_12A	O2_leftSym	ACAGGTTTCCCGACTAAATTGTAGCGAGTAACAACCGGAAAGCGAATGTAAGTTAGCTCATTCATTAGGCACCCCAGGCTTTGCAATTTATGCTTCCGGCTCGAATAATGTGTGGGGTTGTTACTCAGTAACAACCACACACAGGAAACA	0.259983819351313	0.179386267191535	0.294069093814801	0.414892251539508	0.688258182650492	0.690620782726046	0.858840915699701	1.20630480589626	0.689439482688269	1.03257286079798	0.667690880579084	4.5	3.5
COMBO-lacOscram-minus35cons-minus10cons-lacO2	COMBO	lacOscram	minus35cons	minus10cons	lacO2	ACAGGTTTCCCGACTTTAACGGTGTGCATAATAGAAGGAAAGCGAATGTAAGTTAGCTCATTCATTAGGCACCCCAGGCTTTGACATTTATGCTTCCGGCTCGTATAATGTGTGGAAATTGTAGCGAGTAACAACCACACACAGGAAACA	2.7658897146119	4.61381193000006	5.84846369415256	9.38623227706176	7.32217194570136	17.7627555126348	17.0806794055202	27.2905966864026	12.5424637291681	22.1856380459614	0.565341582837698	4	3
COMBO-lacO1-minus35_33T-minus10cons-O3_rightSym	COMBO	lacO1	minus35_33T	minus10cons	O3_rightSym	ACAGGTTTCCCGACTAATTGTGAGCGGATAACAATTGGAAAGCGAATGTAAGTTAGCTCATTCATTAGGCACCCCAGGCTTTTACATTTATGCTTCCGGCTCGTATAATGTGTGGAATTGCGTTGGCAACGCAATTACACACAGGAAACA	2.27802182487776	2.38543512935627	3.22151255976909	2.16522857741167	6.03063361843254	9.18370788338684	9.40856028383802	6.29543123329914	7.60717075090969	7.85199575856858	0.968820028030233	15	14.5
COMBO-lacOscram-minus35_30C_33T-minus10_12G-lacOsym	COMBO	lacOscram	minus35_30C_33T	minus10_12G	lacOsym	ACAGGTTTCCCGACTTTAACGGTGTGCATAATAGAAGGAAAGCGAATGTAAGTTAGCTCATTCATTAGGCACCCCAGGCTTTTACCTTTATGCTTCCGGCTCGGATAATGTGTGGAAATTGTGAGCGCTCACAATTACACACAGGAAACA	0.196578288648178	0.239478809700003	0.347229542596228	0.266958152630651	0.520403985259997	0.921971595655806	1.01409819866736	0.776184422091762	0.721187790457902	0.895141310379562	0.80566920786183	6	7
COMBO-O2_rightSym-minus35_30C_33T-minus10_12G-O2_rightSym	COMBO	O2_rightSym	minus35_30C_33T	minus10_12G	O2_rightSym	ACAGGTTTCCCGACTAAATGTGAGCCGCTCACATTTGGAAAGCGAATGTAAGTTAGCTCATTCATTAGGCACCCCAGGCTTTTACCTTTATGCTTCCGGCTCGGATAATGTGTGGAAATGTGAGCCGCTCACATTTACACACAGGAAACA	0.341192754926702	0.259861113352775	0.414955264675092	0.318799390981794	0.903243540406817	1.00044160745112	1.21189396296236	0.926913520392703	0.95184257392897	1.06940374167753	0.890068490349447	8	9.5
COMBO-lacOsym-minus35_30C_33T-minus10_12A-lacO2	COMBO	lacOsym	minus35_30C_33T	minus10_12A	lacO2	ACAGGTTTCCCGACTAAATTGTGAGCGCTCACAATTGGAAAGCGAATGTAAGTTAGCTCATTCATTAGGCACCCCAGGCTTTTACCTTTATGCTTCCGGCTCGAATAATGTGTGGAAATTGTAGCGAGTAACAACCACACACAGGAAACA	0.274086682116363	0.253763813486397	0.352575408038525	0.331590126425441	0.725592854943025	0.976967558561207	1.02971101915152	0.964102755861347	0.851280206752116	0.996906887506434	0.85392148195648	7	5.5
COMBO-O1_rightSym-minus35_33T-minus10_7A-lacO2	COMBO	O1_rightSym	minus35_33T	minus10_7A	lacO2	ACAGGTTTCCCGACTAATTGTTATCGGATAACAATTGGAAAGCGAATGTAAGTTAGCTCATTCATTAGGCACCCCAGGCTTTTACATTTATGCTTCCGGCTCGTATAAAGTGTGGAAATTGTAGCGAGTAACAACCACACACAGGAAACA	0.368164075501584	0.344520649931649	0.688768486937811	0.512356164077884	0.974645030425964	1.32637310896845	2.01157677045555	1.48968244348827	1.15050906969721	1.75062960697191	0.657197310679133	8.5	8
COMBO-O3_leftSym-minus35_33T-minus10cons-lacO3	COMBO	O3_leftSym	minus35_33T	minus10cons	lacO3	ACAGGTTTCCCGACTGGCAGTGAGCGGCTCACTGCCGGAAAGCGAATGTAAGTTAGCTCATTCATTAGGCACCCCAGGCTTTTACATTTATGCTTCCGGCTCGTATAATGTGTGGGGCAGTGAGCGCAACGCAATTACACACAGGAAACA	0.850485675401619	0.831416351418156	1.22751025063582	1.0742641449633	2.2515006002401	3.20087719298246	3.58499430868712	3.1234374613233	2.72618889661128	3.35421588500521	0.812764887554947	4	4
COMBO-O2_rightSym-minus35_30C_33T-minus10_7A-O3_rightSym	COMBO	O2_rightSym	minus35_30C_33T	minus10_7A	O3_rightSym	ACAGGTTTCCCGACTAAATGTGAGCCGCTCACATTTGGAAAGCGAATGTAAGTTAGCTCATTCATTAGGCACCCCAGGCTTTTACCTTTATGCTTCCGGCTCGTATAAAGTGTGGAATTGCGTTGGCAACGCAATTACACACAGGAAACA	0.183387970578711	0.157086565881136	0.351942947966703	0.294767306392213	0.485485103132162	0.604768964665184	1.02786389342953	0.857039910971108	0.545127033898673	0.94245190220032	0.578413638537922	13	13.5
COMBO-O1_rightSym-minus35_31A_32C-minus10_7A-O3_leftSym	COMBO	O1_rightSym	minus35_31A_32C	minus10_7A	O3_leftSym	ACAGGTTTCCCGACTAATTGTTATCGGATAACAATTGGAAAGCGAATGTAAGTTAGCTCATTCATTAGGCACCCCAGGCTTTGCAATTTATGCTTCCGGCTCGTATAAAGTGTGGGGCAGTGAGCGGCTCACTGCCACACACAGGAAACA	0.267985935779251	0.350611924122286	0.401454606150878	0.338308305542599	0.709442278352263	1.34982395955584	1.17246473298422	0.98363595207272	1.02963311895405	1.07805034252847	0.95508816085447	10.5	9
COMBO-O2_rightSym-minus35_31A_32C-minus10_12A-O3_rightSym	COMBO	O2_rightSym	minus35_31A_32C	minus10_12A	O3_rightSym	ACAGGTTTCCCGACTAAATGTGAGCCGCTCACATTTGGAAAGCGAATGTAAGTTAGCTCATTCATTAGGCACCCCAGGCTTTGCAATTTATGCTTCCGGCTCGAATAATGTGTGGAATTGCGTTGGCAACGCAATTACACACAGGAAACA	0.427417216917307	0.720812734819194	1.25941348868399	0.790396541007797	1.13150655945832	2.77506334745353	3.67816903107508	2.29808858189943	1.95328495345592	2.98812880648726	0.653681644919497	12	10.5
COMBO-O1_rightSym-minus35_31A_32C-minus10_7A-lacO2	COMBO	O1_rightSym	minus35_31A_32C	minus10_7A	lacO2	ACAGGTTTCCCGACTAATTGTTATCGGATAACAATTGGAAAGCGAATGTAAGTTAGCTCATTCATTAGGCACCCCAGGCTTTGCAATTTATGCTTCCGGCTCGTATAAAGTGTGGAAATTGTAGCGAGTAACAACCACACACAGGAAACA	0.351636971728786	0.591168302785956	0.614280650589328	0.628156988154023	0.93089263677499	2.27594409753197	1.79403197257105	1.82637489819538	1.60341836715348	1.81020343538321	0.885766945201957	10	9.5
COMBO-lacOscram-minus35_33T-minus10cons-O2_leftSym	COMBO	lacOscram	minus35_33T	minus10cons	O2_leftSym	ACAGGTTTCCCGACTTTAACGGTGTGCATAATAGAAGGAAAGCGAATGTAAGTTAGCTCATTCATTAGGCACCCCAGGCTTTTACATTTATGCTTCCGGCTCGTATAATGTGTGGGGTTGTTACTCAGTAACAACCACACACAGGAAACA	1.76989271063262	2.10628813708665	2.55515404113461	2.44631053779697	4.68545751633987	8.10901739946574	7.46243274998454	7.11268081654725	6.39723745790281	7.2875567832659	0.877830204025649	10	9
COMBO-O2_rightSym-minus35_31A_32C-minus10cons-O3_leftSym	COMBO	O2_rightSym	minus35_31A_32C	minus10cons	O3_leftSym	ACAGGTTTCCCGACTAAATGTGAGCCGCTCACATTTGGAAAGCGAATGTAAGTTAGCTCATTCATTAGGCACCCCAGGCTTTGCAATTTATGCTTCCGGCTCGTATAATGTGTGGGGCAGTGAGCGGCTCACTGCCACACACAGGAAACA	3.05232088137248	3.20752872341465	2.76889054671901	3.33805912108949	8.08044449812779	12.3486933100386	8.08665902889492	9.70545182561133	10.2145689040832	8.89605542725312	1.14821327133268	14	14.5
COMBO-O3_rightSym-minus35_30C_33T-minus10_12G-O3_rightSym	COMBO	O3_rightSym	minus35_30C_33T	minus10_12G	O3_rightSym	ACAGGTTTCCCGACTAATTGCGTTGGCAACGCAATTGGAAAGCGAATGTAAGTTAGCTCATTCATTAGGCACCCCAGGCTTTTACCTTTATGCTTCCGGCTCGGATAATGTGTGGAATTGCGTTGGCAACGCAATTACACACAGGAAACA	0.166961995970268	0.222452535496497	0.34082580185603	0.238483818342149	0.442000429891811	0.856421991433433	0.995395809749612	0.693394911876852	0.649211210662622	0.844395360813232	0.768847438997498	9	8.5
COMBO-lacO2-minus35cons-minus10cons-lacOsym	COMBO	lacO2	minus35cons	minus10cons	lacOsym	ACAGGTTTCCCGACTAAATTGTAGCGAGTAACAACCGGAAAGCGAATGTAAGTTAGCTCATTCATTAGGCACCCCAGGCTTTGACATTTATGCTTCCGGCTCGTATAATGTGTGGAAATTGTGAGCGCTCACAATTACACACAGGAAACA	10.3935753558447	13.3430781826041	1.45055116482089	1.8679629646935	27.5150326797386	51.3696351605658	4.23639449662336	5.43112746305756	39.4423339201522	4.83376097984046	8.15976091590982	6.5	6
COMBO-O1_rightSym-minus35_31A_32C-minus10_12G-O2_rightSym	COMBO	O1_rightSym	minus35_31A_32C	minus10_12G	O2_rightSym	ACAGGTTTCCCGACTAATTGTTATCGGATAACAATTGGAAAGCGAATGTAAGTTAGCTCATTCATTAGGCACCCCAGGCTTTGCAATTTATGCTTCCGGCTCGGATAATGTGTGGAAATGTGAGCCGCTCACATTTACACACAGGAAACA	0.170114209105995	0.346085505630972	0.517127316114542	0.465734749381674	0.450345320314361	1.33239766081871	1.51029165269863	1.35413005272408	0.891371490566537	1.43221085271135	0.622374484091544	5	3.5
COMBO-lacO3-minus35_31A_32C-minus10_12G-O3_rightSym	COMBO	lacO3	minus35_31A_32C	minus10_12G	O3_rightSym	ACAGGTTTCCCGACTGGCAGTGAGCGCAACGCAATTGGAAAGCGAATGTAAGTTAGCTCATTCATTAGGCACCCCAGGCTTTGCAATTTATGCTTCCGGCTCGGATAATGTGTGGAATTGCGTTGGCAACGCAATTACACACAGGAAACA	0.540207164252325	0.474115817023064	1.00980668100476	0.747816444860099	1.43009669621273	1.8253026933531	2.94918205562938	2.17428637921211	1.62769969478292	2.56173421742074	0.635389762026815	9.5	9
COMBO-O2_leftSym-minus35_30C_33T-minus10_12G-O1_rightSym	COMBO	O2_leftSym	minus35_30C_33T	minus10_12G	O1_rightSym	ACAGGTTTCCCGACTGGTTGTTACTCAGTAACAACCGGAAAGCGAATGTAAGTTAGCTCATTCATTAGGCACCCCAGGCTTTTACCTTTATGCTTCCGGCTCGGATAATGTGTGGAATTGTTATCGGATAACAATTACACACAGGAAACA	0.194122876173563	0.248719081006375	0.229789569429187	0.383665766058321	0.513903743315508	0.95754579819715	0.671109913886741	1.11551337904404	0.735724770756329	0.893311646465388	0.823592498393376	8.5	9.5
COMBO-O3_leftSym-minus35_33T-minus10_12A-O1_rightSym	COMBO	O3_leftSym	minus35_33T	minus10_12A	O1_rightSym	ACAGGTTTCCCGACTGGCAGTGAGCGGCTCACTGCCGGAAAGCGAATGTAAGTTAGCTCATTCATTAGGCACCCCAGGCTTTTACATTTATGCTTCCGGCTCGAATAATGTGTGGAATTGTTATCGGATAACAATTACACACAGGAAACA	0.299716925291366	0.528606723839442	0.291352037510897	0.538455674658261	0.79344409519533	2.03508771929825	0.850905640714558	1.56556712180614	1.41426590724679	1.20823638126035	1.17052087586663	5.5	6.5
COMBO-lacOscram-minus35_33T-minus10_12A-lacO2	COMBO	lacOscram	minus35_33T	minus10_12A	lacO2	ACAGGTTTCCCGACTTTAACGGTGTGCATAATAGAAGGAAAGCGAATGTAAGTTAGCTCATTCATTAGGCACCCCAGGCTTTTACATTTATGCTTCCGGCTCGAATAATGTGTGGAAATTGTAGCGAGTAACAACCACACACAGGAAACA	0.152444458549836	0.184070628704068	0.257855587793308	0.26602589667235	0.403567984570878	0.708655147702842	0.753077877943062	0.773473875344622	0.55611156613686	0.763275876643842	0.728585277163622	10	10.5
COMBO-lacO2-minus35_31A_32C-minus10cons-lacO2	COMBO	lacO2	minus35_31A_32C	minus10cons	lacO2	ACAGGTTTCCCGACTAAATTGTAGCGAGTAACAACCGGAAAGCGAATGTAAGTTAGCTCATTCATTAGGCACCCCAGGCTTTGCAATTTATGCTTCCGGCTCGTATAATGTGTGGAAATTGTAGCGAGTAACAACCACACACAGGAAACA	5.15594327134892	3.47630530209682	6.25661179876576	4.56516767645048	13.6493884682586	13.3834586466165	18.272692776799	13.2732864674868	13.5164235574376	15.7729896221429	0.856934790501766	9.5	9.5
COMBO-O3_rightSym-minus35_31A_32C-minus10_7A-O2_leftSym	COMBO	O3_rightSym	minus35_31A_32C	minus10_7A	O2_leftSym	ACAGGTTTCCCGACTAATTGCGTTGGCAACGCAATTGGAAAGCGAATGTAAGTTAGCTCATTCATTAGGCACCCCAGGCTTTGCAATTTATGCTTCCGGCTCGTATAAAGTGTGGGGTTGTTACTCAGTAACAACCACACACAGGAAACA	0.290467576085587	0.242549125260249	0.585369020326262	0.437118120716734	0.768958185683912	0.933792030790726	1.70959436409138	1.27092681969436	0.851375108237319	1.49026059189287	0.571292774477741	13	13
COMBO-lacO3-minus35_33T-minus10_12A-lacOsym	COMBO	lacO3	minus35_33T	minus10_12A	lacOsym	ACAGGTTTCCCGACTGGCAGTGAGCGCAACGCAATTGGAAAGCGAATGTAAGTTAGCTCATTCATTAGGCACCCCAGGCTTTTACATTTATGCTTCCGGCTCGAATAATGTGTGGAAATTGTGAGCGCTCACAATTACACACAGGAAACA	0.128153136558691	0.129136382698124	0.0809787280728816	0.332162239705582	0.339261285909713	0.497163306275639	0.236501714845664	0.965766182924134	0.418212296092676	0.601133948884899	0.695705669041747	3.5	3
COMBO-O2_rightSym-minus35_31A_32C-minus10_7A-O2_leftSym	COMBO	O2_rightSym	minus35_31A_32C	minus10_7A	O2_leftSym	ACAGGTTTCCCGACTAAATGTGAGCCGCTCACATTTGGAAAGCGAATGTAAGTTAGCTCATTCATTAGGCACCCCAGGCTTTGCAATTTATGCTTCCGGCTCGTATAAAGTGTGGGGTTGTTACTCAGTAACAACCACACACAGGAAACA	0.212509257032829	0.170205986375888	0.156538805196649	0.164331746635118	0.562578222778473	0.655277538107564	0.457178036132882	0.477796765284718	0.608927880443018	0.4674874007088	1.30255463466987	6	6
COMBO-lacO3-minus35cons-minus10_7A-O2_leftSym	COMBO	lacO3	minus35cons	minus10_7A	O2_leftSym	ACAGGTTTCCCGACTGGCAGTGAGCGCAACGCAATTGGAAAGCGAATGTAAGTTAGCTCATTCATTAGGCACCCCAGGCTTTGACATTTATGCTTCCGGCTCGTATAAAGTGTGGGGTTGTTACTCAGTAACAACCACACACAGGAAACA	0.775226007693232	0.974377825184704	1.1239505646863	1.13081857098913	2.05226480836237	3.75126584010729	3.28254397513907	3.287870216229	2.90176532423483	3.28520709568404	0.883282313631626	11	10
COMBO-lacOsym-minus35cons-minus10_12A-lacOscram	COMBO	lacOsym	minus35cons	minus10_12A	lacOscram	ACAGGTTTCCCGACTAAATTGTGAGCGCTCACAATTGGAAAGCGAATGTAAGTTAGCTCATTCATTAGGCACCCCAGGCTTTGACATTTATGCTTCCGGCTCGAATAATGTGTGGTTAACGGTGTGCATAATAGAAACACACAGGAAACA	0.626202826366331	0.519506081050859	0.97543281400707	0.740547560382181	1.65775401069519	2.00005107382722	2.84879175950725	2.1531519997517	1.8289025422612	2.50097187962948	0.731276731720853	8.5	8.5
COMBO-O2_rightSym-minus35_30C_33T-minus10_12A-lacO2	COMBO	O2_rightSym	minus35_30C_33T	minus10_12A	lacO2	ACAGGTTTCCCGACTAAATGTGAGCCGCTCACATTTGGAAAGCGAATGTAAGTTAGCTCATTCATTAGGCACCCCAGGCTTTTACCTTTATGCTTCCGGCTCGAATAATGTGTGGAAATTGTAGCGAGTAACAACCACACACAGGAAACA	0.174367356044684	0.293554669954843	0.316505094036492	0.286750774957169	0.461604725572237	1.13015873015873	0.924366179592856	0.833731737919363	0.795881727865484	0.87904895875611	0.905389534835112	8.5	11
COMBO-O2_rightSym-minus35_31A_32C-minus10_7A-O3_leftSym	COMBO	O2_rightSym	minus35_31A_32C	minus10_7A	O3_leftSym	ACAGGTTTCCCGACTAAATGTGAGCCGCTCACATTTGGAAAGCGAATGTAAGTTAGCTCATTCATTAGGCACCCCAGGCTTTGCAATTTATGCTTCCGGCTCGTATAAAGTGTGGGGCAGTGAGCGGCTCACTGCCACACACAGGAAACA	0.351565503704777	0.502260887466306	0.806121189042681	0.597132207553251	0.930703438645488	1.9336586499361	2.3543101765001	1.73616993099795	1.43218104429079	2.04524005374903	0.700250829561808	9	12
COMBO-lacO3-minus35_31A_32C-minus10_12G-lacO1	COMBO	lacO3	minus35_31A_32C	minus10_12G	lacO1	ACAGGTTTCCCGACTGGCAGTGAGCGCAACGCAATTGGAAAGCGAATGTAAGTTAGCTCATTCATTAGGCACCCCAGGCTTTGCAATTTATGCTTCCGGCTCGGATAATGTGTGGAATTGTGAGCGGATAACAATTACACACAGGAAACA	0.166528663715002	0.258687223381259	0.253886796025228	0.155536286846265	0.440853264382676	0.995922238027501	0.741486857914054	0.452223847559714	0.718387751205089	0.596855352736884	1.20362119215471	5.5	7
COMBO-O2_rightSym-minus35_33T-minus10_12A-O3_leftSym	COMBO	O2_rightSym	minus35_33T	minus10_12A	O3_leftSym	ACAGGTTTCCCGACTAAATGTGAGCCGCTCACATTTGGAAAGCGAATGTAAGTTAGCTCATTCATTAGGCACCCCAGGCTTTTACATTTATGCTTCCGGCTCGAATAATGTGTGGGGCAGTGAGCGGCTCACTGCCACACACAGGAAACA	0.100803381805312	0.27784834274586	0.300673368602201	0.634774424125433	0.266857962697274	1.06969080158961	0.878128972572197	1.84561518235446	0.668274382143442	1.36187207746333	0.490702756303068	9	8.5
COMBO-O3_rightSym-minus35_31A_32C-minus10_7A-lacO2	COMBO	O3_rightSym	minus35_31A_32C	minus10_7A	lacO2	ACAGGTTTCCCGACTAATTGCGTTGGCAACGCAATTGGAAAGCGAATGTAAGTTAGCTCATTCATTAGGCACCCCAGGCTTTGCAATTTATGCTTCCGGCTCGTATAAAGTGTGGAAATTGTAGCGAGTAACAACCACACACAGGAAACA	0.148688688727512	0.208662286852913	0.114816465161277	0.33606624276525	0.393625291526302	0.803330790744978	0.335326221458065	0.977117124368899	0.59847804113564	0.656221672913482	0.912005905685083	10	9
COMBO-lacO1-minus35_33T-minus10_7A-lacO2	COMBO	lacO1	minus35_33T	minus10_7A	lacO2	ACAGGTTTCCCGACTAATTGTGAGCGGATAACAATTGGAAAGCGAATGTAAGTTAGCTCATTCATTAGGCACCCCAGGCTTTTACATTTATGCTTCCGGCTCGTATAAAGTGTGGAAATTGTAGCGAGTAACAACCACACACAGGAAACA	0.312323521473394	0.468237040690592	0.479323629979476	1.18075403137826	0.826817683595177	1.80266994015651	1.39988442834233	3.43305823945316	1.31474381187585	2.41647133389774	0.544075898370033	5.5	4.5
COMBO-lacOscram-minus35_30C_33T-minus10_7A-O3_leftSym	COMBO	lacOscram	minus35_30C_33T	minus10_7A	O3_leftSym	ACAGGTTTCCCGACTTTAACGGTGTGCATAATAGAAGGAAAGCGAATGTAAGTTAGCTCATTCATTAGGCACCCCAGGCTTTTACCTTTATGCTTCCGGCTCGTATAAAGTGTGGGGCAGTGAGCGGCTCACTGCCACACACAGGAAACA	0.328990141613356	0.14809156750288	0.437157892290192	0.382714528621813	0.870939420544337	0.570139040547427	1.27673765253383	1.11274764339351	0.720539230545882	1.19474264796367	0.603091579407477	11	9.5
COMBO-O3_rightSym-minus35_33T-minus10_12G-lacOscram	COMBO	O3_rightSym	minus35_33T	minus10_12G	lacOscram	ACAGGTTTCCCGACTAATTGCGTTGGCAACGCAATTGGAAAGCGAATGTAAGTTAGCTCATTCATTAGGCACCCCAGGCTTTTACATTTATGCTTCCGGCTCGGATAATGTGTGGTTAACGGTGTGCATAATAGAAACACACAGGAAACA	0.159309309350906	0.224653390029296	0.284895459160699	0.260700783722935	0.421741383778181	0.864895080839353	0.832048937377814	0.757991037766953	0.643318232308767	0.795019987572384	0.809184979453356	12.5	11.5
COMBO-lacOsym-minus35cons-minus10cons-O2_rightSym	COMBO	lacOsym	minus35cons	minus10cons	O2_rightSym	ACAGGTTTCCCGACTAAATTGTGAGCGCTCACAATTGGAAAGCGAATGTAAGTTAGCTCATTCATTAGGCACCCCAGGCTTTGACATTTATGCTTCCGGCTCGTATAATGTGTGGAAATGTGAGCCGCTCACATTTACACACAGGAAACA	14.6093528674158	17.6441806888647	4.02666155316703	3.53243139230387	38.6755094194541	67.9284878863826	11.760031122865	10.2705918204626	53.3019986529183	11.0153114716638	4.83890072378202	6	7
COMBO-lacO2-minus35_31A_32C-minus10_12G-lacO2	COMBO	lacO2	minus35_31A_32C	minus10_12G	lacO2	ACAGGTTTCCCGACTAAATTGTAGCGAGTAACAACCGGAAAGCGAATGTAAGTTAGCTCATTCATTAGGCACCCCAGGCTTTGCAATTTATGCTTCCGGCTCGGATAATGTGTGGAAATTGTAGCGAGTAACAACCACACACAGGAAACA	0.306143604001318	0.286283966055032	0.290083799229967	0.25802542950324	0.810457516339869	1.10216718266254	0.8472016985138	0.750212409362306	0.956312349501204	0.798707053938053	1.19732553354333	6	7
COMBO-lacO1-minus35_30C_33T-minus10_12A-O1_rightSym	COMBO	lacO1	minus35_30C_33T	minus10_12A	O1_rightSym	ACAGGTTTCCCGACTAATTGTGAGCGGATAACAATTGGAAAGCGAATGTAAGTTAGCTCATTCATTAGGCACCCCAGGCTTTTACCTTTATGCTTCCGGCTCGAATAATGTGTGGAATTGTTATCGGATAACAATTACACACAGGAAACA	0.112607603906572	0.234916360318597	0.293414449740535	0.243868477621781	0.298107416879795	0.904406581275022	0.856929000683724	0.709050881211134	0.601256999077409	0.782989940947429	0.767898752760322	5.5	6
COMBO-O2_rightSym-minus35_31A_32C-minus10_12G-O2_leftSym	COMBO	O2_rightSym	minus35_31A_32C	minus10_12G	O2_leftSym	ACAGGTTTCCCGACTAAATGTGAGCCGCTCACATTTGGAAAGCGAATGTAAGTTAGCTCATTCATTAGGCACCCCAGGCTTTGCAATTTATGCTTCCGGCTCGGATAATGTGTGGGGTTGTTACTCAGTAACAACCACACACAGGAAACA	0.426956472522499	0.356544133548392	0.375015992602149	0.331626939776757	1.13028682547399	1.372662425294	1.09524967180435	0.964209791175816	1.251474625384	1.02972973149008	1.21534280997504	11	10.5
COMBO-O3_leftSym-minus35_33T-minus10_12G-lacO2	COMBO	O3_leftSym	minus35_33T	minus10_12G	lacO2	ACAGGTTTCCCGACTGGCAGTGAGCGGCTCACTGCCGGAAAGCGAATGTAAGTTAGCTCATTCATTAGGCACCCCAGGCTTTTACATTTATGCTTCCGGCTCGGATAATGTGTGGAAATTGTAGCGAGTAACAACCACACACAGGAAACA	0.298253304929119	0.283366953300469	0.316791783433264	0.677302735419197	0.789569436021832	1.0909369493603	0.925203467799009	1.96926681988193	0.940253192691066	1.44723514384047	0.649689303561239	4.5	4.5
COMBO-O2_leftSym-minus35cons-minus10cons-lacO3	COMBO	O2_leftSym	minus35cons	minus10cons	lacO3	ACAGGTTTCCCGACTGGTTGTTACTCAGTAACAACCGGAAAGCGAATGTAAGTTAGCTCATTCATTAGGCACCCCAGGCTTTGACATTTATGCTTCCGGCTCGTATAATGTGTGGGGCAGTGAGCGCAACGCAATTACACACAGGAAACA	2.40339367380382	5.89113126052722	8.53187644794021	12.6013101736708	6.36253196930946	22.6803185437998	24.9176970151118	36.6384789464814	14.5214252565546	30.7780879807966	0.471810505760299	7	4.5
COMBO-lacO2-minus35_33T-minus10_12G-O2_leftSym	COMBO	lacO2	minus35_33T	minus10_12G	O2_leftSym	ACAGGTTTCCCGACTAAATTGTAGCGAGTAACAACCGGAAAGCGAATGTAAGTTAGCTCATTCATTAGGCACCCCAGGCTTTTACATTTATGCTTCCGGCTCGGATAATGTGTGGGGTTGTTACTCAGTAACAACCACACACAGGAAACA	0.399026979001717	0.333145924784279	0.5230567038505	0.717986356103773	1.05634875309347	1.28258145363409	1.52760867410549	2.08755499463323	1.16946510336378	1.80758183436936	0.646977680969995	12	10.5
COMBO-lacO1-minus35_31A_32C-minus10cons-lacOsym	COMBO	lacO1	minus35_31A_32C	minus10cons	lacOsym	ACAGGTTTCCCGACTAATTGTGAGCGGATAACAATTGGAAAGCGAATGTAAGTTAGCTCATTCATTAGGCACCCCAGGCTTTGCAATTTATGCTTCCGGCTCGTATAATGTGTGGAAATTGTGAGCGCTCACAATTACACACAGGAAACA	1.34242230902282	1.43905406936996	0.561861140922954	0.491184421760616	3.55381016042781	5.54022703818369	1.64093863284473	1.4281253177243	4.54701859930575	1.53453197528451	2.96313056524137	8	8
COMBO-lacOscram-minus35_31A_32C-minus10_12G-lacOscram	COMBO	lacOscram	minus35_31A_32C	minus10_12G	lacOscram	ACAGGTTTCCCGACTTTAACGGTGTGCATAATAGAAGGAAAGCGAATGTAAGTTAGCTCATTCATTAGGCACCCCAGGCTTTGCAATTTATGCTTCCGGCTCGGATAATGTGTGGTTAACGGTGTGCATAATAGAAACACACAGGAAACA	0.350909885718491	0.261657388329868	1.02116032755045	0.61559930825177	0.928967813540511	1.0073571024335	2.98234084858289	1.78986327485032	0.968162457987007	2.3861020617166	0.405750648105343	4.5	4
COMBO-O2_rightSym-minus35_31A_32C-minus10_12A-lacOscram	COMBO	O2_rightSym	minus35_31A_32C	minus10_12A	lacOscram	ACAGGTTTCCCGACTAAATGTGAGCCGCTCACATTTGGAAAGCGAATGTAAGTTAGCTCATTCATTAGGCACCCCAGGCTTTGCAATTTATGCTTCCGGCTCGAATAATGTGTGGTTAACGGTGTGCATAATAGAAACACACAGGAAACA	0.347890459092406	0.173415689782761	0.194390197284154	0.361933649239633	0.920974450386215	0.667634603750756	0.567724587690642	1.05232695687441	0.794304527068486	0.810025772282525	0.980591672818336	5	5.5
COMBO-O2_leftSym-minus35_30C_33T-minus10_12A-O1_rightSym	COMBO	O2_leftSym	minus35_30C_33T	minus10_12A	O1_rightSym	ACAGGTTTCCCGACTGGTTGTTACTCAGTAACAACCGGAAAGCGAATGTAAGTTAGCTCATTCATTAGGCACCCCAGGCTTTTACCTTTATGCTTCCGGCTCGAATAATGTGTGGAATTGTTATCGGATAACAATTACACACAGGAAACA	0.216292404807154	0.349749548520232	0.33494557174565	0.56763733506728	0.572593393793161	1.34650389206896	0.978222355215473	1.65041319223722	0.95954864293106	1.31431777372635	0.730073550029346	16	15.5
COMBO-O2_rightSym-minus35cons-minus10_7A-lacO2	COMBO	O2_rightSym	minus35cons	minus10_7A	lacO2	ACAGGTTTCCCGACTAAATGTGAGCCGCTCACATTTGGAAAGCGAATGTAAGTTAGCTCATTCATTAGGCACCCCAGGCTTTGACATTTATGCTTCCGGCTCGTATAAAGTGTGGAAATTGTAGCGAGTAACAACCACACACAGGAAACA	0.495018641046198	0.759193111952179	0.472700570743877	0.995285695873166	1.31046859421735	2.92282430213465	1.38054151071421	2.89380655752564	2.116646448176	2.13717403411993	0.990394986268686	6	6.5
COMBO-O2_leftSym-minus35_31A_32C-minus10_12A-O1_rightSym	COMBO	O2_leftSym	minus35_31A_32C	minus10_12A	O1_rightSym	ACAGGTTTCCCGACTGGTTGTTACTCAGTAACAACCGGAAAGCGAATGTAAGTTAGCTCATTCATTAGGCACCCCAGGCTTTGCAATTTATGCTTCCGGCTCGAATAATGTGTGGAATTGTTATCGGATAACAATTACACACAGGAAACA	0.197338512308957	0.234626666394964	0.266621138998132	0.361334619697694	0.52241653418124	0.903291286066406	0.778678031722243	1.05058527041815	0.712853910123823	0.914631651070194	0.779389068035996	11.5	10.5
COMBO-lacO3-minus35_33T-minus10cons-O2_leftSym	COMBO	lacO3	minus35_33T	minus10cons	O2_leftSym	ACAGGTTTCCCGACTGGCAGTGAGCGCAACGCAATTGGAAAGCGAATGTAAGTTAGCTCATTCATTAGGCACCCCAGGCTTTTACATTTATGCTTCCGGCTCGTATAATGTGTGGGGTTGTTACTCAGTAACAACCACACACAGGAAACA	0.76329047213842	0.604976133915473	0.73510334179467	1.17297433629553	2.02066772655008	2.32910298918912	2.14689962488356	3.41043867128365	2.1748853578696	2.77866914808361	0.782707563212258	14	15.5
COMBO-O3_rightSym-minus35_30C_33T-minus10_7A-lacO1	COMBO	O3_rightSym	minus35_30C_33T	minus10_7A	lacO1	ACAGGTTTCCCGACTAATTGCGTTGGCAACGCAATTGGAAAGCGAATGTAAGTTAGCTCATTCATTAGGCACCCCAGGCTTTTACCTTTATGCTTCCGGCTCGTATAAAGTGTGGAATTGTGAGCGGATAACAATTACACACAGGAAACA	0.409878213621599	0.17308800458139	0.150696610524176	0.256030041119455	1.08507535245503	0.666373045584673	0.44011566566371	0.744410790778065	0.875724199019852	0.592263228220887	1.47860639879747	6	6.5
COMBO-lacOscram-minus35cons-minus10_12A-O2_leftSym	COMBO	lacOscram	minus35cons	minus10_12A	O2_leftSym	ACAGGTTTCCCGACTTTAACGGTGTGCATAATAGAAGGAAAGCGAATGTAAGTTAGCTCATTCATTAGGCACCCCAGGCTTTGACATTTATGCTTCCGGCTCGAATAATGTGTGGGGTTGTTACTCAGTAACAACCACACACAGGAAACA	3.15755891905981	3.64291741207119	5.45793264975017	3.65662416958563	8.35904237681544	14.024900088058	15.9401173851028	10.6316839920727	11.1919712324367	13.2859006885878	0.842394617780812	11.5	13
COMBO-O2_rightSym-minus35_30C_33T-minus10_7A-lacO3	COMBO	O2_rightSym	minus35_30C_33T	minus10_7A	lacO3	ACAGGTTTCCCGACTAAATGTGAGCCGCTCACATTTGGAAAGCGAATGTAAGTTAGCTCATTCATTAGGCACCCCAGGCTTTTACCTTTATGCTTCCGGCTCGTATAAAGTGTGGGGCAGTGAGCGCAACGCAATTACACACAGGAAACA	0.202595032059695	0.230533930560105	0.408983475115564	0.128611418298701	0.536332179930796	0.887534626038781	1.19445310528113	0.373939429842749	0.711933402984788	0.78419626756194	0.907851047542197	7	7.5
COMBO-O1_rightSym-minus35_33T-minus10_12A-lacOscram	COMBO	O1_rightSym	minus35_33T	minus10_12A	lacOscram	ACAGGTTTCCCGACTAATTGTTATCGGATAACAATTGGAAAGCGAATGTAAGTTAGCTCATTCATTAGGCACCCCAGGCTTTTACATTTATGCTTCCGGCTCGAATAATGTGTGGTTAACGGTGTGCATAATAGAAACACACAGGAAACA	0.272888388231206	0.244716181153256	0.334844343030785	0.372646505005591	0.722420597632024	0.942134998513232	0.977926712579105	1.08347472921143	0.832277798072628	1.03070072089527	0.807487354185325	8	9
COMBO-lacO2-minus35_33T-minus10_12G-O3_leftSym	COMBO	lacO2	minus35_33T	minus10_12G	O3_leftSym	ACAGGTTTCCCGACTAAATTGTAGCGAGTAACAACCGGAAAGCGAATGTAAGTTAGCTCATTCATTAGGCACCCCAGGCTTTTACATTTATGCTTCCGGCTCGGATAATGTGTGGGGCAGTGAGCGGCTCACTGCCACACACAGGAAACA	0.299331508100765	0.270379301274197	0.540743200574106	0.427858881671196	0.79242377579304	1.04093567251462	1.57926281716613	1.24400545753797	0.91667972415383	1.41163413735205	0.649374862719984	17	17
COMBO-O2_leftSym-minus35_30C_33T-minus10_12A-O2_leftSym	COMBO	O2_leftSym	minus35_30C_33T	minus10_12A	O2_leftSym	ACAGGTTTCCCGACTGGTTGTTACTCAGTAACAACCGGAAAGCGAATGTAAGTTAGCTCATTCATTAGGCACCCCAGGCTTTTACCTTTATGCTTCCGGCTCGAATAATGTGTGGGGTTGTTACTCAGTAACAACCACACACAGGAAACA	0.280009393903644	0.189866353783658	0.433383321003366	0.436151459157152	0.741272118603539	0.7309681611436	1.26571386142985	1.26811623819839	0.736120139873569	1.26691504981412	0.581033542842175	10.5	11.5
COMBO-lacO1-minus35_30C_33T-minus10cons-lacOscram	COMBO	lacO1	minus35_30C_33T	minus10cons	lacOscram	ACAGGTTTCCCGACTAATTGTGAGCGGATAACAATTGGAAAGCGAATGTAAGTTAGCTCATTCATTAGGCACCCCAGGCTTTTACCTTTATGCTTCCGGCTCGTATAATGTGTGGTTAACGGTGTGCATAATAGAAACACACAGGAAACA	0.378624622829444	0.475928586728065	0.746037793020327	0.551981142657362	1.00233735878457	1.8322816915349	2.17883414061758	1.60489260206943	1.41730952515974	1.89186337134351	0.749160614147963	10	14
COMBO-lacOscram-minus35_30C_33T-minus10_7A-O2_leftSym	COMBO	lacOscram	minus35_30C_33T	minus10_7A	O2_leftSym	ACAGGTTTCCCGACTTTAACGGTGTGCATAATAGAAGGAAAGCGAATGTAAGTTAGCTCATTCATTAGGCACCCCAGGCTTTTACCTTTATGCTTCCGGCTCGTATAAAGTGTGGGGTTGTTACTCAGTAACAACCACACACAGGAAACA	0.168541824543279	0.196099273451615	0.220355019186135	0.272734141642988	0.446182728410513	0.754964333911702	0.643555920827341	0.792978187891272	0.600573531161108	0.718267054359306	0.836142389541755	8	8
COMBO-lacO1-minus35_33T-minus10_12G-lacOscram	COMBO	lacO1	minus35_33T	minus10_12G	lacOscram	ACAGGTTTCCCGACTAATTGTGAGCGGATAACAATTGGAAAGCGAATGTAAGTTAGCTCATTCATTAGGCACCCCAGGCTTTTACATTTATGCTTCCGGCTCGGATAATGTGTGGTTAACGGTGTGCATAATAGAAACACACAGGAAACA	0.39199472979445	0.248697942209757	0.650059327420851	0.490106051678036	1.03773219814242	0.957464415756372	1.89852507374631	1.42498994219408	0.997598306949393	1.6617575079702	0.600327245199535	4	3.5
COMBO-lacO1-minus35_33T-minus10_7A-O2_leftSym	COMBO	lacO1	minus35_33T	minus10_7A	O2_leftSym	ACAGGTTTCCCGACTAATTGTGAGCGGATAACAATTGGAAAGCGAATGTAAGTTAGCTCATTCATTAGGCACCCCAGGCTTTTACATTTATGCTTCCGGCTCGTATAAAGTGTGGGGTTGTTACTCAGTAACAACCACACACAGGAAACA	0.238935515935403	0.256006979611781	0.264124166832696	0.299487604096924	0.632536764705882	0.985603543743078	0.771385521539621	0.870764240083848	0.80907015422448	0.821074880811735	0.985379254842889	14	13
COMBO-lacO3-minus35_31A_32C-minus10_7A-O2_rightSym	COMBO	lacO3	minus35_31A_32C	minus10_7A	O2_rightSym	ACAGGTTTCCCGACTGGCAGTGAGCGCAACGCAATTGGAAAGCGAATGTAAGTTAGCTCATTCATTAGGCACCCCAGGCTTTGCAATTTATGCTTCCGGCTCGTATAAAGTGTGGAAATGTGAGCCGCTCACATTTACACACAGGAAACA	0.122587163466629	0.28073425323789	0.218051908703424	0.162613674765059	0.324526420737787	1.08080129401518	0.636829591683841	0.472801448196879	0.702663857376483	0.55481551994036	1.26648197846379	11.5	11
COMBO-lacOscram-minus35_31A_32C-minus10_12A-lacOscram	COMBO	lacOscram	minus35_31A_32C	minus10_12A	lacOscram	ACAGGTTTCCCGACTTTAACGGTGTGCATAATAGAAGGAAAGCGAATGTAAGTTAGCTCATTCATTAGGCACCCCAGGCTTTGCAATTTATGCTTCCGGCTCGAATAATGTGTGGTTAACGGTGTGCATAATAGAAACACACAGGAAACA	0.269995761562104	0.45368730213806	0.529869763516777	0.337522529817233	0.71476291347564	1.74665477252453	1.54750649582689	0.981351298574497	1.23070884300009	1.2644288972007	0.973331790917415	15	13.5
COMBO-O3_rightSym-minus35cons-minus10_7A-lacO3	COMBO	O3_rightSym	minus35cons	minus10_7A	lacO3	ACAGGTTTCCCGACTAATTGCGTTGGCAACGCAATTGGAAAGCGAATGTAAGTTAGCTCATTCATTAGGCACCCCAGGCTTTGACATTTATGCTTCCGGCTCGTATAAAGTGTGGGGCAGTGAGCGCAACGCAATTACACACAGGAAACA	0.614049547828301	0.511994847093692	1.00342718742568	1.20601500843869	1.62558049535604	1.97113350752768	2.93055048154561	3.50650487027494	1.79835700144186	3.21852767591027	0.558751448652137	11	10
COMBO-lacO2-minus35_30C_33T-minus10_12A-lacOscram	COMBO	lacO2	minus35_30C_33T	minus10_12A	lacOscram	ACAGGTTTCCCGACTAAATTGTAGCGAGTAACAACCGGAAAGCGAATGTAAGTTAGCTCATTCATTAGGCACCCCAGGCTTTTACCTTTATGCTTCCGGCTCGAATAATGTGTGGTTAACGGTGTGCATAATAGAAACACACAGGAAACA	0.210990862217124	0.268028176915291	0.75302107650033	0.466565878882517	0.558558558558559	1.03188405797101	2.19922910800689	1.35654657293497	0.795221308264787	1.77788784047093	0.447284294409791	4	4
COMBO-O3_leftSym-minus35cons-minus10_12A-lacO2	COMBO	O3_leftSym	minus35cons	minus10_12A	lacO2	ACAGGTTTCCCGACTGGCAGTGAGCGGCTCACTGCCGGAAAGCGAATGTAAGTTAGCTCATTCATTAGGCACCCCAGGCTTTGACATTTATGCTTCCGGCTCGAATAATGTGTGGAAATTGTAGCGAGTAACAACCACACACAGGAAACA	0.5249230766357	0.519264013744169	0.718726863618749	1.01276500953153	1.38963495365992	1.99911913675402	2.09907144501573	2.94462789726292	1.69437704520697	2.52184967113933	0.67187868674245	9	9.5
COMBO-lacOsym-minus35_33T-minus10_12A-O3_rightSym	COMBO	lacOsym	minus35_33T	minus10_12A	O3_rightSym	ACAGGTTTCCCGACTAAATTGTGAGCGCTCACAATTGGAAAGCGAATGTAAGTTAGCTCATTCATTAGGCACCCCAGGCTTTTACATTTATGCTTCCGGCTCGAATAATGTGTGGAATTGCGTTGGCAACGCAATTACACACAGGAAACA	0.147229366809794	0.172227911085619	0.271297555394149	0.225749545918874	0.389762011674899	0.663061763999039	0.792335698659111	0.656369843399945	0.526411887836969	0.724352771029528	0.726734139622018	10	10
COMBO-O2_rightSym-minus35cons-minus10_12A-lacO1	COMBO	O2_rightSym	minus35cons	minus10_12A	lacO1	ACAGGTTTCCCGACTAAATGTGAGCCGCTCACATTTGGAAAGCGAATGTAAGTTAGCTCATTCATTAGGCACCCCAGGCTTTGACATTTATGCTTCCGGCTCGAATAATGTGTGGAATTGTGAGCGGATAACAATTACACACAGGAAACA	0.593447601602554	0.848916929480082	0.584846369415256	0.339855776339528	1.5710407239819	3.26825282384042	1.70806794055202	0.988135244244105	2.41964677391116	1.34810159239806	1.79485491861707	12	12
COMBO-O1_rightSym-minus35_30C_33T-minus10_12A-O2_leftSym	COMBO	O1_rightSym	minus35_30C_33T	minus10_12A	O2_leftSym	ACAGGTTTCCCGACTAATTGTTATCGGATAACAATTGGAAAGCGAATGTAAGTTAGCTCATTCATTAGGCACCCCAGGCTTTTACCTTTATGCTTCCGGCTCGAATAATGTGTGGGGTTGTTACTCAGTAACAACCACACACAGGAAACA	0.19293425043833	0.156633526255397	0.306202287651967	0.325504160849771	0.510757080610022	0.60302480338778	0.894276408665978	0.94640772903159	0.556890941998901	0.920342068848784	0.605091259921968	13	12.5
COMBO-lacO3-minus35cons-minus10cons-O3_leftSym	COMBO	lacO3	minus35cons	minus10cons	O3_leftSym	ACAGGTTTCCCGACTGGCAGTGAGCGCAACGCAATTGGAAAGCGAATGTAAGTTAGCTCATTCATTAGGCACCCCAGGCTTTGACATTTATGCTTCCGGCTCGTATAATGTGTGGGGCAGTGAGCGGCTCACTGCCACACACAGGAAACA	2.88616882672242	4.32896057762003	4.3445730299419	4.05383304849599	7.64058823529412	16.666103762079	12.6885047012436	11.7865741540274	12.1533459986866	12.2375394276355	0.993120068830274	4.5	4.5
COMBO-O2_rightSym-minus35cons-minus10_12G-lacOsym	COMBO	O2_rightSym	minus35cons	minus10_12G	lacOsym	ACAGGTTTCCCGACTAAATGTGAGCCGCTCACATTTGGAAAGCGAATGTAAGTTAGCTCATTCATTAGGCACCCCAGGCTTTGACATTTATGCTTCCGGCTCGGATAATGTGTGGAAATTGTGAGCGCTCACAATTACACACAGGAAACA	1.26099069148123	1.39446686444394	0.535968718945393	0.625765616796142	3.33823529411765	5.3685703620754	1.56531874667303	1.81942195378393	4.35340282809652	1.69237035022848	2.57237006516262	7.5	6.5
COMBO-O1_rightSym-minus35cons-minus10_7A-lacOscram	COMBO	O1_rightSym	minus35cons	minus10_7A	lacOscram	ACAGGTTTCCCGACTAATTGTTATCGGATAACAATTGGAAAGCGAATGTAAGTTAGCTCATTCATTAGGCACCCCAGGCTTTGACATTTATGCTTCCGGCTCGTATAAAGTGTGGTTAACGGTGTGCATAATAGAAACACACAGGAAACA	1.16466042233875	1.25749758312022	1.91617221701607	1.16977275310285	3.08321905449296	4.84125110983737	5.59625998146148	3.40113002505687	3.96223508216517	4.49869500325917	0.880752102397394	19	19.5
COMBO-O3_rightSym-minus35_31A_32C-minus10cons-O2_leftSym	COMBO	O3_rightSym	minus35_31A_32C	minus10cons	O2_leftSym	ACAGGTTTCCCGACTAATTGCGTTGGCAACGCAATTGGAAAGCGAATGTAAGTTAGCTCATTCATTAGGCACCCCAGGCTTTGCAATTTATGCTTCCGGCTCGTATAATGTGTGGGGTTGTTACTCAGTAACAACCACACACAGGAAACA	2.6637446701851	2.42755519738895	2.63639569271701	3.24071294723352	7.05176218397327	9.34586630726521	7.69970234378252	9.42241651482319	8.19881424561924	8.56105942930286	0.957686874308602	14	15
COMBO-O3_leftSym-minus35cons-minus10_12A-lacO1	COMBO	O3_leftSym	minus35cons	minus10_12A	lacO1	ACAGGTTTCCCGACTGGCAGTGAGCGGCTCACTGCCGGAAAGCGAATGTAAGTTAGCTCATTCATTAGGCACCCCAGGCTTTGACATTTATGCTTCCGGCTCGAATAATGTGTGGAATTGTGAGCGGATAACAATTACACACAGGAAACA	0.39251372691789	0.536692748393895	0.291308483876468	0.439549081068401	1.0391061452514	2.0662181770215	0.850778440529086	1.27799486963812	1.55266216113645	1.0643866550836	1.45873884618978	9	9.5
COMBO-lacOsym-minus35_31A_32C-minus10_7A-O2_rightSym	COMBO	lacOsym	minus35_31A_32C	minus10_7A	O2_rightSym	ACAGGTTTCCCGACTAAATTGTGAGCGCTCACAATTGGAAAGCGAATGTAAGTTAGCTCATTCATTAGGCACCCCAGGCTTTGCAATTTATGCTTCCGGCTCGTATAAAGTGTGGAAATGTGAGCCGCTCACATTTACACACAGGAAACA	0.632147789907784	0.440232964895167	0.684981355741938	0.501605213983799	1.6734921816828	1.69485680011996	2.00051629761924	1.45842391137946	1.68417449090138	1.72947010449935	0.973809542310024	8.5	9
COMBO-O3_leftSym-minus35_33T-minus10_12G-O1_rightSym	COMBO	O3_leftSym	minus35_33T	minus10_12G	O1_rightSym	ACAGGTTTCCCGACTGGCAGTGAGCGGCTCACTGCCGGAAAGCGAATGTAAGTTAGCTCATTCATTAGGCACCCCAGGCTTTTACATTTATGCTTCCGGCTCGGATAATGTGTGGAATTGTTATCGGATAACAATTACACACAGGAAACA	0.297396643886994	0.500789488446991	0.586457516438439	0.618785143920762	0.787301587301587	1.92799389778795	1.71277336187585	1.79912613493999	1.35764774254477	1.75594974840792	0.773170043035522	11.5	12
COMBO-O2_leftSym-minus35_31A_32C-minus10_12G-O1_rightSym	COMBO	O2_leftSym	minus35_31A_32C	minus10_12G	O1_rightSym	ACAGGTTTCCCGACTGGTTGTTACTCAGTAACAACCGGAAAGCGAATGTAAGTTAGCTCATTCATTAGGCACCCCAGGCTTTGCAATTTATGCTTCCGGCTCGGATAATGTGTGGAATTGTTATCGGATAACAATTACACACAGGAAACA	0.339159090707342	0.214870967900024	0.400084927295947	0.570406695003036	0.897859797513777	0.827233647031486	1.16846452940376	1.65846514352665	0.862546722272632	1.4134648364652	0.61023571299424	7	8
COMBO-O3_leftSym-minus35_33T-minus10_7A-O1_rightSym	COMBO	O3_leftSym	minus35_33T	minus10_7A	O1_rightSym	ACAGGTTTCCCGACTGGCAGTGAGCGGCTCACTGCCGGAAAGCGAATGTAAGTTAGCTCATTCATTAGGCACCCCAGGCTTTTACATTTATGCTTCCGGCTCGTATAAAGTGTGGAATTGTTATCGGATAACAATTACACACAGGAAACA	0.174501854280751	0.27589724619816	0.380179294973826	0.320231928967857	0.461960784313726	1.06217925766798	1.11032930931198	0.931078643869473	0.762070020990852	1.02070397659073	0.746612179895936	7.5	8.5
COMBO-lacOsym-minus35_31A_32C-minus10_12G-O3_leftSym	COMBO	lacOsym	minus35_31A_32C	minus10_12G	O3_leftSym	ACAGGTTTCCCGACTAAATTGTGAGCGCTCACAATTGGAAAGCGAATGTAAGTTAGCTCATTCATTAGGCACCCCAGGCTTTGCAATTTATGCTTCCGGCTCGGATAATGTGTGGGGCAGTGAGCGGCTCACTGCCACACACAGGAAACA	0.389124633506938	0.44695353884102	0.626292175121849	0.521905454591163	1.03013415892673	1.72073039742213	1.82911212531555	1.51744713419128	1.37543227817443	1.67327962975341	0.821997861993408	10.5	11
COMBO-O2_leftSym-minus35_33T-minus10cons-lacOsym	COMBO	O2_leftSym	minus35_33T	minus10cons	lacOsym	ACAGGTTTCCCGACTGGTTGTTACTCAGTAACAACCGGAAAGCGAATGTAAGTTAGCTCATTCATTAGGCACCCCAGGCTTTTACATTTATGCTTCCGGCTCGTATAATGTGTGGAAATTGTGAGCGCTCACAATTACACACAGGAAACA	1.16463666220983	0.792749387111248	0.459176901607019	0.737949470324211	3.08315615402788	3.05201290379601	1.34104507729291	2.14559801793727	3.06758452891194	1.74332154761509	1.75962061222067	6.5	5.5
COMBO-O1_rightSym-minus35_31A_32C-minus10_7A-lacO1	COMBO	O1_rightSym	minus35_31A_32C	minus10_7A	lacO1	ACAGGTTTCCCGACTAATTGTTATCGGATAACAATTGGAAAGCGAATGTAAGTTAGCTCATTCATTAGGCACCCCAGGCTTTGCAATTTATGCTTCCGGCTCGTATAAAGTGTGGAATTGTGAGCGGATAACAATTACACACAGGAAACA	0.163449551288839	0.187863060957705	0.219491036502638	0.309157806253306	0.432701894317049	0.723255666306901	0.641032623770116	0.898880483016676	0.577978780311975	0.769956553393396	0.750664148210278	8	8.5
COMBO-lacO2-minus35_31A_32C-minus10_7A-lacO3	COMBO	lacO2	minus35_31A_32C	minus10_7A	lacO3	ACAGGTTTCCCGACTAAATTGTAGCGAGTAACAACCGGAAAGCGAATGTAAGTTAGCTCATTCATTAGGCACCCCAGGCTTTGCAATTTATGCTTCCGGCTCGTATAAAGTGTGGGGCAGTGAGCGCAACGCAATTACACACAGGAAACA	0.110951373262222	0.191481734672874	0.282639509382838	0.313396011473628	0.293722858270825	0.737187230371009	0.825460343017703	0.91120312174198	0.515455044320917	0.868331732379842	0.593615348949884	7.5	7.5
COMBO-lacO1-minus35_30C_33T-minus10_12A-lacO2	COMBO	lacO1	minus35_30C_33T	minus10_12A	lacO2	ACAGGTTTCCCGACTAATTGTGAGCGGATAACAATTGGAAAGCGAATGTAAGTTAGCTCATTCATTAGGCACCCCAGGCTTTTACCTTTATGCTTCCGGCTCGAATAATGTGTGGAAATTGTAGCGAGTAACAACCACACACAGGAAACA	0.63364606409575	0.494065327649233	0.952564146592513	0.879848978039066	1.67745858033136	1.90210649143278	2.78200287323442	2.55817274661822	1.78978253588207	2.67008780992632	0.670308492937338	5	5
COMBO-lacOscram-minus35cons-minus10cons-O2_rightSym	COMBO	lacOscram	minus35cons	minus10cons	O2_rightSym	ACAGGTTTCCCGACTTTAACGGTGTGCATAATAGAAGGAAAGCGAATGTAAGTTAGCTCATTCATTAGGCACCCCAGGCTTTGACATTTATGCTTCCGGCTCGTATAATGTGTGGAAATGTGAGCCGCTCACATTTACACACAGGAAACA	12.3216098692754	10.0386257548801	17.2668928113076	13.3121953234047	32.6191408262079	38.6477944207778	50.4286725305834	38.7053870880105	35.6334676234928	44.5670298092969	0.799547732392512	16	17
COMBO-lacO2-minus35cons-minus10_12G-lacO3	COMBO	lacO2	minus35cons	minus10_12G	lacO3	ACAGGTTTCCCGACTAAATTGTAGCGAGTAACAACCGGAAAGCGAATGTAAGTTAGCTCATTCATTAGGCACCCCAGGCTTTGACATTTATGCTTCCGGCTCGGATAATGTGTGGGGCAGTGAGCGCAACGCAATTACACACAGGAAACA	0.854693556655852	0.783461282432319	0.820739057795157	1.38077398561595	2.26264017312611	3.01625454712898	2.39700226502288	4.01461894871385	2.63944736012754	3.20581060686836	0.823332281224785	8	8
COMBO-O1_rightSym-minus35_33T-minus10cons-O2_rightSym	COMBO	O1_rightSym	minus35_33T	minus10cons	O2_rightSym	ACAGGTTTCCCGACTAATTGTTATCGGATAACAATTGGAAAGCGAATGTAAGTTAGCTCATTCATTAGGCACCCCAGGCTTTTACATTTATGCTTCCGGCTCGTATAATGTGTGGAAATGTGAGCCGCTCACATTTACACACAGGAAACA	1.74044868075749	1.35392943344824	1.10675242629888	1.37962684577745	4.60750999428898	5.21250494657697	3.23231610273882	4.01128362419263	4.91000747043297	3.62179986346572	1.35568161011927	15	13
COMBO-lacOscram-minus35_31A_32C-minus10_12A-O1_rightSym	COMBO	lacOscram	minus35_31A_32C	minus10_12A	O1_rightSym	ACAGGTTTCCCGACTTTAACGGTGTGCATAATAGAAGGAAAGCGAATGTAAGTTAGCTCATTCATTAGGCACCCCAGGCTTTGCAATTTATGCTTCCGGCTCGAATAATGTGTGGAATTGTTATCGGATAACAATTACACACAGGAAACA	0.270559778285734	0.286394799955944	0.290270753274449	0.346335440862792	0.716256041494754	1.10259388308169	0.84774770551057	1.00697495606327	0.909424962288221	0.927361330786919	0.98065870561642	12	11
COMBO-O3_leftSym-minus35_30C_33T-minus10_7A-O2_leftSym	COMBO	O3_leftSym	minus35_30C_33T	minus10_7A	O2_leftSym	ACAGGTTTCCCGACTGGCAGTGAGCGGCTCACTGCCGGAAAGCGAATGTAAGTTAGCTCATTCATTAGGCACCCCAGGCTTTTACCTTTATGCTTCCGGCTCGTATAAAGTGTGGGGTTGTTACTCAGTAACAACCACACACAGGAAACA	0.748365445543899	0.781253875787022	1.00450347857118	1.03029306147711	1.98115653040877	3.00775623268698	2.93369383422159	2.99559094422631	2.49445638154788	2.96464238922395	0.841402116698753	8.5	9
COMBO-lacOscram-minus35_31A_32C-minus10_12A-lacO1	COMBO	lacOscram	minus35_31A_32C	minus10_12A	lacO1	ACAGGTTTCCCGACTTTAACGGTGTGCATAATAGAAGGAAAGCGAATGTAAGTTAGCTCATTCATTAGGCACCCCAGGCTTTGCAATTTATGCTTCCGGCTCGAATAATGTGTGGAATTGTGAGCGGATAACAATTACACACAGGAAACA	0.135347698611109	0.153142836241705	0.16623016392392	0.19297979543384	0.358307533539732	0.589585964912281	0.485482048961059	0.561091352776326	0.473946749226006	0.523286700868693	0.905711435890156	9.5	9.5
COMBO-lacOsym-minus35_31A_32C-minus10cons-O2_rightSym	COMBO	lacOsym	minus35_31A_32C	minus10cons	O2_rightSym	ACAGGTTTCCCGACTAAATTGTGAGCGCTCACAATTGGAAAGCGAATGTAAGTTAGCTCATTCATTAGGCACCCCAGGCTTTGCAATTTATGCTTCCGGCTCGTATAATGTGTGGAAATGTGAGCCGCTCACATTTACACACAGGAAACA	2.3448432678154	3.1271500765792	0.580044675085082	0.58699570402997	6.20753079993059	12.039242843952	1.69404439424207	1.70669791056434	9.12338682194129	1.7003711524032	5.36552670224194	3.5	3.5
COMBO-lacOscram-minus35_31A_32C-minus10_12A-O3_leftSym	COMBO	lacOscram	minus35_31A_32C	minus10_12A	O3_leftSym	ACAGGTTTCCCGACTTTAACGGTGTGCATAATAGAAGGAAAGCGAATGTAAGTTAGCTCATTCATTAGGCACCCCAGGCTTTGCAATTTATGCTTCCGGCTCGAATAATGTGTGGGGCAGTGAGCGGCTCACTGCCACACACAGGAAACA	0.50686983492671	0.479828055782378	0.514419843255304	0.675045059634466	1.34184239733629	1.8472942920682	1.50238436655884	1.96270259714899	1.59456834470225	1.73254348185392	0.920362669914621	4	5
COMBO-lacOsym-minus35_33T-minus10_7A-O3_rightSym	COMBO	lacOsym	minus35_33T	minus10_7A	O3_rightSym	ACAGGTTTCCCGACTAAATTGTGAGCGCTCACAATTGGAAAGCGAATGTAAGTTAGCTCATTCATTAGGCACCCCAGGCTTTTACATTTATGCTTCCGGCTCGTATAAAGTGTGGAATTGCGTTGGCAACGCAATTACACACAGGAAACA	0.392902711994471	0.275598978904973	0.482730336660212	0.557774364277931	1.04013590995965	1.0610309557678	1.40983385569373	1.62173647190933	1.05058343286372	1.51578516380153	0.693095207653901	8.5	7.5
COMBO-lacO2-minus35_30C_33T-minus10cons-lacO3	COMBO	lacO2	minus35_30C_33T	minus10cons	lacO3	ACAGGTTTCCCGACTAAATTGTAGCGAGTAACAACCGGAAAGCGAATGTAAGTTAGCTCATTCATTAGGCACCCCAGGCTTTTACCTTTATGCTTCCGGCTCGTATAATGTGTGGGGCAGTGAGCGCAACGCAATTACACACAGGAAACA	0.255082909241732	0.289854704640065	0.475668212811006	0.514967561448311	0.675283946431599	1.11591420084355	1.38920863175484	1.4972751164928	0.895599073637574	1.44324187412382	0.620546763293772	18.5	17.5
COMBO-O3_leftSym-minus35_33T-minus10_12G-O3_rightSym	COMBO	O3_leftSym	minus35_33T	minus10_12G	O3_rightSym	ACAGGTTTCCCGACTGGCAGTGAGCGGCTCACTGCCGGAAAGCGAATGTAAGTTAGCTCATTCATTAGGCACCCCAGGCTTTTACATTTATGCTTCCGGCTCGGATAATGTGTGGAATTGCGTTGGCAACGCAATTACACACAGGAAACA	0.294780195119173	0.251673815022523	0.128583244339524	0.303618467601709	0.780375032108914	0.968921254919269	0.37553266778094	0.882774781326384	0.874648143514091	0.629153724553662	1.39019783143554	13.5	15
COMBO-lacO1-minus35_31A_32C-minus10cons-O3_leftSym	COMBO	lacO1	minus35_31A_32C	minus10cons	O3_leftSym	ACAGGTTTCCCGACTAATTGTGAGCGGATAACAATTGGAAAGCGAATGTAAGTTAGCTCATTCATTAGGCACCCCAGGCTTTGCAATTTATGCTTCCGGCTCGTATAATGTGTGGGGCAGTGAGCGGCTCACTGCCACACACAGGAAACA	1.83104877076737	2.57571860687525	3.12259330716242	1.60293003766853	4.84735666418466	9.91628193290243	9.11966252723615	4.66054066032829	7.38181929854355	6.89010159378222	1.07136581341632	10	9
COMBO-O3_rightSym-minus35cons-minus10_7A-lacOsym	COMBO	O3_rightSym	minus35cons	minus10_7A	lacOsym	ACAGGTTTCCCGACTAATTGCGTTGGCAACGCAATTGGAAAGCGAATGTAAGTTAGCTCATTCATTAGGCACCCCAGGCTTTGACATTTATGCTTCCGGCTCGTATAAAGTGTGGAAATTGTGAGCGCTCACAATTACACACAGGAAACA	0.200543436798331	0.246661818706285	0.11247045565678	0.166760143190332	0.53090096798213	0.949625525802811	0.328474603952311	0.484857360955779	0.74026324689247	0.406665982454045	1.82032252224619	5.5	5
COMBO-lacO3-minus35cons-minus10_7A-lacOsym	COMBO	lacO3	minus35cons	minus10_7A	lacOsym	ACAGGTTTCCCGACTGGCAGTGAGCGCAACGCAATTGGAAAGCGAATGTAAGTTAGCTCATTCATTAGGCACCCCAGGCTTTGACATTTATGCTTCCGGCTCGTATAAAGTGTGGAAATTGTGAGCGCTCACAATTACACACAGGAAACA	0.461023340671275	0.467736455488939	0.360550449962094	0.273137398930176	1.22047244094488	1.80074273274427	1.05300245797472	0.794150663881707	1.51060758684458	0.923576560928214	1.63560624072831	11	10.5
COMBO-O1_rightSym-minus35cons-minus10_12A-O1_rightSym	COMBO	O1_rightSym	minus35cons	minus10_12A	O1_rightSym	ACAGGTTTCCCGACTAATTGTTATCGGATAACAATTGGAAAGCGAATGTAAGTTAGCTCATTCATTAGGCACCCCAGGCTTTGACATTTATGCTTCCGGCTCGAATAATGTGTGGAATTGTTATCGGATAACAATTACACACAGGAAACA	0.734920257789014	0.832907065768822	0.837857192753242	0.684278699922578	1.94556292880441	3.20661630739626	2.44699648410845	1.9895495305736	2.57608961810034	2.21827300734103	1.16130413595404	14.5	15.5
COMBO-lacO3-minus35_31A_32C-minus10_12A-O1_rightSym	COMBO	lacO3	minus35_31A_32C	minus10_12A	O1_rightSym	ACAGGTTTCCCGACTGGCAGTGAGCGCAACGCAATTGGAAAGCGAATGTAAGTTAGCTCATTCATTAGGCACCCCAGGCTTTGCAATTTATGCTTCCGGCTCGAATAATGTGTGGAATTGTTATCGGATAACAATTACACACAGGAAACA	0.208572214682575	0.170126301925338	0.344425653452161	0.272690168476609	0.552155644866642	0.654970760233918	1.00590932479159	0.792850335318137	0.60356320255028	0.899379830054865	0.671088212544705	9	10.5
COMBO-lacO2-minus35cons-minus10cons-lacOscram	COMBO	lacO2	minus35cons	minus10cons	lacOscram	ACAGGTTTCCCGACTAAATTGTAGCGAGTAACAACCGGAAAGCGAATGTAAGTTAGCTCATTCATTAGGCACCCCAGGCTTTGACATTTATGCTTCCGGCTCGTATAATGTGTGGTTAACGGTGTGCATAATAGAAACACACAGGAAACA	2.96361942507617	2.03995129543443	3.41198909587715	4.7038131683899	7.84562410329986	7.85362660382299	9.9648548626671	13.6764001015009	7.84962535356142	11.820627482084	0.664061646935305	5	3
COMBO-O3_rightSym-minus35cons-minus10_7A-O3_rightSym	COMBO	O3_rightSym	minus35cons	minus10_7A	O3_rightSym	ACAGGTTTCCCGACTAATTGCGTTGGCAACGCAATTGGAAAGCGAATGTAAGTTAGCTCATTCATTAGGCACCCCAGGCTTTGACATTTATGCTTCCGGCTCGTATAAAGTGTGGAATTGCGTTGGCAACGCAATTACACACAGGAAACA	0.55982090130983	0.709745665844767	0.790380613870392	1.19074620669859	1.48202036998545	2.73245614035088	2.30833917757859	3.46211062369401	2.10723825516816	2.8852249006363	0.730354938605805	9	10.5
COMBO-O2_leftSym-minus35_31A_32C-minus10_12A-lacO3	COMBO	O2_leftSym	minus35_31A_32C	minus10_12A	lacO3	ACAGGTTTCCCGACTGGTTGTTACTCAGTAACAACCGGAAAGCGAATGTAAGTTAGCTCATTCATTAGGCACCCCAGGCTTTGCAATTTATGCTTCCGGCTCGAATAATGTGTGGGGCAGTGAGCGCAACGCAATTACACACAGGAAACA	0.267631908593508	0.301517624454008	0.396423062114107	0.352055177901658	0.708505058074185	1.16081537938346	1.15776990112731	1.02360516849275	0.934660218728825	1.09068753481003	0.856945906960988	13	10
COMBO-O2_rightSym-minus35_30C_33T-minus10_12A-O1_rightSym	COMBO	O2_rightSym	minus35_30C_33T	minus10_12A	O1_rightSym	ACAGGTTTCCCGACTAAATGTGAGCCGCTCACATTTGGAAAGCGAATGTAAGTTAGCTCATTCATTAGGCACCCCAGGCTTTTACCTTTATGCTTCCGGCTCGAATAATGTGTGGAATTGTTATCGGATAACAATTACACACAGGAAACA	0.176021267145514	0.309638122536493	0.335002252517042	0.301771530335882	0.465983143626727	1.19207855704836	0.9783878937458	0.877404786365794	0.829030850337543	0.927896340055797	0.893452010261934	12	12.5
COMBO-O2_leftSym-minus35_30C_33T-minus10_12G-O2_leftSym	COMBO	O2_leftSym	minus35_30C_33T	minus10_12G	O2_leftSym	ACAGGTTTCCCGACTGGTTGTTACTCAGTAACAACCGGAAAGCGAATGTAAGTTAGCTCATTCATTAGGCACCCCAGGCTTTTACCTTTATGCTTCCGGCTCGGATAATGTGTGGGGTTGTTACTCAGTAACAACCACACACAGGAAACA	0.374460884760001	0.279391944650004	0.564679253228523	0.392652531749778	0.991314646664035	1.07563352826511	1.64916904605022	1.14164252125588	1.03347408746457	1.39540578365305	0.740626203195909	10.5	13
COMBO-lacO2-minus35_30C_33T-minus10_12A-O3_leftSym	COMBO	lacO2	minus35_30C_33T	minus10_12A	O3_leftSym	ACAGGTTTCCCGACTAAATTGTAGCGAGTAACAACCGGAAAGCGAATGTAAGTTAGCTCATTCATTAGGCACCCCAGGCTTTTACCTTTATGCTTCCGGCTCGAATAATGTGTGGGGCAGTGAGCGGCTCACTGCCACACACAGGAAACA	0.1429632867742	0.181415789242042	0.248559707001484	0.208195520641172	0.378468368479467	0.698434257687229	0.725928874734607	0.605331278623806	0.538451313083348	0.665630076679207	0.80893477014989	6.5	6.5
COMBO-O3_leftSym-minus35_31A_32C-minus10_12G-O3_rightSym	COMBO	O3_leftSym	minus35_31A_32C	minus10_12G	O3_rightSym	ACAGGTTTCCCGACTGGCAGTGAGCGGCTCACTGCCGGAAAGCGAATGTAAGTTAGCTCATTCATTAGGCACCCCAGGCTTTGCAATTTATGCTTCCGGCTCGGATAATGTGTGGAATTGCGTTGGCAACGCAATTACACACAGGAAACA	0.138520186453978	0.283292939544009	0.337321270477157	0.376769335609935	0.366706097429831	1.09065200314218	0.985160681333073	1.09546191468781	0.728679050286007	1.04031129801044	0.700443272777658	12.5	14.5
COMBO-lacOsym-minus35cons-minus10cons-lacOsym	COMBO	lacOsym	minus35cons	minus10cons	lacOsym	ACAGGTTTCCCGACTAAATTGTGAGCGCTCACAATTGGAAAGCGAATGTAAGTTAGCTCATTCATTAGGCACCCCAGGCTTTGACATTTATGCTTCCGGCTCGTATAATGTGTGGAAATTGTGAGCGCTCACAATTACACACAGGAAACA	2.37379040641022	1.88551301416874	0.54732792307541	0.457179346407958	6.2841628959276	7.25905329361139	1.59849377078076	1.32925510342031	6.77160809476949	1.46387443710053	4.62581210734296	12	11
COMBO-O3_leftSym-minus35cons-minus10cons-O2_leftSym	COMBO	O3_leftSym	minus35cons	minus10cons	O2_leftSym	ACAGGTTTCCCGACTGGCAGTGAGCGGCTCACTGCCGGAAAGCGAATGTAAGTTAGCTCATTCATTAGGCACCCCAGGCTTTGACATTTATGCTTCCGGCTCGTATAATGTGTGGGGTTGTTACTCAGTAACAACCACACACAGGAAACA	3.44920850700375	3.07598339504887	3.94715705593947	4.60014013190427	9.13112971621181	11.8422557824494	11.5278349599994	13.374969352456	10.4866927493306	12.4514021562277	0.842209786315962	8.5	8.5
COMBO-lacO1-minus35cons-minus10cons-lacO2	COMBO	lacO1	minus35cons	minus10cons	lacO2	ACAGGTTTCCCGACTAATTGTGAGCGGATAACAATTGGAAAGCGAATGTAAGTTAGCTCATTCATTAGGCACCCCAGGCTTTGACATTTATGCTTCCGGCTCGTATAATGTGTGGAAATTGTAGCGAGTAACAACCACACACAGGAAACA	4.78379513496547	5.65179958792515	3.79058103330552	5.09840373500267	12.6641963872163	21.7589134125637	11.070548228806	14.8236774852073	17.21155489989	12.9471128570067	1.32937397626649	8.5	8.5
COMBO-lacOscram-minus35_33T-minus10_7A-O2_leftSym	COMBO	lacOscram	minus35_33T	minus10_7A	O2_leftSym	ACAGGTTTCCCGACTTTAACGGTGTGCATAATAGAAGGAAAGCGAATGTAAGTTAGCTCATTCATTAGGCACCCCAGGCTTTTACATTTATGCTTCCGGCTCGTATAAAGTGTGGGGTTGTTACTCAGTAACAACCACACACAGGAAACA	0.21082712571067	0.35576223851868	0.396913731428349	0.31755505299982	0.558125097004501	1.36965220067713	1.15920292109443	0.923295590961038	0.963888648840816	1.04124925602773	0.925704045655658	9	6.5
COMBO-lacO1-minus35cons-minus10_12A-O3_rightSym	COMBO	lacO1	minus35cons	minus10_12A	O3_rightSym	ACAGGTTTCCCGACTAATTGTGAGCGGATAACAATTGGAAAGCGAATGTAAGTTAGCTCATTCATTAGGCACCCCAGGCTTTGACATTTATGCTTCCGGCTCGAATAATGTGTGGAATTGCGTTGGCAACGCAATTACACACAGGAAACA	0.407874553157035	0.56928942452334	0.663447589906145	0.555664693139831	1.07977103885032	2.191712409859	1.93762604645764	1.61560257467865	1.63574172435466	1.77661431056814	0.920707277108203	9	8.5
COMBO-lacOsym-minus35cons-minus10_12G-lacO3	COMBO	lacOsym	minus35cons	minus10_12G	lacO3	ACAGGTTTCCCGACTAAATTGTGAGCGCTCACAATTGGAAAGCGAATGTAAGTTAGCTCATTCATTAGGCACCCCAGGCTTTGACATTTATGCTTCCGGCTCGGATAATGTGTGGGGCAGTGAGCGCAACGCAATTACACACAGGAAACA	0.937725576962019	0.509383530045586	0.359905458101696	0.915605262267607	2.48245180425111	1.96108017483983	1.05111873264739	2.66213462430052	2.22176598954547	1.85662667847396	1.19666813759869	5.5	7.5
COMBO-O1_rightSym-minus35_30C_33T-minus10_12A-lacO2	COMBO	O1_rightSym	minus35_30C_33T	minus10_12A	lacO2	ACAGGTTTCCCGACTAATTGTTATCGGATAACAATTGGAAAGCGAATGTAAGTTAGCTCATTCATTAGGCACCCCAGGCTTTTACCTTTATGCTTCCGGCTCGAATAATGTGTGGAAATTGTAGCGAGTAACAACCACACACAGGAAACA	0.244363982114162	0.210874976283351	0.438026407051648	0.35544003324761	0.646907606230153	0.811849443428391	1.27927418571164	1.03344668097203	0.729378524829272	1.15636043334184	0.630753616086117	16	15.5
COMBO-lacOsym-minus35_30C_33T-minus10cons-O3_leftSym	COMBO	lacOsym	minus35_30C_33T	minus10cons	O3_leftSym	ACAGGTTTCCCGACTAAATTGTGAGCGCTCACAATTGGAAAGCGAATGTAAGTTAGCTCATTCATTAGGCACCCCAGGCTTTTACCTTTATGCTTCCGGCTCGTATAATGTGTGGGGCAGTGAGCGGCTCACTGCCACACACAGGAAACA	0.551819617709557	0.345412791579955	0.638713798177188	0.397295872849553	1.46083847903802	1.32980777302107	1.86538998770812	1.15514309800392	1.39532312602955	1.51026654285602	0.923891966374951	6	5.5
COMBO-O1_rightSym-minus35cons-minus10cons-lacO3	COMBO	O1_rightSym	minus35cons	minus10cons	lacO3	ACAGGTTTCCCGACTAATTGTTATCGGATAACAATTGGAAAGCGAATGTAAGTTAGCTCATTCATTAGGCACCCCAGGCTTTGACATTTATGCTTCCGGCTCGTATAATGTGTGGGGCAGTGAGCGCAACGCAATTACACACAGGAAACA	2.24871400607246	1.5148911206143	3.08341021673364	2.07159066713644	5.95304668952783	5.83219277508191	9.00522669575436	6.02317774878612	5.89261973230487	7.51420222227024	0.784197651061426	4	4
COMBO-lacOscram-minus35_30C_33T-minus10cons-O3_leftSym	COMBO	lacOscram	minus35_30C_33T	minus10cons	O3_leftSym	ACAGGTTTCCCGACTTTAACGGTGTGCATAATAGAAGGAAAGCGAATGTAAGTTAGCTCATTCATTAGGCACCCCAGGCTTTTACCTTTATGCTTCCGGCTCGTATAATGTGTGGGGCAGTGAGCGGCTCACTGCCACACACAGGAAACA	0.28721246241113	0.376689429019779	0.366369277392316	0.533111332761594	0.760340885470796	1.45021997718755	1.06999658344925	1.55002837580551	1.10528043132917	1.31001247962738	0.843717482480442	9	7.5
COMBO-lacOscram-minus35_30C_33T-minus10cons-O2_leftSym	COMBO	lacOscram	minus35_30C_33T	minus10cons	O2_leftSym	ACAGGTTTCCCGACTTTAACGGTGTGCATAATAGAAGGAAAGCGAATGTAAGTTAGCTCATTCATTAGGCACCCCAGGCTTTTACCTTTATGCTTCCGGCTCGTATAATGTGTGGGGTTGTTACTCAGTAACAACCACACACAGGAAACA	0.596768407799803	0.603751662149342	1.11285344973133	0.631658420640946	1.57983193277311	2.32438888446532	3.25013439327545	1.8365553602812	1.95211040861922	2.54334487677832	0.767536650826518	13.5	13
COMBO-O3_rightSym-minus35_33T-minus10cons-O3_rightSym	COMBO	O3_rightSym	minus35_33T	minus10cons	O3_rightSym	ACAGGTTTCCCGACTAATTGCGTTGGCAACGCAATTGGAAAGCGAATGTAAGTTAGCTCATTCATTAGGCACCCCAGGCTTTTACATTTATGCTTCCGGCTCGTATAATGTGTGGAATTGCGTTGGCAACGCAATTACACACAGGAAACA	2.5370702389448	1.995271505151	3.1964700685917	3.40941112752635	6.71641549181656	7.68161348252521	9.33542265561881	9.91290874474091	7.19901448717089	9.62416570017986	0.748014395371055	11.5	11
COMBO-lacO2-minus35_33T-minus10_12A-O3_rightSym	COMBO	lacO2	minus35_33T	minus10_12A	O3_rightSym	ACAGGTTTCCCGACTAAATTGTAGCGAGTAACAACCGGAAAGCGAATGTAAGTTAGCTCATTCATTAGGCACCCCAGGCTTTTACATTTATGCTTCCGGCTCGAATAATGTGTGGAATTGCGTTGGCAACGCAATTACACACAGGAAACA	0.078430353995387	0.011424477518628	0.0125100827682408	0.193556773096089	0.207629586488061	0.0439831974301952	0.0365362126321287	0.56276892309557	0.125806391959128	0.299652567863849	0.419840860553845	4.5	4
COMBO-O1_rightSym-minus35_31A_32C-minus10_7A-O2_rightSym	COMBO	O1_rightSym	minus35_31A_32C	minus10_7A	O2_rightSym	ACAGGTTTCCCGACTAATTGTTATCGGATAACAATTGGAAAGCGAATGTAAGTTAGCTCATTCATTAGGCACCCCAGGCTTTGCAATTTATGCTTCCGGCTCGTATAAAGTGTGGAAATGTGAGCCGCTCACATTTACACACAGGAAACA	0.153660539700661	0.162227580764518	0.279329609272958	0.277810897855564	0.406787330316742	0.624561403508772	0.815793643248725	0.807738924913642	0.515674366912757	0.811766284081183	0.63524979667816	9	10
COMBO-O3_rightSym-minus35cons-minus10_12G-O1_rightSym	COMBO	O3_rightSym	minus35cons	minus10_12G	O1_rightSym	ACAGGTTTCCCGACTAATTGCGTTGGCAACGCAATTGGAAAGCGAATGTAAGTTAGCTCATTCATTAGGCACCCCAGGCTTTGACATTTATGCTTCCGGCTCGGATAATGTGTGGAATTGTTATCGGATAACAATTACACACAGGAAACA	0.71011124040703	1.08475528056115	1.54792983007851	1.28377931725584	1.87988572912609	4.1762089855377	4.52079290433954	3.73260564488629	3.02804735733189	4.12669927461292	0.733769813555392	9.5	10.5
COMBO-O3_rightSym-minus35_31A_32C-minus10_12A-lacOscram	COMBO	O3_rightSym	minus35_31A_32C	minus10_12A	lacOscram	ACAGGTTTCCCGACTAATTGCGTTGGCAACGCAATTGGAAAGCGAATGTAAGTTAGCTCATTCATTAGGCACCCCAGGCTTTGCAATTTATGCTTCCGGCTCGAATAATGTGTGGTTAACGGTGTGCATAATAGAAACACACAGGAAACA	0.196354173600845	0.353390490261889	0.277993440447131	0.325025941586907	0.519810682893847	1.36052118600595	0.811891307090183	0.945017300087874	0.940165934449899	0.878454303589028	1.07025024592485	11.5	11.5
COMBO-lacO1-minus35_33T-minus10_12G-lacO2	COMBO	lacO1	minus35_33T	minus10_12G	lacO2	ACAGGTTTCCCGACTAATTGTGAGCGGATAACAATTGGAAAGCGAATGTAAGTTAGCTCATTCATTAGGCACCCCAGGCTTTTACATTTATGCTTCCGGCTCGGATAATGTGTGGAAATTGTAGCGAGTAACAACCACACACAGGAAACA	0.18900634088496	0.23443292017994	0.304192538890907	0.475794654508765	0.500358680057389	0.902545380793023	0.888406854528603	1.38337936228973	0.701452030425206	1.13589310840917	0.617533485529812	5	5
COMBO-O2_rightSym-minus35_33T-minus10cons-lacO3	COMBO	O2_rightSym	minus35_33T	minus10cons	lacO3	ACAGGTTTCCCGACTAAATGTGAGCCGCTCACATTTGGAAAGCGAATGTAAGTTAGCTCATTCATTAGGCACCCCAGGCTTTTACATTTATGCTTCCGGCTCGTATAATGTGTGGGGCAGTGAGCGCAACGCAATTACACACAGGAAACA	2.41898468279276	2.71124441080858	3.09179411557788	2.41367855625114	6.4038062283737	10.4380439287194	9.02971221807536	7.01780289096879	8.42092507854657	8.02375755452207	1.04949894377113	10	10.5
COMBO-O3_leftSym-minus35_31A_32C-minus10cons-O2_rightSym	COMBO	O3_leftSym	minus35_31A_32C	minus10cons	O2_rightSym	ACAGGTTTCCCGACTGGCAGTGAGCGGCTCACTGCCGGAAAGCGAATGTAAGTTAGCTCATTCATTAGGCACCCCAGGCTTTGCAATTTATGCTTCCGGCTCGTATAATGTGTGGAAATGTGAGCCGCTCACATTTACACACAGGAAACA	3.65737347349871	4.15471732904466	3.75801282501188	4.22694455500013	9.68220724822437	15.9952831323851	10.9754314333932	12.2898981893089	12.8387451903048	11.6326648113511	1.10368048925271	9	8.5
COMBO-lacOscram-minus35_30C_33T-minus10_12G-lacO2	COMBO	lacOscram	minus35_30C_33T	minus10_12G	lacO2	ACAGGTTTCCCGACTTTAACGGTGTGCATAATAGAAGGAAAGCGAATGTAAGTTAGCTCATTCATTAGGCACCCCAGGCTTTTACCTTTATGCTTCCGGCTCGGATAATGTGTGGAAATTGTAGCGAGTAACAACCACACACAGGAAACA	0.155426752800669	0.123376962717352	0.140550529365482	0.147203257047763	0.411463046757164	0.474990064157156	0.410483617222114	0.427995451256074	0.44322655545716	0.419239534239094	1.05721555163351	8	9
COMBO-O1_rightSym-minus35_33T-minus10_12G-O2_rightSym	COMBO	O1_rightSym	minus35_33T	minus10_12G	O2_rightSym	ACAGGTTTCCCGACTAATTGTTATCGGATAACAATTGGAAAGCGAATGTAAGTTAGCTCATTCATTAGGCACCCCAGGCTTTTACATTTATGCTTCCGGCTCGGATAATGTGTGGAAATGTGAGCCGCTCACATTTACACACAGGAAACA	0.0800957103491819	0.371198701749321	1.03643660402704	0.126453861772414	0.21203830369357	1.42908117752007	3.02695584401623	0.367666305201361	0.820559740606821	1.6973110746088	0.483446878349007	3.5	4
COMBO-O1_rightSym-minus35cons-minus10_12A-O3_rightSym	COMBO	O1_rightSym	minus35cons	minus10_12A	O3_rightSym	ACAGGTTTCCCGACTAATTGTTATCGGATAACAATTGGAAAGCGAATGTAAGTTAGCTCATTCATTAGGCACCCCAGGCTTTGACATTTATGCTTCCGGCTCGAATAATGTGTGGAATTGCGTTGGCAACGCAATTACACACAGGAAACA	0.232669139041001	0.24141009042339	0.305973436913811	0.384632189863418	0.615947712418301	0.929406850459482	0.893608040647543	1.11832326926564	0.772677281438891	1.00596565495659	0.768095091151231	13.5	12.5
COMBO-lacOscram-minus35_31A_32C-minus10_12G-O2_rightSym	COMBO	lacOscram	minus35_31A_32C	minus10_12G	O2_rightSym	ACAGGTTTCCCGACTTTAACGGTGTGCATAATAGAAGGAAAGCGAATGTAAGTTAGCTCATTCATTAGGCACCCCAGGCTTTGCAATTTATGCTTCCGGCTCGGATAATGTGTGGAAATGTGAGCCGCTCACATTTACACACAGGAAACA	0.299403226356402	0.290442782994191	0.636174048313258	0.450605525740654	0.792613636363637	1.1181782489203	1.85797254349292	1.31014163134498	0.955395942641967	1.58405708741895	0.603132267283801	12.5	12.5
COMBO-lacO1-minus35cons-minus10_12A-O2_leftSym	COMBO	lacO1	minus35cons	minus10_12A	O2_leftSym	ACAGGTTTCCCGACTAATTGTGAGCGGATAACAATTGGAAAGCGAATGTAAGTTAGCTCATTCATTAGGCACCCCAGGCTTTGACATTTATGCTTCCGGCTCGAATAATGTGTGGGGTTGTTACTCAGTAACAACCACACACAGGAAACA	0.275815062318614	0.286543281241676	0.488518732099802	0.574122991222296	0.730168415914084	1.10316552250191	1.42673910328463	1.66927032480635	0.916666969207995	1.54800471404549	0.592160321535725	8	9
COMBO-O2_rightSym-minus35_33T-minus10_12G-O2_rightSym	COMBO	O2_rightSym	minus35_33T	minus10_12G	O2_rightSym	ACAGGTTTCCCGACTAAATGTGAGCCGCTCACATTTGGAAAGCGAATGTAAGTTAGCTCATTCATTAGGCACCCCAGGCTTTTACATTTATGCTTCCGGCTCGGATAATGTGTGGAAATGTGAGCCGCTCACATTTACACACAGGAAACA	0.207834558750894	0.22840706317026	0.199703638336917	0.238166289749865	0.550202839756592	0.879346380391412	0.583242711408006	0.692471693220779	0.714774610074002	0.637857202314392	1.12058719017442	5.5	5.5
COMBO-O1_rightSym-minus35_31A_32C-minus10cons-lacO1	COMBO	O1_rightSym	minus35_31A_32C	minus10cons	lacO1	ACAGGTTTCCCGACTAATTGTTATCGGATAACAATTGGAAAGCGAATGTAAGTTAGCTCATTCATTAGGCACCCCAGGCTTTGCAATTTATGCTTCCGGCTCGTATAATGTGTGGAATTGTGAGCGGATAACAATTACACACAGGAAACA	5.3602661599871	4.61440500125262	1.16969273883051	1.58794213575738	14.1902948229652	17.7650387829155	3.41613588110403	4.616963133781	15.9776668029403	4.01654950744252	3.97795838774907	10.5	11.5
COMBO-O3_rightSym-minus35_31A_32C-minus10cons-lacO3	COMBO	O3_rightSym	minus35_31A_32C	minus10cons	lacO3	ACAGGTTTCCCGACTAATTGCGTTGGCAACGCAATTGGAAAGCGAATGTAAGTTAGCTCATTCATTAGGCACCCCAGGCTTTGCAATTTATGCTTCCGGCTCGTATAATGTGTGGGGCAGTGAGCGCAACGCAATTACACACAGGAAACA	1.5924405208133	1.03031373464763	1.26290732727202	1.49152572209339	4.2156862745098	3.96661399457072	3.688372930755	4.33663111326586	4.09115013454026	4.01250202201043	1.019600765831	7	5
COMBO-lacO3-minus35cons-minus10_12G-O1_rightSym	COMBO	lacO3	minus35cons	minus10_12G	O1_rightSym	ACAGGTTTCCCGACTGGCAGTGAGCGCAACGCAATTGGAAAGCGAATGTAAGTTAGCTCATTCATTAGGCACCCCAGGCTTTGACATTTATGCTTCCGGCTCGGATAATGTGTGGAATTGTTATCGGATAACAATTACACACAGGAAACA	0.648304102591025	0.560422551731972	0.54732792307541	0.837542650872031	1.71626297577855	2.15757575757576	1.59849377078076	2.43516653092717	1.93691936667715	2.01683015085396	0.960378029779565	4	5.5
COMBO-O3_leftSym-minus35_33T-minus10_7A-O3_rightSym	COMBO	O3_leftSym	minus35_33T	minus10_7A	O3_rightSym	ACAGGTTTCCCGACTGGCAGTGAGCGGCTCACTGCCGGAAAGCGAATGTAAGTTAGCTCATTCATTAGGCACCCCAGGCTTTTACATTTATGCTTCCGGCTCGTATAAAGTGTGGAATTGCGTTGGCAACGCAATTACACACAGGAAACA	0.223443737819754	0.153313977425808	0.286622491428714	0.323136797661819	0.591525200684301	0.590244842876422	0.837092806338211	0.939524588697366	0.590885021780361	0.888308697517789	0.665179822545336	9.5	9
COMBO-O3_leftSym-minus35cons-minus10_12G-lacOsym	COMBO	O3_leftSym	minus35cons	minus10_12G	lacOsym	ACAGGTTTCCCGACTGGCAGTGAGCGGCTCACTGCCGGAAAGCGAATGTAAGTTAGCTCATTCATTAGGCACCCCAGGCTTTGACATTTATGCTTCCGGCTCGGATAATGTGTGGAAATTGTGAGCGCTCACAATTACACACAGGAAACA	0.429024773773473	0.416210702836082	0.1369106004738	0.147120442275866	1.13576226338286	1.60237328013912	0.399853054785714	0.427754666192076	1.36906777176099	0.413803860488895	3.30849444020045	6	5.5
COMBO-O2_leftSym-minus35_30C_33T-minus10_7A-lacO3	COMBO	O2_leftSym	minus35_30C_33T	minus10_7A	lacO3	ACAGGTTTCCCGACTGGTTGTTACTCAGTAACAACCGGAAAGCGAATGTAAGTTAGCTCATTCATTAGGCACCCCAGGCTTTTACCTTTATGCTTCCGGCTCGTATAAAGTGTGGGGCAGTGAGCGCAACGCAATTACACACAGGAAACA	0.309386650653874	0.300421445860219	0.406849648288874	0.301005936601415	0.819042871385843	1.15659519168291	1.18822117603619	0.875178812277762	0.987819031534377	1.03169999415697	0.957467322990097	10	10
COMBO-O1_rightSym-minus35_33T-minus10cons-O1_rightSym	COMBO	O1_rightSym	minus35_33T	minus10cons	O1_rightSym	ACAGGTTTCCCGACTAATTGTTATCGGATAACAATTGGAAAGCGAATGTAAGTTAGCTCATTCATTAGGCACCCCAGGCTTTTACATTTATGCTTCCGGCTCGTATAATGTGTGGAATTGTTATCGGATAACAATTACACACAGGAAACA	0.773903398000955	0.805949388446327	0.817871094729147	1.29940678975797	2.04876344837222	3.102831706131	2.38862626061571	3.77804273153561	2.57579757725161	3.08333449607566	0.83539349380678	13.5	15
COMBO-lacOsym-minus35cons-minus10_7A-lacO3	COMBO	lacOsym	minus35cons	minus10_7A	lacO3	ACAGGTTTCCCGACTAAATTGTGAGCGCTCACAATTGGAAAGCGAATGTAAGTTAGCTCATTCATTAGGCACCCCAGGCTTTGACATTTATGCTTCCGGCTCGTATAAAGTGTGGGGCAGTGAGCGCAACGCAATTACACACAGGAAACA	0.449648418376935	0.377273443638415	0.470527957263266	0.307434900853686	1.19035947712418	1.45246838025296	1.37419630344695	0.893871112376576	1.32141392868857	1.13403370791176	1.16523337839918	7	7.5
COMBO-O1_rightSym-minus35_31A_32C-minus10_7A-lacOscram	COMBO	O1_rightSym	minus35_31A_32C	minus10_7A	lacOscram	ACAGGTTTCCCGACTAATTGTTATCGGATAACAATTGGAAAGCGAATGTAAGTTAGCTCATTCATTAGGCACCCCAGGCTTTGCAATTTATGCTTCCGGCTCGTATAAAGTGTGGTTAACGGTGTGCATAATAGAAACACACAGGAAACA	0.410138950398712	0.369563668073274	0.635272285231076	0.575961950194821	1.0857656039515	1.42278644685415	1.8553389072233	1.67461712277178	1.25427602540283	1.76497801499754	0.710646826614765	14	13.5
COMBO-lacO3-minus35_31A_32C-minus10cons-lacOscram	COMBO	lacO3	minus35_31A_32C	minus10cons	lacOscram	ACAGGTTTCCCGACTGGCAGTGAGCGCAACGCAATTGGAAAGCGAATGTAAGTTAGCTCATTCATTAGGCACCCCAGGCTTTGCAATTTATGCTTCCGGCTCGTATAATGTGTGGTTAACGGTGTGCATAATAGAAACACACAGGAAACA	1.426847868649	0.978959539096231	1.44882396059689	2.95594265243664	3.77731092436975	3.76890502117362	4.23135012545841	8.59444304962758	3.77310797277169	6.41289658754299	0.588362516261516	6.5	5.5
COMBO-lacOscram-minus35_30C_33T-minus10_7A-lacOsym	COMBO	lacOscram	minus35_30C_33T	minus10_7A	lacOsym	ACAGGTTTCCCGACTTTAACGGTGTGCATAATAGAAGGAAAGCGAATGTAAGTTAGCTCATTCATTAGGCACCCCAGGCTTTTACCTTTATGCTTCCGGCTCGTATAAAGTGTGGAAATTGTGAGCGCTCACAATTACACACAGGAAACA	0.559978498685863	0.280105175420751	1.31936906086096	1.32074033406743	1.48243757934829	1.07837940174176	3.85327175214578	3.84007029876977	1.28040849054503	3.84667102545778	0.332861448788085	3.5	3
COMBO-lacO3-minus35cons-minus10_12A-lacOsym	COMBO	lacO3	minus35cons	minus10_12A	lacOsym	ACAGGTTTCCCGACTGGCAGTGAGCGCAACGCAATTGGAAAGCGAATGTAAGTTAGCTCATTCATTAGGCACCCCAGGCTTTGACATTTATGCTTCCGGCTCGAATAATGTGTGGAAATTGTGAGCGCTCACAATTACACACAGGAAACA	0.427675886358983	0.257171833101356	0.301178369878515	0.323519166622171	1.13219133807369	0.990088123534643	0.87960384962559	0.940636331596364	1.06113973080417	0.910120090610977	1.16593375066779	11	13.5
COMBO-O2_rightSym-minus35cons-minus10_12G-O2_leftSym	COMBO	O2_rightSym	minus35cons	minus10_12G	O2_leftSym	ACAGGTTTCCCGACTAAATGTGAGCCGCTCACATTTGGAAAGCGAATGTAAGTTAGCTCATTCATTAGGCACCCCAGGCTTTGACATTTATGCTTCCGGCTCGGATAATGTGTGGGGTTGTTACTCAGTAACAACCACACACAGGAAACA	1.0380404061254	1.05186270108607	1.11675049322574	1.40351484348364	2.74801641586867	4.04957555178268	3.26151586951234	4.08073829906133	3.39879598382568	3.67112708428684	0.925818122279997	19	20.5
COMBO-O2_rightSym-minus35_33T-minus10_12G-lacO2	COMBO	O2_rightSym	minus35_33T	minus10_12G	lacO2	ACAGGTTTCCCGACTAAATGTGAGCCGCTCACATTTGGAAAGCGAATGTAAGTTAGCTCATTCATTAGGCACCCCAGGCTTTTACATTTATGCTTCCGGCTCGGATAATGTGTGGAAATTGTAGCGAGTAACAACCACACACAGGAAACA	0.190905594229347	0.2549290554871	0.291978096146429	0.366379868958304	0.50538659548098	0.981453634085213	0.852734070777872	1.06525440055358	0.743420114783097	0.958994235665728	0.77520811610199	19	18.5
COMBO-lacOscram-minus35cons-minus10_12A-lacOscram	COMBO	lacOscram	minus35cons	minus10_12A	lacOscram	ACAGGTTTCCCGACTTTAACGGTGTGCATAATAGAAGGAAAGCGAATGTAAGTTAGCTCATTCATTAGGCACCCCAGGCTTTGACATTTATGCTTCCGGCTCGAATAATGTGTGGTTAACGGTGTGCATAATAGAAACACACAGGAAACA	0.334324186796418	0.426914686222416	0.724411980298442	0.820775538836859	0.885060300270736	1.64358264081256	2.1156750627292	2.38641592699573	1.26432147054165	2.25104549486246	0.561659670329717	6	5
COMBO-lacO2-minus35cons-minus10_12G-lacO2	COMBO	lacO2	minus35cons	minus10_12G	lacO2	ACAGGTTTCCCGACTAAATTGTAGCGAGTAACAACCGGAAAGCGAATGTAAGTTAGCTCATTCATTAGGCACCCCAGGCTTTGACATTTATGCTTCCGGCTCGGATAATGTGTGGAAATTGTAGCGAGTAACAACCACACACAGGAAACA	0.61640011857041	0.817292212652808	1.04290786154469	1.0045067329527	1.63180318856515	3.14650054574981	3.04585541846688	2.92061684695166	2.38915186715748	2.98323613270927	0.800859121060502	10	10
COMBO-O3_leftSym-minus35_30C_33T-minus10_7A-O1_rightSym	COMBO	O3_leftSym	minus35_30C_33T	minus10_7A	O1_rightSym	ACAGGTTTCCCGACTGGCAGTGAGCGGCTCACTGCCGGAAAGCGAATGTAAGTTAGCTCATTCATTAGGCACCCCAGGCTTTTACCTTTATGCTTCCGGCTCGTATAAAGTGTGGAATTGTTATCGGATAACAATTACACACAGGAAACA	0.247666735821291	0.234575649507294	0.393625089931492	0.260145823376919	0.655651024454726	0.903094875697615	1.14959830798147	0.756377483091015	0.779372950076171	0.952987895536244	0.817820408555787	11	11.5
COMBO-lacOsym-minus35_30C_33T-minus10cons-lacO3	COMBO	lacOsym	minus35_30C_33T	minus10cons	lacO3	ACAGGTTTCCCGACTAAATTGTGAGCGCTCACAATTGGAAAGCGAATGTAAGTTAGCTCATTCATTAGGCACCCCAGGCTTTTACCTTTATGCTTCCGGCTCGTATAATGTGTGGGGCAGTGAGCGCAACGCAATTACACACAGGAAACA	0.508726500988712	0.463235042606086	0.527438136834618	0.457769037844268	1.34675757095291	1.78341270332117	1.54040482982298	1.33096963920876	1.56508513713704	1.43568723451587	1.09012959056142	12.5	12
COMBO-O2_rightSym-minus35_33T-minus10_7A-O1_rightSym	COMBO	O2_rightSym	minus35_33T	minus10_7A	O1_rightSym	ACAGGTTTCCCGACTAAATGTGAGCCGCTCACATTTGGAAAGCGAATGTAAGTTAGCTCATTCATTAGGCACCCCAGGCTTTTACATTTATGCTTCCGGCTCGTATAAAGTGTGGAATTGTTATCGGATAACAATTACACACAGGAAACA	0.133937826750576	0.241729838887527	0.214443668785594	0.220123389011239	0.354575163398693	0.930637852910422	0.626291578202406	0.640011716461629	0.642606508154557	0.633151647332017	1.01493301148687	5	5.5
COMBO-O2_rightSym-minus35_30C_33T-minus10_7A-O2_rightSym	COMBO	O2_rightSym	minus35_30C_33T	minus10_7A	O2_rightSym	ACAGGTTTCCCGACTAAATGTGAGCCGCTCACATTTGGAAAGCGAATGTAAGTTAGCTCATTCATTAGGCACCCCAGGCTTTTACCTTTATGCTTCCGGCTCGTATAAAGTGTGGAAATGTGAGCCGCTCACATTTACACACAGGAAACA	0.125451763528365	0.216410310308399	0.140972740510518	0.299929079847983	0.332109909731178	0.833159975036405	0.411716702282897	0.872047836772418	0.582634942383791	0.641882269527658	0.907697517198185	12	11.5
COMBO-O3_rightSym-minus35_33T-minus10_7A-lacOsym	COMBO	O3_rightSym	minus35_33T	minus10_7A	lacOsym	ACAGGTTTCCCGACTAATTGCGTTGGCAACGCAATTGGAAAGCGAATGTAAGTTAGCTCATTCATTAGGCACCCCAGGCTTTTACATTTATGCTTCCGGCTCGTATAAAGTGTGGAAATTGTGAGCGCTCACAATTACACACAGGAAACA	0.210952077132158	0.216866731230346	0.114880536849425	0.355407555174396	0.558455882352941	0.834917153996101	0.335513345465575	1.033352250537	0.696686518174521	0.68443279800129	1.0179034672345	9.5	10.5
COMBO-lacOscram-minus35_33T-minus10_7A-lacO2	COMBO	lacOscram	minus35_33T	minus10_7A	lacO2	ACAGGTTTCCCGACTTTAACGGTGTGCATAATAGAAGGAAAGCGAATGTAAGTTAGCTCATTCATTAGGCACCCCAGGCTTTTACATTTATGCTTCCGGCTCGTATAAAGTGTGGAAATTGTAGCGAGTAACAACCACACACAGGAAACA	0.187860847909899	0.257845161480029	0.304381010104594	0.415394137327661	0.497326203208556	0.992680376437783	0.888957292480604	1.20776404558082	0.74500328982317	1.04836066903071	0.710636436324898	8.5	7
COMBO-O3_rightSym-minus35_33T-minus10_7A-lacO3	COMBO	O3_rightSym	minus35_33T	minus10_7A	lacO3	ACAGGTTTCCCGACTAATTGCGTTGGCAACGCAATTGGAAAGCGAATGTAAGTTAGCTCATTCATTAGGCACCCCAGGCTTTTACATTTATGCTTCCGGCTCGTATAAAGTGTGGGGCAGTGAGCGCAACGCAATTACACACAGGAAACA	0.432974525659006	0.676720765474847	0.578275061893736	0.356390248875339	1.14621848739496	2.60531328320802	1.68887616593907	1.03620944569978	1.87576588530149	1.36254280581943	1.37666565577983	3.5	3.5
COMBO-O2_rightSym-minus35_31A_32C-minus10_12A-lacOsym	COMBO	O2_rightSym	minus35_31A_32C	minus10_12A	lacOsym	ACAGGTTTCCCGACTAAATGTGAGCCGCTCACATTTGGAAAGCGAATGTAAGTTAGCTCATTCATTAGGCACCCCAGGCTTTGCAATTTATGCTTCCGGCTCGAATAATGTGTGGAAATTGTGAGCGCTCACAATTACACACAGGAAACA	0.175838810526073	0.183402198192158	0.340874029647435	0.247638812637644	0.465500124100273	0.706081751140441	0.995536661003291	0.720013181019332	0.585790937620357	0.857774921011311	0.682919170602135	11.5	11
COMBO-O1_rightSym-minus35_30C_33T-minus10cons-lacO3	COMBO	O1_rightSym	minus35_30C_33T	minus10cons	lacO3	ACAGGTTTCCCGACTAATTGTTATCGGATAACAATTGGAAAGCGAATGTAAGTTAGCTCATTCATTAGGCACCCCAGGCTTTTACCTTTATGCTTCCGGCTCGTATAATGTGTGGGGCAGTGAGCGCAACGCAATTACACACAGGAAACA	2.33939923812328	1.66803817175365	2.13764030802787	2.23456243140634	6.19311875693674	6.42179496696608	6.24306667445801	6.49702034703829	6.30745686195141	6.37004351074815	0.990174847520092	8.5	9
COMBO-O3_leftSym-minus35_30C_33T-minus10_7A-O2_rightSym	COMBO	O3_leftSym	minus35_30C_33T	minus10_7A	O2_rightSym	ACAGGTTTCCCGACTGGCAGTGAGCGGCTCACTGCCGGAAAGCGAATGTAAGTTAGCTCATTCATTAGGCACCCCAGGCTTTTACCTTTATGCTTCCGGCTCGTATAAAGTGTGGAAATGTGAGCCGCTCACATTTACACACAGGAAACA	0.471013430266849	0.333009534902683	0.479055046620005	0.673175128721351	1.24691932108812	1.28205636501801	1.39910001956479	1.95726574784941	1.26448784305306	1.6781828837071	0.753486318642347	7	7.5
COMBO-lacO2-minus35_30C_33T-minus10cons-O3_leftSym	COMBO	lacO2	minus35_30C_33T	minus10cons	O3_leftSym	ACAGGTTTCCCGACTAAATTGTAGCGAGTAACAACCGGAAAGCGAATGTAAGTTAGCTCATTCATTAGGCACCCCAGGCTTTTACCTTTATGCTTCCGGCTCGTATAATGTGTGGGGCAGTGAGCGGCTCACTGCCACACACAGGAAACA	0.582547543613936	0.658042339193824	1.17349044252801	0.804150184133543	1.54218487394958	2.53340304403393	3.42722723136736	2.33807748441474	2.03779395899175	2.88265235789105	0.706916306925961	9	9
COMBO-O3_rightSym-minus35_31A_32C-minus10_12G-lacO3	COMBO	O3_rightSym	minus35_31A_32C	minus10_12G	lacO3	ACAGGTTTCCCGACTAATTGCGTTGGCAACGCAATTGGAAAGCGAATGTAAGTTAGCTCATTCATTAGGCACCCCAGGCTTTGCAATTTATGCTTCCGGCTCGGATAATGTGTGGGGCAGTGAGCGCAACGCAATTACACACAGGAAACA	0.277442641126194	0.294096783842109	0.247063812822286	0.392393867367861	0.734477124183007	1.13224581922643	0.721560054094581	1.14089045108377	0.933361471704718	0.931225252589177	1.00229398752837	5	5
COMBO-O3_leftSym-minus35_33T-minus10_7A-O2_leftSym	COMBO	O3_leftSym	minus35_33T	minus10_7A	O2_leftSym	ACAGGTTTCCCGACTGGCAGTGAGCGGCTCACTGCCGGAAAGCGAATGTAAGTTAGCTCATTCATTAGGCACCCCAGGCTTTTACATTTATGCTTCCGGCTCGTATAAAGTGTGGGGTTGTTACTCAGTAACAACCACACACAGGAAACA	0.267875653501153	0.193599116417587	0.295675616489007	0.492937730982648	0.709150326797386	0.74533895714897	0.863532831421647	1.4332230878873	0.727244641973178	1.14837795965447	0.633279867363523	16	16
COMBO-lacOsym-minus35cons-minus10_12A-O2_rightSym	COMBO	lacOsym	minus35cons	minus10_12A	O2_rightSym	ACAGGTTTCCCGACTAAATTGTGAGCGCTCACAATTGGAAAGCGAATGTAAGTTAGCTCATTCATTAGGCACCCCAGGCTTTGACATTTATGCTTCCGGCTCGAATAATGTGTGGAAATGTGAGCCGCTCACATTTACACACAGGAAACA	0.151541083980652	0.17726854851752	0.126716713373306	0.0744079061446441	0.401176470588235	0.682467758800976	0.370081387119604	0.216341988663086	0.541822114694606	0.293211687891345	1.84788716504162	6	6
COMBO-lacO2-minus35cons-minus10_12A-O2_rightSym	COMBO	lacO2	minus35cons	minus10_12A	O2_rightSym	ACAGGTTTCCCGACTAAATTGTAGCGAGTAACAACCGGAAAGCGAATGTAAGTTAGCTCATTCATTAGGCACCCCAGGCTTTGACATTTATGCTTCCGGCTCGAATAATGTGTGGAAATGTGAGCCGCTCACATTTACACACAGGAAACA	0.46692036247852	0.329438261279483	0.686318136979417	1.12420159387883	1.23608369522306	1.2683072869888	2.00442042235126	3.26863126621475	1.25219549110593	2.636525844283	0.474941481731032	12	8.5
COMBO-O2_rightSym-minus35_33T-minus10_12A-O1_rightSym	COMBO	O2_rightSym	minus35_33T	minus10_12A	O1_rightSym	ACAGGTTTCCCGACTAAATGTGAGCCGCTCACATTTGGAAAGCGAATGTAAGTTAGCTCATTCATTAGGCACCCCAGGCTTTTACATTTATGCTTCCGGCTCGAATAATGTGTGGAATTGTTATCGGATAACAATTACACACAGGAAACA	0.303391751381081	0.261399914885017	0.485644580172668	0.351487346969559	0.803172504957039	1.00636585313222	1.41834502405332	1.02195419241454	0.904769179044627	1.22014960823393	0.74152314842293	12	11.5
COMBO-O1_rightSym-minus35_30C_33T-minus10_7A-lacO2	COMBO	O1_rightSym	minus35_30C_33T	minus10_7A	lacO2	ACAGGTTTCCCGACTAATTGTTATCGGATAACAATTGGAAAGCGAATGTAAGTTAGCTCATTCATTAGGCACCCCAGGCTTTTACCTTTATGCTTCCGGCTCGTATAAAGTGTGGAAATTGTAGCGAGTAACAACCACACACAGGAAACA	0.057401925750247	0.110038087727871	0.11247045565678	0.0821793985641959	0.151960784313726	0.423636610907113	0.328474603952311	0.238937707479008	0.287798697610419	0.283706155715659	1.01442528409169	8	8
COMBO-O3_leftSym-minus35cons-minus10_12A-O2_leftSym	COMBO	O3_leftSym	minus35cons	minus10_12A	O2_leftSym	ACAGGTTTCCCGACTGGCAGTGAGCGGCTCACTGCCGGAAAGCGAATGTAAGTTAGCTCATTCATTAGGCACCCCAGGCTTTGACATTTATGCTTCCGGCTCGAATAATGTGTGGGGTTGTTACTCAGTAACAACCACACACAGGAAACA	0.829907360244536	0.520352617546568	0.649829299350285	0.480269212388158	2.19702338766832	2.00331016219795	1.89785326728002	1.39638919955264	2.10016677493313	1.64712123341633	1.27505294226408	8	9
COMBO-lacO1-minus35_30C_33T-minus10_12G-O3_rightSym	COMBO	lacO1	minus35_30C_33T	minus10_12G	O3_rightSym	ACAGGTTTCCCGACTAATTGTGAGCGGATAACAATTGGAAAGCGAATGTAAGTTAGCTCATTCATTAGGCACCCCAGGCTTTTACCTTTATGCTTCCGGCTCGGATAATGTGTGGAATTGCGTTGGCAACGCAATTACACACAGGAAACA	0.225083413286683	0.220806154763556	0.301726415863417	0.248288783274488	0.595865932579929	0.850083575632436	0.881204440525546	0.721902979394711	0.722974754106182	0.801553709960129	0.901966699327167	11	11.5
COMBO-O3_leftSym-minus35cons-minus10_7A-O3_rightSym	COMBO	O3_leftSym	minus35cons	minus10_7A	O3_rightSym	ACAGGTTTCCCGACTGGCAGTGAGCGGCTCACTGCCGGAAAGCGAATGTAAGTTAGCTCATTCATTAGGCACCCCAGGCTTTGACATTTATGCTTCCGGCTCGTATAAAGTGTGGAATTGCGTTGGCAACGCAATTACACACAGGAAACA	1.11411919524343	1.66575948908722	2.03856162690844	1.69246256028684	2.94942067736185	6.41302224633749	5.9537033003099	4.92085767496937	4.68122146184967	5.43728048763963	0.860949048424358	14	14.5
COMBO-lacO2-minus35_33T-minus10_12G-lacO3	COMBO	lacO2	minus35_33T	minus10_12G	lacO3	ACAGGTTTCCCGACTAAATTGTAGCGAGTAACAACCGGAAAGCGAATGTAAGTTAGCTCATTCATTAGGCACCCCAGGCTTTTACATTTATGCTTCCGGCTCGGATAATGTGTGGGGCAGTGAGCGCAACGCAATTACACACAGGAAACA	0.304671759751311	0.243951249269952	0.422389044577685	0.544756398918022	0.806561085972851	0.939190080464319	1.23360462373201	1.58388656240059	0.872875583218585	1.4087455930663	0.619611935266941	6	5.5
COMBO-O3_leftSym-minus35_30C_33T-minus10cons-O3_rightSym	COMBO	O3_leftSym	minus35_30C_33T	minus10cons	O3_rightSym	ACAGGTTTCCCGACTGGCAGTGAGCGGCTCACTGCCGGAAAGCGAATGTAAGTTAGCTCATTCATTAGGCACCCCAGGCTTTTACCTTTATGCTTCCGGCTCGTATAATGTGTGGAATTGCGTTGGCAACGCAATTACACACAGGAAACA	0.587860856619551	0.462131980812871	0.704278154327424	0.780158243844484	1.55625086914198	1.77916601593003	2.05687339367527	2.26832059508726	1.66770844253601	2.16259699438127	0.771160066747966	13.5	14
COMBO-lacOscram-minus35_31A_32C-minus10_12G-O3_rightSym	COMBO	lacOscram	minus35_31A_32C	minus10_12G	O3_rightSym	ACAGGTTTCCCGACTTTAACGGTGTGCATAATAGAAGGAAAGCGAATGTAAGTTAGCTCATTCATTAGGCACCCCAGGCTTTGCAATTTATGCTTCCGGCTCGGATAATGTGTGGAATTGCGTTGGCAACGCAATTACACACAGGAAACA	0.283486766882086	0.199770693935076	0.253477433245438	0.267976299665856	0.750477808451901	0.769098968227362	0.740291297033831	0.779144698301113	0.759788388339631	0.759717997667472	1.00009265368515	13	10
COMBO-lacO1-minus35_30C_33T-minus10cons-O3_rightSym	COMBO	lacO1	minus35_30C_33T	minus10cons	O3_rightSym	ACAGGTTTCCCGACTAATTGTGAGCGGATAACAATTGGAAAGCGAATGTAAGTTAGCTCATTCATTAGGCACCCCAGGCTTTTACCTTTATGCTTCCGGCTCGTATAATGTGTGGAATTGCGTTGGCAACGCAATTACACACAGGAAACA	0.892614368010751	0.866853888295686	1.50249234653124	1.1498727616978	2.36302837718002	3.33730848083635	4.38809085982819	3.34327053218823	2.85016842900818	3.86568069600821	0.737300530783965	18	18.5
COMBO-O2_rightSym-minus35_31A_32C-minus10_12A-lacO3	COMBO	O2_rightSym	minus35_31A_32C	minus10_12A	lacO3	ACAGGTTTCCCGACTAAATGTGAGCCGCTCACATTTGGAAAGCGAATGTAAGTTAGCTCATTCATTAGGCACCCCAGGCTTTGCAATTTATGCTTCCGGCTCGAATAATGTGTGGGGCAGTGAGCGCAACGCAATTACACACAGGAAACA	0.287589446183056	0.29495923775367	0.389897579610171	0.30618341732801	0.761338878985938	1.13556618819777	1.13871196036801	0.890232407180419	0.948452533591852	1.01447218377421	0.934922168159658	9.5	11
COMBO-O1_rightSym-minus35_33T-minus10_7A-O2_leftSym	COMBO	O1_rightSym	minus35_33T	minus10_7A	O2_leftSym	ACAGGTTTCCCGACTAATTGTTATCGGATAACAATTGGAAAGCGAATGTAAGTTAGCTCATTCATTAGGCACCCCAGGCTTTTACATTTATGCTTCCGGCTCGTATAAAGTGTGGGGTTGTTACTCAGTAACAACCACACACAGGAAACA	0.0939304239549497	0.250244672455906	0.184514910914109	0.409469647644007	0.248663101604278	0.963419186263531	0.538883406596693	1.1905385120806	0.606041143933905	0.864710959338645	0.700859792961826	6.5	7
COMBO-O1_rightSym-minus35cons-minus10_12A-lacO1	COMBO	O1_rightSym	minus35cons	minus10_12A	lacO1	ACAGGTTTCCCGACTAATTGTTATCGGATAACAATTGGAAAGCGAATGTAAGTTAGCTCATTCATTAGGCACCCCAGGCTTTGACATTTATGCTTCCGGCTCGAATAATGTGTGGAATTGTGAGCGGATAACAATTACACACAGGAAACA	1.45554883152412	1.32406334300452	0.905150256877714	0.737205689613112	3.85329131652661	5.09752321981424	2.64352865300512	2.14343546550828	4.47540726817043	2.3934820592567	1.86983113195353	13	15
COMBO-lacO2-minus35_30C_33T-minus10_7A-O2_leftSym	COMBO	lacO2	minus35_30C_33T	minus10_7A	O2_leftSym	ACAGGTTTCCCGACTAAATTGTAGCGAGTAACAACCGGAAAGCGAATGTAAGTTAGCTCATTCATTAGGCACCCCAGGCTTTTACCTTTATGCTTCCGGCTCGTATAAAGTGTGGGGTTGTTACTCAGTAACAACCACACACAGGAAACA	0.342175115835888	0.313160836285937	0.575660300785697	0.689504144991087	0.905844155844156	1.20564068398845	1.68123964829204	2.00474258244598	1.0557424199163	1.84299111536901	0.572841839069267	9.5	8.5
COMBO-lacOsym-minus35cons-minus10cons-lacO2	COMBO	lacOsym	minus35cons	minus10cons	lacO2	ACAGGTTTCCCGACTAAATTGTGAGCGCTCACAATTGGAAAGCGAATGTAAGTTAGCTCATTCATTAGGCACCCCAGGCTTTGACATTTATGCTTCCGGCTCGTATAATGTGTGGAAATTGTAGCGAGTAACAACCACACACAGGAAACA	13.6126159065586	15.7164773713813	8.15594846075457	11.3730417655807	36.0368360936608	60.5070057694572	23.8197838255163	33.0672720171842	48.271920931559	28.4435279213502	1.69711440384739	5.5	5.5
COMBO-lacOsym-minus35_33T-minus10_12G-O2_rightSym	COMBO	lacOsym	minus35_33T	minus10_12G	O2_rightSym	ACAGGTTTCCCGACTAAATTGTGAGCGCTCACAATTGGAAAGCGAATGTAAGTTAGCTCATTCATTAGGCACCCCAGGCTTTTACATTTATGCTTCCGGCTCGGATAATGTGTGGAAATGTGAGCCGCTCACATTTACACACAGGAAACA	0.108374835816466	0.136386019226807	0.182996327005196	0.129908885318108	0.286901960784314	0.525073746312684	0.534448319665325	0.377711832665879	0.405987853548499	0.456080076165602	0.890167921742509	8	7
COMBO-O2_rightSym-minus35_31A_32C-minus10_12G-O1_rightSym	COMBO	O2_rightSym	minus35_31A_32C	minus10_12G	O1_rightSym	ACAGGTTTCCCGACTAAATGTGAGCCGCTCACATTTGGAAAGCGAATGTAAGTTAGCTCATTCATTAGGCACCCCAGGCTTTGCAATTTATGCTTCCGGCTCGGATAATGTGTGGAATTGTTATCGGATAACAATTACACACAGGAAACA	0.161575791000695	0.215199852034565	0.26327489298436	0.268893241666424	0.427741466957153	0.828499820981024	0.768905182242065	0.781810719510013	0.628120643969089	0.775357950876039	0.810104085808891	8.5	9
COMBO-lacOscram-minus35_31A_32C-minus10_7A-O3_rightSym	COMBO	lacOscram	minus35_31A_32C	minus10_7A	O3_rightSym	ACAGGTTTCCCGACTTTAACGGTGTGCATAATAGAAGGAAAGCGAATGTAAGTTAGCTCATTCATTAGGCACCCCAGGCTTTGCAATTTATGCTTCCGGCTCGTATAAAGTGTGGAATTGCGTTGGCAACGCAATTACACACAGGAAACA	0.291515581967125	0.400023341812235	0.444491249606939	0.46901290272281	0.77173258381851	1.54005341521534	1.29815502500016	1.36366132768813	1.15589299951693	1.33090817634415	0.86849943524431	21	21.5
COMBO-lacOscram-minus35_33T-minus10_12G-O3_rightSym	COMBO	lacOscram	minus35_33T	minus10_12G	O3_rightSym	ACAGGTTTCCCGACTTTAACGGTGTGCATAATAGAAGGAAAGCGAATGTAAGTTAGCTCATTCATTAGGCACCCCAGGCTTTTACATTTATGCTTCCGGCTCGGATAATGTGTGGAATTGCGTTGGCAACGCAATTACACACAGGAAACA	0.405887165304973	0.318529039857273	0.496449742587607	0.69705739853559	1.07450980392157	1.22630777857887	1.44990194648385	2.02670376879516	1.15040879125022	1.7383028576395	0.661799977026095	8.5	8.5
COMBO-lacO2-minus35_30C_33T-minus10_12G-O3_rightSym	COMBO	lacO2	minus35_30C_33T	minus10_12G	O3_rightSym	ACAGGTTTCCCGACTAAATTGTAGCGAGTAACAACCGGAAAGCGAATGTAAGTTAGCTCATTCATTAGGCACCCCAGGCTTTTACCTTTATGCTTCCGGCTCGGATAATGTGTGGAATTGCGTTGGCAACGCAATTACACACAGGAAACA	0.216851719500933	0.386782379206958	0.527004420791769	0.273545964997448	0.574074074074074	1.48907691572255	1.53913814423369	0.795338575221693	1.03157549489831	1.16723835972769	0.883774497557613	12	11.5
COMBO-O2_leftSym-minus35_30C_33T-minus10_12G-lacOscram	COMBO	O2_leftSym	minus35_30C_33T	minus10_12G	lacOscram	ACAGGTTTCCCGACTGGTTGTTACTCAGTAACAACCGGAAAGCGAATGTAAGTTAGCTCATTCATTAGGCACCCCAGGCTTTTACCTTTATGCTTCCGGCTCGGATAATGTGTGGTTAACGGTGTGCATAATAGAAACACACAGGAAACA	0.139454985258269	0.184308050137417	0.249679192511385	0.400164608680133	0.369180801154818	0.709569198587019	0.729198378333112	1.16348398604517	0.539374999870918	0.946341182189141	0.569958287795528	13	12.5
COMBO-lacOscram-minus35_33T-minus10cons-lacO3	COMBO	lacOscram	minus35_33T	minus10cons	lacO3	ACAGGTTTCCCGACTTTAACGGTGTGCATAATAGAAGGAAAGCGAATGTAAGTTAGCTCATTCATTAGGCACCCCAGGCTTTTACATTTATGCTTCCGGCTCGTATAATGTGTGGGGCAGTGAGCGCAACGCAATTACACACAGGAAACA	2.08968808349214	0.740604173055409	1.06943336121647	2.01218674425568	5.53205551883675	2.8512585812357	3.12332423415226	5.85046004341983	4.19165705003622	4.48689213878604	0.934200538007651	4.5	4.5
COMBO-lacOsym-minus35_33T-minus10cons-lacOsym	COMBO	lacOsym	minus35_33T	minus10cons	lacOsym	ACAGGTTTCCCGACTAAATTGTGAGCGCTCACAATTGGAAAGCGAATGTAAGTTAGCTCATTCATTAGGCACCCCAGGCTTTTACATTTATGCTTCCGGCTCGTATAATGTGTGGAAATTGTGAGCGCTCACAATTACACACAGGAAACA	0.0420947455501812	0.0756501671958893	0.123590176178318	0.183072917593506	0.111437908496732	0.291246250340878	0.360950206305332	0.532286972106701	0.201342079418805	0.446618589206016	0.450814373348732	4.5	4
COMBO-O3_leftSym-minus35_33T-minus10_7A-lacO2	COMBO	O3_leftSym	minus35_33T	minus10_7A	lacO2	ACAGGTTTCCCGACTGGCAGTGAGCGGCTCACTGCCGGAAAGCGAATGTAAGTTAGCTCATTCATTAGGCACCCCAGGCTTTTACATTTATGCTTCCGGCTCGTATAAAGTGTGGAAATTGTAGCGAGTAACAACCACACACAGGAAACA	0.271096223592751	0.364054019825887	0.413385385610784	0.444380550586069	0.717676179382644	1.40157480314961	1.20730906641428	1.29204243229343	1.05962549126613	1.24967574935385	0.847920343988436	9	8
COMBO-lacOsym-minus35_31A_32C-minus10cons-O1_rightSym	COMBO	lacOsym	minus35_31A_32C	minus10cons	O1_rightSym	ACAGGTTTCCCGACTAAATTGTGAGCGCTCACAATTGGAAAGCGAATGTAAGTTAGCTCATTCATTAGGCACCCCAGGCTTTGCAATTTATGCTTCCGGCTCGTATAATGTGTGGAATTGTTATCGGATAACAATTACACACAGGAAACA	1.70689499966772	1.95249673133386	1.56415052405016	1.56727852976002	4.51868294487606	7.51693450103449	4.56816611001436	4.5568834212068	6.01780872295528	4.56252476561058	1.31896461545014	9	8
COMBO-lacOsym-minus35cons-minus10_7A-O1_rightSym	COMBO	lacOsym	minus35cons	minus10_7A	O1_rightSym	ACAGGTTTCCCGACTAAATTGTGAGCGCTCACAATTGGAAAGCGAATGTAAGTTAGCTCATTCATTAGGCACCCCAGGCTTTGACATTTATGCTTCCGGCTCGTATAAAGTGTGGAATTGTTATCGGATAACAATTACACACAGGAAACA	0.628044599385056	1.81986068165325	1.74173225344106	0.60167059663072	1.66262975778547	7.00629779577148	5.08680087405272	1.74936535832845	4.33446377677847	3.41808311619059	1.26809782835509	5	4.5
COMBO-O1_rightSym-minus35cons-minus10_7A-O1_rightSym	COMBO	O1_rightSym	minus35cons	minus10_7A	O1_rightSym	ACAGGTTTCCCGACTAATTGTTATCGGATAACAATTGGAAAGCGAATGTAAGTTAGCTCATTCATTAGGCACCCCAGGCTTTGACATTTATGCTTCCGGCTCGTATAAAGTGTGGAATTGTTATCGGATAACAATTACACACAGGAAACA	1.4687302654774	1.69304622878407	3.32467959648767	2.56082476987121	3.88818667963053	6.51807370775933	9.70986386911452	7.44563248769101	5.20313019369493	8.57774817840277	0.606584628678594	7	6.5
COMBO-lacOscram-minus35_30C_33T-minus10_12A-lacOsym	COMBO	lacOscram	minus35_30C_33T	minus10_12A	lacOsym	ACAGGTTTCCCGACTTTAACGGTGTGCATAATAGAAGGAAAGCGAATGTAAGTTAGCTCATTCATTAGGCACCCCAGGCTTTTACCTTTATGCTTCCGGCTCGAATAATGTGTGGAAATTGTGAGCGCTCACAATTACACACAGGAAACA	0.151866512221126	0.238375220715211	0.310537895264738	0.284973018139031	0.402037980546549	0.917722878625134	0.906938729496646	0.828562886041611	0.659880429585842	0.867750807769128	0.760449225374167	9.5	7
COMBO-O2_rightSym-minus35_31A_32C-minus10cons-lacOsym	COMBO	O2_rightSym	minus35_31A_32C	minus10cons	lacOsym	ACAGGTTTCCCGACTAAATGTGAGCCGCTCACATTTGGAAAGCGAATGTAAGTTAGCTCATTCATTAGGCACCCCAGGCTTTGCAATTTATGCTTCCGGCTCGTATAATGTGTGGAAATTGTGAGCGCTCACAATTACACACAGGAAACA	0.674472627565403	0.676554484802699	0.144345061387595	0.153766026419493	1.78553921568628	2.60467311777201	0.421565704476668	0.447076791540763	2.19510616672914	0.434321248008716	5.0541072461762	9.5	8.5
COMBO-O1_rightSym-minus35_31A_32C-minus10cons-O3_leftSym	COMBO	O1_rightSym	minus35_31A_32C	minus10cons	O3_leftSym	ACAGGTTTCCCGACTAATTGTTATCGGATAACAATTGGAAAGCGAATGTAAGTTAGCTCATTCATTAGGCACCCCAGGCTTTGCAATTTATGCTTCCGGCTCGTATAATGTGTGGGGCAGTGAGCGGCTCACTGCCACACACAGGAAACA	3.40319536032158	2.72243986110571	2.46273489375588	4.29985386955788	9.00931857891672	10.4811453922162	7.19251881876086	12.5018830027617	9.74523198556644	9.8472009107613	0.989644882224001	8.5	10
COMBO-lacOscram-minus35cons-minus10cons-lacO3	COMBO	lacOscram	minus35cons	minus10cons	lacO3	ACAGGTTTCCCGACTTTAACGGTGTGCATAATAGAAGGAAAGCGAATGTAAGTTAGCTCATTCATTAGGCACCCCAGGCTTTGACATTTATGCTTCCGGCTCGTATAATGTGTGGGGCAGTGAGCGCAACGCAATTACACACAGGAAACA	2.85393870841228	3.72306462330081	4.36063647066944	4.02511339906266	7.55526506899056	14.333459548151	12.7354186423339	11.7030713867269	10.9443623085708	12.2192450145304	0.895666000277133	11	9.5
COMBO-lacOsym-minus35cons-minus10_12G-lacO2	COMBO	lacOsym	minus35cons	minus10_12G	lacO2	ACAGGTTTCCCGACTAAATTGTGAGCGCTCACAATTGGAAAGCGAATGTAAGTTAGCTCATTCATTAGGCACCCCAGGCTTTGACATTTATGCTTCCGGCTCGGATAATGTGTGGAAATTGTAGCGAGTAACAACCACACACAGGAAACA	0.863324963283715	0.763928819473128	0.467877095532205	1.11975810931804	2.28549019607843	2.94105634456512	1.36645435244161	3.25571177504394	2.61327327032177	2.31108306374278	1.13075696469758	5	6
COMBO-lacO3-minus35_33T-minus10cons-lacO3	COMBO	lacO3	minus35_33T	minus10cons	lacO3	ACAGGTTTCCCGACTGGCAGTGAGCGCAACGCAATTGGAAAGCGAATGTAAGTTAGCTCATTCATTAGGCACCCCAGGCTTTTACATTTATGCTTCCGGCTCGTATAATGTGTGGGGCAGTGAGCGCAACGCAATTACACACAGGAAACA	1.86592589021056	1.84891728077208	2.71953561778094	1.69809471522956	4.93968726731199	7.11816305469556	7.94251592356688	4.93723324127542	6.02892516100377	6.43987458242115	0.936186735291532	4.5	5
COMBO-O1_rightSym-minus35_30C_33T-minus10cons-O1_rightSym	COMBO	O1_rightSym	minus35_30C_33T	minus10cons	O1_rightSym	ACAGGTTTCCCGACTAATTGTTATCGGATAACAATTGGAAAGCGAATGTAAGTTAGCTCATTCATTAGGCACCCCAGGCTTTTACCTTTATGCTTCCGGCTCGTATAATGTGTGGAATTGTTATCGGATAACAATTACACACAGGAAACA	0.312296007618707	0.387795013779725	0.537508934815066	0.536936490952648	0.826744845848308	1.49297546655483	1.56981701063789	1.56115007473351	1.15986015620157	1.5654835426857	0.740895783683392	11.5	12
COMBO-O1_rightSym-minus35_30C_33T-minus10cons-O2_rightSym	COMBO	O1_rightSym	minus35_30C_33T	minus10cons	O2_rightSym	ACAGGTTTCCCGACTAATTGTTATCGGATAACAATTGGAAAGCGAATGTAAGTTAGCTCATTCATTAGGCACCCCAGGCTTTTACCTTTATGCTTCCGGCTCGTATAATGTGTGGAAATGTGAGCCGCTCACATTTACACACAGGAAACA	0.368194449569359	0.289118460768448	0.294075293095807	0.612123944784678	0.974725440048142	1.11307972902553	0.858859020955534	1.77975860879056	1.04390258453684	1.31930881487304	0.791249609468645	12.5	11
COMBO-lacO3-minus35_30C_33T-minus10_7A-O1_rightSym	COMBO	lacO3	minus35_30C_33T	minus10_7A	O1_rightSym	ACAGGTTTCCCGACTGGCAGTGAGCGCAACGCAATTGGAAAGCGAATGTAAGTTAGCTCATTCATTAGGCACCCCAGGCTTTTACCTTTATGCTTCCGGCTCGTATAAAGTGTGGAATTGTTATCGGATAACAATTACACACAGGAAACA	0.25061436519044	0.315958790687032	0.366900939525925	0.589293143184687	0.663454317897372	1.21641255347862	1.07154932463585	1.71337774583074	0.939933435687997	1.39246353523329	0.675014757589699	10	9
COMBO-lacO3-minus35cons-minus10_7A-O1_rightSym	COMBO	lacO3	minus35cons	minus10_7A	O1_rightSym	ACAGGTTTCCCGACTGGCAGTGAGCGCAACGCAATTGGAAAGCGAATGTAAGTTAGCTCATTCATTAGGCACCCCAGGCTTTGACATTTATGCTTCCGGCTCGTATAAAGTGTGGAATTGTTATCGGATAACAATTACACACAGGAAACA	1.18167119262762	1.38658668087409	2.62165136710459	0.964379242538808	3.12825186412593	5.33823237338629	7.65664093278528	2.80394562844803	4.23324211875611	5.23029328061665	0.809369932360086	4	4
COMBO-O3_rightSym-minus35_31A_32C-minus10cons-lacO1	COMBO	O3_rightSym	minus35_31A_32C	minus10cons	lacO1	ACAGGTTTCCCGACTAATTGCGTTGGCAACGCAATTGGAAAGCGAATGTAAGTTAGCTCATTCATTAGGCACCCCAGGCTTTGCAATTTATGCTTCCGGCTCGTATAATGTGTGGAATTGTGAGCGGATAACAATTACACACAGGAAACA	2.19039984452826	2.57911408561285	1.89496396211592	1.03878453241259	5.79867093280827	9.9293542166408	5.53432039841128	3.02028001026836	7.86401257472453	4.27730020433982	1.83854585814331	10	10
COMBO-O2_leftSym-minus35_33T-minus10_7A-O1_rightSym	COMBO	O2_leftSym	minus35_33T	minus10_7A	O1_rightSym	ACAGGTTTCCCGACTGGTTGTTACTCAGTAACAACCGGAAAGCGAATGTAAGTTAGCTCATTCATTAGGCACCCCAGGCTTTTACATTTATGCTTCCGGCTCGTATAAAGTGTGGAATTGTTATCGGATAACAATTACACACAGGAAACA	0.223047482915246	0.263281037994922	0.238494052132682	0.321979300376203	0.590476190476191	1.01360800569443	0.696531714589368	0.936159149759258	0.802042098085309	0.816345432174313	0.982478821433584	13.5	15
COMBO-O2_rightSym-minus35_33T-minus10_7A-lacOscram	COMBO	O2_rightSym	minus35_33T	minus10_7A	lacOscram	ACAGGTTTCCCGACTAAATGTGAGCCGCTCACATTTGGAAAGCGAATGTAAGTTAGCTCATTCATTAGGCACCCCAGGCTTTTACATTTATGCTTCCGGCTCGTATAAAGTGTGGTTAACGGTGTGCATAATAGAAACACACAGGAAACA	0.217789659464173	0.222114018724384	0.345591036472651	0.330185083516858	0.576557093425606	0.855118732706984	1.00931287396256	0.960017574692443	0.715837913066295	0.984665224327499	0.726986081543799	4.5	6
COMBO-O3_rightSym-minus35_30C_33T-minus10_12A-O2_rightSym	COMBO	O3_rightSym	minus35_30C_33T	minus10_12A	O2_rightSym	ACAGGTTTCCCGACTAATTGCGTTGGCAACGCAATTGGAAAGCGAATGTAAGTTAGCTCATTCATTAGGCACCCCAGGCTTTTACCTTTATGCTTCCGGCTCGAATAATGTGTGGAAATGTGAGCCGCTCACATTTACACACAGGAAACA	0.373654044978023	0.343685164797466	0.352228679196139	0.436763813006477	0.989178690344062	1.32315656733258	1.02869838326847	1.26989666525773	1.15616762883832	1.1492975242631	1.00597765542011	15	15
COMBO-O1_rightSym-minus35cons-minus10_7A-O2_rightSym	COMBO	O1_rightSym	minus35cons	minus10_7A	O2_rightSym	ACAGGTTTCCCGACTAATTGTTATCGGATAACAATTGGAAAGCGAATGTAAGTTAGCTCATTCATTAGGCACCCCAGGCTTTGACATTTATGCTTCCGGCTCGTATAAAGTGTGGAAATGTGAGCCGCTCACATTTACACACAGGAAACA	0.467098932285272	0.943706148491657	0.289408512700333	0.391745014342035	1.23655642514517	3.63318267969092	0.845229496355637	1.13900390217747	2.43486955241804	0.992116699266556	2.45421688216525	7	8
COMBO-O1_rightSym-minus35_33T-minus10cons-O3_leftSym	COMBO	O1_rightSym	minus35_33T	minus10cons	O3_leftSym	ACAGGTTTCCCGACTAATTGTTATCGGATAACAATTGGAAAGCGAATGTAAGTTAGCTCATTCATTAGGCACCCCAGGCTTTTACATTTATGCTTCCGGCTCGTATAATGTGTGGGGCAGTGAGCGGCTCACTGCCACACACAGGAAACA	1.13801712617049	1.3965678691902	1.70721301005255	1.79746971361528	3.01268594729291	5.3766590389016	4.98598600018599	5.22616738669225	4.19467249309726	5.10607669343912	0.821505971206241	14.5	14.5
COMBO-lacO2-minus35_30C_33T-minus10_7A-lacOscram	COMBO	lacO2	minus35_30C_33T	minus10_7A	lacOscram	ACAGGTTTCCCGACTAAATTGTAGCGAGTAACAACCGGAAAGCGAATGTAAGTTAGCTCATTCATTAGGCACCCCAGGCTTTTACCTTTATGCTTCCGGCTCGTATAAAGTGTGGTTAACGGTGTGCATAATAGAAACACACAGGAAACA	0.478847291388678	0.426291453103844	0.504875613795048	0.607604512040708	1.26765799256506	1.64118325009604	1.4745100508225	1.76661829725486	1.45442062133055	1.62056417403868	0.897477955288821	9.5	9
COMBO-O2_leftSym-minus35_30C_33T-minus10_7A-O2_rightSym	COMBO	O2_leftSym	minus35_30C_33T	minus10_7A	O2_rightSym	ACAGGTTTCCCGACTGGTTGTTACTCAGTAACAACCGGAAAGCGAATGTAAGTTAGCTCATTCATTAGGCACCCCAGGCTTTTACCTTTATGCTTCCGGCTCGTATAAAGTGTGGAAATGTGAGCCGCTCACATTTACACACAGGAAACA	0.228859795173623	0.297969025894013	0.409392458590679	0.777970333765749	0.605863192182411	1.14715359828142	1.19564755838641	2.26195921708356	0.876508395231914	1.72880338773499	0.507002937089499	8	8
COMBO-O3_rightSym-minus35_31A_32C-minus10_12G-lacOsym	COMBO	O3_rightSym	minus35_31A_32C	minus10_12G	lacOsym	ACAGGTTTCCCGACTAATTGCGTTGGCAACGCAATTGGAAAGCGAATGTAAGTTAGCTCATTCATTAGGCACCCCAGGCTTTGCAATTTATGCTTCCGGCTCGGATAATGTGTGGAAATTGTGAGCGCTCACAATTACACACAGGAAACA	0.393613205144551	0.138794707987421	0.27252003601025	0.337665004502677	1.04201680672269	0.534346978557505	0.79590600371272	0.981765545640168	0.788181892640097	0.888835774676444	0.886757616081568	8.5	9
COMBO-lacO1-minus35_30C_33T-minus10cons-O2_leftSym	COMBO	lacO1	minus35_30C_33T	minus10cons	O2_leftSym	ACAGGTTTCCCGACTAATTGTGAGCGGATAACAATTGGAAAGCGAATGTAAGTTAGCTCATTCATTAGGCACCCCAGGCTTTTACCTTTATGCTTCCGGCTCGTATAATGTGTGGGGTTGTTACTCAGTAACAACCACACACAGGAAACA	0.292841909977196	0.445182663493329	0.501008288825505	0.543247910993775	0.775243787354514	1.71391268869849	1.46321536876304	1.57950061345625	1.2445782380265	1.52135799110964	0.818070595677968	12	10.5
COMBO-O3_rightSym-minus35_31A_32C-minus10_12A-O2_leftSym	COMBO	O3_rightSym	minus35_31A_32C	minus10_12A	O2_leftSym	ACAGGTTTCCCGACTAATTGCGTTGGCAACGCAATTGGAAAGCGAATGTAAGTTAGCTCATTCATTAGGCACCCCAGGCTTTGCAATTTATGCTTCCGGCTCGAATAATGTGTGGGGTTGTTACTCAGTAACAACCACACACAGGAAACA	0.165471473112444	0.180252867516131	0.294800608973544	0.362413093510217	0.438054551429511	0.693957115009746	0.860977335888009	1.05372094754456	0.566005833219628	0.957349141716284	0.591221957127285	11	10.5
COMBO-O2_rightSym-minus35_33T-minus10_7A-lacO2	COMBO	O2_rightSym	minus35_33T	minus10_7A	lacO2	ACAGGTTTCCCGACTAAATGTGAGCCGCTCACATTTGGAAAGCGAATGTAAGTTAGCTCATTCATTAGGCACCCCAGGCTTTTACATTTATGCTTCCGGCTCGTATAAAGTGTGGAAATTGTAGCGAGTAACAACCACACACAGGAAACA	0.129778266913602	0.184349523596043	0.223120580239346	0.179134895885008	0.343563512361466	0.709728867623604	0.651632855933139	0.520837120982567	0.526646189992535	0.586234988457853	0.898353391321675	4.5	6
COMBO-O3_leftSym-minus35_33T-minus10_12G-O3_leftSym	COMBO	O3_leftSym	minus35_33T	minus10_12G	O3_leftSym	ACAGGTTTCCCGACTGGCAGTGAGCGGCTCACTGCCGGAAAGCGAATGTAAGTTAGCTCATTCATTAGGCACCCCAGGCTTTTACATTTATGCTTCCGGCTCGGATAATGTGTGGGGCAGTGAGCGGCTCACTGCCACACACAGGAAACA	0.214483842324276	0.24920501864429	0.434331190569519	0.221564458661067	0.567805565339908	0.959416613823716	1.26848215358731	0.644201645865633	0.763611089581812	0.956341899726471	0.798470808191314	19	19.5
COMBO-O2_rightSym-minus35_30C_33T-minus10_12A-lacOscram	COMBO	O2_rightSym	minus35_30C_33T	minus10_12A	lacOscram	ACAGGTTTCCCGACTAAATGTGAGCCGCTCACATTTGGAAAGCGAATGTAAGTTAGCTCATTCATTAGGCACCCCAGGCTTTTACCTTTATGCTTCCGGCTCGAATAATGTGTGGTTAACGGTGTGCATAATAGAAACACACAGGAAACA	0.160544598633762	0.257454860486712	0.365364698196497	0.393608295135347	0.425011579434924	0.991177753178357	1.06706266847969	1.14442141616422	0.70809466630664	1.10574204232195	0.64037961767259	16.5	16
COMBO-lacOscram-minus35cons-minus10cons-O2_leftSym	COMBO	lacOscram	minus35cons	minus10cons	O2_leftSym	ACAGGTTTCCCGACTTTAACGGTGTGCATAATAGAAGGAAAGCGAATGTAAGTTAGCTCATTCATTAGGCACCCCAGGCTTTGACATTTATGCTTCCGGCTCGTATAATGTGTGGGGTTGTTACTCAGTAACAACCACACACAGGAAACA	3.76392627419477	3.24114347283733	3.50131133243556	5.97313443245699	9.96428571428572	12.4781070322866	10.2257241381255	17.3669687621322	11.2211963732862	13.7963464501288	0.813345505192165	9.5	11
COMBO-lacO2-minus35cons-minus10_7A-lacO1	COMBO	lacO2	minus35cons	minus10_7A	lacO1	ACAGGTTTCCCGACTAAATTGTAGCGAGTAACAACCGGAAAGCGAATGTAAGTTAGCTCATTCATTAGGCACCCCAGGCTTTGACATTTATGCTTCCGGCTCGTATAAAGTGTGGAATTGTGAGCGGATAACAATTACACACAGGAAACA	0.468595472021555	0.450367868398076	0.170873788654457	0.229260586290951	1.24051823215965	1.73387525509767	0.499043946486583	0.666578240541168	1.48719674362866	0.582811093513876	2.55176464583417	12.5	11.5
COMBO-O3_rightSym-minus35_33T-minus10_7A-lacO1	COMBO	O3_rightSym	minus35_33T	minus10_7A	lacO1	ACAGGTTTCCCGACTAATTGCGTTGGCAACGCAATTGGAAAGCGAATGTAAGTTAGCTCATTCATTAGGCACCCCAGGCTTTTACATTTATGCTTCCGGCTCGTATAAAGTGTGGAATTGTGAGCGGATAACAATTACACACAGGAAACA	0.183841302740656	0.235530413554412	0.322673858987728	0.20469038387761	0.486685214626391	0.906770630279402	0.942382312028699	0.595140046303802	0.696727922452897	0.768761179166251	0.906299565241475	9	9.5
COMBO-lacO3-minus35cons-minus10_12A-O1_rightSym	COMBO	lacO3	minus35cons	minus10_12A	O1_rightSym	ACAGGTTTCCCGACTGGCAGTGAGCGCAACGCAATTGGAAAGCGAATGTAAGTTAGCTCATTCATTAGGCACCCCAGGCTTTGACATTTATGCTTCCGGCTCGAATAATGTGTGGAATTGTTATCGGATAACAATTACACACAGGAAACA	0.343452190839918	0.644592478703124	0.591217244899082	0.860530098330333	0.909224971325578	2.48162230671736	1.72667434513319	2.50200284382851	1.69542363902147	2.11433859448085	0.801869503516185	5	7
COMBO-lacO1-minus35_33T-minus10_12A-O3_rightSym	COMBO	lacO1	minus35_33T	minus10_12A	O3_rightSym	ACAGGTTTCCCGACTAATTGTGAGCGGATAACAATTGGAAAGCGAATGTAAGTTAGCTCATTCATTAGGCACCCCAGGCTTTTACATTTATGCTTCCGGCTCGAATAATGTGTGGAATTGCGTTGGCAACGCAATTACACACAGGAAACA	0.154342107411453	0.338983004582575	0.383125165075999	0.389329661241317	0.408591652428606	1.30505367897355	1.1189328444311	1.13198123052593	0.85682266570108	1.12545703747851	0.761310860537792	11	10.5
COMBO-O2_rightSym-minus35_30C_33T-minus10_12A-lacO3	COMBO	O2_rightSym	minus35_30C_33T	minus10_12A	lacO3	ACAGGTTTCCCGACTAAATGTGAGCCGCTCACATTTGGAAAGCGAATGTAAGTTAGCTCATTCATTAGGCACCCCAGGCTTTTACCTTTATGCTTCCGGCTCGAATAATGTGTGGGGCAGTGAGCGCAACGCAATTACACACAGGAAACA	0.350525369078432	0.190266915711472	0.396289343210338	0.159399695490897	0.927949878176123	0.732510288065844	1.15737936955437	0.463456760196352	0.830230083120983	0.810418064875362	1.02444666414077	9	8
COMBO-O3_rightSym-minus35_30C_33T-minus10cons-O2_leftSym	COMBO	O3_rightSym	minus35_30C_33T	minus10cons	O2_leftSym	ACAGGTTTCCCGACTAATTGCGTTGGCAACGCAATTGGAAAGCGAATGTAAGTTAGCTCATTCATTAGGCACCCCAGGCTTTTACCTTTATGCTTCCGGCTCGTATAATGTGTGGGGTTGTTACTCAGTAACAACCACACACAGGAAACA	0.628044599385056	1.0523685071899	1.19211496385602	1.10835997884051	1.66262975778547	4.05152285919259	3.48162091396865	3.22257155725905	2.85707630848903	3.35209623561385	0.852325263855627	9.5	9
COMBO-lacOscram-minus35cons-minus10_7A-O3_leftSym	COMBO	lacOscram	minus35cons	minus10_7A	O3_leftSym	ACAGGTTTCCCGACTTTAACGGTGTGCATAATAGAAGGAAAGCGAATGTAAGTTAGCTCATTCATTAGGCACCCCAGGCTTTGACATTTATGCTTCCGGCTCGTATAAAGTGTGGGGCAGTGAGCGGCTCACTGCCACACACAGGAAACA	0.985910938458442	1.19473021301948	2.3327394961904	1.55628638090749	2.61001347103727	4.59960245441189	6.81286189924725	4.5249236004612	3.60480796272458	5.66889274985422	0.635892778676626	14	11.5
COMBO-lacOscram-minus35cons-minus10_7A-lacOsym	COMBO	lacOscram	minus35cons	minus10_7A	lacOsym	ACAGGTTTCCCGACTTTAACGGTGTGCATAATAGAAGGAAAGCGAATGTAAGTTAGCTCATTCATTAGGCACCCCAGGCTTTGACATTTATGCTTCCGGCTCGTATAAAGTGTGGAAATTGTGAGCGCTCACAATTACACACAGGAAACA	0.228145233555122	0.383284943564521	0.207025263509825	0.334295271278479	0.603971524915699	1.47561210719105	0.604625819664431	0.971968000933428	1.03979181605338	0.788296910298929	1.3190357623742	6	7.5
COMBO-O2_leftSym-minus35_30C_33T-minus10cons-lacOsym	COMBO	O2_leftSym	minus35_30C_33T	minus10cons	lacOsym	ACAGGTTTCCCGACTGGTTGTTACTCAGTAACAACCGGAAAGCGAATGTAAGTTAGCTCATTCATTAGGCACCCCAGGCTTTTACCTTTATGCTTCCGGCTCGTATAATGTGTGGAAATTGTGAGCGCTCACAATTACACACAGGAAACA	0.435046174107135	0.369126524348252	0.352071695021124	0.320799977783821	1.15170278637771	1.42110348334605	1.02823990451141	0.932730253447955	1.28640313486188	0.980485078979684	1.31200684481659	12	11.5
COMBO-O2_leftSym-minus35_33T-minus10_12A-lacOscram	COMBO	O2_leftSym	minus35_33T	minus10_12A	lacOscram	ACAGGTTTCCCGACTGGTTGTTACTCAGTAACAACCGGAAAGCGAATGTAAGTTAGCTCATTCATTAGGCACCCCAGGCTTTTACATTTATGCTTCCGGCTCGAATAATGTGTGGTTAACGGTGTGCATAATAGAAACACACAGGAAACA	0.160191420698364	0.354872832922384	0.188660119166212	0.375175660716615	0.424076607387141	1.36622807017544	0.550989658242586	1.09082828348425	0.89515233878129	0.82090897086342	1.09044043926062	9	11
COMBO-O1_rightSym-minus35cons-minus10_12G-O3_leftSym	COMBO	O1_rightSym	minus35cons	minus10_12G	O3_leftSym	ACAGGTTTCCCGACTAATTGTTATCGGATAACAATTGGAAAGCGAATGTAAGTTAGCTCATTCATTAGGCACCCCAGGCTTTGACATTTATGCTTCCGGCTCGGATAATGTGTGGGGCAGTGAGCGGCTCACTGCCACACACAGGAAACA	0.583429409264806	0.535430931587326	0.960379301355579	0.853068346922244	1.54451944712311	2.06136029729496	2.80482735501173	2.48030770117261	1.80293987220904	2.64256752809217	0.682268230818188	5.5	5
COMBO-lacOsym-minus35_31A_32C-minus10cons-lacOscram	COMBO	lacOsym	minus35_31A_32C	minus10cons	lacOscram	ACAGGTTTCCCGACTAAATTGTGAGCGCTCACAATTGGAAAGCGAATGTAAGTTAGCTCATTCATTAGGCACCCCAGGCTTTGCAATTTATGCTTCCGGCTCGTATAATGTGTGGTTAACGGTGTGCATAATAGAAACACACAGGAAACA	1.66793595680004	1.37527516775936	1.73914841431379	2.33116345497289	4.4155462184874	5.2946840786176	5.07925466532574	6.77788912333003	4.8551151485525	5.92857189432788	0.818935020961387	9	9
COMBO-O1_rightSym-minus35_30C_33T-minus10_12G-O1_rightSym	COMBO	O1_rightSym	minus35_30C_33T	minus10_12G	O1_rightSym	ACAGGTTTCCCGACTAATTGTTATCGGATAACAATTGGAAAGCGAATGTAAGTTAGCTCATTCATTAGGCACCCCAGGCTTTTACCTTTATGCTTCCGGCTCGGATAATGTGTGGAATTGTTATCGGATAACAATTACACACAGGAAACA	0.256184685701292	0.409689391190511	0.654920127962706	0.477376024361723	0.678200692041523	1.57726682453594	1.91272124218498	1.38797721642281	1.12773375828873	1.65034922930389	0.683330375331773	15	14.5
COMBO-lacOscram-minus35_31A_32C-minus10_12A-O2_leftSym	COMBO	lacOscram	minus35_31A_32C	minus10_12A	O2_leftSym	ACAGGTTTCCCGACTTTAACGGTGTGCATAATAGAAGGAAAGCGAATGTAAGTTAGCTCATTCATTAGGCACCCCAGGCTTTGCAATTTATGCTTCCGGCTCGAATAATGTGTGGGGTTGTTACTCAGTAACAACCACACACAGGAAACA	0.217329216209492	0.220783098081889	0.421455869343631	0.689081913426487	0.575338156653036	0.84999480950898	1.23087924697743	2.00351493848858	0.712666483081008	1.617197092733	0.440680042206004	7.5	6.5
COMBO-lacO1-minus35_30C_33T-minus10_12A-O3_leftSym	COMBO	lacO1	minus35_30C_33T	minus10_12A	O3_leftSym	ACAGGTTTCCCGACTAATTGTGAGCGGATAACAATTGGAAAGCGAATGTAAGTTAGCTCATTCATTAGGCACCCCAGGCTTTTACCTTTATGCTTCCGGCTCGAATAATGTGTGGGGCAGTGAGCGGCTCACTGCCACACACAGGAAACA	0.216573204577351	0.172699802852375	0.222338289199188	0.360677109699154	0.5733367582841	0.664878504301524	0.649348142689196	1.04867355124715	0.619107631292812	0.849010846968175	0.729210508327014	10.5	11.5
COMBO-O3_leftSym-minus35_31A_32C-minus10cons-lacOsym	COMBO	O3_leftSym	minus35_31A_32C	minus10cons	lacOsym	ACAGGTTTCCCGACTGGCAGTGAGCGGCTCACTGCCGGAAAGCGAATGTAAGTTAGCTCATTCATTAGGCACCCCAGGCTTTGCAATTTATGCTTCCGGCTCGTATAATGTGTGGAAATTGTGAGCGCTCACAATTACACACAGGAAACA	2.3255877379191	1.2548951122309	0.352807554635653	0.311151858151225	6.15655541213351	4.83123183405474	1.03038901286201	0.904678215750272	5.49389362309412	0.967533614306139	5.67824573933179	15	15.5
COMBO-O2_rightSym-minus35_30C_33T-minus10_12G-lacOsym	COMBO	O2_rightSym	minus35_30C_33T	minus10_12G	lacOsym	ACAGGTTTCCCGACTAAATGTGAGCCGCTCACATTTGGAAAGCGAATGTAAGTTAGCTCATTCATTAGGCACCCCAGGCTTTTACCTTTATGCTTCCGGCTCGGATAATGTGTGGAAATTGTGAGCGCTCACAATTACACACAGGAAACA	0.158282756962383	0.108151720509679	0.364652412585052	0.209038038485493	0.419023779724656	0.416374269005848	1.06498240897728	0.607780910596655	0.417699024365252	0.836381659786966	0.499411984322616	9	8.5
COMBO-lacO3-minus35_31A_32C-minus10_7A-O2_leftSym	COMBO	lacO3	minus35_31A_32C	minus10_7A	O2_leftSym	ACAGGTTTCCCGACTGGCAGTGAGCGCAACGCAATTGGAAAGCGAATGTAAGTTAGCTCATTCATTAGGCACCCCAGGCTTTGCAATTTATGCTTCCGGCTCGTATAAAGTGTGGGGTTGTTACTCAGTAACAACCACACACAGGAAACA	0.102661136437942	0.269381591675399	0.388675330144308	0.275154236264049	0.271776018099548	1.03709458147213	1.13514233039821	0.800014645577036	0.654435299785839	0.967578487987621	0.676364044788697	3	4
COMBO-O1_rightSym-minus35_31A_32C-minus10_7A-lacO3	COMBO	O1_rightSym	minus35_31A_32C	minus10_7A	lacO3	ACAGGTTTCCCGACTAATTGTTATCGGATAACAATTGGAAAGCGAATGTAAGTTAGCTCATTCATTAGGCACCCCAGGCTTTGCAATTTATGCTTCCGGCTCGTATAAAGTGTGGGGCAGTGAGCGCAACGCAATTACACACAGGAAACA	0.323709220624344	0.444565966518151	0.240593254814154	0.596732599594449	0.856959177113468	1.71153846153846	0.702662522590326	1.73500806547892	1.28424881932596	1.21883529403462	1.05366888012802	12.5	11.5
COMBO-lacO2-minus35cons-minus10_7A-O3_leftSym	COMBO	lacO2	minus35cons	minus10_7A	O3_leftSym	ACAGGTTTCCCGACTAAATTGTAGCGAGTAACAACCGGAAAGCGAATGTAAGTTAGCTCATTCATTAGGCACCCCAGGCTTTGACATTTATGCTTCCGGCTCGTATAAAGTGTGGGGCAGTGAGCGGCTCACTGCCACACACAGGAAACA	1.69317164212987	2.2125593317141	2.25431691483699	2.32737909871482	4.48235294117647	8.51815181518152	6.58382551630959	6.76688605657137	6.500252378179	6.67535578644048	0.973768677825806	9	9
COMBO-lacOscram-minus35_33T-minus10cons-O1_rightSym	COMBO	lacOscram	minus35_33T	minus10cons	O1_rightSym	ACAGGTTTCCCGACTTTAACGGTGTGCATAATAGAAGGAAAGCGAATGTAAGTTAGCTCATTCATTAGGCACCCCAGGCTTTTACATTTATGCTTCCGGCTCGTATAATGTGTGGAATTGTTATCGGATAACAATTACACACAGGAAACA	2.84153532933418	3.02953187421771	5.08211327905671	3.74617397224683	7.52242945958871	11.6634216599858	14.842521414452	10.8920512486711	9.59292555978724	12.8672863315615	0.745528257675997	13.5	14
COMBO-O2_leftSym-minus35_33T-minus10_12G-lacO1	COMBO	O2_leftSym	minus35_33T	minus10_12G	lacO1	ACAGGTTTCCCGACTGGTTGTTACTCAGTAACAACCGGAAAGCGAATGTAAGTTAGCTCATTCATTAGGCACCCCAGGCTTTTACATTTATGCTTCCGGCTCGGATAATGTGTGGAATTGTGAGCGGATAACAATTACACACAGGAAACA	0.171149300089694	0.120835123548849	0.156180564559756	0.148849089528172	0.453085528690004	0.465204214974838	0.456131779579232	0.432780731346146	0.459144871832421	0.444456255462689	1.03304850857469	6	4.5
COMBO-O2_leftSym-minus35_31A_32C-minus10cons-lacO3	COMBO	O2_leftSym	minus35_31A_32C	minus10cons	lacO3	ACAGGTTTCCCGACTGGTTGTTACTCAGTAACAACCGGAAAGCGAATGTAAGTTAGCTCATTCATTAGGCACCCCAGGCTTTGCAATTTATGCTTCCGGCTCGTATAATGTGTGGGGCAGTGAGCGCAACGCAATTACACACAGGAAACA	2.43799990154986	2.93080959588729	2.6470884323804	3.20349783156782	6.45414543770264	11.2833498841443	7.73093093093093	9.31421306510115	8.86874766092348	8.52257199801604	1.04061868447553	8.5	9
COMBO-lacO3-minus35_30C_33T-minus10_7A-lacO3	COMBO	lacO3	minus35_30C_33T	minus10_7A	lacO3	ACAGGTTTCCCGACTGGCAGTGAGCGCAACGCAATTGGAAAGCGAATGTAAGTTAGCTCATTCATTAGGCACCCCAGGCTTTTACCTTTATGCTTCCGGCTCGTATAAAGTGTGGGGCAGTGAGCGCAACGCAATTACACACAGGAAACA	0.155959949208218	0.0284609790814944	0.309624548513959	0.216978769168221	0.412874583795783	0.109572176054171	0.904271262645185	0.630868691940748	0.261223379924977	0.767569977292967	0.340325165981932	3.5	4
COMBO-O2_leftSym-minus35_30C_33T-minus10_7A-O2_leftSym	COMBO	O2_leftSym	minus35_30C_33T	minus10_7A	O2_leftSym	ACAGGTTTCCCGACTGGTTGTTACTCAGTAACAACCGGAAAGCGAATGTAAGTTAGCTCATTCATTAGGCACCCCAGGCTTTTACCTTTATGCTTCCGGCTCGTATAAAGTGTGGGGTTGTTACTCAGTAACAACCACACACAGGAAACA	0.158152443419073	0.176042173014122	0.251528077659156	0.236685924778924	0.418678799168876	0.677746324862176	0.734598123653968	0.688167512141715	0.548212562015526	0.711382817897841	0.770629467317627	14	14
COMBO-lacO3-minus35_30C_33T-minus10cons-lacOscram	COMBO	lacO3	minus35_30C_33T	minus10cons	lacOscram	ACAGGTTTCCCGACTGGCAGTGAGCGCAACGCAATTGGAAAGCGAATGTAAGTTAGCTCATTCATTAGGCACCCCAGGCTTTTACCTTTATGCTTCCGGCTCGTATAATGTGTGGTTAACGGTGTGCATAATAGAAACACACAGGAAACA	0.602720220377594	0.389091052161295	0.637573451424715	0.914694545411991	1.59558823529412	1.49796509622681	1.86205955799039	2.65948670278435	1.54677666576046	2.26077313038737	0.684180400487788	11.5	11
COMBO-O3_rightSym-minus35_33T-minus10_12A-O1_rightSym	COMBO	O3_rightSym	minus35_33T	minus10_12A	O1_rightSym	ACAGGTTTCCCGACTAATTGCGTTGGCAACGCAATTGGAAAGCGAATGTAAGTTAGCTCATTCATTAGGCACCCCAGGCTTTTACATTTATGCTTCCGGCTCGAATAATGTGTGGAATTGTTATCGGATAACAATTACACACAGGAAACA	0.250481130546533	0.381313785107143	0.576991289972561	0.386168021552589	0.663101604278075	1.46802332674524	1.68512685710138	1.12278872057455	1.06556246551166	1.40395778883797	0.758970443401724	8	8.5
COMBO-lacO1-minus35_31A_32C-minus10cons-lacOscram	COMBO	lacO1	minus35_31A_32C	minus10cons	lacOscram	ACAGGTTTCCCGACTAATTGTGAGCGGATAACAATTGGAAAGCGAATGTAAGTTAGCTCATTCATTAGGCACCCCAGGCTTTGCAATTTATGCTTCCGGCTCGTATAATGTGTGGTTAACGGTGTGCATAATAGAAACACACAGGAAACA	3.12741526501346	1.88980901101123	2.46533177485469	2.40740379133378	8.27924273157539	7.27559248999692	7.20010311710358	6.99955892751178	7.77741761078615	7.09983102230768	1.09543700214125	9.5	9.5
COMBO-O1_rightSym-minus35_33T-minus10_12G-O1_rightSym	COMBO	O1_rightSym	minus35_33T	minus10_12G	O1_rightSym	ACAGGTTTCCCGACTAATTGTTATCGGATAACAATTGGAAAGCGAATGTAAGTTAGCTCATTCATTAGGCACCCCAGGCTTTTACATTTATGCTTCCGGCTCGGATAATGTGTGGAATTGTTATCGGATAACAATTACACACAGGAAACA	0.287411040819419	0.43861531095592	0.505954049795138	0.485214323718349	0.760866584395996	1.68862897985705	1.47765966763474	1.41076717730751	1.22474778212652	1.44421342247113	0.848037944441005	13	14.5
COMBO-O2_rightSym-minus35cons-minus10_7A-O1_rightSym	COMBO	O2_rightSym	minus35cons	minus10_7A	O1_rightSym	ACAGGTTTCCCGACTAAATGTGAGCCGCTCACATTTGGAAAGCGAATGTAAGTTAGCTCATTCATTAGGCACCCCAGGCTTTGACATTTATGCTTCCGGCTCGTATAAAGTGTGGAATTGTTATCGGATAACAATTACACACAGGAAACA	0.82530321218537	0.597332532434571	0.705528953580309	0.971240802768252	2.18483477307007	2.29967581998474	2.06052640447545	2.82389570717331	2.24225529652741	2.44221105582438	0.918125110923519	11	11.5
COMBO-O2_leftSym-minus35_33T-minus10cons-O3_rightSym	COMBO	O2_leftSym	minus35_33T	minus10cons	O3_rightSym	ACAGGTTTCCCGACTGGTTGTTACTCAGTAACAACCGGAAAGCGAATGTAAGTTAGCTCATTCATTAGGCACCCCAGGCTTTTACATTTATGCTTCCGGCTCGTATAATGTGTGGAATTGCGTTGGCAACGCAATTACACACAGGAAACA	0.889797380806182	0.69249385221869	1.154933209003	0.857743373381783	2.35557093425606	2.66603822990312	3.3730300655696	2.49390040353065	2.51080458207959	2.93346523455012	0.855917620058191	14.5	14.5
COMBO-O2_leftSym-minus35cons-minus10cons-lacO2	COMBO	O2_leftSym	minus35cons	minus10cons	lacO2	ACAGGTTTCCCGACTGGTTGTTACTCAGTAACAACCGGAAAGCGAATGTAAGTTAGCTCATTCATTAGGCACCCCAGGCTTTGACATTTATGCTTCCGGCTCGTATAATGTGTGGAAATTGTAGCGAGTAACAACCACACACAGGAAACA	15.5206381257916	18.9375869790417	22.8453092163311	21.250642094704	41.0879654614139	72.9079842463301	66.7206676916319	61.7865279288829	56.997974853872	64.2535978102574	0.887078339522536	3.5	4
COMBO-lacOscram-minus35cons-minus10_12A-lacO3	COMBO	lacOscram	minus35cons	minus10_12A	lacO3	ACAGGTTTCCCGACTTTAACGGTGTGCATAATAGAAGGAAAGCGAATGTAAGTTAGCTCATTCATTAGGCACCCCAGGCTTTGACATTTATGCTTCCGGCTCGAATAATGTGTGGGGCAGTGAGCGCAACGCAATTACACACAGGAAACA	0.912225198409331	0.380175547051018	0.767378038850591	0.592358621591706	2.41494435612083	1.46364121394721	2.24115920862239	1.72229066556119	1.93929278503402	1.98172493709179	0.978588273648086	7.5	7.5
COMBO-O2_leftSym-minus35_31A_32C-minus10_12A-O3_leftSym	COMBO	O2_leftSym	minus35_31A_32C	minus10_12A	O3_leftSym	ACAGGTTTCCCGACTGGTTGTTACTCAGTAACAACCGGAAAGCGAATGTAAGTTAGCTCATTCATTAGGCACCCCAGGCTTTGCAATTTATGCTTCCGGCTCGAATAATGTGTGGGGCAGTGAGCGGCTCACTGCCACACACAGGAAACA	0.197803933328554	0.280971480087001	0.205062412174222	0.306549274935391	0.523648648648649	1.08171459576777	0.598893231392121	0.891296143098407	0.802681622208209	0.745094687245264	1.07728807619855	8	7.5
COMBO-O3_leftSym-minus35_33T-minus10_7A-lacO3	COMBO	O3_leftSym	minus35_33T	minus10_7A	lacO3	ACAGGTTTCCCGACTGGCAGTGAGCGGCTCACTGCCGGAAAGCGAATGTAAGTTAGCTCATTCATTAGGCACCCCAGGCTTTTACATTTATGCTTCCGGCTCGTATAAAGTGTGGGGCAGTGAGCGCAACGCAATTACACACAGGAAACA	0.233291249038437	0.360286981552267	0.521910145934874	0.337170663563054	0.617594631435462	1.38707204905468	1.52426010442962	0.980328242704272	1.00233334024507	1.25229417356695	0.80039767125171	13.5	15
COMBO-O2_rightSym-minus35_31A_32C-minus10cons-lacO1	COMBO	O2_rightSym	minus35_31A_32C	minus10cons	lacO1	ACAGGTTTCCCGACTAAATGTGAGCCGCTCACATTTGGAAAGCGAATGTAAGTTAGCTCATTCATTAGGCACCCCAGGCTTTGCAATTTATGCTTCCGGCTCGTATAATGTGTGGAATTGTGAGCGGATAACAATTACACACAGGAAACA	2.2535570850097	2.19871898802672	0.539858187152544	0.83231560675193	5.96586782861293	8.46486775313919	1.57667809897109	2.41996882979076	7.21536779087606	1.99832346438093	3.61071063793536	7.5	9
COMBO-lacO1-minus35_33T-minus10_7A-lacO3	COMBO	lacO1	minus35_33T	minus10_7A	lacO3	ACAGGTTTCCCGACTAATTGTGAGCGGATAACAATTGGAAAGCGAATGTAAGTTAGCTCATTCATTAGGCACCCCAGGCTTTTACATTTATGCTTCCGGCTCGTATAAAGTGTGGGGCAGTGAGCGCAACGCAATTACACACAGGAAACA	0.186861588080591	0.138066026182569	0.389897579610171	0.469596563223976	0.49468085106383	0.531541620007465	1.13871196036801	1.36535832845147	0.513111235535648	1.25203514440974	0.409821751271645	5.5	6
COMBO-lacO2-minus35_31A_32C-minus10_12A-lacO2	COMBO	lacO2	minus35_31A_32C	minus10_12A	lacO2	ACAGGTTTCCCGACTAAATTGTAGCGAGTAACAACCGGAAAGCGAATGTAAGTTAGCTCATTCATTAGGCACCCCAGGCTTTGCAATTTATGCTTCCGGCTCGAATAATGTGTGGAAATTGTAGCGAGTAACAACCACACACAGGAAACA	0.426487359249051	0.422055494671917	0.727224699048184	0.585306507759381	1.12904493646011	1.62487519612038	2.12388972383247	1.70178654967063	1.37696006629024	1.91283813675155	0.719851847281049	8.5	8.5
COMBO-lacOscram-minus35_30C_33T-minus10_12G-lacOscram	COMBO	lacOscram	minus35_30C_33T	minus10_12G	lacOscram	ACAGGTTTCCCGACTTTAACGGTGTGCATAATAGAAGGAAAGCGAATGTAAGTTAGCTCATTCATTAGGCACCCCAGGCTTTTACCTTTATGCTTCCGGCTCGGATAATGTGTGGTTAACGGTGTGCATAATAGAAACACACAGGAAACA	0.180674913836843	0.294478325952984	0.370376320549851	0.237410566158718	0.478302796528447	1.13371472158658	1.08169931823862	0.690274416707306	0.806008759057511	0.885986867472966	0.909729916602974	15.5	12.5
COMBO-O2_leftSym-minus35cons-minus10_7A-O2_rightSym	COMBO	O2_leftSym	minus35cons	minus10_7A	O2_rightSym	ACAGGTTTCCCGACTGGTTGTTACTCAGTAACAACCGGAAAGCGAATGTAAGTTAGCTCATTCATTAGGCACCCCAGGCTTTGACATTTATGCTTCCGGCTCGTATAAAGTGTGGAAATGTGAGCCGCTCACATTTACACACAGGAAACA	1.21715216867904	1.62129676370575	1.8955020793356	1.24944530928647	3.22218106386131	6.24184480513293	5.53589199194295	3.63277905457167	4.73201293449712	4.58433552325731	1.03221348230089	15.5	14.5
COMBO-lacOscram-minus35_33T-minus10_12G-O2_rightSym	COMBO	lacOscram	minus35_33T	minus10_12G	O2_rightSym	ACAGGTTTCCCGACTTTAACGGTGTGCATAATAGAAGGAAAGCGAATGTAAGTTAGCTCATTCATTAGGCACCCCAGGCTTTTACATTTATGCTTCCGGCTCGGATAATGTGTGGAAATGTGAGCCGCTCACATTTACACACAGGAAACA	0.362538478422613	0.405079725190052	0.736473205930323	0.516696817319794	0.959752321981424	1.55952003047426	2.15090036958402	1.50230295121532	1.25963617622784	1.82660166039967	0.689606389579337	8.5	9
COMBO-lacO2-minus35_31A_32C-minus10_7A-lacO1	COMBO	lacO2	minus35_31A_32C	minus10_7A	lacO1	ACAGGTTTCCCGACTAAATTGTAGCGAGTAACAACCGGAAAGCGAATGTAAGTTAGCTCATTCATTAGGCACCCCAGGCTTTGCAATTTATGCTTCCGGCTCGTATAAAGTGTGGAATTGTGAGCGGATAACAATTACACACAGGAAACA	0.315710591626359	0.223631478156696	0.453420218984862	0.272013517934484	0.83578431372549	0.860960813248073	1.32423244829314	0.790882964759035	0.848372563486782	1.05755770652609	0.802199783757952	7.5	7.5
COMBO-O2_rightSym-minus35_31A_32C-minus10_12A-O2_leftSym	COMBO	O2_rightSym	minus35_31A_32C	minus10_12A	O2_leftSym	ACAGGTTTCCCGACTAAATGTGAGCCGCTCACATTTGGAAAGCGAATGTAAGTTAGCTCATTCATTAGGCACCCCAGGCTTTGCAATTTATGCTTCCGGCTCGAATAATGTGTGGGGTTGTTACTCAGTAACAACCACACACAGGAAACA	0.258092869162765	0.283623200733747	0.340328058103754	0.435891818887363	0.683252248267728	1.09192347862875	0.993942128594469	1.26736133061916	0.887587863448239	1.13065172960681	0.785023221745655	11.5	13
COMBO-O2_rightSym-minus35_31A_32C-minus10cons-lacO2	COMBO	O2_rightSym	minus35_31A_32C	minus10cons	lacO2	ACAGGTTTCCCGACTAAATGTGAGCCGCTCACATTTGGAAAGCGAATGTAAGTTAGCTCATTCATTAGGCACCCCAGGCTTTGCAATTTATGCTTCCGGCTCGTATAATGTGTGGAAATTGTAGCGAGTAACAACCACACACAGGAAACA	3.61810892548962	3.90179774289365	4.18364533576027	4.74320672485861	9.5782617545288	15.0215657721379	12.2185087338352	13.79093739718	12.2999137633333	13.0047230655076	0.945803590078467	9	8
COMBO-O2_leftSym-minus35_30C_33T-minus10_12G-O2_rightSym	COMBO	O2_leftSym	minus35_30C_33T	minus10_12G	O2_rightSym	ACAGGTTTCCCGACTGGTTGTTACTCAGTAACAACCGGAAAGCGAATGTAAGTTAGCTCATTCATTAGGCACCCCAGGCTTTTACCTTTATGCTTCCGGCTCGGATAATGTGTGGAAATGTGAGCCGCTCACATTTACACACAGGAAACA	0.247269834001064	0.368996785319025	0.358901537716475	0.400902690001979	0.654600301659125	1.42060399990555	1.04818674176135	1.16562996742318	1.03760215078234	1.10690835459227	0.937387586314265	12.5	12.5
COMBO-lacO3-minus35_30C_33T-minus10_7A-lacOsym	COMBO	lacO3	minus35_30C_33T	minus10_7A	lacOsym	ACAGGTTTCCCGACTGGCAGTGAGCGCAACGCAATTGGAAAGCGAATGTAAGTTAGCTCATTCATTAGGCACCCCAGGCTTTTACCTTTATGCTTCCGGCTCGTATAAAGTGTGGAAATTGTGAGCGCTCACAATTACACACAGGAAACA	0.286769453329686	0.172940722890477	0.347887243783964	0.281974009972679	0.759168102387399	0.6658060244952	1.0160190421093	0.819843229430602	0.712487063441299	0.917931135769952	0.776187924863962	16	16
COMBO-O3_leftSym-minus35_31A_32C-minus10_12A-O2_leftSym	COMBO	O3_leftSym	minus35_31A_32C	minus10_12A	O2_leftSym	ACAGGTTTCCCGACTGGCAGTGAGCGGCTCACTGCCGGAAAGCGAATGTAAGTTAGCTCATTCATTAGGCACCCCAGGCTTTGCAATTTATGCTTCCGGCTCGAATAATGTGTGGGGTTGTTACTCAGTAACAACCACACACAGGAAACA	0.31161045407277	0.310876641553152	0.453971657378276	0.580366389097394	0.824929971988795	1.19684674240668	1.32584294686205	1.68742308816577	1.01088835719774	1.50663301751391	0.670958584769234	12	12.5
COMBO-lacO3-minus35_31A_32C-minus10cons-O3_rightSym	COMBO	lacO3	minus35_31A_32C	minus10cons	O3_rightSym	ACAGGTTTCCCGACTGGCAGTGAGCGCAACGCAATTGGAAAGCGAATGTAAGTTAGCTCATTCATTAGGCACCCCAGGCTTTGCAATTTATGCTTCCGGCTCGTATAATGTGTGGAATTGCGTTGGCAACGCAATTACACACAGGAAACA	1.95558560702305	1.66466306152665	1.62220160859706	2.18533332928088	5.17704447632712	6.40880110013752	4.73770669642165	6.35388606997346	5.79292278823232	5.54579638319756	1.04456103108717	5	7.5
COMBO-lacO1-minus35_30C_33T-minus10_7A-O1_rightSym	COMBO	lacO1	minus35_30C_33T	minus10_7A	O1_rightSym	ACAGGTTTCCCGACTAATTGTGAGCGGATAACAATTGGAAAGCGAATGTAAGTTAGCTCATTCATTAGGCACCCCAGGCTTTTACCTTTATGCTTCCGGCTCGTATAAAGTGTGGAATTGTTATCGGATAACAATTACACACAGGAAACA	0.403485381001736	0.661872817404875	0.450986225657396	0.488051352403707	1.06815153245764	2.54815003610722	1.31712387040401	1.41901587639725	1.80815078428243	1.36806987340063	1.32168014181022	10.5	11
COMBO-O2_leftSym-minus35cons-minus10_12G-O2_leftSym	COMBO	O2_leftSym	minus35cons	minus10_12G	O2_leftSym	ACAGGTTTCCCGACTGGTTGTTACTCAGTAACAACCGGAAAGCGAATGTAAGTTAGCTCATTCATTAGGCACCCCAGGCTTTGACATTTATGCTTCCGGCTCGGATAATGTGTGGGGTTGTTACTCAGTAACAACCACACACAGGAAACA	1.33811111682695	1.18676552371359	1.42577931478749	2.36175282258171	3.54239709128685	4.56893912633934	4.16404728702622	6.86682812139259	4.05566810881309	5.51543770420941	0.735330236024203	12.5	11.5
COMBO-O3_leftSym-minus35_31A_32C-minus10cons-lacO1	COMBO	O3_leftSym	minus35_31A_32C	minus10cons	lacO1	ACAGGTTTCCCGACTGGCAGTGAGCGGCTCACTGCCGGAAAGCGAATGTAAGTTAGCTCATTCATTAGGCACCCCAGGCTTTGCAATTTATGCTTCCGGCTCGTATAATGTGTGGAATTGTGAGCGGATAACAATTACACACAGGAAACA	2.14117899175976	2.37964952764092	0.996461704115115	1.07607860005166	5.6683679979584	9.16143384397594	2.91020750028522	3.1287130139157	7.41490092096717	3.01946025710046	2.45570409596568	4.5	4
COMBO-lacO3-minus35_33T-minus10_12A-O2_rightSym	COMBO	lacO3	minus35_33T	minus10_12A	O2_rightSym	ACAGGTTTCCCGACTGGCAGTGAGCGCAACGCAATTGGAAAGCGAATGTAAGTTAGCTCATTCATTAGGCACCCCAGGCTTTTACATTTATGCTTCCGGCTCGAATAATGTGTGGAAATGTGAGCCGCTCACATTTACACACAGGAAACA	0.187412492664291	0.290635731011352	0.126817897866284	0.218832342741378	0.496139267162713	1.11892108120464	0.370376900604128	0.636257982054229	0.807530174183676	0.503317441329179	1.60441524150469	7	6.5
COMBO-lacO2-minus35_33T-minus10cons-O3_leftSym	COMBO	lacO2	minus35_33T	minus10cons	O3_leftSym	ACAGGTTTCCCGACTAAATTGTAGCGAGTAACAACCGGAAAGCGAATGTAAGTTAGCTCATTCATTAGGCACCCCAGGCTTTTACATTTATGCTTCCGGCTCGTATAATGTGTGGGGCAGTGAGCGGCTCACTGCCACACACAGGAAACA	1.28580313680553	1.04988233255282	1.58567501566812	1.2093525950497	3.40392156862745	4.04195131338401	4.63102927544033	3.51620894827112	3.72293644100573	4.07361911185572	0.913913730955018	13.5	14
COMBO-lacOsym-minus35_30C_33T-minus10_7A-O2_leftSym	COMBO	lacOsym	minus35_30C_33T	minus10_7A	O2_leftSym	ACAGGTTTCCCGACTAAATTGTGAGCGCTCACAATTGGAAAGCGAATGTAAGTTAGCTCATTCATTAGGCACCCCAGGCTTTTACCTTTATGCTTCCGGCTCGTATAAAGTGTGGGGTTGTTACTCAGTAACAACCACACACAGGAAACA	0.288257496702328	0.250825685970078	0.22712480365641	0.305544405642466	0.763107416879796	0.965656035350221	0.663327355554181	0.888374472103455	0.864381726115008	0.775850913828818	1.11410802089449	9	9
COMBO-O2_leftSym-minus35cons-minus10_12G-O3_leftSym	COMBO	O2_leftSym	minus35cons	minus10_12G	O3_leftSym	ACAGGTTTCCCGACTGGTTGTTACTCAGTAACAACCGGAAAGCGAATGTAAGTTAGCTCATTCATTAGGCACCCCAGGCTTTGACATTTATGCTTCCGGCTCGGATAATGTGTGGGGCAGTGAGCGGCTCACTGCCACACACAGGAAACA	1.34197012072689	0.909496358301866	1.07150056487861	1.45281436747418	3.55261307710335	3.50147810471059	3.12936158769766	4.22407732864675	3.52704559090697	3.6767194581722	0.959291463771447	10	9
COMBO-O2_leftSym-minus35_31A_32C-minus10_12A-O2_rightSym	COMBO	O2_leftSym	minus35_31A_32C	minus10_12A	O2_rightSym	ACAGGTTTCCCGACTGGTTGTTACTCAGTAACAACCGGAAAGCGAATGTAAGTTAGCTCATTCATTAGGCACCCCAGGCTTTGCAATTTATGCTTCCGGCTCGAATAATGTGTGGAAATGTGAGCCGCTCACATTTACACACAGGAAACA	0.113120510569402	0.202316151530808	0.260837405174748	0.198111050110115	0.299465240641711	0.778898748024796	0.761786398573722	0.576010544815466	0.539181994333254	0.668898471694594	0.806074489850881	10	11
COMBO-lacOscram-minus35_30C_33T-minus10_12A-O1_rightSym	COMBO	lacOscram	minus35_30C_33T	minus10_12A	O1_rightSym	ACAGGTTTCCCGACTTTAACGGTGTGCATAATAGAAGGAAAGCGAATGTAAGTTAGCTCATTCATTAGGCACCCCAGGCTTTTACCTTTATGCTTCCGGCTCGAATAATGTGTGGAATTGTTATCGGATAACAATTACACACAGGAAACA	0.484885832424447	0.467645832305882	0.647878924918401	0.553189668719344	1.28364389233954	1.80039384174722	1.89215711831956	1.60840640786168	1.54201886704338	1.75028176309062	0.881011788822224	13.5	13.5
COMBO-O3_leftSym-minus35_31A_32C-minus10_12G-O3_leftSym	COMBO	O3_leftSym	minus35_31A_32C	minus10_12G	O3_leftSym	ACAGGTTTCCCGACTGGCAGTGAGCGGCTCACTGCCGGAAAGCGAATGTAAGTTAGCTCATTCATTAGGCACCCCAGGCTTTGCAATTTATGCTTCCGGCTCGGATAATGTGTGGGGCAGTGAGCGGCTCACTGCCACACACAGGAAACA	0.384805502251656	0.401947800554945	0.314654187053822	0.535665071113187	1.01870007262164	1.54746240601504	0.918960529419799	1.55745340443667	1.28308123931834	1.23820696692823	1.0362413341135	7	6.5
COMBO-O2_leftSym-minus35_31A_32C-minus10_12G-O2_leftSym	COMBO	O2_leftSym	minus35_31A_32C	minus10_12G	O2_leftSym	ACAGGTTTCCCGACTGGTTGTTACTCAGTAACAACCGGAAAGCGAATGTAAGTTAGCTCATTCATTAGGCACCCCAGGCTTTGCAATTTATGCTTCCGGCTCGGATAATGTGTGGGGTTGTTACTCAGTAACAACCACACACAGGAAACA	0.129478028008076	0.255908296417268	0.27139042664281	0.269039697680403	0.342768686421937	0.985223622436373	0.792606932970774	0.78223654234199	0.663996154429155	0.787421737656382	0.843253523080807	7	7.5
COMBO-O3_rightSym-minus35_31A_32C-minus10cons-lacO2	COMBO	O3_rightSym	minus35_31A_32C	minus10cons	lacO2	ACAGGTTTCCCGACTAATTGCGTTGGCAACGCAATTGGAAAGCGAATGTAAGTTAGCTCATTCATTAGGCACCCCAGGCTTTGCAATTTATGCTTCCGGCTCGTATAATGTGTGGAAATTGTAGCGAGTAACAACCACACACAGGAAACA	5.16269441293131	5.33721333063175	6.08709666093738	7.01268092151146	13.6672608437314	20.5477849875831	17.7776168260799	20.3894641715929	17.1075229156573	19.0835404988364	0.896454351156715	3	3
COMBO-lacO3-minus35_33T-minus10_12G-O3_rightSym	COMBO	lacO3	minus35_33T	minus10_12G	O3_rightSym	ACAGGTTTCCCGACTGGCAGTGAGCGCAACGCAATTGGAAAGCGAATGTAAGTTAGCTCATTCATTAGGCACCCCAGGCTTTTACATTTATGCTTCCGGCTCGGATAATGTGTGGAATTGCGTTGGCAACGCAATTACACACAGGAAACA	0.221551292369375	0.307832221564551	0.326078026937406	0.34327612207039	0.586515307877537	1.18512600286294	0.952324324911355	0.998079945495227	0.885820655370241	0.975202135203291	0.908345688953585	13	12.5
COMBO-O2_leftSym-minus35cons-minus10_12G-O3_rightSym	COMBO	O2_leftSym	minus35cons	minus10_12G	O3_rightSym	ACAGGTTTCCCGACTGGTTGTTACTCAGTAACAACCGGAAAGCGAATGTAAGTTAGCTCATTCATTAGGCACCCCAGGCTTTGACATTTATGCTTCCGGCTCGGATAATGTGTGGAATTGCGTTGGCAACGCAATTACACACAGGAAACA	1.1320193729351	1.6904386567059	1.50213172776129	1.1678768694763	2.9968080255358	6.50803479286451	4.38703765783886	3.39561771789364	4.75242140920015	3.89132768786625	1.22128532737526	4.5	4
COMBO-lacOsym-minus35_33T-minus10_7A-O1_rightSym	COMBO	lacOsym	minus35_33T	minus10_7A	O1_rightSym	ACAGGTTTCCCGACTAAATTGTGAGCGCTCACAATTGGAAAGCGAATGTAAGTTAGCTCATTCATTAGGCACCCCAGGCTTTTACATTTATGCTTCCGGCTCGTATAAAGTGTGGAATTGTTATCGGATAACAATTACACACAGGAAACA	0.437495758420802	0.223541941998352	0.308975440445796	0.574715459175787	1.15818759936407	0.860616107197127	0.90237551576333	1.67099293335588	1.0094018532806	1.28668422455961	0.784498507103471	6	7
COMBO-lacOsym-minus35cons-minus10_7A-lacO2	COMBO	lacOsym	minus35cons	minus10_7A	lacO2	ACAGGTTTCCCGACTAAATTGTGAGCGCTCACAATTGGAAAGCGAATGTAAGTTAGCTCATTCATTAGGCACCCCAGGCTTTGACATTTATGCTTCCGGCTCGTATAAAGTGTGGAAATTGTAGCGAGTAACAACCACACACAGGAAACA	0.347723204063997	0.692364139334283	0.625098953545051	0.862281908752659	0.920531674208145	2.66553884711779	1.82562727249284	2.5070962562112	1.79303526066297	2.16636176435202	0.827671209014014	9.5	10.5
COMBO-O3_leftSym-minus35cons-minus10_7A-lacOsym	COMBO	O3_leftSym	minus35cons	minus10_7A	lacOsym	ACAGGTTTCCCGACTGGCAGTGAGCGGCTCACTGCCGGAAAGCGAATGTAAGTTAGCTCATTCATTAGGCACCCCAGGCTTTGACATTTATGCTTCCGGCTCGTATAAAGTGTGGAAATTGTGAGCGCTCACAATTACACACAGGAAACA	0.261896286235502	0.783005953400998	0.211732460450556	0.296492728055954	0.693321078431373	3.0145015718487	0.618373382451503	0.86205659768301	1.85391132514003	0.740214990067256	2.50455793251578	7	7
COMBO-lacOsym-minus35_30C_33T-minus10_12A-O2_rightSym	COMBO	lacOsym	minus35_30C_33T	minus10_12A	O2_rightSym	ACAGGTTTCCCGACTAAATTGTGAGCGCTCACAATTGGAAAGCGAATGTAAGTTAGCTCATTCATTAGGCACCCCAGGCTTTTACCTTTATGCTTCCGGCTCGAATAATGTGTGGAAATGTGAGCCGCTCACATTTACACACAGGAAACA	0.248296702082464	0.12674029747228	0.220266814455096	0.262507395591043	0.657318741450068	0.487938596491228	0.643298315272837	0.763243786090886	0.572628668970648	0.703271050681862	0.814236087800645	5	6
COMBO-O3_leftSym-minus35_31A_32C-minus10cons-O3_rightSym	COMBO	O3_leftSym	minus35_31A_32C	minus10cons	O3_rightSym	ACAGGTTTCCCGACTGGCAGTGAGCGGCTCACTGCCGGAAAGCGAATGTAAGTTAGCTCATTCATTAGGCACCCCAGGCTTTGCAATTTATGCTTCCGGCTCGTATAATGTGTGGAATTGCGTTGGCAACGCAATTACACACAGGAAACA	4.55236256113903	3.47551969637883	6.38503807238082	5.72034239075748	12.0515222482436	13.3804341361879	18.6477670051058	16.6319724982518	12.7159781922157	17.6398697516788	0.720865764386131	17.5	18.5
COMBO-lacO2-minus35_31A_32C-minus10cons-O2_rightSym	COMBO	lacO2	minus35_31A_32C	minus10cons	O2_rightSym	ACAGGTTTCCCGACTAAATTGTAGCGAGTAACAACCGGAAAGCGAATGTAAGTTAGCTCATTCATTAGGCACCCCAGGCTTTGCAATTTATGCTTCCGGCTCGTATAATGTGTGGAAATGTGAGCCGCTCACATTTACACACAGGAAACA	2.78352289129887	2.24622804135487	1.89172529366416	2.2752753936889	7.3688524590164	8.64777327935223	5.52486173363739	6.61539383288065	8.00831286918431	6.07012778325902	1.31929889371862	4.5	4.5
COMBO-lacO3-minus35_31A_32C-minus10_12A-lacOscram	COMBO	lacO3	minus35_31A_32C	minus10_12A	lacOscram	ACAGGTTTCCCGACTGGCAGTGAGCGCAACGCAATTGGAAAGCGAATGTAAGTTAGCTCATTCATTAGGCACCCCAGGCTTTGCAATTTATGCTTCCGGCTCGAATAATGTGTGGTTAACGGTGTGCATAATAGAAACACACAGGAAACA	0.44665873474411	0.876809900412166	0.667300119857407	1.06354353217009	1.18244485294118	3.37563822027717	1.94887751905607	3.09226713532513	2.27904153660917	2.5205723271906	0.904176211102565	7	7
COMBO-O2_leftSym-minus35_30C_33T-minus10_12G-lacO2	COMBO	O2_leftSym	minus35_30C_33T	minus10_12G	lacO2	ACAGGTTTCCCGACTGGTTGTTACTCAGTAACAACCGGAAAGCGAATGTAAGTTAGCTCATTCATTAGGCACCCCAGGCTTTTACCTTTATGCTTCCGGCTCGGATAATGTGTGGAAATTGTAGCGAGTAACAACCACACACAGGAAACA	0.101589019673099	0.22191508689486	0.161186708889121	0.263505370787177	0.268937790943716	0.854352863290301	0.4707524305432	0.766145412406621	0.561645327117008	0.618448921474911	0.908151518443214	5.5	6
COMBO-lacO3-minus35cons-minus10_12G-lacOscram	COMBO	lacO3	minus35cons	minus10_12G	lacOscram	ACAGGTTTCCCGACTGGCAGTGAGCGCAACGCAATTGGAAAGCGAATGTAAGTTAGCTCATTCATTAGGCACCCCAGGCTTTGACATTTATGCTTCCGGCTCGGATAATGTGTGGTTAACGGTGTGCATAATAGAAACACACAGGAAACA	1.09481818649478	1.22797265995365	1.93744472956869	1.28071789970175	2.89832489287106	4.7275828460039	5.65838723163564	3.72370453214038	3.81295386943748	4.69104588188801	0.812815300775287	8.5	9
COMBO-lacO1-minus35_30C_33T-minus10cons-lacO2	COMBO	lacO1	minus35_30C_33T	minus10cons	lacO2	ACAGGTTTCCCGACTAATTGTGAGCGGATAACAATTGGAAAGCGAATGTAAGTTAGCTCATTCATTAGGCACCCCAGGCTTTTACCTTTATGCTTCCGGCTCGTATAATGTGTGGAAATTGTAGCGAGTAACAACCACACACAGGAAACA	0.207590526000893	0.287018027506455	0.623836127376273	0.400939029984757	0.54955680902498	1.10499325236167	1.82193913658882	1.16573562641225	0.827275030693327	1.49383738150054	0.553791892570222	4	4.5
COMBO-O3_leftSym-minus35cons-minus10cons-lacO2	COMBO	O3_leftSym	minus35cons	minus10cons	lacO2	ACAGGTTTCCCGACTGGCAGTGAGCGGCTCACTGCCGGAAAGCGAATGTAAGTTAGCTCATTCATTAGGCACCCCAGGCTTTGACATTTATGCTTCCGGCTCGTATAATGTGTGGAAATTGTAGCGAGTAACAACCACACACAGGAAACA	10.1545858327211	10.2486630387743	13.1863110686166	19.2682583482804	26.8823529411765	39.4564188248399	38.5111652705812	56.0227205028149	33.1693858830082	47.266942886698	0.701745953033547	7	7
COMBO-lacO2-minus35_31A_32C-minus10_12G-lacO3	COMBO	lacO2	minus35_31A_32C	minus10_12G	lacO3	ACAGGTTTCCCGACTAAATTGTAGCGAGTAACAACCGGAAAGCGAATGTAAGTTAGCTCATTCATTAGGCACCCCAGGCTTTGCAATTTATGCTTCCGGCTCGGATAATGTGTGGGGCAGTGAGCGCAACGCAATTACACACAGGAAACA	0.636894094133561	0.469606154844658	0.486632732081167	0.429301416137941	1.68605712795096	1.80794090489381	1.42123096245282	1.24819964591688	1.74699901642239	1.33471530418485	1.30889262372648	9.5	10
COMBO-lacOsym-minus35_33T-minus10_7A-O3_leftSym	COMBO	lacOsym	minus35_33T	minus10_7A	O3_leftSym	ACAGGTTTCCCGACTAAATTGTGAGCGCTCACAATTGGAAAGCGAATGTAAGTTAGCTCATTCATTAGGCACCCCAGGCTTTTACATTTATGCTTCCGGCTCGTATAAAGTGTGGGGCAGTGAGCGGCTCACTGCCACACACAGGAAACA	0.294629353408348	0.209325910663895	0.454533007246082	0.51744073362094	0.779975707096998	0.805885681946802	1.32748239230068	1.50446589787418	0.7929306945219	1.41597414508743	0.559989528956364	5	6
COMBO-lacOscram-minus35_31A_32C-minus10_12G-lacOsym	COMBO	lacOscram	minus35_31A_32C	minus10_12G	lacOsym	ACAGGTTTCCCGACTTTAACGGTGTGCATAATAGAAGGAAAGCGAATGTAAGTTAGCTCATTCATTAGGCACCCCAGGCTTTGCAATTTATGCTTCCGGCTCGGATAATGTGTGGAAATTGTGAGCGCTCACAATTACACACAGGAAACA	0.133320601742509	0.276321703500004	1.07221834392797	0.241425652463939	0.352941176470588	1.06381337960285	3.13145789101203	0.701948334183722	0.708377278036721	1.91670311259788	0.369581117378473	3	3
COMBO-O1_rightSym-minus35_33T-minus10cons-lacO1	COMBO	O1_rightSym	minus35_33T	minus10cons	lacO1	ACAGGTTTCCCGACTAATTGTTATCGGATAACAATTGGAAAGCGAATGTAAGTTAGCTCATTCATTAGGCACCCCAGGCTTTTACATTTATGCTTCCGGCTCGTATAATGTGTGGAATTGTGAGCGGATAACAATTACACACAGGAAACA	1.93079204796286	1.4760050381034	0.830551057157761	0.338951059185447	5.11140819964349	5.68248490077653	2.42565861380168	0.985504766940915	5.39694655021001	1.7055816903713	3.16428499477801	4.5	4.5
COMBO-lacO1-minus35cons-minus10_7A-O3_leftSym	COMBO	lacO1	minus35cons	minus10_7A	O3_leftSym	ACAGGTTTCCCGACTAATTGTGAGCGGATAACAATTGGAAAGCGAATGTAAGTTAGCTCATTCATTAGGCACCCCAGGCTTTGACATTTATGCTTCCGGCTCGTATAAAGTGTGGGGCAGTGAGCGGCTCACTGCCACACACAGGAAACA	1.48062641702631	1.69070927843915	3.03172697416507	2.11766162038609	3.91967949970686	6.50907666187802	8.85428365445033	6.15712966548509	5.21437808079244	7.50570665996771	0.694721805290333	12	10.5
COMBO-lacOsym-minus35_30C_33T-minus10_12G-O1_rightSym	COMBO	lacOsym	minus35_30C_33T	minus10_12G	O1_rightSym	ACAGGTTTCCCGACTAAATTGTGAGCGCTCACAATTGGAAAGCGAATGTAAGTTAGCTCATTCATTAGGCACCCCAGGCTTTTACCTTTATGCTTCCGGCTCGGATAATGTGTGGAATTGTTATCGGATAACAATTACACACAGGAAACA	0.519029177371982	0.442143306292074	0.65166777179676	0.853972665802638	1.37403196572747	1.70221144042471	1.90322260187733	2.48293702048969	1.53812170307609	2.19307981118351	0.701352360836349	8	8.5
COMBO-O1_rightSym-minus35cons-minus10_12G-lacOsym	COMBO	O1_rightSym	minus35cons	minus10_12G	lacOsym	ACAGGTTTCCCGACTAATTGTTATCGGATAACAATTGGAAAGCGAATGTAAGTTAGCTCATTCATTAGGCACCCCAGGCTTTGACATTTATGCTTCCGGCTCGGATAATGTGTGGAAATTGTGAGCGCTCACAATTACACACAGGAAACA	0.332111141840715	0.502474807677711	0.187986333026332	0.072369333373558	0.879201680672269	1.93448222325726	0.549021838034577	0.210414810891494	1.40684195196476	0.379718324463036	3.70496197136179	6	5.5
COMBO-O1_rightSym-minus35cons-minus10_12A-lacOsym	COMBO	O1_rightSym	minus35cons	minus10_12A	lacOsym	ACAGGTTTCCCGACTAATTGTTATCGGATAACAATTGGAAAGCGAATGTAAGTTAGCTCATTCATTAGGCACCCCAGGCTTTGACATTTATGCTTCCGGCTCGAATAATGTGTGGAAATTGTGAGCGCTCACAATTACACACAGGAAACA	0.268809018147498	0.479770790230906	0.186893054689173	0.535169875142566	0.711621233859398	1.84707382491316	0.545828873564832	1.55601361548664	1.27934752938628	1.05092124452573	1.21735813796745	10	10
COMBO-O3_leftSym-minus35cons-minus10cons-O3_rightSym	COMBO	O3_leftSym	minus35cons	minus10cons	O3_rightSym	ACAGGTTTCCCGACTGGCAGTGAGCGGCTCACTGCCGGAAAGCGAATGTAAGTTAGCTCATTCATTAGGCACCCCAGGCTTTGACATTTATGCTTCCGGCTCGTATAATGTGTGGAATTGCGTTGGCAACGCAATTACACACAGGAAACA	11.1378556259004	8.49809364717002	15.347032388911	13.7963299516255	29.4853744776599	32.7168861818245	44.821640993209	40.1130150361258	31.1011303297422	42.4673280146674	0.732354301146531	14.5	13.5
COMBO-O1_rightSym-minus35_30C_33T-minus10_7A-O3_leftSym	COMBO	O1_rightSym	minus35_30C_33T	minus10_7A	O3_leftSym	ACAGGTTTCCCGACTAATTGTTATCGGATAACAATTGGAAAGCGAATGTAAGTTAGCTCATTCATTAGGCACCCCAGGCTTTTACCTTTATGCTTCCGGCTCGTATAAAGTGTGGGGCAGTGAGCGGCTCACTGCCACACACAGGAAACA	0.138822315633995	0.175121113280797	0.332799607700732	0.272101812089963	0.36750592751496	0.674200328817298	0.97195497872416	0.791139681204549	0.520853128166129	0.881547329964355	0.590839663920472	11	10.5
COMBO-lacO3-minus35_33T-minus10_7A-lacOscram	COMBO	lacO3	minus35_33T	minus10_7A	lacOscram	ACAGGTTTCCCGACTGGCAGTGAGCGCAACGCAATTGGAAAGCGAATGTAAGTTAGCTCATTCATTAGGCACCCCAGGCTTTTACATTTATGCTTCCGGCTCGTATAAAGTGTGGTTAACGGTGTGCATAATAGAAACACACAGGAAACA	0.292897005751261	0.193757154007568	0.397208159227862	0.23051211529583	0.775389643036702	0.74594738746976	1.16006280962491	0.670217077968722	0.760668515253231	0.915139943796817	0.831204582872101	13	13.5
COMBO-O3_leftSym-minus35_30C_33T-minus10_7A-lacOscram	COMBO	O3_leftSym	minus35_30C_33T	minus10_7A	lacOscram	ACAGGTTTCCCGACTGGCAGTGAGCGGCTCACTGCCGGAAAGCGAATGTAAGTTAGCTCATTCATTAGGCACCCCAGGCTTTTACCTTTATGCTTCCGGCTCGTATAAAGTGTGGTTAACGGTGTGCATAATAGAAACACACAGGAAACA	0.330021099578022	0.40049027093924	0.680791208905633	0.372742272059031	0.873668687530723	1.54185104980699	1.98827880098494	1.08375317320836	1.20775986866885	1.53601598709665	0.786293813876078	6.5	7
COMBO-O2_leftSym-minus35_33T-minus10_12A-O1_rightSym	COMBO	O2_leftSym	minus35_33T	minus10_12A	O1_rightSym	ACAGGTTTCCCGACTGGTTGTTACTCAGTAACAACCGGAAAGCGAATGTAAGTTAGCTCATTCATTAGGCACCCCAGGCTTTTACATTTATGCTTCCGGCTCGAATAATGTGTGGAATTGTTATCGGATAACAATTACACACAGGAAACA	0.217107570172854	0.361637621170512	0.322673858987728	0.356025655270352	0.574751390527558	1.39227188851249	0.942382312028699	1.03514938488576	0.983511639520024	0.988765848457232	0.994686093835658	7.5	8.5
COMBO-lacO3-minus35_31A_32C-minus10_7A-lacOsym	COMBO	lacO3	minus35_31A_32C	minus10_7A	lacOsym	ACAGGTTTCCCGACTGGCAGTGAGCGCAACGCAATTGGAAAGCGAATGTAAGTTAGCTCATTCATTAGGCACCCCAGGCTTTGCAATTTATGCTTCCGGCTCGTATAAAGTGTGGAAATTGTGAGCGCTCACAATTACACACAGGAAACA	0.0486228076943269	0.328992995956016	0.186219739515305	0.19077360380974	0.128719723183391	1.26659305606674	0.543862428832483	0.554676820933411	0.697656389625065	0.549269624882947	1.27015286850013	5.5	6.5
COMBO-lacO1-minus35cons-minus10_12A-O1_rightSym	COMBO	lacO1	minus35cons	minus10_12A	O1_rightSym	ACAGGTTTCCCGACTAATTGTGAGCGGATAACAATTGGAAAGCGAATGTAAGTTAGCTCATTCATTAGGCACCCCAGGCTTTGACATTTATGCTTCCGGCTCGAATAATGTGTGGAATTGTTATCGGATAACAATTACACACAGGAAACA	0.279564190683212	0.407606986845523	0.243112608462812	0.504153568380579	0.740093526950529	1.56924975755973	0.710020398817701	1.46583328608954	1.15467164225513	1.08792684245362	1.06135044857518	10	10
COMBO-O1_rightSym-minus35_30C_33T-minus10_12A-O1_rightSym	COMBO	O1_rightSym	minus35_30C_33T	minus10_12A	O1_rightSym	ACAGGTTTCCCGACTAATTGTTATCGGATAACAATTGGAAAGCGAATGTAAGTTAGCTCATTCATTAGGCACCCCAGGCTTTTACCTTTATGCTTCCGGCTCGAATAATGTGTGGAATTGTTATCGGATAACAATTACACACAGGAAACA	0.592484212638913	0.363312067101376	0.537658276039453	0.650799584902793	1.56849033319622	1.39871835276815	1.57025316784244	1.89220855301699	1.48360434298218	1.73123086042971	0.856965051220223	14.5	13
COMBO-O3_leftSym-minus35cons-minus10_12G-lacOscram	COMBO	O3_leftSym	minus35cons	minus10_12G	lacOscram	ACAGGTTTCCCGACTGGCAGTGAGCGGCTCACTGCCGGAAAGCGAATGTAAGTTAGCTCATTCATTAGGCACCCCAGGCTTTGACATTTATGCTTCCGGCTCGGATAATGTGTGGTTAACGGTGTGCATAATAGAAACACACAGGAAACA	1.25247812991164	1.05754108970519	1.71346748276739	1.5932231699794	3.31569989106754	4.0714368305425	5.00425244567997	4.63231781186548	3.69356836080502	4.81828512877272	0.766573223064078	24	23
COMBO-lacOsym-minus35_33T-minus10_12G-lacOscram	COMBO	lacOsym	minus35_33T	minus10_12G	lacOscram	ACAGGTTTCCCGACTAAATTGTGAGCGCTCACAATTGGAAAGCGAATGTAAGTTAGCTCATTCATTAGGCACCCCAGGCTTTTACATTTATGCTTCCGGCTCGGATAATGTGTGGTTAACGGTGTGCATAATAGAAACACACAGGAAACA	0.516617331752223	0.259714688462918	0.511302813979805	0.591917161914368	1.36764705882353	0.999877884967639	1.49328095401554	1.72100711560718	1.18376247189558	1.60714403481136	0.736562776113922	4.5	4
COMBO-lacO3-minus35cons-minus10_7A-lacOscram	COMBO	lacO3	minus35cons	minus10_7A	lacOscram	ACAGGTTTCCCGACTGGCAGTGAGCGCAACGCAATTGGAAAGCGAATGTAAGTTAGCTCATTCATTAGGCACCCCAGGCTTTGACATTTATGCTTCCGGCTCGTATAAAGTGTGGTTAACGGTGTGCATAATAGAAACACACAGGAAACA	1.72524676838242	3.02155837712608	2.64852917483605	3.16343724815832	4.56726579520697	11.6327244227407	7.73513867868791	9.19773637961336	8.09999510897384	8.46643752915064	0.956718227836075	11.5	12.5
COMBO-O1_rightSym-minus35cons-minus10_7A-lacO1	COMBO	O1_rightSym	minus35cons	minus10_7A	lacO1	ACAGGTTTCCCGACTAATTGTTATCGGATAACAATTGGAAAGCGAATGTAAGTTAGCTCATTCATTAGGCACCCCAGGCTTTGACATTTATGCTTCCGGCTCGTATAAAGTGTGGAATTGTGAGCGGATAACAATTACACACAGGAAACA	0.791484245440906	1.04103260383648	0.688819057311302	0.395855567287556	2.09530542986425	4.00788066422741	2.01172446331682	1.15095539019557	3.05159304704583	1.58133992675619	1.92975146925277	13	12.5
COMBO-O2_rightSym-minus35_33T-minus10_7A-O2_leftSym	COMBO	O2_rightSym	minus35_33T	minus10_7A	O2_leftSym	ACAGGTTTCCCGACTAAATGTGAGCCGCTCACATTTGGAAAGCGAATGTAAGTTAGCTCATTCATTAGGCACCCCAGGCTTTTACATTTATGCTTCCGGCTCGTATAAAGTGTGGGGTTGTTACTCAGTAACAACCACACACAGGAAACA	0.216922194547895	0.27130209752428	0.510091570317066	0.729364065082016	0.574260643483913	1.04448835399078	1.48974346694762	2.12063583663405	0.809374498737346	1.80518965179084	0.448359815232935	4.5	5.5
COMBO-lacOscram-minus35_31A_32C-minus10_7A-lacOscram	COMBO	lacOscram	minus35_31A_32C	minus10_7A	lacOscram	ACAGGTTTCCCGACTTTAACGGTGTGCATAATAGAAGGAAAGCGAATGTAAGTTAGCTCATTCATTAGGCACCCCAGGCTTTGCAATTTATGCTTCCGGCTCGTATAAAGTGTGGTTAACGGTGTGCATAATAGAAACACACAGGAAACA	0.304642900060135	0.339672489037936	0.386479731643258	0.504015113557767	0.806484685377419	1.30770813129977	1.12872999443087	1.46543072682858	1.0570964083386	1.29708036062972	0.814981430931068	17	16
COMBO-lacO1-minus35_33T-minus10_12G-lacOsym	COMBO	lacO1	minus35_33T	minus10_12G	lacOsym	ACAGGTTTCCCGACTAATTGTGAGCGGATAACAATTGGAAAGCGAATGTAAGTTAGCTCATTCATTAGGCACCCCAGGCTTTTACATTTATGCTTCCGGCTCGGATAATGTGTGGAAATTGTGAGCGCTCACAATTACACACAGGAAACA	0.121731670125524	0.188895128287453	0.248559707001484	0.402778967126948	0.322261663286004	0.727229031482817	0.725928874734607	1.17108526841915	0.52474534738441	0.948507071576879	0.553232931107228	5	5.5
COMBO-O1_rightSym-minus35cons-minus10_12G-O2_rightSym	COMBO	O1_rightSym	minus35cons	minus10_12G	O2_rightSym	ACAGGTTTCCCGACTAATTGTTATCGGATAACAATTGGAAAGCGAATGTAAGTTAGCTCATTCATTAGGCACCCCAGGCTTTGACATTTATGCTTCCGGCTCGGATAATGTGTGGAAATGTGAGCCGCTCACATTTACACACAGGAAACA	0.782967497477174	0.766691991284367	0.82050735628807	0.744148471806651	2.07275894412435	2.95169430425378	2.39632557121622	2.16362169818745	2.51222662418907	2.27997363470183	1.10186652422303	11.5	12
COMBO-lacO2-minus35_33T-minus10_12G-O2_rightSym	COMBO	lacO2	minus35_33T	minus10_12G	O2_rightSym	ACAGGTTTCCCGACTAAATTGTAGCGAGTAACAACCGGAAAGCGAATGTAAGTTAGCTCATTCATTAGGCACCCCAGGCTTTTACATTTATGCTTCCGGCTCGGATAATGTGTGGAAATGTGAGCCGCTCACATTTACACACAGGAAACA	0.437663780449537	0.299096942491697	0.521374670408949	0.64917745233823	1.158632406031	1.15149597440495	1.5226962260735	1.88749218075124	1.15506419021798	1.70509420341237	0.677419574769751	5	4
COMBO-lacO3-minus35_30C_33T-minus10_12G-lacOscram	COMBO	lacO3	minus35_30C_33T	minus10_12G	lacOscram	ACAGGTTTCCCGACTGGCAGTGAGCGCAACGCAATTGGAAAGCGAATGTAAGTTAGCTCATTCATTAGGCACCCCAGGCTTTTACCTTTATGCTTCCGGCTCGGATAATGTGTGGTTAACGGTGTGCATAATAGAAACACACAGGAAACA	0.179617165132419	0.182842135226308	0.406059137314219	0.200337016965285	0.475502606105734	0.703925559755743	1.18591245613456	0.582482573408898	0.589714082930738	0.88419751477173	0.666948360608074	8.5	8.5
COMBO-O2_leftSym-minus35_33T-minus10_12A-O2_rightSym	COMBO	O2_leftSym	minus35_33T	minus10_12A	O2_rightSym	ACAGGTTTCCCGACTGGTTGTTACTCAGTAACAACCGGAAAGCGAATGTAAGTTAGCTCATTCATTAGGCACCCCAGGCTTTTACATTTATGCTTCCGGCTCGAATAATGTGTGGAAATGTGAGCCGCTCACATTTACACACAGGAAACA	0.273101673172982	0.233841557858765	0.480571435333466	0.333867445043069	0.722985229334025	0.900268689742374	1.40352869533732	0.970724090395332	0.811626959538199	1.18712639286632	0.683690434662581	15	14
COMBO-O3_leftSym-minus35_33T-minus10_12A-O2_leftSym	COMBO	O3_leftSym	minus35_33T	minus10_12A	O2_leftSym	ACAGGTTTCCCGACTGGCAGTGAGCGGCTCACTGCCGGAAAGCGAATGTAAGTTAGCTCATTCATTAGGCACCCCAGGCTTTTACATTTATGCTTCCGGCTCGAATAATGTGTGGGGTTGTTACTCAGTAACAACCACACACAGGAAACA	0.130057510091469	0.151761285231324	0.157191909566156	0.434313533035652	0.344302756067462	0.584267119411432	0.459085454377617	1.26277244326122	0.464284937739447	0.860928948819418	0.539283686971051	8.5	10.5
COMBO-O3_rightSym-minus35_31A_32C-minus10_12G-O2_leftSym	COMBO	O3_rightSym	minus35_31A_32C	minus10_12G	O2_leftSym	ACAGGTTTCCCGACTAATTGCGTTGGCAACGCAATTGGAAAGCGAATGTAAGTTAGCTCATTCATTAGGCACCCCAGGCTTTGCAATTTATGCTTCCGGCTCGGATAATGTGTGGGGTTGTTACTCAGTAACAACCACACACAGGAAACA	0.184741830000795	0.166662966154103	0.163573668118553	0.226126754166091	0.489069190894749	0.641637233099318	0.477723643409365	0.657466581456037	0.565353211997033	0.567595112432701	0.996050176637254	13.5	14
COMBO-lacOsym-minus35_31A_32C-minus10_12G-O1_rightSym	COMBO	lacOsym	minus35_31A_32C	minus10_12G	O1_rightSym	ACAGGTTTCCCGACTAAATTGTGAGCGCTCACAATTGGAAAGCGAATGTAAGTTAGCTCATTCATTAGGCACCCCAGGCTTTGCAATTTATGCTTCCGGCTCGGATAATGTGTGGAATTGTTATCGGATAACAATTACACACAGGAAACA	0.264784370591669	0.216825913099115	0.329490912346623	0.271749450031141	0.700966737669999	0.834760007910275	0.962291797494094	0.790115183775651	0.767863372790137	0.876203490634872	0.876352789046486	8.5	9
COMBO-lacOsym-minus35_31A_32C-minus10_12A-lacO2	COMBO	lacOsym	minus35_31A_32C	minus10_12A	lacO2	ACAGGTTTCCCGACTAAATTGTGAGCGCTCACAATTGGAAAGCGAATGTAAGTTAGCTCATTCATTAGGCACCCCAGGCTTTGCAATTTATGCTTCCGGCTCGAATAATGTGTGGAAATTGTAGCGAGTAACAACCACACACAGGAAACA	0.197240097291598	0.300696431165354	0.374953769938701	0.233225971690479	0.522155998963462	1.15765386005058	1.09506794794973	0.678107651965297	0.839904929507023	0.886587799957511	0.947345462623414	6	7.5
COMBO-lacO3-minus35cons-minus10cons-O3_rightSym	COMBO	lacO3	minus35cons	minus10cons	O3_rightSym	ACAGGTTTCCCGACTGGCAGTGAGCGCAACGCAATTGGAAAGCGAATGTAAGTTAGCTCATTCATTAGGCACCCCAGGCTTTGACATTTATGCTTCCGGCTCGTATAATGTGTGGAATTGCGTTGGCAACGCAATTACACACAGGAAACA	13.0428044308254	7.28251134415583	11.2572556495958	9.27785082730056	34.5283675600418	28.0370050810085	32.87727936637	26.9754761623827	31.2826863205252	29.9263777643764	1.04532150756191	5	5.5
COMBO-O3_rightSym-minus35cons-minus10_12A-O3_leftSym	COMBO	O3_rightSym	minus35cons	minus10_12A	O3_leftSym	ACAGGTTTCCCGACTAATTGCGTTGGCAACGCAATTGGAAAGCGAATGTAAGTTAGCTCATTCATTAGGCACCCCAGGCTTTGACATTTATGCTTCCGGCTCGAATAATGTGTGGGGCAGTGAGCGGCTCACTGCCACACACAGGAAACA	1.05514379547019	0.747365682418608	1.50261898260723	1.15462237279498	2.79329441700344	2.87728977616455	4.38846070571051	3.35708009038413	2.835292096584	3.87277039804732	0.732109525009169	13.5	12.5
COMBO-lacOsym-minus35_31A_32C-minus10_12A-O3_leftSym	COMBO	lacOsym	minus35_31A_32C	minus10_12A	O3_leftSym	ACAGGTTTCCCGACTAAATTGTGAGCGCTCACAATTGGAAAGCGAATGTAAGTTAGCTCATTCATTAGGCACCCCAGGCTTTGCAATTTATGCTTCCGGCTCGAATAATGTGTGGGGCAGTGAGCGGCTCACTGCCACACACAGGAAACA	0.0648304102591025	0.0857590735319039	0.5101851307665	0.241087521298024	0.171626297577855	0.330164618594945	1.49001671409857	0.700965213267498	0.2508954580864	1.09549096368303	0.229025584330601	3	3
COMBO-O1_rightSym-minus35_31A_32C-minus10_12A-lacO2	COMBO	O1_rightSym	minus35_31A_32C	minus10_12A	lacO2	ACAGGTTTCCCGACTAATTGTTATCGGATAACAATTGGAAAGCGAATGTAAGTTAGCTCATTCATTAGGCACCCCAGGCTTTGCAATTTATGCTTCCGGCTCGAATAATGTGTGGAAATTGTAGCGAGTAACAACCACACACAGGAAACA	0.248351188960253	0.211601192301546	0.361967953563597	0.371683755215698	0.657462985194078	0.814645308924485	1.05714233569982	1.08067552123849	0.736054147059282	1.06890892846915	0.688603235930893	6	6.5
COMBO-O2_rightSym-minus35_30C_33T-minus10_12A-lacOsym	COMBO	O2_rightSym	minus35_30C_33T	minus10_12A	lacOsym	ACAGGTTTCCCGACTAAATGTGAGCCGCTCACATTTGGAAAGCGAATGTAAGTTAGCTCATTCATTAGGCACCCCAGGCTTTTACCTTTATGCTTCCGGCTCGAATAATGTGTGGAAATTGTGAGCGCTCACAATTACACACAGGAAACA	0.186578857871669	0.230057410965236	0.318049131279058	0.257318753913415	0.493932376100046	0.885700069019759	0.92887560403484	0.748157740572873	0.689816222559903	0.838516672303856	0.822662500752199	13.5	13
COMBO-O1_rightSym-minus35_30C_33T-minus10_12A-lacOscram	COMBO	O1_rightSym	minus35_30C_33T	minus10_12A	lacOscram	ACAGGTTTCCCGACTAATTGTTATCGGATAACAATTGGAAAGCGAATGTAAGTTAGCTCATTCATTAGGCACCCCAGGCTTTTACCTTTATGCTTCCGGCTCGAATAATGTGTGGTTAACGGTGTGCATAATAGAAACACACAGGAAACA	0.143850609109053	0.379871745591847	0.50095931440822	0.360499843045701	0.380817387195842	1.46247160601228	1.46307233695769	1.04815814606619	0.921644496604059	1.25561524151194	0.734018245505103	7.5	9
COMBO-lacOsym-minus35_33T-minus10_12G-lacO1	COMBO	lacOsym	minus35_33T	minus10_12G	lacO1	ACAGGTTTCCCGACTAAATTGTGAGCGCTCACAATTGGAAAGCGAATGTAAGTTAGCTCATTCATTAGGCACCCCAGGCTTTTACATTTATGCTTCCGGCTCGGATAATGTGTGGAATTGTGAGCGGATAACAATTACACACAGGAAACA	0.22874125883872	0.388073820652377	0.190970243074369	0.361334619697694	0.605549389567148	1.49404884760922	0.557736470384332	1.05058527041815	1.04979911858818	0.804160870401239	1.30545909062248	6.5	7
COMBO-lacO2-minus35cons-minus10cons-O1_rightSym	COMBO	lacO2	minus35cons	minus10cons	O1_rightSym	ACAGGTTTCCCGACTAAATTGTAGCGAGTAACAACCGGAAAGCGAATGTAAGTTAGCTCATTCATTAGGCACCCCAGGCTTTGACATTTATGCTTCCGGCTCGTATAATGTGTGGAATTGTTATCGGATAACAATTACACACAGGAAACA	13.334098715562	10.0945092324846	17.9455491246892	14.126179225243	35.2995143011333	38.862940717364	52.4107162811487	41.0720562390158	37.0812275092487	46.7413862600823	0.79332750857919	13	12.5
COMBO-lacO2-minus35cons-minus10_12G-O3_rightSym	COMBO	lacO2	minus35cons	minus10_12G	O3_rightSym	ACAGGTTTCCCGACTAAATTGTAGCGAGTAACAACCGGAAAGCGAATGTAAGTTAGCTCATTCATTAGGCACCCCAGGCTTTGACATTTATGCTTCCGGCTCGGATAATGTGTGGAATTGCGTTGGCAACGCAATTACACACAGGAAACA	1.23377810030278	0.828488447219866	1.27178562127208	1.85545301992469	3.26619508562919	3.18960502861432	3.7143023545171	5.39475463025551	3.22790005712175	4.55452849238631	0.708723210869743	8	9
COMBO-lacO1-minus35_31A_32C-minus10_12G-lacOscram	COMBO	lacO1	minus35_31A_32C	minus10_12G	lacOscram	ACAGGTTTCCCGACTAATTGTGAGCGGATAACAATTGGAAAGCGAATGTAAGTTAGCTCATTCATTAGGCACCCCAGGCTTTGCAATTTATGCTTCCGGCTCGGATAATGTGTGGTTAACGGTGTGCATAATAGAAACACACAGGAAACA	0.374038354888707	0.516791462269241	0.729201961301956	0.782760564589864	0.990196078431373	1.98960003887836	2.12966439978559	2.27588687768229	1.48989805865487	2.20277563873394	0.676373041564594	9.5	13
COMBO-lacO3-minus35_30C_33T-minus10cons-O2_rightSym	COMBO	lacO3	minus35_30C_33T	minus10cons	O2_rightSym	ACAGGTTTCCCGACTGGCAGTGAGCGCAACGCAATTGGAAAGCGAATGTAAGTTAGCTCATTCATTAGGCACCCCAGGCTTTTACCTTTATGCTTCCGGCTCGTATAATGTGTGGAAATGTGAGCCGCTCACATTTACACACAGGAAACA	0.432800360523987	0.307861223254335	0.271653556030536	0.240620708635767	1.14575741801145	1.18523765672593	0.793375413198907	0.699607949168582	1.16549753736869	0.746491681183745	1.56130010118869	10	11
COMBO-O2_leftSym-minus35cons-minus10_12A-O2_leftSym	COMBO	O2_leftSym	minus35cons	minus10_12A	O2_leftSym	ACAGGTTTCCCGACTGGTTGTTACTCAGTAACAACCGGAAAGCGAATGTAAGTTAGCTCATTCATTAGGCACCCCAGGCTTTGACATTTATGCTTCCGGCTCGAATAATGTGTGGGGTTGTTACTCAGTAACAACCACACACAGGAAACA	0.189088696589049	0.163003789284923	0.551741857938921	0.673069593322827	0.500576701268743	0.627549735582977	1.61138484957737	1.95695890225767	0.56406321842586	1.78417187591752	0.316148475401668	6	7
COMBO-O3_rightSym-minus35_33T-minus10_7A-O3_leftSym	COMBO	O3_rightSym	minus35_33T	minus10_7A	O3_leftSym	ACAGGTTTCCCGACTAATTGCGTTGGCAACGCAATTGGAAAGCGAATGTAAGTTAGCTCATTCATTAGGCACCCCAGGCTTTTACATTTATGCTTCCGGCTCGTATAAAGTGTGGGGCAGTGAGCGGCTCACTGCCACACACAGGAAACA	0.22203821828667	0.400435167709887	0.366110724620691	0.689647662123882	0.587804352510235	1.54163890739507	1.06924146941718	2.00515986044136	1.06472162995265	1.53720066492927	0.692636722221067	5.5	5
COMBO-O2_leftSym-minus35_30C_33T-minus10_7A-O3_leftSym	COMBO	O2_leftSym	minus35_30C_33T	minus10_7A	O3_leftSym	ACAGGTTTCCCGACTGGTTGTTACTCAGTAACAACCGGAAAGCGAATGTAAGTTAGCTCATTCATTAGGCACCCCAGGCTTTTACCTTTATGCTTCCGGCTCGTATAAAGTGTGGGGCAGTGAGCGGCTCACTGCCACACACAGGAAACA	0.229607703000988	0.229637214780825	0.0901207888665563	0.274836138881084	0.607843137254902	0.884082351998718	0.263201480406089	0.799089773154403	0.74596274462681	0.531145626780246	1.40444109301768	10.5	8.5
COMBO-O2_leftSym-minus35_30C_33T-minus10_12A-O3_leftSym	COMBO	O2_leftSym	minus35_30C_33T	minus10_12A	O3_leftSym	ACAGGTTTCCCGACTGGTTGTTACTCAGTAACAACCGGAAAGCGAATGTAAGTTAGCTCATTCATTAGGCACCCCAGGCTTTTACCTTTATGCTTCCGGCTCGAATAATGTGTGGGGCAGTGAGCGGCTCACTGCCACACACAGGAAACA	0.161796101596551	0.272924047639131	0.322144885448403	0.393700863165476	0.42832469775475	1.05073271413829	0.940837422992586	1.1446905589578	0.739528705946518	1.04276399097519	0.70920046371654	15	15.5
COMBO-lacOscram-minus35_30C_33T-minus10_7A-O2_rightSym	COMBO	lacOscram	minus35_30C_33T	minus10_7A	O2_rightSym	ACAGGTTTCCCGACTTTAACGGTGTGCATAATAGAAGGAAAGCGAATGTAAGTTAGCTCATTCATTAGGCACCCCAGGCTTTTACCTTTATGCTTCCGGCTCGTATAAAGTGTGGAAATGTGAGCCGCTCACATTTACACACAGGAAACA	0.805942888343526	0.801982848474706	1.24406626557696	0.992105415261922	2.13358196304458	3.08756088867768	3.63334683308175	2.88455984884114	2.61057142586113	3.25895334096144	0.801045965601633	8.5	9
COMBO-lacO1-minus35cons-minus10cons-O1_rightSym	COMBO	lacO1	minus35cons	minus10cons	O1_rightSym	ACAGGTTTCCCGACTAATTGTGAGCGGATAACAATTGGAAAGCGAATGTAAGTTAGCTCATTCATTAGGCACCCCAGGCTTTGACATTTATGCTTCCGGCTCGTATAATGTGTGGAATTGTTATCGGATAACAATTACACACAGGAAACA	12.9474361373655	12.1385858523191	7.41697615400309	5.99197066574786	34.2758979698074	46.7324494442212	21.6615847289228	17.4217353639654	40.5041737070143	19.5416600464441	2.07270895158084	13.5	16
COMBO-lacO2-minus35_30C_33T-minus10cons-lacO2	COMBO	lacO2	minus35_30C_33T	minus10cons	lacO2	ACAGGTTTCCCGACTAAATTGTAGCGAGTAACAACCGGAAAGCGAATGTAAGTTAGCTCATTCATTAGGCACCCCAGGCTTTTACCTTTATGCTTCCGGCTCGTATAATGTGTGGAAATTGTAGCGAGTAACAACCACACACAGGAAACA	1.25096610600538	0.668574272241651	1.64140489252282	0.869755829751724	3.31169709263016	2.57395002658161	4.79379067905746	2.52882678211668	2.94282355960588	3.66130873058707	0.80376274609708	4.5	6
COMBO-O2_leftSym-minus35_33T-minus10_12G-lacO2	COMBO	O2_leftSym	minus35_33T	minus10_12G	lacO2	ACAGGTTTCCCGACTGGTTGTTACTCAGTAACAACCGGAAAGCGAATGTAAGTTAGCTCATTCATTAGGCACCCCAGGCTTTTACATTTATGCTTCCGGCTCGGATAATGTGTGGAAATTGTAGCGAGTAACAACCACACACAGGAAACA	0.296129560879779	0.308183094157519	0.398589563868996	0.562295389751482	0.783947223749313	1.18647683037381	1.16409725884755	1.63488141432772	0.98521202706156	1.39948933658764	0.703979659797761	11	10.5
COMBO-lacO1-minus35_33T-minus10cons-lacOscram	COMBO	lacO1	minus35_33T	minus10cons	lacOscram	ACAGGTTTCCCGACTAATTGTGAGCGGATAACAATTGGAAAGCGAATGTAAGTTAGCTCATTCATTAGGCACCCCAGGCTTTTACATTTATGCTTCCGGCTCGTATAATGTGTGGTTAACGGTGTGCATAATAGAAACACACAGGAAACA	1.36759040619567	1.46322915983683	1.06065358521072	1.57857410446307	3.62043795620438	5.63329893360853	3.09768253625535	4.58972545669694	4.62686844490646	3.84370399647615	1.2037525389958	6.5	6.5
COMBO-O3_rightSym-minus35_30C_33T-minus10_12A-lacOscram	COMBO	O3_rightSym	minus35_30C_33T	minus10_12A	lacOscram	ACAGGTTTCCCGACTAATTGCGTTGGCAACGCAATTGGAAAGCGAATGTAAGTTAGCTCATTCATTAGGCACCCCAGGCTTTTACCTTTATGCTTCCGGCTCGAATAATGTGTGGTTAACGGTGTGCATAATAGAAACACACAGGAAACA	0.143723905695275	0.260531048578779	0.435356490237366	0.470572565582221	0.380481963777878	1.00302079702568	1.27147658354993	1.36819606844529	0.691751380401777	1.31983632599761	0.524119064444533	13	12.5
COMBO-O2_rightSym-minus35_31A_32C-minus10_7A-lacO2	COMBO	O2_rightSym	minus35_31A_32C	minus10_7A	lacO2	ACAGGTTTCCCGACTAAATGTGAGCCGCTCACATTTGGAAAGCGAATGTAAGTTAGCTCATTCATTAGGCACCCCAGGCTTTGCAATTTATGCTTCCGGCTCGTATAAAGTGTGGAAATTGTAGCGAGTAACAACCACACACAGGAAACA	0.32913523555182	0.398283282116482	0.627564231723143	0.486588544130107	0.871323529411765	1.53335434394369	1.83282721907839	1.41476274165202	1.20233893667773	1.62379498036521	0.74044996518422	14	13
COMBO-lacOscram-minus35_33T-minus10_12A-lacO1	COMBO	lacOscram	minus35_33T	minus10_12A	lacO1	ACAGGTTTCCCGACTTTAACGGTGTGCATAATAGAAGGAAAGCGAATGTAAGTTAGCTCATTCATTAGGCACCCCAGGCTTTTACATTTATGCTTCCGGCTCGAATAATGTGTGGAATTGTGAGCGGATAACAATTACACACAGGAAACA	0.262926170944349	0.395154488729421	0.43321953290019	0.386609116776068	0.696047504175172	1.52130877450412	1.26523551152001	1.12407121087406	1.10867813933965	1.19465336119704	0.928033331968997	8.5	8.5
COMBO-lacO2-minus35_31A_32C-minus10_12G-O3_rightSym	COMBO	lacO2	minus35_31A_32C	minus10_12G	O3_rightSym	ACAGGTTTCCCGACTAAATTGTAGCGAGTAACAACCGGAAAGCGAATGTAAGTTAGCTCATTCATTAGGCACCCCAGGCTTTGCAATTTATGCTTCCGGCTCGGATAATGTGTGGAATTGCGTTGGCAACGCAATTACACACAGGAAACA	0.176859987446707	0.205640595335305	0.275598837094313	0.21286657398889	0.468203497615262	0.791697553743514	0.80489776924643	0.618912429105751	0.629950525679388	0.71190509917609	0.884879917854851	10.5	10.5
COMBO-lacOsym-minus35cons-minus10_12A-lacO1	COMBO	lacOsym	minus35cons	minus10_12A	lacO1	ACAGGTTTCCCGACTAAATTGTGAGCGCTCACAATTGGAAAGCGAATGTAAGTTAGCTCATTCATTAGGCACCCCAGGCTTTGACATTTATGCTTCCGGCTCGAATAATGTGTGGAATTGTGAGCGGATAACAATTACACACAGGAAACA	0.215521340853688	0.0623952233709686	0.214841523458666	0.211318453450789	0.570552147239264	0.240215924426451	0.627453529182374	0.614411247803163	0.405384035832857	0.620932388492768	0.652863408875922	6	7.5
COMBO-lacO2-minus35cons-minus10_12G-O3_leftSym	COMBO	lacO2	minus35cons	minus10_12G	O3_leftSym	ACAGGTTTCCCGACTAAATTGTAGCGAGTAACAACCGGAAAGCGAATGTAAGTTAGCTCATTCATTAGGCACCCCAGGCTTTGACATTTATGCTTCCGGCTCGGATAATGTGTGGGGCAGTGAGCGGCTCACTGCCACACACAGGAAACA	1.89764013362581	2.27506408084105	2.83650489166399	1.83168367498403	5.02364475201846	8.75878940378835	8.28412951167728	5.32564493989968	6.8912170779034	6.80488722578848	1.01268644861413	4.5	4
COMBO-O3_leftSym-minus35_33T-minus10_12A-O2_rightSym	COMBO	O3_leftSym	minus35_33T	minus10_12A	O2_rightSym	ACAGGTTTCCCGACTGGCAGTGAGCGGCTCACTGCCGGAAAGCGAATGTAAGTTAGCTCATTCATTAGGCACCCCAGGCTTTTACATTTATGCTTCCGGCTCGAATAATGTGTGGAAATGTGAGCCGCTCACATTTACACACAGGAAACA	0.333301504356273	0.260442731208027	0.461669770881695	0.432542459407084	0.882352941176471	1.0026807831959	1.34832560481386	1.2576230228471	0.942516862186186	1.30297431383048	0.723357975811032	9	8.5
COMBO-lacOscram-minus35_33T-minus10_7A-O1_rightSym	COMBO	lacOscram	minus35_33T	minus10_7A	O1_rightSym	ACAGGTTTCCCGACTTTAACGGTGTGCATAATAGAAGGAAAGCGAATGTAAGTTAGCTCATTCATTAGGCACCCCAGGCTTTTACATTTATGCTTCCGGCTCGTATAAAGTGTGGAATTGTTATCGGATAACAATTACACACAGGAAACA	0.226638637875975	0.30737857408014	0.377272324651365	0.340794730796368	0.599983096686951	1.18337950138504	1.10183938260371	0.99086526696591	0.891681299035996	1.04635232478481	0.852180740573569	14.5	17
COMBO-lacOscram-minus35_33T-minus10_12G-O1_rightSym	COMBO	lacOscram	minus35_33T	minus10_12G	O1_rightSym	ACAGGTTTCCCGACTTTAACGGTGTGCATAATAGAAGGAAAGCGAATGTAAGTTAGCTCATTCATTAGGCACCCCAGGCTTTTACATTTATGCTTCCGGCTCGGATAATGTGTGGAATTGTTATCGGATAACAATTACACACAGGAAACA	0.328083333064257	0.294154986253319	0.372968512381507	0.554804776211275	0.868538815746806	1.13246989320609	1.08926992138324	1.61310235463419	1.00050435447645	1.35118613800872	0.740463749836067	15	12.5
COMBO-lacOscram-minus35_31A_32C-minus10_12G-lacO3	COMBO	lacOscram	minus35_31A_32C	minus10_12G	lacO3	ACAGGTTTCCCGACTTTAACGGTGTGCATAATAGAAGGAAAGCGAATGTAAGTTAGCTCATTCATTAGGCACCCCAGGCTTTGCAATTTATGCTTCCGGCTCGGATAATGTGTGGGGCAGTGAGCGCAACGCAATTACACACAGGAAACA	0.226645022962266	0.170055533912889	0.201364825925253	0.304344511763365	0.6	0.654698309834486	0.588094278266011	0.884885764499121	0.627349154917243	0.736490021382566	0.851809443038428	9	9
COMBO-lacOscram-minus35_33T-minus10_12A-lacO3	COMBO	lacOscram	minus35_33T	minus10_12A	lacO3	ACAGGTTTCCCGACTTTAACGGTGTGCATAATAGAAGGAAAGCGAATGTAAGTTAGCTCATTCATTAGGCACCCCAGGCTTTTACATTTATGCTTCCGGCTCGAATAATGTGTGGGGCAGTGAGCGCAACGCAATTACACACAGGAAACA	0.0549061898480624	0.288782080942074	0.265462181862244	0.335426116588555	0.14535379369139	1.11178469734546	0.775293249612263	0.97525594889391	0.628569245518424	0.875274599253087	0.718139479946992	5	4.5
COMBO-O3_rightSym-minus35cons-minus10cons-O3_rightSym	COMBO	O3_rightSym	minus35cons	minus10cons	O3_rightSym	ACAGGTTTCCCGACTAATTGCGTTGGCAACGCAATTGGAAAGCGAATGTAAGTTAGCTCATTCATTAGGCACCCCAGGCTTTGACATTTATGCTTCCGGCTCGTATAATGTGTGGAATTGCGTTGGCAACGCAATTACACACAGGAAACA	8.22360296560579	7.45127256293679	11.4265030119883	8.79463946644742	21.7704395837758	28.6867203955251	33.371573267886	25.5705326265661	25.2285799896504	29.4710529472261	0.85604610174015	22.5	19.5
COMBO-O1_rightSym-minus35_31A_32C-minus10_12A-lacO3	COMBO	O1_rightSym	minus35_31A_32C	minus10_12A	lacO3	ACAGGTTTCCCGACTAATTGTTATCGGATAACAATTGGAAAGCGAATGTAAGTTAGCTCATTCATTAGGCACCCCAGGCTTTGCAATTTATGCTTCCGGCTCGAATAATGTGTGGGGCAGTGAGCGCAACGCAATTACACACAGGAAACA	0.507553869791658	0.423374418092767	0.558538401240868	0.524211369707177	1.34365325077399	1.62995293110826	1.63123443457563	1.52415161342924	1.48680309094113	1.57769302400243	0.942390609783689	5.5	5
COMBO-lacO3-minus35_30C_33T-minus10_12A-O3_leftSym	COMBO	lacO3	minus35_30C_33T	minus10_12A	O3_leftSym	ACAGGTTTCCCGACTGGCAGTGAGCGCAACGCAATTGGAAAGCGAATGTAAGTTAGCTCATTCATTAGGCACCCCAGGCTTTTACCTTTATGCTTCCGGCTCGAATAATGTGTGGGGCAGTGAGCGGCTCACTGCCACACACAGGAAACA	0.403917215750429	0.603372756527682	0.701121463631346	0.522350678746927	1.06929473360025	2.32293013234841	2.04765414831755	1.51874162941698	1.69611243297433	1.78319788886727	0.951163324925056	4	5
COMBO-O1_rightSym-minus35_31A_32C-minus10cons-O3_rightSym	COMBO	O1_rightSym	minus35_31A_32C	minus10cons	O3_rightSym	ACAGGTTTCCCGACTAATTGTTATCGGATAACAATTGGAAAGCGAATGTAAGTTAGCTCATTCATTAGGCACCCCAGGCTTTGCAATTTATGCTTCCGGCTCGTATAATGTGTGGAATTGCGTTGGCAACGCAATTACACACAGGAAACA	5.23113350395846	3.35652249768	4.27055603975704	5.05868467576772	13.8484404437932	12.922305764411	12.4723350289973	14.708193785854	13.3853731041021	13.5902644074257	0.984923670564378	9.5	9
COMBO-O3_leftSym-minus35_30C_33T-minus10cons-lacO2	COMBO	O3_leftSym	minus35_30C_33T	minus10cons	lacO2	ACAGGTTTCCCGACTGGCAGTGAGCGGCTCACTGCCGGAAAGCGAATGTAAGTTAGCTCATTCATTAGGCACCCCAGGCTTTTACCTTTATGCTTCCGGCTCGTATAATGTGTGGAAATTGTAGCGAGTAACAACCACACACAGGAAACA	0.486837385310366	0.210620043032759	0.555366308517902	0.360491926931449	1.28881026094648	0.810867973643537	1.62197020696322	1.04813512985745	1.04983911729501	1.33505266841033	0.786365318864213	12	13
COMBO-lacO3-minus35_31A_32C-minus10_7A-lacO1	COMBO	lacO3	minus35_31A_32C	minus10_7A	lacO1	ACAGGTTTCCCGACTGGCAGTGAGCGCAACGCAATTGGAAAGCGAATGTAAGTTAGCTCATTCATTAGGCACCCCAGGCTTTGCAATTTATGCTTCCGGCTCGTATAAAGTGTGGAATTGTGAGCGGATAACAATTACACACAGGAAACA	0.688823109002965	0.844245573366371	1.5619677427066	0.7320957657003	1.82352941176471	3.25026852846402	4.56179120708405	2.12857829295104	2.53689897011436	3.34518475001754	0.758373351457213	5.5	6
COMBO-lacO2-minus35_31A_32C-minus10_7A-O2_rightSym	COMBO	lacO2	minus35_31A_32C	minus10_7A	O2_rightSym	ACAGGTTTCCCGACTAAATTGTAGCGAGTAACAACCGGAAAGCGAATGTAAGTTAGCTCATTCATTAGGCACCCCAGGCTTTGCAATTTATGCTTCCGGCTCGTATAAAGTGTGGAAATGTGAGCCGCTCACATTTACACACAGGAAACA	0.242918294479306	0.236478532612906	0.379919885643769	0.246100683366602	0.643080420574027	0.910420802260493	1.10957169366568	0.715541049460206	0.77675061141726	0.912556371562943	0.851180963305218	9.5	10
COMBO-O1_rightSym-minus35_31A_32C-minus10_12G-O3_rightSym	COMBO	O1_rightSym	minus35_31A_32C	minus10_12G	O3_rightSym	ACAGGTTTCCCGACTAATTGTTATCGGATAACAATTGGAAAGCGAATGTAAGTTAGCTCATTCATTAGGCACCCCAGGCTTTGCAATTTATGCTTCCGGCTCGGATAATGTGTGGAATTGCGTTGGCAACGCAATTACACACAGGAAACA	0.236678280565038	0.285464841688637	0.409620025271386	0.427585613494305	0.626561159309753	1.09901362849183	1.19631217626211	1.24321092663541	0.862787393900792	1.21976155144876	0.707341031430303	11.5	12.5
COMBO-lacOscram-minus35_33T-minus10_12A-lacOsym	COMBO	lacOscram	minus35_33T	minus10_12A	lacOsym	ACAGGTTTCCCGACTTTAACGGTGTGCATAATAGAAGGAAAGCGAATGTAAGTTAGCTCATTCATTAGGCACCCCAGGCTTTTACATTTATGCTTCCGGCTCGAATAATGTGTGGAAATTGTGAGCGCTCACAATTACACACAGGAAACA	0.214698111897028	0.159301632414056	0.209738008342023	0.196974657853269	0.568372803666921	0.61329676897655	0.612548502818654	0.572706469032585	0.590834786321736	0.59262748592562	0.996974997538151	11	12.5
COMBO-O2_leftSym-minus35_33T-minus10_12G-O2_leftSym	COMBO	O2_leftSym	minus35_33T	minus10_12G	O2_leftSym	ACAGGTTTCCCGACTGGTTGTTACTCAGTAACAACCGGAAAGCGAATGTAAGTTAGCTCATTCATTAGGCACCCCAGGCTTTTACATTTATGCTTCCGGCTCGGATAATGTGTGGGGTTGTTACTCAGTAACAACCACACACAGGAAACA	0.206368056948257	0.178054661814715	0.211523383270295	0.27675264261579	0.546320552512503	0.685494223363286	0.617762763924346	0.804662033559641	0.615907387937895	0.711212398741994	0.865996415455248	8	10
COMBO-lacO1-minus35_31A_32C-minus10_7A-lacOsym	COMBO	lacO1	minus35_31A_32C	minus10_7A	lacOsym	ACAGGTTTCCCGACTAATTGTGAGCGGATAACAATTGGAAAGCGAATGTAAGTTAGCTCATTCATTAGGCACCCCAGGCTTTGCAATTTATGCTTCCGGCTCGTATAAAGTGTGGAAATTGTGAGCGCTCACAATTACACACAGGAAACA	0.134165071112216	0.288642153584316	0.362860886133553	0.448215045497998	0.355176750034931	1.11124598976849	1.05975018209432	1.30319127786304	0.733211369901711	1.18147072997868	0.620592073334683	14	16
COMBO-O1_rightSym-minus35_31A_32C-minus10_12A-lacO1	COMBO	O1_rightSym	minus35_31A_32C	minus10_12A	lacO1	ACAGGTTTCCCGACTAATTGTTATCGGATAACAATTGGAAAGCGAATGTAAGTTAGCTCATTCATTAGGCACCCCAGGCTTTGCAATTTATGCTTCCGGCTCGAATAATGTGTGGAATTGTGAGCGGATAACAATTACACACAGGAAACA	0.194013495767211	0.281617560740362	0.240230293549543	0.315990210767535	0.513614179296173	1.08420194741132	0.70160247924875	0.918745791107534	0.798908063353744	0.810174135178142	0.986094258832491	9	9.5
COMBO-O3_rightSym-minus35_30C_33T-minus10_12G-O2_rightSym	COMBO	O3_rightSym	minus35_30C_33T	minus10_12G	O2_rightSym	ACAGGTTTCCCGACTAATTGCGTTGGCAACGCAATTGGAAAGCGAATGTAAGTTAGCTCATTCATTAGGCACCCCAGGCTTTTACCTTTATGCTTCCGGCTCGGATAATGTGTGGAAATGTGAGCCGCTCACATTTACACACAGGAAACA	0.213418877863878	0.198286660773998	0.279696972460668	0.2746168873822	0.56498627256265	0.763385575784672	0.816866542588243	0.798452296470223	0.664185924173661	0.807659419529233	0.822358915297243	12	13.5
COMBO-lacO3-minus35cons-minus10_7A-lacO3	COMBO	lacO3	minus35cons	minus10_7A	lacO3	ACAGGTTTCCCGACTGGCAGTGAGCGCAACGCAATTGGAAAGCGAATGTAAGTTAGCTCATTCATTAGGCACCCCAGGCTTTGACATTTATGCTTCCGGCTCGTATAAAGTGTGGGGCAGTGAGCGCAACGCAATTACACACAGGAAACA	0.979326768017258	1.00503541071245	1.39270808592271	1.35235379951054	2.5925831202046	3.86929475082128	4.06746139929118	3.93198687507011	3.23093893551294	3.99972413718065	0.807790443715547	6.5	6
COMBO-lacOscram-minus35_30C_33T-minus10_7A-lacO3	COMBO	lacOscram	minus35_30C_33T	minus10_7A	lacO3	ACAGGTTTCCCGACTTTAACGGTGTGCATAATAGAAGGAAAGCGAATGTAAGTTAGCTCATTCATTAGGCACCCCAGGCTTTTACCTTTATGCTTCCGGCTCGTATAAAGTGTGGGGCAGTGAGCGCAACGCAATTACACACAGGAAACA	0.205438471106147	0.274848380634101	0.578557698776383	0.289405252484896	0.543859649122807	1.05814122082065	1.6897016186106	0.841449667061105	0.801000434971727	1.26557564283585	0.63291391510734	6	5
COMBO-O3_leftSym-minus35cons-minus10_12A-O1_rightSym	COMBO	O3_leftSym	minus35cons	minus10_12A	O1_rightSym	ACAGGTTTCCCGACTGGCAGTGAGCGGCTCACTGCCGGAAAGCGAATGTAAGTTAGCTCATTCATTAGGCACCCCAGGCTTTGACATTTATGCTTCCGGCTCGAATAATGTGTGGAATTGTTATCGGATAACAATTACACACAGGAAACA	0.534544116134793	0.348659631838485	0.612261042981596	0.421412691262158	1.41510484319911	1.34230781215917	1.78813362526539	1.22526307215649	1.37870632767914	1.50669834871094	0.915051329855573	7	8
COMBO-lacO3-minus35_30C_33T-minus10_12G-lacOsym	COMBO	lacO3	minus35_30C_33T	minus10_12G	lacOsym	ACAGGTTTCCCGACTGGCAGTGAGCGCAACGCAATTGGAAAGCGAATGTAAGTTAGCTCATTCATTAGGCACCCCAGGCTTTTACCTTTATGCTTCCGGCTCGGATAATGTGTGGAAATTGTGAGCGCTCACAATTACACACAGGAAACA	0.569499420829223	0.515251121296111	1.02494815242005	0.760048682812391	1.50764242704956	1.98366986649012	2.99340334732193	2.20985177570713	1.74565614676984	2.60162756151453	0.670986182877619	4.5	4.5
COMBO-O2_rightSym-minus35_33T-minus10_12G-O3_leftSym	COMBO	O2_rightSym	minus35_33T	minus10_12G	O3_leftSym	ACAGGTTTCCCGACTAAATGTGAGCCGCTCACATTTGGAAAGCGAATGTAAGTTAGCTCATTCATTAGGCACCCCAGGCTTTTACATTTATGCTTCCGGCTCGGATAATGTGTGGGGCAGTGAGCGGCTCACTGCCACACACAGGAAACA	0.234924934017853	0.308166367802341	0.438193050196325	0.360024031805049	0.621919504643963	1.1864124354305	1.27976087388792	1.04677471847946	0.904165970037233	1.16326779618369	0.777263819219884	13	12.5
COMBO-lacOscram-minus35_30C_33T-minus10_12A-O3_rightSym	COMBO	lacOscram	minus35_30C_33T	minus10_12A	O3_rightSym	ACAGGTTTCCCGACTTTAACGGTGTGCATAATAGAAGGAAAGCGAATGTAAGTTAGCTCATTCATTAGGCACCCCAGGCTTTTACCTTTATGCTTCCGGCTCGAATAATGTGTGGAATTGCGTTGGCAACGCAATTACACACAGGAAACA	0.210272317485115	0.223280971374821	0.2623609881489	0.181703495651988	0.556656346749226	0.859611394076589	0.766236085481279	0.528305359379003	0.708133870412908	0.647270722430141	1.09403043560237	7.5	8
COMBO-lacO2-minus35_33T-minus10_12G-lacO1	COMBO	lacO2	minus35_33T	minus10_12G	lacO1	ACAGGTTTCCCGACTAAATTGTAGCGAGTAACAACCGGAAAGCGAATGTAAGTTAGCTCATTCATTAGGCACCCCAGGCTTTTACATTTATGCTTCCGGCTCGGATAATGTGTGGAATTGTGAGCGGATAACAATTACACACAGGAAACA	0.314044084104577	0.510625969575065	0.484939791914378	0.397625484282403	0.831372549019608	1.96586345381526	1.41628666087998	1.15610144768157	1.39861800141743	1.28619405428078	1.08740823110049	12.5	12.5
COMBO-O3_leftSym-minus35_30C_33T-minus10_7A-O3_rightSym	COMBO	O3_leftSym	minus35_30C_33T	minus10_7A	O3_rightSym	ACAGGTTTCCCGACTGGCAGTGAGCGGCTCACTGCCGGAAAGCGAATGTAAGTTAGCTCATTCATTAGGCACCCCAGGCTTTTACCTTTATGCTTCCGGCTCGTATAAAGTGTGGAATTGCGTTGGCAACGCAATTACACACAGGAAACA	0.267782088830003	0.273560234230364	0.405580006529304	0.467801341654041	0.708902631957429	1.0531819745442	1.18451313491818	1.36013869757279	0.881042303250816	1.27232591624549	0.692465894156026	15	15.5
COMBO-lacO2-minus35_31A_32C-minus10_7A-O3_leftSym	COMBO	lacO2	minus35_31A_32C	minus10_7A	O3_leftSym	ACAGGTTTCCCGACTAAATTGTAGCGAGTAACAACCGGAAAGCGAATGTAAGTTAGCTCATTCATTAGGCACCCCAGGCTTTGCAATTTATGCTTCCGGCTCGTATAAAGTGTGGGGCAGTGAGCGGCTCACTGCCACACACAGGAAACA	0.157030555500676	0.202076264747421	0.245789093337744	0.163631545813664	0.415708812260536	0.77797520576762	0.717837183271392	0.475760921971476	0.596842009014078	0.596799052621434	1.00007197798397	11.5	13.5
COMBO-lacOscram-minus35_33T-minus10_7A-lacOscram	COMBO	lacOscram	minus35_33T	minus10_7A	lacOscram	ACAGGTTTCCCGACTTTAACGGTGTGCATAATAGAAGGAAAGCGAATGTAAGTTAGCTCATTCATTAGGCACCCCAGGCTTTTACATTTATGCTTCCGGCTCGTATAAAGTGTGGTTAACGGTGTGCATAATAGAAACACACAGGAAACA	0.26928495479436	0.33270402156791	0.495618181456746	0.448678923972505	0.712881186468922	1.28088016651799	1.44747333790814	1.30454001077159	0.996880676493456	1.37600667433987	0.724473721736638	12	11.5
COMBO-lacO1-minus35_30C_33T-minus10_7A-lacOscram	COMBO	lacO1	minus35_30C_33T	minus10_7A	lacOscram	ACAGGTTTCCCGACTAATTGTGAGCGGATAACAATTGGAAAGCGAATGTAAGTTAGCTCATTCATTAGGCACCCCAGGCTTTTACCTTTATGCTTCCGGCTCGTATAAAGTGTGGTTAACGGTGTGCATAATAGAAACACACAGGAAACA	0.263208830269425	0.29745239125874	0.283561876080124	0.33432274120504	0.696795791487327	1.14516460201218	0.828154152994917	0.972047870114654	0.920980196749755	0.900101011554786	1.02319649120147	16	17.5
COMBO-O2_leftSym-minus35cons-minus10cons-lacOsym	COMBO	O2_leftSym	minus35cons	minus10cons	lacOsym	ACAGGTTTCCCGACTGGTTGTTACTCAGTAACAACCGGAAAGCGAATGTAAGTTAGCTCATTCATTAGGCACCCCAGGCTTTGACATTTATGCTTCCGGCTCGTATAATGTGTGGAAATTGTGAGCGCTCACAATTACACACAGGAAACA	6.07749238651288	10.9855480490311	1.38713561976695	1.45022468054463	16.0890161374284	42.2933589681967	4.0511867820785	4.21654777904132	29.1911875528126	4.13386728055991	7.06147187890822	4.5	3
COMBO-O3_leftSym-minus35cons-minus10_12G-O2_rightSym	COMBO	O3_leftSym	minus35cons	minus10_12G	O2_rightSym	ACAGGTTTCCCGACTGGCAGTGAGCGGCTCACTGCCGGAAAGCGAATGTAAGTTAGCTCATTCATTAGGCACCCCAGGCTTTGACATTTATGCTTCCGGCTCGGATAATGTGTGGAAATGTGAGCCGCTCACATTTACACACAGGAAACA	1.54100347705802	1.09117360871372	1.89199148078115	1.56026156961989	4.07951639153685	4.20091896407686	5.52563914408993	4.53648151514948	4.14021767780686	5.0310603296197	0.822931431259504	15	15.5
COMBO-O2_leftSym-minus35_31A_32C-minus10_12G-lacO3	COMBO	O2_leftSym	minus35_31A_32C	minus10_12G	lacO3	ACAGGTTTCCCGACTGGTTGTTACTCAGTAACAACCGGAAAGCGAATGTAAGTTAGCTCATTCATTAGGCACCCCAGGCTTTGCAATTTATGCTTCCGGCTCGGATAATGTGTGGGGCAGTGAGCGCAACGCAATTACACACAGGAAACA	0.307510316519181	0.23769000050539	0.230073316056356	0.316306336115856	0.814075630252101	0.91508484325568	0.67193860761291	0.919664929812897	0.864580236753891	0.795801768712904	1.0864266337988	12	13.5
COMBO-lacO1-minus35_33T-minus10_12G-O3_leftSym	COMBO	lacO1	minus35_33T	minus10_12G	O3_leftSym	ACAGGTTTCCCGACTAATTGTGAGCGGATAACAATTGGAAAGCGAATGTAAGTTAGCTCATTCATTAGGCACCCCAGGCTTTTACATTTATGCTTCCGGCTCGGATAATGTGTGGGGCAGTGAGCGGCTCACTGCCACACACAGGAAACA	0.234738601392072	0.209093326318712	0.269929093576272	0.445749862747759	0.621426224120933	0.804990253411306	0.788339049485546	1.2960237258348	0.71320823876612	1.04218138766017	0.684341753950684	6	6.5
COMBO-O3_leftSym-minus35_31A_32C-minus10_7A-O3_rightSym	COMBO	O3_leftSym	minus35_31A_32C	minus10_7A	O3_rightSym	ACAGGTTTCCCGACTGGCAGTGAGCGGCTCACTGCCGGAAAGCGAATGTAAGTTAGCTCATTCATTAGGCACCCCAGGCTTTGCAATTTATGCTTCCGGCTCGTATAAAGTGTGGAATTGCGTTGGCAACGCAATTACACACAGGAAACA	0.331655571001427	0.337188140251833	0.609911213818767	0.536550760714895	0.877995642701525	1.29814361485108	1.78127085228996	1.56002855887522	1.0880696287763	1.67064970558259	0.651285320399869	14	13.5
COMBO-lacOscram-minus35cons-minus10_12G-O2_rightSym	COMBO	lacOscram	minus35cons	minus10_12G	O2_rightSym	ACAGGTTTCCCGACTTTAACGGTGTGCATAATAGAAGGAAAGCGAATGTAAGTTAGCTCATTCATTAGGCACCCCAGGCTTTGACATTTATGCTTCCGGCTCGGATAATGTGTGGAAATGTGAGCCGCTCACATTTACACACAGGAAACA	0.788508074126404	0.948552359939681	1.01349153457675	1.01539218161158	2.08742657699838	3.65184015217133	2.95994382244728	2.952266435448	2.86963336458486	2.95610512894764	0.97074807539285	12.5	12
COMBO-lacO1-minus35_31A_32C-minus10_12G-lacOsym	COMBO	lacO1	minus35_31A_32C	minus10_12G	lacOsym	ACAGGTTTCCCGACTAATTGTGAGCGGATAACAATTGGAAAGCGAATGTAAGTTAGCTCATTCATTAGGCACCCCAGGCTTTGCAATTTATGCTTCCGGCTCGGATAATGTGTGGAAATTGTGAGCGCTCACAATTACACACAGGAAACA	0.213983510193229	0.242011636878216	0.308729310248946	0.419010384277423	0.566481030281935	0.931722749496693	0.901656682373184	1.21827833226277	0.749101889889314	1.05996750731797	0.70672155959267	9	8
COMBO-O2_leftSym-minus35_31A_32C-minus10cons-lacO1	COMBO	O2_leftSym	minus35_31A_32C	minus10cons	lacO1	ACAGGTTTCCCGACTGGTTGTTACTCAGTAACAACCGGAAAGCGAATGTAAGTTAGCTCATTCATTAGGCACCCCAGGCTTTGCAATTTATGCTTCCGGCTCGTATAATGTGTGGAATTGTGAGCGGATAACAATTACACACAGGAAACA	2.35830540339464	1.92026426292273	0.916220554869228	1.09437423488695	6.24316926770708	7.39284243472531	2.67585991482105	3.18190781846275	6.8180058512162	2.9288838666419	2.32785120942107	23.5	23.5
COMBO-O3_rightSym-minus35_30C_33T-minus10_12A-lacO1	COMBO	O3_rightSym	minus35_30C_33T	minus10_12A	lacO1	ACAGGTTTCCCGACTAATTGCGTTGGCAACGCAATTGGAAAGCGAATGTAAGTTAGCTCATTCATTAGGCACCCCAGGCTTTTACCTTTATGCTTCCGGCTCGAATAATGTGTGGAATTGTGAGCGGATAACAATTACACACAGGAAACA	0.168691373633379	0.256817957009661	0.29773996988413	0.200683920890766	0.446578631452581	0.988725732827366	0.869561860644663	0.583491201241641	0.717652182139974	0.726526530943152	0.987785237805896	7	6
COMBO-lacOscram-minus35_31A_32C-minus10cons-lacO1	COMBO	lacOscram	minus35_31A_32C	minus10cons	lacO1	ACAGGTTTCCCGACTTTAACGGTGTGCATAATAGAAGGAAAGCGAATGTAAGTTAGCTCATTCATTAGGCACCCCAGGCTTTGCAATTTATGCTTCCGGCTCGTATAATGTGTGGAATTGTGAGCGGATAACAATTACACACAGGAAACA	1.4717081971765	1.75524923450135	0.711020823603894	1.02272713048299	3.896070192783	6.75754961173425	2.07656563736039	2.97359289802172	5.32680990225863	2.52507926769106	2.10956145829413	8	8
COMBO-O3_rightSym-minus35_30C_33T-minus10cons-lacO2	COMBO	O3_rightSym	minus35_30C_33T	minus10cons	lacO2	ACAGGTTTCCCGACTAATTGCGTTGGCAACGCAATTGGAAAGCGAATGTAAGTTAGCTCATTCATTAGGCACCCCAGGCTTTTACCTTTATGCTTCCGGCTCGTATAATGTGTGGAAATTGTAGCGAGTAACAACCACACACAGGAAACA	0.426580808621125	0.406378470777386	0.641252872049215	0.717905669233013	1.12929232606748	1.56452008264173	1.87280545766109	2.08732039647044	1.34690620435461	1.98006292706577	0.680234040011332	11	11.5
COMBO-O1_rightSym-minus35_30C_33T-minus10cons-lacO2	COMBO	O1_rightSym	minus35_30C_33T	minus10cons	lacO2	ACAGGTTTCCCGACTAATTGTTATCGGATAACAATTGGAAAGCGAATGTAAGTTAGCTCATTCATTAGGCACCCCAGGCTTTTACCTTTATGCTTCCGGCTCGTATAATGTGTGGAAATTGTAGCGAGTAACAACCACACACAGGAAACA	0.43536006023564	0.457883720931782	0.79554022619716	0.681184126453118	1.15253374076904	1.76281060249602	2.3234080381579	1.98055201655748	1.45767217163253	2.15198002735769	0.677363243664643	12.5	14.5
COMBO-O2_leftSym-minus35_31A_32C-minus10_12A-lacOscram	COMBO	O2_leftSym	minus35_31A_32C	minus10_12A	lacOscram	ACAGGTTTCCCGACTGGTTGTTACTCAGTAACAACCGGAAAGCGAATGTAAGTTAGCTCATTCATTAGGCACCCCAGGCTTTGCAATTTATGCTTCCGGCTCGAATAATGTGTGGTTAACGGTGTGCATAATAGAAACACACAGGAAACA	0.301360110188797	0.376238528955117	0.448499420232942	0.327201483364598	0.797794117647059	1.44848405302533	1.30986105260769	0.9513427170898	1.1231390853362	1.13060188484875	0.993399268467035	17.5	18.5
COMBO-lacOscram-minus35cons-minus10_7A-lacOscram	COMBO	lacOscram	minus35cons	minus10_7A	lacOscram	ACAGGTTTCCCGACTTTAACGGTGTGCATAATAGAAGGAAAGCGAATGTAAGTTAGCTCATTCATTAGGCACCCCAGGCTTTGACATTTATGCTTCCGGCTCGTATAAAGTGTGGTTAACGGTGTGCATAATAGAAACACACAGGAAACA	2.20945402508859	2.87186663245296	4.78269232402368	3.72430472955274	5.84911328617114	11.0564248458985	13.9680501673573	10.828466131173	8.45276906603484	12.3982581492651	0.68177069425965	19	16.5
COMBO-lacOsym-minus35_31A_32C-minus10_12A-lacO1	COMBO	lacOsym	minus35_31A_32C	minus10_12A	lacO1	ACAGGTTTCCCGACTAAATTGTGAGCGCTCACAATTGGAAAGCGAATGTAAGTTAGCTCATTCATTAGGCACCCCAGGCTTTGCAATTTATGCTTCCGGCTCGAATAATGTGTGGAATTGTGAGCGGATAACAATTACACACAGGAAACA	0.142256946424525	0.199565674750003	0.404555383354914	0.320514390694189	0.376598465473146	0.768309663046505	1.1815206806826	0.931899905140781	0.572454064259825	1.05671029291169	0.541732268626313	5	7
COMBO-lacO2-minus35_30C_33T-minus10_7A-lacO1	COMBO	lacO2	minus35_30C_33T	minus10_7A	lacO1	ACAGGTTTCCCGACTAAATTGTAGCGAGTAACAACCGGAAAGCGAATGTAAGTTAGCTCATTCATTAGGCACCCCAGGCTTTTACCTTTATGCTTCCGGCTCGTATAAAGTGTGGAATTGTGAGCGGATAACAATTACACACAGGAAACA	0.369668401831591	0.326608624990512	0.563261529770756	0.254364805079654	0.978627450980392	1.25741344511722	1.64502852622584	0.739569094577882	1.1180204480488	1.19229881040186	0.937701554589304	8	8.5
COMBO-O2_leftSym-minus35_30C_33T-minus10cons-lacOscram	COMBO	O2_leftSym	minus35_30C_33T	minus10cons	lacOscram	ACAGGTTTCCCGACTGGTTGTTACTCAGTAACAACCGGAAAGCGAATGTAAGTTAGCTCATTCATTAGGCACCCCAGGCTTTTACCTTTATGCTTCCGGCTCGTATAATGTGTGGTTAACGGTGTGCATAATAGAAACACACAGGAAACA	0.296977627833613	0.273795646236145	0.543738956868497	0.421702263362727	0.786192321239873	1.05408828931535	1.58801204696689	1.2261050069366	0.92014030527761	1.40705852695175	0.653946006973145	8	9
COMBO-lacO2-minus35cons-minus10_7A-lacOscram	COMBO	lacO2	minus35cons	minus10_7A	lacOscram	ACAGGTTTCCCGACTAAATTGTAGCGAGTAACAACCGGAAAGCGAATGTAAGTTAGCTCATTCATTAGGCACCCCAGGCTTTGACATTTATGCTTCCGGCTCGTATAAAGTGTGGTTAACGGTGTGCATAATAGAAACACACAGGAAACA	0.838335101654771	1.20807772909748	1.67713297111728	1.21316872314791	2.21933424532604	4.65098917506532	4.89813600599475	3.52730439208264	3.43516171019568	4.2127201990387	0.815426030662932	4	4
COMBO-lacOsym-minus35_31A_32C-minus10_7A-O1_rightSym	COMBO	lacOsym	minus35_31A_32C	minus10_7A	O1_rightSym	ACAGGTTTCCCGACTAAATTGTGAGCGCTCACAATTGGAAAGCGAATGTAAGTTAGCTCATTCATTAGGCACCCCAGGCTTTGCAATTTATGCTTCCGGCTCGTATAAAGTGTGGAATTGTTATCGGATAACAATTACACACAGGAAACA	0.192017061359233	0.229549133305323	0.32682591232029	0.307148914899403	0.50832899531494	0.88374324634416	0.954508555014362	0.893039604365063	0.69603612082955	0.923774079689713	0.75347007036974	10.5	12.5
COMBO-lacO1-minus35_30C_33T-minus10_7A-O3_rightSym	COMBO	lacO1	minus35_30C_33T	minus10_7A	O3_rightSym	ACAGGTTTCCCGACTAATTGTGAGCGGATAACAATTGGAAAGCGAATGTAAGTTAGCTCATTCATTAGGCACCCCAGGCTTTTACCTTTATGCTTCCGGCTCGTATAAAGTGTGGAATTGCGTTGGCAACGCAATTACACACAGGAAACA	0.241780689083307	0.335292912227292	0.399529850642431	0.414725225673349	0.640068824604796	1.29084715965279	1.16684340514617	1.2058191759422	0.965457992128791	1.18633129054418	0.813818197179916	16.5	16.5
COMBO-lacO2-minus35cons-minus10_12A-lacO3	COMBO	lacO2	minus35cons	minus10_12A	lacO3	ACAGGTTTCCCGACTAAATTGTAGCGAGTAACAACCGGAAAGCGAATGTAAGTTAGCTCATTCATTAGGCACCCCAGGCTTTGACATTTATGCTTCCGGCTCGAATAATGTGTGGGGCAGTGAGCGCAACGCAATTACACACAGGAAACA	0.406043095833326	0.531077502247016	0.690382556377408	0.589253379814701	1.0749226006192	2.04459999102616	2.01629072681704	1.71326213329728	1.55976129582268	1.86477643005716	0.836433403319488	7.5	8
COMBO-O2_rightSym-minus35_31A_32C-minus10cons-O1_rightSym	COMBO	O2_rightSym	minus35_31A_32C	minus10cons	O1_rightSym	ACAGGTTTCCCGACTAAATGTGAGCCGCTCACATTTGGAAAGCGAATGTAAGTTAGCTCATTCATTAGGCACCCCAGGCTTTGCAATTTATGCTTCCGGCTCGTATAATGTGTGGAATTGTTATCGGATAACAATTACACACAGGAAACA	3.42941803913283	2.66315797324411	2.1358809415949	3.13017056199779	9.07873818090537	10.2529155258087	6.23792837223542	9.10101304182437	9.66582685335705	7.66947070702989	1.26029907702722	15	14
COMBO-O1_rightSym-minus35cons-minus10cons-lacO1	COMBO	O1_rightSym	minus35cons	minus10cons	lacO1	ACAGGTTTCCCGACTAATTGTTATCGGATAACAATTGGAAAGCGAATGTAAGTTAGCTCATTCATTAGGCACCCCAGGCTTTGACATTTATGCTTCCGGCTCGTATAATGTGTGGAATTGTGAGCGGATAACAATTACACACAGGAAACA	6.94069112813252	9.43196846760725	3.76785979587882	2.15306684656507	18.3741721854305	36.3122191443521	11.0041899178926	6.26007083716298	27.3431956648913	8.63213037752781	3.16760689065522	9.5	9
COMBO-O1_rightSym-minus35_30C_33T-minus10cons-lacOscram	COMBO	O1_rightSym	minus35_30C_33T	minus10cons	lacOscram	ACAGGTTTCCCGACTAATTGTTATCGGATAACAATTGGAAAGCGAATGTAAGTTAGCTCATTCATTAGGCACCCCAGGCTTTTACCTTTATGCTTCCGGCTCGTATAATGTGTGGTTAACGGTGTGCATAATAGAAACACACAGGAAACA	0.416497693815746	0.547554491628895	0.728153095695816	0.758988774208884	1.10259917920657	2.10803489873697	2.12660114452834	2.20677007717582	1.60531703897177	2.16668561085208	0.740909078332067	9	10
COMBO-lacO3-minus35_33T-minus10_12A-O3_leftSym	COMBO	lacO3	minus35_33T	minus10_12A	O3_leftSym	ACAGGTTTCCCGACTGGCAGTGAGCGCAACGCAATTGGAAAGCGAATGTAAGTTAGCTCATTCATTAGGCACCCCAGGCTTTTACATTTATGCTTCCGGCTCGAATAATGTGTGGGGCAGTGAGCGGCTCACTGCCACACACAGGAAACA	0.359583869677759	0.35819183429393	0.489882513239207	0.395269643248547	0.951930551956466	1.37900592302322	1.43072208234368	1.14925180816547	1.16546823748984	1.28998694525458	0.90347289309958	11.5	12.5
COMBO-O1_rightSym-minus35_33T-minus10_12G-lacO2	COMBO	O1_rightSym	minus35_33T	minus10_12G	lacO2	ACAGGTTTCCCGACTAATTGTTATCGGATAACAATTGGAAAGCGAATGTAAGTTAGCTCATTCATTAGGCACCCCAGGCTTTTACATTTATGCTTCCGGCTCGGATAATGTGTGGAAATTGTAGCGAGTAACAACCACACACAGGAAACA	0.430016738568325	0.335432967746184	0.579608939241388	0.618218879776245	1.1383883032982	1.29138636063844	1.6927718097411	1.79747971431777	1.21488733196832	1.74512576202943	0.696160333198856	5	5.5
COMBO-lacO1-minus35cons-minus10_7A-O3_rightSym	COMBO	lacO1	minus35cons	minus10_7A	O3_rightSym	ACAGGTTTCCCGACTAATTGTGAGCGGATAACAATTGGAAAGCGAATGTAAGTTAGCTCATTCATTAGGCACCCCAGGCTTTGACATTTATGCTTCCGGCTCGTATAAAGTGTGGAATTGCGTTGGCAACGCAATTACACACAGGAAACA	0.592146181423601	0.939212309689316	1.32775932515896	1.26954884825087	1.56759545923633	3.61588180978763	3.87777586503701	3.69123036470893	2.59173863451198	3.78450311487297	0.684829304097156	5.5	5.5
COMBO-lacO3-minus35cons-minus10_12G-O3_leftSym	COMBO	lacO3	minus35cons	minus10_12G	O3_leftSym	ACAGGTTTCCCGACTGGCAGTGAGCGCAACGCAATTGGAAAGCGAATGTAAGTTAGCTCATTCATTAGGCACCCCAGGCTTTGACATTTATGCTTCCGGCTCGGATAATGTGTGGGGCAGTGAGCGGCTCACTGCCACACACAGGAAACA	1.92366453611803	2.40511820319489	3.82099628017967	2.32021950579414	5.09253945480631	9.25948592411261	11.1593772116065	6.74606944378473	7.17601268945946	8.95272332769562	0.801545231187941	5.5	5
COMBO-lacO3-minus35_33T-minus10_12G-lacO1	COMBO	lacO3	minus35_33T	minus10_12G	lacO1	ACAGGTTTCCCGACTGGCAGTGAGCGCAACGCAATTGGAAAGCGAATGTAAGTTAGCTCATTCATTAGGCACCCCAGGCTTTTACATTTATGCTTCCGGCTCGGATAATGTGTGGAATTGTGAGCGGATAACAATTACACACAGGAAACA	0.1845865847655	0.324455161529037	0.359042375468359	0.576929893220792	0.488658208381392	1.24912280701754	1.04859806422378	1.67743143014853	0.868890507699468	1.36301474718615	0.637476967504005	8	8.5
COMBO-O2_rightSym-minus35cons-minus10_7A-lacO1	COMBO	O2_rightSym	minus35cons	minus10_7A	lacO1	ACAGGTTTCCCGACTAAATGTGAGCCGCTCACATTTGGAAAGCGAATGTAAGTTAGCTCATTCATTAGGCACCCCAGGCTTTGACATTTATGCTTCCGGCTCGTATAAAGTGTGGAATTGTGAGCGGATAACAATTACACACAGGAAACA	0.475701598776199	0.571598741599982	0.29329090929133	0.249400884101404	1.25933036399939	2.20060307017544	0.856568195707095	0.725136427518101	1.72996671708741	0.790852311612598	2.18747127837295	15	15
COMBO-O2_rightSym-minus35_31A_32C-minus10_12G-O2_rightSym	COMBO	O2_rightSym	minus35_31A_32C	minus10_12G	O2_rightSym	ACAGGTTTCCCGACTAAATGTGAGCCGCTCACATTTGGAAAGCGAATGTAAGTTAGCTCATTCATTAGGCACCCCAGGCTTTGCAATTTATGCTTCCGGCTCGGATAATGTGTGGAAATGTGAGCCGCTCACATTTACACACAGGAAACA	0.347406437584104	0.245043059056895	0.664877977861554	0.239827528692552	0.919693094629156	0.943393448656606	1.94180355346966	0.697301767807299	0.931543271642881	1.31955266063848	0.705953842866827	11	12.5
COMBO-lacOsym-minus35cons-minus10_12A-O2_leftSym	COMBO	lacOsym	minus35cons	minus10_12A	O2_leftSym	ACAGGTTTCCCGACTAAATTGTGAGCGCTCACAATTGGAAAGCGAATGTAAGTTAGCTCATTCATTAGGCACCCCAGGCTTTGACATTTATGCTTCCGGCTCGAATAATGTGTGGGGTTGTTACTCAGTAACAACCACACACAGGAAACA	0.435853095998696	0.274399811330319	0.467385111204621	0.447620369378519	1.15383896006733	1.05641426987543	1.3650174919238	1.30146224904118	1.10512661497138	1.33323987048249	0.828903064961179	9.5	10
COMBO-O3_leftSym-minus35_33T-minus10cons-lacOscram	COMBO	O3_leftSym	minus35_33T	minus10cons	lacOscram	ACAGGTTTCCCGACTGGCAGTGAGCGGCTCACTGCCGGAAAGCGAATGTAAGTTAGCTCATTCATTAGGCACCCCAGGCTTTTACATTTATGCTTCCGGCTCGTATAATGTGTGGTTAACGGTGTGCATAATAGAAACACACAGGAAACA	1.02105849743621	1.39145099333094	1.94594337459985	1.5906938528988	2.70306001188354	5.35695953310129	5.68320787492762	4.62496378840843	4.03000977249242	5.15408583166802	0.781905832404071	14.5	13
COMBO-lacO1-minus35_33T-minus10_12G-O2_rightSym	COMBO	lacO1	minus35_33T	minus10_12G	O2_rightSym	ACAGGTTTCCCGACTAATTGTGAGCGGATAACAATTGGAAAGCGAATGTAAGTTAGCTCATTCATTAGGCACCCCAGGCTTTTACATTTATGCTTCCGGCTCGGATAATGTGTGGAAATGTGAGCCGCTCACATTTACACACAGGAAACA	0.270763800708712	0.323257910010479	0.387092561051824	0.223771842972751	0.716796152423234	1.24451349776656	1.13051978799126	0.650619645463755	0.980654825094895	0.890569716727509	1.10115447075655	10.5	10.5
COMBO-O3_rightSym-minus35_33T-minus10cons-lacO3	COMBO	O3_rightSym	minus35_33T	minus10cons	lacO3	ACAGGTTTCCCGACTAATTGCGTTGGCAACGCAATTGGAAAGCGAATGTAAGTTAGCTCATTCATTAGGCACCCCAGGCTTTTACATTTATGCTTCCGGCTCGTATAATGTGTGGGGCAGTGAGCGCAACGCAATTACACACAGGAAACA	1.47514118112635	0.999105142495467	1.59362312425106	1.27252282980783	3.90515837104073	3.84646375856133	4.65424205433149	3.69987725611627	3.87581106480103	4.17705965522388	0.927880227890423	10.5	10.5
COMBO-lacOsym-minus35_30C_33T-minus10_7A-O2_rightSym	COMBO	lacOsym	minus35_30C_33T	minus10_7A	O2_rightSym	ACAGGTTTCCCGACTAAATTGTGAGCGCTCACAATTGGAAAGCGAATGTAAGTTAGCTCATTCATTAGGCACCCCAGGCTTTTACCTTTATGCTTCCGGCTCGTATAAAGTGTGGAAATGTGAGCCGCTCACATTTACACACAGGAAACA	0.181598819646236	0.188163651670444	0.349772197630872	0.496938516037445	0.480748663101604	0.724412913160644	1.02152412755344	1.44485542428561	0.602580788131124	1.23318977591952	0.488635893597003	7	6
COMBO-lacO1-minus35cons-minus10cons-lacOscram	COMBO	lacO1	minus35cons	minus10cons	lacOscram	ACAGGTTTCCCGACTAATTGTGAGCGGATAACAATTGGAAAGCGAATGTAAGTTAGCTCATTCATTAGGCACCCCAGGCTTTGACATTTATGCTTCCGGCTCGTATAATGTGTGGTTAACGGTGTGCATAATAGAAACACACAGGAAACA	9.38569588188956	9.43519460826278	11.8923414496849	9.04246405463843	24.8468616496878	36.3246394919048	34.7320736360458	26.2910859525075	30.5857505707963	30.5115797942766	1.00243090580756	6.5	6.5
[truncated: 616 more rows]
