# Supplementary material for: Multiplexed characterization of rationally designed promoter architectures deconstructs combinatorial logic for IPTG-inducible systems
Source: Nat Commun. 2021 Jan 12;12:325. doi: 10.1038/s41467-020-20094-3 (PMC7804116; doi:10.1038/s41467-020-20094-3)
Supplement: Supplementary file 4 — Source Data [file 41467_2020_20094_MOESM4_ESM.zip › source_data/Figure1E_top.txt]

variant	type	TF	barcode	num_reads	fLP3_loop_DNA1	fLP3_loop_DNA2	fLP3_loop_RNA1	fLP3_loop_RNA2	fLP3_loop_RNA1_IPTG	fLP3_loop_RNA2_IPTG	RNA_exp_1	RNA_exp_2	RNA_exp_12
CGCGTTGGCCGATTCATTAATGCAGCTGGCACGACAGGTTTCCCGACTGGAAAGCGAATGTAAGTTAGCTCATTCATTAGGCACCCCAGGCTTTACACTTTATGCTTCCGGCTCGTATAATGTGTGGTTTAAGCAAACGGTGATTTTGAA	proximal	PurR	GAGTCAACAATATGGAAATA	10	1.04001347857468	1.06286553134354	0.725753658887071	0.868072962226934	0.594970924960839	1.15945507350728	0.69783101261505	0.816728867977895	1.106195446604
CGCGTTGGCCGATTCATTAATGCAGCTGGCACGACAGGTTTCCCGACTGGAAAGCGAATGTAAGTTAGCTCATTCATTAGGCACCCCAGGCTTTACACTTTATGCTTCCGGCTCGTATAATGTGTGGTTTAAGCAAACGGTGATTTTGAA	proximal	PurR	TACTTAATCATAGTGAATAA	7	2.84270350810413	4.36334270762085	2.90301463554829	3.55909914513043	3.6888197347572	3.62329710471024	1.02121611602202	0.815681779685615	1.42905700586483
CGCGTTGGCCGATTCATTAATGCAGCTGGCACGACAGGTTTCCCGACTGGAAAGCGAATGTAAGTTAGCTCATTCATTAGGCACCCCAGGCTTTACACTTTATGCTTCCGGCTCGTATAATGTGTGGTTTAAGCAAACGGTGATTTTGAA	proximal	PurR	CATAACTAACCCAATGTAAT	10	1.52535310190953	1.62226844257698	2.46756244021604	1.73614592445387	1.30893603491385	0.869591305130458	1.61769916560762	1.07019644769517	2.1527973894552
CGCGTTGGCCGATTCATTAATGCAGCTGGCACGACAGGTTTCCCGACTGGAAAGCGAATGTAAGTTAGCTCATTCATTAGGCACCCCAGGCTTTACACTTTATGCTTCCGGCTCGTATAATGTGTGGTTTAAGCAAACGGTGATTTTGAA	proximal	PurR	ACCAGTCCGTAATTCCCATA	11	4.9227304652535	6.37719318806125	4.35452195332243	4.68759399602544	4.40278484471021	4.78275217821752	0.884574523033162	0.735055981180105	1.25210251362321
CGCGTTGGCCGATTCATTAATGCAGCTGGCACGACAGGTTTCCCGACTGGAAAGCGAATGTAAGTTAGCTCATTCATTAGGCACCCCAGGCTTTACACTTTATGCTTCCGGCTCGTATAATGTGTGGTTTAAGCAAACGGTGATTTTGAA	proximal	PurR	GAACCTAGTTCAAATTTTGT	6	1.04001347857468	1.73414902482367	1.45150731777414	1.90976051689925	2.26088951485119	1.59425072607251	1.3956620252301	1.10126666714439	1.94629535880229
CGCGTTGGCCGATTCATTAATGCAGCTGGCACGACAGGTTTCCCGACTGGAAAGCGAATGTAAGTTAGCTCATTCATTAGGCACCCCAGGCTTTACACTTTATGCTTCCGGCTCGTATAATGTGTGGTTTAAGCAAACGGTGATTTTGAA	proximal	PurR	CAACATCTCAAGAACAATGT	10	0.693342319049788	0.615343202356787	0.580602927109657	0.52084377733616	0.832959294945175	0.724659420942049	0.83739721513806	0.846428099540727	1.26061126490842
CGCGTTGGCCGATTCATTAATGCAGCTGGCACGACAGGTTTCCCGACTGGAAAGCGAATGTAAGTTAGCTCATTCATTAGGCACCCCAGGCTTTACACTTTATGCTTCCGGCTCGTATAATGTGTGGTTTAAGCAAACGGTGATTTTGAA	proximal	PurR	CCCCTCAACAAAAAAAAGCA	6	2.84270350810413	2.4054325183038	1.16120585421931	2.17018240556733	1.54692440489818	1.15945507350728	0.40848644640881	0.902200493696511	0.859586693257065
CGCGTTGGCCGATTCATTAATGCAGCTGGCACGACAGGTTTCCCGACTGGAAAGCGAATGTAAGTTAGCTCATTCATTAGGCACCCCAGGCTTTACACTTTATGCTTCCGGCTCGTATAATGTGTGGTTTAAGCAAACGGTGATTTTGAA	proximal	PurR	ATATGAGCCCTTTGATCAAC	4	0.138668463809958	0.0559402911233443	0.435452195332243	0.173614592445387	0.118994184992168	0.14493188418841	3.14023955676773	3.103569698316	4.69202440592573
CGCGTTGGCCGATTCATTAATGCAGCTGGCACGACAGGTTTCCCGACTGGAAAGCGAATGTAAGTTAGCTCATTCATTAGGCACCCCAGGCTTTACACTTTATGCTTCCGGCTCGTATAATGTGTGGTTTAAGCAAACGGTGATTTTGAA	proximal	PurR	GGTGGTAAGCATGAGGTGCA	7	4.22938814620371	4.47522328986754	3.48361756265794	4.07994292246659	3.56982554976503	3.76822898889865	0.823669391939076	0.911673598880325	1.27950619137924
CGCGTTGGCCGATTCATTAATGCAGCTGGCACGACAGGTTTCCCGACTGGAAAGCGAATGTAAGTTAGCTCATTCATTAGGCACCCCAGGCTTTACACTTTATGCTTCCGGCTCGTATAATGTGTGGTTTAAGCAAACGGTGATTTTGAA	proximal	PurR	GATCTCTCACGATTTGAAAC	8	0.416005391429873	0.335641746740066	0.145150731777414	0.694458369781547	0.594970924960839	0.289863768376819	0.348915506307525	2.069046465544	1.38343873907952
CGCGTTGGCCGATTCATTAATGCAGCTGGCACGACAGGTTTCCCGACTGGAAAGCGAATGTAAGTTAGCTCATTCATTAGGCACCCCAGGCTTTACACTTTATGCTTCCGGCTCGTATAATGTGTGGTTTAAGCAAACGGTGATTTTGAA	proximal	PurR	CCAAACAACCGCACCACATC	5	7.76543397335763	7.77570046614485	7.83813951598037	5.55566695825237	4.52177902970238	5.79727536753639	1.00936271467534	0.714490865799367	1.36660814757502
CGCGTTGGCCGATTCATTAATGCAGCTGGCACGACAGGTTTCCCGACTGGAAAGCGAATGTAAGTTAGCTCATTCATTAGGCACCCCAGGCTTTACACTTTATGCTTCCGGCTCGTATAATGTGTGGTTTAAGCAAACGGTGATTTTGAA	proximal	PurR	ACGAAGCCCTCGCAAGGAGG	11	4.99206469715848	5.59402911233443	5.95118000287398	4.86120858847083	5.59272669463189	4.63782029402911	1.19212797988404	0.86899951552848	1.62662773764828
CGCGTTGGCCGATTCATTAATGCAGCTGGCACGACAGGTTTCCCGACTGGAAAGCGAATGTAAGTTAGCTCATTCATTAGGCACCCCAGGCTTTACACTTTATGCTTCCGGCTCGTATAATGTGTGGTTTAAGCAAACGGTGATTTTGAA	proximal	PurR	TACACTTACCGATGGTAAGA	9	2.91203774000911	2.74107426504387	2.61271317199346	2.69102618290349	2.49887788483552	3.62329710471024	0.897211301933636	0.981741435181592	1.38808201952443
CGCGTTGGCCGATTCATTAATGCAGCTGGCACGACAGGTTTCCCGACTGGAAAGCGAATGTAAGTTAGCTCATTCATTAGGCACCCCAGGCTTTACACTTTATGCTTCCGGCTCGTATAATGTGTGGTTTAAGCAAACGGTGATTTTGAA	proximal	PurR	AACATACCGTTTGGAACTAA	13	2.56536658048422	1.73414902482367	1.88695951310639	1.82295322067656	0.951953479937342	1.88411449444933	0.735551607891539	1.0512090913651	1.26115615357409
CGCGTTGGCCGATTCATTAATGCAGCTGGCACGACAGGTTTCCCGACTGGAAAGCGAATGTAAGTTAGCTCATTCATTAGGCACCCCAGGCTTTACACTTTATGCTTCCGGCTCGTATAATGTGTGGTTTAAGCAAACGGTGATTTTGAA	proximal	PurR	CACGATAGTATCCGGCGTAA	5	9.36012130717214	10.404894148942	9.57994829730934	8.33350043737856	9.16255224439692	7.10166232523208	1.02348548516874	0.800921212468645	1.42394609140306
CGCGTTGGCCGATTCATTAATGCAGCTGGCACGACAGGTTTCCCGACTGGAAAGCGAATGTAAGTTAGCTCATTCATTAGGCACCCCAGGCTTTACACTTTATGCTTCCGGCTCGTATAATGTGTGGTTTAAGCAAACGGTGATTTTGAA	proximal	PurR	AAACTACACAGCTAAGTTAT	7	0.138668463809958	0.167820873370033	0.145150731777414	0.0868072962226934	0	0	1.04674651892258	0.517261616386	1.30537732711558
CGCGTTGGCCGATTCATTAATGCAGCTGGCACGACAGGTTTCCCGACTGGAAAGCGAATGTAAGTTAGCTCATTCATTAGGCACCCCAGGCTTTACACTTTATGCTTCCGGCTCGTATAATGTGTGGTTTAAGCAAACGGTGATTTTGAA	proximal	PurR	ATTCGTACGCTAAACACGTA	8	3.95205121858379	3.24453688515397	3.0481653673257	3.47229184890773	3.80781391974937	4.20302464146388	0.771286908679792	1.07019644769517	1.30638513252738
CGCGTTGGCCGATTCATTAATGCAGCTGGCACGACAGGTTTCCCGACTGGAAAGCGAATGTAAGTTAGCTCATTCATTAGGCACCCCAGGCTTTACACTTTATGCTTCCGGCTCGTATAATGTGTGGTTTAAGCAAACGGTGATTTTGAA	proximal	PurR	AATTGGAGGTACTAAATAGA	9	0.970679246669704	0.727223784603475	0.870904390664486	1.04168755467232	0.832959294945175	0.14493188418841	0.897211301933636	1.43241678383815	1.61341969385271
CGCGTTGGCCGATTCATTAATGCAGCTGGCACGACAGGTTTCCCGACTGGAAAGCGAATGTAAGTTAGCTCATTCATTAGGCACCCCAGGCTTTACACTTTATGCTTCCGGCTCGTATAATGTGTGGTTTAAGCAAACGGTGATTTTGAA	proximal	PurR	ACCCCCGACAGATTTACTTA	7	0.138668463809958	0.167820873370033	0.580602927109657	0.347229184890773	0	0.434795652565229	4.1869860756903	2.069046465544	5.2215093084623
CGCGTTGGCCGATTCATTAATGCAGCTGGCACGACAGGTTTCCCGACTGGAAAGCGAATGTAAGTTAGCTCATTCATTAGGCACCCCAGGCTTTACACTTTATGCTTCCGGCTCGTATAATGTGTGGTTTAAGCAAACGGTGATTTTGAA	proximal	PurR	TGATCAATAAGCTATATATA	5	1.04001347857468	0.78316407572682	0.580602927109657	0.954880258449627	0.237988369984336	0.289863768376819	0.55826481009204	1.21925952433843	1.16789457226125
CGCGTTGGCCGATTCATTAATGCAGCTGGCACGACAGGTTTCCCGACTGGAAAGCGAATGTAAGTTAGCTCATTCATTAGGCACCCCAGGCTTTACACTTTATGCTTCCGGCTCGTATAATGTGTGGTTTAAGCAAACGGTGATTTTGAA	proximal	PurR	AGTCATTACACTGGAGAGCC	4	0.554673855239831	0.503462620110098	0.870904390664486	0.347229184890773	0.356982554976503	0	1.57011977838386	0.689682155181333	1.91496085597453
CGCGTTGGCCGATTCATTAATGCAGCTGGCACGACAGGTTTCCCGACTGGAAAGCGAATGTAAGTTAGCTCATTCATTAGGCACCCCAGGCTTTACACTTTATGCTTCCGGCTCGTATAATGTGTGGTTTAAGCAAACGGTGATTTTGAA	proximal	PurR	GCTATAAAGATTGATAACCA	6	0.346671159524894	0.447522328986754	0.725753658887071	0.434036481113467	0	0	2.09349303784515	0.96986553072375	2.57842580320703
CGCGTTGGCCGATTCATTAATGCAGCTGGCACGACAGGTTTCCCGACTGGAAAGCGAATGTAAGTTAGCTCATTCATTAGGCACCCCAGGCTTTACACTTTATGCTTCCGGCTCGTATAATGTGTGGTTTAAGCAAACGGTGATTTTGAA	proximal	PurR	AACTGGCATTTATTGTACTG	6	2.84270350810413	2.57325339167384	0.870904390664486	1.21530214711771	1.66591858989035	1.4493188418841	0.306364834806607	0.472282345395913	0.542506007504564
CGCGTTGGCCGATTCATTAATGCAGCTGGCACGACAGGTTTCCCGACTGGAAAGCGAATGTAAGTTAGCTCATTCATTAGGCACCCCAGGCTTTACACTTTATGCTTCCGGCTCGTATAATGTGTGGTTTAAGCAAACGGTGATTTTGAA	proximal	PurR	CCCCATGCCTCAATAACAAC	7	1.66402156571949	1.17474611359023	1.59665804955156	1.82295322067656	1.54692440489818	1.01452318931887	0.959517642345694	1.551784849158	1.73541006692469
CGCGTTGGCCGATTCATTAATGCAGCTGGCACGACAGGTTTCCCGACTGGAAAGCGAATGTAAGTTAGCTCATTCATTAGGCACCCCAGGCTTTACACTTTATGCTTCCGGCTCGTATAATGTGTGGTTTAAGCAAACGGTGATTTTGAA	proximal	PurR	ATATAAAAAGCGAGTTACCC	3	0.970679246669704	0.78316407572682	0.290301463554828	0.694458369781547	0.237988369984336	0.289863768376819	0.299070433977879	0.886734199518857	0.742437533737307
CGCGTTGGCCGATTCATTAATGCAGCTGGCACGACAGGTTTCCCGACTGGAAAGCGAATGTAAGTTAGCTCATTCATTAGGCACCCCAGGCTTTACACTTTATGCTTCCGGCTCGTATAATGTGTGGTTTAAGCAAACGGTGATTTTGAA	proximal	PurR	ACTTAGCTAGTTTGAGGCCG	6	2.08002695714936	2.18167135381043	1.59665804955156	1.73614592445387	2.02290114486685	0.579727536753639	0.767614113876555	0.795787102132308	1.16550766494271
CGCGTTGGCCGATTCATTAATGCAGCTGGCACGACAGGTTTCCCGACTGGAAAGCGAATGTAAGTTAGCTCATTCATTAGGCACCCCAGGCTTTACACTTTATGCTTCCGGCTCGTATAATGTGTGGTTTAAGCAAACGGTGATTTTGAA	proximal	PurR	GAGTTCTCATACCAAATGAT	5	3.81338275477384	3.74799950526407	2.32241170843863	3.03825536779427	2.26088951485119	2.17397826282615	0.609016156464044	0.810633876425821	1.01433309467695
CGCGTTGGCCGATTCATTAATGCAGCTGGCACGACAGGTTTCCCGACTGGAAAGCGAATGTAAGTTAGCTCATTCATTAGGCACCCCAGGCTTTACACTTTATGCTTCCGGCTCGTATAATGTGTGGTTTAAGCAAACGGTGATTTTGAA	proximal	PurR	ACAGTGAAGCTCGGGAGAAT	4	0.208002695714936	0.111880582246689	0.290301463554828	0.0868072962226934	0.118994184992168	0.14493188418841	1.3956620252301	0.775892424579	1.7836082375196
CGCGTTGGCCGATTCATTAATGCAGCTGGCACGACAGGTTTCCCGACTGGAAAGCGAATGTAAGTTAGCTCATTCATTAGGCACCCCAGGCTTTACACTTTATGCTTCCGGCTCGTATAATGTGTGGTTTAAGCAAACGGTGATTTTGAA	proximal	PurR	ACGCCCTCTAATACTAAAGA	14	0.138668463809958	0.111880582246689	0	0.0868072962226934	0.237988369984336	0	0	0.775892424579	0.3879462122895
CGCGTTGGCCGATTCATTAATGCAGCTGGCACGACAGGTTTCCCGACTGGAAAGCGAATGTAAGTTAGCTCATTCATTAGGCACCCCAGGCTTTACACTTTATGCTTCCGGCTCGTATAATGTGTGGTTTAAGCAAACGGTGATTTTGAA	proximal	PurR	CTTGTCCATTATAATAAGGT	12	0.693342319049788	0.559402911233443	0.580602927109657	0.694458369781547	0.237988369984336	0.724659420942049	0.83739721513806	1.2414278793264	1.45811115480126
CGCGTTGGCCGATTCATTAATGCAGCTGGCACGACAGGTTTCCCGACTGGAAAGCGAATGTAAGTTAGCTCATTCATTAGGCACCCCAGGCTTTACACTTTATGCTTCCGGCTCGTATAATGTGTGGTTTAAGCAAACGGTGATTTTGAA	proximal	PurR	GAGCTGTGCGGAGTGCTTGA	19	0.624008087144809	1.0069252402202	1.16120585421931	1.3021094433404	1.54692440489818	0.579727536753639	1.8608827003068	1.293154040965	2.5074597207893
CGCGTTGGCCGATTCATTAATGCAGCTGGCACGACAGGTTTCCCGACTGGAAAGCGAATGTAAGTTAGCTCATTCATTAGGCACCCCAGGCTTTACACTTTATGCTTCCGGCTCGTATAATGTGTGGTTTAAGCAAACGGTGATTTTGAA	proximal	PurR	CCACCATATTGACGCTCACA	5	3.12004043572405	2.62919368279718	1.30635658599673	2.25698970179003	1.07094766492951	1.30438695769569	0.41869860756903	0.858434171874638	0.847915693506349
CGCGTTGGCCGATTCATTAATGCAGCTGGCACGACAGGTTTCCCGACTGGAAAGCGAATGTAAGTTAGCTCATTCATTAGGCACCCCAGGCTTTACACTTTATGCTTCCGGCTCGTATAATGTGTGGTTTAAGCAAACGGTGATTTTGAA	proximal	PurR	GGTATACATAAATATTCAAC	6	1.66402156571949	1.34256698696026	1.59665804955156	1.38891673956309	0.951953479937342	0.724659420942049	0.959517642345694	1.034523232772	1.47677925873169
CGCGTTGGCCGATTCATTAATGCAGCTGGCACGACAGGTTTCCCGACTGGAAAGCGAATGTAAGTTAGCTCATTCATTAGGCACCCCAGGCTTTACACTTTATGCTTCCGGCTCGTATAATGTGTGGTTTAAGCAAACGGTGATTTTGAA	proximal	PurR	CGCTGGCTCGGAACCATAAT	13	7.48809704573771	6.88065580817134	6.38663219820623	7.55223477137432	8.32959294945175	6.52193478847844	0.85290457097395	1.09760391769712	1.40170652982251
CGCGTTGGCCGATTCATTAATGCAGCTGGCACGACAGGTTTCCCGACTGGAAAGCGAATGTAAGTTAGCTCATTCATTAGGCACCCCAGGCTTTACACTTTATGCTTCCGGCTCGTATAATGTGTGGTTTAAGCAAACGGTGATTTTGAA	proximal	PurR	CAAGAGTAGGCTTCAAAATT	6	0.277336927619915	0.0559402911233443	0	0.26042188866808	0	0.289863768376819	0	4.655354547474	2.327677273737
CGCGTTGGCCGATTCATTAATGCAGCTGGCACGACAGGTTTCCCGACTGGAAAGCGAATGTAAGTTAGCTCATTCATTAGGCACCCCAGGCTTTACACTTTATGCTTCCGGCTCGTATAATGTGTGGTTTAAGCAAACGGTGATTTTGAA	proximal	PurR	CGTACTTAACCTGGTTATTA	12	1.87202426143443	2.51731310055049	0.725753658887071	0.607651073558854	0.118994184992168	0.14493188418841	0.38768389589725	0.241388754313467	0.508378273053983
CGCGTTGGCCGATTCATTAATGCAGCTGGCACGACAGGTTTCCCGACTGGAAAGCGAATGTAAGTTAGCTCATTCATTAGGCACCCCAGGCTTTACACTTTATGCTTCCGGCTCGTATAATGTGTGGTTTAAGCAAACGGTGATTTTGAA	proximal	PurR	TGCAGTTTGCCCCCACTTTC	14	0.138668463809958	0.39158203786341	0.145150731777414	0.0868072962226934	0.118994184992168	0.434795652565229	1.04674651892258	0.221683549879714	1.15758829386243
CGCGTTGGCCGATTCATTAATGCAGCTGGCACGACAGGTTTCCCGACTGGAAAGCGAATGTAAGTTAGCTCATTCATTAGGCACCCCAGGCTTTACACTTTATGCTTCCGGCTCGTATAATGTGTGGTTTAAGCAAACGGTGATTTTGAA	proximal	PurR	GGAACAATAACAAATATGTG	6	0.693342319049788	0.78316407572682	0.725753658887071	1.04168755467232	0.356982554976503	0.434795652565229	1.04674651892258	1.33010129927829	1.71179716856172
CGCGTTGGCCGATTCATTAATGCAGCTGGCACGACAGGTTTCCCGACTGGAAAGCGAATGTAAGTTAGCTCATTCATTAGGCACCCCAGGCTTTACACTTTATGCTTCCGGCTCGTATAATGTGTGGTTTAAGCAAACGGTGATTTTGAA	proximal	PurR	AGGCTACCTGGTTTAATAGA	11	1.94135849333941	1.73414902482367	1.0160551224419	1.56253133200848	0.951953479937342	1.30438695769569	0.523373259461288	0.901036364027226	0.9738914414749
CGCGTTGGCCGATTCATTAATGCAGCTGGCACGACAGGTTTCCCGACTGGAAAGCGAATGTAAGTTAGCTCATTCATTAGGCACCCCAGGCTTTACACTTTATGCTTCCGGCTCGTATAATGTGTGGTTTAAGCAAACGGTGATTTTGAA	proximal	PurR	CAAGACTATGGCGGAACAGC	5	2.77336927619915	1.9019698981937	1.59665804955156	3.12506266401696	2.73686625481986	2.17397826282615	0.575710585407416	1.64306631087318	1.397243740844
CGCGTTGGCCGATTCATTAATGCAGCTGGCACGACAGGTTTCCCGACTGGAAAGCGAATGTAAGTTAGCTCATTCATTAGGCACCCCAGGCTTTACACTTTATGCTTCCGGCTCGTATAATGTGTGGTTTAAGCAAACGGTGATTTTGAA	proximal	PurR	GAAACTATGGACAAAACTCA	3	6.51741779906801	6.71283493480131	6.24148146642881	5.55566695825237	2.61787206982769	2.89863768376819	0.957661708801505	0.8276185862176	1.3714710019103
CGCGTTGGCCGATTCATTAATGCAGCTGGCACGACAGGTTTCCCGACTGGAAAGCGAATGTAAGTTAGCTCATTCATTAGGCACCCCAGGCTTTACACTTTATGCTTCCGGCTCGTATAATGTGTGGTTTAAGCAAACGGTGATTTTGAA	proximal	PurR	TTGCGTGGGTCTTGAGCACC	6	2.42669811667426	3.46829804964734	3.0481653673257	3.64590644135312	4.40278484471021	3.18850145214501	1.25609582270709	1.0512090913651	1.78170036838964
CGCGTTGGCCGATTCATTAATGCAGCTGGCACGACAGGTTTCCCGACTGGAAAGCGAATGTAAGTTAGCTCATTCATTAGGCACCCCAGGCTTTACACTTTATGCTTCCGGCTCGTATAATGTGTGGTTTAAGCAAACGGTGATTTTGAA	proximal	PurR	ACTACACTTACCTAAAAACC	8	0.485339623334852	0.78316407572682	0.725753658887071	0.954880258449627	0.594970924960839	0.289863768376819	1.49535216988939	1.21925952433843	2.10498193205861
CGCGTTGGCCGATTCATTAATGCAGCTGGCACGACAGGTTTCCCGACTGGAAAGCGAATGTAAGTTAGCTCATTCATTAGGCACCCCAGGCTTTACACTTTATGCTTCCGGCTCGTATAATGTGTGGTTTAAGCAAACGGTGATTTTGAA	proximal	PurR	CTCTGTCAACGCAGCAAAAC	10	0.832010782859746	0.615343202356787	1.30635658599673	0.694458369781547	0.356982554976503	0.434795652565229	1.57011977838386	1.12857079938764	2.13440517807768
CGCGTTGGCCGATTCATTAATGCAGCTGGCACGACAGGTTTCCCGACTGGAAAGCGAATGTAAGTTAGCTCATTCATTAGGCACCCCAGGCTTTACACTTTATGCTTCCGGCTCGTATAATGTGTGGTTTAAGCAAACGGTGATTTTGAA	proximal	PurR	CCTGCAGTAAAATAACAGAA	3	0.832010782859746	0.223761164493377	0.290301463554828	0.607651073558854	0.237988369984336	0	0.348915506307525	2.7156234860265	1.70672724932077
CGCGTTGGCCGATTCATTAATGCAGCTGGCACGACAGGTTTCCCGACTGGAAAGCGAATGTAAGTTAGCTCATTCATTAGGCACCCCAGGCTTTACACTTTATGCTTCCGGCTCGTATAATGTGTGGTTTAAGCAAACGGTGATTTTGAA	proximal	PurR	ATGCCCGTAATAGGGGTTAC	9	7.83476820526261	7.60787959277482	8.27359171131261	7.8994639562651	6.54468017456923	6.66686667266685	1.05600976245286	1.03832662701013	1.57517307595793
CGCGTTGGCCGATTCATTAATGCAGCTGGCACGACAGGTTTCCCGACTGGAAAGCGAATGTAAGTTAGCTCATTCATTAGGCACCCCAGGCTTTACACTTTATGCTTCCGGCTCGTATAATGTGTGGTTTAAGCAAACGGTGATTTTGAA	proximal	PurR	CGGTGAAATGAGCGAAGAGG	11	1.38668463809958	1.23068640471357	1.45150731777414	1.38891673956309	2.14189532985902	1.88411449444933	1.04674651892258	1.12857079938764	1.61103191861639
CGCGTTGGCCGATTCATTAATGCAGCTGGCACGACAGGTTTCCCGACTGGAAAGCGAATGTAAGTTAGCTCATTCATTAGGCACCCCAGGCTTTACACTTTATGCTTCCGGCTCGTATAATGTGTGGTTTAAGCAAACGGTGATTTTGAA	proximal	PurR	CCGGGGCCCGTCGTTGCGCA	5	1.24801617428962	1.17474611359023	0.870904390664486	1.21530214711771	1.78491277488252	1.59425072607251	0.69783101261505	1.034523232772	1.21509262900105
CGCGTTGGCCGATTCATTAATGCAGCTGGCACGACAGGTTTCCCGACTGGAAAGCGAATGTAAGTTAGCTCATTCATTAGGCACCCCAGGCTTTACACTTTATGCTTCCGGCTCGTATAATGTGTGGTTTAAGCAAACGGTGATTTTGAA	proximal	PurR	TCATTACGTATATAATTAGA	8	1.38668463809958	1.34256698696026	0.435452195332243	0.52084377733616	1.07094766492951	1.73918261026092	0.314023955676773	0.3879462122895	0.507997061821522
CGCGTTGGCCGATTCATTAATGCAGCTGGCACGACAGGTTTCCCGACTGGAAAGCGAATGTAAGTTAGCTCATTCATTAGGCACCCCAGGCTTTACACTTTATGCTTCCGGCTCGTATAATGTGTGGTTTAAGCAAACGGTGATTTTGAA	proximal	PurR	TTGTCCCAACATGAGGAGTA	5	0.416005391429873	0.447522328986754	0.435452195332243	0.26042188866808	0.594970924960839	0.434795652565229	1.04674651892258	0.58191931843425	1.3377061781397
CGCGTTGGCCGATTCATTAATGCAGCTGGCACGACAGGTTTCCCGACTGGAAAGCGAATGTAAGTTAGCTCATTCATTAGGCACCCCAGGCTTTACACTTTATGCTTCCGGCTCGTATAATGTGTGGTTTAAGCAAACGGTGATTTTGAA	proximal	PurR	CATGTGAATAGAACCGTACA	6	1.73335579762447	1.34256698696026	2.0321102448838	2.43060429423541	1.66591858989035	1.30438695769569	1.17235610119328	1.810415657351	2.07756392986878
CGCGTTGGCCGATTCATTAATGCAGCTGGCACGACAGGTTTCCCGACTGGAAAGCGAATGTAAGTTAGCTCATTCATTAGGCACCCCAGGCTTTACACTTTATGCTTCCGGCTCGTATAATGTGTGGTTTAAGCAAACGGTGATTTTGAA	proximal	PurR	TGGATTAGTTGTCGCAGGAA	6	0.832010782859746	1.11880582246689	0.725753658887071	1.38891673956309	0.118994184992168	1.01452318931887	0.872288765768813	1.2414278793264	1.49300270543201
CGCGTTGGCCGATTCATTAATGCAGCTGGCACGACAGGTTTCCCGACTGGAAAGCGAATGTAAGTTAGCTCATTCATTAGGCACCCCAGGCTTTACACTTTATGCTTCCGGCTCGTATAATGTGTGGTTTAAGCAAACGGTGATTTTGAA	proximal	PurR	GATTTGGAACGTGGGGCAGA	8	1.73335579762447	1.67820873370033	1.0160551224419	1.47572403578579	1.54692440489818	1.88411449444933	0.586178050596642	0.8793447478562	1.02585042452474
CGCGTTGGCCGATTCATTAATGCAGCTGGCACGACAGGTTTCCCGACTGGAAAGCGAATGTAAGTTAGCTCATTCATTAGGCACCCCAGGCTTTACACTTTATGCTTCCGGCTCGTATAATGTGTGGTTTAAGCAAACGGTGATTTTGAA	proximal	PurR	TCGCACAGACATGTTCATAA	6	6.10141240763814	5.20244707447102	5.66087853931916	3.81952103379851	4.87876158467888	3.47836522052183	0.927798050863192	0.734177778096258	1.29488693991132
CGCGTTGGCCGATTCATTAATGCAGCTGGCACGACAGGTTTCCCGACTGGAAAGCGAATGTAAGTTAGCTCATTCATTAGGCACCCCAGGCTTTACACTTTATGCTTCCGGCTCGTATAATGTGTGGTTTAAGCAAACGGTGATTTTGAA	proximal	PurR	AATGTTAAACAAAAATATAC	7	5.40807008858835	4.4192829987442	3.33846683088053	3.81952103379851	3.21284299478853	3.62329710471024	0.617312049621006	0.86428523244243	1.04945466584222
CGCGTTGGCCGATTCATTAATGCAGCTGGCACGACAGGTTTCCCGACTGGAAAGCGAATGTAAGTTAGCTCATTCATTAGGCACCCCAGGCTTTACACTTTATGCTTCCGGCTCGTATAATGTGTGGTTTAAGCAAACGGTGATTTTGAA	proximal	PurR	CTCCGCCCCCAACTACCTGA	5	2.35736388476928	1.23068640471357	1.74180878132897	1.64933862823117	1.18994184992168	1.30438695769569	0.738879895710053	1.34017782427282	1.40896880784646
CGCGTTGGCCGATTCATTAATGCAGCTGGCACGACAGGTTTCCCGACTGGAAAGCGAATGTAAGTTAGCTCATTCATTAGGCACCCCAGGCTTTACACTTTATGCTTCCGGCTCGTATAATGTGTGGTTTAAGCAAACGGTGATTTTGAA	proximal	PurR	AGCGCAAATGCCACTGCTCC	10	3.18937466762903	2.46137280942715	2.75786390377087	3.47229184890773	2.61787206982769	2.75370579957978	0.864703646066475	1.41071349923455	1.57006039568375
CGCGTTGGCCGATTCATTAATGCAGCTGGCACGACAGGTTTCCCGACTGGAAAGCGAATGTAAGTTAGCTCATTCATTAGGCACCCCAGGCTTTACACTTTATGCTTCCGGCTCGTATAATGTGTGGTTTAAGCAAACGGTGATTTTGAA	proximal	PurR	AAATGAAGTAGCCAAATTCA	3	7.2107601181178	7.3281781371581	8.56389317486744	7.55223477137432	1.42793021990601	1.30438695769569	1.18765470416215	1.03057467081485	1.70294203956958
CGCGTTGGCCGATTCATTAATGCAGCTGGCACGACAGGTTTCCCGACTGGAAAGCGAATGTAAGTTAGCTCATTCATTAGGCACCCCAGGCTTTACACTTTATGCTTCCGGCTCGTATAATGTGTGGTTTAAGCAAACGGTGATTTTGAA	proximal	PurR	CCGTGTTAATGTCCGAGTGC	5	6.79475472668792	7.55193930165148	8.56389317486744	8.42030773360126	8.80556968942042	8.9857768196814	1.2603682574782	1.11498615087649	1.81786133291645
CGCGTTGGCCGATTCATTAATGCAGCTGGCACGACAGGTTTCCCGACTGGAAAGCGAATGTAAGTTAGCTCATTCATTAGGCACCCCAGGCTTTACACTTTATGCTTCCGGCTCGTATAATGTGTGGTTTAAGCAAACGGTGATTTTGAA	proximal	PurR	TACCGAGATATTTAAAAAAT	8	0.277336927619915	0.111880582246689	0	0.26042188866808	0.237988369984336	0	0	2.327677273737	1.1638386368685
CGCGTTGGCCGATTCATTAATGCAGCTGGCACGACAGGTTTCCCGACTGGAAAGCGAATGTAAGTTAGCTCATTCATTAGGCACCCCAGGCTTTACACTTTATGCTTCCGGCTCGTATAATGTGTGGTTTAAGCAAACGGTGATTTTGAA	proximal	PurR	TATTTTACCAAGCAATAAAT	5	0.554673855239831	0.0559402911233443	0.145150731777414	0.26042188866808	0	0.289863768376819	0.261686629730644	4.655354547474	2.58936390346764
CGCGTTGGCCGATTCATTAATGCAGCTGGCACGACAGGTTTCCCGACTGGAAAGCGAATGTAAGTTAGCTCATTCATTAGGCACCCCAGGCTTTACACTTTATGCTTCCGGCTCGTATAATGTGTGGTTTAAGCAAACGGTGATTTTGAA	proximal	PurR	AATACATTCCAGGCCAATCT	7	2.21869542095932	1.39850727808361	1.88695951310639	1.47572403578579	1.07094766492951	0.579727536753639	0.850481546624592	1.05521369742744	1.37808839533831
CGCGTTGGCCGATTCATTAATGCAGCTGGCACGACAGGTTTCCCGACTGGAAAGCGAATGTAAGTTAGCTCATTCATTAGGCACCCCAGGCTTTACACTTTATGCTTCCGGCTCGTATAATGTGTGGTTTAAGCAAACGGTGATTTTGAA	proximal	PurR	CTGCTGCTCCACGCGAACTT	8	0.208002695714936	0.615343202356787	0.290301463554828	0.607651073558854	0	0.289863768376819	1.3956620252301	0.987499449464182	1.88941174996219
CGCGTTGGCCGATTCATTAATGCAGCTGGCACGACAGGTTTCCCGACTGGAAAGCGAATGTAAGTTAGCTCATTCATTAGGCACCCCAGGCTTTACACTTTATGCTTCCGGCTCGTATAATGTGTGGTTTAAGCAAACGGTGATTTTGAA	proximal	PurR	TCAAATATGAAAAATTGTTC	3	4.5760593057286	4.19552183425082	2.75786390377087	2.17018240556733	1.90390695987468	2.02904637863774	0.602672238167543	0.517261616386	0.861303046360543
CGCGTTGGCCGATTCATTAATGCAGCTGGCACGACAGGTTTCCCGACTGGAAAGCGAATGTAAGTTAGCTCATTCATTAGGCACCCCAGGCTTTACACTTTATGCTTCCGGCTCGTATAATGTGTGGTTTAAGCAAACGGTGATTTTGAA	proximal	PurR	ACCGCAGAACATAACTGATT	6	0.208002695714936	0.111880582246689	0	0.0868072962226934	0.356982554976503	0.434795652565229	0	0.775892424579	0.3879462122895
CGCGTTGGCCGATTCATTAATGCAGCTGGCACGACAGGTTTCCCGACTGGAAAGCGAATGTAAGTTAGCTCATTCATTAGGCACCCCAGGCTTTACACTTTATGCTTCCGGCTCGTATAATGTGTGGTTTAAGCAAACGGTGATTTTGAA	proximal	PurR	GCCATCGTTAGGAATATCAA	3	0.970679246669704	1.06286553134354	0.435452195332243	0.694458369781547	0.951953479937342	0.434795652565229	0.448605650966818	0.653383094382316	0.775297198157976
CGCGTTGGCCGATTCATTAATGCAGCTGGCACGACAGGTTTCCCGACTGGAAAGCGAATGTAAGTTAGCTCATTCATTAGGCACCCCAGGCTTTACACTTTATGCTTCCGGCTCGTATAATGTGTGGTTTAAGCAAACGGTGATTTTGAA	proximal	PurR	AGTAGCATCTTCAAAAATGA	9	0.208002695714936	0.111880582246689	0.145150731777414	0.173614592445387	0	0.14493188418841	0.69783101261505	1.551784849158	1.47372343719405
CGCGTTGGCCGATTCATTAATGCAGCTGGCACGACAGGTTTCCCGACTGGAAAGCGAATGTAAGTTAGCTCATTCATTAGGCACCCCAGGCTTTACACTTTATGCTTCCGGCTCGTATAATGTGTGGTTTAAGCAAACGGTGATTTTGAA	proximal	PurR	TTTGACTCGCGCGAGTACCC	8	1.52535310190953	2.79701455616721	1.30635658599673	3.03825536779427	1.54692440489818	1.88411449444933	0.856428970027561	1.0862493944106	1.39955366723286
CGCGTTGGCCGATTCATTAATGCAGCTGGCACGACAGGTTTCCCGACTGGAAAGCGAATGTAAGTTAGCTCATTCATTAGGCACCCCAGGCTTTACACTTTATGCTTCCGGCTCGTATAATGTGTGGTTTAAGCAAACGGTGATTTTGAA	proximal	PurR	TTGAATGTTTAAGAGTCCAA	5	11.0241428728916	12.5865655027525	10.8863048833061	13.6287455069629	9.04355805940475	8.26111739873935	0.987496715964694	1.08280098363469	1.52889720778204
CGCGTTGGCCGATTCATTAATGCAGCTGGCACGACAGGTTTCCCGACTGGAAAGCGAATGTAAGTTAGCTCATTCATTAGGCACCCCAGGCTTTACACTTTATGCTTCCGGCTCGTATAATGTGTGGTTTAAGCAAACGGTGATTTTGAA	proximal	PurR	GTGTTAAGACTTTTATAAAA	8	0.416005391429873	0.671283493480131	0.580602927109657	0.173614592445387	0	0.434795652565229	1.3956620252301	0.258630808193	1.5249774293266
CGCGTTGGCCGATTCATTAATGCAGCTGGCACGACAGGTTTCCCGACTGGAAAGCGAATGTAAGTTAGCTCATTCATTAGGCACCCCAGGCTTTACACTTTATGCTTCCGGCTCGTATAATGTGTGGTTTAAGCAAACGGTGATTTTGAA	proximal	PurR	GCCAAATGTACTATAGTGGA	8	3.258708899534	3.18859659403062	2.32241170843863	2.77783347912619	2.85586043981203	2.02904637863774	0.712678480968562	0.871177459176421	1.14826721055677
CGCGTTGGCCGATTCATTAATGCAGCTGGCACGACAGGTTTCCCGACTGGAAAGCGAATGTAAGTTAGCTCATTCATTAGGCACCCCAGGCTTTACACTTTATGCTTCCGGCTCGTATAATGTGTGGTTTAAGCAAACGGTGATTTTGAA	proximal	PurR	CTCCCCTTATCATGTATAAC	6	3.39737736334396	5.14650678334767	3.0481653673257	4.16675021868928	3.3318371797807	3.33343333633342	0.897211301933636	0.809626877821565	1.30202474084442
CGCGTTGGCCGATTCATTAATGCAGCTGGCACGACAGGTTTCCCGACTGGAAAGCGAATGTAAGTTAGCTCATTCATTAGGCACCCCAGGCTTTACACTTTATGCTTCCGGCTCGTATAATGTGTGGTTTAAGCAAACGGTGATTTTGAA	proximal	PurR	ATCTTACAATAGACATGATC	5	2.2880296528643	1.84602960707036	1.45150731777414	1.73614592445387	1.42793021990601	1.73918261026092	0.634391829650046	0.940475666156363	1.10462966272823
CGCGTTGGCCGATTCATTAATGCAGCTGGCACGACAGGTTTCCCGACTGGAAAGCGAATGTAAGTTAGCTCATTCATTAGGCACCCCAGGCTTTACACTTTATGCTTCCGGCTCGTATAATGTGTGGTTTAAGCAAACGGTGATTTTGAA	proximal	PurR	TCTGTTGCGGATGATTAATG	14	2.49603234857924	3.07671601178393	2.17726097666121	2.95144807157157	2.49887788483552	2.02904637863774	0.872288765768813	0.959285179479491	1.35193135550856
CGCGTTGGCCGATTCATTAATGCAGCTGGCACGACAGGTTTCCCGACTGGAAAGCGAATGTAAGTTAGCTCATTCATTAGGCACCCCAGGCTTTACACTTTATGCTTCCGGCTCGTATAATGTGTGGTTTAAGCAAACGGTGATTTTGAA	proximal	PurR	GTGAACGCTAGAATGATATA	10	1.04001347857468	0.503462620110098	0.870904390664486	0.52084377733616	0.594970924960839	0.869591305130458	0.83739721513806	1.034523232772	1.35465883152406
CGCGTTGGCCGATTCATTAATGCAGCTGGCACGACAGGTTTCCCGACTGGAAAGCGAATGTAAGTTAGCTCATTCATTAGGCACCCCAGGCTTTACACTTTATGCTTCCGGCTCGTATAATGTGTGGTTTAAGCAAACGGTGATTTTGAA	proximal	PurR	ACGCCCCTAGGATACAGTGG	13	11.9948221195613	8.61480483299502	11.0314556150835	11.1113339165047	7.49663365450657	6.08713913591321	0.919684802752783	1.28979519930016	1.56458240240286
CGCGTTGGCCGATTCATTAATGCAGCTGGCACGACAGGTTTCCCGACTGGAAAGCGAATGTAAGTTAGCTCATTCATTAGGCACCCCAGGCTTTACACTTTATGCTTCCGGCTCGTATAATGTGTGGTTTAAGCAAACGGTGATTTTGAA	proximal	PurR	CGCATTTAAACACGGATTCC	12	1.94135849333941	2.62919368279718	2.75786390377087	2.43060429423541	1.30893603491385	2.75370579957978	1.42058456139492	0.924467569711149	1.8828183462505
CGCGTTGGCCGATTCATTAATGCAGCTGGCACGACAGGTTTCCCGACTGGAAAGCGAATGTAAGTTAGCTCATTCATTAGGCACCCCAGGCTTTACACTTTATGCTTCCGGCTCGTATAATGTGTGGTTTAAGCAAACGGTGATTTTGAA	proximal	PurR	ATTCATGCCGAAGCGGTAAA	3	3.88271698667881	4.13958154312748	3.33846683088053	4.34036481113467	2.73686625481986	4.05809275727547	0.859827497686401	1.04850327645811	1.38407913591545
CGCGTTGGCCGATTCATTAATGCAGCTGGCACGACAGGTTTCCCGACTGGAAAGCGAATGTAAGTTAGCTCATTCATTAGGCACCCCAGGCTTTACACTTTATGCTTCCGGCTCGTATAATGTGTGGTTTAAGCAAACGGTGATTTTGAA	proximal	PurR	TGCAAGTCATAATATTGACG	9	1.04001347857468	1.23068640471357	0.290301463554828	0.347229184890773	1.18994184992168	1.4493188418841	0.27913240504602	0.282142699846909	0.420203754969474
CGCGTTGGCCGATTCATTAATGCAGCTGGCACGACAGGTTTCCCGACTGGAAAGCGAATGTAAGTTAGCTCATTCATTAGGCACCCCAGGCTTTACACTTTATGCTTCCGGCTCGTATAATGTGTGGTTTAAGCAAACGGTGATTTTGAA	proximal	PurR	GTAACAACCACATCAACCAA	5	6.37874933525805	7.71976017502151	4.93512488043208	6.510547216702	5.94970924960839	4.05809275727547	0.773682209638425	0.84336133106413	1.19536287517049
CGCGTTGGCCGATTCATTAATGCAGCTGGCACGACAGGTTTCCCGACTGGAAAGCGAATGTAAGTTAGCTCATTCATTAGGCACCCCAGGCTTTACACTTTATGCTTCCGGCTCGTATAATGTGTGGTTTAAGCAAACGGTGATTTTGAA	proximal	PurR	GGAGCGGTATTCCCACAGGC	6	1.17868194238464	0.559402911233443	0.580602927109657	0.607651073558854	0.356982554976503	0.434795652565229	0.492586597140035	1.0862493944106	1.03571129434534
CGCGTTGGCCGATTCATTAATGCAGCTGGCACGACAGGTTTCCCGACTGGAAAGCGAATGTAAGTTAGCTCATTCATTAGGCACCCCAGGCTTTACACTTTATGCTTCCGGCTCGTATAATGTGTGGTTTAAGCAAACGGTGATTTTGAA	proximal	PurR	GCTTCTAGGTAGAGTCCATC	4	0.832010782859746	1.0069252402202	1.0160551224419	1.56253133200848	1.30893603491385	1.01452318931887	1.22120427207634	1.551784849158	1.99709669665534
CGCGTTGGCCGATTCATTAATGCAGCTGGCACGACAGGTTTCCCGACTGGAAAGCGAATGTAAGTTAGCTCATTCATTAGGCACCCCAGGCTTTACACTTTATGCTTCCGGCTCGTATAATGTGTGGTTTAAGCAAACGGTGATTTTGAA	proximal	PurR	ACAGGGCACGGAATGTGAAA	13	3.18937466762903	2.51731310055049	3.19331609910311	2.77783347912619	1.78491277488252	2.46384203120297	1.00123580070855	1.10349144829013	1.55298152485362
CGCGTTGGCCGATTCATTAATGCAGCTGGCACGACAGGTTTCCCGACTGGAAAGCGAATGTAAGTTAGCTCATTCATTAGGCACCCCAGGCTTTACACTTTATGCTTCCGGCTCGTATAATGTGTGGTTTAAGCAAACGGTGATTTTGAA	proximal	PurR	CTTGAGAATTATTAACCTCA	8	6.58675203097299	7.16035726378807	7.25753658887071	7.29181288270624	3.45083136477287	3.0435695679566	1.10183844097113	1.01835880725994	1.6110178446011
CGCGTTGGCCGATTCATTAATGCAGCTGGCACGACAGGTTTCCCGACTGGAAAGCGAATGTAAGTTAGCTCATTCATTAGGCACCCCAGGCTTTACACTTTATGCTTCCGGCTCGTATAATGTGTGGTTTAAGCAAACGGTGATTTTGAA	proximal	PurR	TGTACGGCTCGTATTAGAGT	12	3.258708899534	3.13265630290728	3.33846683088053	3.47229184890773	1.78491277488252	2.31891014701456	1.02447531639231	1.10841774939857	1.57868419109159
CGCGTTGGCCGATTCATTAATGCAGCTGGCACGACAGGTTTCCCGACTGGAAAGCGAATGTAAGTTAGCTCATTCATTAGGCACCCCAGGCTTTACACTTTATGCTTCCGGCTCGTATAATGTGTGGTTTAAGCAAACGGTGATTTTGAA	proximal	PurR	ACGTAGGAGACATGGAGCCG	5	2.56536658048422	3.412357758524	3.48361756265794	2.86464077534888	1.78491277488252	2.60877391539137	1.35794142995361	0.83949016429859	1.77768651210291
CGCGTTGGCCGATTCATTAATGCAGCTGGCACGACAGGTTTCCCGACTGGAAAGCGAATGTAAGTTAGCTCATTCATTAGGCACCCCAGGCTTTACACTTTATGCTTCCGGCTCGTATAATGTGTGGTTTAAGCAAACGGTGATTTTGAA	proximal	PurR	CTCACAAATTACGTCAACAC	21	3.53604582715392	4.30740241649751	3.62876829443536	3.64590644135312	2.85586043981203	2.46384203120297	1.02622207737507	0.846428099540727	1.44943612714544
CGCGTTGGCCGATTCATTAATGCAGCTGGCACGACAGGTTTCCCGACTGGAAAGCGAATGTAAGTTAGCTCATTCATTAGGCACCCCAGGCTTTACACTTTATGCTTCCGGCTCGTATAATGTGTGGTTTAAGCAAACGGTGATTTTGAA	proximal	PurR	CTATTACGGGGTGGGAGGTT	5	11.6481509600364	11.9152820092723	10.8863048833061	12.9342871371813	5.94970924960839	10.1452318931887	0.934595106180871	1.08552085692273	1.47735553464224
CGCGTTGGCCGATTCATTAATGCAGCTGGCACGACAGGTTTCCCGACTGGAAAGCGAATGTAAGTTAGCTCATTCATTAGGCACCCCAGGCTTTACACTTTATGCTTCCGGCTCGTATAATGTGTGGTTTAAGCAAACGGTGATTTTGAA	proximal	PurR	ACCCAATAACACCGTTTTAC	9	2.14936118905434	3.13265630290728	0.870904390664486	1.73614592445387	1.66591858989035	1.4493188418841	0.405192200873255	0.554208874699286	0.682296638222898
CGCGTTGGCCGATTCATTAATGCAGCTGGCACGACAGGTTTCCCGACTGGAAAGCGAATGTAAGTTAGCTCATTCATTAGGCACCCCAGGCTTTACACTTTATGCTTCCGGCTCGTATAATGTGTGGTTTAAGCAAACGGTGATTTTGAA	proximal	PurR	CATACGTTCAGGGTATCAGA	7	0.901345014764725	0.559402911233443	0.435452195332243	1.12849485089501	0.475976739968671	0.289863768376819	0.483113777964265	2.0173203039054	1.49177392991697
CGCGTTGGCCGATTCATTAATGCAGCTGGCACGACAGGTTTCCCGACTGGAAAGCGAATGTAAGTTAGCTCATTCATTAGGCACCCCAGGCTTTACACTTTATGCTTCCGGCTCGTATAATGTGTGGTTTAAGCAAACGGTGATTTTGAA	proximal	PurR	GTATGGACATGTATGCTTAA	11	1.66402156571949	1.79008931594702	2.17726097666121	1.47572403578579	2.37988369984336	2.17397826282615	1.30843314865322	0.824385701115187	1.72062599921081
CGCGTTGGCCGATTCATTAATGCAGCTGGCACGACAGGTTTCCCGACTGGAAAGCGAATGTAAGTTAGCTCATTCATTAGGCACCCCAGGCTTTACACTTTATGCTTCCGGCTCGTATAATGTGTGGTTTAAGCAAACGGTGATTTTGAA	proximal	PurR	AACAGGCAACCAAGCAAGGT	7	2.56536658048422	2.34949222718046	2.0321102448838	3.38548455268504	2.14189532985902	2.31891014701456	0.792132500806273	1.44094307421814	1.51260403791534
CGCGTTGGCCGATTCATTAATGCAGCTGGCACGACAGGTTTCCCGACTGGAAAGCGAATGTAAGTTAGCTCATTCATTAGGCACCCCAGGCTTTACACTTTATGCTTCCGGCTCGTATAATGTGTGGTTTAAGCAAACGGTGATTTTGAA	proximal	PurR	TAATAGTAGAATATATAAAT	14	4.09071968239375	5.37026794784105	3.19331609910311	2.69102618290349	2.26088951485119	3.0435695679566	0.780624522586327	0.501097190873937	1.0311731180233
CGCGTTGGCCGATTCATTAATGCAGCTGGCACGACAGGTTTCCCGACTGGAAAGCGAATGTAAGTTAGCTCATTCATTAGGCACCCCAGGCTTTACACTTTATGCTTCCGGCTCGTATAATGTGTGGTTTAAGCAAACGGTGATTTTGAA	proximal	PurR	CTAATTCTCCGATGATGTCA	7	8.11210513288252	7.21629755491141	7.40268732064813	7.98627125248779	6.18769761959273	6.52193478847844	0.912548247265835	1.10669927226772	1.4658978833997
CGCGTTGGCCGATTCATTAATGCAGCTGGCACGACAGGTTTCCCGACTGGAAAGCGAATGTAAGTTAGCTCATTCATTAGGCACCCCAGGCTTTACACTTTATGCTTCCGGCTCGTATAATGTGTGGTTTAAGCAAACGGTGATTTTGAA	proximal	PurR	CTTCCCCTTAACCGACGCGC	3	1.66402156571949	2.23761164493377	2.46756244021604	1.90976051689925	1.54692440489818	1.4493188418841	1.48289090180698	0.8534816670369	1.90963173532543
CGCGTTGGCCGATTCATTAATGCAGCTGGCACGACAGGTTTCCCGACTGGAAAGCGAATGTAAGTTAGCTCATTCATTAGGCACCCCAGGCTTTACACTTTATGCTTCCGGCTCGTATAATGTGTGGTTTAAGCAAACGGTGATTTTGAA	proximal	PurR	CCCGCGGACGAACCTAGTGT	12	4.5760593057286	4.75492474548426	5.22542634398691	4.34036481113467	2.9748546248042	3.91316087308706	1.14190529337008	0.912814617151765	1.59831260194596
CGCGTTGGCCGATTCATTAATGCAGCTGGCACGACAGGTTTCCCGACTGGAAAGCGAATGTAAGTTAGCTCATTCATTAGGCACCCCAGGCTTTACACTTTATGCTTCCGGCTCGTATAATGTGTGGTTTAAGCAAACGGTGATTTTGAA	proximal	PurR	GACGCGTCTATCGGACCGTC	6	2.56536658048422	2.68513397392052	2.17726097666121	1.56253133200848	1.30893603491385	1.88411449444933	0.848713393721007	0.58191931843425	1.13967305293813
CGCGTTGGCCGATTCATTAATGCAGCTGGCACGACAGGTTTCCCGACTGGAAAGCGAATGTAAGTTAGCTCATTCATTAGGCACCCCAGGCTTTACACTTTATGCTTCCGGCTCGTATAATGTGTGGTTTAAGCAAACGGTGATTTTGAA	proximal	PurR	TAATACGTTAGGAGTGGGCA	8	0.901345014764725	0.559402911233443	0.725753658887071	1.99656781312195	0.951953479937342	0.289863768376819	0.805189629940442	3.5691051530634	2.58974220647214
CGCGTTGGCCGATTCATTAATGCAGCTGGCACGACAGGTTTCCCGACTGGAAAGCGAATGTAAGTTAGCTCATTCATTAGGCACCCCAGGCTTTACACTTTATGCTTCCGGCTCGTATAATGTGTGGTTTAAGCAAACGGTGATTTTGAA	proximal	PurR	ACAAGCAAAGCTTTCAAGGA	18	9.84546093050699	8.95044657973508	5.0802756122095	6.25012532803392	4.64077321469454	5.36247971497116	0.516001805102678	0.6983031821211	0.865153396163228
CGCGTTGGCCGATTCATTAATGCAGCTGGCACGACAGGTTTCCCGACTGGAAAGCGAATGTAAGTTAGCTCATTCATTAGGCACCCCAGGCTTTACACTTTATGCTTCCGGCTCGTATAATGTGTGGTTTAAGCAAACGGTGATTTTGAA	proximal	PurR	CACAGGCGGGGCAATAAAGG	3	2.6347008123892	2.68513397392052	1.74180878132897	2.86464077534888	1.30893603491385	1.4493188418841	0.661103064582679	1.06685208379612	1.19452910648074
CGCGTTGGCCGATTCATTAATGCAGCTGGCACGACAGGTTTCCCGACTGGAAAGCGAATGTAAGTTAGCTCATTCATTAGGCACCCCAGGCTTTACACTTTATGCTTCCGGCTCGTATAATGTGTGGTTTAAGCAAACGGTGATTTTGAA	proximal	PurR	ATGGCCAGGAAAAACCCGTA	11	0.554673855239831	0.839104366850164	0.725753658887071	0.434036481113467	0.237988369984336	0.434795652565229	1.30843314865322	0.517261616386	1.56706395684622
CGCGTTGGCCGATTCATTAATGCAGCTGGCACGACAGGTTTCCCGACTGGAAAGCGAATGTAAGTTAGCTCATTCATTAGGCACCCCAGGCTTTACACTTTATGCTTCCGGCTCGTATAATGTGTGGTTTAAGCAAACGGTGATTTTGAA	proximal	PurR	ATGTTGTTACAAAGCATGGA	6	0.277336927619915	0.503462620110098	0.290301463554828	0.347229184890773	0.237988369984336	0.289863768376819	1.04674651892258	0.689682155181333	1.39158759651324
CGCGTTGGCCGATTCATTAATGCAGCTGGCACGACAGGTTTCCCGACTGGAAAGCGAATGTAAGTTAGCTCATTCATTAGGCACCCCAGGCTTTACACTTTATGCTTCCGGCTCGTATAATGTGTGGTTTAAGCAAACGGTGATTTTGAA	proximal	PurR	ACTTACTAAAATCACGTGCA	9	0.208002695714936	0.335641746740066	0.145150731777414	0.173614592445387	0	0.724659420942049	0.69783101261505	0.517261616386	0.95646182080805
CGCGTTGGCCGATTCATTAATGCAGCTGGCACGACAGGTTTCCCGACTGGAAAGCGAATGTAAGTTAGCTCATTCATTAGGCACCCCAGGCTTTACACTTTATGCTTCCGGCTCGTATAATGTGTGGTTTAAGCAAACGGTGATTTTGAA	proximal	PurR	CGTACCCTAACTTAGATGCC	3	2.2880296528643	2.34949222718046	2.75786390377087	2.43060429423541	2.49887788483552	3.18850145214501	1.20534447633509	1.034523232772	1.72260609272109
CGCGTTGGCCGATTCATTAATGCAGCTGGCACGACAGGTTTCCCGACTGGAAAGCGAATGTAAGTTAGCTCATTCATTAGGCACCCCAGGCTTTACACTTTATGCTTCCGGCTCGTATAATGTGTGGTTTAAGCAAACGGTGATTTTGAA	proximal	PurR	CTACACTTTCATACCATAGC	12	2.2880296528643	1.84602960707036	1.30635658599673	1.90976051689925	2.61787206982769	2.60877391539137	0.570952646685041	1.034523232772	1.08821426307104
CGCGTTGGCCGATTCATTAATGCAGCTGGCACGACAGGTTTCCCGACTGGAAAGCGAATGTAAGTTAGCTCATTCATTAGGCACCCCAGGCTTTACACTTTATGCTTCCGGCTCGTATAATGTGTGGTTTAAGCAAACGGTGATTTTGAA	proximal	PurR	TAGACGAGGCTAGAATTGAC	13	1.04001347857468	0.950984949096852	1.88695951310639	1.3021094433404	1.78491277488252	1.15945507350728	1.81436063279913	1.36922192572765	2.49897159566295
CGCGTTGGCCGATTCATTAATGCAGCTGGCACGACAGGTTTCCCGACTGGAAAGCGAATGTAAGTTAGCTCATTCATTAGGCACCCCAGGCTTTACACTTTATGCTTCCGGCTCGTATAATGTGTGGTTTAAGCAAACGGTGATTTTGAA	proximal	PurR	TCCCGCGTGTTTCGTCTCGG	3	0.970679246669704	1.06286553134354	1.30635658599673	1.3021094433404	1.18994184992168	1.01452318931887	1.34581695290045	1.22509330196684	1.95836360388387
CGCGTTGGCCGATTCATTAATGCAGCTGGCACGACAGGTTTCCCGACTGGAAAGCGAATGTAAGTTAGCTCATTCATTAGGCACCCCAGGCTTTACACTTTATGCTTCCGGCTCGTATAATGTGTGGTTTAAGCAAACGGTGATTTTGAA	proximal	PurR	ATGTATCGTGGCAACAATTA	9	0.901345014764725	0.78316407572682	0.145150731777414	0.868072962226934	0.356982554976503	0.289863768376819	0.161037925988088	1.10841774939857	0.715246800687374
CGCGTTGGCCGATTCATTAATGCAGCTGGCACGACAGGTTTCCCGACTGGAAAGCGAATGTAAGTTAGCTCATTCATTAGGCACCCCAGGCTTTACACTTTATGCTTCCGGCTCGTATAATGTGTGGTTTAAGCAAACGGTGATTTTGAA	proximal	PurR	ATTTACGACTGCGCATAAAT	5	2.6347008123892	3.46829804964734	2.46756244021604	2.95144807157157	1.90390695987468	1.15945507350728	0.936562674825462	0.850978788247935	1.36205206894943
CGCGTTGGCCGATTCATTAATGCAGCTGGCACGACAGGTTTCCCGACTGGAAAGCGAATGTAAGTTAGCTCATTCATTAGGCACCCCAGGCTTTACACTTTATGCTTCCGGCTCGTATAATGTGTGGTTTAAGCAAACGGTGATTTTGAA	proximal	PurR	GTTTCCAAAAGAGTTGTTTA	6	4.64539353763358	4.4192829987442	3.48361756265794	4.60078669980275	3.21284299478853	3.18850145214501	0.749907953854979	1.04107084816929	1.27044337793962
CGCGTTGGCCGATTCATTAATGCAGCTGGCACGACAGGTTTCCCGACTGGAAAGCGAATGTAAGTTAGCTCATTCATTAGGCACCCCAGGCTTTACACTTTATGCTTCCGGCTCGTATAATGTGTGGTTTAAGCAAACGGTGATTTTGAA	proximal	PurR	ACCACAAGCTCTGCCAGTGC	12	0.277336927619915	0.111880582246689	0.290301463554828	0.0868072962226934	0	0.289863768376819	1.04674651892258	0.775892424579	1.43469273121207
CGCGTTGGCCGATTCATTAATGCAGCTGGCACGACAGGTTTCCCGACTGGAAAGCGAATGTAAGTTAGCTCATTCATTAGGCACCCCAGGCTTTACACTTTATGCTTCCGGCTCGTATAATGTGTGGAAATGGTAAAAAACGAACTTCAG	proximal	GlpR	AGGGTATGTATCACTTATTG	7	1.52535310190953	0.727223784603475	0.580602927109657	1.56253133200848	2.02290114486685	1.4493188418841	0.380635097790027	2.14862517575723	1.45494768566864
CGCGTTGGCCGATTCATTAATGCAGCTGGCACGACAGGTTTCCCGACTGGAAAGCGAATGTAAGTTAGCTCATTCATTAGGCACCCCAGGCTTTACACTTTATGCTTCCGGCTCGTATAATGTGTGGAAATGGTAAAAAACGAACTTCAG	proximal	GlpR	CTACATTGAGTATGACCCAT	4	2.77336927619915	2.68513397392052	4.78997414865467	3.64590644135312	0.951953479937342	1.59425072607251	1.72713175622225	1.35781174301325	2.40603762772887
CGCGTTGGCCGATTCATTAATGCAGCTGGCACGACAGGTTTCCCGACTGGAAAGCGAATGTAAGTTAGCTCATTCATTAGGCACCCCAGGCTTTACACTTTATGCTTCCGGCTCGTATAATGTGTGGAAATGGTAAAAAACGAACTTCAG	proximal	GlpR	GGCCACCTAATCCTTTTGGT	5	0.970679246669704	0.895044657973508	1.30635658599673	1.12849485089501	1.54692440489818	1.59425072607251	1.34581695290045	1.26082518994087	1.97622954787089
CGCGTTGGCCGATTCATTAATGCAGCTGGCACGACAGGTTTCCCGACTGGAAAGCGAATGTAAGTTAGCTCATTCATTAGGCACCCCAGGCTTTACACTTTATGCTTCCGGCTCGTATAATGTGTGGAAATGGTAAAAAACGAACTTCAG	proximal	GlpR	CTGTACCATTTTATGCCATA	10	6.58675203097299	5.87373056795115	6.67693366176106	5.98970343936584	4.52177902970238	8.11618551455094	1.01369136569344	1.01974432944669	1.52356353041678
CGCGTTGGCCGATTCATTAATGCAGCTGGCACGACAGGTTTCCCGACTGGAAAGCGAATGTAAGTTAGCTCATTCATTAGGCACCCCAGGCTTTACACTTTATGCTTCCGGCTCGTATAATGTGTGGAAATGGTAAAAAACGAACTTCAG	proximal	GlpR	AAATTCCGAATGTCCTATAT	8	2.6347008123892	1.84602960707036	2.90301463554829	2.95144807157157	3.56982554976503	3.33343333633342	1.10183844097113	1.59880863246582	1.90124275720404
CGCGTTGGCCGATTCATTAATGCAGCTGGCACGACAGGTTTCCCGACTGGAAAGCGAATGTAAGTTAGCTCATTCATTAGGCACCCCAGGCTTTACACTTTATGCTTCCGGCTCGTATAATGTGTGGAAATGGTAAAAAACGAACTTCAG	proximal	GlpR	ATTCGCCTGGGCCCCTGCCG	3	0.624008087144809	0.839104366850164	1.45150731777414	1.47572403578579	1.07094766492951	1.01452318931887	2.3261033753835	1.7586894957124	3.2054481232397
CGCGTTGGCCGATTCATTAATGCAGCTGGCACGACAGGTTTCCCGACTGGAAAGCGAATGTAAGTTAGCTCATTCATTAGGCACCCCAGGCTTTACACTTTATGCTTCCGGCTCGTATAATGTGTGGAAATGGTAAAAAACGAACTTCAG	proximal	GlpR	TGAGTTCACTATAGGTGCCG	14	1.87202426143443	2.85295484729056	3.0481653673257	2.86464077534888	2.02290114486685	2.75370579957978	1.62827236276845	1.00409607886694	2.13032040220192
CGCGTTGGCCGATTCATTAATGCAGCTGGCACGACAGGTTTCCCGACTGGAAAGCGAATGTAAGTTAGCTCATTCATTAGGCACCCCAGGCTTTACACTTTATGCTTCCGGCTCGTATAATGTGTGGAAATGGTAAAAAACGAACTTCAG	proximal	GlpR	CGGAGGCTATAACCTTATCG	7	2.56536658048422	2.18167135381043	2.46756244021604	4.94801588469352	3.45083136477287	4.20302464146388	0.961875179550475	2.26799324107708	2.09587180008901
CGCGTTGGCCGATTCATTAATGCAGCTGGCACGACAGGTTTCCCGACTGGAAAGCGAATGTAAGTTAGCTCATTCATTAGGCACCCCAGGCTTTACACTTTATGCTTCCGGCTCGTATAATGTGTGGAAATGGTAAAAAACGAACTTCAG	proximal	GlpR	AAGTTCTTAGCCTAACTATC	8	3.46671159524894	2.85295484729056	3.77391902621277	4.07994292246659	2.37988369984336	2.75370579957978	1.08861637967948	1.43007623353776	1.80365449644836
CGCGTTGGCCGATTCATTAATGCAGCTGGCACGACAGGTTTCCCGACTGGAAAGCGAATGTAAGTTAGCTCATTCATTAGGCACCCCAGGCTTTACACTTTATGCTTCCGGCTCGTATAATGTGTGGAAATGGTAAAAAACGAACTTCAG	proximal	GlpR	CCTACGGATGAATGTCAATT	8	1.45601887000456	0.727223784603475	1.30635658599673	1.04168755467232	1.90390695987468	0.434795652565229	0.897211301933636	1.43241678383815	1.61341969385271
CGCGTTGGCCGATTCATTAATGCAGCTGGCACGACAGGTTTCCCGACTGGAAAGCGAATGTAAGTTAGCTCATTCATTAGGCACCCCAGGCTTTACACTTTATGCTTCCGGCTCGTATAATGTGTGGAAATGGTAAAAAACGAACTTCAG	proximal	GlpR	TCTATAATAGAATTAGATTA	13	0.901345014764725	0.895044657973508	0.580602927109657	1.12849485089501	0.832959294945175	1.30438695769569	0.644151703952354	1.26082518994087	1.27456429892279
CGCGTTGGCCGATTCATTAATGCAGCTGGCACGACAGGTTTCCCGACTGGAAAGCGAATGTAAGTTAGCTCATTCATTAGGCACCCCAGGCTTTACACTTTATGCTTCCGGCTCGTATAATGTGTGGAAATGGTAAAAAACGAACTTCAG	proximal	GlpR	GATTCACAGGTTTCCTTTAC	8	3.46671159524894	2.4054325183038	3.33846683088053	4.42717210735736	5.23574413965538	3.76822898889865	0.963006797408769	1.84048900714088	1.88325130097921
CGCGTTGGCCGATTCATTAATGCAGCTGGCACGACAGGTTTCCCGACTGGAAAGCGAATGTAAGTTAGCTCATTCATTAGGCACCCCAGGCTTTACACTTTATGCTTCCGGCTCGTATAATGTGTGGAAATGGTAAAAAACGAACTTCAG	proximal	GlpR	GAAACAATTAGCCTGTATAA	10	2.49603234857924	1.79008931594702	2.75786390377087	2.43060429423541	3.3318371797807	3.47836522052183	1.10489910330716	1.35781174301325	1.78380497481379
CGCGTTGGCCGATTCATTAATGCAGCTGGCACGACAGGTTTCCCGACTGGAAAGCGAATGTAAGTTAGCTCATTCATTAGGCACCCCAGGCTTTACACTTTATGCTTCCGGCTCGTATAATGTGTGGAAATGGTAAAAAACGAACTTCAG	proximal	GlpR	ACCATGTAAATGTAATCTCC	13	2.01069272524439	1.45444756920695	3.0481653673257	3.81952103379851	4.16479647472587	1.73918261026092	1.51597771706028	2.62609743703661	2.82902643557859
CGCGTTGGCCGATTCATTAATGCAGCTGGCACGACAGGTTTCCCGACTGGAAAGCGAATGTAAGTTAGCTCATTCATTAGGCACCCCAGGCTTTACACTTTATGCTTCCGGCTCGTATAATGTGTGGAAATGGTAAAAAACGAACTTCAG	proximal	GlpR	ACTTTGTAAGTAACCGCAGT	3	0.208002695714936	0.559402911233443	0.725753658887071	0.52084377733616	0.356982554976503	0.14493188418841	3.48915506307525	0.9310709094948	3.95469051782265
CGCGTTGGCCGATTCATTAATGCAGCTGGCACGACAGGTTTCCCGACTGGAAAGCGAATGTAAGTTAGCTCATTCATTAGGCACCCCAGGCTTTACACTTTATGCTTCCGGCTCGTATAATGTGTGGAAATGGTAAAAAACGAACTTCAG	proximal	GlpR	GGTGATGCAGTTGATGTACC	4	1.94135849333941	1.79008931594702	2.90301463554829	2.69102618290349	2.14189532985902	2.31891014701456	1.49535216988939	1.50329157262181	2.2469979562003
CGCGTTGGCCGATTCATTAATGCAGCTGGCACGACAGGTTTCCCGACTGGAAAGCGAATGTAAGTTAGCTCATTCATTAGGCACCCCAGGCTTTACACTTTATGCTTCCGGCTCGTATAATGTGTGGAAATGGTAAAAAACGAACTTCAG	proximal	GlpR	CGAGTATAATCTCACGAGTG	8	0.832010782859746	0.950984949096852	1.30635658599673	1.21530214711771	0.713965109953007	0.14493188418841	1.57011977838386	1.27794046401247	2.2090900103901
CGCGTTGGCCGATTCATTAATGCAGCTGGCACGACAGGTTTCCCGACTGGAAAGCGAATGTAAGTTAGCTCATTCATTAGGCACCCCAGGCTTTACACTTTATGCTTCCGGCTCGTATAATGTGTGGAAATGGTAAAAAACGAACTTCAG	proximal	GlpR	TTTAGCCACATACATTTTGA	7	5.13073316096843	5.3143276567177	6.82208439353847	7.55223477137432	7.0206569145379	7.5364579777973	1.32965098349624	1.42110823028154	2.04020509863701
CGCGTTGGCCGATTCATTAATGCAGCTGGCACGACAGGTTTCCCGACTGGAAAGCGAATGTAAGTTAGCTCATTCATTAGGCACCCCAGGCTTTACACTTTATGCTTCCGGCTCGTATAATGTGTGGAAATGGTAAAAAACGAACTTCAG	proximal	GlpR	AACAAGTTAATGAAAACTGA	9	0.693342319049788	0.615343202356787	0.435452195332243	0.173614592445387	0.237988369984336	0.289863768376819	0.628047911353545	0.282142699846909	0.769119261277
CGCGTTGGCCGATTCATTAATGCAGCTGGCACGACAGGTTTCCCGACTGGAAAGCGAATGTAAGTTAGCTCATTCATTAGGCACCCCAGGCTTTACACTTTATGCTTCCGGCTCGTATAATGTGTGGAAATGGTAAAAAACGAACTTCAG	proximal	GlpR	AACAGGAGCTGACTTTATCC	4	0.277336927619915	0.111880582246689	0.580602927109657	0.347229184890773	0.118994184992168	0	2.09349303784515	3.103569698316	3.64527788700315
CGCGTTGGCCGATTCATTAATGCAGCTGGCACGACAGGTTTCCCGACTGGAAAGCGAATGTAAGTTAGCTCATTCATTAGGCACCCCAGGCTTTACACTTTATGCTTCCGGCTCGTATAATGTGTGGAAATGGTAAAAAACGAACTTCAG	proximal	GlpR	AAAAGGCATCATATATTAAA	6	10.6774717133667	9.11826745310511	6.0963307346514	8.59392232604664	9.16255224439692	7.3915260936089	0.570952646685041	0.942495092433386	1.04220019290173
CGCGTTGGCCGATTCATTAATGCAGCTGGCACGACAGGTTTCCCGACTGGAAAGCGAATGTAAGTTAGCTCATTCATTAGGCACCCCAGGCTTTACACTTTATGCTTCCGGCTCGTATAATGTGTGGAAATGGTAAAAAACGAACTTCAG	proximal	GlpR	AGCATAGAGTCCCCCGTTGC	11	5.06139892906345	5.59402911233443	11.1766063468609	9.72241717694166	3.56982554976503	3.0435695679566	2.20820498512434	1.73799903105696	3.07720450065282
CGCGTTGGCCGATTCATTAATGCAGCTGGCACGACAGGTTTCCCGACTGGAAAGCGAATGTAAGTTAGCTCATTCATTAGGCACCCCAGGCTTTACACTTTATGCTTCCGGCTCGTATAATGTGTGGAAATGGTAAAAAACGAACTTCAG	proximal	GlpR	GCATCGGGGACATATAACTA	5	4.9227304652535	5.37026794784105	8.85419463842227	8.76753691849203	9.04355805940475	7.10166232523208	1.79863486350076	1.63260697671831	2.61493835185992
CGCGTTGGCCGATTCATTAATGCAGCTGGCACGACAGGTTTCCCGACTGGAAAGCGAATGTAAGTTAGCTCATTCATTAGGCACCCCAGGCTTTACACTTTATGCTTCCGGCTCGTATAATGTGTGGAAATGGTAAAAAACGAACTTCAG	proximal	GlpR	TTAGGTAACTGAAAATAAGT	7	3.6053800590589	3.18859659403062	8.1284409795352	5.90289614314315	6.06870343460056	8.26111739873935	2.25453096383324	1.85125210074989	3.18015701420819
CGCGTTGGCCGATTCATTAATGCAGCTGGCACGACAGGTTTCCCGACTGGAAAGCGAATGTAAGTTAGCTCATTCATTAGGCACCCCAGGCTTTACACTTTATGCTTCCGGCTCGTATAATGTGTGGAAATGGTAAAAAACGAACTTCAG	proximal	GlpR	TTAGAACCCATTTATGCAAA	19	0.554673855239831	0.39158203786341	0.435452195332243	0.52084377733616	0.237988369984336	1.15945507350728	0.785059889191931	1.33010129927829	1.45011053883107
CGCGTTGGCCGATTCATTAATGCAGCTGGCACGACAGGTTTCCCGACTGGAAAGCGAATGTAAGTTAGCTCATTCATTAGGCACCCCAGGCTTTACACTTTATGCTTCCGGCTCGTATAATGTGTGGAAATGGTAAAAAACGAACTTCAG	proximal	GlpR	CCAACTGAGTCCCAGCCTCG	3	0.208002695714936	0.335641746740066	0.145150731777414	0.434036481113467	0	0	0.69783101261505	1.293154040965	1.34440803309755
CGCGTTGGCCGATTCATTAATGCAGCTGGCACGACAGGTTTCCCGACTGGAAAGCGAATGTAAGTTAGCTCATTCATTAGGCACCCCAGGCTTTACACTTTATGCTTCCGGCTCGTATAATGTGTGGAAATGGTAAAAAACGAACTTCAG	proximal	GlpR	AGATGACAGGGGCATTAGGA	5	3.67471429096388	3.412357758524	4.78997414865467	5.2084377733616	4.99775576967105	3.76822898889865	1.3034956650734	1.52634575327016	2.06666854170848
CGCGTTGGCCGATTCATTAATGCAGCTGGCACGACAGGTTTCCCGACTGGAAAGCGAATGTAAGTTAGCTCATTCATTAGGCACCCCAGGCTTTACACTTTATGCTTCCGGCTCGTATAATGTGTGGAAATGGTAAAAAACGAACTTCAG	proximal	GlpR	TTGACTATACCATAAAAACC	4	4.71472776953856	5.70590969458111	5.95118000287398	7.20500558648355	6.18769761959273	7.68138986198572	1.26225315517134	1.26272688705994	1.89361659870131
CGCGTTGGCCGATTCATTAATGCAGCTGGCACGACAGGTTTCCCGACTGGAAAGCGAATGTAAGTTAGCTCATTCATTAGGCACCCCAGGCTTTACACTTTATGCTTCCGGCTCGTATAATGTGTGGAAATGGTAAAAAACGAACTTCAG	proximal	GlpR	CCATTATCTAAACTGGGGGG	4	2.49603234857924	3.35641746740066	3.33846683088053	4.34036481113467	5.59272669463189	3.91316087308706	1.33750944084551	1.293154040965	1.98408646132801
CGCGTTGGCCGATTCATTAATGCAGCTGGCACGACAGGTTTCCCGACTGGAAAGCGAATGTAAGTTAGCTCATTCATTAGGCACCCCAGGCTTTACACTTTATGCTTCCGGCTCGTATAATGTGTGGAAATGGTAAAAAACGAACTTCAG	proximal	GlpR	CTCATACCATTCGCAGATAC	8	6.17074663954311	6.37719318806125	7.69298878420296	7.55223477137432	6.42568598957706	5.07261594659434	1.24668686523363	1.18425685856795	1.8388152945176
CGCGTTGGCCGATTCATTAATGCAGCTGGCACGACAGGTTTCCCGACTGGAAAGCGAATGTAAGTTAGCTCATTCATTAGGCACCCCAGGCTTTACACTTTATGCTTCCGGCTCGTATAATGTGTGGAAATGGTAAAAAACGAACTTCAG	proximal	GlpR	GCGTACGCAACCATCTGTCT	11	2.49603234857924	2.51731310055049	2.46756244021604	2.08337510934464	3.09384880979636	2.60877391539137	0.988593934537988	0.8276185862176	1.40240322764679
CGCGTTGGCCGATTCATTAATGCAGCTGGCACGACAGGTTTCCCGACTGGAAAGCGAATGTAAGTTAGCTCATTCATTAGGCACCCCAGGCTTTACACTTTATGCTTCCGGCTCGTATAATGTGTGGAAATGGTAAAAAACGAACTTCAG	proximal	GlpR	AGTAACTTGGGTCCAACCTT	7	2.6347008123892	2.62919368279718	3.77391902621277	3.55909914513043	3.3318371797807	3.62329710471024	1.43238997326247	1.35368465564847	2.10923230108671
CGCGTTGGCCGATTCATTAATGCAGCTGGCACGACAGGTTTCCCGACTGGAAAGCGAATGTAAGTTAGCTCATTCATTAGGCACCCCAGGCTTTACACTTTATGCTTCCGGCTCGTATAATGTGTGGAAATGGTAAAAAACGAACTTCAG	proximal	GlpR	GACGCAGACACAACTAAACT	5	0.624008087144809	0.503462620110098	0.290301463554828	0.868072962226934	0.951953479937342	1.30438695769569	0.4652206750767	1.72420538795333	1.32732336905337
CGCGTTGGCCGATTCATTAATGCAGCTGGCACGACAGGTTTCCCGACTGGAAAGCGAATGTAAGTTAGCTCATTCATTAGGCACCCCAGGCTTTACACTTTATGCTTCCGGCTCGTATAATGTGTGGAAATGGTAAAAAACGAACTTCAG	proximal	GlpR	AGTTCTAAGGAACACACTAT	24	0.0693342319049788	0.223761164493377	0	0.26042188866808	0.118994184992168	0.434795652565229	0	1.1638386368685	0.58191931843425
CGCGTTGGCCGATTCATTAATGCAGCTGGCACGACAGGTTTCCCGACTGGAAAGCGAATGTAAGTTAGCTCATTCATTAGGCACCCCAGGCTTTACACTTTATGCTTCCGGCTCGTATAATGTGTGGAAATGGTAAAAAACGAACTTCAG	proximal	GlpR	TCTGAACGGAATTTGGTGGT	4	4.5760593057286	4.47522328986754	5.37057707576433	6.68416180914739	7.13965109953007	6.23207102010162	1.17362488485258	1.49359291731457	1.92042134350987
CGCGTTGGCCGATTCATTAATGCAGCTGGCACGACAGGTTTCCCGACTGGAAAGCGAATGTAAGTTAGCTCATTCATTAGGCACCCCAGGCTTTACACTTTATGCTTCCGGCTCGTATAATGTGTGGAAATGGTAAAAAACGAACTTCAG	proximal	GlpR	ACCGGGGCCCCCTAGATCAG	3	1.17868194238464	0.727223784603475	0.435452195332243	0.78126566600424	1.54692440489818	2.02904637863774	0.369439947855027	1.07431258787862	0.906596241794334
CGCGTTGGCCGATTCATTAATGCAGCTGGCACGACAGGTTTCCCGACTGGAAAGCGAATGTAAGTTAGCTCATTCATTAGGCACCCCAGGCTTTACACTTTATGCTTCCGGCTCGTATAATGTGTGGAAATGGTAAAAAACGAACTTCAG	proximal	GlpR	CAGTACGTGAATGCTACCGC	8	0.0693342319049788	0.111880582246689	0.580602927109657	0.434036481113467	0.237988369984336	0.434795652565229	8.3739721513806	3.879462122895	10.3137032128281
CGCGTTGGCCGATTCATTAATGCAGCTGGCACGACAGGTTTCCCGACTGGAAAGCGAATGTAAGTTAGCTCATTCATTAGGCACCCCAGGCTTTACACTTTATGCTTCCGGCTCGTATAATGTGTGGAAATGGTAAAAAACGAACTTCAG	proximal	GlpR	GCGTATATACAAAAATAACA	13	0.0693342319049788	0.223761164493377	0.290301463554828	0.0868072962226934	0	0	4.1869860756903	0.3879462122895	4.38095918183505
CGCGTTGGCCGATTCATTAATGCAGCTGGCACGACAGGTTTCCCGACTGGAAAGCGAATGTAAGTTAGCTCATTCATTAGGCACCCCAGGCTTTACACTTTATGCTTCCGGCTCGTATAATGTGTGGAAATGGTAAAAAACGAACTTCAG	proximal	GlpR	GAAGCACATTGTGATCATAC	9	1.17868194238464	1.0069252402202	1.59665804955156	2.08337510934464	1.90390695987468	1.30438695769569	1.3546131421351	2.069046465544	2.3891363749071
CGCGTTGGCCGATTCATTAATGCAGCTGGCACGACAGGTTTCCCGACTGGAAAGCGAATGTAAGTTAGCTCATTCATTAGGCACCCCAGGCTTTACACTTTATGCTTCCGGCTCGTATAATGTGTGGAAATGGTAAAAAACGAACTTCAG	proximal	GlpR	GTAACGTCACGAGCAAGAAA	7	2.21869542095932	2.34949222718046	3.62876829443536	2.95144807157157	3.6888197347572	1.4493188418841	1.63554143581652	1.25620678265171	2.26364482714238
CGCGTTGGCCGATTCATTAATGCAGCTGGCACGACAGGTTTCCCGACTGGAAAGCGAATGTAAGTTAGCTCATTCATTAGGCACCCCAGGCTTTACACTTTATGCTTCCGGCTCGTATAATGTGTGGAAATGGTAAAAAACGAACTTCAG	proximal	GlpR	ACCCAGGCCTCATACATCTT	11	13.173504061946	10.7405358956821	14.369922445964	19.4448343538833	11.4234417592481	12.8989376927685	1.09082005656142	1.810415657351	1.99602788523692
CGCGTTGGCCGATTCATTAATGCAGCTGGCACGACAGGTTTCCCGACTGGAAAGCGAATGTAAGTTAGCTCATTCATTAGGCACCCCAGGCTTTACACTTTATGCTTCCGGCTCGTATAATGTGTGGAAATGGTAAAAAACGAACTTCAG	proximal	GlpR	CTCAACCAATACAAACCATC	6	3.18937466762903	2.9088951384139	2.17726097666121	3.64590644135312	2.14189532985902	2.02904637863774	0.682660773210375	1.25336468585838	1.30934311613957
CGCGTTGGCCGATTCATTAATGCAGCTGGCACGACAGGTTTCCCGACTGGAAAGCGAATGTAAGTTAGCTCATTCATTAGGCACCCCAGGCTTTACACTTTATGCTTCCGGCTCGTATAATGTGTGGAAATGGTAAAAAACGAACTTCAG	proximal	GlpR	ATGAAGAAACTTTACGGATA	14	1.94135849333941	2.62919368279718	2.32241170843863	3.38548455268504	3.45083136477287	4.92768406240593	1.19628173591151	1.28765125781196	1.84010736481749
CGCGTTGGCCGATTCATTAATGCAGCTGGCACGACAGGTTTCCCGACTGGAAAGCGAATGTAAGTTAGCTCATTCATTAGGCACCCCAGGCTTTACACTTTATGCTTCCGGCTCGTATAATGTGTGGAAATGGTAAAAAACGAACTTCAG	proximal	GlpR	CGATCTTCAGGTTTACCTGC	5	0.485339623334852	0.39158203786341	0.435452195332243	0.434036481113467	0.356982554976503	0.14493188418841	0.897211301933636	1.10841774939857	1.45142017663292
CGCGTTGGCCGATTCATTAATGCAGCTGGCACGACAGGTTTCCCGACTGGAAAGCGAATGTAAGTTAGCTCATTCATTAGGCACCCCAGGCTTTACACTTTATGCTTCCGGCTCGTATAATGTGTGGAAATGGTAAAAAACGAACTTCAG	proximal	GlpR	AACCTAGTACTAAGTTCTAT	11	2.08002695714936	1.62226844257698	2.46756244021604	2.86464077534888	0.832959294945175	0.289863768376819	1.18631272144559	1.76582413869703	2.0692247907941
CGCGTTGGCCGATTCATTAATGCAGCTGGCACGACAGGTTTCCCGACTGGAAAGCGAATGTAAGTTAGCTCATTCATTAGGCACCCCAGGCTTTACACTTTATGCTTCCGGCTCGTATAATGTGTGGAAATGGTAAAAAACGAACTTCAG	proximal	GlpR	GTACCGGTGATGGGATGTCT	14	3.74404852286886	3.35641746740066	4.20937122154501	4.34036481113467	5.35473832464755	3.47836522052183	1.12428329810203	1.293154040965	1.77086031858453
CGCGTTGGCCGATTCATTAATGCAGCTGGCACGACAGGTTTCCCGACTGGAAAGCGAATGTAAGTTAGCTCATTCATTAGGCACCCCAGGCTTTACACTTTATGCTTCCGGCTCGTATAATGTGTGGAAATGGTAAAAAACGAACTTCAG	proximal	GlpR	CTGTATAAACCCCTATAGAT	8	2.77336927619915	3.80393979638741	4.35452195332243	4.51397940358005	4.16479647472587	5.07261594659434	1.57011977838386	1.18665900229729	2.16344927953251
CGCGTTGGCCGATTCATTAATGCAGCTGGCACGACAGGTTTCCCGACTGGAAAGCGAATGTAAGTTAGCTCATTCATTAGGCACCCCAGGCTTTACACTTTATGCTTCCGGCTCGTATAATGTGTGGAAATGGTAAAAAACGAACTTCAG	proximal	GlpR	CCAGATCATAATATACAGCA	6	3.12004043572405	2.85295484729056	6.82208439353847	7.98627125248779	8.80556968942042	7.97125363036253	2.18653717286049	2.79929815926541	3.5861862524932
CGCGTTGGCCGATTCATTAATGCAGCTGGCACGACAGGTTTCCCGACTGGAAAGCGAATGTAAGTTAGCTCATTCATTAGGCACCCCAGGCTTTACACTTTATGCTTCCGGCTCGTATAATGTGTGGAAATGGTAAAAAACGAACTTCAG	proximal	GlpR	CTCCTCTTGAATCGAGCACT	4	1.52535310190953	1.28662669583692	2.0321102448838	2.08337510934464	0.713965109953007	1.88411449444933	1.3322228422651	1.61925375564313	2.14184972008666
CGCGTTGGCCGATTCATTAATGCAGCTGGCACGACAGGTTTCCCGACTGGAAAGCGAATGTAAGTTAGCTCATTCATTAGGCACCCCAGGCTTTACACTTTATGCTTCCGGCTCGTATAATGTGTGGAAATGGTAAAAAACGAACTTCAG	proximal	GlpR	CCAGAAAGACAGAAGATGAT	6	0.208002695714936	0.335641746740066	0.435452195332243	0.954880258449627	0.594970924960839	0.869591305130458	2.09349303784515	2.844938890123	3.51596248290665
CGCGTTGGCCGATTCATTAATGCAGCTGGCACGACAGGTTTCCCGACTGGAAAGCGAATGTAAGTTAGCTCATTCATTAGGCACCCCAGGCTTTACACTTTATGCTTCCGGCTCGTATAATGTGTGGAAATGGTAAAAAACGAACTTCAG	proximal	GlpR	CAGAGTCCAAAGACGAATAT	17	0.416005391429873	0.503462620110098	0.870904390664486	0.954880258449627	0.713965109953007	0.579727536753639	2.09349303784515	1.89662592674867	3.04180600121948
CGCGTTGGCCGATTCATTAATGCAGCTGGCACGACAGGTTTCCCGACTGGAAAGCGAATGTAAGTTAGCTCATTCATTAGGCACCCCAGGCTTTACACTTTATGCTTCCGGCTCGTATAATGTGTGGAAATGGTAAAAAACGAACTTCAG	proximal	GlpR	TCGTTCAAAGGGGCTTTTTC	6	13.5201752214709	9.84549123770859	14.8053746412963	17.4482665407614	15.2312556789975	13.0438695769569	1.095057896719	1.7722088334134	1.9811623134257
CGCGTTGGCCGATTCATTAATGCAGCTGGCACGACAGGTTTCCCGACTGGAAAGCGAATGTAAGTTAGCTCATTCATTAGGCACCCCAGGCTTTACACTTTATGCTTCCGGCTCGTATAATGTGTGGAAATGGTAAAAAACGAACTTCAG	proximal	GlpR	CACTCAATTAACAAGATCCG	11	0.970679246669704	1.56632815145364	2.61271317199346	2.43060429423541	1.42793021990601	1.4493188418841	2.69163390580091	1.551784849158	3.46752633037991
CGCGTTGGCCGATTCATTAATGCAGCTGGCACGACAGGTTTCCCGACTGGAAAGCGAATGTAAGTTAGCTCATTCATTAGGCACCCCAGGCTTTACACTTTATGCTTCCGGCTCGTATAATGTGTGGAAATGGTAAAAAACGAACTTCAG	proximal	GlpR	TTCGATTCTATGAATACCCA	3	0.0693342319049788	0.279701455616721	0.290301463554828	1.04168755467232	0	0	4.1869860756903	3.7242836379792	6.0491278946799
CGCGTTGGCCGATTCATTAATGCAGCTGGCACGACAGGTTTCCCGACTGGAAAGCGAATGTAAGTTAGCTCATTCATTAGGCACCCCAGGCTTTACACTTTATGCTTCCGGCTCGTATAATGTGTGGAAATGGTAAAAAACGAACTTCAG	proximal	GlpR	ATAACACAGGTAATACACTT	3	0.0693342319049788	0.0559402911233443	0	0	0	0	0	0	0
CGCGTTGGCCGATTCATTAATGCAGCTGGCACGACAGGTTTCCCGACTGGAAAGCGAATGTAAGTTAGCTCATTCATTAGGCACCCCAGGCTTTACACTTTATGCTTCCGGCTCGTATAATGTGTGGAAATGGTAAAAAACGAACTTCAG	proximal	GlpR	ACATACATCAATTTTACCTG	8	2.01069272524439	2.01385048044039	0.870904390664486	2.25698970179003	2.02290114486685	2.17397826282615	0.433136490588652	1.12073350216967	0.993503241673485
CGCGTTGGCCGATTCATTAATGCAGCTGGCACGACAGGTTTCCCGACTGGAAAGCGAATGTAAGTTAGCTCATTCATTAGGCACCCCAGGCTTTACACTTTATGCTTCCGGCTCGTATAATGTGTGGAAATGGTAAAAAACGAACTTCAG	proximal	GlpR	GAATATAAAATATAAGTGAC	23	1.73335579762447	1.39850727808361	1.74180878132897	2.6042188866808	1.90390695987468	1.01452318931887	1.00487665816567	1.8621418189896	1.93594756766047
CGCGTTGGCCGATTCATTAATGCAGCTGGCACGACAGGTTTCCCGACTGGAAAGCGAATGTAAGTTAGCTCATTCATTAGGCACCCCAGGCTTTACACTTTATGCTTCCGGCTCGTATAATGTGTGGAAATGGTAAAAAACGAACTTCAG	proximal	GlpR	CAAGACGAATGCCAGCCCAA	17	1.17868194238464	1.17474611359023	2.32241170843863	1.73614592445387	1.07094766492951	2.02904637863774	1.97034638856014	1.47789033253143	2.70929155482586
CGCGTTGGCCGATTCATTAATGCAGCTGGCACGACAGGTTTCCCGACTGGAAAGCGAATGTAAGTTAGCTCATTCATTAGGCACCCCAGGCTTTACACTTTATGCTTCCGGCTCGTATAATGTGTGGAAATGGTAAAAAACGAACTTCAG	proximal	GlpR	AATTATGATCATGCATAAGC	6	3.12004043572405	4.19552183425082	4.78997414865467	3.12506266401696	3.09384880979636	4.34795652565229	1.53522822775311	0.74485672759584	1.90765659155103
CGCGTTGGCCGATTCATTAATGCAGCTGGCACGACAGGTTTCCCGACTGGAAAGCGAATGTAAGTTAGCTCATTCATTAGGCACCCCAGGCTTTACACTTTATGCTTCCGGCTCGTATAATGTGTGGAAATGGTAAAAAACGAACTTCAG	proximal	GlpR	ACGTTGTGCCTATACACGAT	4	1.24801617428962	1.17474611359023	1.74180878132897	2.08337510934464	1.30893603491385	1.01452318931887	1.3956620252301	1.77346839903771	2.28239622474896
CGCGTTGGCCGATTCATTAATGCAGCTGGCACGACAGGTTTCCCGACTGGAAAGCGAATGTAAGTTAGCTCATTCATTAGGCACCCCAGGCTTTACACTTTATGCTTCCGGCTCGTATAATGTGTGGAAATGGTAAAAAACGAACTTCAG	proximal	GlpR	TGCATCAATGTAGATCCTTT	9	14.0748490767107	13.2019087051092	20.9017053759477	19.0107978727698	15.3502498639896	16.9570304500439	1.48503939630395	1.44000373714238	2.20504126487514
CGCGTTGGCCGATTCATTAATGCAGCTGGCACGACAGGTTTCCCGACTGGAAAGCGAATGTAAGTTAGCTCATTCATTAGGCACCCCAGGCTTTACACTTTATGCTTCCGGCTCGTATAATGTGTGGAAATGGTAAAAAACGAACTTCAG	proximal	GlpR	CAATAACTGCAGAGGTTCTT	8	5.8934097119232	6.60095435255462	8.85419463842227	9.72241717694166	7.73462202449091	7.3915260936089	1.50238912127711	1.47288053479403	2.23882938867412
CGCGTTGGCCGATTCATTAATGCAGCTGGCACGACAGGTTTCCCGACTGGAAAGCGAATGTAAGTTAGCTCATTCATTAGGCACCCCAGGCTTTACACTTTATGCTTCCGGCTCGTATAATGTGTGGAAATGGTAAAAAACGAACTTCAG	proximal	GlpR	CCTTAGAATTGTGGAACTTT	15	0.485339623334852	0.279701455616721	0.580602927109657	0.173614592445387	0.951953479937342	0.289863768376819	1.19628173591151	0.6207139396632	1.50663870574311
CGCGTTGGCCGATTCATTAATGCAGCTGGCACGACAGGTTTCCCGACTGGAAAGCGAATGTAAGTTAGCTCATTCATTAGGCACCCCAGGCTTTACACTTTATGCTTCCGGCTCGTATAATGTGTGGAAATGGTAAAAAACGAACTTCAG	proximal	GlpR	GAAGGCACCTATACCAAAAT	5	0.970679246669704	0.895044657973508	1.16120585421931	1.04168755467232	0.713965109953007	0.14493188418841	1.19628173591151	1.1638386368685	1.77820105434576
CGCGTTGGCCGATTCATTAATGCAGCTGGCACGACAGGTTTCCCGACTGGAAAGCGAATGTAAGTTAGCTCATTCATTAGGCACCCCAGGCTTTACACTTTATGCTTCCGGCTCGTATAATGTGTGGAAATGGTAAAAAACGAACTTCAG	proximal	GlpR	TTACCATTCACATTCTCAAA	4	8.87478168383729	6.93659609929469	7.54783805242554	9.89603176938704	7.73462202449091	6.95673044104367	0.850481546624592	1.42664090970977	1.56380200147948
CGCGTTGGCCGATTCATTAATGCAGCTGGCACGACAGGTTTCCCGACTGGAAAGCGAATGTAAGTTAGCTCATTCATTAGGCACCCCAGGCTTTACACTTTATGCTTCCGGCTCGTATAATGTGTGGAAATGGTAAAAAACGAACTTCAG	proximal	GlpR	AGAGAGGAGATGTAACTAAT	4	2.01069272524439	1.73414902482367	4.64482341687726	3.38548455268504	3.45083136477287	4.63782029402911	2.31006128313948	1.95224545539232	3.28618401083564
CGCGTTGGCCGATTCATTAATGCAGCTGGCACGACAGGTTTCCCGACTGGAAAGCGAATGTAAGTTAGCTCATTCATTAGGCACCCCAGGCTTTACACTTTATGCTTCCGGCTCGTATAATGTGTGGAAATGGTAAAAAACGAACTTCAG	proximal	GlpR	CCCATTGCCCCACAGGATAC	12	8.45877629240742	8.44698395962498	11.4669078104157	15.6253133200848	13.446342904115	13.9134608820873	1.35562254089973	1.84980975396318	2.28052741788132
CGCGTTGGCCGATTCATTAATGCAGCTGGCACGACAGGTTTCCCGACTGGAAAGCGAATGTAAGTTAGCTCATTCATTAGGCACCCCAGGCTTTACACTTTATGCTTCCGGCTCGTATAATGTGTGGAAATGGTAAAAAACGAACTTCAG	proximal	GlpR	ACGGCGCCTCCTTTCTCGGC	3	2.70403504429417	2.68513397392052	0	0.173614592445387	0	0.434795652565229	0	0.06465770204825	0.032328851024125
CGCGTTGGCCGATTCATTAATGCAGCTGGCACGACAGGTTTCCCGACTGGAAAGCGAATGTAAGTTAGCTCATTCATTAGGCACCCCAGGCTTTACACTTTATGCTTCCGGCTCGTATAATGTGTGGAAATGGTAAAAAACGAACTTCAG	proximal	GlpR	CATGCGGGAATACAACCCTT	5	3.6053800590589	4.25146212537416	6.82208439353847	4.94801588469352	5.23574413965538	6.52193478847844	1.89219563036004	1.1638386368685	2.47411494879429
CGCGTTGGCCGATTCATTAATGCAGCTGGCACGACAGGTTTCCCGACTGGAAAGCGAATGTAAGTTAGCTCATTCATTAGGCACCCCAGGCTTTACACTTTATGCTTCCGGCTCGTATAATGTGTGGAAATGGTAAAAAACGAACTTCAG	proximal	GlpR	ATTTCCCACGAGATTATACT	6	2.6347008123892	3.24453688515397	2.90301463554829	4.42717210735736	3.56982554976503	3.47836522052183	1.10183844097113	1.36450047081134	1.7840886763768
CGCGTTGGCCGATTCATTAATGCAGCTGGCACGACAGGTTTCCCGACTGGAAAGCGAATGTAAGTTAGCTCATTCATTAGGCACCCCAGGCTTTACACTTTATGCTTCCGGCTCGTATAATGTGTGGCCATAGCATTTTTATCCATAAGA	proximal	AraC	AGCACCAAAGCTATGTATGT	3	10.2614663219369	8.22322279513161	10.160551224419	9.98283906560974	10.2334999093264	12.7540058085801	0.990165626007841	1.21398134457939	1.59715629829754
CGCGTTGGCCGATTCATTAATGCAGCTGGCACGACAGGTTTCCCGACTGGAAAGCGAATGTAAGTTAGCTCATTCATTAGGCACCCCAGGCTTTACACTTTATGCTTCCGGCTCGTATAATGTGTGGCCATAGCATTTTTATCCATAAGA	proximal	AraC	GGACTAATAGCATGGATTCT	6	0.624008087144809	1.06286553134354	0.145150731777414	0	0	0	0.23261033753835	0	0.23261033753835
CGCGTTGGCCGATTCATTAATGCAGCTGGCACGACAGGTTTCCCGACTGGAAAGCGAATGTAAGTTAGCTCATTCATTAGGCACCCCAGGCTTTACACTTTATGCTTCCGGCTCGTATAATGTGTGGCCATAGCATTTTTATCCATAAGA	proximal	AraC	TACCATTTTGGGACGGTCCA	7	3.6053800590589	3.412357758524	3.91906975799018	5.2084377733616	0.951953479937342	1.88411449444933	1.0870060004196	1.52634575327016	1.85017887705468
CGCGTTGGCCGATTCATTAATGCAGCTGGCACGACAGGTTTCCCGACTGGAAAGCGAATGTAAGTTAGCTCATTCATTAGGCACCCCAGGCTTTACACTTTATGCTTCCGGCTCGTATAATGTGTGGCCATAGCATTTTTATCCATAAGA	proximal	AraC	ATATCAGACTTTTAGCCTTA	7	0.485339623334852	0.615343202356787	1.16120585421931	0.78126566600424	0.475976739968671	1.01452318931887	2.39256347182303	1.26964214931109	3.02738454647857
CGCGTTGGCCGATTCATTAATGCAGCTGGCACGACAGGTTTCCCGACTGGAAAGCGAATGTAAGTTAGCTCATTCATTAGGCACCCCAGGCTTTACACTTTATGCTTCCGGCTCGTATAATGTGTGGCCATAGCATTTTTATCCATAAGA	proximal	AraC	CTTGTGCAACCCCTGACACT	7	2.49603234857924	2.85295484729056	2.0321102448838	1.73614592445387	1.42793021990601	1.88411449444933	0.814136181384225	0.608543078101176	1.11840772043481
CGCGTTGGCCGATTCATTAATGCAGCTGGCACGACAGGTTTCCCGACTGGAAAGCGAATGTAAGTTAGCTCATTCATTAGGCACCCCAGGCTTTACACTTTATGCTTCCGGCTCGTATAATGTGTGGCCATAGCATTTTTATCCATAAGA	proximal	AraC	TAACCAAGAATGCATTTACC	19	7.83476820526261	6.65689464367797	7.69298878420296	9.63560988071896	6.6636743595614	6.37700290429003	0.981903814210557	1.44746317862637	1.70563540352374
CGCGTTGGCCGATTCATTAATGCAGCTGGCACGACAGGTTTCCCGACTGGAAAGCGAATGTAAGTTAGCTCATTCATTAGGCACCCCAGGCTTTACACTTTATGCTTCCGGCTCGTATAATGTGTGGCCATAGCATTTTTATCCATAAGA	proximal	AraC	AGAAATTACAACTCTTTATA	14	0.277336927619915	0.335641746740066	0.290301463554828	0.173614592445387	0.237988369984336	0	1.04674651892258	0.517261616386	1.30537732711558
CGCGTTGGCCGATTCATTAATGCAGCTGGCACGACAGGTTTCCCGACTGGAAAGCGAATGTAAGTTAGCTCATTCATTAGGCACCCCAGGCTTTACACTTTATGCTTCCGGCTCGTATAATGTGTGGCCATAGCATTTTTATCCATAAGA	proximal	AraC	ACAAAGGTTGCATACATAGA	6	1.17868194238464	1.06286553134354	0.435452195332243	0.694458369781547	1.30893603491385	1.15945507350728	0.369439947855027	0.653383094382316	0.696131495046184
CGCGTTGGCCGATTCATTAATGCAGCTGGCACGACAGGTTTCCCGACTGGAAAGCGAATGTAAGTTAGCTCATTCATTAGGCACCCCAGGCTTTACACTTTATGCTTCCGGCTCGTATAATGTGTGGCCATAGCATTTTTATCCATAAGA	proximal	AraC	GGAATATCTATACAATTGAG	10	1.3173504061946	1.0069252402202	1.16120585421931	0.347229184890773	1.42793021990601	0.869591305130458	0.881470752776905	0.344841077590667	1.05389129157224
CGCGTTGGCCGATTCATTAATGCAGCTGGCACGACAGGTTTCCCGACTGGAAAGCGAATGTAAGTTAGCTCATTCATTAGGCACCCCAGGCTTTACACTTTATGCTTCCGGCTCGTATAATGTGTGGCCATAGCATTTTTATCCATAAGA	proximal	AraC	ATCGAGAAAAGACGTTAGGG	15	5.20006739287341	3.46829804964734	5.80602927109657	5.46885966202968	4.28379065971804	5.36247971497116	1.11652962018408	1.57681363704764	1.9049364387079
CGCGTTGGCCGATTCATTAATGCAGCTGGCACGACAGGTTTCCCGACTGGAAAGCGAATGTAAGTTAGCTCATTCATTAGGCACCCCAGGCTTTACACTTTATGCTTCCGGCTCGTATAATGTGTGGCCATAGCATTTTTATCCATAAGA	proximal	AraC	ATAATTGCTATGGGCACAGA	12	0.554673855239831	0.727223784603475	0.870904390664486	0.607651073558854	1.07094766492951	0.434795652565229	1.57011977838386	0.835576457238923	1.98790800700332
CGCGTTGGCCGATTCATTAATGCAGCTGGCACGACAGGTTTCCCGACTGGAAAGCGAATGTAAGTTAGCTCATTCATTAGGCACCCCAGGCTTTACACTTTATGCTTCCGGCTCGTATAATGTGTGGCCATAGCATTTTTATCCATAAGA	proximal	AraC	GTTGAATTAAAGATCATTCC	11	1.10934771047966	1.17474611359023	1.59665804955156	1.56253133200848	0.951953479937342	1.01452318931887	1.43927646351854	1.33010129927829	2.10432711315768
CGCGTTGGCCGATTCATTAATGCAGCTGGCACGACAGGTTTCCCGACTGGAAAGCGAATGTAAGTTAGCTCATTCATTAGGCACCCCAGGCTTTACACTTTATGCTTCCGGCTCGTATAATGTGTGGCCATAGCATTTTTATCCATAAGA	proximal	AraC	AAGGCGAGTAACTGACTCGC	13	2.70403504429417	2.79701455616721	4.35452195332243	3.55909914513043	2.73686625481986	3.47836522052183	1.61037925988088	1.27246357630956	2.24661104803566
CGCGTTGGCCGATTCATTAATGCAGCTGGCACGACAGGTTTCCCGACTGGAAAGCGAATGTAAGTTAGCTCATTCATTAGGCACCCCAGGCTTTACACTTTATGCTTCCGGCTCGTATAATGTGTGGCCATAGCATTTTTATCCATAAGA	proximal	AraC	GGTGGATACTACTTTAGGAA	6	0.277336927619915	0.39158203786341	0.435452195332243	0.434036481113467	0.356982554976503	0.289863768376819	1.57011977838386	1.10841774939857	2.12432865308315
CGCGTTGGCCGATTCATTAATGCAGCTGGCACGACAGGTTTCCCGACTGGAAAGCGAATGTAAGTTAGCTCATTCATTAGGCACCCCAGGCTTTACACTTTATGCTTCCGGCTCGTATAATGTGTGGCCATAGCATTTTTATCCATAAGA	proximal	AraC	GCCAGTATAGGATAAACAGT	5	0.0693342319049788	0.78316407572682	0	0.78126566600424	1.07094766492951	0.579727536753639	0	0.997575974458714	0.498787987229357
CGCGTTGGCCGATTCATTAATGCAGCTGGCACGACAGGTTTCCCGACTGGAAAGCGAATGTAAGTTAGCTCATTCATTAGGCACCCCAGGCTTTACACTTTATGCTTCCGGCTCGTATAATGTGTGGCCATAGCATTTTTATCCATAAGA	proximal	AraC	TGATAGGTCCAGTGGAGCAA	5	6.51741779906801	5.14650678334767	2.0321102448838	4.77440129224813	3.56982554976503	3.76822898889865	0.311796835423746	0.927697464170543	0.775645567509017
CGCGTTGGCCGATTCATTAATGCAGCTGGCACGACAGGTTTCCCGACTGGAAAGCGAATGTAAGTTAGCTCATTCATTAGGCACCCCAGGCTTTACACTTTATGCTTCCGGCTCGTATAATGTGTGGCCATAGCATTTTTATCCATAAGA	proximal	AraC	AGTCGGGAATGACGTACGCC	6	0.901345014764725	1.06286553134354	0.870904390664486	1.3021094433404	0.832959294945175	1.15945507350728	0.966227555928531	1.22509330196684	1.57877420691195
CGCGTTGGCCGATTCATTAATGCAGCTGGCACGACAGGTTTCCCGACTGGAAAGCGAATGTAAGTTAGCTCATTCATTAGGCACCCCAGGCTTTACACTTTATGCTTCCGGCTCGTATAATGTGTGGCCATAGCATTTTTATCCATAAGA	proximal	AraC	GCGCGCGTTCTGTACAATAA	11	3.67471429096388	4.19552183425082	6.0963307346514	4.77440129224813	6.78266854455357	6.08713913591321	1.65899448282069	1.1379755560492	2.22798226084528
CGCGTTGGCCGATTCATTAATGCAGCTGGCACGACAGGTTTCCCGACTGGAAAGCGAATGTAAGTTAGCTCATTCATTAGGCACCCCAGGCTTTACACTTTATGCTTCCGGCTCGTATAATGTGTGGCCATAGCATTTTTATCCATAAGA	proximal	AraC	AGGCCCTAAAATCAAAGGGA	3	0.138668463809958	0.223761164493377	0	0	0	0	0	0	0
CGCGTTGGCCGATTCATTAATGCAGCTGGCACGACAGGTTTCCCGACTGGAAAGCGAATGTAAGTTAGCTCATTCATTAGGCACCCCAGGCTTTACACTTTATGCTTCCGGCTCGTATAATGTGTGGCCATAGCATTTTTATCCATAAGA	proximal	AraC	AGAATATCTGCACGTGCCAT	7	0.970679246669704	0.895044657973508	1.16120585421931	1.73614592445387	0.475976739968671	1.73918261026092	1.19628173591151	1.9397310614475	2.16614726663526
CGCGTTGGCCGATTCATTAATGCAGCTGGCACGACAGGTTTCCCGACTGGAAAGCGAATGTAAGTTAGCTCATTCATTAGGCACCCCAGGCTTTACACTTTATGCTTCCGGCTCGTATAATGTGTGGCCATAGCATTTTTATCCATAAGA	proximal	AraC	CCAACCCTGCACACTTACAA	3	5.26940162477839	5.8177902768278	8.56389317486744	9.02795880716011	5.71172087962405	6.52193478847844	1.62521170043242	1.551784849158	2.40110412501142
CGCGTTGGCCGATTCATTAATGCAGCTGGCACGACAGGTTTCCCGACTGGAAAGCGAATGTAAGTTAGCTCATTCATTAGGCACCCCAGGCTTTACACTTTATGCTTCCGGCTCGTATAATGTGTGGCCATAGCATTTTTATCCATAAGA	proximal	AraC	CAGGGAGCTGGGACTTCCAT	7	0.138668463809958	0.111880582246689	0.580602927109657	0.607651073558854	0.356982554976503	0.434795652565229	4.1869860756903	5.431246972053	6.9026095617168
CGCGTTGGCCGATTCATTAATGCAGCTGGCACGACAGGTTTCCCGACTGGAAAGCGAATGTAAGTTAGCTCATTCATTAGGCACCCCAGGCTTTACACTTTATGCTTCCGGCTCGTATAATGTGTGGCCATAGCATTTTTATCCATAAGA	proximal	AraC	TGGCTATAACTATTCCATAG	10	4.71472776953856	5.14650678334767	7.25753658887071	8.94115151093741	8.21059876445958	6.52193478847844	1.53933311606261	1.73732434199211	2.40799528705866
CGCGTTGGCCGATTCATTAATGCAGCTGGCACGACAGGTTTCCCGACTGGAAAGCGAATGTAAGTTAGCTCATTCATTAGGCACCCCAGGCTTTACACTTTATGCTTCCGGCTCGTATAATGTGTGGCCATAGCATTTTTATCCATAAGA	proximal	AraC	TAAAAATACTTATTCCTCGA	7	8.94411591574227	8.78262570636505	7.54783805242554	8.42030773360126	8.21059876445958	7.68138986198572	0.8438886664182	0.958746053301439	1.32326169306892
CGCGTTGGCCGATTCATTAATGCAGCTGGCACGACAGGTTTCCCGACTGGAAAGCGAATGTAAGTTAGCTCATTCATTAGGCACCCCAGGCTTTACACTTTATGCTTCCGGCTCGTATAATGTGTGGCCATAGCATTTTTATCCATAAGA	proximal	AraC	AACAGATGCGAAATCTAGCC	3	3.39737736334396	3.63611892301738	3.33846683088053	3.99313562624389	3.21284299478853	1.88411449444933	0.982659997355887	1.09818620094258	1.53175309782718
CGCGTTGGCCGATTCATTAATGCAGCTGGCACGACAGGTTTCCCGACTGGAAAGCGAATGTAAGTTAGCTCATTCATTAGGCACCCCAGGCTTTACACTTTATGCTTCCGGCTCGTATAATGTGTGGCCATAGCATTTTTATCCATAAGA	proximal	AraC	AGAGTTACCAGGGTACAGTC	6	5.26940162477839	5.03462620110098	6.53178292998364	5.03482318091621	3.6888197347572	6.23207102010162	1.23956824609252	1.00003912501293	1.73958780859899
CGCGTTGGCCGATTCATTAATGCAGCTGGCACGACAGGTTTCCCGACTGGAAAGCGAATGTAAGTTAGCTCATTCATTAGGCACCCCAGGCTTTACACTTTATGCTTCCGGCTCGTATAATGTGTGGCCATAGCATTTTTATCCATAAGA	proximal	AraC	CTGAAAGGGGCGCACCAATA	7	2.01069272524439	3.52423834077069	2.46756244021604	2.95144807157157	2.73686625481986	2.89863768376819	1.22722005666785	0.837471188434476	1.64595565088508
CGCGTTGGCCGATTCATTAATGCAGCTGGCACGACAGGTTTCCCGACTGGAAAGCGAATGTAAGTTAGCTCATTCATTAGGCACCCCAGGCTTTACACTTTATGCTTCCGGCTCGTATAATGTGTGGCCATAGCATTTTTATCCATAAGA	proximal	AraC	TACCCCTACGTAAGAGGCTA	4	0.138668463809958	0.0559402911233443	0	0	0.594970924960839	0.14493188418841	0	0	0
CGCGTTGGCCGATTCATTAATGCAGCTGGCACGACAGGTTTCCCGACTGGAAAGCGAATGTAAGTTAGCTCATTCATTAGGCACCCCAGGCTTTACACTTTATGCTTCCGGCTCGTATAATGTGTGGCCATAGCATTTTTATCCATAAGA	proximal	AraC	GTGGATACGCAAACGTCCAA	7	11.5094824962265	11.6355805536556	13.6441687870769	12.1530214711771	9.28154642938909	9.27564058805822	1.18547196118942	1.04447057154865	1.70770724696375
CGCGTTGGCCGATTCATTAATGCAGCTGGCACGACAGGTTTCCCGACTGGAAAGCGAATGTAAGTTAGCTCATTCATTAGGCACCCCAGGCTTTACACTTTATGCTTCCGGCTCGTATAATGTGTGGCCATAGCATTTTTATCCATAAGA	proximal	AraC	GATCGCCTGGTGGGAAGGGA	10	9.08278437955223	10.1811329844487	15.9665804955156	17.7086884294294	12.732377794162	10.2901637773771	1.75789491727455	1.73936323751776	2.62757653603343
CGCGTTGGCCGATTCATTAATGCAGCTGGCACGACAGGTTTCCCGACTGGAAAGCGAATGTAAGTTAGCTCATTCATTAGGCACCCCAGGCTTTACACTTTATGCTTCCGGCTCGTATAATGTGTGGCCATAGCATTTTTATCCATAAGA	proximal	AraC	AAGACCACGTTGGTGGATAG	3	11.7174851919414	9.84549123770859	14.0796209824092	14.4968184691898	9.40054061438126	13.6235971137105	1.20159067852651	1.47243221482606	1.93780678593953
CGCGTTGGCCGATTCATTAATGCAGCTGGCACGACAGGTTTCCCGACTGGAAAGCGAATGTAAGTTAGCTCATTCATTAGGCACCCCAGGCTTTACACTTTATGCTTCCGGCTCGTATAATGTGTGGCCATAGCATTTTTATCCATAAGA	proximal	AraC	TCAACCCCTTTAAACAAGAA	5	0.970679246669704	0.503462620110098	0.290301463554828	0.78126566600424	0.713965109953007	0.289863768376819	0.299070433977879	1.551784849158	1.07496285855688
CGCGTTGGCCGATTCATTAATGCAGCTGGCACGACAGGTTTCCCGACTGGAAAGCGAATGTAAGTTAGCTCATTCATTAGGCACCCCAGGCTTTACACTTTATGCTTCCGGCTCGTATAATGTGTGGCCATAGCATTTTTATCCATAAGA	proximal	AraC	TGAGTATGCTAGTAGCAATA	12	0.693342319049788	0.335641746740066	0	0.52084377733616	0.237988369984336	0.289863768376819	0	1.551784849158	0.775892424579
CGCGTTGGCCGATTCATTAATGCAGCTGGCACGACAGGTTTCCCGACTGGAAAGCGAATGTAAGTTAGCTCATTCATTAGGCACCCCAGGCTTTACACTTTATGCTTCCGGCTCGTATAATGTGTGGCCATAGCATTTTTATCCATAAGA	proximal	AraC	CTATGTGTGAAAGCGCCCTA	6	1.87202426143443	2.23761164493377	3.48361756265794	2.6042188866808	3.21284299478853	2.75370579957978	1.8608827003068	1.1638386368685	2.44280201874105
CGCGTTGGCCGATTCATTAATGCAGCTGGCACGACAGGTTTCCCGACTGGAAAGCGAATGTAAGTTAGCTCATTCATTAGGCACCCCAGGCTTTACACTTTATGCTTCCGGCTCGTATAATGTGTGGCCATAGCATTTTTATCCATAAGA	proximal	AraC	GACGAAGACGGAGAGAAAAC	3	1.59468733381451	2.62919368279718	3.77391902621277	1.73614592445387	2.49887788483552	3.0435695679566	2.3665573471293	0.660333978365106	2.69672433631185
CGCGTTGGCCGATTCATTAATGCAGCTGGCACGACAGGTTTCCCGACTGGAAAGCGAATGTAAGTTAGCTCATTCATTAGGCACCCCAGGCTTTACACTTTATGCTTCCGGCTCGTATAATGTGTGGTACCGGTGGTAGCGGTTACATTG	proximal	GalR	CGGGGGCAACTGATGACGTC	4	7.83476820526261	8.39104366850164	5.51572780754174	5.98970343936584	6.18769761959273	4.63782029402911	0.704006508301909	0.71382103061268	1.06091702360825
CGCGTTGGCCGATTCATTAATGCAGCTGGCACGACAGGTTTCCCGACTGGAAAGCGAATGTAAGTTAGCTCATTCATTAGGCACCCCAGGCTTTACACTTTATGCTTCCGGCTCGTATAATGTGTGGTACCGGTGGTAGCGGTTACATTG	proximal	GalR	GATTAGCCACATCAAGGGAA	5	1.38668463809958	1.51038786033029	1.16120585421931	0.434036481113467	0.713965109953007	1.30438695769569	0.83739721513806	0.287367564658889	0.981080997467504
CGCGTTGGCCGATTCATTAATGCAGCTGGCACGACAGGTTTCCCGACTGGAAAGCGAATGTAAGTTAGCTCATTCATTAGGCACCCCAGGCTTTACACTTTATGCTTCCGGCTCGTATAATGTGTGGTACCGGTGGTAGCGGTTACATTG	proximal	GalR	GCTCGTTAGGTTGACAACAG	5	4.5760593057286	3.30047717627731	2.46756244021604	3.29867725646235	2.37988369984336	2.46384203120297	0.539233055202539	0.999454648610237	1.03896037950766
CGCGTTGGCCGATTCATTAATGCAGCTGGCACGACAGGTTTCCCGACTGGAAAGCGAATGTAAGTTAGCTCATTCATTAGGCACCCCAGGCTTTACACTTTATGCTTCCGGCTCGTATAATGTGTGGTACCGGTGGTAGCGGTTACATTG	proximal	GalR	GGATAAGAGTCTAGAGGGAT	4	0.0693342319049788	0.39158203786341	0	0.347229184890773	0	0	0	0.886734199518857	0.443367099759429
CGCGTTGGCCGATTCATTAATGCAGCTGGCACGACAGGTTTCCCGACTGGAAAGCGAATGTAAGTTAGCTCATTCATTAGGCACCCCAGGCTTTACACTTTATGCTTCCGGCTCGTATAATGTGTGGTACCGGTGGTAGCGGTTACATTG	proximal	GalR	AGTGCTTCACATCCAAAAAA	9	4.50672507382362	5.37026794784105	4.64482341687726	2.95144807157157	1.54692440489818	2.75370579957978	1.03064272632377	0.549590467410125	1.30543796002883
CGCGTTGGCCGATTCATTAATGCAGCTGGCACGACAGGTTTCCCGACTGGAAAGCGAATGTAAGTTAGCTCATTCATTAGGCACCCCAGGCTTTACACTTTATGCTTCCGGCTCGTATAATGTGTGGTACCGGTGGTAGCGGTTACATTG	proximal	GalR	TAGTGCGTACTTGTACTGCA	12	5.82407548001822	5.14650678334767	3.19331609910311	3.73271373757581	3.6888197347572	3.47836522052183	0.548295795626111	0.725290744715152	0.910941167983687
CGCGTTGGCCGATTCATTAATGCAGCTGGCACGACAGGTTTCCCGACTGGAAAGCGAATGTAAGTTAGCTCATTCATTAGGCACCCCAGGCTTTACACTTTATGCTTCCGGCTCGTATAATGTGTGGTACCGGTGGTAGCGGTTACATTG	proximal	GalR	ACGACGGGAATACAAAAAGA	8	1.73335579762447	1.23068640471357	1.45150731777414	1.12849485089501	1.42793021990601	1.4493188418841	0.83739721513806	0.916963774502454	1.29587910238929
CGCGTTGGCCGATTCATTAATGCAGCTGGCACGACAGGTTTCCCGACTGGAAAGCGAATGTAAGTTAGCTCATTCATTAGGCACCCCAGGCTTTACACTTTATGCTTCCGGCTCGTATAATGTGTGGTACCGGTGGTAGCGGTTACATTG	proximal	GalR	GATGATAAAGAGTCTTCAAG	5	0.485339623334852	0.447522328986754	0.580602927109657	0.26042188866808	0	0	1.19628173591151	0.58191931843425	1.48724139512864
CGCGTTGGCCGATTCATTAATGCAGCTGGCACGACAGGTTTCCCGACTGGAAAGCGAATGTAAGTTAGCTCATTCATTAGGCACCCCAGGCTTTACACTTTATGCTTCCGGCTCGTATAATGTGTGGTACCGGTGGTAGCGGTTACATTG	proximal	GalR	ACATATACGAACTTGTTATA	12	0.970679246669704	0.503462620110098	0.580602927109657	0.0868072962226934	0.594970924960839	0.289863768376819	0.598140867955757	0.172420538795333	0.684351137353424
CGCGTTGGCCGATTCATTAATGCAGCTGGCACGACAGGTTTCCCGACTGGAAAGCGAATGTAAGTTAGCTCATTCATTAGGCACCCCAGGCTTTACACTTTATGCTTCCGGCTCGTATAATGTGTGGTACCGGTGGTAGCGGTTACATTG	proximal	GalR	ATTAAGTAAAAGACCATAGA	6	3.81338275477384	2.9088951384139	2.17726097666121	1.99656781312195	2.02290114486685	1.73918261026092	0.570952646685041	0.686366375589115	0.914135834479599
CGCGTTGGCCGATTCATTAATGCAGCTGGCACGACAGGTTTCCCGACTGGAAAGCGAATGTAAGTTAGCTCATTCATTAGGCACCCCAGGCTTTACACTTTATGCTTCCGGCTCGTATAATGTGTGGTACCGGTGGTAGCGGTTACATTG	proximal	GalR	TGAAGTCTGTCTAACAGTAA	3	2.91203774000911	4.19552183425082	1.0160551224419	1.90976051689925	1.42793021990601	1.30438695769569	0.348915506307525	0.45519022241968	0.576510617517365
CGCGTTGGCCGATTCATTAATGCAGCTGGCACGACAGGTTTCCCGACTGGAAAGCGAATGTAAGTTAGCTCATTCATTAGGCACCCCAGGCTTTACACTTTATGCTTCCGGCTCGTATAATGTGTGGTACCGGTGGTAGCGGTTACATTG	proximal	GalR	AGACGTTATAACGATTTTTG	4	0.554673855239831	0.279701455616721	0.290301463554828	0.347229184890773	0	0.434795652565229	0.523373259461288	1.2414278793264	1.14408719912449
CGCGTTGGCCGATTCATTAATGCAGCTGGCACGACAGGTTTCCCGACTGGAAAGCGAATGTAAGTTAGCTCATTCATTAGGCACCCCAGGCTTTACACTTTATGCTTCCGGCTCGTATAATGTGTGGTACCGGTGGTAGCGGTTACATTG	proximal	GalR	CTCATACGGCGTAACATACA	9	2.70403504429417	2.9088951384139	0.290301463554828	0	0.713965109953007	0.289863768376819	0.107358617325392	0	0.107358617325392
CGCGTTGGCCGATTCATTAATGCAGCTGGCACGACAGGTTTCCCGACTGGAAAGCGAATGTAAGTTAGCTCATTCATTAGGCACCCCAGGCTTTACACTTTATGCTTCCGGCTCGTATAATGTGTGGTACCGGTGGTAGCGGTTACATTG	proximal	GalR	AAACCCTCCCGAGATAGGAT	9	3.95205121858379	3.24453688515397	2.17726097666121	3.38548455268504	5.59272669463189	3.76822898889865	0.550919220485566	1.04344153650279	1.07263998873696
CGCGTTGGCCGATTCATTAATGCAGCTGGCACGACAGGTTTCCCGACTGGAAAGCGAATGTAAGTTAGCTCATTCATTAGGCACCCCAGGCTTTACACTTTATGCTTCCGGCTCGTATAATGTGTGGTACCGGTGGTAGCGGTTACATTG	proximal	GalR	AAAGATATAAGGAACGTAAC	9	6.37874933525805	6.99253639041803	4.49967268509984	4.34036481113467	3.92680810474154	3.76822898889865	0.705416132317388	0.6207139396632	1.01577310214899
CGCGTTGGCCGATTCATTAATGCAGCTGGCACGACAGGTTTCCCGACTGGAAAGCGAATGTAAGTTAGCTCATTCATTAGGCACCCCAGGCTTTACACTTTATGCTTCCGGCTCGTATAATGTGTGGTACCGGTGGTAGCGGTTACATTG	proximal	GalR	AAAAACATCGTTGAAAAACA	7	11.6481509600364	9.2301480353518	7.69298878420296	8.59392232604664	7.0206569145379	10.0003000090003	0.660447208367815	0.9310709094948	1.12598266311521
CGCGTTGGCCGATTCATTAATGCAGCTGGCACGACAGGTTTCCCGACTGGAAAGCGAATGTAAGTTAGCTCATTCATTAGGCACCCCAGGCTTTACACTTTATGCTTCCGGCTCGTATAATGTGTGGTACCGGTGGTAGCGGTTACATTG	proximal	GalR	AAAGGAACAACTTATAAGCA	4	2.56536658048422	1.51038786033029	1.74180878132897	1.64933862823117	0.356982554976503	1.15945507350728	0.678970714976806	1.09199674570378	1.22496908782869
CGCGTTGGCCGATTCATTAATGCAGCTGGCACGACAGGTTTCCCGACTGGAAAGCGAATGTAAGTTAGCTCATTCATTAGGCACCCCAGGCTTTACACTTTATGCTTCCGGCTCGTATAATGTGTGGTACCGGTGGTAGCGGTTACATTG	proximal	GalR	TCAATCAGCACTGTTAAAAC	7	8.73611322002733	5.25838736559436	4.0642204897676	3.81952103379851	5.83071506461622	5.21754783078275	0.4652206750767	0.726367376201617	0.828404363177509
CGCGTTGGCCGATTCATTAATGCAGCTGGCACGACAGGTTTCCCGACTGGAAAGCGAATGTAAGTTAGCTCATTCATTAGGCACCCCAGGCTTTACACTTTATGCTTCCGGCTCGTATAATGTGTGGTACCGGTGGTAGCGGTTACATTG	proximal	GalR	ACCAAGAACTAAATCACGTG	4	6.72542049478295	8.61480483299502	3.77391902621277	6.25012532803392	6.30669180458489	5.65234348334798	0.561142463752308	0.725509799606337	0.923897363555477
CGCGTTGGCCGATTCATTAATGCAGCTGGCACGACAGGTTTCCCGACTGGAAAGCGAATGTAAGTTAGCTCATTCATTAGGCACCCCAGGCTTTACACTTTATGCTTCCGGCTCGTATAATGTGTGGTACCGGTGGTAGCGGTTACATTG	proximal	GalR	ATTATCTGCTAAGCCATACA	3	4.36805661001367	3.52423834077069	2.61271317199346	3.38548455268504	2.14189532985902	2.31891014701456	0.598140867955757	0.960628716145428	1.07845522602847
CGCGTTGGCCGATTCATTAATGCAGCTGGCACGACAGGTTTCCCGACTGGAAAGCGAATGTAAGTTAGCTCATTCATTAGGCACCCCAGGCTTTACACTTTATGCTTCCGGCTCGTATAATGTGTGGTACCGGTGGTAGCGGTTACATTG	proximal	GalR	GAAACAGGTACACTGATAGA	6	0.138668463809958	0.0559402911233443	0	0.0868072962226934	0	0	0	1.551784849158	0.775892424579
CGCGTTGGCCGATTCATTAATGCAGCTGGCACGACAGGTTTCCCGACTGGAAAGCGAATGTAAGTTAGCTCATTCATTAGGCACCCCAGGCTTTACACTTTATGCTTCCGGCTCGTATAATGTGTGGTACCGGTGGTAGCGGTTACATTG	proximal	GalR	GAGGCATAACCAAAAATACT	3	2.70403504429417	1.95791018931705	4.20937122154501	4.25355751491197	2.61787206982769	1.73918261026092	1.55669995121819	2.1724987888212	2.64294934562879
CGCGTTGGCCGATTCATTAATGCAGCTGGCACGACAGGTTTCCCGACTGGAAAGCGAATGTAAGTTAGCTCATTCATTAGGCACCCCAGGCTTTACACTTTATGCTTCCGGCTCGTATAATGTGTGGTACCGGTGGTAGCGGTTACATTG	proximal	GalR	GAGCGCTTGCAAGATATAAC	6	5.68540701620826	5.3143276567177	5.0802756122095	4.16675021868928	3.09384880979636	3.62329710471024	0.893564101519271	0.784059713258779	1.28559395814866
CGCGTTGGCCGATTCATTAATGCAGCTGGCACGACAGGTTTCCCGACTGGAAAGCGAATGTAAGTTAGCTCATTCATTAGGCACCCCAGGCTTTACACTTTATGCTTCCGGCTCGTATAATGTGTGGTACCGGTGGTAGCGGTTACATTG	proximal	GalR	ACCACCTGTGAACATAAAGC	7	1.04001347857468	1.9019698981937	1.0160551224419	1.82295322067656	1.42793021990601	1.73918261026092	0.97696341766107	0.958455348009353	1.45619109166575
CGCGTTGGCCGATTCATTAATGCAGCTGGCACGACAGGTTTCCCGACTGGAAAGCGAATGTAAGTTAGCTCATTCATTAGGCACCCCAGGCTTTACACTTTATGCTTCCGGCTCGTATAATGTGTGGTACCGGTGGTAGCGGTTACATTG	proximal	GalR	CAAAACCAAGCCATAAAAAA	7	3.53604582715392	3.58017863189403	1.16120585421931	2.25698970179003	1.54692440489818	1.88411449444933	0.328391064760024	0.630412594970437	0.643597362245242
CGCGTTGGCCGATTCATTAATGCAGCTGGCACGACAGGTTTCCCGACTGGAAAGCGAATGTAAGTTAGCTCATTCATTAGGCACCCCAGGCTTTACACTTTATGCTTCCGGCTCGTATAATGTGTGGTACCGGTGGTAGCGGTTACATTG	proximal	GalR	TCATTAGACCTAGTCATGTA	8	1.10934771047966	1.11880582246689	0.580602927109657	0.868072962226934	0.475976739968671	0.724659420942049	0.523373259461288	0.775892424579	0.911319471750788
CGCGTTGGCCGATTCATTAATGCAGCTGGCACGACAGGTTTCCCGACTGGAAAGCGAATGTAAGTTAGCTCATTCATTAGGCACCCCAGGCTTTACACTTTATGCTTCCGGCTCGTATAATGTGTGGTACCGGTGGTAGCGGTTACATTG	proximal	GalR	CGAACCTTTGTAGAAGAATG	5	1.38668463809958	1.56632815145364	0.725753658887071	0.694458369781547	1.54692440489818	1.73918261026092	0.523373259461288	0.443367099759429	0.745056809341002
CGCGTTGGCCGATTCATTAATGCAGCTGGCACGACAGGTTTCCCGACTGGAAAGCGAATGTAAGTTAGCTCATTCATTAGGCACCCCAGGCTTTACACTTTATGCTTCCGGCTCGTATAATGTGTGGTACCGGTGGTAGCGGTTACATTG	proximal	GalR	CACAGGTTTTATTTAAGTAC	7	6.51741779906801	7.27223784603475	4.35452195332243	4.77440129224813	5.23574413965538	3.62329710471024	0.668136075908027	0.656524359259154	0.996398255537603
CGCGTTGGCCGATTCATTAATGCAGCTGGCACGACAGGTTTCCCGACTGGAAAGCGAATGTAAGTTAGCTCATTCATTAGGCACCCCAGGCTTTACACTTTATGCTTCCGGCTCGTATAATGTGTGGTACCGGTGGTAGCGGTTACATTG	proximal	GalR	CTAAATGGATGAATCAAGCT	3	0.346671159524894	0.223761164493377	0.290301463554828	0.434036481113467	0.118994184992168	0	0.83739721513806	1.9397310614475	1.80726274586181
CGCGTTGGCCGATTCATTAATGCAGCTGGCACGACAGGTTTCCCGACTGGAAAGCGAATGTAAGTTAGCTCATTCATTAGGCACCCCAGGCTTTACACTTTATGCTTCCGGCTCGTATAATGTGTGGTACCGGTGGTAGCGGTTACATTG	proximal	GalR	AGAGTACTAGGATATATAAT	6	3.32804313143898	3.46829804964734	1.45150731777414	2.17018240556733	1.66591858989035	1.59425072607251	0.436144382884406	0.625719697241129	0.749004231504971
CGCGTTGGCCGATTCATTAATGCAGCTGGCACGACAGGTTTCCCGACTGGAAAGCGAATGTAAGTTAGCTCATTCATTAGGCACCCCAGGCTTTACACTTTATGCTTCCGGCTCGTATAATGTGTGGTACCGGTGGTAGCGGTTACATTG	proximal	GalR	CAAGGCCCGCCACGACCTGG	4	4.22938814620371	4.25146212537416	3.33846683088053	3.29867725646235	3.45083136477287	2.31891014701456	0.789349833941614	0.775892424579	1.17729604623111
CGCGTTGGCCGATTCATTAATGCAGCTGGCACGACAGGTTTCCCGACTGGAAAGCGAATGTAAGTTAGCTCATTCATTAGGCACCCCAGGCTTTACACTTTATGCTTCCGGCTCGTATAATGTGTGGTACCGGTGGTAGCGGTTACATTG	proximal	GalR	AGCGACCTCTGAGACGACAC	4	4.78406200144354	3.9158203786341	3.48361756265794	2.43060429423541	2.26088951485119	2.60877391539137	0.7281714914244	0.6207139396632	1.038528461256
CGCGTTGGCCGATTCATTAATGCAGCTGGCACGACAGGTTTCCCGACTGGAAAGCGAATGTAAGTTAGCTCATTCATTAGGCACCCCAGGCTTTACACTTTATGCTTCCGGCTCGTATAATGTGTGGTACCGGTGGTAGCGGTTACATTG	proximal	GalR	CTATAACAGATATCAATCCG	3	0.138668463809958	0.0559402911233443	0	0.0868072962226934	0	0	0	1.551784849158	0.775892424579
CGCGTTGGCCGATTCATTAATGCAGCTGGCACGACAGGTTTCCCGACTGGAAAGCGAATGTAAGTTAGCTCATTCATTAGGCACCCCAGGCTTTACACTTTATGCTTCCGGCTCGTATAATGTGTGGTACCGGTGGTAGCGGTTACATTG	proximal	GalR	GGGGGACCCACAGTTCATGT	6	2.35736388476928	1.95791018931705	1.30635658599673	1.38891673956309	1.66591858989035	2.17397826282615	0.55415992178254	0.709387359615086	0.908853601590083
CGCGTTGGCCGATTCATTAATGCAGCTGGCACGACAGGTTTCCCGACTGGAAAGCGAATGTAAGTTAGCTCATTCATTAGGCACCCCAGGCTTTACACTTTATGCTTCCGGCTCGTATAATGTGTGGTACCGGTGGTAGCGGTTACATTG	proximal	GalR	CAATACTCGCTAGATTCTAG	16	3.05070620381907	2.46137280942715	1.30635658599673	2.08337510934464	1.18994184992168	0.869591305130458	0.428214485013781	0.846428099540727	0.851428534784144
CGCGTTGGCCGATTCATTAATGCAGCTGGCACGACAGGTTTCCCGACTGGAAAGCGAATGTAAGTTAGCTCATTCATTAGGCACCCCAGGCTTTACACTTTATGCTTCCGGCTCGTATAATGTGTGGTACCGGTGGTAGCGGTTACATTG	proximal	GalR	CCTCACGAACTATTACAATA	5	12.965501366231	10.1251926933253	6.82208439353847	7.72584936381971	6.18769761959273	6.08713913591321	0.526172046945038	0.763032329143989	0.907688211517032
CGCGTTGGCCGATTCATTAATGCAGCTGGCACGACAGGTTTCCCGACTGGAAAGCGAATGTAAGTTAGCTCATTCATTAGGCACCCCAGGCTTTACACTTTATGCTTCCGGCTCGTATAATGTGTGGTACCGGTGGTAGCGGTTACATTG	proximal	GalR	AGGAGATACGTGAGGGTATA	4	0.693342319049788	1.11880582246689	0.725753658887071	0.78126566600424	0.594970924960839	0.724659420942049	1.04674651892258	0.6983031821211	1.39589810998313
CGCGTTGGCCGATTCATTAATGCAGCTGGCACGACAGGTTTCCCGACTGGAAAGCGAATGTAAGTTAGCTCATTCATTAGGCACCCCAGGCTTTACACTTTATGCTTCCGGCTCGTATAATGTGTGGTACCGGTGGTAGCGGTTACATTG	proximal	GalR	TACTACTAGCGAGTAGCAAC	9	9.4987897709821	8.78262570636505	5.37057707576433	6.33693262425662	5.35473832464755	5.9422072517248	0.565395929928982	0.721530534958815	0.92616119740839
CGCGTTGGCCGATTCATTAATGCAGCTGGCACGACAGGTTTCCCGACTGGAAAGCGAATGTAAGTTAGCTCATTCATTAGGCACCCCAGGCTTTACACTTTATGCTTCCGGCTCGTATAATGTGTGGTACCGGTGGTAGCGGTTACATTG	proximal	GalR	AAGAACTCTAAATTATTAAA	12	2.14936118905434	1.79008931594702	1.16120585421931	1.38891673956309	0.713965109953007	1.4493188418841	0.540256267831006	0.775892424579	0.928202480120506
CGCGTTGGCCGATTCATTAATGCAGCTGGCACGACAGGTTTCCCGACTGGAAAGCGAATGTAAGTTAGCTCATTCATTAGGCACCCCAGGCTTTACACTTTATGCTTCCGGCTCGTATAATGTGTGGTACCGGTGGTAGCGGTTACATTG	proximal	GalR	CAGAAGAGCTAAAACGCTCG	3	0.0693342319049788	0.167820873370033	0.435452195332243	0.26042188866808	0.237988369984336	0.289863768376819	6.28047911353545	1.551784849158	7.05637153811445
CGCGTTGGCCGATTCATTAATGCAGCTGGCACGACAGGTTTCCCGACTGGAAAGCGAATGTAAGTTAGCTCATTCATTAGGCACCCCAGGCTTTACACTTTATGCTTCCGGCTCGTATAATGTGTGGTACCGGTGGTAGCGGTTACATTG	proximal	GalR	TGTTAGCGCGTAACTATACC	13	1.73335579762447	1.17474611359023	1.0160551224419	0.607651073558854	1.66591858989035	1.30438695769569	0.586178050596642	0.517261616386	0.844808858789642
CGCGTTGGCCGATTCATTAATGCAGCTGGCACGACAGGTTTCCCGACTGGAAAGCGAATGTAAGTTAGCTCATTCATTAGGCACCCCAGGCTTTACACTTTATGCTTCCGGCTCGTATAATGTGTGGTACCGGTGGTAGCGGTTACATTG	proximal	GalR	GGTGCGAACTAAAAGACTCA	3	5.40807008858835	6.93659609929469	5.0802756122095	6.33693262425662	3.09384880979636	3.33343333633342	0.939387901597183	0.913550757972048	1.39616328058321
CGCGTTGGCCGATTCATTAATGCAGCTGGCACGACAGGTTTCCCGACTGGAAAGCGAATGTAAGTTAGCTCATTCATTAGGCACCCCAGGCTTTACACTTTATGCTTCCGGCTCGTATAATGTGTGGTACCGGTGGTAGCGGTTACATTG	proximal	GalR	GACTTTAACCTCCTACAACT	7	8.52811052431239	8.61480483299502	6.96723512531588	6.77096910537008	7.85361620948308	6.52193478847844	0.81697289281762	0.785968949573532	1.20995736760439
CGCGTTGGCCGATTCATTAATGCAGCTGGCACGACAGGTTTCCCGACTGGAAAGCGAATGTAAGTTAGCTCATTCATTAGGCACCCCAGGCTTTACACTTTATGCTTCCGGCTCGTATAATGTGTGGTACCGGTGGTAGCGGTTACATTG	proximal	GalR	TATCGTTAATGATCATTCTA	8	1.04001347857468	1.51038786033029	1.30635658599673	0.52084377733616	0.237988369984336	0.579727536753639	1.25609582270709	0.344841077590667	1.42851636150242
CGCGTTGGCCGATTCATTAATGCAGCTGGCACGACAGGTTTCCCGACTGGAAAGCGAATGTAAGTTAGCTCATTCATTAGGCACCCCAGGCTTTACACTTTATGCTTCCGGCTCGTATAATGTGTGGTACCGGTGGTAGCGGTTACATTG	proximal	GalR	CAGTTATTATCTTCTACAAG	6	1.04001347857468	1.62226844257698	0.725753658887071	0.26042188866808	1.42793021990601	1.30438695769569	0.69783101261505	0.160529467154276	0.778095746192188
CGCGTTGGCCGATTCATTAATGCAGCTGGCACGACAGGTTTCCCGACTGGAAAGCGAATGTAAGTTAGCTCATTCATTAGGCACCCCAGGCTTTACACTTTATGCTTCCGGCTCGTATAATGTGTGGTACCGGTGGTAGCGGTTACATTG	proximal	GalR	CTCTCGTGATCACACGCCAG	13	1.80269002952945	1.67820873370033	1.45150731777414	0.78126566600424	0.594970924960839	0.579727536753639	0.805189629940442	0.4655354547474	1.03795735731414
CGCGTTGGCCGATTCATTAATGCAGCTGGCACGACAGGTTTCCCGACTGGAAAGCGAATGTAAGTTAGCTCATTCATTAGGCACCCCAGGCTTTACACTTTATGCTTCCGGCTCGTATAATGTGTGGTACCGGTGGTAGCGGTTACATTG	proximal	GalR	CCTAGATCGACCGGAGCTAA	6	2.98137197191409	2.79701455616721	2.32241170843863	2.17018240556733	2.37988369984336	2.60877391539137	0.7789741536168	0.775892424579	1.1669203659063
CGCGTTGGCCGATTCATTAATGCAGCTGGCACGACAGGTTTCCCGACTGGAAAGCGAATGTAAGTTAGCTCATTCATTAGGCACCCCAGGCTTTACACTTTATGCTTCCGGCTCGTATAATGTGTGGTACCGGTGGTAGCGGTTACATTG	proximal	GalR	TAAAGAATATACAACTAATA	4	1.80269002952945	1.28662669583692	1.0160551224419	0.52084377733616	0.594970924960839	0.289863768376819	0.56363274095831	0.404813438910783	0.766039460413701
CGCGTTGGCCGATTCATTAATGCAGCTGGCACGACAGGTTTCCCGACTGGAAAGCGAATGTAAGTTAGCTCATTCATTAGGCACCCCAGGCTTTACACTTTATGCTTCCGGCTCGTATAATGTGTGGTACCGGTGGTAGCGGTTACATTG	proximal	GalR	ATGACATGAAGTACCTGTGA	3	1.10934771047966	1.0069252402202	0.580602927109657	0.78126566600424	0.594970924960839	1.30438695769569	0.523373259461288	0.775892424579	0.911319471750787
CGCGTTGGCCGATTCATTAATGCAGCTGGCACGACAGGTTTCCCGACTGGAAAGCGAATGTAAGTTAGCTCATTCATTAGGCACCCCAGGCTTTACACTTTATGCTTCCGGCTCGTATAATGTGTGGTACCGGTGGTAGCGGTTACATTG	proximal	GalR	TGCCCTCATACCTCTAGAGT	3	1.80269002952945	2.46137280942715	1.45150731777414	1.64933862823117	0.832959294945175	2.17397826282615	0.805189629940442	0.670088912136409	1.14023408600865
CGCGTTGGCCGATTCATTAATGCAGCTGGCACGACAGGTTTCCCGACTGGAAAGCGAATGTAAGTTAGCTCATTCATTAGGCACCCCAGGCTTTACACTTTATGCTTCCGGCTCGTATAATGTGTGGTACCGGTGGTAGCGGTTACATTG	proximal	GalR	CACAGTCGATACGTCATAAA	12	1.66402156571949	1.23068640471357	1.45150731777414	0.954880258449627	0.713965109953007	0.724659420942049	0.872288765768813	0.775892424579	1.26023497805831
CGCGTTGGCCGATTCATTAATGCAGCTGGCACGACAGGTTTCCCGACTGGAAAGCGAATGTAAGTTAGCTCATTCATTAGGCACCCCAGGCTTTACACTTTATGCTTCCGGCTCGTATAATGTGTGGTACCGGTGGTAGCGGTTACATTG	proximal	GalR	AGCGTACCAGGCCGATTGAG	31	6.93342319049788	6.26531260581456	4.78997414865467	4.16675021868928	4.28379065971804	4.4928884098407	0.6908527024889	0.665050649639143	1.02337802730847
CGCGTTGGCCGATTCATTAATGCAGCTGGCACGACAGGTTTCCCGACTGGAAAGCGAATGTAAGTTAGCTCATTCATTAGGCACCCCAGGCTTTACACTTTATGCTTCCGGCTCGTATAATGTGTGGTACCGGTGGTAGCGGTTACATTG	proximal	GalR	TCTTACCATATGTGACTAGT	5	1.94135849333941	3.13265630290728	2.32241170843863	1.73614592445387	1.42793021990601	1.15945507350728	1.19628173591151	0.554208874699286	1.47338617326116
CGCGTTGGCCGATTCATTAATGCAGCTGGCACGACAGGTTTCCCGACTGGAAAGCGAATGTAAGTTAGCTCATTCATTAGGCACCCCAGGCTTTACACTTTATGCTTCCGGCTCGTATAATGTGTGGTACCGGTGGTAGCGGTTACATTG	proximal	GalR	TCCAGCCAACCGATCGAATA	10	1.38668463809958	0.615343202356787	0.435452195332243	0.694458369781547	1.07094766492951	0.869591305130458	0.314023955676773	1.12857079938764	0.878309355370591
CGCGTTGGCCGATTCATTAATGCAGCTGGCACGACAGGTTTCCCGACTGGAAAGCGAATGTAAGTTAGCTCATTCATTAGGCACCCCAGGCTTTACACTTTATGCTTCCGGCTCGTATAATGTGTGGTACCGGTGGTAGCGGTTACATTG	proximal	GalR	TTTGTTCACACATGGGACTT	7	1.59468733381451	1.0069252402202	0.580602927109657	0.434036481113467	0.475976739968671	0	0.3640857457122	0.431051346988333	0.579611419206367
CGCGTTGGCCGATTCATTAATGCAGCTGGCACGACAGGTTTCCCGACTGGAAAGCGAATGTAAGTTAGCTCATTCATTAGGCACCCCAGGCTTTACACTTTATGCTTCCGGCTCGTATAATGTGTGGTACCGGTGGTAGCGGTTACATTG	proximal	GalR	TGATAAGCCAAGGCGTGCGA	9	0.277336927619915	0.39158203786341	0.290301463554828	0.173614592445387	0.713965109953007	0.289863768376819	1.04674651892258	0.443367099759429	1.26843006880229
CGCGTTGGCCGATTCATTAATGCAGCTGGCACGACAGGTTTCCCGACTGGAAAGCGAATGTAAGTTAGCTCATTCATTAGGCACCCCAGGCTTTACACTTTATGCTTCCGGCTCGTATAATGTGTGGTACCGGTGGTAGCGGTTACATTG	proximal	GalR	ACAATAGTACATTTACATAA	4	1.17868194238464	1.34256698696026	1.45150731777414	0.694458369781547	0.356982554976503	0.289863768376819	1.23146649285009	0.517261616386	1.49009730104309
CGCGTTGGCCGATTCATTAATGCAGCTGGCACGACAGGTTTCCCGACTGGAAAGCGAATGTAAGTTAGCTCATTCATTAGGCACCCCAGGCTTTACACTTTATGCTTCCGGCTCGTATAATGTGTGGTACCGGTGGTAGCGGTTACATTG	proximal	GalR	TTCTCTGCGCACATATACCA	7	2.14936118905434	2.29355193605711	1.0160551224419	1.38891673956309	0.356982554976503	0.289863768376819	0.472724234352131	0.605574575281171	0.775511521992716
CGCGTTGGCCGATTCATTAATGCAGCTGGCACGACAGGTTTCCCGACTGGAAAGCGAATGTAAGTTAGCTCATTCATTAGGCACCCCAGGCTTTACACTTTATGCTTCCGGCTCGTATAATGTGTGGTACCGGTGGTAGCGGTTACATTG	proximal	GalR	GGGGTTTGACAAAGAGCTGT	14	2.49603234857924	2.23761164493377	2.17726097666121	1.3021094433404	2.73686625481986	1.30438695769569	0.872288765768813	0.58191931843425	1.16324842498594
CGCGTTGGCCGATTCATTAATGCAGCTGGCACGACAGGTTTCCCGACTGGAAAGCGAATGTAAGTTAGCTCATTCATTAGGCACCCCAGGCTTTACACTTTATGCTTCCGGCTCGTATAATGTGTGGTACCGGTGGTAGCGGTTACATTG	proximal	GalR	ATTTAATACACGTAACACTT	6	1.3173504061946	1.34256698696026	1.88695951310639	0.868072962226934	0.832959294945175	0.579727536753639	1.43238997326247	0.6465770204825	1.75567848350372
CGCGTTGGCCGATTCATTAATGCAGCTGGCACGACAGGTTTCCCGACTGGAAAGCGAATGTAAGTTAGCTCATTCATTAGGCACCCCAGGCTTTACACTTTATGCTTCCGGCTCGTATAATGTGTGGTACCGGTGGTAGCGGTTACATTG	proximal	GalR	ATAACAAAATACGTTAGACT	4	3.95205121858379	5.53808882121108	2.46756244021604	2.86464077534888	3.6888197347572	2.89863768376819	0.624375116550308	0.517261616386	0.883005924743308
CGCGTTGGCCGATTCATTAATGCAGCTGGCACGACAGGTTTCCCGACTGGAAAGCGAATGTAAGTTAGCTCATTCATTAGGCACCCCAGGCTTTACACTTTATGCTTCCGGCTCGTATAATGTGTGGTACCGGTGGTAGCGGTTACATTG	proximal	GalR	AGTAATAAATACAAAGATAT	4	1.45601887000456	1.39850727808361	0.435452195332243	1.04168755467232	1.18994184992168	0.869591305130458	0.299070433977879	0.74485672759584	0.671498797775798
CGCGTTGGCCGATTCATTAATGCAGCTGGCACGACAGGTTTCCCGACTGGAAAGCGAATGTAAGTTAGCTCATTCATTAGGCACCCCAGGCTTTACACTTTATGCTTCCGGCTCGTATAATGTGTGGTACCGGTGGTAGCGGTTACATTG	proximal	GalR	AAACAGTGAACCTATTTTCA	5	0.416005391429873	0.335641746740066	0.145150731777414	0.26042188866808	0.594970924960839	0.14493188418841	0.348915506307525	0.775892424579	0.736861718597025
CGCGTTGGCCGATTCATTAATGCAGCTGGCACGACAGGTTTCCCGACTGGAAAGCGAATGTAAGTTAGCTCATTCATTAGGCACCCCAGGCTTTACACTTTATGCTTCCGGCTCGTATAATGTGTGGTACCGGTGGTAGCGGTTACATTG	proximal	GalR	ACGAATGATGATAACACGAA	4	14.4908544681406	14.9919980210563	10.3057019561964	10.9377193240594	8.80556968942042	9.71043624062345	0.711186630081367	0.729570488783239	1.07597187447299
CGCGTTGGCCGATTCATTAATGCAGCTGGCACGACAGGTTTCCCGACTGGAAAGCGAATGTAAGTTAGCTCATTCATTAGGCACCCCAGGCTTTACACTTTATGCTTCCGGCTCGTATAATGTGTGGTACCGGTGGTAGCGGTTACATTG	proximal	GalR	TGAGTGGCGCCAAACAATTA	7	1.24801617428962	1.39850727808361	1.30635658599673	1.47572403578579	0.951953479937342	0.724659420942049	1.04674651892258	1.05521369742744	1.5743533676363
CGCGTTGGCCGATTCATTAATGCAGCTGGCACGACAGGTTTCCCGACTGGAAAGCGAATGTAAGTTAGCTCATTCATTAGGCACCCCAGGCTTTACACTTTATGCTTCCGGCTCGTATAATGTGTGGTACCGGTGGTAGCGGTTACATTG	proximal	GalR	GAGAGATGACACTTAGCCAT	4	4.22938814620371	2.57325339167384	3.62876829443536	2.77783347912619	3.09384880979636	5.36247971497116	0.857988949936537	1.07950250376209	1.39774020181758
CGCGTTGGCCGATTCATTAATGCAGCTGGCACGACAGGTTTCCCGACTGGAAAGCGAATGTAAGTTAGCTCATTCATTAGGCACCCCAGGCTTTACACTTTATGCTTCCGGCTCGTATAATGTGTGGTACCGGTGGTAGCGGTTACATTG	proximal	GalR	CTGGTGAAACTAAAGGTTCG	5	0.346671159524894	0.39158203786341	0	0.434036481113467	0.237988369984336	0.14493188418841	0	1.10841774939857	0.554208874699286
CGCGTTGGCCGATTCATTAATGCAGCTGGCACGACAGGTTTCCCGACTGGAAAGCGAATGTAAGTTAGCTCATTCATTAGGCACCCCAGGCTTTACACTTTATGCTTCCGGCTCGTATAATGTGTGGTACCGGTGGTAGCGGTTACATTG	proximal	GalR	AAACATCATTCATTTGTATT	7	0.0693342319049788	0.167820873370033	0	0.173614592445387	0	0.14493188418841	0	1.034523232772	0.517261616386
CGCGTTGGCCGATTCATTAATGCAGCTGGCACGACAGGTTTCCCGACTGGAAAGCGAATGTAAGTTAGCTCATTCATTAGGCACCCCAGGCTTTACACTTTATGCTTCCGGCTCGTATAATGTGTGGTACCGGTGGTAGCGGTTACATTG	proximal	GalR	CTTTTGGTTATCCGAAAAGG	4	3.67471429096388	2.96483542953725	1.74180878132897	1.99656781312195	3.3318371797807	2.31891014701456	0.473998423663053	0.673416066615736	0.810706456970921
CGCGTTGGCCGATTCATTAATGCAGCTGGCACGACAGGTTTCCCGACTGGAAAGCGAATGTAAGTTAGCTCATTCATTAGGCACCCCAGGCTTTACACTTTATGCTTCCGGCTCGTATAATGTGTGGTACCGGTGGTAGCGGTTACATTG	proximal	GalR	AAGTTCATAGCACGTCTAAG	8	5.75474124811324	5.48214853008774	3.77391902621277	4.25355751491197	3.21284299478853	2.17397826282615	0.655792999806915	0.775892424579	1.04373921209641
CGCGTTGGCCGATTCATTAATGCAGCTGGCACGACAGGTTTCCCGACTGGAAAGCGAATGTAAGTTAGCTCATTCATTAGGCACCCCAGGCTTTACACTTTATGCTTCCGGCTCGTATAATGTGTGGTACCGGTGGTAGCGGTTACATTG	proximal	GalR	CAGTAACCAAATATGGACCT	13	0.416005391429873	0.167820873370033	0.290301463554828	0.26042188866808	0	0.289863768376819	0.69783101261505	1.551784849158	1.47372343719405
CGCGTTGGCCGATTCATTAATGCAGCTGGCACGACAGGTTTCCCGACTGGAAAGCGAATGTAAGTTAGCTCATTCATTAGGCACCCCAGGCTTTACACTTTATGCTTCCGGCTCGTATAATGTGTGGTACCGGTGGTAGCGGTTACATTG	proximal	GalR	CAGCCGTACGACGGGTTTTT	6	0.762676550954767	0.39158203786341	0.580602927109657	0.52084377733616	0.713965109953007	0.289863768376819	0.761270195580055	1.33010129927829	1.4263208452192
CGCGTTGGCCGATTCATTAATGCAGCTGGCACGACAGGTTTCCCGACTGGAAAGCGAATGTAAGTTAGCTCATTCATTAGGCACCCCAGGCTTTACACTTTATGCTTCCGGCTCGTATAATGTGTGGTACCGGTGGTAGCGGTTACATTG	proximal	GalR	AACAGCTAAACATGCACACC	8	0.138668463809958	0.279701455616721	0.145150731777414	0.173614592445387	0.356982554976503	0.289863768376819	1.04674651892258	0.6207139396632	1.35710348875418
CGCGTTGGCCGATTCATTAATGCAGCTGGCACGACAGGTTTCCCGACTGGAAAGCGAATGTAAGTTAGCTCATTCATTAGGCACCCCAGGCTTTACACTTTATGCTTCCGGCTCGTATAATGTGTGGTACCGGTGGTAGCGGTTACATTG	proximal	GalR	AGCCACCATCTAGATATATA	7	1.3173504061946	1.17474611359023	0.725753658887071	1.38891673956309	1.30893603491385	1.30438695769569	0.550919220485566	1.18231226602514	1.14207535349814
CGCGTTGGCCGATTCATTAATGCAGCTGGCACGACAGGTTTCCCGACTGGAAAGCGAATGTAAGTTAGCTCATTCATTAGGCACCCCAGGCTTTACACTTTATGCTTCCGGCTCGTATAATGTGTGGTACCGGTGGTAGCGGTTACATTG	proximal	GalR	AACGAACACAGCCCATAGTA	18	0.901345014764725	1.23068640471357	0.580602927109657	0.78126566600424	0.356982554976503	0.289863768376819	0.644151703952354	0.634821074655545	0.961562241280127
CGCGTTGGCCGATTCATTAATGCAGCTGGCACGACAGGTTTCCCGACTGGAAAGCGAATGTAAGTTAGCTCATTCATTAGGCACCCCAGGCTTTACACTTTATGCTTCCGGCTCGTATAATGTGTGGTACCGGTGGTAGCGGTTACATTG	proximal	GalR	CTGGCACCCAACCAGATAAC	5	2.98137197191409	3.52423834077069	1.88695951310639	2.77783347912619	2.37988369984336	2.17397826282615	0.63291649981365	0.788208177350095	1.0270205884887
CGCGTTGGCCGATTCATTAATGCAGCTGGCACGACAGGTTTCCCGACTGGAAAGCGAATGTAAGTTAGCTCATTCATTAGGCACCCCAGGCTTTACACTTTATGCTTCCGGCTCGTATAATGTGTGGTACCGGTGGTAGCGGTTACATTG	proximal	GalR	AATTAAATGCTAGTCTGACG	12	3.81338275477384	3.52423834077069	2.90301463554829	2.51741159045811	1.18994184992168	3.18850145214501	0.761270195580055	0.714313660723524	1.11842702594182
CGCGTTGGCCGATTCATTAATGCAGCTGGCACGACAGGTTTCCCGACTGGAAAGCGAATGTAAGTTAGCTCATTCATTAGGCACCCCAGGCTTTACACTTTATGCTTCCGGCTCGTATAATGTGTGGTACCGGTGGTAGCGGTTACATTG	proximal	GalR	ATCTTCAAAATGACTCAAAA	10	4.36805661001367	5.70590969458111	17.2729370815123	15.7989279125302	27.9636334731594	23.9137608910876	3.95437573815195	2.76887100536035	5.33881124083213
CGCGTTGGCCGATTCATTAATGCAGCTGGCACGACAGGTTTCCCGACTGGAAAGCGAATGTAAGTTAGCTCATTCATTAGGCACCCCAGGCTTTACACTTTATGCTTCCGGCTCGTATAATGTGTGGTACCGGTGGTAGCGGTTACATTG	proximal	GalR	GAGAGCTAGAACAAGTGGTT	5	1.87202426143443	0.839104366850164	0.870904390664486	0.78126566600424	1.18994184992168	1.88411449444933	0.4652206750767	0.9310709094948	0.9307561298241
CGCGTTGGCCGATTCATTAATGCAGCTGGCACGACAGGTTTCCCGACTGGAAAGCGAATGTAAGTTAGCTCATTCATTAGGCACCCCAGGCTTTACACTTTATGCTTCCGGCTCGTATAATGTGTGGTACCGGTGGTAGCGGTTACATTG	proximal	GalR	AACATTATCGCAAACCGTTG	9	6.37874933525805	5.03462620110098	2.75786390377087	4.16675021868928	3.09384880979636	2.75370579957978	0.432351823033238	0.8276185862176	0.846161116142037
CGCGTTGGCCGATTCATTAATGCAGCTGGCACGACAGGTTTCCCGACTGGAAAGCGAATGTAAGTTAGCTCATTCATTAGGCACCCCAGGCTTTACACTTTATGCTTCCGGCTCGTATAATGTGTGGTACCGGTGGTAGCGGTTACATTG	proximal	GalR	ATAAAATCACCTGAGCCATA	3	0.554673855239831	0.39158203786341	0.290301463554828	0.347229184890773	0	0.289863768376819	0.523373259461288	0.886734199518857	0.966740359220716
CGCGTTGGCCGATTCATTAATGCAGCTGGCACGACAGGTTTCCCGACTGGAAAGCGAATGTAAGTTAGCTCATTCATTAGGCACCCCAGGCTTTACACTTTATGCTTCCGGCTCGTATAATGTGTGGTACCGGTGGTAGCGGTTACATTG	proximal	GalR	CTAACGGAAAATATTAACTC	4	1.10934771047966	0.839104366850164	0.725753658887071	0.26042188866808	0.118994184992168	0.434795652565229	0.65421657432661	0.3103569698316	0.80939505924241
CGCGTTGGCCGATTCATTAATGCAGCTGGCACGACAGGTTTCCCGACTGGAAAGCGAATGTAAGTTAGCTCATTCATTAGGCACCCCAGGCTTTACACTTTATGCTTCCGGCTCGTATAATGTGTGGCACAATTGGCAGTGCCACTTTTA	proximal	LldR	TACAGTTAAACACAGGTATT	8	1.66402156571949	1.51038786033029	2.0321102448838	1.99656781312195	1.42793021990601	1.15945507350728	1.22120427207634	1.32189079743089	1.88214967079178
CGCGTTGGCCGATTCATTAATGCAGCTGGCACGACAGGTTTCCCGACTGGAAAGCGAATGTAAGTTAGCTCATTCATTAGGCACCCCAGGCTTTACACTTTATGCTTCCGGCTCGTATAATGTGTGGCACAATTGGCAGTGCCACTTTTA	proximal	LldR	CACGGCCACGACCTGAAACA	3	0.832010782859746	0.615343202356787	0.580602927109657	0.52084377733616	0.713965109953007	0.724659420942049	0.69783101261505	0.846428099540727	1.12104506238541
CGCGTTGGCCGATTCATTAATGCAGCTGGCACGACAGGTTTCCCGACTGGAAAGCGAATGTAAGTTAGCTCATTCATTAGGCACCCCAGGCTTTACACTTTATGCTTCCGGCTCGTATAATGTGTGGCACAATTGGCAGTGCCACTTTTA	proximal	LldR	TCTACGCTAACACTGGTACA	13	5.13073316096843	4.36334270762085	4.78997414865467	4.25355751491197	2.61787206982769	4.34795652565229	0.933584733093108	0.974839200112077	1.42100433314915
CGCGTTGGCCGATTCATTAATGCAGCTGGCACGACAGGTTTCCCGACTGGAAAGCGAATGTAAGTTAGCTCATTCATTAGGCACCCCAGGCTTTACACTTTATGCTTCCGGCTCGTATAATGTGTGGCACAATTGGCAGTGCCACTTTTA	proximal	LldR	AACATAGGTAACGATAGATA	4	0.832010782859746	1.51038786033029	1.59665804955156	1.64933862823117	1.66591858989035	1.4493188418841	1.91903528469139	1.09199674570378	2.46503365754328
CGCGTTGGCCGATTCATTAATGCAGCTGGCACGACAGGTTTCCCGACTGGAAAGCGAATGTAAGTTAGCTCATTCATTAGGCACCCCAGGCTTTACACTTTATGCTTCCGGCTCGTATAATGTGTGGCACAATTGGCAGTGCCACTTTTA	proximal	LldR	AAGCCGGCTGGTACAATGTC	13	6.17074663954311	5.8177902768278	7.69298878420296	6.59735451292469	7.49663365450657	8.40604928292776	1.24668686523363	1.13399662053854	1.8136851755029
CGCGTTGGCCGATTCATTAATGCAGCTGGCACGACAGGTTTCCCGACTGGAAAGCGAATGTAAGTTAGCTCATTCATTAGGCACCCCAGGCTTTACACTTTATGCTTCCGGCTCGTATAATGTGTGGCACAATTGGCAGTGCCACTTTTA	proximal	LldR	CAACAGCCATACGTTAACAT	6	0.208002695714936	0.671283493480131	0.725753658887071	0.954880258449627	0.951953479937342	1.15945507350728	3.48915506307525	1.4224694450615	4.200389785606
CGCGTTGGCCGATTCATTAATGCAGCTGGCACGACAGGTTTCCCGACTGGAAAGCGAATGTAAGTTAGCTCATTCATTAGGCACCCCAGGCTTTACACTTTATGCTTCCGGCTCGTATAATGTGTGGCACAATTGGCAGTGCCACTTTTA	proximal	LldR	ACGATAATACTTGATAATGA	8	2.91203774000911	3.24453688515397	4.78997414865467	3.47229184890773	4.28379065971804	5.50741159915957	1.64488738687833	1.07019644769517	2.17998561072592
CGCGTTGGCCGATTCATTAATGCAGCTGGCACGACAGGTTTCCCGACTGGAAAGCGAATGTAAGTTAGCTCATTCATTAGGCACCCCAGGCTTTACACTTTATGCTTCCGGCTCGTATAATGTGTGGCACAATTGGCAGTGCCACTTTTA	proximal	LldR	GACGCATGTCGATCTATACG	8	0.138668463809958	0.223761164493377	0.435452195332243	0.26042188866808	0.475976739968671	0.289863768376819	3.14023955676773	1.1638386368685	3.72215887520198
CGCGTTGGCCGATTCATTAATGCAGCTGGCACGACAGGTTTCCCGACTGGAAAGCGAATGTAAGTTAGCTCATTCATTAGGCACCCCAGGCTTTACACTTTATGCTTCCGGCTCGTATAATGTGTGGCACAATTGGCAGTGCCACTTTTA	proximal	LldR	CGGTCCCACCCTAGACATAA	4	4.16005391429873	4.08364125200413	6.53178292998364	7.98627125248779	5.47373250963972	7.5364579777973	1.57011977838386	1.9556740564731	2.54795680662041
CGCGTTGGCCGATTCATTAATGCAGCTGGCACGACAGGTTTCCCGACTGGAAAGCGAATGTAAGTTAGCTCATTCATTAGGCACCCCAGGCTTTACACTTTATGCTTCCGGCTCGTATAATGTGTGGCACAATTGGCAGTGCCACTTTTA	proximal	LldR	CACAGCAACACGATCATAAT	10	0.970679246669704	0.950984949096852	0.870904390664486	0.868072962226934	0.475976739968671	1.01452318931887	0.897211301933636	0.912814617151764	1.35361861050952
CGCGTTGGCCGATTCATTAATGCAGCTGGCACGACAGGTTTCCCGACTGGAAAGCGAATGTAAGTTAGCTCATTCATTAGGCACCCCAGGCTTTACACTTTATGCTTCCGGCTCGTATAATGTGTGGCACAATTGGCAGTGCCACTTTTA	proximal	LldR	GTTCTTCAGAGAGATACATC	7	0.416005391429873	0.39158203786341	0.435452195332243	0.347229184890773	0.118994184992168	0	1.04674651892258	0.886734199518857	1.490113618682
CGCGTTGGCCGATTCATTAATGCAGCTGGCACGACAGGTTTCCCGACTGGAAAGCGAATGTAAGTTAGCTCATTCATTAGGCACCCCAGGCTTTACACTTTATGCTTCCGGCTCGTATAATGTGTGGCACAATTGGCAGTGCCACTTTTA	proximal	LldR	ATTCACACAGCTAAAATATA	8	2.21869542095932	1.39850727808361	2.17726097666121	2.69102618290349	2.61787206982769	2.02904637863774	0.981324861489914	1.92421321295592	1.94343146796787
CGCGTTGGCCGATTCATTAATGCAGCTGGCACGACAGGTTTCCCGACTGGAAAGCGAATGTAAGTTAGCTCATTCATTAGGCACCCCAGGCTTTACACTTTATGCTTCCGGCTCGTATAATGTGTGGCACAATTGGCAGTGCCACTTTTA	proximal	LldR	AGAATTTTGGCGACTTGGCA	6	2.2880296528643	1.39850727808361	2.17726097666121	3.03825536779427	1.54692440489818	1.88411449444933	0.951587744475068	2.1724987888212	2.03783713888567
CGCGTTGGCCGATTCATTAATGCAGCTGGCACGACAGGTTTCCCGACTGGAAAGCGAATGTAAGTTAGCTCATTCATTAGGCACCCCAGGCTTTACACTTTATGCTTCCGGCTCGTATAATGTGTGGCACAATTGGCAGTGCCACTTTTA	proximal	LldR	AGGTTATGAGTTTGCTATGG	7	4.09071968239375	3.69205921414072	3.62876829443536	3.99313562624389	4.40278484471021	2.46384203120297	0.887073321120826	1.08154701607982	1.42784682916074
CGCGTTGGCCGATTCATTAATGCAGCTGGCACGACAGGTTTCCCGACTGGAAAGCGAATGTAAGTTAGCTCATTCATTAGGCACCCCAGGCTTTACACTTTATGCTTCCGGCTCGTATAATGTGTGGCACAATTGGCAGTGCCACTTTTA	proximal	LldR	GGAACCCCTCCTGATAAAAA	13	1.17868194238464	1.34256698696026	3.0481653673257	2.17018240556733	1.90390695987468	2.02904637863774	2.58607963498519	1.61644255120625	3.39430091058831
CGCGTTGGCCGATTCATTAATGCAGCTGGCACGACAGGTTTCCCGACTGGAAAGCGAATGTAAGTTAGCTCATTCATTAGGCACCCCAGGCTTTACACTTTATGCTTCCGGCTCGTATAATGTGTGGCACAATTGGCAGTGCCACTTTTA	proximal	LldR	GAGTTGTTCGATGGCACTAT	4	0.970679246669704	1.17474611359023	0.725753658887071	1.56253133200848	1.07094766492951	0.724659420942049	0.747676084944697	1.33010129927829	1.41272673458384
CGCGTTGGCCGATTCATTAATGCAGCTGGCACGACAGGTTTCCCGACTGGAAAGCGAATGTAAGTTAGCTCATTCATTAGGCACCCCAGGCTTTACACTTTATGCTTCCGGCTCGTATAATGTGTGGCACAATTGGCAGTGCCACTTTTA	proximal	LldR	ATAGAGCCCCAACGAACAGC	11	4.9227304652535	5.8177902768278	7.40268732064813	8.59392232604664	8.21059876445958	6.81179855685526	1.50377668915638	1.4771798083331	2.24236659332292
CGCGTTGGCCGATTCATTAATGCAGCTGGCACGACAGGTTTCCCGACTGGAAAGCGAATGTAAGTTAGCTCATTCATTAGGCACCCCAGGCTTTACACTTTATGCTTCCGGCTCGTATAATGTGTGGCACAATTGGCAGTGCCACTTTTA	proximal	LldR	GGACATCTATTATAGCCGTG	7	5.54673855239831	6.04155144132118	6.24148146642881	6.07651073558853	8.44858713444391	5.50741159915957	1.12525250784177	1.00578647630611	1.62814574599482
CGCGTTGGCCGATTCATTAATGCAGCTGGCACGACAGGTTTCCCGACTGGAAAGCGAATGTAAGTTAGCTCATTCATTAGGCACCCCAGGCTTTACACTTTATGCTTCCGGCTCGTATAATGTGTGGCACAATTGGCAGTGCCACTTTTA	proximal	LldR	ATTTAAAATTCTCTATCACT	7	4.02138545048877	4.86680532773095	3.62876829443536	4.77440129224813	3.92680810474154	3.91316087308706	0.902367688726358	0.981013410387241	1.39287439391998
CGCGTTGGCCGATTCATTAATGCAGCTGGCACGACAGGTTTCCCGACTGGAAAGCGAATGTAAGTTAGCTCATTCATTAGGCACCCCAGGCTTTACACTTTATGCTTCCGGCTCGTATAATGTGTGGCACAATTGGCAGTGCCACTTTTA	proximal	LldR	GAGCATGAATATAAAAGTGC	4	3.53604582715392	3.69205921414072	5.37057707576433	5.46885966202968	5.71172087962405	5.07261594659434	1.51880867451511	1.48124917419627	2.25943326161324
CGCGTTGGCCGATTCATTAATGCAGCTGGCACGACAGGTTTCCCGACTGGAAAGCGAATGTAAGTTAGCTCATTCATTAGGCACCCCAGGCTTTACACTTTATGCTTCCGGCTCGTATAATGTGTGGCACAATTGGCAGTGCCACTTTTA	proximal	LldR	TGTTGTAATGTAGAGACGCA	13	3.67471429096388	3.97176066975744	4.0642204897676	3.55909914513043	3.6888197347572	3.76822898889865	1.10599632188046	0.896101110077155	1.55404687691903
CGCGTTGGCCGATTCATTAATGCAGCTGGCACGACAGGTTTCCCGACTGGAAAGCGAATGTAAGTTAGCTCATTCATTAGGCACCCCAGGCTTTACACTTTATGCTTCCGGCTCGTATAATGTGTGGCACAATTGGCAGTGCCACTTTTA	proximal	LldR	CCCCCTATAGAGACAATAAA	30	0.624008087144809	1.06286553134354	0.290301463554828	1.12849485089501	0.356982554976503	0.724659420942049	0.4652206750767	1.06174752837126	0.996094439262332
CGCGTTGGCCGATTCATTAATGCAGCTGGCACGACAGGTTTCCCGACTGGAAAGCGAATGTAAGTTAGCTCATTCATTAGGCACCCCAGGCTTTACACTTTATGCTTCCGGCTCGTATAATGTGTGGCACAATTGGCAGTGCCACTTTTA	proximal	LldR	CTATTTGCATGAGTCCGGAA	3	3.53604582715392	3.30047717627731	4.49967268509984	4.51397940358005	5.71172087962405	5.07261594659434	1.27251537594509	1.36767478230875	1.95635276709946
CGCGTTGGCCGATTCATTAATGCAGCTGGCACGACAGGTTTCCCGACTGGAAAGCGAATGTAAGTTAGCTCATTCATTAGGCACCCCAGGCTTTACACTTTATGCTTCCGGCTCGTATAATGTGTGGCACAATTGGCAGTGCCACTTTTA	proximal	LldR	CCTTTAGCTACTGGAGATAA	9	1.45601887000456	1.62226844257698	2.32241170843863	1.56253133200848	1.54692440489818	1.30438695769569	1.59504231454869	0.963176802925655	2.07663071601151
CGCGTTGGCCGATTCATTAATGCAGCTGGCACGACAGGTTTCCCGACTGGAAAGCGAATGTAAGTTAGCTCATTCATTAGGCACCCCAGGCTTTACACTTTATGCTTCCGGCTCGTATAATGTGTGGCACAATTGGCAGTGCCACTTTTA	proximal	LldR	CGTTTTACGGATTCTTCTTG	6	4.9227304652535	4.69898445436092	8.27359171131261	5.03482318091621	6.42568598957706	4.92768406240593	1.68069159376301	1.07147049108529	2.21642683930565
CGCGTTGGCCGATTCATTAATGCAGCTGGCACGACAGGTTTCCCGACTGGAAAGCGAATGTAAGTTAGCTCATTCATTAGGCACCCCAGGCTTTACACTTTATGCTTCCGGCTCGTATAATGTGTGGCACAATTGGCAGTGCCACTTTTA	proximal	LldR	AGTCGATTACTTAATTTTTC	3	1.87202426143443	1.45444756920695	1.88695951310639	1.90976051689925	3.09384880979636	2.31891014701456	1.00797812933285	1.31304871851831	1.664502488592
CGCGTTGGCCGATTCATTAATGCAGCTGGCACGACAGGTTTCCCGACTGGAAAGCGAATGTAAGTTAGCTCATTCATTAGGCACCCCAGGCTTTACACTTTATGCTTCCGGCTCGTATAATGTGTGGCACAATTGGCAGTGCCACTTTTA	proximal	LldR	ACCCTTCCTTGCCCATGGAA	5	4.36805661001367	3.58017863189403	4.64482341687726	5.29524506958429	4.40278484471021	4.63782029402911	1.06336154303246	1.47904493435372	1.80288401020932
CGCGTTGGCCGATTCATTAATGCAGCTGGCACGACAGGTTTCCCGACTGGAAAGCGAATGTAAGTTAGCTCATTCATTAGGCACCCCAGGCTTTACACTTTATGCTTCCGGCTCGTATAATGTGTGGCACAATTGGCAGTGCCACTTTTA	proximal	LldR	TTGCTGTGGCCCGTACATTA	4	0.901345014764725	0.727223784603475	0.870904390664486	1.21530214711771	1.30893603491385	1.59425072607251	0.966227555928531	1.67115291447785	1.80180401316745
CGCGTTGGCCGATTCATTAATGCAGCTGGCACGACAGGTTTCCCGACTGGAAAGCGAATGTAAGTTAGCTCATTCATTAGGCACCCCAGGCTTTACACTTTATGCTTCCGGCTCGTATAATGTGTGGCACAATTGGCAGTGCCACTTTTA	proximal	LldR	TAAAAACTTGTATAAAACAT	9	8.25077359669248	9.56578978209187	6.67693366176106	7.37862017892894	9.40054061438126	6.95673044104367	0.809249409587201	0.771355041979123	1.19492693057676
CGCGTTGGCCGATTCATTAATGCAGCTGGCACGACAGGTTTCCCGACTGGAAAGCGAATGTAAGTTAGCTCATTCATTAGGCACCCCAGGCTTTACACTTTATGCTTCCGGCTCGTATAATGTGTGGCACAATTGGCAGTGCCACTTTTA	proximal	LldR	ACAGATAGTTATATAAAATC	15	0.554673855239831	0.279701455616721	0.435452195332243	0.78126566600424	0.356982554976503	0.289863768376819	0.785059889191931	2.7932127284844	2.18166625343413
CGCGTTGGCCGATTCATTAATGCAGCTGGCACGACAGGTTTCCCGACTGGAAAGCGAATGTAAGTTAGCTCATTCATTAGGCACCCCAGGCTTTACACTTTATGCTTCCGGCTCGTATAATGTGTGGCACAATTGGCAGTGCCACTTTTA	proximal	LldR	TAGATTTATGACTAAATGAT	20	7.55743127764269	7.38411842828144	19.4501980581735	19.7920635387741	21.1809649286059	21.594850744073	2.57365199147936	2.68035564854564	3.91382981575218
CGCGTTGGCCGATTCATTAATGCAGCTGGCACGACAGGTTTCCCGACTGGAAAGCGAATGTAAGTTAGCTCATTCATTAGGCACCCCAGGCTTTACACTTTATGCTTCCGGCTCGTATAATGTGTGGCACAATTGGCAGTGCCACTTTTA	proximal	LldR	AAAACAATTAATCTCCTTCA	10	4.16005391429873	2.96483542953725	6.82208439353847	5.03482318091621	2.61787206982769	3.0435695679566	1.63990287964537	1.69817964624838	2.48899270276956
CGCGTTGGCCGATTCATTAATGCAGCTGGCACGACAGGTTTCCCGACTGGAAAGCGAATGTAAGTTAGCTCATTCATTAGGCACCCCAGGCTTTACACTTTATGCTTCCGGCTCGTATAATGTGTGGCACAATTGGCAGTGCCACTTTTA	proximal	LldR	GTCAATTCACTAATTAGTTG	5	1.59468733381451	0.39158203786341	1.16120585421931	1.38891673956309	1.54692440489818	2.17397826282615	0.7281714914244	3.54693679807543	2.50163989046211
CGCGTTGGCCGATTCATTAATGCAGCTGGCACGACAGGTTTCCCGACTGGAAAGCGAATGTAAGTTAGCTCATTCATTAGGCACCCCAGGCTTTACACTTTATGCTTCCGGCTCGTATAATGTGTGGCACAATTGGCAGTGCCACTTTTA	proximal	LldR	CTACTGGTGTCCATAGTGGG	14	1.17868194238464	1.45444756920695	2.17726097666121	1.56253133200848	1.07094766492951	2.31891014701456	1.84719973927513	1.07431258787862	2.38435603321444
CGCGTTGGCCGATTCATTAATGCAGCTGGCACGACAGGTTTCCCGACTGGAAAGCGAATGTAAGTTAGCTCATTCATTAGGCACCCCAGGCTTTACACTTTATGCTTCCGGCTCGTATAATGTGTGGCACAATTGGCAGTGCCACTTTTA	proximal	LldR	TTAAAGAAGATACACATCAT	8	8.04277090097754	8.33510337737829	8.27359171131261	8.33350043737856	6.54468017456923	6.66686667266685	1.02869916514805	0.999807688048107	1.5286030091721
CGCGTTGGCCGATTCATTAATGCAGCTGGCACGACAGGTTTCCCGACTGGAAAGCGAATGTAAGTTAGCTCATTCATTAGGCACCCCAGGCTTTACACTTTATGCTTCCGGCTCGTATAATGTGTGGCACAATTGGCAGTGCCACTTTTA	proximal	LldR	GTTGTGCATCCAGTAGTTGA	6	4.29872237810869	4.19552183425082	5.95118000287398	7.46542747515163	7.61562783949874	8.69591305130458	1.38440668631695	1.77937996036784	2.27409666650087
CGCGTTGGCCGATTCATTAATGCAGCTGGCACGACAGGTTTCCCGACTGGAAAGCGAATGTAAGTTAGCTCATTCATTAGGCACCCCAGGCTTTACACTTTATGCTTCCGGCTCGTATAATGTGTGGCACAATTGGCAGTGCCACTTTTA	proximal	LldR	AGAATAGACCAAGATTCCTA	4	4.9227304652535	4.19552183425082	4.93512488043208	4.60078669980275	4.52177902970238	4.34795652565229	1.00251779277092	1.09659462673832	1.55081510614008
CGCGTTGGCCGATTCATTAATGCAGCTGGCACGACAGGTTTCCCGACTGGAAAGCGAATGTAAGTTAGCTCATTCATTAGGCACCCCAGGCTTTACACTTTATGCTTCCGGCTCGTATAATGTGTGGCACAATTGGCAGTGCCACTTTTA	proximal	LldR	CTAGTAAGATCGCGGATGGT	7	1.38668463809958	0.727223784603475	2.0321102448838	1.3021094433404	2.02290114486685	1.30438695769569	1.46544512649161	1.79052097979769	2.36070561639045
CGCGTTGGCCGATTCATTAATGCAGCTGGCACGACAGGTTTCCCGACTGGAAAGCGAATGTAAGTTAGCTCATTCATTAGGCACCCCAGGCTTTACACTTTATGCTTCCGGCTCGTATAATGTGTGGCACAATTGGCAGTGCCACTTTTA	proximal	LldR	AAACAGTCTGGCTAGTTAAG	11	1.73335579762447	1.9019698981937	2.61271317199346	3.47229184890773	1.90390695987468	1.73918261026092	1.50731498724851	1.82562923430353	2.42012960440027
CGCGTTGGCCGATTCATTAATGCAGCTGGCACGACAGGTTTCCCGACTGGAAAGCGAATGTAAGTTAGCTCATTCATTAGGCACCCCAGGCTTTACACTTTATGCTTCCGGCTCGTATAATGTGTGGCACAATTGGCAGTGCCACTTTTA	proximal	LldR	CAAGACATAACATGGTATTT	15	3.05070620381907	3.35641746740066	4.49967268509984	3.55909914513043	3.80781391974937	3.33343333633342	1.47496100393636	1.0603863135913	2.00515416073201
CGCGTTGGCCGATTCATTAATGCAGCTGGCACGACAGGTTTCCCGACTGGAAAGCGAATGTAAGTTAGCTCATTCATTAGGCACCCCAGGCTTTACACTTTATGCTTCCGGCTCGTATAATGTGTGGCACAATTGGCAGTGCCACTTTTA	proximal	LldR	ATTTGATTTACGTTGAACGT	11	4.09071968239375	4.64304416323757	4.35452195332243	3.29867725646235	4.16479647472587	3.62329710471024	1.06448798534499	0.710455714072337	1.41971584238116
CGCGTTGGCCGATTCATTAATGCAGCTGGCACGACAGGTTTCCCGACTGGAAAGCGAATGTAAGTTAGCTCATTCATTAGGCACCCCAGGCTTTACACTTTATGCTTCCGGCTCGTATAATGTGTGGCACAATTGGCAGTGCCACTTTTA	proximal	LldR	AACAACTTTCTTCCAAAAGT	11	3.6053800590589	3.412357758524	5.95118000287398	3.9063283300212	4.40278484471021	5.07261594659434	1.65063874137791	1.14475931495262	2.22301839885422
CGCGTTGGCCGATTCATTAATGCAGCTGGCACGACAGGTTTCCCGACTGGAAAGCGAATGTAAGTTAGCTCATTCATTAGGCACCCCAGGCTTTACACTTTATGCTTCCGGCTCGTATAATGTGTGGCACAATTGGCAGTGCCACTTTTA	proximal	LldR	TGTATGAGGGGAGATAGTTC	9	0.901345014764725	1.23068640471357	1.16120585421931	0.694458369781547	2.14189532985902	1.4493188418841	1.28830340790471	0.564285399693818	1.57044610775162
CGCGTTGGCCGATTCATTAATGCAGCTGGCACGACAGGTTTCCCGACTGGAAAGCGAATGTAAGTTAGCTCATTCATTAGGCACCCCAGGCTTTACACTTTATGCTTCCGGCTCGTATAATGTGTGGCACAATTGGCAGTGCCACTTTTA	proximal	LldR	TACTACCGCTGCCTTGATGA	5	0.624008087144809	0.895044657973508	1.30635658599673	1.90976051689925	1.42793021990601	1.73918261026092	2.09349303784515	2.13370416759225	3.16034512164128
CGCGTTGGCCGATTCATTAATGCAGCTGGCACGACAGGTTTCCCGACTGGAAAGCGAATGTAAGTTAGCTCATTCATTAGGCACCCCAGGCTTTACACTTTATGCTTCCGGCTCGTATAATGTGTGGCACAATTGGCAGTGCCACTTTTA	proximal	LldR	ACATGAAGTAATATTTAGGA	6	1.04001347857468	1.51038786033029	0.145150731777414	0	0	0.434795652565229	0.13956620252301	0	0.13956620252301
CGCGTTGGCCGATTCATTAATGCAGCTGGCACGACAGGTTTCCCGACTGGAAAGCGAATGTAAGTTAGCTCATTCATTAGGCACCCCAGGCTTTACACTTTATGCTTCCGGCTCGTATAATGTGTGGCACAATTGGCAGTGCCACTTTTA	proximal	LldR	TTGTTGCAAGGCGGTCGATG	10	2.6347008123892	3.18859659403062	5.51572780754174	4.16675021868928	7.97261039447524	8.40604928292776	2.09349303784515	1.30676618876463	2.74687613222747
CGCGTTGGCCGATTCATTAATGCAGCTGGCACGACAGGTTTCCCGACTGGAAAGCGAATGTAAGTTAGCTCATTCATTAGGCACCCCAGGCTTTACACTTTATGCTTCCGGCTCGTATAATGTGTGGCACAATTGGCAGTGCCACTTTTA	proximal	LldR	CCTTCCAGCACCATCACCTC	15	4.16005391429873	5.09056649222433	4.93512488043208	5.64247425447507	6.06870343460056	5.50741159915957	1.18631272144559	1.10841774939857	1.74052159614487
CGCGTTGGCCGATTCATTAATGCAGCTGGCACGACAGGTTTCCCGACTGGAAAGCGAATGTAAGTTAGCTCATTCATTAGGCACCCCAGGCTTTACACTTTATGCTTCCGGCTCGTATAATGTGTGGCACAATTGGCAGTGCCACTTTTA	proximal	LldR	GCTGCCTACCCAACCTTTAA	10	1.3173504061946	1.62226844257698	2.75786390377087	2.08337510934464	2.14189532985902	1.4493188418841	2.09349303784515	1.28423573723421	2.73561090646225
CGCGTTGGCCGATTCATTAATGCAGCTGGCACGACAGGTTTCCCGACTGGAAAGCGAATGTAAGTTAGCTCATTCATTAGGCACCCCAGGCTTTACACTTTATGCTTCCGGCTCGTATAATGTGTGGCACAATTGGCAGTGCCACTTTTA	proximal	LldR	TTAAGAGAAATTTTTGAAAT	4	2.08002695714936	1.45444756920695	1.0160551224419	2.43060429423541	0.118994184992168	0.724659420942049	0.488481708830535	1.67115291447785	1.32405816606946
CGCGTTGGCCGATTCATTAATGCAGCTGGCACGACAGGTTTCCCGACTGGAAAGCGAATGTAAGTTAGCTCATTCATTAGGCACCCCAGGCTTTACACTTTATGCTTCCGGCTCGTATAATGTGTGGCACAATTGGCAGTGCCACTTTTA	proximal	LldR	TAGGTCGTCGAATCAACCTA	9	0.416005391429873	0.671283493480131	0.725753658887071	0.78126566600424	0.594970924960839	0.724659420942049	1.74457753153763	1.1638386368685	2.32649684997188
CGCGTTGGCCGATTCATTAATGCAGCTGGCACGACAGGTTTCCCGACTGGAAAGCGAATGTAAGTTAGCTCATTCATTAGGCACCCCAGGCTTTACACTTTATGCTTCCGGCTCGTATAATGTGTGGCACAATTGGCAGTGCCACTTTTA	proximal	LldR	GCGTAAACCAATCCTGACGG	6	12.4108275109912	10.5727150223121	17.7083892768445	18.2295322067656	14.5172905690445	16.2323710291019	1.42685000344753	1.72420538795333	2.2889526974242
CGCGTTGGCCGATTCATTAATGCAGCTGGCACGACAGGTTTCCCGACTGGAAAGCGAATGTAAGTTAGCTCATTCATTAGGCACCCCAGGCTTTACACTTTATGCTTCCGGCTCGTATAATGTGTGGCACAATTGGCAGTGCCACTTTTA	proximal	LldR	TCTAACCCGTGGTGAAATAA	9	1.24801617428962	1.67820873370033	1.45150731777414	2.6042188866808	3.09384880979636	1.88411449444933	1.16305168769175	1.551784849158	1.93894411227075
CGCGTTGGCCGATTCATTAATGCAGCTGGCACGACAGGTTTCCCGACTGGAAAGCGAATGTAAGTTAGCTCATTCATTAGGCACCCCAGGCTTTACACTTTATGCTTCCGGCTCGTATAATGTGTGGCACAATTGGCAGTGCCACTTTTA	proximal	LldR	GACGTGAATTAAAGAAAGTA	4	0.208002695714936	0.223761164493377	0	0.173614592445387	0.118994184992168	0.14493188418841	0	0.775892424579	0.3879462122895
CGCGTTGGCCGATTCATTAATGCAGCTGGCACGACAGGTTTCCCGACTGGAAAGCGAATGTAAGTTAGCTCATTCATTAGGCACCCCAGGCTTTACACTTTATGCTTCCGGCTCGTATAATGTGTGGCACAATTGGCAGTGCCACTTTTA	proximal	LldR	CACGGCCCCGCGTATATTTA	7	4.50672507382362	3.52423834077069	6.38663219820623	5.2084377733616	5.59272669463189	3.62329710471024	1.41713374869518	1.47789033253143	2.15607891496089
CGCGTTGGCCGATTCATTAATGCAGCTGGCACGACAGGTTTCCCGACTGGAAAGCGAATGTAAGTTAGCTCATTCATTAGGCACCCCAGGCTTTACACTTTATGCTTCCGGCTCGTATAATGTGTGGCACAATTGGCAGTGCCACTTTTA	proximal	LldR	CCGGTGAAGTTCTACAACCA	3	0.138668463809958	0.39158203786341	0.290301463554828	0.434036481113467	0.237988369984336	0.434795652565229	2.09349303784515	1.10841774939857	2.64770191254444
CGCGTTGGCCGATTCATTAATGCAGCTGGCACGACAGGTTTCCCGACTGGAAAGCGAATGTAAGTTAGCTCATTCATTAGGCACCCCAGGCTTTACACTTTATGCTTCCGGCTCGTATAATGTGTGGCACAATTGGCAGTGCCACTTTTA	proximal	LldR	TGCAAATGGAGAACGAAAAA	9	6.37874933525805	5.53808882121108	6.0963307346514	7.8994639562651	5.47373250963972	5.79727536753639	0.955725082494525	1.42638809367048	1.66891912932977
CGCGTTGGCCGATTCATTAATGCAGCTGGCACGACAGGTTTCCCGACTGGAAAGCGAATGTAAGTTAGCTCATTCATTAGGCACCCCAGGCTTTACACTTTATGCTTCCGGCTCGTATAATGTGTGGCACAATTGGCAGTGCCACTTTTA	proximal	LldR	CACATGAACCCGATGGGTAA	3	7.2107601181178	5.03462620110098	8.27359171131261	6.42373992047931	7.25864528452224	5.9422072517248	1.14739522266513	1.27591198708547	1.78535121620786
CGCGTTGGCCGATTCATTAATGCAGCTGGCACGACAGGTTTCCCGACTGGAAAGCGAATGTAAGTTAGCTCATTCATTAGGCACCCCAGGCTTTACACTTTATGCTTCCGGCTCGTATAATGTGTGGCACAATTGGCAGTGCCACTTTTA	proximal	LldR	CCTCCTTCACCAGAATCTCT	14	3.32804313143898	1.39850727808361	3.91906975799018	3.12506266401696	2.85586043981203	1.88411449444933	1.1775898337879	2.23457018278752	2.29487492518166
CGCGTTGGCCGATTCATTAATGCAGCTGGCACGACAGGTTTCCCGACTGGAAAGCGAATGTAAGTTAGCTCATTCATTAGGCACCCCAGGCTTTACACTTTATGCTTCCGGCTCGTATAATGTGTGGCACAATTGGCAGTGCCACTTTTA	proximal	LldR	CGGTACTAGTCAGAGATATA	7	1.04001347857468	2.01385048044039	1.74180878132897	2.17018240556733	2.02290114486685	1.73918261026092	1.67479443027612	1.07762836747083	2.21360861401154
CGCGTTGGCCGATTCATTAATGCAGCTGGCACGACAGGTTTCCCGACTGGAAAGCGAATGTAAGTTAGCTCATTCATTAGGCACCCCAGGCTTTACACTTTATGCTTCCGGCTCGTATAATGTGTGGCACAATTGGCAGTGCCACTTTTA	proximal	LldR	TGTAATTGAAACTTGTGACG	10	0.970679246669704	0.78316407572682	1.59665804955156	0.78126566600424	1.07094766492951	0.724659420942049	1.64488738687833	0.997575974458714	2.14367537410769
CGCGTTGGCCGATTCATTAATGCAGCTGGCACGACAGGTTTCCCGACTGGAAAGCGAATGTAAGTTAGCTCATTCATTAGGCACCCCAGGCTTTACACTTTATGCTTCCGGCTCGTATAATGTGTGGCACAATTGGCAGTGCCACTTTTA	proximal	LldR	CTATCCATTTTTGACAGATG	6	2.2880296528643	2.01385048044039	1.74180878132897	2.6042188866808	2.9748546248042	4.20302464146388	0.761270195580055	1.293154040965	1.40784721606255
CGCGTTGGCCGATTCATTAATGCAGCTGGCACGACAGGTTTCCCGACTGGAAAGCGAATGTAAGTTAGCTCATTCATTAGGCACCCCAGGCTTTACACTTTATGCTTCCGGCTCGTATAATGTGTGGCACAATTGGCAGTGCCACTTTTA	proximal	LldR	CTGTATGTCTAAAATATGAA	11	0.277336927619915	0.111880582246689	0.145150731777414	0.347229184890773	0	0	0.523373259461288	3.103569698316	2.07515810861929
CGCGTTGGCCGATTCATTAATGCAGCTGGCACGACAGGTTTCCCGACTGGAAAGCGAATGTAAGTTAGCTCATTCATTAGGCACCCCAGGCTTTACACTTTATGCTTCCGGCTCGTATAATGTGTGGCACAATTGGCAGTGCCACTTTTA	proximal	LldR	TAGTATAAATAAGATCTGTA	16	0.554673855239831	0.223761164493377	0.435452195332243	0.607651073558854	0.475976739968671	0.289863768376819	0.785059889191931	2.7156234860265	2.14287163220518
CGCGTTGGCCGATTCATTAATGCAGCTGGCACGACAGGTTTCCCGACTGGAAAGCGAATGTAAGTTAGCTCATTCATTAGGCACCCCAGGCTTTACACTTTATGCTTCCGGCTCGTATAATGTGTGGCACAATTGGCAGTGCCACTTTTA	proximal	LldR	GATTGATTGAAAAGTAGCAC	3	3.95205121858379	3.24453688515397	5.22542634398691	5.55566695825237	7.0206569145379	4.78275217821752	1.32220612916536	1.71231431631228	2.1783632873215
CGCGTTGGCCGATTCATTAATGCAGCTGGCACGACAGGTTTCCCGACTGGAAAGCGAATGTAAGTTAGCTCATTCATTAGGCACCCCAGGCTTTACACTTTATGCTTCCGGCTCGTATAATGTGTGGCACAATTGGCAGTGCCACTTTTA	proximal	LldR	GAACGGGGTTAATACCTCTA	9	0.277336927619915	0.39158203786341	0.725753658887071	0.434036481113467	0.951953479937342	0.14493188418841	2.61686629730644	1.10841774939857	3.17107517200572
CGCGTTGGCCGATTCATTAATGCAGCTGGCACGACAGGTTTCCCGACTGGAAAGCGAATGTAAGTTAGCTCATTCATTAGGCACCCCAGGCTTTACACTTTATGCTTCCGGCTCGTATAATGTGTGGCACAATTGGCAGTGCCACTTTTA	proximal	LldR	CTGTTCTAGCTAAAATCCGT	18	2.56536658048422	1.95791018931705	4.78997414865467	3.99313562624389	1.18994184992168	0.869591305130458	1.86716946618622	2.03948865889337	2.8869137956329
CGCGTTGGCCGATTCATTAATGCAGCTGGCACGACAGGTTTCCCGACTGGAAAGCGAATGTAAGTTAGCTCATTCATTAGGCACCCCAGGCTTTACACTTTATGCTTCCGGCTCGTATAATGTGTGGCACAATTGGCAGTGCCACTTTTA	proximal	LldR	GGTGATTGCTCTATTTAAAT	3	0.832010782859746	1.17474611359023	1.88695951310639	1.82295322067656	1.07094766492951	1.30438695769569	2.26795079099891	1.551784849158	3.04384321557791
CGCGTTGGCCGATTCATTAATGCAGCTGGCACGACAGGTTTCCCGACTGGAAAGCGAATGTAAGTTAGCTCATTCATTAGGCACCCCAGGCTTTACACTTTATGCTTCCGGCTCGTATAATGTGTGGCACAATTGGCAGTGCCACTTTTA	proximal	LldR	TAAAAAGTTGATTCTACTAA	10	0.485339623334852	0.950984949096852	0.580602927109657	1.21530214711771	1.30893603491385	1.15945507350728	1.19628173591151	1.27794046401247	1.83525196791775
CGCGTTGGCCGATTCATTAATGCAGCTGGCACGACAGGTTTCCCGACTGGAAAGCGAATGTAAGTTAGCTCATTCATTAGGCACCCCAGGCTTTACACTTTATGCTTCCGGCTCGTATAATGTGTGGGAATTGTGAGCGGATAACAATTT	proximal	LacI	TATCGCGACGCTAATGGCGC	20	1.24801617428962	0.950984949096852	1.45150731777414	1.12849485089501	2.26088951485119	3.0435695679566	1.16305168769175	1.18665900229729	1.7563811888404
CGCGTTGGCCGATTCATTAATGCAGCTGGCACGACAGGTTTCCCGACTGGAAAGCGAATGTAAGTTAGCTCATTCATTAGGCACCCCAGGCTTTACACTTTATGCTTCCGGCTCGTATAATGTGTGGGAATTGTGAGCGGATAACAATTT	proximal	LacI	CGGGTTCCCTGTTATGGGCA	8	1.52535310190953	0.950984949096852	0.290301463554828	0.607651073558854	0.951953479937342	0.579727536753639	0.190317548895014	0.638970232006235	0.509802664898131
CGCGTTGGCCGATTCATTAATGCAGCTGGCACGACAGGTTTCCCGACTGGAAAGCGAATGTAAGTTAGCTCATTCATTAGGCACCCCAGGCTTTACACTTTATGCTTCCGGCTCGTATAATGTGTGGGAATTGTGAGCGGATAACAATTT	proximal	LacI	ACTTTTTCAACTATAACTAC	4	0.208002695714936	0.0559402911233443	0.145150731777414	0.26042188866808	0.118994184992168	0.14493188418841	0.69783101261505	4.655354547474	3.02550828635205
CGCGTTGGCCGATTCATTAATGCAGCTGGCACGACAGGTTTCCCGACTGGAAAGCGAATGTAAGTTAGCTCATTCATTAGGCACCCCAGGCTTTACACTTTATGCTTCCGGCTCGTATAATGTGTGGGAATTGTGAGCGGATAACAATTT	proximal	LacI	AACACGGCATGATGTAGGGA	16	0.554673855239831	0.559402911233443	0	0.26042188866808	0.832959294945175	0.869591305130458	0	0.4655354547474	0.2327677273737
CGCGTTGGCCGATTCATTAATGCAGCTGGCACGACAGGTTTCCCGACTGGAAAGCGAATGTAAGTTAGCTCATTCATTAGGCACCCCAGGCTTTACACTTTATGCTTCCGGCTCGTATAATGTGTGGGAATTGTGAGCGGATAACAATTT	proximal	LacI	CACTACCCCCGGAGGTAGCC	8	0.208002695714936	0.503462620110098	0.145150731777414	0.0868072962226934	0.832959294945175	1.15945507350728	0.69783101261505	0.172420538795333	0.784041282012717
CGCGTTGGCCGATTCATTAATGCAGCTGGCACGACAGGTTTCCCGACTGGAAAGCGAATGTAAGTTAGCTCATTCATTAGGCACCCCAGGCTTTACACTTTATGCTTCCGGCTCGTATAATGTGTGGGAATTGTGAGCGGATAACAATTT	proximal	LacI	AATGACCTGAATGTTAACGA	6	10.5388032495568	12.6425057938758	4.35452195332243	7.72584936381971	12.1374068692011	12.8989376927685	0.413189415364174	0.611101113163991	0.71873997194617
CGCGTTGGCCGATTCATTAATGCAGCTGGCACGACAGGTTTCCCGACTGGAAAGCGAATGTAAGTTAGCTCATTCATTAGGCACCCCAGGCTTTACACTTTATGCTTCCGGCTCGTATAATGTGTGGGAATTGTGAGCGGATAACAATTT	proximal	LacI	GTGGTCCCTGAATTGTCAAC	8	11.3014798005115	12.6425057938758	5.80602927109657	6.77096910537008	19.2770579687312	15.7975753765367	0.513740622784086	0.535571762098779	0.781526503833475
CGCGTTGGCCGATTCATTAATGCAGCTGGCACGACAGGTTTCCCGACTGGAAAGCGAATGTAAGTTAGCTCATTCATTAGGCACCCCAGGCTTTACACTTTATGCTTCCGGCTCGTATAATGTGTGGGAATTGTGAGCGGATAACAATTT	proximal	LacI	CTCCTTGAATACCAGTCATA	6	1.04001347857468	1.11880582246689	0.290301463554828	0.607651073558854	1.54692440489818	0.724659420942049	0.27913240504602	0.5431246972053	0.55069475364867
CGCGTTGGCCGATTCATTAATGCAGCTGGCACGACAGGTTTCCCGACTGGAAAGCGAATGTAAGTTAGCTCATTCATTAGGCACCCCAGGCTTTACACTTTATGCTTCCGGCTCGTATAATGTGTGGGAATTGTGAGCGGATAACAATTT	proximal	LacI	TGGGTGGCGATCCTATTTAT	10	2.21869542095932	2.18167135381043	1.0160551224419	1.04168755467232	1.66591858989035	1.59425072607251	0.457951602028627	0.477472261279385	0.696687732668319
CGCGTTGGCCGATTCATTAATGCAGCTGGCACGACAGGTTTCCCGACTGGAAAGCGAATGTAAGTTAGCTCATTCATTAGGCACCCCAGGCTTTACACTTTATGCTTCCGGCTCGTATAATGTGTGGGAATTGTGAGCGGATAACAATTT	proximal	LacI	GTGGTGAGCAAATGCTAATA	13	3.6053800590589	3.9158203786341	1.74180878132897	1.90976051689925	3.3318371797807	3.91316087308706	0.483113777964265	0.487703809735371	0.726965682831951
CGCGTTGGCCGATTCATTAATGCAGCTGGCACGACAGGTTTCCCGACTGGAAAGCGAATGTAAGTTAGCTCATTCATTAGGCACCCCAGGCTTTACACTTTATGCTTCCGGCTCGTATAATGTGTGGGAATTGTGAGCGGATAACAATTT	proximal	LacI	AGTGTAGCAATCACCGAATG	7	6.93342319049788	5.92967085907449	3.48361756265794	3.81952103379851	4.64077321469454	3.47836522052183	0.502438329082836	0.64413710719766	0.824506882681666
CGCGTTGGCCGATTCATTAATGCAGCTGGCACGACAGGTTTCCCGACTGGAAAGCGAATGTAAGTTAGCTCATTCATTAGGCACCCCAGGCTTTACACTTTATGCTTCCGGCTCGTATAATGTGTGGGAATTGTGAGCGGATAACAATTT	proximal	LacI	CGCAGCCTAATTAACTGTTA	10	3.67471429096388	4.02770096088079	2.75786390377087	2.77783347912619	3.92680810474154	5.21754783078275	0.750497504133167	0.689682155181333	1.09533858172383
CGCGTTGGCCGATTCATTAATGCAGCTGGCACGACAGGTTTCCCGACTGGAAAGCGAATGTAAGTTAGCTCATTCATTAGGCACCCCAGGCTTTACACTTTATGCTTCCGGCTCGTATAATGTGTGGGAATTGTGAGCGGATAACAATTT	proximal	LacI	AAACGATACTCATACATAGT	8	1.10934771047966	1.23068640471357	0.145150731777414	0.347229184890773	0.713965109953007	1.59425072607251	0.130843314865322	0.282142699846909	0.271914664788776
CGCGTTGGCCGATTCATTAATGCAGCTGGCACGACAGGTTTCCCGACTGGAAAGCGAATGTAAGTTAGCTCATTCATTAGGCACCCCAGGCTTTACACTTTATGCTTCCGGCTCGTATAATGTGTGGGAATTGTGAGCGGATAACAATTT	proximal	LacI	TCACAAAACACATTATATAG	8	4.9227304652535	5.48214853008774	2.90301463554829	3.29867725646235	3.3318371797807	1.73918261026092	0.589716348688775	0.601712492530653	0.890572594954101
CGCGTTGGCCGATTCATTAATGCAGCTGGCACGACAGGTTTCCCGACTGGAAAGCGAATGTAAGTTAGCTCATTCATTAGGCACCCCAGGCTTTACACTTTATGCTTCCGGCTCGTATAATGTGTGGGAATTGTGAGCGGATAACAATTT	proximal	LacI	GACAGTAATTACGTGTGTAT	9	1.24801617428962	1.84602960707036	0.870904390664486	0.607651073558854	0.951953479937342	1.01452318931887	0.69783101261505	0.329166483154727	0.862414254192414
CGCGTTGGCCGATTCATTAATGCAGCTGGCACGACAGGTTTCCCGACTGGAAAGCGAATGTAAGTTAGCTCATTCATTAGGCACCCCAGGCTTTACACTTTATGCTTCCGGCTCGTATAATGTGTGGGAATTGTGAGCGGATAACAATTT	proximal	LacI	TTGTTGTTAGGATATATTCT	4	1.45601887000456	1.56632815145364	0.580602927109657	0.0868072962226934	1.42793021990601	1.01452318931887	0.398760578637171	0.0554208874699286	0.426471022372136
CGCGTTGGCCGATTCATTAATGCAGCTGGCACGACAGGTTTCCCGACTGGAAAGCGAATGTAAGTTAGCTCATTCATTAGGCACCCCAGGCTTTACACTTTATGCTTCCGGCTCGTATAATGTGTGGGAATTGTGAGCGGATAACAATTT	proximal	LacI	AGTCTGATAGATCTGTACAA	9	0.416005391429873	1.17474611359023	0.870904390664486	0.694458369781547	0.832959294945175	1.4493188418841	2.09349303784515	0.591156133012571	2.38907110435144
CGCGTTGGCCGATTCATTAATGCAGCTGGCACGACAGGTTTCCCGACTGGAAAGCGAATGTAAGTTAGCTCATTCATTAGGCACCCCAGGCTTTACACTTTATGCTTCCGGCTCGTATAATGTGTGGGAATTGTGAGCGGATAACAATTT	proximal	LacI	AATTCTGTGCCATATTAGGA	5	3.6053800590589	4.08364125200413	1.88695951310639	1.64933862823117	3.45083136477287	3.76822898889865	0.523373259461288	0.403889207315096	0.725317863118836
CGCGTTGGCCGATTCATTAATGCAGCTGGCACGACAGGTTTCCCGACTGGAAAGCGAATGTAAGTTAGCTCATTCATTAGGCACCCCAGGCTTTACACTTTATGCTTCCGGCTCGTATAATGTGTGGGAATTGTGAGCGGATAACAATTT	proximal	LacI	AAGAGCTAAAGTAAGATAAG	3	5.06139892906345	4.86680532773095	2.75786390377087	1.73614592445387	4.64077321469454	3.91316087308706	0.544881749576135	0.356732149231724	0.723247824191997
CGCGTTGGCCGATTCATTAATGCAGCTGGCACGACAGGTTTCCCGACTGGAAAGCGAATGTAAGTTAGCTCATTCATTAGGCACCCCAGGCTTTACACTTTATGCTTCCGGCTCGTATAATGTGTGGGAATTGTGAGCGGATAACAATTT	proximal	LacI	GATTGCAAAGCCATCATAGG	8	4.78406200144354	4.64304416323757	2.0321102448838	2.77783347912619	5.11674995466322	6.08713913591321	0.4247667033309	0.598278496060916	0.723905951361358
CGCGTTGGCCGATTCATTAATGCAGCTGGCACGACAGGTTTCCCGACTGGAAAGCGAATGTAAGTTAGCTCATTCATTAGGCACCCCAGGCTTTACACTTTATGCTTCCGGCTCGTATAATGTGTGGGAATTGTGAGCGGATAACAATTT	proximal	LacI	CCTCCCCGGCCCCCGGAGCA	5	0.693342319049788	0.503462620110098	1.45150731777414	1.38891673956309	0.594970924960839	1.15945507350728	2.09349303784515	2.75872862072533	3.47285734820782
CGCGTTGGCCGATTCATTAATGCAGCTGGCACGACAGGTTTCCCGACTGGAAAGCGAATGTAAGTTAGCTCATTCATTAGGCACCCCAGGCTTTACACTTTATGCTTCCGGCTCGTATAATGTGTGGGAATTGTGAGCGGATAACAATTT	proximal	LacI	CTGAAACAGGTAGCTGAAAT	14	2.49603234857924	2.06979077156374	1.16120585421931	1.3021094433404	0.951953479937342	0.869591305130458	0.4652206750767	0.629101965874865	0.779771658014132
CGCGTTGGCCGATTCATTAATGCAGCTGGCACGACAGGTTTCCCGACTGGAAAGCGAATGTAAGTTAGCTCATTCATTAGGCACCCCAGGCTTTACACTTTATGCTTCCGGCTCGTATAATGTGTGGGAATTGTGAGCGGATAACAATTT	proximal	LacI	AGAGAACCAGTAGTAAACTC	8	0.485339623334852	0.167820873370033	0.290301463554828	0.173614592445387	0	0.14493188418841	0.598140867955757	1.034523232772	1.11540248434176
CGCGTTGGCCGATTCATTAATGCAGCTGGCACGACAGGTTTCCCGACTGGAAAGCGAATGTAAGTTAGCTCATTCATTAGGCACCCCAGGCTTTACACTTTATGCTTCCGGCTCGTATAATGTGTGGGAATTGTGAGCGGATAACAATTT	proximal	LacI	TGGGTTGAGCCGAAGACAGA	6	0.138668463809958	0.559402911233443	0.580602927109657	0.52084377733616	1.18994184992168	0.289863768376819	4.1869860756903	0.9310709094948	4.6525215304377
CGCGTTGGCCGATTCATTAATGCAGCTGGCACGACAGGTTTCCCGACTGGAAAGCGAATGTAAGTTAGCTCATTCATTAGGCACCCCAGGCTTTACACTTTATGCTTCCGGCTCGTATAATGTGTGGGAATTGTGAGCGGATAACAATTT	proximal	LacI	TATGAGAAATTATCTAAAAG	10	0.0693342319049788	0.279701455616721	0.145150731777414	0	0.475976739968671	0.434795652565229	2.09349303784515	0	2.09349303784515
CGCGTTGGCCGATTCATTAATGCAGCTGGCACGACAGGTTTCCCGACTGGAAAGCGAATGTAAGTTAGCTCATTCATTAGGCACCCCAGGCTTTACACTTTATGCTTCCGGCTCGTATAATGTGTGGGAATTGTGAGCGGATAACAATTT	proximal	LacI	CGTATCTAGTAAAGAACTAC	8	3.53604582715392	5.3143276567177	1.16120585421931	2.08337510934464	4.16479647472587	3.62329710471024	0.328391064760024	0.392029856629389	0.524405993074718
CGCGTTGGCCGATTCATTAATGCAGCTGGCACGACAGGTTTCCCGACTGGAAAGCGAATGTAAGTTAGCTCATTCATTAGGCACCCCAGGCTTTACACTTTATGCTTCCGGCTCGTATAATGTGTGGGAATTGTGAGCGGATAACAATTT	proximal	LacI	CGCACCCACAGTCGCGCTTA	5	2.77336927619915	2.62919368279718	1.74180878132897	1.73614592445387	3.3318371797807	3.62329710471024	0.628047911353545	0.660333978365106	0.958214900536098
CGCGTTGGCCGATTCATTAATGCAGCTGGCACGACAGGTTTCCCGACTGGAAAGCGAATGTAAGTTAGCTCATTCATTAGGCACCCCAGGCTTTACACTTTATGCTTCCGGCTCGTATAATGTGTGGGAATTGTGAGCGGATAACAATTT	proximal	LacI	ACGATATTCAAGGTAAAGAT	9	8.94411591574227	9.7336106554619	4.78997414865467	5.55566695825237	10.3524940943186	10.4350956615655	0.53554473061155	0.570771438770759	0.820930449996929
CGCGTTGGCCGATTCATTAATGCAGCTGGCACGACAGGTTTCCCGACTGGAAAGCGAATGTAAGTTAGCTCATTCATTAGGCACCCCAGGCTTTACACTTTATGCTTCCGGCTCGTATAATGTGTGGGAATTGTGAGCGGATAACAATTT	proximal	LacI	TTTACGACTCCCCCTGATTC	4	8.38944206050244	10.3489538578187	4.49967268509984	5.64247425447507	2.85586043981203	1.88411449444933	0.536349455976857	0.545221703758216	0.808960307855965
CGCGTTGGCCGATTCATTAATGCAGCTGGCACGACAGGTTTCCCGACTGGAAAGCGAATGTAAGTTAGCTCATTCATTAGGCACCCCAGGCTTTACACTTTATGCTTCCGGCTCGTATAATGTGTGGGAATTGTGAGCGGATAACAATTT	proximal	LacI	AACTATAAATATTCCGGTGT	7	6.10141240763814	6.43313347918459	3.62876829443536	3.9063283300212	11.8994184992168	10.5800275457539	0.594742340296918	0.607220158366174	0.898352419480005
CGCGTTGGCCGATTCATTAATGCAGCTGGCACGACAGGTTTCCCGACTGGAAAGCGAATGTAAGTTAGCTCATTCATTAGGCACCCCAGGCTTTACACTTTATGCTTCCGGCTCGTATAATGTGTGGGAATTGTGAGCGGATAACAATTT	proximal	LacI	TGTGCTCGCACGCATATTCA	5	4.36805661001367	6.3212528969379	3.33846683088053	2.08337510934464	6.6636743595614	5.50741159915957	0.764291109054579	0.329582622830018	0.929082420469588
CGCGTTGGCCGATTCATTAATGCAGCTGGCACGACAGGTTTCCCGACTGGAAAGCGAATGTAAGTTAGCTCATTCATTAGGCACCCCAGGCTTTACACTTTATGCTTCCGGCTCGTATAATGTGTGGGAATTGTGAGCGGATAACAATTT	proximal	LacI	TACAAGTCAAATCCAATACC	6	7.2107601181178	6.99253639041803	1.88695951310639	2.17018240556733	6.30669180458489	7.24659420942049	0.261686629730644	0.3103569698316	0.416865114646444
CGCGTTGGCCGATTCATTAATGCAGCTGGCACGACAGGTTTCCCGACTGGAAAGCGAATGTAAGTTAGCTCATTCATTAGGCACCCCAGGCTTTACACTTTATGCTTCCGGCTCGTATAATGTGTGGGAATTGTGAGCGGATAACAATTT	proximal	LacI	CAAGTCCCAAATGCCGATGG	10	0.416005391429873	0.111880582246689	0.145150731777414	0.0868072962226934	0	0.14493188418841	0.348915506307525	0.775892424579	0.736861718597025
CGCGTTGGCCGATTCATTAATGCAGCTGGCACGACAGGTTTCCCGACTGGAAAGCGAATGTAAGTTAGCTCATTCATTAGGCACCCCAGGCTTTACACTTTATGCTTCCGGCTCGTATAATGTGTGGGAATTGTGAGCGGATAACAATTT	proximal	LacI	AAAACAGAAAATAAGTATGT	5	2.01069272524439	1.45444756920695	0.290301463554828	0.78126566600424	1.54692440489818	1.4493188418841	0.144378830196217	0.537156293939308	0.412956977165871
CGCGTTGGCCGATTCATTAATGCAGCTGGCACGACAGGTTTCCCGACTGGAAAGCGAATGTAAGTTAGCTCATTCATTAGGCACCCCAGGCTTTACACTTTATGCTTCCGGCTCGTATAATGTGTGGGAATTGTGAGCGGATAACAATTT	proximal	LacI	CTGCCCCAAGGCCCAATAAG	7	6.93342319049788	9.50984949096852	5.66087853931916	3.99313562624389	11.3044475742559	9.85536812481186	0.816462284759609	0.419894723889812	1.02640964670451
CGCGTTGGCCGATTCATTAATGCAGCTGGCACGACAGGTTTCCCGACTGGAAAGCGAATGTAAGTTAGCTCATTCATTAGGCACCCCAGGCTTTACACTTTATGCTTCCGGCTCGTATAATGTGTGGATGCAGTGTGCAAATAGAATGTT	no_proximal	znull	TATAGGACAGACTTCAAAAG	7	3.39737736334396	2.18167135381043	2.0321102448838	3.12506266401696	2.26088951485119	3.91316087308706	0.598140867955757	1.43241678383815	1.31434925987483
CGCGTTGGCCGATTCATTAATGCAGCTGGCACGACAGGTTTCCCGACTGGAAAGCGAATGTAAGTTAGCTCATTCATTAGGCACCCCAGGCTTTACACTTTATGCTTCCGGCTCGTATAATGTGTGGATGCAGTGTGCAAATAGAATGTT	no_proximal	znull	GGGCCGAGGTTATCTAATAT	5	0.416005391429873	0.895044657973508	0.580602927109657	1.12849485089501	0.237988369984336	0.434795652565229	1.3956620252301	1.26082518994087	2.02607462020054
CGCGTTGGCCGATTCATTAATGCAGCTGGCACGACAGGTTTCCCGACTGGAAAGCGAATGTAAGTTAGCTCATTCATTAGGCACCCCAGGCTTTACACTTTATGCTTCCGGCTCGTATAATGTGTGGATGCAGTGTGCAAATAGAATGTT	no_proximal	znull	ATAATTACTAATATAAATGG	5	1.38668463809958	1.95791018931705	2.0321102448838	1.56253133200848	2.61787206982769	2.75370579957978	1.46544512649161	0.798060779566971	1.86447551627509
CGCGTTGGCCGATTCATTAATGCAGCTGGCACGACAGGTTTCCCGACTGGAAAGCGAATGTAAGTTAGCTCATTCATTAGGCACCCCAGGCTTTACACTTTATGCTTCCGGCTCGTATAATGTGTGGATGCAGTGTGCAAATAGAATGTT	no_proximal	znull	CCTTCCCACCCCCCCCTCGC	8	0.970679246669704	0.950984949096852	1.59665804955156	2.51741159045811	0.832959294945175	1.15945507350728	1.64488738687833	2.64716238974012	2.96846858174839
CGCGTTGGCCGATTCATTAATGCAGCTGGCACGACAGGTTTCCCGACTGGAAAGCGAATGTAAGTTAGCTCATTCATTAGGCACCCCAGGCTTTACACTTTATGCTTCCGGCTCGTATAATGTGTGGATGCAGTGTGCAAATAGAATGTT	no_proximal	znull	CTGACACAACGTTGATTGAA	13	6.79475472668792	6.76877522592466	7.98329024775778	9.2015733996055	7.85361620948308	8.55098116711617	1.17491956205595	1.35941482653511	1.85462697532351
CGCGTTGGCCGATTCATTAATGCAGCTGGCACGACAGGTTTCCCGACTGGAAAGCGAATGTAAGTTAGCTCATTCATTAGGCACCCCAGGCTTTACACTTTATGCTTCCGGCTCGTATAATGTGTGGATGCAGTGTGCAAATAGAATGTT	no_proximal	znull	AGATTGACCTACAAAACCAA	7	0.485339623334852	0.615343202356787	0.435452195332243	0.868072962226934	0.713965109953007	0.724659420942049	0.897211301933636	1.41071349923455	1.60256805155091
CGCGTTGGCCGATTCATTAATGCAGCTGGCACGACAGGTTTCCCGACTGGAAAGCGAATGTAAGTTAGCTCATTCATTAGGCACCCCAGGCTTTACACTTTATGCTTCCGGCTCGTATAATGTGTGGATGCAGTGTGCAAATAGAATGTT	no_proximal	znull	GGAATAAAAGTAAATACAGT	4	2.77336927619915	2.18167135381043	3.0481653673257	2.86464077534888	2.37988369984336	1.73918261026092	1.0990838448687	1.31304871851831	1.75560820412786
CGCGTTGGCCGATTCATTAATGCAGCTGGCACGACAGGTTTCCCGACTGGAAAGCGAATGTAAGTTAGCTCATTCATTAGGCACCCCAGGCTTTACACTTTATGCTTCCGGCTCGTATAATGTGTGGATGCAGTGTGCAAATAGAATGTT	no_proximal	znull	CAATTAGAGATTTTCAAGCA	10	2.56536658048422	2.46137280942715	1.74180878132897	2.6042188866808	2.02290114486685	2.60877391539137	0.678970714976806	1.05803512442591	1.20798827718976
CGCGTTGGCCGATTCATTAATGCAGCTGGCACGACAGGTTTCCCGACTGGAAAGCGAATGTAAGTTAGCTCATTCATTAGGCACCCCAGGCTTTACACTTTATGCTTCCGGCTCGTATAATGTGTGGATGCAGTGTGCAAATAGAATGTT	no_proximal	znull	CCCCTACCGCGCCGTAAAAT	9	0.138668463809958	0.167820873370033	0.435452195332243	0.607651073558854	0.237988369984336	0.14493188418841	3.14023955676773	3.620831314702	4.95065521411873
CGCGTTGGCCGATTCATTAATGCAGCTGGCACGACAGGTTTCCCGACTGGAAAGCGAATGTAAGTTAGCTCATTCATTAGGCACCCCAGGCTTTACACTTTATGCTTCCGGCTCGTATAATGTGTGGATGCAGTGTGCAAATAGAATGTT	no_proximal	znull	AACGTCTGGCATGAGTATAA	7	0.832010782859746	0.895044657973508	1.16120585421931	1.73614592445387	1.30893603491385	0.724659420942049	1.3956620252301	1.9397310614475	2.36552755595385
CGCGTTGGCCGATTCATTAATGCAGCTGGCACGACAGGTTTCCCGACTGGAAAGCGAATGTAAGTTAGCTCATTCATTAGGCACCCCAGGCTTTACACTTTATGCTTCCGGCTCGTATAATGTGTGGATGCAGTGTGCAAATAGAATGTT	no_proximal	znull	GTATGGAACACCCTGGACAC	4	6.37874933525805	8.50292425074833	8.41874244309003	8.76753691849203	9.87651735434993	9.56550435643504	1.31981082820673	1.03112019582209	1.83537092611777
CGCGTTGGCCGATTCATTAATGCAGCTGGCACGACAGGTTTCCCGACTGGAAAGCGAATGTAAGTTAGCTCATTCATTAGGCACCCCAGGCTTTACACTTTATGCTTCCGGCTCGTATAATGTGTGGATGCAGTGTGCAAATAGAATGTT	no_proximal	znull	ACTAACCAAAAGTTATAACT	13	1.80269002952945	2.18167135381043	2.61271317199346	2.25698970179003	2.37988369984336	2.60877391539137	1.4493413338928	1.034523232772	1.9666029502788
CGCGTTGGCCGATTCATTAATGCAGCTGGCACGACAGGTTTCCCGACTGGAAAGCGAATGTAAGTTAGCTCATTCATTAGGCACCCCAGGCTTTACACTTTATGCTTCCGGCTCGTATAATGTGTGGATGCAGTGTGCAAATAGAATGTT	no_proximal	znull	AATAGTCGAGATGTCATCTG	5	0.346671159524894	0.39158203786341	0.870904390664486	0.607651073558854	1.07094766492951	1.15945507350728	2.51219164541418	1.551784849158	3.28808406999318
CGCGTTGGCCGATTCATTAATGCAGCTGGCACGACAGGTTTCCCGACTGGAAAGCGAATGTAAGTTAGCTCATTCATTAGGCACCCCAGGCTTTACACTTTATGCTTCCGGCTCGTATAATGTGTGGATGCAGTGTGCAAATAGAATGTT	no_proximal	znull	AGCATATTAGGTATAATTGC	6	1.45601887000456	1.51038786033029	1.74180878132897	1.47572403578579	2.37988369984336	1.4493188418841	1.19628173591151	0.977049719840222	1.68480659583163
CGCGTTGGCCGATTCATTAATGCAGCTGGCACGACAGGTTTCCCGACTGGAAAGCGAATGTAAGTTAGCTCATTCATTAGGCACCCCAGGCTTTACACTTTATGCTTCCGGCTCGTATAATGTGTGGATGCAGTGTGCAAATAGAATGTT	no_proximal	znull	TTCAGGGGTAATTAGACGCA	10	1.52535310190953	1.56632815145364	1.74180878132897	1.73614592445387	1.30893603491385	1.59425072607251	1.14190529337008	1.10841774939857	1.69611416806937
CGCGTTGGCCGATTCATTAATGCAGCTGGCACGACAGGTTTCCCGACTGGAAAGCGAATGTAAGTTAGCTCATTCATTAGGCACCCCAGGCTTTACACTTTATGCTTCCGGCTCGTATAATGTGTGGATGCAGTGTGCAAATAGAATGTT	no_proximal	znull	AGAATCAGACTAGGCTGCTA	26	10.8854744090817	8.33510337737829	11.1766063468609	14.149589284299	9.51953479937342	12.1742782718264	1.02674499308329	1.69759013699835	1.87554006158246
CGCGTTGGCCGATTCATTAATGCAGCTGGCACGACAGGTTTCCCGACTGGAAAGCGAATGTAAGTTAGCTCATTCATTAGGCACCCCAGGCTTTACACTTTATGCTTCCGGCTCGTATAATGTGTGGATGCAGTGTGCAAATAGAATGTT	no_proximal	znull	TTCAGCAAAGGTGTTTGTAA	4	0.624008087144809	0.727223784603475	1.88695951310639	1.3021094433404	2.26088951485119	1.01452318931887	3.02393438799855	1.79052097979769	3.9191948778974
CGCGTTGGCCGATTCATTAATGCAGCTGGCACGACAGGTTTCCCGACTGGAAAGCGAATGTAAGTTAGCTCATTCATTAGGCACCCCAGGCTTTACACTTTATGCTTCCGGCTCGTATAATGTGTGGATGCAGTGTGCAAATAGAATGTT	no_proximal	znull	ACATCCTGATGTGACTAATG	13	1.04001347857468	0.950984949096852	0.870904390664486	1.64933862823117	0.832959294945175	0.869591305130458	0.83739721513806	1.73434777258835	1.70457110143224
CGCGTTGGCCGATTCATTAATGCAGCTGGCACGACAGGTTTCCCGACTGGAAAGCGAATGTAAGTTAGCTCATTCATTAGGCACCCCAGGCTTTACACTTTATGCTTCCGGCTCGTATAATGTGTGGATGCAGTGTGCAAATAGAATGTT	no_proximal	znull	TATTTATATAGTGCTTTCTT	3	0.416005391429873	0.223761164493377	0.725753658887071	0.607651073558854	0.594970924960839	0.724659420942049	1.74457753153763	2.7156234860265	3.10238927455087
CGCGTTGGCCGATTCATTAATGCAGCTGGCACGACAGGTTTCCCGACTGGAAAGCGAATGTAAGTTAGCTCATTCATTAGGCACCCCAGGCTTTACACTTTATGCTTCCGGCTCGTATAATGTGTGGATGCAGTGTGCAAATAGAATGTT	no_proximal	znull	ATTCGGAACAAAAACCGTCT	5	1.59468733381451	2.23761164493377	2.17726097666121	2.51741159045811	1.42793021990601	1.01452318931887	1.36532154642075	1.12504401563955	1.92784355424052
CGCGTTGGCCGATTCATTAATGCAGCTGGCACGACAGGTTTCCCGACTGGAAAGCGAATGTAAGTTAGCTCATTCATTAGGCACCCCAGGCTTTACACTTTATGCTTCCGGCTCGTATAATGTGTGGATGCAGTGTGCAAATAGAATGTT	no_proximal	znull	ATCTCCAACCCATGCTTTCA	6	1.87202426143443	2.29355193605711	2.61271317199346	3.29867725646235	3.3318371797807	1.15945507350728	1.3956620252301	1.43823961629278	2.11478183337649
CGCGTTGGCCGATTCATTAATGCAGCTGGCACGACAGGTTTCCCGACTGGAAAGCGAATGTAAGTTAGCTCATTCATTAGGCACCCCAGGCTTTACACTTTATGCTTCCGGCTCGTATAATGTGTGGATGCAGTGTGCAAATAGAATGTT	no_proximal	znull	AATGACGAGGTATTATCAGA	3	9.22145284336218	9.00638687085843	12.628113664635	15.1912768389713	16.4211975289192	18.8411449444933	1.36942777663555	1.68672266212826	2.21278910769968
CGCGTTGGCCGATTCATTAATGCAGCTGGCACGACAGGTTTCCCGACTGGAAAGCGAATGTAAGTTAGCTCATTCATTAGGCACCCCAGGCTTTACACTTTATGCTTCCGGCTCGTATAATGTGTGGATGCAGTGTGCAAATAGAATGTT	no_proximal	znull	TGGGCACCTATCAAGGACTA	4	4.09071968239375	4.58710387211423	3.77391902621277	8.07307854871048	4.64077321469454	4.78275217821752	0.92255625396566	1.7599511094109	1.80253180867111
CGCGTTGGCCGATTCATTAATGCAGCTGGCACGACAGGTTTCCCGACTGGAAAGCGAATGTAAGTTAGCTCATTCATTAGGCACCCCAGGCTTTACACTTTATGCTTCCGGCTCGTATAATGTGTGGATGCAGTGTGCAAATAGAATGTT	no_proximal	znull	ATAGATTCACATTGGGGTAG	20	0.762676550954767	0.727223784603475	1.30635658599673	1.21530214711771	0.832959294945175	0.869591305130458	1.71285794005512	1.67115291447785	2.54843439729405
CGCGTTGGCCGATTCATTAATGCAGCTGGCACGACAGGTTTCCCGACTGGAAAGCGAATGTAAGTTAGCTCATTCATTAGGCACCCCAGGCTTTACACTTTATGCTTCCGGCTCGTATAATGTGTGGATGCAGTGTGCAAATAGAATGTT	no_proximal	znull	GGAACTAGTTTCACTGCTGC	14	1.3173504061946	1.28662669583692	2.0321102448838	2.51741159045811	3.21284299478853	1.73918261026092	1.54257381735958	1.95659828806878	2.52087296139398
CGCGTTGGCCGATTCATTAATGCAGCTGGCACGACAGGTTTCCCGACTGGAAAGCGAATGTAAGTTAGCTCATTCATTAGGCACCCCAGGCTTTACACTTTATGCTTCCGGCTCGTATAATGTGTGGATGCAGTGTGCAAATAGAATGTT	no_proximal	znull	CAAAGCAGAGGTGTCATAAA	9	0.208002695714936	0.39158203786341	0.290301463554828	0.347229184890773	0.475976739968671	0.14493188418841	1.3956620252301	0.886734199518857	1.83902912498953
CGCGTTGGCCGATTCATTAATGCAGCTGGCACGACAGGTTTCCCGACTGGAAAGCGAATGTAAGTTAGCTCATTCATTAGGCACCCCAGGCTTTACACTTTATGCTTCCGGCTCGTATAATGTGTGGATGCAGTGTGCAAATAGAATGTT	no_proximal	znull	TTCCATTGAAACTATAAAGG	7	0.208002695714936	0.223761164493377	0.145150731777414	0.26042188866808	0.237988369984336	0	0.69783101261505	1.1638386368685	1.2797503310493
CGCGTTGGCCGATTCATTAATGCAGCTGGCACGACAGGTTTCCCGACTGGAAAGCGAATGTAAGTTAGCTCATTCATTAGGCACCCCAGGCTTTACACTTTATGCTTCCGGCTCGTATAATGTGTGGATGCAGTGTGCAAATAGAATGTT	no_proximal	znull	CCACGCTTTTAACTTCATTA	9	0.901345014764725	1.23068640471357	2.90301463554829	1.04168755467232	1.42793021990601	0.869591305130458	3.22075851976177	0.846428099540727	3.64397256953213
CGCGTTGGCCGATTCATTAATGCAGCTGGCACGACAGGTTTCCCGACTGGAAAGCGAATGTAAGTTAGCTCATTCATTAGGCACCCCAGGCTTTACACTTTATGCTTCCGGCTCGTATAATGTGTGGATGCAGTGTGCAAATAGAATGTT	no_proximal	znull	GATGCTTGATTGACACAATA	7	5.8934097119232	4.92274561885429	7.25753658887071	8.33350043737856	6.90166272954573	6.81179855685526	1.23146649285009	1.69285619908145	2.07789459239082
CGCGTTGGCCGATTCATTAATGCAGCTGGCACGACAGGTTTCCCGACTGGAAAGCGAATGTAAGTTAGCTCATTCATTAGGCACCCCAGGCTTTACACTTTATGCTTCCGGCTCGTATAATGTGTGGATGCAGTGTGCAAATAGAATGTT	no_proximal	znull	CGCCTCCTCCCCCGCGACCC	3	2.98137197191409	3.9158203786341	5.51572780754174	5.03482318091621	3.56982554976503	3.0435695679566	1.8500636148399	1.28576458930234	2.49294590949107
CGCGTTGGCCGATTCATTAATGCAGCTGGCACGACAGGTTTCCCGACTGGAAAGCGAATGTAAGTTAGCTCATTCATTAGGCACCCCAGGCTTTACACTTTATGCTTCCGGCTCGTATAATGTGTGGATGCAGTGTGCAAATAGAATGTT	no_proximal	znull	CGTTATAATGATAATATATT	3	1.66402156571949	1.62226844257698	4.0642204897676	3.38548455268504	2.73686625481986	2.31891014701456	2.44240854415268	2.08688307300559	3.48585008065547
CGCGTTGGCCGATTCATTAATGCAGCTGGCACGACAGGTTTCCCGACTGGAAAGCGAATGTAAGTTAGCTCATTCATTAGGCACCCCAGGCTTTACACTTTATGCTTCCGGCTCGTATAATGTGTGGATGCAGTGTGCAAATAGAATGTT	no_proximal	znull	AAAACAGCTGATTTGTATAA	6	3.88271698667881	4.64304416323757	7.1123858570933	8.59392232604664	7.0206569145379	7.10166232523208	1.83180640811451	1.85092409718846	2.75726845670874
CGCGTTGGCCGATTCATTAATGCAGCTGGCACGACAGGTTTCCCGACTGGAAAGCGAATGTAAGTTAGCTCATTCATTAGGCACCCCAGGCTTTACACTTTATGCTTCCGGCTCGTATAATGTGTGGATGCAGTGTGCAAATAGAATGTT	no_proximal	znull	CTGAATATCAAAAAGCGCTT	4	1.45601887000456	1.39850727808361	1.0160551224419	1.3021094433404	1.66591858989035	1.88411449444933	0.69783101261505	0.9310709094948	1.16336646736245
CGCGTTGGCCGATTCATTAATGCAGCTGGCACGACAGGTTTCCCGACTGGAAAGCGAATGTAAGTTAGCTCATTCATTAGGCACCCCAGGCTTTACACTTTATGCTTCCGGCTCGTATAATGTGTGGATGCAGTGTGCAAATAGAATGTT	no_proximal	znull	GTAGTATCTATCTCCTTACA	15	0.693342319049788	0.559402911233443	0.580602927109657	1.12849485089501	0.594970924960839	1.15945507350728	0.83739721513806	2.0173203039054	1.84605736709076
CGCGTTGGCCGATTCATTAATGCAGCTGGCACGACAGGTTTCCCGACTGGAAAGCGAATGTAAGTTAGCTCATTCATTAGGCACCCCAGGCTTTACACTTTATGCTTCCGGCTCGTATAATGTGTGGATGCAGTGTGCAAATAGAATGTT	no_proximal	znull	AAACCACGTGGTCCAAGACA	3	2.70403504429417	3.13265630290728	5.0802756122095	5.98970343936584	4.16479647472587	5.21754783078275	1.87877580319437	1.91202061771254	2.83478611205063
CGCGTTGGCCGATTCATTAATGCAGCTGGCACGACAGGTTTCCCGACTGGAAAGCGAATGTAAGTTAGCTCATTCATTAGGCACCCCAGGCTTTACACTTTATGCTTCCGGCTCGTATAATGTGTGGATGCAGTGTGCAAATAGAATGTT	no_proximal	znull	CGCCATTGAACCATTAAGTA	16	5.75474124811324	6.3212528969379	10.3057019561964	9.80922447316435	7.3776394695144	7.82632174617412	1.79081934562657	1.551784849158	2.56671177020557
CGCGTTGGCCGATTCATTAATGCAGCTGGCACGACAGGTTTCCCGACTGGAAAGCGAATGTAAGTTAGCTCATTCATTAGGCACCCCAGGCTTTACACTTTATGCTTCCGGCTCGTATAATGTGTGGATGCAGTGTGCAAATAGAATGTT	no_proximal	znull	CTCATAACTTTGCTAAAAAG	5	5.8934097119232	6.88065580817134	7.83813951598037	9.2015733996055	6.54468017456923	6.23207102010162	1.3299838122781	1.33731052041259	1.99863907248439
CGCGTTGGCCGATTCATTAATGCAGCTGGCACGACAGGTTTCCCGACTGGAAAGCGAATGTAAGTTAGCTCATTCATTAGGCACCCCAGGCTTTACACTTTATGCTTCCGGCTCGTATAATGTGTGGATGCAGTGTGCAAATAGAATGTT	no_proximal	znull	CTACCACTGCATGGATCAGA	3	0.277336927619915	0.279701455616721	0.580602927109657	0.694458369781547	0.475976739968671	0.14493188418841	2.09349303784515	2.4828557586528	3.33492091717155
CGCGTTGGCCGATTCATTAATGCAGCTGGCACGACAGGTTTCCCGACTGGAAAGCGAATGTAAGTTAGCTCATTCATTAGGCACCCCAGGCTTTACACTTTATGCTTCCGGCTCGTATAATGTGTGGATGCAGTGTGCAAATAGAATGTT	no_proximal	znull	GGTCCATTAAACTAACCAAA	13	5.82407548001822	4.75492474548426	6.24148146642881	4.94801588469352	5.83071506461622	6.08713913591321	1.0716690550874	1.04060866355301	1.5919733868639
CGCGTTGGCCGATTCATTAATGCAGCTGGCACGACAGGTTTCCCGACTGGAAAGCGAATGTAAGTTAGCTCATTCATTAGGCACCCCAGGCTTTACACTTTATGCTTCCGGCTCGTATAATGTGTGGATGCAGTGTGCAAATAGAATGTT	no_proximal	znull	CCCAATACCTATAAAAGACC	13	0.277336927619915	0.615343202356787	0.145150731777414	0.347229184890773	0.713965109953007	1.30438695769569	0.523373259461288	0.564285399693818	0.805515959308197
CGCGTTGGCCGATTCATTAATGCAGCTGGCACGACAGGTTTCCCGACTGGAAAGCGAATGTAAGTTAGCTCATTCATTAGGCACCCCAGGCTTTACACTTTATGCTTCCGGCTCGTATAATGTGTGGATGCAGTGTGCAAATAGAATGTT	no_proximal	znull	GCGTTGGAAGTAAACTTTTA	6	1.59468733381451	2.34949222718046	3.33846683088053	2.34379699801272	2.26088951485119	2.31891014701456	2.09349303784515	0.997575974458714	2.59228102507451
CGCGTTGGCCGATTCATTAATGCAGCTGGCACGACAGGTTTCCCGACTGGAAAGCGAATGTAAGTTAGCTCATTCATTAGGCACCCCAGGCTTTACACTTTATGCTTCCGGCTCGTATAATGTGTGGATGCAGTGTGCAAATAGAATGTT	no_proximal	znull	AAATAAAAAGTGCCTCTTGA	8	2.35736388476928	2.74107426504387	3.77391902621277	5.03482318091621	3.21284299478853	3.33343333633342	1.60090644070512	1.8368065561462	2.51930971877822
CGCGTTGGCCGATTCATTAATGCAGCTGGCACGACAGGTTTCCCGACTGGAAAGCGAATGTAAGTTAGCTCATTCATTAGGCACCCCAGGCTTTACACTTTATGCTTCCGGCTCGTATAATGTGTGGATGCAGTGTGCAAATAGAATGTT	no_proximal	znull	GCACAGTAAAAAAAAATCAG	3	0.208002695714936	0.223761164493377	0.290301463554828	0.173614592445387	0.475976739968671	0.14493188418841	1.3956620252301	0.775892424579	1.7836082375196
CGCGTTGGCCGATTCATTAATGCAGCTGGCACGACAGGTTTCCCGACTGGAAAGCGAATGTAAGTTAGCTCATTCATTAGGCACCCCAGGCTTTACACTTTATGCTTCCGGCTCGTATAATGTGTGGATGCAGTGTGCAAATAGAATGTT	no_proximal	znull	ACCGTCCGCAGAACCAGTAC	4	0.416005391429873	0.727223784603475	1.16120585421931	1.12849485089501	0.832959294945175	0.579727536753639	2.7913240504602	1.551784849158	3.5672164750392
CGCGTTGGCCGATTCATTAATGCAGCTGGCACGACAGGTTTCCCGACTGGAAAGCGAATGTAAGTTAGCTCATTCATTAGGCACCCCAGGCTTTACACTTTATGCTTCCGGCTCGTATAATGTGTGGATGCAGTGTGCAAATAGAATGTT	no_proximal	znull	ACTAATGTCAACTGAAAACT	4	2.2880296528643	3.13265630290728	5.80602927109657	4.16675021868928	4.87876158467888	3.33343333633342	2.53756731860018	1.33010129927829	3.20261796823933
CGCGTTGGCCGATTCATTAATGCAGCTGGCACGACAGGTTTCCCGACTGGAAAGCGAATGTAAGTTAGCTCATTCATTAGGCACCCCAGGCTTTACACTTTATGCTTCCGGCTCGTATAATGTGTGGATGCAGTGTGCAAATAGAATGTT	no_proximal	znull	CCACGCTGCATCTGTATACC	20	1.3173504061946	0.503462620110098	1.16120585421931	1.04168755467232	0.951953479937342	0.434795652565229	0.881470752776905	2.069046465544	1.91599398554891
CGCGTTGGCCGATTCATTAATGCAGCTGGCACGACAGGTTTCCCGACTGGAAAGCGAATGTAAGTTAGCTCATTCATTAGGCACCCCAGGCTTTACACTTTATGCTTCCGGCTCGTATAATGTGTGGATGCAGTGTGCAAATAGAATGTT	no_proximal	znull	TTTGCAAGGAATAAGCAAAA	11	2.6347008123892	2.85295484729056	3.48361756265794	3.38548455268504	3.09384880979636	4.63782029402911	1.32220612916536	1.18665900229729	1.91553563031401
CGCGTTGGCCGATTCATTAATGCAGCTGGCACGACAGGTTTCCCGACTGGAAAGCGAATGTAAGTTAGCTCATTCATTAGGCACCCCAGGCTTTACACTTTATGCTTCCGGCTCGTATAATGTGTGGATGCAGTGTGCAAATAGAATGTT	no_proximal	znull	CACTACGTTATCACCCTTTA	4	4.22938814620371	4.02770096088079	5.66087853931916	7.63904206759701	6.42568598957706	6.95673044104367	1.338462761901	1.89662592674867	2.28677572527533
CGCGTTGGCCGATTCATTAATGCAGCTGGCACGACAGGTTTCCCGACTGGAAAGCGAATGTAAGTTAGCTCATTCATTAGGCACCCCAGGCTTTACACTTTATGCTTCCGGCTCGTATAATGTGTGGATGCAGTGTGCAAATAGAATGTT	no_proximal	znull	ATAATAACCGAATATATACC	13	0.138668463809958	0.111880582246689	0	0	0	0.14493188418841	0	0	0
CGCGTTGGCCGATTCATTAATGCAGCTGGCACGACAGGTTTCCCGACTGGAAAGCGAATGTAAGTTAGCTCATTCATTAGGCACCCCAGGCTTTACACTTTATGCTTCCGGCTCGTATAATGTGTGGATGCAGTGTGCAAATAGAATGTT	no_proximal	znull	CCCTCTGTACTACCCAGCTA	3	3.258708899534	3.46829804964734	3.48361756265794	5.2084377733616	4.40278484471021	6.37700290429003	1.06901772145284	1.50172727337871	1.8198813581422
CGCGTTGGCCGATTCATTAATGCAGCTGGCACGACAGGTTTCCCGACTGGAAAGCGAATGTAAGTTAGCTCATTCATTAGGCACCCCAGGCTTTACACTTTATGCTTCCGGCTCGTATAATGTGTGGATGCAGTGTGCAAATAGAATGTT	no_proximal	znull	GTTTTAGATGGTGTTATACT	7	4.99206469715848	4.86680532773095	4.78997414865467	5.72928155069776	4.99775576967105	5.21754783078275	0.959517642345694	1.17721609246469	1.54812568857804
CGCGTTGGCCGATTCATTAATGCAGCTGGCACGACAGGTTTCCCGACTGGAAAGCGAATGTAAGTTAGCTCATTCATTAGGCACCCCAGGCTTTACACTTTATGCTTCCGGCTCGTATAATGTGTGGATGCAGTGTGCAAATAGAATGTT	no_proximal	znull	TATAGCGTGTACCTATCAGA	4	2.91203774000911	2.9088951384139	4.93512488043208	6.42373992047931	6.6636743595614	5.65234348334798	1.69473245920798	2.20830920841715	2.79888706341656
CGCGTTGGCCGATTCATTAATGCAGCTGGCACGACAGGTTTCCCGACTGGAAAGCGAATGTAAGTTAGCTCATTCATTAGGCACCCCAGGCTTTACACTTTATGCTTCCGGCTCGTATAATGTGTGGATGCAGTGTGCAAATAGAATGTT	no_proximal	znull	CACGAGATATAAAGTATTAA	12	2.49603234857924	1.62226844257698	3.0481653673257	3.29867725646235	2.37988369984336	3.0435695679566	1.22120427207634	2.03337325062083	2.23789089738675
CGCGTTGGCCGATTCATTAATGCAGCTGGCACGACAGGTTTCCCGACTGGAAAGCGAATGTAAGTTAGCTCATTCATTAGGCACCCCAGGCTTTACACTTTATGCTTCCGGCTCGTATAATGTGTGGATGCAGTGTGCAAATAGAATGTT	no_proximal	znull	TATAAATTAACCGGTACGAA	9	1.66402156571949	2.23761164493377	3.19331609910311	3.38548455268504	2.02290114486685	2.02904637863774	1.91903528469139	1.51299022792905	2.67553039865591
CGCGTTGGCCGATTCATTAATGCAGCTGGCACGACAGGTTTCCCGACTGGAAAGCGAATGTAAGTTAGCTCATTCATTAGGCACCCCAGGCTTTACACTTTATGCTTCCGGCTCGTATAATGTGTGGATGCAGTGTGCAAATAGAATGTT	no_proximal	znull	TAAGGAAGTCCGCCTCTGCT	10	0.554673855239831	0.78316407572682	0.725753658887071	0.78126566600424	0.832959294945175	0.724659420942049	1.30843314865322	0.997575974458714	1.80722113588258
CGCGTTGGCCGATTCATTAATGCAGCTGGCACGACAGGTTTCCCGACTGGAAAGCGAATGTAAGTTAGCTCATTCATTAGGCACCCCAGGCTTTACACTTTATGCTTCCGGCTCGTATAATGTGTGGATGCAGTGTGCAAATAGAATGTT	no_proximal	znull	CTATAACCAACTGCAATTGA	19	1.04001347857468	0.950984949096852	0.870904390664486	1.21530214711771	2.14189532985902	1.30438695769569	0.83739721513806	1.27794046401247	1.4763674471443
CGCGTTGGCCGATTCATTAATGCAGCTGGCACGACAGGTTTCCCGACTGGAAAGCGAATGTAAGTTAGCTCATTCATTAGGCACCCCAGGCTTTACACTTTATGCTTCCGGCTCGTATAATGTGTGGATGCAGTGTGCAAATAGAATGTT	no_proximal	znull	ATTCACCAAATTATACGGTT	12	1.3173504061946	1.95791018931705	1.88695951310639	2.34379699801272	1.18994184992168	3.47836522052183	1.43238997326247	1.19709116935046	2.0309355579377
CGCGTTGGCCGATTCATTAATGCAGCTGGCACGACAGGTTTCCCGACTGGAAAGCGAATGTAAGTTAGCTCATTCATTAGGCACCCCAGGCTTTACACTTTATGCTTCCGGCTCGTATAATGTGTGGATGCAGTGTGCAAATAGAATGTT	no_proximal	znull	GAACAGCCTTTTTAATTATG	7	0.970679246669704	1.51038786033029	1.0160551224419	0.954880258449627	1.78491277488252	1.59425072607251	1.04674651892258	0.632208642249555	1.36285084004735
CGCGTTGGCCGATTCATTAATGCAGCTGGCACGACAGGTTTCCCGACTGGAAAGCGAATGTAAGTTAGCTCATTCATTAGGCACCCCAGGCTTTACACTTTATGCTTCCGGCTCGTATAATGTGTGGATGCAGTGTGCAAATAGAATGTT	no_proximal	znull	CAAACGGAAGTCCGTATTCA	6	0.693342319049788	0.950984949096852	1.30635658599673	1.56253133200848	1.66591858989035	2.46384203120297	1.88414373406064	1.64306631087318	2.70567688949722
CGCGTTGGCCGATTCATTAATGCAGCTGGCACGACAGGTTTCCCGACTGGAAAGCGAATGTAAGTTAGCTCATTCATTAGGCACCCCAGGCTTTACACTTTATGCTTCCGGCTCGTATAATGTGTGGATGCAGTGTGCAAATAGAATGTT	no_proximal	znull	TGCGCCGGCTCCCCCCCCCT	9	1.38668463809958	1.11880582246689	1.30635658599673	1.3021094433404	1.42793021990601	1.30438695769569	0.942071867030318	1.1638386368685	1.52399118546457
CGCGTTGGCCGATTCATTAATGCAGCTGGCACGACAGGTTTCCCGACTGGAAAGCGAATGTAAGTTAGCTCATTCATTAGGCACCCCAGGCTTTACACTTTATGCTTCCGGCTCGTATAATGTGTGGATGCAGTGTGCAAATAGAATGTT	no_proximal	znull	CAGATCGAGATTAACACCCA	4	0.485339623334852	0.223761164493377	0.145150731777414	0.347229184890773	0	0	0.299070433977879	1.551784849158	1.07496285855688
CGCGTTGGCCGATTCATTAATGCAGCTGGCACGACAGGTTTCCCGACTGGAAAGCGAATGTAAGTTAGCTCATTCATTAGGCACCCCAGGCTTTACACTTTATGCTTCCGGCTCGTATAATGTGTGGATGCAGTGTGCAAATAGAATGTT	no_proximal	znull	CCAGCAATAGAAGACAGTAC	8	4.99206469715848	3.9158203786341	5.66087853931916	7.63904206759701	6.42568598957706	5.50741159915957	1.13397539549946	1.95081523894149	2.1093830149702
CGCGTTGGCCGATTCATTAATGCAGCTGGCACGACAGGTTTCCCGACTGGAAAGCGAATGTAAGTTAGCTCATTCATTAGGCACCCCAGGCTTTACACTTTATGCTTCCGGCTCGTATAATGTGTGGATGCAGTGTGCAAATAGAATGTT	no_proximal	znull	CTCAATAATACTCAGGGTAC	10	3.67471429096388	4.30740241649751	3.19331609910311	4.42717210735736	4.52177902970238	4.92768406240593	0.86899711004893	1.02780554944231	1.38289988477009
CGCGTTGGCCGATTCATTAATGCAGCTGGCACGACAGGTTTCCCGACTGGAAAGCGAATGTAAGTTAGCTCATTCATTAGGCACCCCAGGCTTTACACTTTATGCTTCCGGCTCGTATAATGTGTGGATGCAGTGTGCAAATAGAATGTT	no_proximal	znull	AGAACATCTGGAAACAAATT	20	0.485339623334852	0.223761164493377	1.0160551224419	0.694458369781547	0.356982554976503	0.289863768376819	2.09349303784515	3.103569698316	3.64527788700315
CGCGTTGGCCGATTCATTAATGCAGCTGGCACGACAGGTTTCCCGACTGGAAAGCGAATGTAAGTTAGCTCATTCATTAGGCACCCCAGGCTTTACACTTTATGCTTCCGGCTCGTATAATGTGTGGATGCAGTGTGCAAATAGAATGTT	no_proximal	znull	TTAGGGTATCACGGCCCCTT	4	0.208002695714936	0.447522328986754	0.145150731777414	0.347229184890773	0.118994184992168	0.724659420942049	0.69783101261505	0.775892424579	1.08577722490455
CGCGTTGGCCGATTCATTAATGCAGCTGGCACGACAGGTTTCCCGACTGGAAAGCGAATGTAAGTTAGCTCATTCATTAGGCACCCCAGGCTTTACACTTTATGCTTCCGGCTCGTATAATGTGTGGATGCAGTGTGCAAATAGAATGTT	no_proximal	znull	TTACAGCACATTGTAAATAA	8	4.5760593057286	4.30740241649751	7.40268732064813	6.85777640159278	5.11674995466322	4.92768406240593	1.61769916560762	1.59209094913613	2.41374464017568
CGCGTTGGCCGATTCATTAATGCAGCTGGCACGACAGGTTTCCCGACTGGAAAGCGAATGTAAGTTAGCTCATTCATTAGGCACCCCAGGCTTTACACTTTATGCTTCCGGCTCGTATAATGTGTGGATGCAGTGTGCAAATAGAATGTT	no_proximal	znull	CGCGAAACGGAATTAGAATC	5	0.624008087144809	0.615343202356787	1.16120585421931	0.868072962226934	0.832959294945175	0.579727536753639	1.8608827003068	1.41071349923455	2.56623944992407
CGCGTTGGCCGATTCATTAATGCAGCTGGCACGACAGGTTTCCCGACTGGAAAGCGAATGTAAGTTAGCTCATTCATTAGGCACCCCAGGCTTTACACTTTATGCTTCCGGCTCGTATAATGTGTGGATGCAGTGTGCAAATAGAATGTT	no_proximal	znull	ACCGTCTGGACTCAGATTCA	16	0.970679246669704	0.727223784603475	1.16120585421931	0.694458369781547	0	0	1.19628173591151	0.954944522558769	1.6737539971909
CGCGTTGGCCGATTCATTAATGCAGCTGGCACGACAGGTTTCCCGACTGGAAAGCGAATGTAAGTTAGCTCATTCATTAGGCACCCCAGGCTTTACACTTTATGCTTCCGGCTCGTATAATGTGTGGATGCAGTGTGCAAATAGAATGTT	no_proximal	znull	TGATGCTCCATGTGAATCGT	3	1.87202426143443	2.34949222718046	2.17726097666121	2.95144807157157	2.14189532985902	1.30438695769569	1.16305168769175	1.25620678265171	1.79115507901761
CGCGTTGGCCGATTCATTAATGCAGCTGGCACGACAGGTTTCCCGACTGGAAAGCGAATGTAAGTTAGCTCATTCATTAGGCACCCCAGGCTTTACACTTTATGCTTCCGGCTCGTATAATGTGTGGATGCAGTGTGCAAATAGAATGTT	no_proximal	znull	GCAGTGAATTAAGGAGCTTA	3	4.02138545048877	4.86680532773095	3.77391902621277	3.9063283300212	2.73686625481986	3.0435695679566	0.938462396275412	0.802647335771379	1.3397860641611
CGCGTTGGCCGATTCATTAATGCAGCTGGCACGACAGGTTTCCCGACTGGAAAGCGAATGTAAGTTAGCTCATTCATTAGGCACCCCAGGCTTTACACTTTATGCTTCCGGCTCGTATAATGTGTGGATGCAGTGTGCAAATAGAATGTT	no_proximal	znull	TATCATTAACCCTCGCGTTT	9	0.416005391429873	0.39158203786341	1.30635658599673	1.12849485089501	0.594970924960839	1.88411449444933	3.14023955676773	2.88188614843629	4.58118263098587
CGCGTTGGCCGATTCATTAATGCAGCTGGCACGACAGGTTTCCCGACTGGAAAGCGAATGTAAGTTAGCTCATTCATTAGGCACCCCAGGCTTTACACTTTATGCTTCCGGCTCGTATAATGTGTGGATGCAGTGTGCAAATAGAATGTT	no_proximal	znull	AATGTACACCTTTTCCGTGG	7	3.88271698667881	2.29355193605711	4.20937122154501	4.16675021868928	5.47373250963972	5.65234348334798	1.08413032316981	1.81672372584351	1.99249218609157
CGCGTTGGCCGATTCATTAATGCAGCTGGCACGACAGGTTTCCCGACTGGAAAGCGAATGTAAGTTAGCTCATTCATTAGGCACCCCAGGCTTTACACTTTATGCTTCCGGCTCGTATAATGTGTGGATGCAGTGTGCAAATAGAATGTT	no_proximal	znull	CATCGAGTTGGACCCCCGTT	6	2.84270350810413	3.30047717627731	3.91906975799018	4.16675021868928	2.02290114486685	2.75370579957978	1.37864175662973	1.26246902982346	2.00987627154146
CGCGTTGGCCGATTCATTAATGCAGCTGGCACGACAGGTTTCCCGACTGGAAAGCGAATGTAAGTTAGCTCATTCATTAGGCACCCCAGGCTTTACACTTTATGCTTCCGGCTCGTATAATGTGTGGATGCAGTGTGCAAATAGAATGTT	no_proximal	znull	AACCTGAAAGGCCGCGCCTC	8	0.762676550954767	1.51038786033029	1.0160551224419	1.38891673956309	2.37988369984336	1.88411449444933	1.3322228422651	0.919576206908444	1.79201094571932
CGCGTTGGCCGATTCATTAATGCAGCTGGCACGACAGGTTTCCCGACTGGAAAGCGAATGTAAGTTAGCTCATTCATTAGGCACCCCAGGCTTTACACTTTATGCTTCCGGCTCGTATAATGTGTGGATGCAGTGTGCAAATAGAATGTT	no_proximal	znull	TCACAAAACCAATTGGGCTT	6	2.08002695714936	2.18167135381043	3.48361756265794	2.43060429423541	1.78491277488252	3.0435695679566	1.67479443027612	1.11410194298523	2.23184540176874
CGCGTTGGCCGATTCATTAATGCAGCTGGCACGACAGGTTTCCCGACTGGAAAGCGAATGTAAGTTAGCTCATTCATTAGGCACCCCAGGCTTTACACTTTATGCTTCCGGCTCGTATAATGTGTGGATGCAGTGTGCAAATAGAATGTT	no_proximal	znull	TGAATGTGCGGAACGTTCAA	7	5.13073316096843	3.74799950526407	8.1284409795352	7.8126566600424	5.94970924960839	4.78275217821752	1.58426500161255	2.08448711080925	2.62650855701717
CGCGTTGGCCGATTCATTAATGCAGCTGGCACGACAGGTTTCCCGACTGGAAAGCGAATGTAAGTTAGCTCATTCATTAGGCACCCCAGGCTTTACACTTTATGCTTCCGGCTCGTATAATGTGTGGATGCAGTGTGCAAATAGAATGTT	no_proximal	znull	AATGAGTACAACAATGTGCA	10	5.75474124811324	5.09056649222433	8.56389317486744	9.80922447316435	3.92680810474154	4.92768406240593	1.488145653408	1.92694162587752	2.45161646634676
CGCGTTGGCCGATTCATTAATGCAGCTGGCACGACAGGTTTCCCGACTGGAAAGCGAATGTAAGTTAGCTCATTCATTAGGCACCCCAGGCTTTACACTTTATGCTTCCGGCTCGTATAATGTGTGGATGCAGTGTGCAAATAGAATGTT	no_proximal	znull	ACAAAAGCAGAATTTACCCT	10	1.3173504061946	1.39850727808361	1.0160551224419	1.21530214711771	0.951953479937342	0.724659420942049	0.771286908679792	0.86899951552848	1.20578666644403
CGCGTTGGCCGATTCATTAATGCAGCTGGCACGACAGGTTTCCCGACTGGAAAGCGAATGTAAGTTAGCTCATTCATTAGGCACCCCAGGCTTTACACTTTATGCTTCCGGCTCGTATAATGTGTGGATGCAGTGTGCAAATAGAATGTT	no_proximal	znull	CTCTTAATGCATAGAAGGAG	6	3.67471429096388	2.9088951384139	3.33846683088053	4.34036481113467	4.04580228973371	4.34795652565229	0.908496978687518	1.49210081649808	1.65454738693656
CGCGTTGGCCGATTCATTAATGCAGCTGGCACGACAGGTTTCCCGACTGGAAAGCGAATGTAAGTTAGCTCATTCATTAGGCACCCCAGGCTTTACACTTTATGCTTCCGGCTCGTATAATGTGTGGATGCAGTGTGCAAATAGAATGTT	no_proximal	znull	CATATTAATAGCCAAATGGA	8	3.67471429096388	3.13265630290728	5.80602927109657	5.03482318091621	5.47373250963972	5.21754783078275	1.57999474554351	1.60720573662793	2.38359761385747
CGCGTTGGCCGATTCATTAATGCAGCTGGCACGACAGGTTTCCCGACTGGAAAGCGAATGTAAGTTAGCTCATTCATTAGGCACCCCAGGCTTTACACTTTATGCTTCCGGCTCGTATAATGTGTGGATGCAGTGTGCAAATAGAATGTT	no_proximal	znull	GACGATATATACAGTCAATC	6	0.693342319049788	0.615343202356787	0.580602927109657	0.868072962226934	0.237988369984336	0.434795652565229	0.83739721513806	1.41071349923455	1.54275396475533
CGCGTTGGCCGATTCATTAATGCAGCTGGCACGACAGGTTTCCCGACTGGAAAGCGAATGTAAGTTAGCTCATTCATTAGGCACCCCAGGCTTTACACTTTATGCTTCCGGCTCGTATAATGTGTGGATGCAGTGTGCAAATAGAATGTT	no_proximal	znull	CCGATAGCGTAATCCCAAAA	5	8.04277090097754	7.94352133951488	12.628113664635	13.5419382107402	8.80556968942042	9.13070870386981	1.57011977838386	1.7047777216102	2.42250863918896
CGCGTTGGCCGATTCATTAATGCAGCTGGCACGACAGGTTTCCCGACTGGAAAGCGAATGTAAGTTAGCTCATTCATTAGGCACCCCAGGCTTTACACTTTATGCTTCCGGCTCGTATAATGTGTGGATGCAGTGTGCAAATAGAATGTT	no_proximal	znull	TTTCCTAAAAAGTCCGAGTC	7	1.94135849333941	1.84602960707036	3.77391902621277	3.38548455268504	3.92680810474154	3.0435695679566	1.94395782085621	1.83392754900491	2.86092159535867
CGCGTTGGCCGATTCATTAATGCAGCTGGCACGACAGGTTTCCCGACTGGAAAGCGAATGTAAGTTAGCTCATTCATTAGGCACCCCAGGCTTTACACTTTATGCTTCCGGCTCGTATAATGTGTGGATGCAGTGTGCAAATAGAATGTT	no_proximal	znull	AGTAGGTAGGCTATTCAAAA	9	2.98137197191409	2.18167135381043	3.19331609910311	4.42717210735736	3.80781391974937	2.60877391539137	1.0710894612231	2.02925711043738	2.08571801644179
CGCGTTGGCCGATTCATTAATGCAGCTGGCACGACAGGTTTCCCGACTGGAAAGCGAATGTAAGTTAGCTCATTCATTAGGCACCCCAGGCTTTACACTTTATGCTTCCGGCTCGTATAATGTGTGGATGCAGTGTGCAAATAGAATGTT	no_proximal	znull	TACAAGAAAATAGAACGACT	4	4.78406200144354	3.74799950526407	4.64482341687726	6.07651073558853	4.16479647472587	4.20302464146388	0.9708953218992	1.62126775285164	1.78152919832502
CGCGTTGGCCGATTCATTAATGCAGCTGGCACGACAGGTTTCCCGACTGGAAAGCGAATGTAAGTTAGCTCATTCATTAGGCACCCCAGGCTTTACACTTTATGCTTCCGGCTCGTATAATGTGTGGATGCAGTGTGCAAATAGAATGTT	no_proximal	znull	GCTACGTCTAGCATTGCAGT	6	2.2880296528643	1.9019698981937	1.74180878132897	2.95144807157157	2.9748546248042	2.75370579957978	0.761270195580055	1.551784849158	1.53716262015905
CGCGTTGGCCGATTCATTAATGCAGCTGGCACGACAGGTTTCCCGACTGGAAAGCGAATGTAAGTTAGCTCATTCATTAGGCACCCCAGGCTTTACACTTTATGCTTCCGGCTCGTATAATGTGTGGATGCAGTGTGCAAATAGAATGTT	no_proximal	znull	TGCATATCCCCCCTGCTTAC	16	4.36805661001367	3.69205921414072	6.38663219820623	7.03139099403816	6.06870343460056	7.24659420942049	1.46212212166963	1.90446322396664	2.41435373365295
CGCGTTGGCCGATTCATTAATGCAGCTGGCACGACAGGTTTCCCGACTGGAAAGCGAATGTAAGTTAGCTCATTCATTAGGCACCCCAGGCTTTACACTTTATGCTTCCGGCTCGTATAATGTGTGGATGCAGTGTGCAAATAGAATGTT	no_proximal	znull	AATTGTTGAAATTTACCAGT	7	1.04001347857468	0.895044657973508	1.59665804955156	1.12849485089501	0.951953479937342	1.30438695769569	1.53522822775311	1.26082518994087	2.16564082272355
CGCGTTGGCCGATTCATTAATGCAGCTGGCACGACAGGTTTCCCGACTGGAAAGCGAATGTAAGTTAGCTCATTCATTAGGCACCCCAGGCTTTACACTTTATGCTTCCGGCTCGTATAATGTGTGGATGCAGTGTGCAAATAGAATGTT	no_proximal	znull	CGATATTGAGCGACAATAAA	4	8.1814393647875	6.71283493480131	4.78997414865467	5.98970343936584	7.0206569145379	8.26111739873935	0.585468391939745	0.89227628826585	1.03160653607267
CGCGTTGGCCGATTCATTAATGCAGCTGGCACGACAGGTTTCCCGACTGGAAAGCGAATGTAAGTTAGCTCATTCATTAGGCACCCCAGGCTTTACACTTTATGCTTCCGGCTCGTATAATGTGTGGATGCAGTGTGCAAATAGAATGTT	no_proximal	znull	AACGAATGTATCGTATAAAA	9	2.56536658048422	3.02077572066059	3.48361756265794	3.21186996023965	3.92680810474154	3.33343333633342	1.35794142995361	1.06325998923789	1.88957142457256
CGCGTTGGCCGATTCATTAATGCAGCTGGCACGACAGGTTTCCCGACTGGAAAGCGAATGTAAGTTAGCTCATTCATTAGGCACCCCAGGCTTTACACTTTATGCTTCCGGCTCGTATAATGTGTGGATGCAGTGTGCAAATAGAATGTT	no_proximal	znull	AATAACGTTGTAACCCCACG	3	1.87202426143443	1.9019698981937	2.32241170843863	3.12506266401696	1.78491277488252	1.30438695769569	1.2405884668712	1.64306631087318	2.06212162230779
CGCGTTGGCCGATTCATTAATGCAGCTGGCACGACAGGTTTCCCGACTGGAAAGCGAATGTAAGTTAGCTCATTCATTAGGCACCCCAGGCTTTACACTTTATGCTTCCGGCTCGTATAATGTGTGGATGCAGTGTGCAAATAGAATGTT	no_proximal	znull	ACTTAGTGGTGAAGATCACA	12	1.73335579762447	1.79008931594702	2.75786390377087	2.95144807157157	3.3318371797807	1.88411449444933	1.59105470876231	1.64877140223037	2.4154404098775
CGCGTTGGCCGATTCATTAATGCAGCTGGCACGACAGGTTTCCCGACTGGAAAGCGAATGTAAGTTAGCTCATTCATTAGGCACCCCAGGCTTTACACTTTATGCTTCCGGCTCGTATAATGTGTGGATGCAGTGTGCAAATAGAATGTT	no_proximal	znull	TTACGTATCTGAAATTTAGC	15	0.208002695714936	0.279701455616721	0	0.434036481113467	0.118994184992168	0	0	1.551784849158	0.775892424579
CGCGTTGGCCGATTCATTAATGCAGCTGGCACGACAGGTTTCCCGACTGGAAAGCGAATGTAAGTTAGCTCATTCATTAGGCACCCCAGGCTTTACACTTTATGCTTCCGGCTCGTATAATGTGTGGATGCAGTGTGCAAATAGAATGTT	no_proximal	znull	AACTCTAGAATACCCATTGC	4	2.84270350810413	2.46137280942715	1.88695951310639	4.25355751491197	3.45083136477287	3.47836522052183	0.663790475414316	1.72812403656232	1.52785249369547
CGCGTTGGCCGATTCATTAATGCAGCTGGCACGACAGGTTTCCCGACTGGAAAGCGAATGTAAGTTAGCTCATTCATTAGGCACCCCAGGCTTTACACTTTATGCTTCCGGCTCGTATAATGTGTGGATGCAGTGTGCAAATAGAATGTT	no_proximal	znull	TACATGATGACAGCAGCACA	15	5.54673855239831	3.9158203786341	7.1123858570933	6.68416180914739	6.54468017456923	7.10166232523208	1.28226448568015	1.7069633340738	2.13574615271705
CGCGTTGGCCGATTCATTAATGCAGCTGGCACGACAGGTTTCCCGACTGGAAAGCGAATGTAAGTTAGCTCATTCATTAGGCACCCCAGGCTTTACACTTTATGCTTCCGGCTCGTATAATGTGTGGATGCAGTGTGCAAATAGAATGTT	no_proximal	znull	AGACCTCGGTTGCTACCATA	3	0.0693342319049788	0.167820873370033	0.145150731777414	0	0.237988369984336	0.289863768376819	2.09349303784515	0	2.09349303784515
CGCGTTGGCCGATTCATTAATGCAGCTGGCACGACAGGTTTCCCGACTGGAAAGCGAATGTAAGTTAGCTCATTCATTAGGCACCCCAGGCTTTACACTTTATGCTTCCGGCTCGTATAATGTGTGGATGCAGTGTGCAAATAGAATGTT	no_proximal	znull	TGTCGTGATAAATTGTTGTA	8	1.87202426143443	0.615343202356787	1.16120585421931	1.47572403578579	0.594970924960839	1.88411449444933	0.6202942334356	2.39821294869873	1.81940070778496
CGCGTTGGCCGATTCATTAATGCAGCTGGCACGACAGGTTTCCCGACTGGAAAGCGAATGTAAGTTAGCTCATTCATTAGGCACCCCAGGCTTTACACTTTATGCTTCCGGCTCGTATAATGTGTGGATGCAGTGTGCAAATAGAATGTT	no_proximal	znull	TCTTCATACGGTCATATTTT	11	2.70403504429417	2.51731310055049	3.91906975799018	2.43060429423541	2.14189532985902	1.88411449444933	1.4493413338928	0.965555017253866	1.93211884251973
CGCGTTGGCCGATTCATTAATGCAGCTGGCACGACAGGTTTCCCGACTGGAAAGCGAATGTAAGTTAGCTCATTCATTAGGCACCCCAGGCTTTACACTTTATGCTTCCGGCTCGTATAATGTGTGGATGCAGTGTGCAAATAGAATGTT	no_proximal	znull	CGATCATACCTCTGTCATGG	4	1.52535310190953	1.06286553134354	1.30635658599673	1.04168755467232	0.594970924960839	0.434795652565229	0.856428970027561	0.980074641573474	1.3464662908143
CGCGTTGGCCGATTCATTAATGCAGCTGGCACGACAGGTTTCCCGACTGGAAAGCGAATGTAAGTTAGCTCATTCATTAGGCACCCCAGGCTTTACACTTTATGCTTCCGGCTCGTATAATGTGTGGATGCAGTGTGCAAATAGAATGTT	no_proximal	znull	TCAGATAGGACCAATTTTAA	8	1.94135849333941	1.51038786033029	2.61271317199346	2.25698970179003	1.90390695987468	3.18850145214501	1.34581695290045	1.49431133622622	2.09297262101356
CGCGTTGGCCGATTCATTAATGCAGCTGGCACGACAGGTTTCCCGACTGGAAAGCGAATGTAAGTTAGCTCATTCATTAGGCACCCCAGGCTTTACACTTTATGCTTCCGGCTCGTATAATGTGTGGATGCAGTGTGCAAATAGAATGTT	no_proximal	znull	CAATCATATTATGTGCTGAA	5	2.01069272524439	2.74107426504387	2.61271317199346	3.38548455268504	3.56982554976503	3.62329710471024	1.29940947176596	1.23509406361555	1.91695650357373
CGCGTTGGCCGATTCATTAATGCAGCTGGCACGACAGGTTTCCCGACTGGAAAGCGAATGTAAGTTAGCTCATTCATTAGGCACCCCAGGCTTTACACTTTATGCTTCCGGCTCGTATAATGTGTGGATGCAGTGTGCAAATAGAATGTT	no_proximal	znull	CGAATATCGTCACTTCTGTA	9	1.04001347857468	1.11880582246689	1.30635658599673	1.73614592445387	0.594970924960839	1.73918261026092	1.25609582270709	1.551784849158	2.03198824728609
CGCGTTGGCCGATTCATTAATGCAGCTGGCACGACAGGTTTCCCGACTGGAAAGCGAATGTAAGTTAGCTCATTCATTAGGCACCCCAGGCTTTACACTTTATGCTTCCGGCTCGTATAATGTGTGGATGCAGTGTGCAAATAGAATGTT	no_proximal	znull	ATGAACCTCTACCACGGGCT	8	0.624008087144809	0.950984949096852	0.145150731777414	1.12849485089501	1.07094766492951	0.579727536753639	0.23261033753835	1.18665900229729	0.825939838686997
CGCGTTGGCCGATTCATTAATGCAGCTGGCACGACAGGTTTCCCGACTGGAAAGCGAATGTAAGTTAGCTCATTCATTAGGCACCCCAGGCTTTACACTTTATGCTTCCGGCTCGTATAATGTGTGGATGCAGTGTGCAAATAGAATGTT	no_proximal	znull	TAATAGCACGCAAAAATATA	8	1.38668463809958	0.839104366850164	1.16120585421931	1.82295322067656	2.02290114486685	1.59425072607251	0.83739721513806	2.1724987888212	1.92364660954866
CGCGTTGGCCGATTCATTAATGCAGCTGGCACGACAGGTTTCCCGACTGGAAAGCGAATGTAAGTTAGCTCATTCATTAGGCACCCCAGGCTTTACACTTTATGCTTCCGGCTCGTATAATGTGTGGATGCAGTGTGCAAATAGAATGTT	no_proximal	znull	CCGCTATAAACGATAATGGA	8	3.18937466762903	3.18859659403062	3.77391902621277	3.29867725646235	4.40278484471021	3.91316087308706	1.18327867356465	1.034523232772	1.70054028995065
CGCGTTGGCCGATTCATTAATGCAGCTGGCACGACAGGTTTCCCGACTGGAAAGCGAATGTAAGTTAGCTCATTCATTAGGCACCCCAGGCTTTACACTTTATGCTTCCGGCTCGTATAATGTGTGGATGCAGTGTGCAAATAGAATGTT	no_proximal	znull	AATTACCCTCCTGAGTATAC	3	5.13073316096843	6.20937231469121	9.28964683375451	7.20500558648355	8.80556968942042	8.9857768196814	1.81058857327148	1.16034362594697	2.39076038624497
CGCGTTGGCCGATTCATTAATGCAGCTGGCACGACAGGTTTCCCGACTGGAAAGCGAATGTAAGTTAGCTCATTCATTAGGCACCCCAGGCTTTACACTTTATGCTTCCGGCTCGTATAATGTGTGGATGCAGTGTGCAAATAGAATGTT	no_proximal	znull	CAAGGTCTGAAAAAACCAGC	7	4.50672507382362	4.19552183425082	4.64482341687726	4.94801588469352	4.64077321469454	3.76822898889865	1.03064272632377	1.17935648536008	1.62032096900381
CGCGTTGGCCGATTCATTAATGCAGCTGGCACGACAGGTTTCCCGACTGGAAAGCGAATGTAAGTTAGCTCATTCATTAGGCACCCCAGGCTTTACACTTTATGCTTCCGGCTCGTATAATGTGTGGATGCAGTGTGCAAATAGAATGTT	no_proximal	znull	CGCTGTAAGTCTTATGGATT	3	0.346671159524894	0.167820873370033	0.145150731777414	0.0868072962226934	0.356982554976503	0.434795652565229	0.41869860756903	0.517261616386	0.67732941576203
CGCGTTGGCCGATTCATTAATGCAGCTGGCACGACAGGTTTCCCGACTGGAAAGCGAATGTAAGTTAGCTCATTCATTAGGCACCCCAGGCTTTACACTTTATGCTTCCGGCTCGTATAATGTGTGGATGCAGTGTGCAAATAGAATGTT	no_proximal	znull	AAATCAGGTCAACGTAGCCC	7	0.416005391429873	0.447522328986754	0.290301463554828	0.434036481113467	1.07094766492951	0.434795652565229	0.69783101261505	0.96986553072375	1.18276377797692
CGCGTTGGCCGATTCATTAATGCAGCTGGCACGACAGGTTTCCCGACTGGAAAGCGAATGTAAGTTAGCTCATTCATTAGGCACCCCAGGCTTTACACTTTATGCTTCCGGCTCGTATAATGTGTGGATGCAGTGTGCAAATAGAATGTT	no_proximal	znull	ACACTATACTATCTAAGTCA	7	2.08002695714936	2.74107426504387	1.59665804955156	2.43060429423541	2.61787206982769	2.46384203120297	0.767614113876555	0.886734199518857	1.21098121363598
CGCGTTGGCCGATTCATTAATGCAGCTGGCACGACAGGTTTCCCGACTGGAAAGCGAATGTAAGTTAGCTCATTCATTAGGCACCCCAGGCTTTACACTTTATGCTTCCGGCTCGTATAATGTGTGGATGCAGTGTGCAAATAGAATGTT	no_proximal	znull	AATGACAAAGACTTCAATAA	9	3.258708899534	3.35641746740066	5.51572780754174	6.25012532803392	6.42568598957706	5.9422072517248	1.69261139230033	1.8621418189896	2.62368230179513
CGCGTTGGCCGATTCATTAATGCAGCTGGCACGACAGGTTTCCCGACTGGAAAGCGAATGTAAGTTAGCTCATTCATTAGGCACCCCAGGCTTTACACTTTATGCTTCCGGCTCGTATAATGTGTGGATGCAGTGTGCAAATAGAATGTT	no_proximal	znull	CTAATTTTGGGGCTTATGAG	8	6.30941510335307	4.81086503660761	4.64482341687726	5.98970343936584	4.64077321469454	6.37700290429003	0.736173375945547	1.24503668130119	1.35869171659614
CGCGTTGGCCGATTCATTAATGCAGCTGGCACGACAGGTTTCCCGACTGGAAAGCGAATGTAAGTTAGCTCATTCATTAGGCACCCCAGGCTTTACACTTTATGCTTCCGGCTCGTATAATGTGTGGATGCAGTGTGCAAATAGAATGTT	no_proximal	znull	CCTAGATTGCAATAGAATTC	6	0.485339623334852	0.727223784603475	0.290301463554828	0.868072962226934	0.594970924960839	0.579727536753639	0.598140867955757	1.19368065319846	1.19498119455499
CGCGTTGGCCGATTCATTAATGCAGCTGGCACGACAGGTTTCCCGACTGGAAAGCGAATGTAAGTTAGCTCATTCATTAGGCACCCCAGGCTTTACACTTTATGCTTCCGGCTCGTATAATGTGTGGATGCAGTGTGCAAATAGAATGTT	no_proximal	znull	AGTAGATCGCAACCAGTACA	8	0.416005391429873	0.671283493480131	0.725753658887071	0.694458369781547	0.475976739968671	0.14493188418841	1.74457753153763	1.034523232772	2.26183914792363
CGCGTTGGCCGATTCATTAATGCAGCTGGCACGACAGGTTTCCCGACTGGAAAGCGAATGTAAGTTAGCTCATTCATTAGGCACCCCAGGCTTTACACTTTATGCTTCCGGCTCGTATAATGTGTGGATGCAGTGTGCAAATAGAATGTT	no_proximal	znull	TGGTTCCATGACTTAGTGTC	4	1.73335579762447	1.51038786033029	3.0481653673257	3.12506266401696	1.66591858989035	3.91316087308706	1.75853415178993	2.069046465544	2.79305738456193
CGCGTTGGCCGATTCATTAATGCAGCTGGCACGACAGGTTTCCCGACTGGAAAGCGAATGTAAGTTAGCTCATTCATTAGGCACCCCAGGCTTTACACTTTATGCTTCCGGCTCGTATAATGTGTGGATGCAGTGTGCAAATAGAATGTT	no_proximal	znull	AACCATCCCCCATAGAGAAT	20	0.624008087144809	0.447522328986754	1.45150731777414	0.434036481113467	0.594970924960839	0.289863768376819	2.3261033753835	0.96986553072375	2.81103614074538
CGCGTTGGCCGATTCATTAATGCAGCTGGCACGACAGGTTTCCCGACTGGAAAGCGAATGTAAGTTAGCTCATTCATTAGGCACCCCAGGCTTTACACTTTATGCTTCCGGCTCGTATAATGTGTGGATGCAGTGTGCAAATAGAATGTT	no_proximal	znull	CTGACTTGAACACGGTACTA	4	1.17868194238464	1.17474611359023	1.59665804955156	1.12849485089501	1.42793021990601	1.59425072607251	1.3546131421351	0.960628716145428	1.83492750020781
CGCGTTGGCCGATTCATTAATGCAGCTGGCACGACAGGTTTCCCGACTGGAAAGCGAATGTAAGTTAGCTCATTCATTAGGCACCCCAGGCTTTACACTTTATGCTTCCGGCTCGTATAATGTGTGGATGCAGTGTGCAAATAGAATGTT	no_proximal	znull	CGTCGGTGATATGTAACCGC	12	3.39737736334396	2.68513397392052	4.64482341687726	3.21186996023965	3.80781391974937	4.78275217821752	1.36717912675602	1.19616748789262	1.96526287070233
CGCGTTGGCCGATTCATTAATGCAGCTGGCACGACAGGTTTCCCGACTGGAAAGCGAATGTAAGTTAGCTCATTCATTAGGCACCCCAGGCTTTACACTTTATGCTTCCGGCTCGTATAATGTGTGGATGCAGTGTGCAAATAGAATGTT	no_proximal	znull	CCGATTAGGCCATGGTAGAT	6	0.901345014764725	1.23068640471357	1.74180878132897	0.868072962226934	1.54692440489818	1.30438695769569	1.93245511185706	0.705356749617273	2.2851334866657
CGCGTTGGCCGATTCATTAATGCAGCTGGCACGACAGGTTTCCCGACTGGAAAGCGAATGTAAGTTAGCTCATTCATTAGGCACCCCAGGCTTTACACTTTATGCTTCCGGCTCGTATAATGTGTGGATGCAGTGTGCAAATAGAATGTT	no_proximal	znull	AATACTCCTTATTTCAAACT	8	0.346671159524894	0.559402911233443	0.725753658887071	0.26042188866808	0.237988369984336	0.434795652565229	2.09349303784515	0.4655354547474	2.32626076521885
CGCGTTGGCCGATTCATTAATGCAGCTGGCACGACAGGTTTCCCGACTGGAAAGCGAATGTAAGTTAGCTCATTCATTAGGCACCCCAGGCTTTACACTTTATGCTTCCGGCTCGTATAATGTGTGGATGCAGTGTGCAAATAGAATGTT	no_proximal	znull	TTTAGTAACTAGCTATATTT	9	1.52535310190953	1.11880582246689	1.59665804955156	3.12506266401696	0.832959294945175	1.30438695769569	1.04674651892258	2.7932127284844	2.44335288316478
CGCGTTGGCCGATTCATTAATGCAGCTGGCACGACAGGTTTCCCGACTGGAAAGCGAATGTAAGTTAGCTCATTCATTAGGCACCCCAGGCTTTACACTTTATGCTTCCGGCTCGTATAATGTGTGGATGCAGTGTGCAAATAGAATGTT	no_proximal	znull	CAACCCGTCCGTAAAGCTTC	12	1.38668463809958	1.79008931594702	1.88695951310639	2.95144807157157	2.02290114486685	2.60877391539137	1.36077047459935	1.64877140223037	2.18515617571454
CGCGTTGGCCGATTCATTAATGCAGCTGGCACGACAGGTTTCCCGACTGGAAAGCGAATGTAAGTTAGCTCATTCATTAGGCACCCCAGGCTTTACACTTTATGCTTCCGGCTCGTATAATGTGTGGATGCAGTGTGCAAATAGAATGTT	no_proximal	znull	AGCAGCTGCCGAACAGACTG	14	1.73335579762447	1.62226844257698	2.32241170843863	2.51741159045811	1.90390695987468	1.88411449444933	1.3398355442209	1.551784849158	2.1157279687999
CGCGTTGGCCGATTCATTAATGCAGCTGGCACGACAGGTTTCCCGACTGGAAAGCGAATGTAAGTTAGCTCATTCATTAGGCACCCCAGGCTTTACACTTTATGCTTCCGGCTCGTATAATGTGTGGATGCAGTGTGCAAATAGAATGTT	no_proximal	znull	TTTCAATAATTGGCGGGGAG	13	1.59468733381451	1.67820873370033	2.0321102448838	2.43060429423541	2.02290114486685	2.17397826282615	1.2743001099927	1.4483325258808	1.9984663729331
CGCGTTGGCCGATTCATTAATGCAGCTGGCACGACAGGTTTCCCGACTGGAAAGCGAATGTAAGTTAGCTCATTCATTAGGCACCCCAGGCTTTACACTTTATGCTTCCGGCTCGTATAATGTGTGGATGCAGTGTGCAAATAGAATGTT	no_proximal	znull	ACATAAATATTTAATAAATC	9	1.10934771047966	1.17474611359023	2.0321102448838	1.99656781312195	2.14189532985902	2.31891014701456	1.83180640811451	1.69957388241114	2.68159334932008
CGCGTTGGCCGATTCATTAATGCAGCTGGCACGACAGGTTTCCCGACTGGAAAGCGAATGTAAGTTAGCTCATTCATTAGGCACCCCAGGCTTTACACTTTATGCTTCCGGCTCGTATAATGTGTGGATGCAGTGTGCAAATAGAATGTT	no_proximal	znull	CTTAATAAGTGCAGAAATTC	5	1.94135849333941	2.23761164493377	2.0321102448838	4.07994292246659	2.85586043981203	3.62329710471024	1.04674651892258	1.82334719776065	1.9584201178029
CGCGTTGGCCGATTCATTAATGCAGCTGGCACGACAGGTTTCCCGACTGGAAAGCGAATGTAAGTTAGCTCATTCATTAGGCACCCCAGGCTTTACACTTTATGCTTCCGGCTCGTATAATGTGTGGATGCAGTGTGCAAATAGAATGTT	no_proximal	znull	ACCCTTAAGGCCCGCCCGTC	7	3.18937466762903	3.13265630290728	4.93512488043208	6.42373992047931	1.30893603491385	1.30438695769569	1.54736441927685	2.05057283638736	2.57265083747053
CGCGTTGGCCGATTCATTAATGCAGCTGGCACGACAGGTTTCCCGACTGGAAAGCGAATGTAAGTTAGCTCATTCATTAGGCACCCCAGGCTTTACACTTTATGCTTCCGGCTCGTATAATGTGTGGATGCAGTGTGCAAATAGAATGTT	no_proximal	znull	ACGATGAAGCACAGCTAAAC	5	1.73335579762447	1.34256698696026	1.88695951310639	1.38891673956309	0.832959294945175	0.579727536753639	1.08861637967948	1.034523232772	1.60587799606548
CGCGTTGGCCGATTCATTAATGCAGCTGGCACGACAGGTTTCCCGACTGGAAAGCGAATGTAAGTTAGCTCATTCATTAGGCACCCCAGGCTTTACACTTTATGCTTCCGGCTCGTATAATGTGTGGATGCAGTGTGCAAATAGAATGTT	no_proximal	znull	ACCCGGCTTCGTCCACTTGT	5	2.35736388476928	2.62919368279718	4.0642204897676	3.12506266401696	2.49887788483552	2.60877391539137	1.72405308999012	1.18860116105719	2.31835367051872
CGCGTTGGCCGATTCATTAATGCAGCTGGCACGACAGGTTTCCCGACTGGAAAGCGAATGTAAGTTAGCTCATTCATTAGGCACCCCAGGCTTTACACTTTATGCTTCCGGCTCGTATAATGTGTGGATGCAGTGTGCAAATAGAATGTT	no_proximal	znull	AGCAATATTAGTTCAATACT	4	4.29872237810869	4.13958154312748	5.51572780754174	6.16331803181123	4.40278484471021	5.36247971497116	1.28310863609864	1.48887465257051	2.0275459623839
CGCGTTGGCCGATTCATTAATGCAGCTGGCACGACAGGTTTCCCGACTGGAAAGCGAATGTAAGTTAGCTCATTCATTAGGCACCCCAGGCTTTACACTTTATGCTTCCGGCTCGTATAATGTGTGGATGCAGTGTGCAAATAGAATGTT	no_proximal	znull	CCACTGTCTCCTTACTCCAC	7	1.80269002952945	1.45444756920695	1.45150731777414	2.25698970179003	1.30893603491385	0.579727536753639	0.805189629940442	1.551784849158	1.58108205451944
CGCGTTGGCCGATTCATTAATGCAGCTGGCACGACAGGTTTCCCGACTGGAAAGCGAATGTAAGTTAGCTCATTCATTAGGCACCCCAGGCTTTACACTTTATGCTTCCGGCTCGTATAATGTGTGGATGCAGTGTGCAAATAGAATGTT	no_proximal	znull	GTACAGTGCTACTCTAGAAA	9	1.24801617428962	1.39850727808361	2.17726097666121	2.08337510934464	1.42793021990601	2.75370579957978	1.74457753153763	1.48971345519168	2.48943425913347
CGCGTTGGCCGATTCATTAATGCAGCTGGCACGACAGGTTTCCCGACTGGAAAGCGAATGTAAGTTAGCTCATTCATTAGGCACCCCAGGCTTTACACTTTATGCTTCCGGCTCGTATAATGTGTGGATGCAGTGTGCAAATAGAATGTT	no_proximal	znull	CTACTAATAAAAATCCAGAC	7	3.05070620381907	3.85988008751075	5.0802756122095	6.68416180914739	5.23574413965538	3.76822898889865	1.66527855283137	1.73170193311835	2.53112951939054
CGCGTTGGCCGATTCATTAATGCAGCTGGCACGACAGGTTTCCCGACTGGAAAGCGAATGTAAGTTAGCTCATTCATTAGGCACCCCAGGCTTTACACTTTATGCTTCCGGCTCGTATAATGTGTGGATGCAGTGTGCAAATAGAATGTT	no_proximal	znull	TGCCTTATCACAAGAACTTA	9	2.6347008123892	2.46137280942715	1.16120585421931	3.12506266401696	2.61787206982769	1.88411449444933	0.440735376388453	1.26964214931109	1.075556451044
CGCGTTGGCCGATTCATTAATGCAGCTGGCACGACAGGTTTCCCGACTGGAAAGCGAATGTAAGTTAGCTCATTCATTAGGCACCCCAGGCTTTACACTTTATGCTTCCGGCTCGTATAATGTGTGGATGCAGTGTGCAAATAGAATGTT	no_proximal	znull	CACGTTCTAAGTCTCGCAAT	7	0.138668463809958	0.223761164493377	0.290301463554828	0	0.237988369984336	0.14493188418841	2.09349303784515	0	2.09349303784515
CGCGTTGGCCGATTCATTAATGCAGCTGGCACGACAGGTTTCCCGACTGGAAAGCGAATGTAAGTTAGCTCATTCATTAGGCACCCCAGGCTTTACACTTTATGCTTCCGGCTCGTATAATGTGTGGATGCAGTGTGCAAATAGAATGTT	no_proximal	znull	CACCATTACAAAAAGATGGC	3	5.13073316096843	4.92274561885429	5.95118000287398	5.72928155069776	4.75976739968671	5.50741159915957	1.15990830475204	1.1638386368685	1.74182762318629
CGCGTTGGCCGATTCATTAATGCAGCTGGCACGACAGGTTTCCCGACTGGAAAGCGAATGTAAGTTAGCTCATTCATTAGGCACCCCAGGCTTTACACTTTATGCTTCCGGCTCGTATAATGTGTGGATGCAGTGTGCAAATAGAATGTT	no_proximal	znull	TTGGTTAAAAACTTCAATCT	5	0.138668463809958	0.111880582246689	0.435452195332243	0.347229184890773	0	0.14493188418841	3.14023955676773	3.103569698316	4.69202440592573
CGCGTTGGCCGATTCATTAATGCAGCTGGCACGACAGGTTTCCCGACTGGAAAGCGAATGTAAGTTAGCTCATTCATTAGGCACCCCAGGCTTTACACTTTATGCTTCCGGCTCGTATAATGTGTGGATGCAGTGTGCAAATAGAATGTT	no_proximal	znull	CGAAAGATTACAAAGGACGT	10	1.94135849333941	2.57325339167384	2.32241170843863	1.99656781312195	2.49887788483552	2.89863768376819	1.19628173591151	0.775892424579	1.58422794820101
CGCGTTGGCCGATTCATTAATGCAGCTGGCACGACAGGTTTCCCGACTGGAAAGCGAATGTAAGTTAGCTCATTCATTAGGCACCCCAGGCTTTACACTTTATGCTTCCGGCTCGTATAATGTGTGGATGCAGTGTGCAAATAGAATGTT	no_proximal	znull	AGATTCACAGATCCATTCCC	16	2.21869542095932	2.4054325183038	2.61271317199346	3.12506266401696	1.78491277488252	1.73918261026092	1.1775898337879	1.29916871092298	1.82717418924939
CGCGTTGGCCGATTCATTAATGCAGCTGGCACGACAGGTTTCCCGACTGGAAAGCGAATGTAAGTTAGCTCATTCATTAGGCACCCCAGGCTTTACACTTTATGCTTCCGGCTCGTATAATGTGTGGATGCAGTGTGCAAATAGAATGTT	no_proximal	znull	CTCCCTGCCAAACACCGACC	10	4.02138545048877	4.36334270762085	5.51572780754174	6.85777640159278	6.18769761959273	4.78275217821752	1.37159888686406	1.57167952671131	2.15743865021972
CGCGTTGGCCGATTCATTAATGCAGCTGGCACGACAGGTTTCCCGACTGGAAAGCGAATGTAAGTTAGCTCATTCATTAGGCACCCCAGGCTTTACACTTTATGCTTCCGGCTCGTATAATGTGTGGATGCAGTGTGCAAATAGAATGTT	no_proximal	znull	CACAAAATAGATGACCTATA	3	2.08002695714936	1.84602960707036	1.74180878132897	3.03825536779427	2.61787206982769	2.46384203120297	0.83739721513806	1.64583241577364	1.66031342302488
CGCGTTGGCCGATTCATTAATGCAGCTGGCACGACAGGTTTCCCGACTGGAAAGCGAATGTAAGTTAGCTCATTCATTAGGCACCCCAGGCTTTACACTTTATGCTTCCGGCTCGTATAATGTGTGGATGCAGTGTGCAAATAGAATGTT	no_proximal	znull	ACAAGTGGTTACAACATGGT	4	4.09071968239375	3.412357758524	4.78997414865467	5.72928155069776	4.16479647472587	3.62329710471024	1.17093678387949	1.67898032859718	2.01042694817808
CGCGTTGGCCGATTCATTAATGCAGCTGGCACGACAGGTTTCCCGACTGGAAAGCGAATGTAAGTTAGCTCATTCATTAGGCACCCCAGGCTTTACACTTTATGCTTCCGGCTCGTATAATGTGTGGATGCAGTGTGCAAATAGAATGTT	no_proximal	znull	CTTAGGCCACAAAGCCTGGA	4	0.762676550954767	0.447522328986754	1.0160551224419	0.78126566600424	0.594970924960839	0.289863768376819	1.3322228422651	1.74575795530275	2.20510181991647
CGCGTTGGCCGATTCATTAATGCAGCTGGCACGACAGGTTTCCCGACTGGAAAGCGAATGTAAGTTAGCTCATTCATTAGGCACCCCAGGCTTTACACTTTATGCTTCCGGCTCGTATAATGTGTGGATGCAGTGTGCAAATAGAATGTT	no_proximal	znull	GTTGGGGTATCCAATATGTA	3	2.35736388476928	3.02077572066059	3.62876829443536	4.68759399602544	2.26088951485119	3.62329710471024	1.53933311606261	1.551784849158	2.31522554064161
CGCGTTGGCCGATTCATTAATGCAGCTGGCACGACAGGTTTCCCGACTGGAAAGCGAATGTAAGTTAGCTCATTCATTAGGCACCCCAGGCTTTACACTTTATGCTTCCGGCTCGTATAATGTGTGGATGCAGTGTGCAAATAGAATGTT	no_proximal	znull	CCCTAACCGACCCTCGATAA	16	1.73335579762447	1.9019698981937	1.88695951310639	3.9063283300212	2.26088951485119	2.46384203120297	1.08861637967948	2.05383288859147	2.11553282397521
CGCGTTGGCCGATTCATTAATGCAGCTGGCACGACAGGTTTCCCGACTGGAAAGCGAATGTAAGTTAGCTCATTCATTAGGCACCCCAGGCTTTACACTTTATGCTTCCGGCTCGTATAATGTGTGGATGCAGTGTGCAAATAGAATGTT	no_proximal	znull	TAAAATAGATTTTAGATCTT	13	9.1521186114572	7.8316407572682	11.6120585421931	12.5870579522905	8.80556968942042	9.42057247224663	1.26878365930009	1.60720573662793	2.07238652761406
CGCGTTGGCCGATTCATTAATGCAGCTGGCACGACAGGTTTCCCGACTGGAAAGCGAATGTAAGTTAGCTCATTCATTAGGCACCCCAGGCTTTACACTTTATGCTTCCGGCTCGTATAATGTGTGGATGCAGTGTGCAAATAGAATGTT	no_proximal	znull	TGAGAGGCGAGGAGAATGAA	19	3.6053800590589	2.18167135381043	4.0642204897676	4.25355751491197	4.04580228973371	5.07261594659434	1.12726548191662	1.94967840022415	2.1021046820287
CGCGTTGGCCGATTCATTAATGCAGCTGGCACGACAGGTTTCCCGACTGGAAAGCGAATGTAAGTTAGCTCATTCATTAGGCACCCCAGGCTTTACACTTTATGCTTCCGGCTCGTATAATGTGTGGATGCAGTGTGCAAATAGAATGTT	no_proximal	znull	GGCGAGTGTGGCTGCTTTCA	15	0.970679246669704	1.17474611359023	2.0321102448838	1.99656781312195	2.85586043981203	1.88411449444933	2.09349303784515	1.69957388241114	2.94327997905072
CGCGTTGGCCGATTCATTAATGCAGCTGGCACGACAGGTTTCCCGACTGGAAAGCGAATGTAAGTTAGCTCATTCATTAGGCACCCCAGGCTTTACACTTTATGCTTCCGGCTCGTATAATGTGTGGATGCAGTGTGCAAATAGAATGTT	no_proximal	znull	CCGTGCGTTAGAGCGCTCAT	7	2.01069272524439	2.01385048044039	4.64482341687726	2.51741159045811	3.80781391974937	2.60877391539137	2.31006128313948	1.25004890626617	2.93508573627256
CGCGTTGGCCGATTCATTAATGCAGCTGGCACGACAGGTTTCCCGACTGGAAAGCGAATGTAAGTTAGCTCATTCATTAGGCACCCCAGGCTTTACACTTTATGCTTCCGGCTCGTATAATGTGTGGATGCAGTGTGCAAATAGAATGTT	no_proximal	znull	TACCAGATCTTAAAATGACC	4	4.16005391429873	5.3143276567177	4.78997414865467	5.72928155069776	5.23574413965538	4.4928884098407	1.15142117081483	1.07808210573082	1.69046222368024
CGCGTTGGCCGATTCATTAATGCAGCTGGCACGACAGGTTTCCCGACTGGAAAGCGAATGTAAGTTAGCTCATTCATTAGGCACCCCAGGCTTTACACTTTATGCTTCCGGCTCGTATAATGTGTGGATGCAGTGTGCAAATAGAATGTT	no_proximal	znull	AAACTTAACCATAGTCAGGG	9	0.0693342319049788	0.111880582246689	0	0.173614592445387	0	0.14493188418841	0	1.551784849158	0.775892424579
CGCGTTGGCCGATTCATTAATGCAGCTGGCACGACAGGTTTCCCGACTGGAAAGCGAATGTAAGTTAGCTCATTCATTAGGCACCCCAGGCTTTACACTTTATGCTTCCGGCTCGTATAATGTGTGGATGCAGTGTGCAAATAGAATGTT	no_proximal	znull	TAAACGGGAGGAATACTCAT	6	3.67471429096388	3.69205921414072	3.48361756265794	3.64590644135312	4.16479647472587	2.89863768376819	0.947996847326106	0.987499449464182	1.4417465720582
CGCGTTGGCCGATTCATTAATGCAGCTGGCACGACAGGTTTCCCGACTGGAAAGCGAATGTAAGTTAGCTCATTCATTAGGCACCCCAGGCTTTACACTTTATGCTTCCGGCTCGTATAATGTGTGGATGCAGTGTGCAAATAGAATGTT	no_proximal	znull	TTGGTAATTATTAAAGATAA	5	1.73335579762447	1.45444756920695	2.17726097666121	3.29867725646235	3.6888197347572	4.05809275727547	1.25609582270709	2.26799324107708	2.39009244324563
CGCGTTGGCCGATTCATTAATGCAGCTGGCACGACAGGTTTCCCGACTGGAAAGCGAATGTAAGTTAGCTCATTCATTAGGCACCCCAGGCTTTACACTTTATGCTTCCGGCTCGTATAATGTGTGGATGCAGTGTGCAAATAGAATGTT	no_proximal	znull	AGATGGGGAGACAAATTTCA	12	0.416005391429873	0.447522328986754	1.16120585421931	0.694458369781547	0.475976739968671	0	2.7913240504602	1.551784849158	3.5672164750392
CGCGTTGGCCGATTCATTAATGCAGCTGGCACGACAGGTTTCCCGACTGGAAAGCGAATGTAAGTTAGCTCATTCATTAGGCACCCCAGGCTTTACACTTTATGCTTCCGGCTCGTATAATGTGTGGATGCAGTGTGCAAATAGAATGTT	no_proximal	znull	TAAGCCCAACATACATGCGA	8	1.3173504061946	1.11880582246689	1.59665804955156	1.12849485089501	1.42793021990601	1.4493188418841	1.21202228506824	1.0086601519527	1.71635236104459
CGCGTTGGCCGATTCATTAATGCAGCTGGCACGACAGGTTTCCCGACTGGAAAGCGAATGTAAGTTAGCTCATTCATTAGGCACCCCAGGCTTTACACTTTATGCTTCCGGCTCGTATAATGTGTGGATGCAGTGTGCAAATAGAATGTT	no_proximal	znull	ACCCTGCGCTAAACCTTAAA	3	3.88271698667881	2.06979077156374	6.38663219820623	6.25012532803392	5.35473832464755	4.63782029402911	1.64488738687833	3.01968943619935	3.15473210497801
CGCGTTGGCCGATTCATTAATGCAGCTGGCACGACAGGTTTCCCGACTGGAAAGCGAATGTAAGTTAGCTCATTCATTAGGCACCCCAGGCTTTACACTTTATGCTTCCGGCTCGTATAATGTGTGGATGCAGTGTGCAAATAGAATGTT	no_proximal	znull	CTTTATTAACTGCCCAGCCC	32	2.98137197191409	2.9088951384139	4.93512488043208	5.2084377733616	4.99775576967105	5.9422072517248	1.6553200764357	1.79052097979769	2.55058056633455
CGCGTTGGCCGATTCATTAATGCAGCTGGCACGACAGGTTTCCCGACTGGAAAGCGAATGTAAGTTAGCTCATTCATTAGGCACCCCAGGCTTTACACTTTATGCTTCCGGCTCGTATAATGTGTGGATGCAGTGTGCAAATAGAATGTT	no_proximal	znull	CTTGTAAATTATAATTAGGA	8	0.485339623334852	0.671283493480131	1.0160551224419	1.21530214711771	0.713965109953007	1.15945507350728	2.09349303784515	1.810415657351	2.99870086652065
CGCGTTGGCCGATTCATTAATGCAGCTGGCACGACAGGTTTCCCGACTGGAAAGCGAATGTAAGTTAGCTCATTCATTAGGCACCCCAGGCTTTACACTTTATGCTTCCGGCTCGTATAATGTGTGGATGCAGTGTGCAAATAGAATGTT	no_proximal	znull	TTATGTTCAATTTGTAACAT	6	1.73335579762447	2.06979077156374	2.46756244021604	2.77783347912619	2.26088951485119	2.60877391539137	1.4235752657347	1.34208419386638	2.09461736266789
CGCGTTGGCCGATTCATTAATGCAGCTGGCACGACAGGTTTCCCGACTGGAAAGCGAATGTAAGTTAGCTCATTCATTAGGCACCCCAGGCTTTACACTTTATGCTTCCGGCTCGTATAATGTGTGGATGCAGTGTGCAAATAGAATGTT	no_proximal	znull	TAAGCAATTCCCCAAGGCAT	8	1.66402156571949	1.34256698696026	2.32241170843863	2.25698970179003	1.30893603491385	2.02904637863774	1.3956620252301	1.6811002532545	2.23621215185735
CGCGTTGGCCGATTCATTAATGCAGCTGGCACGACAGGTTTCCCGACTGGAAAGCGAATGTAAGTTAGCTCATTCATTAGGCACCCCAGGCTTTACACTTTATGCTTCCGGCTCGTATAATGTGTGGATGCAGTGTGCAAATAGAATGTT	no_proximal	znull	CATAAAGACATCTACGATCA	7	2.08002695714936	1.9019698981937	2.32241170843863	2.17018240556733	2.9748546248042	2.31891014701456	1.11652962018408	1.14101827143971	1.68703875590393
CGCGTTGGCCGATTCATTAATGCAGCTGGCACGACAGGTTTCCCGACTGGAAAGCGAATGTAAGTTAGCTCATTCATTAGGCACCCCAGGCTTTACACTTTATGCTTCCGGCTCGTATAATGTGTGGATGCAGTGTGCAAATAGAATGTT	no_proximal	znull	GTCTCCATAAAAGATCTTGA	4	6.65608626287797	8.44698395962498	12.7732643964125	11.6321776938409	8.92456387441259	11.0148231983191	1.91903528469139	1.37708059461703	2.6075755819999
CGCGTTGGCCGATTCATTAATGCAGCTGGCACGACAGGTTTCCCGACTGGAAAGCGAATGTAAGTTAGCTCATTCATTAGGCACCCCAGGCTTTACACTTTATGCTTCCGGCTCGTATAATGTGTGGATGCAGTGTGCAAATAGAATGTT	no_proximal	znull	GAAACGTAGACAGCCTGTCA	10	1.04001347857468	1.51038786033029	1.74180878132897	1.12849485089501	1.30893603491385	0.869591305130458	1.67479443027612	0.747155668113111	2.04837226433268
CGCGTTGGCCGATTCATTAATGCAGCTGGCACGACAGGTTTCCCGACTGGAAAGCGAATGTAAGTTAGCTCATTCATTAGGCACCCCAGGCTTTACACTTTATGCTTCCGGCTCGTATAATGTGTGGATGCAGTGTGCAAATAGAATGTT	no_proximal	znull	CGTACAGAGATCTACAGTGG	4	1.66402156571949	1.73414902482367	1.30635658599673	1.82295322067656	1.30893603491385	1.88411449444933	0.785059889191931	1.0512090913651	1.31066443487448
CGCGTTGGCCGATTCATTAATGCAGCTGGCACGACAGGTTTCCCGACTGGAAAGCGAATGTAAGTTAGCTCATTCATTAGGCACCCCAGGCTTTACACTTTATGCTTCCGGCTCGTATAATGTGTGGATGCAGTGTGCAAATAGAATGTT	no_proximal	znull	ACTCCCATCAAATAAAACCA	7	5.33873585668337	5.48214853008774	6.82208439353847	5.2084377733616	1.54692440489818	1.30438695769569	1.27784639972366	0.950072356627347	1.75288257803734
CGCGTTGGCCGATTCATTAATGCAGCTGGCACGACAGGTTTCCCGACTGGAAAGCGAATGTAAGTTAGCTCATTCATTAGGCACCCCAGGCTTTACACTTTATGCTTCCGGCTCGTATAATGTGTGGATGCAGTGTGCAAATAGAATGTT	no_proximal	znull	CTCACTGCTCCGAGCTACTT	15	1.10934771047966	0.895044657973508	0.870904390664486	0.607651073558854	0.475976739968671	0.289863768376819	0.785059889191931	0.678905871506625	1.12451282494524
CGCGTTGGCCGATTCATTAATGCAGCTGGCACGACAGGTTTCCCGACTGGAAAGCGAATGTAAGTTAGCTCATTCATTAGGCACCCCAGGCTTTACACTTTATGCTTCCGGCTCGTATAATGTGTGGATGCAGTGTGCAAATAGAATGTT	no_proximal	znull	CATGCGTCGGTGACAGTTTG	6	0.970679246669704	1.34256698696026	2.32241170843863	1.47572403578579	1.66591858989035	3.33343333633342	2.39256347182303	1.09918093482025	2.94215393923315
CGCGTTGGCCGATTCATTAATGCAGCTGGCACGACAGGTTTCCCGACTGGAAAGCGAATGTAAGTTAGCTCATTCATTAGGCACCCCAGGCTTTACACTTTATGCTTCCGGCTCGTATAATGTGTGGATGCAGTGTGCAAATAGAATGTT	no_proximal	znull	CGCTGGTAAATCAGGGCGCG	7	2.6347008123892	3.18859659403062	3.19331609910311	2.25698970179003	3.09384880979636	2.89863768376819	1.21202228506824	0.707831685580842	1.56593812785867
CGCGTTGGCCGATTCATTAATGCAGCTGGCACGACAGGTTTCCCGACTGGAAAGCGAATGTAAGTTAGCTCATTCATTAGGCACCCCAGGCTTTACACTTTATGCTTCCGGCTCGTATAATGTGTGGATGCAGTGTGCAAATAGAATGTT	no_proximal	znull	AAATCCTTTGTTATTGAGTA	13	0.624008087144809	0.671283493480131	1.16120585421931	1.12849485089501	0.832959294945175	0.724659420942049	1.8608827003068	1.6811002532545	2.70143282693405
CGCGTTGGCCGATTCATTAATGCAGCTGGCACGACAGGTTTCCCGACTGGAAAGCGAATGTAAGTTAGCTCATTCATTAGGCACCCCAGGCTTTACACTTTATGCTTCCGGCTCGTATAATGTGTGGATGCAGTGTGCAAATAGAATGTT	no_proximal	znull	CCCCCGTCCCAAGCACCCCA	4	3.39737736334396	3.58017863189403	2.61271317199346	5.64247425447507	0.118994184992168	0.14493188418841	0.769038258800259	1.57603148742609	1.55705400251331
CGCGTTGGCCGATTCATTAATGCAGCTGGCACGACAGGTTTCCCGACTGGAAAGCGAATGTAAGTTAGCTCATTCATTAGGCACCCCAGGCTTTACACTTTATGCTTCCGGCTCGTATAATGTGTGGATGCAGTGTGCAAATAGAATGTT	no_proximal	znull	ACGGTCGGATTAAAGTAGGA	4	3.6053800590589	3.24453688515397	4.0642204897676	2.95144807157157	5.35473832464755	2.60877391539137	1.12726548191662	0.909666980540896	1.58209897218707
CGCGTTGGCCGATTCATTAATGCAGCTGGCACGACAGGTTTCCCGACTGGAAAGCGAATGTAAGTTAGCTCATTCATTAGGCACCCCAGGCTTTACACTTTATGCTTCCGGCTCGTATAATGTGTGGATGCAGTGTGCAAATAGAATGTT	no_proximal	znull	CCCACCACACTTATCCGCCC	4	0.832010782859746	1.84602960707036	0.725753658887071	1.04168755467232	1.18994184992168	0.724659420942049	0.872288765768813	0.564285399693818	1.15443146561572
CGCGTTGGCCGATTCATTAATGCAGCTGGCACGACAGGTTTCCCGACTGGAAAGCGAATGTAAGTTAGCTCATTCATTAGGCACCCCAGGCTTTACACTTTATGCTTCCGGCTCGTATAATGTGTGGATGCAGTGTGCAAATAGAATGTT	no_proximal	znull	CACTCGGAGGTTGCTACCAC	4	1.66402156571949	1.84602960707036	3.0481653673257	2.86464077534888	2.02290114486685	1.88411449444933	1.83180640811451	1.551784849158	2.60769883269351
CGCGTTGGCCGATTCATTAATGCAGCTGGCACGACAGGTTTCCCGACTGGAAAGCGAATGTAAGTTAGCTCATTCATTAGGCACCCCAGGCTTTACACTTTATGCTTCCGGCTCGTATAATGTGTGGATGCAGTGTGCAAATAGAATGTT	no_proximal	znull	GCCCTTCCCCGCCCCCCACC	10	0.208002695714936	0.167820873370033	0	0	0	0	0	0	0
CGCGTTGGCCGATTCATTAATGCAGCTGGCACGACAGGTTTCCCGACTGGAAAGCGAATGTAAGTTAGCTCATTCATTAGGCACCCCAGGCTTTACACTTTATGCTTCCGGCTCGTATAATGTGTGGATGCAGTGTGCAAATAGAATGTT	no_proximal	znull	ACCCTTTGCCATACCGCATC	4	6.51741779906801	3.63611892301738	6.96723512531588	8.68072962226934	5.23574413965538	5.50741159915957	1.06901772145284	2.38736130639692	2.2626983746513
CGCGTTGGCCGATTCATTAATGCAGCTGGCACGACAGGTTTCCCGACTGGAAAGCGAATGTAAGTTAGCTCATTCATTAGGCACCCCAGGCTTTACACTTTATGCTTCCGGCTCGTATAATGTGTGGATGCAGTGTGCAAATAGAATGTT	no_proximal	znull	GAATAGTCTGAATACAAAAT	7	4.9227304652535	2.68513397392052	4.35452195332243	5.72928155069776	4.99775576967105	5.36247971497116	0.884574523033162	2.13370416759225	1.95142660682929
CGCGTTGGCCGATTCATTAATGCAGCTGGCACGACAGGTTTCCCGACTGGAAAGCGAATGTAAGTTAGCTCATTCATTAGGCACCCCAGGCTTTACACTTTATGCTTCCGGCTCGTATAATGTGTGGATGCAGTGTGCAAATAGAATGTT	no_proximal	znull	AGCTCTGTGTACATTAAAAC	3	0.624008087144809	0.895044657973508	1.59665804955156	0.868072962226934	0.356982554976503	0.434795652565229	2.55871371292185	0.96986553072375	3.04364647828373
CGCGTTGGCCGATTCATTAATGCAGCTGGCACGACAGGTTTCCCGACTGGAAAGCGAATGTAAGTTAGCTCATTCATTAGGCACCCCAGGCTTTACACTTTATGCTTCCGGCTCGTATAATGTGTGGATGCAGTGTGCAAATAGAATGTT	no_proximal	znull	AGGTCATTTGCAGTAATATC	31	9.01345014764725	7.38411842828144	10.8863048833061	11.3717558051728	10.8284708342873	11.7394826192612	1.20778444491066	1.54002890333105	1.97779889657619
CGCGTTGGCCGATTCATTAATGCAGCTGGCACGACAGGTTTCCCGACTGGAAAGCGAATGTAAGTTAGCTCATTCATTAGGCACCCCAGGCTTTACACTTTATGCTTCCGGCTCGTATAATGTGTGGATGCAGTGTGCAAATAGAATGTT	no_proximal	znull	AGCAAAACGACATGGTTTGT	11	2.01069272524439	2.62919368279718	2.17726097666121	2.69102618290349	2.14189532985902	1.30438695769569	1.08284122647163	1.02351766646591	1.59460005970459
CGCGTTGGCCGATTCATTAATGCAGCTGGCACGACAGGTTTCCCGACTGGAAAGCGAATGTAAGTTAGCTCATTCATTAGGCACCCCAGGCTTTACACTTTATGCTTCCGGCTCGTATAATGTGTGGATGCAGTGTGCAAATAGAATGTT	no_proximal	znull	TCCCCGAGCTCCCCCTCACA	8	4.99206469715848	5.37026794784105	6.82208439353847	6.510547216702	7.85361620948308	8.11618551455094	1.36658573303781	1.21233191340469	1.97275168974015
CGCGTTGGCCGATTCATTAATGCAGCTGGCACGACAGGTTTCCCGACTGGAAAGCGAATGTAAGTTAGCTCATTCATTAGGCACCCCAGGCTTTACACTTTATGCTTCCGGCTCGTATAATGTGTGGATGCAGTGTGCAAATAGAATGTT	no_proximal	znull	CTGGTAAGCTCGAATATTAA	9	1.38668463809958	0.727223784603475	1.30635658599673	1.38891673956309	1.30893603491385	1.15945507350728	0.942071867030318	1.90988904511754	1.89701638958909
CGCGTTGGCCGATTCATTAATGCAGCTGGCACGACAGGTTTCCCGACTGGAAAGCGAATGTAAGTTAGCTCATTCATTAGGCACCCCAGGCTTTACACTTTATGCTTCCGGCTCGTATAATGTGTGGATGCAGTGTGCAAATAGAATGTT	no_proximal	znull	ACGCAGAAGTGAGGTTCAGG	3	2.56536658048422	2.34949222718046	3.33846683088053	2.95144807157157	1.54692440489818	2.17397826282615	1.30136053703888	1.25620678265171	1.92946392836473
CGCGTTGGCCGATTCATTAATGCAGCTGGCACGACAGGTTTCCCGACTGGAAAGCGAATGTAAGTTAGCTCATTCATTAGGCACCCCAGGCTTTACACTTTATGCTTCCGGCTCGTATAATGTGTGGATGCAGTGTGCAAATAGAATGTT	no_proximal	znull	CCGTACCCACCCAAATAAGT	13	0.624008087144809	1.17474611359023	2.0321102448838	2.34379699801272	2.14189532985902	2.17397826282615	3.2565447255369	1.99515194891743	4.25412069999561
CGCGTTGGCCGATTCATTAATGCAGCTGGCACGACAGGTTTCCCGACTGGAAAGCGAATGTAAGTTAGCTCATTCATTAGGCACCCCAGGCTTTACACTTTATGCTTCCGGCTCGTATAATGTGTGGATGCAGTGTGCAAATAGAATGTT	no_proximal	znull	CTCGCGAGAAGAACTAGAAA	7	0.832010782859746	0.615343202356787	1.59665804955156	0.52084377733616	0.832959294945175	1.01452318931887	1.91903528469139	0.846428099540727	2.34224933446175
CGCGTTGGCCGATTCATTAATGCAGCTGGCACGACAGGTTTCCCGACTGGAAAGCGAATGTAAGTTAGCTCATTCATTAGGCACCCCAGGCTTTACACTTTATGCTTCCGGCTCGTATAATGTGTGGATGCAGTGTGCAAATAGAATGTT	no_proximal	znull	GGGACAAGAGAAAACTAGGC	6	1.3173504061946	1.23068640471357	1.45150731777414	1.21530214711771	1.42793021990601	1.88411449444933	1.10183844097113	0.987499449464182	1.59558816570322
CGCGTTGGCCGATTCATTAATGCAGCTGGCACGACAGGTTTCCCGACTGGAAAGCGAATGTAAGTTAGCTCATTCATTAGGCACCCCAGGCTTTACACTTTATGCTTCCGGCTCGTATAATGTGTGGATGCAGTGTGCAAATAGAATGTT	no_proximal	znull	TACTGAGAATTAGGAACCAA	10	3.95205121858379	3.46829804964734	4.64482341687726	4.34036481113467	3.56982554976503	3.76822898889865	1.17529433703587	1.25143939448226	1.801014034277
CGCGTTGGCCGATTCATTAATGCAGCTGGCACGACAGGTTTCCCGACTGGAAAGCGAATGTAAGTTAGCTCATTCATTAGGCACCCCAGGCTTTACACTTTATGCTTCCGGCTCGTATAATGTGTGGATGCAGTGTGCAAATAGAATGTT	no_proximal	znull	TATCAGGTTGAACTGTTCCC	9	0.485339623334852	0.111880582246689	0.580602927109657	1.04168755467232	0.594970924960839	0.869591305130458	1.19628173591151	9.310709094948	5.85163628338551
CGCGTTGGCCGATTCATTAATGCAGCTGGCACGACAGGTTTCCCGACTGGAAAGCGAATGTAAGTTAGCTCATTCATTAGGCACCCCAGGCTTTACACTTTATGCTTCCGGCTCGTATAATGTGTGGATGCAGTGTGCAAATAGAATGTT	no_proximal	znull	TGATCACCGTACATTATTCG	8	1.45601887000456	2.18167135381043	2.0321102448838	2.95144807157157	3.21284299478853	2.89863768376819	1.3956620252301	1.35283807362492	2.07208106204256
CGCGTTGGCCGATTCATTAATGCAGCTGGCACGACAGGTTTCCCGACTGGAAAGCGAATGTAAGTTAGCTCATTCATTAGGCACCCCAGGCTTTACACTTTATGCTTCCGGCTCGTATAATGTGTGGATGCAGTGTGCAAATAGAATGTT	no_proximal	znull	ACCACCCTTCTGACGCACGG	3	0.277336927619915	1.17474611359023	0.725753658887071	1.12849485089501	1.54692440489818	1.4493188418841	2.61686629730644	0.960628716145428	3.09718065537915
CGCGTTGGCCGATTCATTAATGCAGCTGGCACGACAGGTTTCCCGACTGGAAAGCGAATGTAAGTTAGCTCATTCATTAGGCACCCCAGGCTTTACACTTTATGCTTCCGGCTCGTATAATGTGTGGATGCAGTGTGCAAATAGAATGTT	no_proximal	znull	ATACAGCTATTTTCCATTAG	5	2.01069272524439	1.62226844257698	3.19331609910311	3.03825536779427	1.18994184992168	1.73918261026092	1.58816713215839	1.87284378346655	2.52458902389167
CGCGTTGGCCGATTCATTAATGCAGCTGGCACGACAGGTTTCCCGACTGGAAAGCGAATGTAAGTTAGCTCATTCATTAGGCACCCCAGGCTTTACACTTTATGCTTCCGGCTCGTATAATGTGTGGATGCAGTGTGCAAATAGAATGTT	no_proximal	znull	ATAGATTCCGTATAATAGAA	8	3.74404852286886	3.63611892301738	5.51572780754174	4.68759399602544	4.40278484471021	3.62329710471024	1.47319880440955	1.28917510545434	2.11778635713672
CGCGTTGGCCGATTCATTAATGCAGCTGGCACGACAGGTTTCCCGACTGGAAAGCGAATGTAAGTTAGCTCATTCATTAGGCACCCCAGGCTTTACACTTTATGCTTCCGGCTCGTATAATGTGTGGATGCAGTGTGCAAATAGAATGTT	no_proximal	znull	CGGTGGGTAATATACCCCAG	5	0.277336927619915	0.111880582246689	0	0.173614592445387	0	0.434795652565229	0	1.551784849158	0.775892424579
CGCGTTGGCCGATTCATTAATGCAGCTGGCACGACAGGTTTCCCGACTGGAAAGCGAATGTAAGTTAGCTCATTCATTAGGCACCCCAGGCTTTACACTTTATGCTTCCGGCTCGTATAATGTGTGGATGCAGTGTGCAAATAGAATGTT	no_proximal	znull	ACAACTGCAGAACGATAATA	11	3.95205121858379	2.85295484729056	3.48361756265794	3.55909914513043	4.04580228973371	3.33343333633342	0.881470752776905	1.24751331010741	1.50522740783061
CGCGTTGGCCGATTCATTAATGCAGCTGGCACGACAGGTTTCCCGACTGGAAAGCGAATGTAAGTTAGCTCATTCATTAGGCACCCCAGGCTTTACACTTTATGCTTCCGGCTCGTATAATGTGTGGATGCAGTGTGCAAATAGAATGTT	no_proximal	znull	ACTTATGAAATATTGAAAGA	14	7.34942858192776	7.10441697266472	7.40268732064813	9.37518799205088	9.75752316935776	7.3915260936089	1.00724665028399	1.31962806070129	1.66706068063463
CGCGTTGGCCGATTCATTAATGCAGCTGGCACGACAGGTTTCCCGACTGGAAAGCGAATGTAAGTTAGCTCATTCATTAGGCACCCCAGGCTTTACACTTTATGCTTCCGGCTCGTATAATGTGTGGATGCAGTGTGCAAATAGAATGTT	no_proximal	znull	TCCGGGCGATAAGCAGACTC	8	1.59468733381451	1.9019698981937	2.17726097666121	3.21186996023965	3.09384880979636	1.73918261026092	1.36532154642075	1.68870704173076	2.20967506728613
CGCGTTGGCCGATTCATTAATGCAGCTGGCACGACAGGTTTCCCGACTGGAAAGCGAATGTAAGTTAGCTCATTCATTAGGCACCCCAGGCTTTACACTTTATGCTTCCGGCTCGTATAATGTGTGGATGCAGTGTGCAAATAGAATGTT	no_proximal	znull	CAAGGCTTGCGAATTCTGTA	7	2.35736388476928	2.79701455616721	2.61271317199346	4.16675021868928	2.73686625481986	4.34795652565229	1.10831984356508	1.48971345519168	1.85317657116092
CGCGTTGGCCGATTCATTAATGCAGCTGGCACGACAGGTTTCCCGACTGGAAAGCGAATGTAAGTTAGCTCATTCATTAGGCACCCCAGGCTTTACACTTTATGCTTCCGGCTCGTATAATGTGTGGATGCAGTGTGCAAATAGAATGTT	no_proximal	znull	ATGCATCTGAGATTTCTTTG	5	2.21869542095932	2.06979077156374	3.0481653673257	3.73271373757581	3.09384880979636	2.60877391539137	1.37385480608588	1.80342563550795	2.27556762383985
CGCGTTGGCCGATTCATTAATGCAGCTGGCACGACAGGTTTCCCGACTGGAAAGCGAATGTAAGTTAGCTCATTCATTAGGCACCCCAGGCTTTACACTTTATGCTTCCGGCTCGTATAATGTGTGGATGCAGTGTGCAAATAGAATGTT	no_proximal	znull	ATACACCGTGCGAAGATCCG	14	0.624008087144809	0.559402911233443	1.59665804955156	1.99656781312195	0.713965109953007	0.579727536753639	2.55871371292185	3.5691051530634	4.34326628945355
CGCGTTGGCCGATTCATTAATGCAGCTGGCACGACAGGTTTCCCGACTGGAAAGCGAATGTAAGTTAGCTCATTCATTAGGCACCCCAGGCTTTACACTTTATGCTTCCGGCTCGTATAATGTGTGGATGCAGTGTGCAAATAGAATGTT	no_proximal	znull	AACATATCGTAGCGTAAGGA	4	1.38668463809958	0.727223784603475	0.725753658887071	1.73614592445387	0.475976739968671	0.724659420942049	0.523373259461288	2.38736130639692	1.71705391265975
CGCGTTGGCCGATTCATTAATGCAGCTGGCACGACAGGTTTCCCGACTGGAAAGCGAATGTAAGTTAGCTCATTCATTAGGCACCCCAGGCTTTACACTTTATGCTTCCGGCTCGTATAATGTGTGGATGCAGTGTGCAAATAGAATGTT	no_proximal	znull	ATTTATAGAATAATAATTTG	12	2.2880296528643	1.62226844257698	2.75786390377087	3.64590644135312	3.21284299478853	1.88411449444933	1.20534447633509	2.24741254015986	2.32905074641502
CGCGTTGGCCGATTCATTAATGCAGCTGGCACGACAGGTTTCCCGACTGGAAAGCGAATGTAAGTTAGCTCATTCATTAGGCACCCCAGGCTTTACACTTTATGCTTCCGGCTCGTATAATGTGTGGATGCAGTGTGCAAATAGAATGTT	no_proximal	znull	CCTCCCCCCGCCACCTCCAC	4	3.74404852286886	4.25146212537416	5.95118000287398	7.03139099403816	2.61787206982769	2.46384203120297	1.58950397317873	1.65387595765524	2.41644195200634
CGCGTTGGCCGATTCATTAATGCAGCTGGCACGACAGGTTTCCCGACTGGAAAGCGAATGTAAGTTAGCTCATTCATTAGGCACCCCAGGCTTTACACTTTATGCTTCCGGCTCGTATAATGTGTGGATGCAGTGTGCAAATAGAATGTT	no_proximal	znull	CTTGAATCAGGAGGGCTCAG	9	5.26940162477839	4.64304416323757	6.24148146642881	6.42373992047931	6.6636743595614	6.66686667266685	1.18447632404397	1.38351902214087	1.8762358351144
CGCGTTGGCCGATTCATTAATGCAGCTGGCACGACAGGTTTCCCGACTGGAAAGCGAATGTAAGTTAGCTCATTCATTAGGCACCCCAGGCTTTACACTTTATGCTTCCGGCTCGTATAATGTGTGGATGCAGTGTGCAAATAGAATGTT	no_proximal	znull	CGCATCACTTACCACCTTCT	5	1.24801617428962	1.06286553134354	0.725753658887071	0.868072962226934	0.832959294945175	0.869591305130458	0.581525843845875	0.816728867977895	0.989890277834822
CGCGTTGGCCGATTCATTAATGCAGCTGGCACGACAGGTTTCCCGACTGGAAAGCGAATGTAAGTTAGCTCATTCATTAGGCACCCCAGGCTTTACACTTTATGCTTCCGGCTCGTATAATGTGTGGATGCAGTGTGCAAATAGAATGTT	no_proximal	znull	CTTGTAAAGCGAAAGATCTT	16	0.970679246669704	0.559402911233443	1.30635658599673	1.21530214711771	1.90390695987468	0.724659420942049	1.34581695290045	2.1724987888212	2.43206634731105
CGCGTTGGCCGATTCATTAATGCAGCTGGCACGACAGGTTTCCCGACTGGAAAGCGAATGTAAGTTAGCTCATTCATTAGGCACCCCAGGCTTTACACTTTATGCTTCCGGCTCGTATAATGTGTGGATGCAGTGTGCAAATAGAATGTT	no_proximal	znull	CTATTAATTGGGAACGCTTT	8	7.69609974145265	7.44005871940479	8.70904390664485	11.9794068787317	8.92456387441259	8.84084493549299	1.13161785829468	1.61012262544213	1.93667917101574
CGCGTTGGCCGATTCATTAATGCAGCTGGCACGACAGGTTTCCCGACTGGAAAGCGAATGTAAGTTAGCTCATTCATTAGGCACCCCAGGCTTTACACTTTATGCTTCCGGCTCGTATAATGTGTGGATGCAGTGTGCAAATAGAATGTT	no_proximal	znull	CCGATGACATGAGGTGCTGA	12	2.08002695714936	1.9019698981937	3.48361756265794	3.64590644135312	2.49887788483552	2.17397826282615	1.67479443027612	1.91691069601871	2.63324977828547
CGCGTTGGCCGATTCATTAATGCAGCTGGCACGACAGGTTTCCCGACTGGAAAGCGAATGTAAGTTAGCTCATTCATTAGGCACCCCAGGCTTTACACTTTATGCTTCCGGCTCGTATAATGTGTGGATGCAGTGTGCAAATAGAATGTT	no_proximal	znull	GGTAGGATATAACCTACTTT	7	1.10934771047966	1.06286553134354	2.32241170843863	1.90976051689925	1.42793021990601	1.59425072607251	2.09349303784515	1.79680350955137	2.99189479262083
CGCGTTGGCCGATTCATTAATGCAGCTGGCACGACAGGTTTCCCGACTGGAAAGCGAATGTAAGTTAGCTCATTCATTAGGCACCCCAGGCTTTACACTTTATGCTTCCGGCTCGTATAATGTGTGGATGCAGTGTGCAAATAGAATGTT	no_proximal	znull	TGACATATTTCTATAGCCAT	5	0.485339623334852	0.503462620110098	0.725753658887071	0.52084377733616	0.356982554976503	1.15945507350728	1.49535216988939	1.034523232772	2.01261378627539
CGCGTTGGCCGATTCATTAATGCAGCTGGCACGACAGGTTTCCCGACTGGAAAGCGAATGTAAGTTAGCTCATTCATTAGGCACCCCAGGCTTTACACTTTATGCTTCCGGCTCGTATAATGTGTGGATGCAGTGTGCAAATAGAATGTT	no_proximal	znull	CATATCGGAATAACTTCTGT	14	1.3173504061946	1.06286553134354	2.75786390377087	3.03825536779427	2.61787206982769	0.579727536753639	2.09349303784515	2.85855103792263	3.52276855680647
CGCGTTGGCCGATTCATTAATGCAGCTGGCACGACAGGTTTCCCGACTGGAAAGCGAATGTAAGTTAGCTCATTCATTAGGCACCCCAGGCTTTACACTTTATGCTTCCGGCTCGTATAATGTGTGGATGCAGTGTGCAAATAGAATGTT	no_proximal	znull	CGTACTTTGACAGCTACAAG	6	10.4694690176518	12.3068640471357	15.0956761048511	18.0559176143202	15.8262266039583	14.3482565346526	1.44187599957547	1.46714203920393	2.17544701917743
CGCGTTGGCCGATTCATTAATGCAGCTGGCACGACAGGTTTCCCGACTGGAAAGCGAATGTAAGTTAGCTCATTCATTAGGCACCCCAGGCTTTACACTTTATGCTTCCGGCTCGTATAATGTGTGGATGCAGTGTGCAAATAGAATGTT	no_proximal	znull	ACAGATGATTCACCACAATA	6	0.0693342319049788	0.111880582246689	0.435452195332243	0.173614592445387	0.118994184992168	0.14493188418841	6.28047911353545	1.551784849158	7.05637153811445
CGCGTTGGCCGATTCATTAATGCAGCTGGCACGACAGGTTTCCCGACTGGAAAGCGAATGTAAGTTAGCTCATTCATTAGGCACCCCAGGCTTTACACTTTATGCTTCCGGCTCGTATAATGTGTGGATGCAGTGTGCAAATAGAATGTT	no_proximal	znull	CCGCTTCCGATTAGCCCTCT	25	0.832010782859746	0.950984949096852	2.0321102448838	2.43060429423541	2.26088951485119	2.17397826282615	2.44240854415268	2.55588092802494	3.72034900816515
CGCGTTGGCCGATTCATTAATGCAGCTGGCACGACAGGTTTCCCGACTGGAAAGCGAATGTAAGTTAGCTCATTCATTAGGCACCCCAGGCTTTACACTTTATGCTTCCGGCTCGTATAATGTGTGGATGCAGTGTGCAAATAGAATGTT	no_proximal	znull	GGCGCAGTACCCCCCCTACT	12	0.762676550954767	0.447522328986754	0.580602927109657	0.607651073558854	0.594970924960839	0.579727536753639	0.761270195580055	1.35781174301325	1.44017606708668
CGCGTTGGCCGATTCATTAATGCAGCTGGCACGACAGGTTTCCCGACTGGAAAGCGAATGTAAGTTAGCTCATTCATTAGGCACCCCAGGCTTTACACTTTATGCTTCCGGCTCGTATAATGTGTGGATGCAGTGTGCAAATAGAATGTT	no_proximal	znull	TTTAGACCAAAGCATCCCTT	5	1.45601887000456	1.9019698981937	2.46756244021604	2.69102618290349	1.30893603491385	3.0435695679566	1.69473245920798	1.41486265658523	2.4021637875006
CGCGTTGGCCGATTCATTAATGCAGCTGGCACGACAGGTTTCCCGACTGGAAAGCGAATGTAAGTTAGCTCATTCATTAGGCACCCCAGGCTTTACACTTTATGCTTCCGGCTCGTATAATGTGTGGATGCAGTGTGCAAATAGAATGTT	no_proximal	znull	CCGGAAGTGGATGGCCTCAC	4	2.84270350810413	3.46829804964734	2.75786390377087	4.68759399602544	2.85586043981203	3.91316087308706	0.970155310220923	1.35155454604084	1.64593258324134
CGCGTTGGCCGATTCATTAATGCAGCTGGCACGACAGGTTTCCCGACTGGAAAGCGAATGTAAGTTAGCTCATTCATTAGGCACCCCAGGCTTTACACTTTATGCTTCCGGCTCGTATAATGTGTGGATGCAGTGTGCAAATAGAATGTT	no_proximal	znull	TACCCGCGATTTTAGTAACA	3	1.04001347857468	1.0069252402202	1.30635658599673	0.78126566600424	0.832959294945175	1.01452318931887	1.25609582270709	0.775892424579	1.64404203499659
CGCGTTGGCCGATTCATTAATGCAGCTGGCACGACAGGTTTCCCGACTGGAAAGCGAATGTAAGTTAGCTCATTCATTAGGCACCCCAGGCTTTACACTTTATGCTTCCGGCTCGTATAATGTGTGGATGCAGTGTGCAAATAGAATGTT	no_proximal	znull	GACCCCTACGGCAGTCGTCC	15	0.346671159524894	0.335641746740066	0.580602927109657	0.434036481113467	0.475976739968671	0.289863768376819	1.67479443027612	1.293154040965	2.32137145075862
CGCGTTGGCCGATTCATTAATGCAGCTGGCACGACAGGTTTCCCGACTGGAAAGCGAATGTAAGTTAGCTCATTCATTAGGCACCCCAGGCTTTACACTTTATGCTTCCGGCTCGTATAATGTGTGGATGCAGTGTGCAAATAGAATGTT	no_proximal	znull	AACATTTAGCGAAAAACGGA	8	0.138668463809958	0.223761164493377	0.290301463554828	0.173614592445387	0.475976739968671	0	2.09349303784515	0.775892424579	2.48143925013465
CGCGTTGGCCGATTCATTAATGCAGCTGGCACGACAGGTTTCCCGACTGGAAAGCGAATGTAAGTTAGCTCATTCATTAGGCACCCCAGGCTTTACACTTTATGCTTCCGGCTCGTATAATGTGTGGATGCAGTGTGCAAATAGAATGTT	no_proximal	znull	TTCGCTCGTCAAATTACGAG	9	1.38668463809958	1.45444756920695	2.17726097666121	2.43060429423541	1.66591858989035	1.59425072607251	1.57011977838386	1.67115291447785	2.40569623562279
CGCGTTGGCCGATTCATTAATGCAGCTGGCACGACAGGTTTCCCGACTGGAAAGCGAATGTAAGTTAGCTCATTCATTAGGCACCCCAGGCTTTACACTTTATGCTTCCGGCTCGTATAATGTGTGGATGCAGTGTGCAAATAGAATGTT	no_proximal	znull	ATCTTTTTATAATAAGAAAG	4	1.80269002952945	1.45444756920695	1.30635658599673	1.47572403578579	1.07094766492951	1.30438695769569	0.724670666946398	1.01462855521869	1.23198494455574
CGCGTTGGCCGATTCATTAATGCAGCTGGCACGACAGGTTTCCCGACTGGAAAGCGAATGTAAGTTAGCTCATTCATTAGGCACCCCAGGCTTTACACTTTATGCTTCCGGCTCGTATAATGTGTGGATGCAGTGTGCAAATAGAATGTT	no_proximal	znull	TTCACACCACACGAGTCTAA	8	7.14142588621282	5.70590969458111	11.7572092739706	10.6772974353913	7.49663365450657	8.26111739873935	1.64633918510153	1.87126996516112	2.58197416768208
CGCGTTGGCCGATTCATTAATGCAGCTGGCACGACAGGTTTCCCGACTGGAAAGCGAATGTAAGTTAGCTCATTCATTAGGCACCCCAGGCTTTACACTTTATGCTTCCGGCTCGTATAATGTGTGGATGCAGTGTGCAAATAGAATGTT	no_proximal	znull	AACCAGTAACTAGAATCCAA	4	6.93342319049788	6.54501406143128	12.4829629328576	14.3232038767444	1.90390695987468	0.869591305130458	1.80040401254683	2.18841453086385	2.89461127797875
CGCGTTGGCCGATTCATTAATGCAGCTGGCACGACAGGTTTCCCGACTGGAAAGCGAATGTAAGTTAGCTCATTCATTAGGCACCCCAGGCTTTACACTTTATGCTTCCGGCTCGTATAATGTGTGGATGCAGTGTGCAAATAGAATGTT	no_proximal	znull	TCCCTCGAAACAAAGTTGAT	12	3.88271698667881	4.64304416323757	6.96723512531588	6.59735451292469	4.52177902970238	3.47836522052183	1.79442260386727	1.42091142814467	2.50487831793961
CGCGTTGGCCGATTCATTAATGCAGCTGGCACGACAGGTTTCCCGACTGGAAAGCGAATGTAAGTTAGCTCATTCATTAGGCACCCCAGGCTTTACACTTTATGCTTCCGGCTCGTATAATGTGTGGATGCAGTGTGCAAATAGAATGTT	no_proximal	znull	TTGCTGTCTACGTGGGCCGA	3	3.6053800590589	5.70590969458111	5.22542634398691	7.63904206759701	6.42568598957706	6.08713913591321	1.4493413338928	1.33879477182259	2.11873871980409
CGCGTTGGCCGATTCATTAATGCAGCTGGCACGACAGGTTTCCCGACTGGAAAGCGAATGTAAGTTAGCTCATTCATTAGGCACCCCAGGCTTTACACTTTATGCTTCCGGCTCGTATAATGTGTGGATGCAGTGTGCAAATAGAATGTT	no_proximal	znull	TCATGAAAAGACGAATGGGA	6	0.624008087144809	0.950984949096852	0.580602927109657	1.3021094433404	1.07094766492951	0.579727536753639	0.9304413501534	1.36922192572765	1.61505231301722
CGCGTTGGCCGATTCATTAATGCAGCTGGCACGACAGGTTTCCCGACTGGAAAGCGAATGTAAGTTAGCTCATTCATTAGGCACCCCAGGCTTTACACTTTATGCTTCCGGCTCGTATAATGTGTGGATGCAGTGTGCAAATAGAATGTT	no_proximal	znull	ATGTTTTATTAGTGGTGTAA	6	2.21869542095932	2.46137280942715	2.90301463554829	3.55909914513043	2.9748546248042	2.31891014701456	1.30843314865322	1.44598133671541	2.03142381701092
CGCGTTGGCCGATTCATTAATGCAGCTGGCACGACAGGTTTCCCGACTGGAAAGCGAATGTAAGTTAGCTCATTCATTAGGCACCCCAGGCTTTACACTTTATGCTTCCGGCTCGTATAATGTGTGGATGCAGTGTGCAAATAGAATGTT	no_proximal	znull	ATCATATGAGTTTAGTTCGA	12	3.67471429096388	3.13265630290728	5.22542634398691	3.64590644135312	3.21284299478853	3.18850145214501	1.42199527098916	1.1638386368685	2.00391458942341
CGCGTTGGCCGATTCATTAATGCAGCTGGCACGACAGGTTTCCCGACTGGAAAGCGAATGTAAGTTAGCTCATTCATTAGGCACCCCAGGCTTTACACTTTATGCTTCCGGCTCGTATAATGTGTGGATGCAGTGTGCAAATAGAATGTT	no_proximal	znull	TCGGTAAATTGTATTCCGGA	4	3.88271698667881	3.412357758524	6.53178292998364	4.94801588469352	5.23574413965538	5.65234348334798	1.68227119112557	1.45002846560666	2.40728542392889
CGCGTTGGCCGATTCATTAATGCAGCTGGCACGACAGGTTTCCCGACTGGAAAGCGAATGTAAGTTAGCTCATTCATTAGGCACCCCAGGCTTTACACTTTATGCTTCCGGCTCGTATAATGTGTGGATGCAGTGTGCAAATAGAATGTT	no_proximal	znull	TTCTATGTTGAAAACATATC	21	0.346671159524894	0.111880582246689	0.435452195332243	0.173614592445387	1.07094766492951	0.724659420942049	1.25609582270709	1.551784849158	2.03198824728609
CGCGTTGGCCGATTCATTAATGCAGCTGGCACGACAGGTTTCCCGACTGGAAAGCGAATGTAAGTTAGCTCATTCATTAGGCACCCCAGGCTTTACACTTTATGCTTCCGGCTCGTATAATGTGTGGATGCAGTGTGCAAATAGAATGTT	no_proximal	znull	ACCAATTGTTGCGCCGTCTT	8	1.10934771047966	0.727223784603475	0.725753658887071	1.99656781312195	1.54692440489818	0.869591305130458	0.65421657432661	2.74546550235646	2.02694932550484
CGCGTTGGCCGATTCATTAATGCAGCTGGCACGACAGGTTTCCCGACTGGAAAGCGAATGTAAGTTAGCTCATTCATTAGGCACCCCAGGCTTTACACTTTATGCTTCCGGCTCGTATAATGTGTGGATGCAGTGTGCAAATAGAATGTT	no_proximal	znull	GCTTTGTGAACTGCAGACAA	12	3.53604582715392	2.79701455616721	3.91906975799018	4.34036481113467	3.56982554976503	4.4928884098407	1.10831984356508	1.551784849158	1.88421226814408
CGCGTTGGCCGATTCATTAATGCAGCTGGCACGACAGGTTTCCCGACTGGAAAGCGAATGTAAGTTAGCTCATTCATTAGGCACCCCAGGCTTTACACTTTATGCTTCCGGCTCGTATAATGTGTGGATGCAGTGTGCAAATAGAATGTT	no_proximal	znull	CATACAATAGTACCTGCCAA	5	3.39737736334396	3.13265630290728	3.77391902621277	4.60078669980275	3.56982554976503	3.0435695679566	1.11083304048926	1.46865351795311	1.84515979946582
CGCGTTGGCCGATTCATTAATGCAGCTGGCACGACAGGTTTCCCGACTGGAAAGCGAATGTAAGTTAGCTCATTCATTAGGCACCCCAGGCTTTACACTTTATGCTTCCGGCTCGTATAATGTGTGGATGCAGTGTGCAAATAGAATGTT	no_proximal	znull	CAGTCTAATTTTGTAGATGT	3	10.1227978581269	9.7336106554619	11.0314556150835	14.2363965805217	8.32959294945175	9.27564058805822	1.08976349915227	1.46260181185007	1.8210644050773
CGCGTTGGCCGATTCATTAATGCAGCTGGCACGACAGGTTTCCCGACTGGAAAGCGAATGTAAGTTAGCTCATTCATTAGGCACCCCAGGCTTTACACTTTATGCTTCCGGCTCGTATAATGTGTGGATGCAGTGTGCAAATAGAATGTT	no_proximal	znull	AGGGCCTTGATTTATATTGT	5	3.39737736334396	3.80393979638741	3.48361756265794	6.16331803181123	4.40278484471021	4.34795652565229	1.02538434506701	1.62024594544438	1.8355073177892
CGCGTTGGCCGATTCATTAATGCAGCTGGCACGACAGGTTTCCCGACTGGAAAGCGAATGTAAGTTAGCTCATTCATTAGGCACCCCAGGCTTTACACTTTATGCTTCCGGCTCGTATAATGTGTGGATGCAGTGTGCAAATAGAATGTT	no_proximal	znull	GCATGCGCCGACCTCAGGCC	7	1.66402156571949	1.23068640471357	2.90301463554829	2.17018240556733	1.30893603491385	1.4493188418841	1.74457753153763	1.76339187404318	2.62627346855922
CGCGTTGGCCGATTCATTAATGCAGCTGGCACGACAGGTTTCCCGACTGGAAAGCGAATGTAAGTTAGCTCATTCATTAGGCACCCCAGGCTTTACACTTTATGCTTCCGGCTCGTATAATGTGTGGATGCAGTGTGCAAATAGAATGTT	no_proximal	znull	AAAGATGAGGTCGGAATGTA	3	1.59468733381451	1.28662669583692	1.45150731777414	1.47572403578579	1.78491277488252	1.59425072607251	0.9102143642805	1.14697141024722	1.48370006940411
CGCGTTGGCCGATTCATTAATGCAGCTGGCACGACAGGTTTCCCGACTGGAAAGCGAATGTAAGTTAGCTCATTCATTAGGCACCCCAGGCTTTACACTTTATGCTTCCGGCTCGTATAATGTGTGGATGCAGTGTGCAAATAGAATGTT	no_proximal	znull	GCTGCAAATGTTGGATAAGA	13	0.554673855239831	0.335641746740066	0.145150731777414	0.434036481113467	0.475976739968671	0.14493188418841	0.261686629730644	1.293154040965	0.908263650213144
CGCGTTGGCCGATTCATTAATGCAGCTGGCACGACAGGTTTCCCGACTGGAAAGCGAATGTAAGTTAGCTCATTCATTAGGCACCCCAGGCTTTACACTTTATGCTTCCGGCTCGTATAATGTGTGGATGCAGTGTGCAAATAGAATGTT	no_proximal	znull	TCCAAAAAGTGCATTTAACT	6	0.693342319049788	0.839104366850164	0.435452195332243	1.12849485089501	1.54692440489818	1.15945507350728	0.628047911353545	1.3448802026036	1.30048801265534
CGCGTTGGCCGATTCATTAATGCAGCTGGCACGACAGGTTTCCCGACTGGAAAGCGAATGTAAGTTAGCTCATTCATTAGGCACCCCAGGCTTTACACTTTATGCTTCCGGCTCGTATAATGTGTGGATGCAGTGTGCAAATAGAATGTT	no_proximal	znull	GAATAAAAAAATGCCAACAG	5	1.45601887000456	1.84602960707036	2.32241170843863	1.73614592445387	1.42793021990601	1.88411449444933	1.59504231454869	0.940475666156363	2.06528014762687
CGCGTTGGCCGATTCATTAATGCAGCTGGCACGACAGGTTTCCCGACTGGAAAGCGAATGTAAGTTAGCTCATTCATTAGGCACCCCAGGCTTTACACTTTATGCTTCCGGCTCGTATAATGTGTGGATGCAGTGTGCAAATAGAATGTT	no_proximal	znull	ACGGCCGCTGGCTCAATACC	5	2.56536658048422	3.69205921414072	5.66087853931916	3.47229184890773	4.28379065971804	6.81179855685526	2.20665482367462	0.940475666156363	2.6768926567528
CGCGTTGGCCGATTCATTAATGCAGCTGGCACGACAGGTTTCCCGACTGGAAAGCGAATGTAAGTTAGCTCATTCATTAGGCACCCCAGGCTTTACACTTTATGCTTCCGGCTCGTATAATGTGTGGATGCAGTGTGCAAATAGAATGTT	no_proximal	znull	TAATGATAATATTAACATAT	6	2.08002695714936	2.23761164493377	2.17726097666121	1.47572403578579	1.66591858989035	1.88411449444933	1.04674651892258	0.65950856089215	1.37650079936865
CGCGTTGGCCGATTCATTAATGCAGCTGGCACGACAGGTTTCCCGACTGGAAAGCGAATGTAAGTTAGCTCATTCATTAGGCACCCCAGGCTTTACACTTTATGCTTCCGGCTCGTATAATGTGTGGATGCAGTGTGCAAATAGAATGTT	no_proximal	znull	AATCCCCGCCCTACGGGCCA	3	2.77336927619915	3.52423834077069	4.78997414865467	4.25355751491197	3.80781391974937	3.33343333633342	1.72713175622225	1.20694377156733	2.33060364200592
CGCGTTGGCCGATTCATTAATGCAGCTGGCACGACAGGTTTCCCGACTGGAAAGCGAATGTAAGTTAGCTCATTCATTAGGCACCCCAGGCTTTACACTTTATGCTTCCGGCTCGTATAATGTGTGGATGCAGTGTGCAAATAGAATGTT	no_proximal	znull	CACTGCCGACTAGCCCTCTA	9	0.0693342319049788	0.167820873370033	0	0.173614592445387	0.118994184992168	0.14493188418841	0	1.034523232772	0.517261616386
CGCGTTGGCCGATTCATTAATGCAGCTGGCACGACAGGTTTCCCGACTGGAAAGCGAATGTAAGTTAGCTCATTCATTAGGCACCCCAGGCTTTACACTTTATGCTTCCGGCTCGTATAATGTGTGGATGCAGTGTGCAAATAGAATGTT	no_proximal	znull	AATGAATAATCTGTACCAGA	7	1.45601887000456	1.39850727808361	2.0321102448838	2.25698970179003	1.78491277488252	1.30438695769569	1.3956620252301	1.61385624312432	2.20259014679226
CGCGTTGGCCGATTCATTAATGCAGCTGGCACGACAGGTTTCCCGACTGGAAAGCGAATGTAAGTTAGCTCATTCATTAGGCACCCCAGGCTTTACACTTTATGCTTCCGGCTCGTATAATGTGTGGATGCAGTGTGCAAATAGAATGTT	no_proximal	znull	GGAAGCTCCAAAGGAGAAAC	6	2.35736388476928	2.79701455616721	3.62876829443536	3.47229184890773	3.3318371797807	5.36247971497116	1.53933311606261	1.2414278793264	2.16004705572581
CGCGTTGGCCGATTCATTAATGCAGCTGGCACGACAGGTTTCCCGACTGGAAAGCGAATGTAAGTTAGCTCATTCATTAGGCACCCCAGGCTTTACACTTTATGCTTCCGGCTCGTATAATGTGTGGATGCAGTGTGCAAATAGAATGTT	no_proximal	znull	ATACCACGTGTCCATGTACC	10	1.87202426143443	2.4054325183038	0.725753658887071	1.47572403578579	1.78491277488252	0.869591305130458	0.38768389589725	0.613496335713628	0.694432063754064
CGCGTTGGCCGATTCATTAATGCAGCTGGCACGACAGGTTTCCCGACTGGAAAGCGAATGTAAGTTAGCTCATTCATTAGGCACCCCAGGCTTTACACTTTATGCTTCCGGCTCGTATAATGTGTGGATGCAGTGTGCAAATAGAATGTT	no_proximal	znull	TGCAACTTAGTGAAATTGCT	19	0.485339623334852	0.671283493480131	0.580602927109657	0.52084377733616	0.237988369984336	1.01452318931887	1.19628173591151	0.775892424579	1.58422794820101
CGCGTTGGCCGATTCATTAATGCAGCTGGCACGACAGGTTTCCCGACTGGAAAGCGAATGTAAGTTAGCTCATTCATTAGGCACCCCAGGCTTTACACTTTATGCTTCCGGCTCGTATAATGTGTGGATGCAGTGTGCAAATAGAATGTT	no_proximal	znull	AATGGAAGTTATAAAATAAA	3	1.24801617428962	1.28662669583692	1.88695951310639	2.08337510934464	2.37988369984336	1.73918261026092	1.51196719399928	1.61925375564313	2.32159407182084
CGCGTTGGCCGATTCATTAATGCAGCTGGCACGACAGGTTTCCCGACTGGAAAGCGAATGTAAGTTAGCTCATTCATTAGGCACCCCAGGCTTTACACTTTATGCTTCCGGCTCGTATAATGTGTGGATGCAGTGTGCAAATAGAATGTT	no_proximal	znull	AAAATAGGGGGTCAATGACG	5	4.5760593057286	4.36334270762085	5.22542634398691	5.98970343936584	4.75976739968671	2.89863768376819	1.14190529337008	1.37273275117823	1.8282716689592
CGCGTTGGCCGATTCATTAATGCAGCTGGCACGACAGGTTTCCCGACTGGAAAGCGAATGTAAGTTAGCTCATTCATTAGGCACCCCAGGCTTTACACTTTATGCTTCCGGCTCGTATAATGTGTGGATGCAGTGTGCAAATAGAATGTT	no_proximal	znull	CCCTAATAGGATATATTGTG	7	0.277336927619915	0.167820873370033	0.580602927109657	0.434036481113467	0	0.289863768376819	2.09349303784515	2.58630808193	3.38664707881015
CGCGTTGGCCGATTCATTAATGCAGCTGGCACGACAGGTTTCCCGACTGGAAAGCGAATGTAAGTTAGCTCATTCATTAGGCACCCCAGGCTTTACACTTTATGCTTCCGGCTCGTATAATGTGTGGATGCAGTGTGCAAATAGAATGTT	no_proximal	znull	CACCAACAGATACCACGAAG	6	6.79475472668792	6.09749173244452	9.57994829730934	9.28838069582819	7.49663365450657	8.26111739873935	1.40990347446714	1.52331173265969	2.17155934079699
CGCGTTGGCCGATTCATTAATGCAGCTGGCACGACAGGTTTCCCGACTGGAAAGCGAATGTAAGTTAGCTCATTCATTAGGCACCCCAGGCTTTACACTTTATGCTTCCGGCTCGTATAATGTGTGGATGCAGTGTGCAAATAGAATGTT	no_proximal	znull	GTTGCCTAATGAGAGTAGAA	6	2.91203774000911	3.63611892301738	4.93512488043208	3.9063283300212	2.49887788483552	4.05809275727547	1.69473245920798	1.07431258787862	2.23188875314729
CGCGTTGGCCGATTCATTAATGCAGCTGGCACGACAGGTTTCCCGACTGGAAAGCGAATGTAAGTTAGCTCATTCATTAGGCACCCCAGGCTTTACACTTTATGCTTCCGGCTCGTATAATGTGTGGATGCAGTGTGCAAATAGAATGTT	no_proximal	znull	AATTTGAAAGTTTAACTAAC	16	0.970679246669704	0.727223784603475	1.16120585421931	0.694458369781547	1.54692440489818	2.02904637863774	1.19628173591151	0.954944522558769	1.6737539971909
CGCGTTGGCCGATTCATTAATGCAGCTGGCACGACAGGTTTCCCGACTGGAAAGCGAATGTAAGTTAGCTCATTCATTAGGCACCCCAGGCTTTACACTTTATGCTTCCGGCTCGTATAATGTGTGGATGCAGTGTGCAAATAGAATGTT	no_proximal	znull	TCCAGTCCCAACACCTTATA	5	1.45601887000456	0.950984949096852	0.725753658887071	2.25698970179003	0.832959294945175	1.30438695769569	0.498450723296464	2.37331800459459	1.68510972559376
CGCGTTGGCCGATTCATTAATGCAGCTGGCACGACAGGTTTCCCGACTGGAAAGCGAATGTAAGTTAGCTCATTCATTAGGCACCCCAGGCTTTACACTTTATGCTTCCGGCTCGTATAATGTGTGGATGCAGTGTGCAAATAGAATGTT	no_proximal	znull	TGAGCTCTAGGTTCACATCC	5	6.03207817573316	4.58710387211423	7.83813951598037	7.55223477137432	6.54468017456923	5.79727536753639	1.29940947176596	1.64640587654568	2.1226124100388
CGCGTTGGCCGATTCATTAATGCAGCTGGCACGACAGGTTTCCCGACTGGAAAGCGAATGTAAGTTAGCTCATTCATTAGGCACCCCAGGCTTTACACTTTATGCTTCCGGCTCGTATAATGTGTGGATGCAGTGTGCAAATAGAATGTT	no_proximal	znull	TAACTCGCCTGTAAAGTACG	4	1.24801617428962	0.950984949096852	2.32241170843863	2.43060429423541	1.30893603491385	2.17397826282615	1.8608827003068	2.55588092802494	3.13882316431927
CGCGTTGGCCGATTCATTAATGCAGCTGGCACGACAGGTTTCCCGACTGGAAAGCGAATGTAAGTTAGCTCATTCATTAGGCACCCCAGGCTTTACACTTTATGCTTCCGGCTCGTATAATGTGTGGATGCAGTGTGCAAATAGAATGTT	no_proximal	znull	TAGGCGATCAAATCAAAAAA	6	1.45601887000456	2.18167135381043	1.45150731777414	2.69102618290349	2.26088951485119	1.30438695769569	0.996901446592929	1.23347000830508	1.61363645074547
CGCGTTGGCCGATTCATTAATGCAGCTGGCACGACAGGTTTCCCGACTGGAAAGCGAATGTAAGTTAGCTCATTCATTAGGCACCCCAGGCTTTACACTTTATGCTTCCGGCTCGTATAATGTGTGGATGCAGTGTGCAAATAGAATGTT	no_proximal	znull	CGATGTATGGGCATAGGAAC	5	3.05070620381907	2.68513397392052	3.33846683088053	5.46885966202968	3.09384880979636	1.73918261026092	1.09432590614633	2.03671761451987	2.11268471340627
CGCGTTGGCCGATTCATTAATGCAGCTGGCACGACAGGTTTCCCGACTGGAAAGCGAATGTAAGTTAGCTCATTCATTAGGCACCCCAGGCTTTACACTTTATGCTTCCGGCTCGTATAATGTGTGGATGCAGTGTGCAAATAGAATGTT	no_proximal	znull	GAGCACGTAACCCATGCAAG	5	8.04277090097754	7.44005871940479	8.99934537019968	8.76753691849203	10.7094766492951	9.42057247224663	1.11893593402068	1.17842308093953	1.70814747449045
CGCGTTGGCCGATTCATTAATGCAGCTGGCACGACAGGTTTCCCGACTGGAAAGCGAATGTAAGTTAGCTCATTCATTAGGCACCCCAGGCTTTACACTTTATGCTTCCGGCTCGTATAATGTGTGGATGCAGTGTGCAAATAGAATGTT	no_proximal	znull	TACATGAATCCAACAGTCGC	6	0.832010782859746	1.23068640471357	0.870904390664486	1.04168755467232	1.18994184992168	1.59425072607251	1.04674651892258	0.846428099540727	1.46996056869294
CGCGTTGGCCGATTCATTAATGCAGCTGGCACGACAGGTTTCCCGACTGGAAAGCGAATGTAAGTTAGCTCATTCATTAGGCACCCCAGGCTTTACACTTTATGCTTCCGGCTCGTATAATGTGTGGATGCAGTGTGCAAATAGAATGTT	no_proximal	znull	ATGCCTGGACCGGGACGGAC	4	0.485339623334852	0.615343202356787	0.870904390664486	1.12849485089501	0.951953479937342	0.434795652565229	1.79442260386727	1.83392754900491	2.71138637836973
CGCGTTGGCCGATTCATTAATGCAGCTGGCACGACAGGTTTCCCGACTGGAAAGCGAATGTAAGTTAGCTCATTCATTAGGCACCCCAGGCTTTACACTTTATGCTTCCGGCTCGTATAATGTGTGGATGCAGTGTGCAAATAGAATGTT	no_proximal	znull	TTTTTATGGTATTAAATAAA	9	5.82407548001822	5.25838736559436	9.57994829730934	5.98970343936584	6.30669180458489	7.82632174617412	1.64488738687833	1.13907611267981	2.21442544321824
CGCGTTGGCCGATTCATTAATGCAGCTGGCACGACAGGTTTCCCGACTGGAAAGCGAATGTAAGTTAGCTCATTCATTAGGCACCCCAGGCTTTACACTTTATGCTTCCGGCTCGTATAATGTGTGGATGCAGTGTGCAAATAGAATGTT	no_proximal	znull	CGCGGTTTCCAGAGATACCT	13	3.67471429096388	3.58017863189403	2.46756244021604	3.12506266401696	3.56982554976503	2.89863768376819	0.671497766855992	0.872878977651375	1.10793725568168
CGCGTTGGCCGATTCATTAATGCAGCTGGCACGACAGGTTTCCCGACTGGAAAGCGAATGTAAGTTAGCTCATTCATTAGGCACCCCAGGCTTTACACTTTATGCTTCCGGCTCGTATAATGTGTGGATGCAGTGTGCAAATAGAATGTT	no_proximal	znull	TCCAGAAAATGTGAATCGAA	7	0.416005391429873	0.0559402911233443	0.290301463554828	0.694458369781547	0.237988369984336	0.289863768376819	0.69783101261505	12.414278793264	6.90497040924705
CGCGTTGGCCGATTCATTAATGCAGCTGGCACGACAGGTTTCCCGACTGGAAAGCGAATGTAAGTTAGCTCATTCATTAGGCACCCCAGGCTTTACACTTTATGCTTCCGGCTCGTATAATGTGTGGATGCAGTGTGCAAATAGAATGTT	no_proximal	znull	GGCCCAAGTCAGACCACGCC	12	1.45601887000456	1.51038786033029	1.74180878132897	2.86464077534888	4.04580228973371	2.46384203120297	1.19628173591151	1.89662592674867	2.14459469928585
CGCGTTGGCCGATTCATTAATGCAGCTGGCACGACAGGTTTCCCGACTGGAAAGCGAATGTAAGTTAGCTCATTCATTAGGCACCCCAGGCTTTACACTTTATGCTTCCGGCTCGTATAATGTGTGGATGCAGTGTGCAAATAGAATGTT	no_proximal	znull	GTTTCTGTATTATTTAAGAT	6	0.693342319049788	0.839104366850164	1.59665804955156	0.868072962226934	0.713965109953007	0.434795652565229	2.30284234162967	1.034523232772	2.82010395801567
CGCGTTGGCCGATTCATTAATGCAGCTGGCACGACAGGTTTCCCGACTGGAAAGCGAATGTAAGTTAGCTCATTCATTAGGCACCCCAGGCTTTACACTTTATGCTTCCGGCTCGTATAATGTGTGGATGCAGTGTGCAAATAGAATGTT	no_proximal	znull	CGATCAAAAGAACTATACAA	8	0.901345014764725	1.0069252402202	0.725753658887071	1.82295322067656	0.951953479937342	1.59425072607251	0.805189629940442	1.810415657351	1.71039745861594
CGCGTTGGCCGATTCATTAATGCAGCTGGCACGACAGGTTTCCCGACTGGAAAGCGAATGTAAGTTAGCTCATTCATTAGGCACCCCAGGCTTTACACTTTATGCTTCCGGCTCGTATAATGTGTGGATGCAGTGTGCAAATAGAATGTT	no_proximal	znull	CACGCGTCCTCGCGGTTCAA	8	9.01345014764725	10.069252402202	17.2729370815123	17.0142300596479	16.8971742688878	12.4641420402032	1.91635131925825	1.68972128019427	2.76121195935539
CGCGTTGGCCGATTCATTAATGCAGCTGGCACGACAGGTTTCCCGACTGGAAAGCGAATGTAAGTTAGCTCATTCATTAGGCACCCCAGGCTTTACACTTTATGCTTCCGGCTCGTATAATGTGTGGATGCAGTGTGCAAATAGAATGTT	no_proximal	znull	TAAGTCTCTAGTATAGGAGG	9	1.38668463809958	1.56632815145364	2.32241170843863	3.64590644135312	3.09384880979636	2.17397826282615	1.67479443027612	2.327677273737	2.83863306714462
CGCGTTGGCCGATTCATTAATGCAGCTGGCACGACAGGTTTCCCGACTGGAAAGCGAATGTAAGTTAGCTCATTCATTAGGCACCCCAGGCTTTACACTTTATGCTTCCGGCTCGTATAATGTGTGGATGCAGTGTGCAAATAGAATGTT	no_proximal	znull	CTTGGTTGGCGACCTATGTG	12	10.6081374814618	10.069252402202	15.5311283001833	18.6635686878791	14.3982963840523	15.6526434923482	1.46407683038844	1.85352079204983	2.39083722641336
CGCGTTGGCCGATTCATTAATGCAGCTGGCACGACAGGTTTCCCGACTGGAAAGCGAATGTAAGTTAGCTCATTCATTAGGCACCCCAGGCTTTACACTTTATGCTTCCGGCTCGTATAATGTGTGGATGCAGTGTGCAAATAGAATGTT	no_proximal	znull	GAGGAACCCAATACAGAATA	14	2.35736388476928	1.84602960707036	3.19331609910311	3.21186996023965	2.26088951485119	1.4493188418841	1.3546131421351	1.73987998238927	2.22455313332973
CGCGTTGGCCGATTCATTAATGCAGCTGGCACGACAGGTTTCCCGACTGGAAAGCGAATGTAAGTTAGCTCATTCATTAGGCACCCCAGGCTTTACACTTTATGCTTCCGGCTCGTATAATGTGTGGATGCAGTGTGCAAATAGAATGTT	no_proximal	znull	TGAGAATTGATCTGAATCGT	13	0.138668463809958	0.447522328986754	0.290301463554828	0.26042188866808	0.118994184992168	0.14493188418841	2.09349303784515	0.58191931843425	2.38445269706228
CGCGTTGGCCGATTCATTAATGCAGCTGGCACGACAGGTTTCCCGACTGGAAAGCGAATGTAAGTTAGCTCATTCATTAGGCACCCCAGGCTTTACACTTTATGCTTCCGGCTCGTATAATGTGTGGATGCAGTGTGCAAATAGAATGTT	no_proximal	znull	CACCCAGTTTTTTTACTCTC	12	9.22145284336218	8.83856599748839	10.0154004926416	12.6738652485132	11.0664592042716	12.029346387638	1.0860978918144	1.43392777200676	1.80306177781778
CGCGTTGGCCGATTCATTAATGCAGCTGGCACGACAGGTTTCCCGACTGGAAAGCGAATGTAAGTTAGCTCATTCATTAGGCACCCCAGGCTTTACACTTTATGCTTCCGGCTCGTATAATGTGTGGATGCAGTGTGCAAATAGAATGTT	no_proximal	znull	TTCGGAGATCGTTGGCATTA	8	2.42669811667426	1.73414902482367	3.48361756265794	2.17018240556733	0.594970924960839	1.4493188418841	1.43553808309382	1.25143939448226	2.06125778033495
CGCGTTGGCCGATTCATTAATGCAGCTGGCACGACAGGTTTCCCGACTGGAAAGCGAATGTAAGTTAGCTCATTCATTAGGCACCCCAGGCTTTACACTTTATGCTTCCGGCTCGTATAATGTGTGGATGCAGTGTGCAAATAGAATGTT	no_proximal	znull	CCACACAAGAATGCCAAGGA	12	3.39737736334396	2.9088951384139	3.62876829443536	3.55909914513043	1.18994184992168	2.02904637863774	1.06810869277814	1.22352266952842	1.67987002754235
CGCGTTGGCCGATTCATTAATGCAGCTGGCACGACAGGTTTCCCGACTGGAAAGCGAATGTAAGTTAGCTCATTCATTAGGCACCCCAGGCTTTACACTTTATGCTTCCGGCTCGTATAATGTGTGGATGCAGTGTGCAAATAGAATGTT	no_proximal	znull	ACGCGGATGAAGCAGTTTGA	13	8.04277090097754	7.71976017502151	16.111731227293	14.6704330616352	12.9703661641463	11.1597550825075	2.00325626897251	1.90037419933117	2.9534433686381
CGCGTTGGCCGATTCATTAATGCAGCTGGCACGACAGGTTTCCCGACTGGAAAGCGAATGTAAGTTAGCTCATTCATTAGGCACCCCAGGCTTTACACTTTATGCTTCCGGCTCGTATAATGTGTGGATGCAGTGTGCAAATAGAATGTT	no_proximal	znull	GACGGGCGAAACGCACCGAG	8	0.693342319049788	0.727223784603475	0.870904390664486	0.52084377733616	0.237988369984336	0.579727536753639	1.25609582270709	0.716208391919077	1.61420001866663
CGCGTTGGCCGATTCATTAATGCAGCTGGCACGACAGGTTTCCCGACTGGAAAGCGAATGTAAGTTAGCTCATTCATTAGGCACCCCAGGCTTTACACTTTATGCTTCCGGCTCGTATAATGTGTGGATGCAGTGTGCAAATAGAATGTT	no_proximal	znull	ATAGCTTTCCCGTGCAGTAT	12	6.37874933525805	7.49599901052813	8.99934537019968	10.5904901391686	9.87651735434993	8.84084493549299	1.41083226463478	1.41281904177072	2.11724178552013
CGCGTTGGCCGATTCATTAATGCAGCTGGCACGACAGGTTTCCCGACTGGAAAGCGAATGTAAGTTAGCTCATTCATTAGGCACCCCAGGCTTTACACTTTATGCTTCCGGCTCGTATAATGTGTGGATGCAGTGTGCAAATAGAATGTT	no_proximal	znull	AATGTCCGTGATATTGTCTT	7	0.208002695714936	0.503462620110098	0	0.434036481113467	0.713965109953007	0.869591305130458	0	0.862102693976666	0.431051346988333
CGCGTTGGCCGATTCATTAATGCAGCTGGCACGACAGGTTTCCCGACTGGAAAGCGAATGTAAGTTAGCTCATTCATTAGGCACCCCAGGCTTTACACTTTATGCTTCCGGCTCGTATAATGTGTGGATGCAGTGTGCAAATAGAATGTT	no_proximal	znull	TAGAACACAAATTCGCAGTA	7	3.67471429096388	3.24453688515397	2.90301463554829	3.21186996023965	3.21284299478853	3.76822898889865	0.789997372771755	0.989931714118034	1.28496322983077
CGCGTTGGCCGATTCATTAATGCAGCTGGCACGACAGGTTTCCCGACTGGAAAGCGAATGTAAGTTAGCTCATTCATTAGGCACCCCAGGCTTTACACTTTATGCTTCCGGCTCGTATAATGTGTGGATGCAGTGTGCAAATAGAATGTT	no_proximal	znull	CCGCCACCCGCCTGAACGAA	3	1.38668463809958	1.17474611359023	2.90301463554829	2.25698970179003	2.26088951485119	1.88411449444933	2.09349303784515	1.92125743229086	3.05412175399058
CGCGTTGGCCGATTCATTAATGCAGCTGGCACGACAGGTTTCCCGACTGGAAAGCGAATGTAAGTTAGCTCATTCATTAGGCACCCCAGGCTTTACACTTTATGCTTCCGGCTCGTATAATGTGTGGATGCAGTGTGCAAATAGAATGTT	no_proximal	znull	CCCTCCTTCTGAATCTGCGT	16	2.84270350810413	2.06979077156374	3.62876829443536	4.34036481113467	1.66591858989035	1.88411449444933	1.27652014502753	2.09700655291622	2.32502342148564
CGCGTTGGCCGATTCATTAATGCAGCTGGCACGACAGGTTTCCCGACTGGAAAGCGAATGTAAGTTAGCTCATTCATTAGGCACCCCAGGCTTTACACTTTATGCTTCCGGCTCGTATAATGTGTGGATGCAGTGTGCAAATAGAATGTT	no_proximal	znull	AGATAGCCGTGATAATCAAA	3	8.25077359669248	7.94352133951488	10.7411541515287	8.24669314115587	10.8284708342873	9.27564058805822	1.30183600672724	1.03816592021134	1.82091896683291
CGCGTTGGCCGATTCATTAATGCAGCTGGCACGACAGGTTTCCCGACTGGAAAGCGAATGTAAGTTAGCTCATTCATTAGGCACCCCAGGCTTTACACTTTATGCTTCCGGCTCGTATAATGTGTGGATGCAGTGTGCAAATAGAATGTT	no_proximal	znull	ATGGAAATTGCACTCCTTCC	4	4.09071968239375	4.08364125200413	5.66087853931916	6.510547216702	5.11674995466322	5.9422072517248	1.38383438094849	1.59429950255959	2.18098413222828
CGCGTTGGCCGATTCATTAATGCAGCTGGCACGACAGGTTTCCCGACTGGAAAGCGAATGTAAGTTAGCTCATTCATTAGGCACCCCAGGCTTTACACTTTATGCTTCCGGCTCGTATAATGTGTGGATGCAGTGTGCAAATAGAATGTT	no_proximal	znull	ACCCCTCATGCCTCGCCTCC	9	0.416005391429873	0.223761164493377	0.580602927109657	0.52084377733616	0.237988369984336	0.434795652565229	1.3956620252301	2.327677273737	2.5595006620986
CGCGTTGGCCGATTCATTAATGCAGCTGGCACGACAGGTTTCCCGACTGGAAAGCGAATGTAAGTTAGCTCATTCATTAGGCACCCCAGGCTTTACACTTTATGCTTCCGGCTCGTATAATGTGTGGATGCAGTGTGCAAATAGAATGTT	no_proximal	znull	CCAACAAAAGAAGACTACCT	8	3.81338275477384	3.07671601178393	4.49967268509984	5.38205236580699	3.6888197347572	3.62329710471024	1.17996880314908	1.74928473905084	2.0546111726745
CGCGTTGGCCGATTCATTAATGCAGCTGGCACGACAGGTTTCCCGACTGGAAAGCGAATGTAAGTTAGCTCATTCATTAGGCACCCCAGGCTTTACACTTTATGCTTCCGGCTCGTATAATGTGTGGATGCAGTGTGCAAATAGAATGTT	no_proximal	znull	CTCATGTCACATGTGATCAT	14	2.08002695714936	2.12573106268708	3.77391902621277	2.69102618290349	2.37988369984336	1.88411449444933	1.81436063279913	1.26592974536574	2.447325505482
CGCGTTGGCCGATTCATTAATGCAGCTGGCACGACAGGTTTCCCGACTGGAAAGCGAATGTAAGTTAGCTCATTCATTAGGCACCCCAGGCTTTACACTTTATGCTTCCGGCTCGTATAATGTGTGGATGCAGTGTGCAAATAGAATGTT	no_proximal	znull	GTACGAGCTAGTTGTTCTTC	4	0.554673855239831	1.06286553134354	1.45150731777414	0.868072962226934	1.42793021990601	1.73918261026092	2.61686629730644	0.816728867977895	3.02523073129539
CGCGTTGGCCGATTCATTAATGCAGCTGGCACGACAGGTTTCCCGACTGGAAAGCGAATGTAAGTTAGCTCATTCATTAGGCACCCCAGGCTTTACACTTTATGCTTCCGGCTCGTATAATGTGTGGATGCAGTGTGCAAATAGAATGTT	no_proximal	znull	CCCAGTAGGCGCATATTCCA	4	0.208002695714936	0.167820873370033	0.145150731777414	0.347229184890773	0	0	0.69783101261505	2.069046465544	1.73235424538705
CGCGTTGGCCGATTCATTAATGCAGCTGGCACGACAGGTTTCCCGACTGGAAAGCGAATGTAAGTTAGCTCATTCATTAGGCACCCCAGGCTTTACACTTTATGCTTCCGGCTCGTATAATGTGTGGATGCAGTGTGCAAATAGAATGTT	no_proximal	znull	CAAATCATAACAGAGAATCA	9	0.138668463809958	0.111880582246689	0	0	0	0	0	0	0
CGCGTTGGCCGATTCATTAATGCAGCTGGCACGACAGGTTTCCCGACTGGAAAGCGAATGTAAGTTAGCTCATTCATTAGGCACCCCAGGCTTTACACTTTATGCTTCCGGCTCGTATAATGTGTGGATGCAGTGTGCAAATAGAATGTT	no_proximal	znull	AAACTAATCGGCGAAGACCA	8	3.74404852286886	2.46137280942715	6.67693366176106	6.07651073558853	0.475976739968671	0.14493188418841	1.78334592112735	2.46874862366045	3.01772023295758
CGCGTTGGCCGATTCATTAATGCAGCTGGCACGACAGGTTTCCCGACTGGAAAGCGAATGTAAGTTAGCTCATTCATTAGGCACCCCAGGCTTTACACTTTATGCTTCCGGCTCGTATAATGTGTGGATGCAGTGTGCAAATAGAATGTT	no_proximal	znull	CGGTAGGAAAAAAAGCAGGC	13	2.84270350810413	2.57325339167384	2.75786390377087	3.73271373757581	2.14189532985902	2.17397826282615	0.970155310220923	1.4505814894303	1.69544605493608
CGCGTTGGCCGATTCATTAATGCAGCTGGCACGACAGGTTTCCCGACTGGAAAGCGAATGTAAGTTAGCTCATTCATTAGGCACCCCAGGCTTTACACTTTATGCTTCCGGCTCGTATAATGTGTGGATGCAGTGTGCAAATAGAATGTT	no_proximal	znull	AGACTACATGATGTTGTTAC	5	0.624008087144809	0.950984949096852	0.580602927109657	1.21530214711771	0.832959294945175	2.17397826282615	0.9304413501534	1.27794046401247	1.56941158215964
CGCGTTGGCCGATTCATTAATGCAGCTGGCACGACAGGTTTCCCGACTGGAAAGCGAATGTAAGTTAGCTCATTCATTAGGCACCCCAGGCTTTACACTTTATGCTTCCGGCTCGTATAATGTGTGGATGCAGTGTGCAAATAGAATGTT	no_proximal	znull	TTGGCCTTTTCCCGTTAAAT	6	0.0693342319049788	0.279701455616721	0.145150731777414	0.26042188866808	0.118994184992168	0.14493188418841	2.09349303784515	0.9310709094948	2.55902849259255
CGCGTTGGCCGATTCATTAATGCAGCTGGCACGACAGGTTTCCCGACTGGAAAGCGAATGTAAGTTAGCTCATTCATTAGGCACCCCAGGCTTTACACTTTATGCTTCCGGCTCGTATAATGTGTGGATGCAGTGTGCAAATAGAATGTT	no_proximal	znull	ATTACACGTACACGGATGGT	7	1.80269002952945	1.06286553134354	2.61271317199346	1.38891673956309	1.07094766492951	1.15945507350728	1.4493413338928	1.30676618876463	2.10272442827511
CGCGTTGGCCGATTCATTAATGCAGCTGGCACGACAGGTTTCCCGACTGGAAAGCGAATGTAAGTTAGCTCATTCATTAGGCACCCCAGGCTTTACACTTTATGCTTCCGGCTCGTATAATGTGTGGATGCAGTGTGCAAATAGAATGTT	no_proximal	znull	AATACCAACAATGCTTTCGC	11	0.832010782859746	0.279701455616721	0.290301463554828	0.434036481113467	0.356982554976503	0.724659420942049	0.348915506307525	1.551784849158	1.12480793088652
CGCGTTGGCCGATTCATTAATGCAGCTGGCACGACAGGTTTCCCGACTGGAAAGCGAATGTAAGTTAGCTCATTCATTAGGCACCCCAGGCTTTACACTTTATGCTTCCGGCTCGTATAATGTGTGGATGCAGTGTGCAAATAGAATGTT	no_proximal	znull	CTTGCCTTAATATGAGAGTG	4	2.2880296528643	1.06286553134354	1.74180878132897	3.81952103379851	1.30893603491385	2.02904637863774	0.761270195580055	3.59360701910274	2.55807370513142
CGCGTTGGCCGATTCATTAATGCAGCTGGCACGACAGGTTTCCCGACTGGAAAGCGAATGTAAGTTAGCTCATTCATTAGGCACCCCAGGCTTTACACTTTATGCTTCCGGCTCGTATAATGTGTGGATGCAGTGTGCAAATAGAATGTT	no_proximal	znull	TCCCGGGAGTTCAGCACCTA	5	0.693342319049788	0.671283493480131	0.870904390664486	1.64933862823117	1.07094766492951	1.01452318931887	1.25609582270709	2.4569926778335	2.48459216162384
CGCGTTGGCCGATTCATTAATGCAGCTGGCACGACAGGTTTCCCGACTGGAAAGCGAATGTAAGTTAGCTCATTCATTAGGCACCCCAGGCTTTACACTTTATGCTTCCGGCTCGTATAATGTGTGGATGCAGTGTGCAAATAGAATGTT	no_proximal	znull	CGAGATGCTTATTTCAAAGT	10	0.901345014764725	1.23068640471357	1.30635658599673	0.954880258449627	1.18994184992168	1.01452318931887	1.4493413338928	0.775892424579	1.8372875461823
CGCGTTGGCCGATTCATTAATGCAGCTGGCACGACAGGTTTCCCGACTGGAAAGCGAATGTAAGTTAGCTCATTCATTAGGCACCCCAGGCTTTACACTTTATGCTTCCGGCTCGTATAATGTGTGGATGCAGTGTGCAAATAGAATGTT	no_proximal	znull	TAAAAACGGCGTATTGGTAC	16	3.81338275477384	3.69205921414072	3.91906975799018	3.99313562624389	3.92680810474154	3.47836522052183	1.02771476403307	1.08154701607982	1.56848827207298
CGCGTTGGCCGATTCATTAATGCAGCTGGCACGACAGGTTTCCCGACTGGAAAGCGAATGTAAGTTAGCTCATTCATTAGGCACCCCAGGCTTTACACTTTATGCTTCCGGCTCGTATAATGTGTGGATGCAGTGTGCAAATAGAATGTT	no_proximal	znull	TGGCTTGTAAATAGGTTGCT	19	1.80269002952945	2.57325339167384	4.35452195332243	4.34036481113467	4.64077321469454	5.9422072517248	2.41556888982133	1.68672266212826	3.25893022088546
CGCGTTGGCCGATTCATTAATGCAGCTGGCACGACAGGTTTCCCGACTGGAAAGCGAATGTAAGTTAGCTCATTCATTAGGCACCCCAGGCTTTACACTTTATGCTTCCGGCTCGTATAATGTGTGGATGCAGTGTGCAAATAGAATGTT	no_proximal	znull	CAATTTATGGTTAAAGTTAA	8	2.35736388476928	2.01385048044039	2.32241170843863	3.73271373757581	3.09384880979636	3.47836522052183	0.985173194280071	1.85352079204983	1.91193359030499
CGCGTTGGCCGATTCATTAATGCAGCTGGCACGACAGGTTTCCCGACTGGAAAGCGAATGTAAGTTAGCTCATTCATTAGGCACCCCAGGCTTTACACTTTATGCTTCCGGCTCGTATAATGTGTGGATGCAGTGTGCAAATAGAATGTT	no_proximal	znull	AATAGGGGAAGTACCATGGC	6	0.693342319049788	1.51038786033029	2.61271317199346	2.25698970179003	2.49887788483552	1.88411449444933	3.76828746812127	1.49431133622622	4.51544313623438
CGCGTTGGCCGATTCATTAATGCAGCTGGCACGACAGGTTTCCCGACTGGAAAGCGAATGTAAGTTAGCTCATTCATTAGGCACCCCAGGCTTTACACTTTATGCTTCCGGCTCGTATAATGTGTGGATGCAGTGTGCAAATAGAATGTT	no_proximal	znull	CGTCAGGAAGGGTTGTCCCA	6	1.52535310190953	1.06286553134354	0.145150731777414	0.173614592445387	0	0.14493188418841	0.0951587744475068	0.163345773595579	0.176831661245296
CGCGTTGGCCGATTCATTAATGCAGCTGGCACGACAGGTTTCCCGACTGGAAAGCGAATGTAAGTTAGCTCATTCATTAGGCACCCCAGGCTTTACACTTTATGCTTCCGGCTCGTATAATGTGTGGATGCAGTGTGCAAATAGAATGTT	no_proximal	znull	TAATTGTCAAAGTACAACAA	16	0.901345014764725	0.279701455616721	1.16120585421931	0.607651073558854	0.594970924960839	0	1.28830340790471	2.1724987888212	2.37455280231531
CGCGTTGGCCGATTCATTAATGCAGCTGGCACGACAGGTTTCCCGACTGGAAAGCGAATGTAAGTTAGCTCATTCATTAGGCACCCCAGGCTTTACACTTTATGCTTCCGGCTCGTATAATGTGTGGATGCAGTGTGCAAATAGAATGTT	no_proximal	znull	CCACTTGCAGTGCCCGCCCC	3	2.08002695714936	2.29355193605711	1.88695951310639	2.77783347912619	4.16479647472587	5.36247971497116	0.907180316399565	1.21114915056234	1.51275489168074
CGCGTTGGCCGATTCATTAATGCAGCTGGCACGACAGGTTTCCCGACTGGAAAGCGAATGTAAGTTAGCTCATTCATTAGGCACCCCAGGCTTTACACTTTATGCTTCCGGCTCGTATAATGTGTGGATGCAGTGTGCAAATAGAATGTT	no_proximal	znull	CGCCCTTCTCAAAAAGAACA	4	1.80269002952945	1.79008931594702	1.59665804955156	2.51741159045811	1.07094766492951	1.15945507350728	0.885708592934487	1.40630501954944	1.58886110270921
CGCGTTGGCCGATTCATTAATGCAGCTGGCACGACAGGTTTCCCGACTGGAAAGCGAATGTAAGTTAGCTCATTCATTAGGCACCCCAGGCTTTACACTTTATGCTTCCGGCTCGTATAATGTGTGGATGCAGTGTGCAAATAGAATGTT	no_proximal	znull	ATCTAGACACCACCCGCCAC	4	3.81338275477384	3.97176066975744	6.82208439353847	6.510547216702	2.14189532985902	3.0435695679566	1.78898495961313	1.63920934770211	2.60858963346418
CGCGTTGGCCGATTCATTAATGCAGCTGGCACGACAGGTTTCCCGACTGGAAAGCGAATGTAAGTTAGCTCATTCATTAGGCACCCCAGGCTTTACACTTTATGCTTCCGGCTCGTATAATGTGTGGATGCAGTGTGCAAATAGAATGTT	no_proximal	znull	ACAGTCTTCCAATCGCATAT	14	1.80269002952945	1.73414902482367	3.19331609910311	4.42717210735736	3.09384880979636	2.46384203120297	1.77141718586897	2.55293636474381	3.04788536824088
CGCGTTGGCCGATTCATTAATGCAGCTGGCACGACAGGTTTCCCGACTGGAAAGCGAATGTAAGTTAGCTCATTCATTAGGCACCCCAGGCTTTACACTTTATGCTTCCGGCTCGTATAATGTGTGGATGCAGTGTGCAAATAGAATGTT	no_proximal	znull	GTATATACGCCGCCTCATTT	8	5.96274394382818	6.93659609929469	9.87024976086417	9.63560988071896	9.28154642938909	8.69591305130458	1.6553200764357	1.38909772787531	2.34986894037335
CGCGTTGGCCGATTCATTAATGCAGCTGGCACGACAGGTTTCCCGACTGGAAAGCGAATGTAAGTTAGCTCATTCATTAGGCACCCCAGGCTTTACACTTTATGCTTCCGGCTCGTATAATGTGTGGATGCAGTGTGCAAATAGAATGTT	no_proximal	znull	AAACAGATCCTAATATCACT	5	3.74404852286886	3.412357758524	2.46756244021604	2.6042188866808	2.02290114486685	1.59425072607251	0.659062623025325	0.763172876635082	1.04064906134287
CGCGTTGGCCGATTCATTAATGCAGCTGGCACGACAGGTTTCCCGACTGGAAAGCGAATGTAAGTTAGCTCATTCATTAGGCACCCCAGGCTTTACACTTTATGCTTCCGGCTCGTATAATGTGTGGATGCAGTGTGCAAATAGAATGTT	no_proximal	znull	TTACTCATAATCTATTCCGT	10	0.762676550954767	0.335641746740066	0.290301463554828	0.694458369781547	0.713965109953007	1.4493188418841	0.380635097790027	2.069046465544	1.41515833056203
CGCGTTGGCCGATTCATTAATGCAGCTGGCACGACAGGTTTCCCGACTGGAAAGCGAATGTAAGTTAGCTCATTCATTAGGCACCCCAGGCTTTACACTTTATGCTTCCGGCTCGTATAATGTGTGGATGCAGTGTGCAAATAGAATGTT	no_proximal	znull	AAATTGTCGTTTAGATTTGG	4	4.02138545048877	2.46137280942715	5.66087853931916	5.64247425447507	5.71172087962405	6.52193478847844	1.40769359441312	2.29240943625614	2.55389831254119
CGCGTTGGCCGATTCATTAATGCAGCTGGCACGACAGGTTTCCCGACTGGAAAGCGAATGTAAGTTAGCTCATTCATTAGGCACCCCAGGCTTTACACTTTATGCTTCCGGCTCGTATAATGTGTGGATGCAGTGTGCAAATAGAATGTT	no_proximal	znull	TCTGAAATACTAAAACTAAA	9	0.277336927619915	0.167820873370033	0.870904390664486	0.434036481113467	0.713965109953007	0.289863768376819	3.14023955676773	2.58630808193	4.43339359773273
CGCGTTGGCCGATTCATTAATGCAGCTGGCACGACAGGTTTCCCGACTGGAAAGCGAATGTAAGTTAGCTCATTCATTAGGCACCCCAGGCTTTACACTTTATGCTTCCGGCTCGTATAATGTGTGGATGCAGTGTGCAAATAGAATGTT	no_proximal	znull	CGACAGAATTGGTTTCAAGA	6	2.08002695714936	2.9088951384139	3.48361756265794	3.9063283300212	4.16479647472587	2.89863768376819	1.67479443027612	1.34289073484827	2.34623979770025
CGCGTTGGCCGATTCATTAATGCAGCTGGCACGACAGGTTTCCCGACTGGAAAGCGAATGTAAGTTAGCTCATTCATTAGGCACCCCAGGCTTTACACTTTATGCTTCCGGCTCGTATAATGTGTGGATGCAGTGTGCAAATAGAATGTT	no_proximal	znull	GAAACGTACTAGATTTGAAA	7	0.277336927619915	0.615343202356787	0.290301463554828	0.347229184890773	0.237988369984336	0.14493188418841	1.04674651892258	0.564285399693818	1.32888921876948
CGCGTTGGCCGATTCATTAATGCAGCTGGCACGACAGGTTTCCCGACTGGAAAGCGAATGTAAGTTAGCTCATTCATTAGGCACCCCAGGCTTTACACTTTATGCTTCCGGCTCGTATAATGTGTGGATGCAGTGTGCAAATAGAATGTT	no_proximal	znull	CCGCCAACACAAATCATATC	8	0.970679246669704	1.34256698696026	1.74180878132897	0.694458369781547	1.30893603491385	1.59425072607251	1.79442260386727	0.517261616386	2.05305341206027
CGCGTTGGCCGATTCATTAATGCAGCTGGCACGACAGGTTTCCCGACTGGAAAGCGAATGTAAGTTAGCTCATTCATTAGGCACCCCAGGCTTTACACTTTATGCTTCCGGCTCGTATAATGTGTGGATGCAGTGTGCAAATAGAATGTT	no_proximal	znull	CCCCCATCGTACCAGACGAG	7	0.485339623334852	0.895044657973508	0.725753658887071	1.38891673956309	0.832959294945175	0.579727536753639	1.49535216988939	1.551784849158	2.27124459446839
CGCGTTGGCCGATTCATTAATGCAGCTGGCACGACAGGTTTCCCGACTGGAAAGCGAATGTAAGTTAGCTCATTCATTAGGCACCCCAGGCTTTACACTTTATGCTTCCGGCTCGTATAATGTGTGGATGCAGTGTGCAAATAGAATGTT	no_proximal	znull	ATACTCGGTAAATATTTGGA	10	5.40807008858835	6.37719318806125	7.83813951598037	9.1147661033828	7.85361620948308	6.23207102010162	1.4493413338928	1.42927551896132	2.16397909337345
CGCGTTGGCCGATTCATTAATGCAGCTGGCACGACAGGTTTCCCGACTGGAAAGCGAATGTAAGTTAGCTCATTCATTAGGCACCCCAGGCTTTACACTTTATGCTTCCGGCTCGTATAATGTGTGGATGCAGTGTGCAAATAGAATGTT	no_proximal	znull	TATAGGACAGACTTCAAAAG	7	3.39737736334396	2.18167135381043	2.0321102448838	3.12506266401696	2.26088951485119	3.91316087308706	0.598140867955757	1.43241678383815	1.31434925987483
CGCGTTGGCCGATTCATTAATGCAGCTGGCACGACAGGTTTCCCGACTGGAAAGCGAATGTAAGTTAGCTCATTCATTAGGCACCCCAGGCTTTACACTTTATGCTTCCGGCTCGTATAATGTGTGGATGCAGTGTGCAAATAGAATGTT	no_proximal	znull	GGGCCGAGGTTATCTAATAT	5	0.416005391429873	0.895044657973508	0.580602927109657	1.12849485089501	0.237988369984336	0.434795652565229	1.3956620252301	1.26082518994087	2.02607462020054
CGCGTTGGCCGATTCATTAATGCAGCTGGCACGACAGGTTTCCCGACTGGAAAGCGAATGTAAGTTAGCTCATTCATTAGGCACCCCAGGCTTTACACTTTATGCTTCCGGCTCGTATAATGTGTGGATGCAGTGTGCAAATAGAATGTT	no_proximal	znull	ATAATTACTAATATAAATGG	5	1.38668463809958	1.95791018931705	2.0321102448838	1.56253133200848	2.61787206982769	2.75370579957978	1.46544512649161	0.798060779566971	1.86447551627509
CGCGTTGGCCGATTCATTAATGCAGCTGGCACGACAGGTTTCCCGACTGGAAAGCGAATGTAAGTTAGCTCATTCATTAGGCACCCCAGGCTTTACACTTTATGCTTCCGGCTCGTATAATGTGTGGATGCAGTGTGCAAATAGAATGTT	no_proximal	znull	CCTTCCCACCCCCCCCTCGC	8	0.970679246669704	0.950984949096852	1.59665804955156	2.51741159045811	0.832959294945175	1.15945507350728	1.64488738687833	2.64716238974012	2.96846858174839
CGCGTTGGCCGATTCATTAATGCAGCTGGCACGACAGGTTTCCCGACTGGAAAGCGAATGTAAGTTAGCTCATTCATTAGGCACCCCAGGCTTTACACTTTATGCTTCCGGCTCGTATAATGTGTGGATGCAGTGTGCAAATAGAATGTT	no_proximal	znull	CTGACACAACGTTGATTGAA	13	6.79475472668792	6.76877522592466	7.98329024775778	9.2015733996055	7.85361620948308	8.55098116711617	1.17491956205595	1.35941482653511	1.85462697532351
CGCGTTGGCCGATTCATTAATGCAGCTGGCACGACAGGTTTCCCGACTGGAAAGCGAATGTAAGTTAGCTCATTCATTAGGCACCCCAGGCTTTACACTTTATGCTTCCGGCTCGTATAATGTGTGGATGCAGTGTGCAAATAGAATGTT	no_proximal	znull	AGATTGACCTACAAAACCAA	7	0.485339623334852	0.615343202356787	0.435452195332243	0.868072962226934	0.713965109953007	0.724659420942049	0.897211301933636	1.41071349923455	1.60256805155091
CGCGTTGGCCGATTCATTAATGCAGCTGGCACGACAGGTTTCCCGACTGGAAAGCGAATGTAAGTTAGCTCATTCATTAGGCACCCCAGGCTTTACACTTTATGCTTCCGGCTCGTATAATGTGTGGATGCAGTGTGCAAATAGAATGTT	no_proximal	znull	GGAATAAAAGTAAATACAGT	4	2.77336927619915	2.18167135381043	3.0481653673257	2.86464077534888	2.37988369984336	1.73918261026092	1.0990838448687	1.31304871851831	1.75560820412786
CGCGTTGGCCGATTCATTAATGCAGCTGGCACGACAGGTTTCCCGACTGGAAAGCGAATGTAAGTTAGCTCATTCATTAGGCACCCCAGGCTTTACACTTTATGCTTCCGGCTCGTATAATGTGTGGATGCAGTGTGCAAATAGAATGTT	no_proximal	znull	CAATTAGAGATTTTCAAGCA	10	2.56536658048422	2.46137280942715	1.74180878132897	2.6042188866808	2.02290114486685	2.60877391539137	0.678970714976806	1.05803512442591	1.20798827718976
CGCGTTGGCCGATTCATTAATGCAGCTGGCACGACAGGTTTCCCGACTGGAAAGCGAATGTAAGTTAGCTCATTCATTAGGCACCCCAGGCTTTACACTTTATGCTTCCGGCTCGTATAATGTGTGGATGCAGTGTGCAAATAGAATGTT	no_proximal	znull	CCCCTACCGCGCCGTAAAAT	9	0.138668463809958	0.167820873370033	0.435452195332243	0.607651073558854	0.237988369984336	0.14493188418841	3.14023955676773	3.620831314702	4.95065521411873
CGCGTTGGCCGATTCATTAATGCAGCTGGCACGACAGGTTTCCCGACTGGAAAGCGAATGTAAGTTAGCTCATTCATTAGGCACCCCAGGCTTTACACTTTATGCTTCCGGCTCGTATAATGTGTGGATGCAGTGTGCAAATAGAATGTT	no_proximal	znull	AACGTCTGGCATGAGTATAA	7	0.832010782859746	0.895044657973508	1.16120585421931	1.73614592445387	1.30893603491385	0.724659420942049	1.3956620252301	1.9397310614475	2.36552755595385
CGCGTTGGCCGATTCATTAATGCAGCTGGCACGACAGGTTTCCCGACTGGAAAGCGAATGTAAGTTAGCTCATTCATTAGGCACCCCAGGCTTTACACTTTATGCTTCCGGCTCGTATAATGTGTGGATGCAGTGTGCAAATAGAATGTT	no_proximal	znull	GTATGGAACACCCTGGACAC	4	6.37874933525805	8.50292425074833	8.41874244309003	8.76753691849203	9.87651735434993	9.56550435643504	1.31981082820673	1.03112019582209	1.83537092611777
CGCGTTGGCCGATTCATTAATGCAGCTGGCACGACAGGTTTCCCGACTGGAAAGCGAATGTAAGTTAGCTCATTCATTAGGCACCCCAGGCTTTACACTTTATGCTTCCGGCTCGTATAATGTGTGGATGCAGTGTGCAAATAGAATGTT	no_proximal	znull	ACTAACCAAAAGTTATAACT	13	1.80269002952945	2.18167135381043	2.61271317199346	2.25698970179003	2.37988369984336	2.60877391539137	1.4493413338928	1.034523232772	1.9666029502788
CGCGTTGGCCGATTCATTAATGCAGCTGGCACGACAGGTTTCCCGACTGGAAAGCGAATGTAAGTTAGCTCATTCATTAGGCACCCCAGGCTTTACACTTTATGCTTCCGGCTCGTATAATGTGTGGATGCAGTGTGCAAATAGAATGTT	no_proximal	znull	AATAGTCGAGATGTCATCTG	5	0.346671159524894	0.39158203786341	0.870904390664486	0.607651073558854	1.07094766492951	1.15945507350728	2.51219164541418	1.551784849158	3.28808406999318
CGCGTTGGCCGATTCATTAATGCAGCTGGCACGACAGGTTTCCCGACTGGAAAGCGAATGTAAGTTAGCTCATTCATTAGGCACCCCAGGCTTTACACTTTATGCTTCCGGCTCGTATAATGTGTGGATGCAGTGTGCAAATAGAATGTT	no_proximal	znull	AGCATATTAGGTATAATTGC	6	1.45601887000456	1.51038786033029	1.74180878132897	1.47572403578579	2.37988369984336	1.4493188418841	1.19628173591151	0.977049719840222	1.68480659583163
CGCGTTGGCCGATTCATTAATGCAGCTGGCACGACAGGTTTCCCGACTGGAAAGCGAATGTAAGTTAGCTCATTCATTAGGCACCCCAGGCTTTACACTTTATGCTTCCGGCTCGTATAATGTGTGGATGCAGTGTGCAAATAGAATGTT	no_proximal	znull	TTCAGGGGTAATTAGACGCA	10	1.52535310190953	1.56632815145364	1.74180878132897	1.73614592445387	1.30893603491385	1.59425072607251	1.14190529337008	1.10841774939857	1.69611416806937
CGCGTTGGCCGATTCATTAATGCAGCTGGCACGACAGGTTTCCCGACTGGAAAGCGAATGTAAGTTAGCTCATTCATTAGGCACCCCAGGCTTTACACTTTATGCTTCCGGCTCGTATAATGTGTGGATGCAGTGTGCAAATAGAATGTT	no_proximal	znull	AGAATCAGACTAGGCTGCTA	26	10.8854744090817	8.33510337737829	11.1766063468609	14.149589284299	9.51953479937342	12.1742782718264	1.02674499308329	1.69759013699835	1.87554006158246
CGCGTTGGCCGATTCATTAATGCAGCTGGCACGACAGGTTTCCCGACTGGAAAGCGAATGTAAGTTAGCTCATTCATTAGGCACCCCAGGCTTTACACTTTATGCTTCCGGCTCGTATAATGTGTGGATGCAGTGTGCAAATAGAATGTT	no_proximal	znull	TTCAGCAAAGGTGTTTGTAA	4	0.624008087144809	0.727223784603475	1.88695951310639	1.3021094433404	2.26088951485119	1.01452318931887	3.02393438799855	1.79052097979769	3.9191948778974
CGCGTTGGCCGATTCATTAATGCAGCTGGCACGACAGGTTTCCCGACTGGAAAGCGAATGTAAGTTAGCTCATTCATTAGGCACCCCAGGCTTTACACTTTATGCTTCCGGCTCGTATAATGTGTGGATGCAGTGTGCAAATAGAATGTT	no_proximal	znull	ACATCCTGATGTGACTAATG	13	1.04001347857468	0.950984949096852	0.870904390664486	1.64933862823117	0.832959294945175	0.869591305130458	0.83739721513806	1.73434777258835	1.70457110143224
CGCGTTGGCCGATTCATTAATGCAGCTGGCACGACAGGTTTCCCGACTGGAAAGCGAATGTAAGTTAGCTCATTCATTAGGCACCCCAGGCTTTACACTTTATGCTTCCGGCTCGTATAATGTGTGGATGCAGTGTGCAAATAGAATGTT	no_proximal	znull	TATTTATATAGTGCTTTCTT	3	0.416005391429873	0.223761164493377	0.725753658887071	0.607651073558854	0.594970924960839	0.724659420942049	1.74457753153763	2.7156234860265	3.10238927455087
CGCGTTGGCCGATTCATTAATGCAGCTGGCACGACAGGTTTCCCGACTGGAAAGCGAATGTAAGTTAGCTCATTCATTAGGCACCCCAGGCTTTACACTTTATGCTTCCGGCTCGTATAATGTGTGGATGCAGTGTGCAAATAGAATGTT	no_proximal	znull	ATTCGGAACAAAAACCGTCT	5	1.59468733381451	2.23761164493377	2.17726097666121	2.51741159045811	1.42793021990601	1.01452318931887	1.36532154642075	1.12504401563955	1.92784355424052
CGCGTTGGCCGATTCATTAATGCAGCTGGCACGACAGGTTTCCCGACTGGAAAGCGAATGTAAGTTAGCTCATTCATTAGGCACCCCAGGCTTTACACTTTATGCTTCCGGCTCGTATAATGTGTGGATGCAGTGTGCAAATAGAATGTT	no_proximal	znull	ATCTCCAACCCATGCTTTCA	6	1.87202426143443	2.29355193605711	2.61271317199346	3.29867725646235	3.3318371797807	1.15945507350728	1.3956620252301	1.43823961629278	2.11478183337649
CGCGTTGGCCGATTCATTAATGCAGCTGGCACGACAGGTTTCCCGACTGGAAAGCGAATGTAAGTTAGCTCATTCATTAGGCACCCCAGGCTTTACACTTTATGCTTCCGGCTCGTATAATGTGTGGATGCAGTGTGCAAATAGAATGTT	no_proximal	znull	AATGACGAGGTATTATCAGA	3	9.22145284336218	9.00638687085843	12.628113664635	15.1912768389713	16.4211975289192	18.8411449444933	1.36942777663555	1.68672266212826	2.21278910769968
CGCGTTGGCCGATTCATTAATGCAGCTGGCACGACAGGTTTCCCGACTGGAAAGCGAATGTAAGTTAGCTCATTCATTAGGCACCCCAGGCTTTACACTTTATGCTTCCGGCTCGTATAATGTGTGGATGCAGTGTGCAAATAGAATGTT	no_proximal	znull	TGGGCACCTATCAAGGACTA	4	4.09071968239375	4.58710387211423	3.77391902621277	8.07307854871048	4.64077321469454	4.78275217821752	0.92255625396566	1.7599511094109	1.80253180867111
CGCGTTGGCCGATTCATTAATGCAGCTGGCACGACAGGTTTCCCGACTGGAAAGCGAATGTAAGTTAGCTCATTCATTAGGCACCCCAGGCTTTACACTTTATGCTTCCGGCTCGTATAATGTGTGGATGCAGTGTGCAAATAGAATGTT	no_proximal	znull	ATAGATTCACATTGGGGTAG	20	0.762676550954767	0.727223784603475	1.30635658599673	1.21530214711771	0.832959294945175	0.869591305130458	1.71285794005512	1.67115291447785	2.54843439729405
CGCGTTGGCCGATTCATTAATGCAGCTGGCACGACAGGTTTCCCGACTGGAAAGCGAATGTAAGTTAGCTCATTCATTAGGCACCCCAGGCTTTACACTTTATGCTTCCGGCTCGTATAATGTGTGGATGCAGTGTGCAAATAGAATGTT	no_proximal	znull	GGAACTAGTTTCACTGCTGC	14	1.3173504061946	1.28662669583692	2.0321102448838	2.51741159045811	3.21284299478853	1.73918261026092	1.54257381735958	1.95659828806878	2.52087296139398
CGCGTTGGCCGATTCATTAATGCAGCTGGCACGACAGGTTTCCCGACTGGAAAGCGAATGTAAGTTAGCTCATTCATTAGGCACCCCAGGCTTTACACTTTATGCTTCCGGCTCGTATAATGTGTGGATGCAGTGTGCAAATAGAATGTT	no_proximal	znull	CAAAGCAGAGGTGTCATAAA	9	0.208002695714936	0.39158203786341	0.290301463554828	0.347229184890773	0.475976739968671	0.14493188418841	1.3956620252301	0.886734199518857	1.83902912498953
CGCGTTGGCCGATTCATTAATGCAGCTGGCACGACAGGTTTCCCGACTGGAAAGCGAATGTAAGTTAGCTCATTCATTAGGCACCCCAGGCTTTACACTTTATGCTTCCGGCTCGTATAATGTGTGGATGCAGTGTGCAAATAGAATGTT	no_proximal	znull	TTCCATTGAAACTATAAAGG	7	0.208002695714936	0.223761164493377	0.145150731777414	0.26042188866808	0.237988369984336	0	0.69783101261505	1.1638386368685	1.2797503310493
CGCGTTGGCCGATTCATTAATGCAGCTGGCACGACAGGTTTCCCGACTGGAAAGCGAATGTAAGTTAGCTCATTCATTAGGCACCCCAGGCTTTACACTTTATGCTTCCGGCTCGTATAATGTGTGGATGCAGTGTGCAAATAGAATGTT	no_proximal	znull	CCACGCTTTTAACTTCATTA	9	0.901345014764725	1.23068640471357	2.90301463554829	1.04168755467232	1.42793021990601	0.869591305130458	3.22075851976177	0.846428099540727	3.64397256953213
CGCGTTGGCCGATTCATTAATGCAGCTGGCACGACAGGTTTCCCGACTGGAAAGCGAATGTAAGTTAGCTCATTCATTAGGCACCCCAGGCTTTACACTTTATGCTTCCGGCTCGTATAATGTGTGGATGCAGTGTGCAAATAGAATGTT	no_proximal	znull	GATGCTTGATTGACACAATA	7	5.8934097119232	4.92274561885429	7.25753658887071	8.33350043737856	6.90166272954573	6.81179855685526	1.23146649285009	1.69285619908145	2.07789459239082
CGCGTTGGCCGATTCATTAATGCAGCTGGCACGACAGGTTTCCCGACTGGAAAGCGAATGTAAGTTAGCTCATTCATTAGGCACCCCAGGCTTTACACTTTATGCTTCCGGCTCGTATAATGTGTGGATGCAGTGTGCAAATAGAATGTT	no_proximal	znull	CGCCTCCTCCCCCGCGACCC	3	2.98137197191409	3.9158203786341	5.51572780754174	5.03482318091621	3.56982554976503	3.0435695679566	1.8500636148399	1.28576458930234	2.49294590949107
CGCGTTGGCCGATTCATTAATGCAGCTGGCACGACAGGTTTCCCGACTGGAAAGCGAATGTAAGTTAGCTCATTCATTAGGCACCCCAGGCTTTACACTTTATGCTTCCGGCTCGTATAATGTGTGGATGCAGTGTGCAAATAGAATGTT	no_proximal	znull	CGTTATAATGATAATATATT	3	1.66402156571949	1.62226844257698	4.0642204897676	3.38548455268504	2.73686625481986	2.31891014701456	2.44240854415268	2.08688307300559	3.48585008065547
CGCGTTGGCCGATTCATTAATGCAGCTGGCACGACAGGTTTCCCGACTGGAAAGCGAATGTAAGTTAGCTCATTCATTAGGCACCCCAGGCTTTACACTTTATGCTTCCGGCTCGTATAATGTGTGGATGCAGTGTGCAAATAGAATGTT	no_proximal	znull	AAAACAGCTGATTTGTATAA	6	3.88271698667881	4.64304416323757	7.1123858570933	8.59392232604664	7.0206569145379	7.10166232523208	1.83180640811451	1.85092409718846	2.75726845670874
CGCGTTGGCCGATTCATTAATGCAGCTGGCACGACAGGTTTCCCGACTGGAAAGCGAATGTAAGTTAGCTCATTCATTAGGCACCCCAGGCTTTACACTTTATGCTTCCGGCTCGTATAATGTGTGGATGCAGTGTGCAAATAGAATGTT	no_proximal	znull	CTGAATATCAAAAAGCGCTT	4	1.45601887000456	1.39850727808361	1.0160551224419	1.3021094433404	1.66591858989035	1.88411449444933	0.69783101261505	0.9310709094948	1.16336646736245
CGCGTTGGCCGATTCATTAATGCAGCTGGCACGACAGGTTTCCCGACTGGAAAGCGAATGTAAGTTAGCTCATTCATTAGGCACCCCAGGCTTTACACTTTATGCTTCCGGCTCGTATAATGTGTGGATGCAGTGTGCAAATAGAATGTT	no_proximal	znull	GTAGTATCTATCTCCTTACA	15	0.693342319049788	0.559402911233443	0.580602927109657	1.12849485089501	0.594970924960839	1.15945507350728	0.83739721513806	2.0173203039054	1.84605736709076
CGCGTTGGCCGATTCATTAATGCAGCTGGCACGACAGGTTTCCCGACTGGAAAGCGAATGTAAGTTAGCTCATTCATTAGGCACCCCAGGCTTTACACTTTATGCTTCCGGCTCGTATAATGTGTGGATGCAGTGTGCAAATAGAATGTT	no_proximal	znull	AAACCACGTGGTCCAAGACA	3	2.70403504429417	3.13265630290728	5.0802756122095	5.98970343936584	4.16479647472587	5.21754783078275	1.87877580319437	1.91202061771254	2.83478611205063
CGCGTTGGCCGATTCATTAATGCAGCTGGCACGACAGGTTTCCCGACTGGAAAGCGAATGTAAGTTAGCTCATTCATTAGGCACCCCAGGCTTTACACTTTATGCTTCCGGCTCGTATAATGTGTGGATGCAGTGTGCAAATAGAATGTT	no_proximal	znull	CGCCATTGAACCATTAAGTA	16	5.75474124811324	6.3212528969379	10.3057019561964	9.80922447316435	7.3776394695144	7.82632174617412	1.79081934562657	1.551784849158	2.56671177020557
CGCGTTGGCCGATTCATTAATGCAGCTGGCACGACAGGTTTCCCGACTGGAAAGCGAATGTAAGTTAGCTCATTCATTAGGCACCCCAGGCTTTACACTTTATGCTTCCGGCTCGTATAATGTGTGGATGCAGTGTGCAAATAGAATGTT	no_proximal	znull	CTCATAACTTTGCTAAAAAG	5	5.8934097119232	6.88065580817134	7.83813951598037	9.2015733996055	6.54468017456923	6.23207102010162	1.3299838122781	1.33731052041259	1.99863907248439
CGCGTTGGCCGATTCATTAATGCAGCTGGCACGACAGGTTTCCCGACTGGAAAGCGAATGTAAGTTAGCTCATTCATTAGGCACCCCAGGCTTTACACTTTATGCTTCCGGCTCGTATAATGTGTGGATGCAGTGTGCAAATAGAATGTT	no_proximal	znull	CTACCACTGCATGGATCAGA	3	0.277336927619915	0.279701455616721	0.580602927109657	0.694458369781547	0.475976739968671	0.14493188418841	2.09349303784515	2.4828557586528	3.33492091717155
CGCGTTGGCCGATTCATTAATGCAGCTGGCACGACAGGTTTCCCGACTGGAAAGCGAATGTAAGTTAGCTCATTCATTAGGCACCCCAGGCTTTACACTTTATGCTTCCGGCTCGTATAATGTGTGGATGCAGTGTGCAAATAGAATGTT	no_proximal	znull	GGTCCATTAAACTAACCAAA	13	5.82407548001822	4.75492474548426	6.24148146642881	4.94801588469352	5.83071506461622	6.08713913591321	1.0716690550874	1.04060866355301	1.5919733868639
CGCGTTGGCCGATTCATTAATGCAGCTGGCACGACAGGTTTCCCGACTGGAAAGCGAATGTAAGTTAGCTCATTCATTAGGCACCCCAGGCTTTACACTTTATGCTTCCGGCTCGTATAATGTGTGGATGCAGTGTGCAAATAGAATGTT	no_proximal	znull	CCCAATACCTATAAAAGACC	13	0.277336927619915	0.615343202356787	0.145150731777414	0.347229184890773	0.713965109953007	1.30438695769569	0.523373259461288	0.564285399693818	0.805515959308197
CGCGTTGGCCGATTCATTAATGCAGCTGGCACGACAGGTTTCCCGACTGGAAAGCGAATGTAAGTTAGCTCATTCATTAGGCACCCCAGGCTTTACACTTTATGCTTCCGGCTCGTATAATGTGTGGATGCAGTGTGCAAATAGAATGTT	no_proximal	znull	GCGTTGGAAGTAAACTTTTA	6	1.59468733381451	2.34949222718046	3.33846683088053	2.34379699801272	2.26088951485119	2.31891014701456	2.09349303784515	0.997575974458714	2.59228102507451
CGCGTTGGCCGATTCATTAATGCAGCTGGCACGACAGGTTTCCCGACTGGAAAGCGAATGTAAGTTAGCTCATTCATTAGGCACCCCAGGCTTTACACTTTATGCTTCCGGCTCGTATAATGTGTGGATGCAGTGTGCAAATAGAATGTT	no_proximal	znull	AAATAAAAAGTGCCTCTTGA	8	2.35736388476928	2.74107426504387	3.77391902621277	5.03482318091621	3.21284299478853	3.33343333633342	1.60090644070512	1.8368065561462	2.51930971877822
CGCGTTGGCCGATTCATTAATGCAGCTGGCACGACAGGTTTCCCGACTGGAAAGCGAATGTAAGTTAGCTCATTCATTAGGCACCCCAGGCTTTACACTTTATGCTTCCGGCTCGTATAATGTGTGGATGCAGTGTGCAAATAGAATGTT	no_proximal	znull	GCACAGTAAAAAAAAATCAG	3	0.208002695714936	0.223761164493377	0.290301463554828	0.173614592445387	0.475976739968671	0.14493188418841	1.3956620252301	0.775892424579	1.7836082375196
CGCGTTGGCCGATTCATTAATGCAGCTGGCACGACAGGTTTCCCGACTGGAAAGCGAATGTAAGTTAGCTCATTCATTAGGCACCCCAGGCTTTACACTTTATGCTTCCGGCTCGTATAATGTGTGGATGCAGTGTGCAAATAGAATGTT	no_proximal	znull	ACCGTCCGCAGAACCAGTAC	4	0.416005391429873	0.727223784603475	1.16120585421931	1.12849485089501	0.832959294945175	0.579727536753639	2.7913240504602	1.551784849158	3.5672164750392
CGCGTTGGCCGATTCATTAATGCAGCTGGCACGACAGGTTTCCCGACTGGAAAGCGAATGTAAGTTAGCTCATTCATTAGGCACCCCAGGCTTTACACTTTATGCTTCCGGCTCGTATAATGTGTGGATGCAGTGTGCAAATAGAATGTT	no_proximal	znull	ACTAATGTCAACTGAAAACT	4	2.2880296528643	3.13265630290728	5.80602927109657	4.16675021868928	4.87876158467888	3.33343333633342	2.53756731860018	1.33010129927829	3.20261796823933
CGCGTTGGCCGATTCATTAATGCAGCTGGCACGACAGGTTTCCCGACTGGAAAGCGAATGTAAGTTAGCTCATTCATTAGGCACCCCAGGCTTTACACTTTATGCTTCCGGCTCGTATAATGTGTGGATGCAGTGTGCAAATAGAATGTT	no_proximal	znull	CCACGCTGCATCTGTATACC	20	1.3173504061946	0.503462620110098	1.16120585421931	1.04168755467232	0.951953479937342	0.434795652565229	0.881470752776905	2.069046465544	1.91599398554891
CGCGTTGGCCGATTCATTAATGCAGCTGGCACGACAGGTTTCCCGACTGGAAAGCGAATGTAAGTTAGCTCATTCATTAGGCACCCCAGGCTTTACACTTTATGCTTCCGGCTCGTATAATGTGTGGATGCAGTGTGCAAATAGAATGTT	no_proximal	znull	TTTGCAAGGAATAAGCAAAA	11	2.6347008123892	2.85295484729056	3.48361756265794	3.38548455268504	3.09384880979636	4.63782029402911	1.32220612916536	1.18665900229729	1.91553563031401
CGCGTTGGCCGATTCATTAATGCAGCTGGCACGACAGGTTTCCCGACTGGAAAGCGAATGTAAGTTAGCTCATTCATTAGGCACCCCAGGCTTTACACTTTATGCTTCCGGCTCGTATAATGTGTGGATGCAGTGTGCAAATAGAATGTT	no_proximal	znull	CACTACGTTATCACCCTTTA	4	4.22938814620371	4.02770096088079	5.66087853931916	7.63904206759701	6.42568598957706	6.95673044104367	1.338462761901	1.89662592674867	2.28677572527533
CGCGTTGGCCGATTCATTAATGCAGCTGGCACGACAGGTTTCCCGACTGGAAAGCGAATGTAAGTTAGCTCATTCATTAGGCACCCCAGGCTTTACACTTTATGCTTCCGGCTCGTATAATGTGTGGATGCAGTGTGCAAATAGAATGTT	no_proximal	znull	ATAATAACCGAATATATACC	13	0.138668463809958	0.111880582246689	0	0	0	0.14493188418841	0	0	0
CGCGTTGGCCGATTCATTAATGCAGCTGGCACGACAGGTTTCCCGACTGGAAAGCGAATGTAAGTTAGCTCATTCATTAGGCACCCCAGGCTTTACACTTTATGCTTCCGGCTCGTATAATGTGTGGATGCAGTGTGCAAATAGAATGTT	no_proximal	znull	CCCTCTGTACTACCCAGCTA	3	3.258708899534	3.46829804964734	3.48361756265794	5.2084377733616	4.40278484471021	6.37700290429003	1.06901772145284	1.50172727337871	1.8198813581422
CGCGTTGGCCGATTCATTAATGCAGCTGGCACGACAGGTTTCCCGACTGGAAAGCGAATGTAAGTTAGCTCATTCATTAGGCACCCCAGGCTTTACACTTTATGCTTCCGGCTCGTATAATGTGTGGATGCAGTGTGCAAATAGAATGTT	no_proximal	znull	GTTTTAGATGGTGTTATACT	7	4.99206469715848	4.86680532773095	4.78997414865467	5.72928155069776	4.99775576967105	5.21754783078275	0.959517642345694	1.17721609246469	1.54812568857804
CGCGTTGGCCGATTCATTAATGCAGCTGGCACGACAGGTTTCCCGACTGGAAAGCGAATGTAAGTTAGCTCATTCATTAGGCACCCCAGGCTTTACACTTTATGCTTCCGGCTCGTATAATGTGTGGATGCAGTGTGCAAATAGAATGTT	no_proximal	znull	TATAGCGTGTACCTATCAGA	4	2.91203774000911	2.9088951384139	4.93512488043208	6.42373992047931	6.6636743595614	5.65234348334798	1.69473245920798	2.20830920841715	2.79888706341656
CGCGTTGGCCGATTCATTAATGCAGCTGGCACGACAGGTTTCCCGACTGGAAAGCGAATGTAAGTTAGCTCATTCATTAGGCACCCCAGGCTTTACACTTTATGCTTCCGGCTCGTATAATGTGTGGATGCAGTGTGCAAATAGAATGTT	no_proximal	znull	CACGAGATATAAAGTATTAA	12	2.49603234857924	1.62226844257698	3.0481653673257	3.29867725646235	2.37988369984336	3.0435695679566	1.22120427207634	2.03337325062083	2.23789089738675
CGCGTTGGCCGATTCATTAATGCAGCTGGCACGACAGGTTTCCCGACTGGAAAGCGAATGTAAGTTAGCTCATTCATTAGGCACCCCAGGCTTTACACTTTATGCTTCCGGCTCGTATAATGTGTGGATGCAGTGTGCAAATAGAATGTT	no_proximal	znull	TATAAATTAACCGGTACGAA	9	1.66402156571949	2.23761164493377	3.19331609910311	3.38548455268504	2.02290114486685	2.02904637863774	1.91903528469139	1.51299022792905	2.67553039865591
CGCGTTGGCCGATTCATTAATGCAGCTGGCACGACAGGTTTCCCGACTGGAAAGCGAATGTAAGTTAGCTCATTCATTAGGCACCCCAGGCTTTACACTTTATGCTTCCGGCTCGTATAATGTGTGGATGCAGTGTGCAAATAGAATGTT	no_proximal	znull	TAAGGAAGTCCGCCTCTGCT	10	0.554673855239831	0.78316407572682	0.725753658887071	0.78126566600424	0.832959294945175	0.724659420942049	1.30843314865322	0.997575974458714	1.80722113588258
CGCGTTGGCCGATTCATTAATGCAGCTGGCACGACAGGTTTCCCGACTGGAAAGCGAATGTAAGTTAGCTCATTCATTAGGCACCCCAGGCTTTACACTTTATGCTTCCGGCTCGTATAATGTGTGGATGCAGTGTGCAAATAGAATGTT	no_proximal	znull	CTATAACCAACTGCAATTGA	19	1.04001347857468	0.950984949096852	0.870904390664486	1.21530214711771	2.14189532985902	1.30438695769569	0.83739721513806	1.27794046401247	1.4763674471443
CGCGTTGGCCGATTCATTAATGCAGCTGGCACGACAGGTTTCCCGACTGGAAAGCGAATGTAAGTTAGCTCATTCATTAGGCACCCCAGGCTTTACACTTTATGCTTCCGGCTCGTATAATGTGTGGATGCAGTGTGCAAATAGAATGTT	no_proximal	znull	ATTCACCAAATTATACGGTT	12	1.3173504061946	1.95791018931705	1.88695951310639	2.34379699801272	1.18994184992168	3.47836522052183	1.43238997326247	1.19709116935046	2.0309355579377
CGCGTTGGCCGATTCATTAATGCAGCTGGCACGACAGGTTTCCCGACTGGAAAGCGAATGTAAGTTAGCTCATTCATTAGGCACCCCAGGCTTTACACTTTATGCTTCCGGCTCGTATAATGTGTGGATGCAGTGTGCAAATAGAATGTT	no_proximal	znull	GAACAGCCTTTTTAATTATG	7	0.970679246669704	1.51038786033029	1.0160551224419	0.954880258449627	1.78491277488252	1.59425072607251	1.04674651892258	0.632208642249555	1.36285084004735
CGCGTTGGCCGATTCATTAATGCAGCTGGCACGACAGGTTTCCCGACTGGAAAGCGAATGTAAGTTAGCTCATTCATTAGGCACCCCAGGCTTTACACTTTATGCTTCCGGCTCGTATAATGTGTGGATGCAGTGTGCAAATAGAATGTT	no_proximal	znull	CAAACGGAAGTCCGTATTCA	6	0.693342319049788	0.950984949096852	1.30635658599673	1.56253133200848	1.66591858989035	2.46384203120297	1.88414373406064	1.64306631087318	2.70567688949722
CGCGTTGGCCGATTCATTAATGCAGCTGGCACGACAGGTTTCCCGACTGGAAAGCGAATGTAAGTTAGCTCATTCATTAGGCACCCCAGGCTTTACACTTTATGCTTCCGGCTCGTATAATGTGTGGATGCAGTGTGCAAATAGAATGTT	no_proximal	znull	TGCGCCGGCTCCCCCCCCCT	9	1.38668463809958	1.11880582246689	1.30635658599673	1.3021094433404	1.42793021990601	1.30438695769569	0.942071867030318	1.1638386368685	1.52399118546457
CGCGTTGGCCGATTCATTAATGCAGCTGGCACGACAGGTTTCCCGACTGGAAAGCGAATGTAAGTTAGCTCATTCATTAGGCACCCCAGGCTTTACACTTTATGCTTCCGGCTCGTATAATGTGTGGATGCAGTGTGCAAATAGAATGTT	no_proximal	znull	CAGATCGAGATTAACACCCA	4	0.485339623334852	0.223761164493377	0.145150731777414	0.347229184890773	0	0	0.299070433977879	1.551784849158	1.07496285855688
CGCGTTGGCCGATTCATTAATGCAGCTGGCACGACAGGTTTCCCGACTGGAAAGCGAATGTAAGTTAGCTCATTCATTAGGCACCCCAGGCTTTACACTTTATGCTTCCGGCTCGTATAATGTGTGGATGCAGTGTGCAAATAGAATGTT	no_proximal	znull	CCAGCAATAGAAGACAGTAC	8	4.99206469715848	3.9158203786341	5.66087853931916	7.63904206759701	6.42568598957706	5.50741159915957	1.13397539549946	1.95081523894149	2.1093830149702
CGCGTTGGCCGATTCATTAATGCAGCTGGCACGACAGGTTTCCCGACTGGAAAGCGAATGTAAGTTAGCTCATTCATTAGGCACCCCAGGCTTTACACTTTATGCTTCCGGCTCGTATAATGTGTGGATGCAGTGTGCAAATAGAATGTT	no_proximal	znull	CTCAATAATACTCAGGGTAC	10	3.67471429096388	4.30740241649751	3.19331609910311	4.42717210735736	4.52177902970238	4.92768406240593	0.86899711004893	1.02780554944231	1.38289988477009
CGCGTTGGCCGATTCATTAATGCAGCTGGCACGACAGGTTTCCCGACTGGAAAGCGAATGTAAGTTAGCTCATTCATTAGGCACCCCAGGCTTTACACTTTATGCTTCCGGCTCGTATAATGTGTGGATGCAGTGTGCAAATAGAATGTT	no_proximal	znull	AGAACATCTGGAAACAAATT	20	0.485339623334852	0.223761164493377	1.0160551224419	0.694458369781547	0.356982554976503	0.289863768376819	2.09349303784515	3.103569698316	3.64527788700315
CGCGTTGGCCGATTCATTAATGCAGCTGGCACGACAGGTTTCCCGACTGGAAAGCGAATGTAAGTTAGCTCATTCATTAGGCACCCCAGGCTTTACACTTTATGCTTCCGGCTCGTATAATGTGTGGATGCAGTGTGCAAATAGAATGTT	no_proximal	znull	TTAGGGTATCACGGCCCCTT	4	0.208002695714936	0.447522328986754	0.145150731777414	0.347229184890773	0.118994184992168	0.724659420942049	0.69783101261505	0.775892424579	1.08577722490455
CGCGTTGGCCGATTCATTAATGCAGCTGGCACGACAGGTTTCCCGACTGGAAAGCGAATGTAAGTTAGCTCATTCATTAGGCACCCCAGGCTTTACACTTTATGCTTCCGGCTCGTATAATGTGTGGATGCAGTGTGCAAATAGAATGTT	no_proximal	znull	TTACAGCACATTGTAAATAA	8	4.5760593057286	4.30740241649751	7.40268732064813	6.85777640159278	5.11674995466322	4.92768406240593	1.61769916560762	1.59209094913613	2.41374464017568
CGCGTTGGCCGATTCATTAATGCAGCTGGCACGACAGGTTTCCCGACTGGAAAGCGAATGTAAGTTAGCTCATTCATTAGGCACCCCAGGCTTTACACTTTATGCTTCCGGCTCGTATAATGTGTGGATGCAGTGTGCAAATAGAATGTT	no_proximal	znull	CGCGAAACGGAATTAGAATC	5	0.624008087144809	0.615343202356787	1.16120585421931	0.868072962226934	0.832959294945175	0.579727536753639	1.8608827003068	1.41071349923455	2.56623944992407
CGCGTTGGCCGATTCATTAATGCAGCTGGCACGACAGGTTTCCCGACTGGAAAGCGAATGTAAGTTAGCTCATTCATTAGGCACCCCAGGCTTTACACTTTATGCTTCCGGCTCGTATAATGTGTGGATGCAGTGTGCAAATAGAATGTT	no_proximal	znull	ACCGTCTGGACTCAGATTCA	16	0.970679246669704	0.727223784603475	1.16120585421931	0.694458369781547	0	0	1.19628173591151	0.954944522558769	1.6737539971909
CGCGTTGGCCGATTCATTAATGCAGCTGGCACGACAGGTTTCCCGACTGGAAAGCGAATGTAAGTTAGCTCATTCATTAGGCACCCCAGGCTTTACACTTTATGCTTCCGGCTCGTATAATGTGTGGATGCAGTGTGCAAATAGAATGTT	no_proximal	znull	TGATGCTCCATGTGAATCGT	3	1.87202426143443	2.34949222718046	2.17726097666121	2.95144807157157	2.14189532985902	1.30438695769569	1.16305168769175	1.25620678265171	1.79115507901761
CGCGTTGGCCGATTCATTAATGCAGCTGGCACGACAGGTTTCCCGACTGGAAAGCGAATGTAAGTTAGCTCATTCATTAGGCACCCCAGGCTTTACACTTTATGCTTCCGGCTCGTATAATGTGTGGATGCAGTGTGCAAATAGAATGTT	no_proximal	znull	GCAGTGAATTAAGGAGCTTA	3	4.02138545048877	4.86680532773095	3.77391902621277	3.9063283300212	2.73686625481986	3.0435695679566	0.938462396275412	0.802647335771379	1.3397860641611
CGCGTTGGCCGATTCATTAATGCAGCTGGCACGACAGGTTTCCCGACTGGAAAGCGAATGTAAGTTAGCTCATTCATTAGGCACCCCAGGCTTTACACTTTATGCTTCCGGCTCGTATAATGTGTGGATGCAGTGTGCAAATAGAATGTT	no_proximal	znull	TATCATTAACCCTCGCGTTT	9	0.416005391429873	0.39158203786341	1.30635658599673	1.12849485089501	0.594970924960839	1.88411449444933	3.14023955676773	2.88188614843629	4.58118263098587
CGCGTTGGCCGATTCATTAATGCAGCTGGCACGACAGGTTTCCCGACTGGAAAGCGAATGTAAGTTAGCTCATTCATTAGGCACCCCAGGCTTTACACTTTATGCTTCCGGCTCGTATAATGTGTGGATGCAGTGTGCAAATAGAATGTT	no_proximal	znull	AATGTACACCTTTTCCGTGG	7	3.88271698667881	2.29355193605711	4.20937122154501	4.16675021868928	5.47373250963972	5.65234348334798	1.08413032316981	1.81672372584351	1.99249218609157
CGCGTTGGCCGATTCATTAATGCAGCTGGCACGACAGGTTTCCCGACTGGAAAGCGAATGTAAGTTAGCTCATTCATTAGGCACCCCAGGCTTTACACTTTATGCTTCCGGCTCGTATAATGTGTGGATGCAGTGTGCAAATAGAATGTT	no_proximal	znull	CATCGAGTTGGACCCCCGTT	6	2.84270350810413	3.30047717627731	3.91906975799018	4.16675021868928	2.02290114486685	2.75370579957978	1.37864175662973	1.26246902982346	2.00987627154146
CGCGTTGGCCGATTCATTAATGCAGCTGGCACGACAGGTTTCCCGACTGGAAAGCGAATGTAAGTTAGCTCATTCATTAGGCACCCCAGGCTTTACACTTTATGCTTCCGGCTCGTATAATGTGTGGATGCAGTGTGCAAATAGAATGTT	no_proximal	znull	AACCTGAAAGGCCGCGCCTC	8	0.762676550954767	1.51038786033029	1.0160551224419	1.38891673956309	2.37988369984336	1.88411449444933	1.3322228422651	0.919576206908444	1.79201094571932
CGCGTTGGCCGATTCATTAATGCAGCTGGCACGACAGGTTTCCCGACTGGAAAGCGAATGTAAGTTAGCTCATTCATTAGGCACCCCAGGCTTTACACTTTATGCTTCCGGCTCGTATAATGTGTGGATGCAGTGTGCAAATAGAATGTT	no_proximal	znull	TCACAAAACCAATTGGGCTT	6	2.08002695714936	2.18167135381043	3.48361756265794	2.43060429423541	1.78491277488252	3.0435695679566	1.67479443027612	1.11410194298523	2.23184540176874
CGCGTTGGCCGATTCATTAATGCAGCTGGCACGACAGGTTTCCCGACTGGAAAGCGAATGTAAGTTAGCTCATTCATTAGGCACCCCAGGCTTTACACTTTATGCTTCCGGCTCGTATAATGTGTGGATGCAGTGTGCAAATAGAATGTT	no_proximal	znull	TGAATGTGCGGAACGTTCAA	7	5.13073316096843	3.74799950526407	8.1284409795352	7.8126566600424	5.94970924960839	4.78275217821752	1.58426500161255	2.08448711080925	2.62650855701717
CGCGTTGGCCGATTCATTAATGCAGCTGGCACGACAGGTTTCCCGACTGGAAAGCGAATGTAAGTTAGCTCATTCATTAGGCACCCCAGGCTTTACACTTTATGCTTCCGGCTCGTATAATGTGTGGATGCAGTGTGCAAATAGAATGTT	no_proximal	znull	AATGAGTACAACAATGTGCA	10	5.75474124811324	5.09056649222433	8.56389317486744	9.80922447316435	3.92680810474154	4.92768406240593	1.488145653408	1.92694162587752	2.45161646634676
CGCGTTGGCCGATTCATTAATGCAGCTGGCACGACAGGTTTCCCGACTGGAAAGCGAATGTAAGTTAGCTCATTCATTAGGCACCCCAGGCTTTACACTTTATGCTTCCGGCTCGTATAATGTGTGGATGCAGTGTGCAAATAGAATGTT	no_proximal	znull	ACAAAAGCAGAATTTACCCT	10	1.3173504061946	1.39850727808361	1.0160551224419	1.21530214711771	0.951953479937342	0.724659420942049	0.771286908679792	0.86899951552848	1.20578666644403
CGCGTTGGCCGATTCATTAATGCAGCTGGCACGACAGGTTTCCCGACTGGAAAGCGAATGTAAGTTAGCTCATTCATTAGGCACCCCAGGCTTTACACTTTATGCTTCCGGCTCGTATAATGTGTGGATGCAGTGTGCAAATAGAATGTT	no_proximal	znull	CTCTTAATGCATAGAAGGAG	6	3.67471429096388	2.9088951384139	3.33846683088053	4.34036481113467	4.04580228973371	4.34795652565229	0.908496978687518	1.49210081649808	1.65454738693656
CGCGTTGGCCGATTCATTAATGCAGCTGGCACGACAGGTTTCCCGACTGGAAAGCGAATGTAAGTTAGCTCATTCATTAGGCACCCCAGGCTTTACACTTTATGCTTCCGGCTCGTATAATGTGTGGATGCAGTGTGCAAATAGAATGTT	no_proximal	znull	CATATTAATAGCCAAATGGA	8	3.67471429096388	3.13265630290728	5.80602927109657	5.03482318091621	5.47373250963972	5.21754783078275	1.57999474554351	1.60720573662793	2.38359761385747
CGCGTTGGCCGATTCATTAATGCAGCTGGCACGACAGGTTTCCCGACTGGAAAGCGAATGTAAGTTAGCTCATTCATTAGGCACCCCAGGCTTTACACTTTATGCTTCCGGCTCGTATAATGTGTGGATGCAGTGTGCAAATAGAATGTT	no_proximal	znull	GACGATATATACAGTCAATC	6	0.693342319049788	0.615343202356787	0.580602927109657	0.868072962226934	0.237988369984336	0.434795652565229	0.83739721513806	1.41071349923455	1.54275396475533
CGCGTTGGCCGATTCATTAATGCAGCTGGCACGACAGGTTTCCCGACTGGAAAGCGAATGTAAGTTAGCTCATTCATTAGGCACCCCAGGCTTTACACTTTATGCTTCCGGCTCGTATAATGTGTGGATGCAGTGTGCAAATAGAATGTT	no_proximal	znull	CCGATAGCGTAATCCCAAAA	5	8.04277090097754	7.94352133951488	12.628113664635	13.5419382107402	8.80556968942042	9.13070870386981	1.57011977838386	1.7047777216102	2.42250863918896
CGCGTTGGCCGATTCATTAATGCAGCTGGCACGACAGGTTTCCCGACTGGAAAGCGAATGTAAGTTAGCTCATTCATTAGGCACCCCAGGCTTTACACTTTATGCTTCCGGCTCGTATAATGTGTGGATGCAGTGTGCAAATAGAATGTT	no_proximal	znull	TTTCCTAAAAAGTCCGAGTC	7	1.94135849333941	1.84602960707036	3.77391902621277	3.38548455268504	3.92680810474154	3.0435695679566	1.94395782085621	1.83392754900491	2.86092159535867
CGCGTTGGCCGATTCATTAATGCAGCTGGCACGACAGGTTTCCCGACTGGAAAGCGAATGTAAGTTAGCTCATTCATTAGGCACCCCAGGCTTTACACTTTATGCTTCCGGCTCGTATAATGTGTGGATGCAGTGTGCAAATAGAATGTT	no_proximal	znull	AGTAGGTAGGCTATTCAAAA	9	2.98137197191409	2.18167135381043	3.19331609910311	4.42717210735736	3.80781391974937	2.60877391539137	1.0710894612231	2.02925711043738	2.08571801644179
CGCGTTGGCCGATTCATTAATGCAGCTGGCACGACAGGTTTCCCGACTGGAAAGCGAATGTAAGTTAGCTCATTCATTAGGCACCCCAGGCTTTACACTTTATGCTTCCGGCTCGTATAATGTGTGGATGCAGTGTGCAAATAGAATGTT	no_proximal	znull	TACAAGAAAATAGAACGACT	4	4.78406200144354	3.74799950526407	4.64482341687726	6.07651073558853	4.16479647472587	4.20302464146388	0.9708953218992	1.62126775285164	1.78152919832502
CGCGTTGGCCGATTCATTAATGCAGCTGGCACGACAGGTTTCCCGACTGGAAAGCGAATGTAAGTTAGCTCATTCATTAGGCACCCCAGGCTTTACACTTTATGCTTCCGGCTCGTATAATGTGTGGATGCAGTGTGCAAATAGAATGTT	no_proximal	znull	GCTACGTCTAGCATTGCAGT	6	2.2880296528643	1.9019698981937	1.74180878132897	2.95144807157157	2.9748546248042	2.75370579957978	0.761270195580055	1.551784849158	1.53716262015905
CGCGTTGGCCGATTCATTAATGCAGCTGGCACGACAGGTTTCCCGACTGGAAAGCGAATGTAAGTTAGCTCATTCATTAGGCACCCCAGGCTTTACACTTTATGCTTCCGGCTCGTATAATGTGTGGATGCAGTGTGCAAATAGAATGTT	no_proximal	znull	TGCATATCCCCCCTGCTTAC	16	4.36805661001367	3.69205921414072	6.38663219820623	7.03139099403816	6.06870343460056	7.24659420942049	1.46212212166963	1.90446322396664	2.41435373365295
CGCGTTGGCCGATTCATTAATGCAGCTGGCACGACAGGTTTCCCGACTGGAAAGCGAATGTAAGTTAGCTCATTCATTAGGCACCCCAGGCTTTACACTTTATGCTTCCGGCTCGTATAATGTGTGGATGCAGTGTGCAAATAGAATGTT	no_proximal	znull	AATTGTTGAAATTTACCAGT	7	1.04001347857468	0.895044657973508	1.59665804955156	1.12849485089501	0.951953479937342	1.30438695769569	1.53522822775311	1.26082518994087	2.16564082272355
CGCGTTGGCCGATTCATTAATGCAGCTGGCACGACAGGTTTCCCGACTGGAAAGCGAATGTAAGTTAGCTCATTCATTAGGCACCCCAGGCTTTACACTTTATGCTTCCGGCTCGTATAATGTGTGGATGCAGTGTGCAAATAGAATGTT	no_proximal	znull	CGATATTGAGCGACAATAAA	4	8.1814393647875	6.71283493480131	4.78997414865467	5.98970343936584	7.0206569145379	8.26111739873935	0.585468391939745	0.89227628826585	1.03160653607267
CGCGTTGGCCGATTCATTAATGCAGCTGGCACGACAGGTTTCCCGACTGGAAAGCGAATGTAAGTTAGCTCATTCATTAGGCACCCCAGGCTTTACACTTTATGCTTCCGGCTCGTATAATGTGTGGATGCAGTGTGCAAATAGAATGTT	no_proximal	znull	AACGAATGTATCGTATAAAA	9	2.56536658048422	3.02077572066059	3.48361756265794	3.21186996023965	3.92680810474154	3.33343333633342	1.35794142995361	1.06325998923789	1.88957142457256
CGCGTTGGCCGATTCATTAATGCAGCTGGCACGACAGGTTTCCCGACTGGAAAGCGAATGTAAGTTAGCTCATTCATTAGGCACCCCAGGCTTTACACTTTATGCTTCCGGCTCGTATAATGTGTGGATGCAGTGTGCAAATAGAATGTT	no_proximal	znull	AATAACGTTGTAACCCCACG	3	1.87202426143443	1.9019698981937	2.32241170843863	3.12506266401696	1.78491277488252	1.30438695769569	1.2405884668712	1.64306631087318	2.06212162230779
CGCGTTGGCCGATTCATTAATGCAGCTGGCACGACAGGTTTCCCGACTGGAAAGCGAATGTAAGTTAGCTCATTCATTAGGCACCCCAGGCTTTACACTTTATGCTTCCGGCTCGTATAATGTGTGGATGCAGTGTGCAAATAGAATGTT	no_proximal	znull	ACTTAGTGGTGAAGATCACA	12	1.73335579762447	1.79008931594702	2.75786390377087	2.95144807157157	3.3318371797807	1.88411449444933	1.59105470876231	1.64877140223037	2.4154404098775
CGCGTTGGCCGATTCATTAATGCAGCTGGCACGACAGGTTTCCCGACTGGAAAGCGAATGTAAGTTAGCTCATTCATTAGGCACCCCAGGCTTTACACTTTATGCTTCCGGCTCGTATAATGTGTGGATGCAGTGTGCAAATAGAATGTT	no_proximal	znull	TTACGTATCTGAAATTTAGC	15	0.208002695714936	0.279701455616721	0	0.434036481113467	0.118994184992168	0	0	1.551784849158	0.775892424579
CGCGTTGGCCGATTCATTAATGCAGCTGGCACGACAGGTTTCCCGACTGGAAAGCGAATGTAAGTTAGCTCATTCATTAGGCACCCCAGGCTTTACACTTTATGCTTCCGGCTCGTATAATGTGTGGATGCAGTGTGCAAATAGAATGTT	no_proximal	znull	AACTCTAGAATACCCATTGC	4	2.84270350810413	2.46137280942715	1.88695951310639	4.25355751491197	3.45083136477287	3.47836522052183	0.663790475414316	1.72812403656232	1.52785249369547
CGCGTTGGCCGATTCATTAATGCAGCTGGCACGACAGGTTTCCCGACTGGAAAGCGAATGTAAGTTAGCTCATTCATTAGGCACCCCAGGCTTTACACTTTATGCTTCCGGCTCGTATAATGTGTGGATGCAGTGTGCAAATAGAATGTT	no_proximal	znull	TACATGATGACAGCAGCACA	15	5.54673855239831	3.9158203786341	7.1123858570933	6.68416180914739	6.54468017456923	7.10166232523208	1.28226448568015	1.7069633340738	2.13574615271705
CGCGTTGGCCGATTCATTAATGCAGCTGGCACGACAGGTTTCCCGACTGGAAAGCGAATGTAAGTTAGCTCATTCATTAGGCACCCCAGGCTTTACACTTTATGCTTCCGGCTCGTATAATGTGTGGATGCAGTGTGCAAATAGAATGTT	no_proximal	znull	AGACCTCGGTTGCTACCATA	3	0.0693342319049788	0.167820873370033	0.145150731777414	0	0.237988369984336	0.289863768376819	2.09349303784515	0	2.09349303784515
CGCGTTGGCCGATTCATTAATGCAGCTGGCACGACAGGTTTCCCGACTGGAAAGCGAATGTAAGTTAGCTCATTCATTAGGCACCCCAGGCTTTACACTTTATGCTTCCGGCTCGTATAATGTGTGGATGCAGTGTGCAAATAGAATGTT	no_proximal	znull	TGTCGTGATAAATTGTTGTA	8	1.87202426143443	0.615343202356787	1.16120585421931	1.47572403578579	0.594970924960839	1.88411449444933	0.6202942334356	2.39821294869873	1.81940070778496
CGCGTTGGCCGATTCATTAATGCAGCTGGCACGACAGGTTTCCCGACTGGAAAGCGAATGTAAGTTAGCTCATTCATTAGGCACCCCAGGCTTTACACTTTATGCTTCCGGCTCGTATAATGTGTGGATGCAGTGTGCAAATAGAATGTT	no_proximal	znull	TCTTCATACGGTCATATTTT	11	2.70403504429417	2.51731310055049	3.91906975799018	2.43060429423541	2.14189532985902	1.88411449444933	1.4493413338928	0.965555017253866	1.93211884251973
CGCGTTGGCCGATTCATTAATGCAGCTGGCACGACAGGTTTCCCGACTGGAAAGCGAATGTAAGTTAGCTCATTCATTAGGCACCCCAGGCTTTACACTTTATGCTTCCGGCTCGTATAATGTGTGGATGCAGTGTGCAAATAGAATGTT	no_proximal	znull	CGATCATACCTCTGTCATGG	4	1.52535310190953	1.06286553134354	1.30635658599673	1.04168755467232	0.594970924960839	0.434795652565229	0.856428970027561	0.980074641573474	1.3464662908143
CGCGTTGGCCGATTCATTAATGCAGCTGGCACGACAGGTTTCCCGACTGGAAAGCGAATGTAAGTTAGCTCATTCATTAGGCACCCCAGGCTTTACACTTTATGCTTCCGGCTCGTATAATGTGTGGATGCAGTGTGCAAATAGAATGTT	no_proximal	znull	TCAGATAGGACCAATTTTAA	8	1.94135849333941	1.51038786033029	2.61271317199346	2.25698970179003	1.90390695987468	3.18850145214501	1.34581695290045	1.49431133622622	2.09297262101356
CGCGTTGGCCGATTCATTAATGCAGCTGGCACGACAGGTTTCCCGACTGGAAAGCGAATGTAAGTTAGCTCATTCATTAGGCACCCCAGGCTTTACACTTTATGCTTCCGGCTCGTATAATGTGTGGATGCAGTGTGCAAATAGAATGTT	no_proximal	znull	CAATCATATTATGTGCTGAA	5	2.01069272524439	2.74107426504387	2.61271317199346	3.38548455268504	3.56982554976503	3.62329710471024	1.29940947176596	1.23509406361555	1.91695650357373
CGCGTTGGCCGATTCATTAATGCAGCTGGCACGACAGGTTTCCCGACTGGAAAGCGAATGTAAGTTAGCTCATTCATTAGGCACCCCAGGCTTTACACTTTATGCTTCCGGCTCGTATAATGTGTGGATGCAGTGTGCAAATAGAATGTT	no_proximal	znull	CGAATATCGTCACTTCTGTA	9	1.04001347857468	1.11880582246689	1.30635658599673	1.73614592445387	0.594970924960839	1.73918261026092	1.25609582270709	1.551784849158	2.03198824728609
CGCGTTGGCCGATTCATTAATGCAGCTGGCACGACAGGTTTCCCGACTGGAAAGCGAATGTAAGTTAGCTCATTCATTAGGCACCCCAGGCTTTACACTTTATGCTTCCGGCTCGTATAATGTGTGGATGCAGTGTGCAAATAGAATGTT	no_proximal	znull	ATGAACCTCTACCACGGGCT	8	0.624008087144809	0.950984949096852	0.145150731777414	1.12849485089501	1.07094766492951	0.579727536753639	0.23261033753835	1.18665900229729	0.825939838686997
CGCGTTGGCCGATTCATTAATGCAGCTGGCACGACAGGTTTCCCGACTGGAAAGCGAATGTAAGTTAGCTCATTCATTAGGCACCCCAGGCTTTACACTTTATGCTTCCGGCTCGTATAATGTGTGGATGCAGTGTGCAAATAGAATGTT	no_proximal	znull	TAATAGCACGCAAAAATATA	8	1.38668463809958	0.839104366850164	1.16120585421931	1.82295322067656	2.02290114486685	1.59425072607251	0.83739721513806	2.1724987888212	1.92364660954866
CGCGTTGGCCGATTCATTAATGCAGCTGGCACGACAGGTTTCCCGACTGGAAAGCGAATGTAAGTTAGCTCATTCATTAGGCACCCCAGGCTTTACACTTTATGCTTCCGGCTCGTATAATGTGTGGATGCAGTGTGCAAATAGAATGTT	no_proximal	znull	CCGCTATAAACGATAATGGA	8	3.18937466762903	3.18859659403062	3.77391902621277	3.29867725646235	4.40278484471021	3.91316087308706	1.18327867356465	1.034523232772	1.70054028995065
CGCGTTGGCCGATTCATTAATGCAGCTGGCACGACAGGTTTCCCGACTGGAAAGCGAATGTAAGTTAGCTCATTCATTAGGCACCCCAGGCTTTACACTTTATGCTTCCGGCTCGTATAATGTGTGGATGCAGTGTGCAAATAGAATGTT	no_proximal	znull	AATTACCCTCCTGAGTATAC	3	5.13073316096843	6.20937231469121	9.28964683375451	7.20500558648355	8.80556968942042	8.9857768196814	1.81058857327148	1.16034362594697	2.39076038624497
CGCGTTGGCCGATTCATTAATGCAGCTGGCACGACAGGTTTCCCGACTGGAAAGCGAATGTAAGTTAGCTCATTCATTAGGCACCCCAGGCTTTACACTTTATGCTTCCGGCTCGTATAATGTGTGGATGCAGTGTGCAAATAGAATGTT	no_proximal	znull	CAAGGTCTGAAAAAACCAGC	7	4.50672507382362	4.19552183425082	4.64482341687726	4.94801588469352	4.64077321469454	3.76822898889865	1.03064272632377	1.17935648536008	1.62032096900381
CGCGTTGGCCGATTCATTAATGCAGCTGGCACGACAGGTTTCCCGACTGGAAAGCGAATGTAAGTTAGCTCATTCATTAGGCACCCCAGGCTTTACACTTTATGCTTCCGGCTCGTATAATGTGTGGATGCAGTGTGCAAATAGAATGTT	no_proximal	znull	CGCTGTAAGTCTTATGGATT	3	0.346671159524894	0.167820873370033	0.145150731777414	0.0868072962226934	0.356982554976503	0.434795652565229	0.41869860756903	0.517261616386	0.67732941576203
CGCGTTGGCCGATTCATTAATGCAGCTGGCACGACAGGTTTCCCGACTGGAAAGCGAATGTAAGTTAGCTCATTCATTAGGCACCCCAGGCTTTACACTTTATGCTTCCGGCTCGTATAATGTGTGGATGCAGTGTGCAAATAGAATGTT	no_proximal	znull	AAATCAGGTCAACGTAGCCC	7	0.416005391429873	0.447522328986754	0.290301463554828	0.434036481113467	1.07094766492951	0.434795652565229	0.69783101261505	0.96986553072375	1.18276377797692
CGCGTTGGCCGATTCATTAATGCAGCTGGCACGACAGGTTTCCCGACTGGAAAGCGAATGTAAGTTAGCTCATTCATTAGGCACCCCAGGCTTTACACTTTATGCTTCCGGCTCGTATAATGTGTGGATGCAGTGTGCAAATAGAATGTT	no_proximal	znull	ACACTATACTATCTAAGTCA	7	2.08002695714936	2.74107426504387	1.59665804955156	2.43060429423541	2.61787206982769	2.46384203120297	0.767614113876555	0.886734199518857	1.21098121363598
CGCGTTGGCCGATTCATTAATGCAGCTGGCACGACAGGTTTCCCGACTGGAAAGCGAATGTAAGTTAGCTCATTCATTAGGCACCCCAGGCTTTACACTTTATGCTTCCGGCTCGTATAATGTGTGGATGCAGTGTGCAAATAGAATGTT	no_proximal	znull	AATGACAAAGACTTCAATAA	9	3.258708899534	3.35641746740066	5.51572780754174	6.25012532803392	6.42568598957706	5.9422072517248	1.69261139230033	1.8621418189896	2.62368230179513
CGCGTTGGCCGATTCATTAATGCAGCTGGCACGACAGGTTTCCCGACTGGAAAGCGAATGTAAGTTAGCTCATTCATTAGGCACCCCAGGCTTTACACTTTATGCTTCCGGCTCGTATAATGTGTGGATGCAGTGTGCAAATAGAATGTT	no_proximal	znull	CTAATTTTGGGGCTTATGAG	8	6.30941510335307	4.81086503660761	4.64482341687726	5.98970343936584	4.64077321469454	6.37700290429003	0.736173375945547	1.24503668130119	1.35869171659614
CGCGTTGGCCGATTCATTAATGCAGCTGGCACGACAGGTTTCCCGACTGGAAAGCGAATGTAAGTTAGCTCATTCATTAGGCACCCCAGGCTTTACACTTTATGCTTCCGGCTCGTATAATGTGTGGATGCAGTGTGCAAATAGAATGTT	no_proximal	znull	CCTAGATTGCAATAGAATTC	6	0.485339623334852	0.727223784603475	0.290301463554828	0.868072962226934	0.594970924960839	0.579727536753639	0.598140867955757	1.19368065319846	1.19498119455499
CGCGTTGGCCGATTCATTAATGCAGCTGGCACGACAGGTTTCCCGACTGGAAAGCGAATGTAAGTTAGCTCATTCATTAGGCACCCCAGGCTTTACACTTTATGCTTCCGGCTCGTATAATGTGTGGATGCAGTGTGCAAATAGAATGTT	no_proximal	znull	AGTAGATCGCAACCAGTACA	8	0.416005391429873	0.671283493480131	0.725753658887071	0.694458369781547	0.475976739968671	0.14493188418841	1.74457753153763	1.034523232772	2.26183914792363
CGCGTTGGCCGATTCATTAATGCAGCTGGCACGACAGGTTTCCCGACTGGAAAGCGAATGTAAGTTAGCTCATTCATTAGGCACCCCAGGCTTTACACTTTATGCTTCCGGCTCGTATAATGTGTGGATGCAGTGTGCAAATAGAATGTT	no_proximal	znull	TGGTTCCATGACTTAGTGTC	4	1.73335579762447	1.51038786033029	3.0481653673257	3.12506266401696	1.66591858989035	3.91316087308706	1.75853415178993	2.069046465544	2.79305738456193
CGCGTTGGCCGATTCATTAATGCAGCTGGCACGACAGGTTTCCCGACTGGAAAGCGAATGTAAGTTAGCTCATTCATTAGGCACCCCAGGCTTTACACTTTATGCTTCCGGCTCGTATAATGTGTGGATGCAGTGTGCAAATAGAATGTT	no_proximal	znull	AACCATCCCCCATAGAGAAT	20	0.624008087144809	0.447522328986754	1.45150731777414	0.434036481113467	0.594970924960839	0.289863768376819	2.3261033753835	0.96986553072375	2.81103614074538
CGCGTTGGCCGATTCATTAATGCAGCTGGCACGACAGGTTTCCCGACTGGAAAGCGAATGTAAGTTAGCTCATTCATTAGGCACCCCAGGCTTTACACTTTATGCTTCCGGCTCGTATAATGTGTGGATGCAGTGTGCAAATAGAATGTT	no_proximal	znull	CTGACTTGAACACGGTACTA	4	1.17868194238464	1.17474611359023	1.59665804955156	1.12849485089501	1.42793021990601	1.59425072607251	1.3546131421351	0.960628716145428	1.83492750020781
CGCGTTGGCCGATTCATTAATGCAGCTGGCACGACAGGTTTCCCGACTGGAAAGCGAATGTAAGTTAGCTCATTCATTAGGCACCCCAGGCTTTACACTTTATGCTTCCGGCTCGTATAATGTGTGGATGCAGTGTGCAAATAGAATGTT	no_proximal	znull	CGTCGGTGATATGTAACCGC	12	3.39737736334396	2.68513397392052	4.64482341687726	3.21186996023965	3.80781391974937	4.78275217821752	1.36717912675602	1.19616748789262	1.96526287070233
CGCGTTGGCCGATTCATTAATGCAGCTGGCACGACAGGTTTCCCGACTGGAAAGCGAATGTAAGTTAGCTCATTCATTAGGCACCCCAGGCTTTACACTTTATGCTTCCGGCTCGTATAATGTGTGGATGCAGTGTGCAAATAGAATGTT	no_proximal	znull	CCGATTAGGCCATGGTAGAT	6	0.901345014764725	1.23068640471357	1.74180878132897	0.868072962226934	1.54692440489818	1.30438695769569	1.93245511185706	0.705356749617273	2.2851334866657
CGCGTTGGCCGATTCATTAATGCAGCTGGCACGACAGGTTTCCCGACTGGAAAGCGAATGTAAGTTAGCTCATTCATTAGGCACCCCAGGCTTTACACTTTATGCTTCCGGCTCGTATAATGTGTGGATGCAGTGTGCAAATAGAATGTT	no_proximal	znull	AATACTCCTTATTTCAAACT	8	0.346671159524894	0.559402911233443	0.725753658887071	0.26042188866808	0.237988369984336	0.434795652565229	2.09349303784515	0.4655354547474	2.32626076521885
CGCGTTGGCCGATTCATTAATGCAGCTGGCACGACAGGTTTCCCGACTGGAAAGCGAATGTAAGTTAGCTCATTCATTAGGCACCCCAGGCTTTACACTTTATGCTTCCGGCTCGTATAATGTGTGGATGCAGTGTGCAAATAGAATGTT	no_proximal	znull	TTTAGTAACTAGCTATATTT	9	1.52535310190953	1.11880582246689	1.59665804955156	3.12506266401696	0.832959294945175	1.30438695769569	1.04674651892258	2.7932127284844	2.44335288316478
CGCGTTGGCCGATTCATTAATGCAGCTGGCACGACAGGTTTCCCGACTGGAAAGCGAATGTAAGTTAGCTCATTCATTAGGCACCCCAGGCTTTACACTTTATGCTTCCGGCTCGTATAATGTGTGGATGCAGTGTGCAAATAGAATGTT	no_proximal	znull	CAACCCGTCCGTAAAGCTTC	12	1.38668463809958	1.79008931594702	1.88695951310639	2.95144807157157	2.02290114486685	2.60877391539137	1.36077047459935	1.64877140223037	2.18515617571454
CGCGTTGGCCGATTCATTAATGCAGCTGGCACGACAGGTTTCCCGACTGGAAAGCGAATGTAAGTTAGCTCATTCATTAGGCACCCCAGGCTTTACACTTTATGCTTCCGGCTCGTATAATGTGTGGATGCAGTGTGCAAATAGAATGTT	no_proximal	znull	AGCAGCTGCCGAACAGACTG	14	1.73335579762447	1.62226844257698	2.32241170843863	2.51741159045811	1.90390695987468	1.88411449444933	1.3398355442209	1.551784849158	2.1157279687999
CGCGTTGGCCGATTCATTAATGCAGCTGGCACGACAGGTTTCCCGACTGGAAAGCGAATGTAAGTTAGCTCATTCATTAGGCACCCCAGGCTTTACACTTTATGCTTCCGGCTCGTATAATGTGTGGATGCAGTGTGCAAATAGAATGTT	no_proximal	znull	TTTCAATAATTGGCGGGGAG	13	1.59468733381451	1.67820873370033	2.0321102448838	2.43060429423541	2.02290114486685	2.17397826282615	1.2743001099927	1.4483325258808	1.9984663729331
CGCGTTGGCCGATTCATTAATGCAGCTGGCACGACAGGTTTCCCGACTGGAAAGCGAATGTAAGTTAGCTCATTCATTAGGCACCCCAGGCTTTACACTTTATGCTTCCGGCTCGTATAATGTGTGGATGCAGTGTGCAAATAGAATGTT	no_proximal	znull	ACATAAATATTTAATAAATC	9	1.10934771047966	1.17474611359023	2.0321102448838	1.99656781312195	2.14189532985902	2.31891014701456	1.83180640811451	1.69957388241114	2.68159334932008
CGCGTTGGCCGATTCATTAATGCAGCTGGCACGACAGGTTTCCCGACTGGAAAGCGAATGTAAGTTAGCTCATTCATTAGGCACCCCAGGCTTTACACTTTATGCTTCCGGCTCGTATAATGTGTGGATGCAGTGTGCAAATAGAATGTT	no_proximal	znull	CTTAATAAGTGCAGAAATTC	5	1.94135849333941	2.23761164493377	2.0321102448838	4.07994292246659	2.85586043981203	3.62329710471024	1.04674651892258	1.82334719776065	1.9584201178029
CGCGTTGGCCGATTCATTAATGCAGCTGGCACGACAGGTTTCCCGACTGGAAAGCGAATGTAAGTTAGCTCATTCATTAGGCACCCCAGGCTTTACACTTTATGCTTCCGGCTCGTATAATGTGTGGATGCAGTGTGCAAATAGAATGTT	no_proximal	znull	ACCCTTAAGGCCCGCCCGTC	7	3.18937466762903	3.13265630290728	4.93512488043208	6.42373992047931	1.30893603491385	1.30438695769569	1.54736441927685	2.05057283638736	2.57265083747053
CGCGTTGGCCGATTCATTAATGCAGCTGGCACGACAGGTTTCCCGACTGGAAAGCGAATGTAAGTTAGCTCATTCATTAGGCACCCCAGGCTTTACACTTTATGCTTCCGGCTCGTATAATGTGTGGATGCAGTGTGCAAATAGAATGTT	no_proximal	znull	ACGATGAAGCACAGCTAAAC	5	1.73335579762447	1.34256698696026	1.88695951310639	1.38891673956309	0.832959294945175	0.579727536753639	1.08861637967948	1.034523232772	1.60587799606548
CGCGTTGGCCGATTCATTAATGCAGCTGGCACGACAGGTTTCCCGACTGGAAAGCGAATGTAAGTTAGCTCATTCATTAGGCACCCCAGGCTTTACACTTTATGCTTCCGGCTCGTATAATGTGTGGATGCAGTGTGCAAATAGAATGTT	no_proximal	znull	ACCCGGCTTCGTCCACTTGT	5	2.35736388476928	2.62919368279718	4.0642204897676	3.12506266401696	2.49887788483552	2.60877391539137	1.72405308999012	1.18860116105719	2.31835367051872
CGCGTTGGCCGATTCATTAATGCAGCTGGCACGACAGGTTTCCCGACTGGAAAGCGAATGTAAGTTAGCTCATTCATTAGGCACCCCAGGCTTTACACTTTATGCTTCCGGCTCGTATAATGTGTGGATGCAGTGTGCAAATAGAATGTT	no_proximal	znull	AGCAATATTAGTTCAATACT	4	4.29872237810869	4.13958154312748	5.51572780754174	6.16331803181123	4.40278484471021	5.36247971497116	1.28310863609864	1.48887465257051	2.0275459623839
CGCGTTGGCCGATTCATTAATGCAGCTGGCACGACAGGTTTCCCGACTGGAAAGCGAATGTAAGTTAGCTCATTCATTAGGCACCCCAGGCTTTACACTTTATGCTTCCGGCTCGTATAATGTGTGGATGCAGTGTGCAAATAGAATGTT	no_proximal	znull	CCACTGTCTCCTTACTCCAC	7	1.80269002952945	1.45444756920695	1.45150731777414	2.25698970179003	1.30893603491385	0.579727536753639	0.805189629940442	1.551784849158	1.58108205451944
CGCGTTGGCCGATTCATTAATGCAGCTGGCACGACAGGTTTCCCGACTGGAAAGCGAATGTAAGTTAGCTCATTCATTAGGCACCCCAGGCTTTACACTTTATGCTTCCGGCTCGTATAATGTGTGGATGCAGTGTGCAAATAGAATGTT	no_proximal	znull	GTACAGTGCTACTCTAGAAA	9	1.24801617428962	1.39850727808361	2.17726097666121	2.08337510934464	1.42793021990601	2.75370579957978	1.74457753153763	1.48971345519168	2.48943425913347
CGCGTTGGCCGATTCATTAATGCAGCTGGCACGACAGGTTTCCCGACTGGAAAGCGAATGTAAGTTAGCTCATTCATTAGGCACCCCAGGCTTTACACTTTATGCTTCCGGCTCGTATAATGTGTGGATGCAGTGTGCAAATAGAATGTT	no_proximal	znull	CTACTAATAAAAATCCAGAC	7	3.05070620381907	3.85988008751075	5.0802756122095	6.68416180914739	5.23574413965538	3.76822898889865	1.66527855283137	1.73170193311835	2.53112951939054
CGCGTTGGCCGATTCATTAATGCAGCTGGCACGACAGGTTTCCCGACTGGAAAGCGAATGTAAGTTAGCTCATTCATTAGGCACCCCAGGCTTTACACTTTATGCTTCCGGCTCGTATAATGTGTGGATGCAGTGTGCAAATAGAATGTT	no_proximal	znull	TGCCTTATCACAAGAACTTA	9	2.6347008123892	2.46137280942715	1.16120585421931	3.12506266401696	2.61787206982769	1.88411449444933	0.440735376388453	1.26964214931109	1.075556451044
CGCGTTGGCCGATTCATTAATGCAGCTGGCACGACAGGTTTCCCGACTGGAAAGCGAATGTAAGTTAGCTCATTCATTAGGCACCCCAGGCTTTACACTTTATGCTTCCGGCTCGTATAATGTGTGGATGCAGTGTGCAAATAGAATGTT	no_proximal	znull	CACGTTCTAAGTCTCGCAAT	7	0.138668463809958	0.223761164493377	0.290301463554828	0	0.237988369984336	0.14493188418841	2.09349303784515	0	2.09349303784515
CGCGTTGGCCGATTCATTAATGCAGCTGGCACGACAGGTTTCCCGACTGGAAAGCGAATGTAAGTTAGCTCATTCATTAGGCACCCCAGGCTTTACACTTTATGCTTCCGGCTCGTATAATGTGTGGATGCAGTGTGCAAATAGAATGTT	no_proximal	znull	CACCATTACAAAAAGATGGC	3	5.13073316096843	4.92274561885429	5.95118000287398	5.72928155069776	4.75976739968671	5.50741159915957	1.15990830475204	1.1638386368685	1.74182762318629
CGCGTTGGCCGATTCATTAATGCAGCTGGCACGACAGGTTTCCCGACTGGAAAGCGAATGTAAGTTAGCTCATTCATTAGGCACCCCAGGCTTTACACTTTATGCTTCCGGCTCGTATAATGTGTGGATGCAGTGTGCAAATAGAATGTT	no_proximal	znull	TTGGTTAAAAACTTCAATCT	5	0.138668463809958	0.111880582246689	0.435452195332243	0.347229184890773	0	0.14493188418841	3.14023955676773	3.103569698316	4.69202440592573
CGCGTTGGCCGATTCATTAATGCAGCTGGCACGACAGGTTTCCCGACTGGAAAGCGAATGTAAGTTAGCTCATTCATTAGGCACCCCAGGCTTTACACTTTATGCTTCCGGCTCGTATAATGTGTGGATGCAGTGTGCAAATAGAATGTT	no_proximal	znull	CGAAAGATTACAAAGGACGT	10	1.94135849333941	2.57325339167384	2.32241170843863	1.99656781312195	2.49887788483552	2.89863768376819	1.19628173591151	0.775892424579	1.58422794820101
CGCGTTGGCCGATTCATTAATGCAGCTGGCACGACAGGTTTCCCGACTGGAAAGCGAATGTAAGTTAGCTCATTCATTAGGCACCCCAGGCTTTACACTTTATGCTTCCGGCTCGTATAATGTGTGGATGCAGTGTGCAAATAGAATGTT	no_proximal	znull	AGATTCACAGATCCATTCCC	16	2.21869542095932	2.4054325183038	2.61271317199346	3.12506266401696	1.78491277488252	1.73918261026092	1.1775898337879	1.29916871092298	1.82717418924939
CGCGTTGGCCGATTCATTAATGCAGCTGGCACGACAGGTTTCCCGACTGGAAAGCGAATGTAAGTTAGCTCATTCATTAGGCACCCCAGGCTTTACACTTTATGCTTCCGGCTCGTATAATGTGTGGATGCAGTGTGCAAATAGAATGTT	no_proximal	znull	CTCCCTGCCAAACACCGACC	10	4.02138545048877	4.36334270762085	5.51572780754174	6.85777640159278	6.18769761959273	4.78275217821752	1.37159888686406	1.57167952671131	2.15743865021972
CGCGTTGGCCGATTCATTAATGCAGCTGGCACGACAGGTTTCCCGACTGGAAAGCGAATGTAAGTTAGCTCATTCATTAGGCACCCCAGGCTTTACACTTTATGCTTCCGGCTCGTATAATGTGTGGATGCAGTGTGCAAATAGAATGTT	no_proximal	znull	CACAAAATAGATGACCTATA	3	2.08002695714936	1.84602960707036	1.74180878132897	3.03825536779427	2.61787206982769	2.46384203120297	0.83739721513806	1.64583241577364	1.66031342302488
CGCGTTGGCCGATTCATTAATGCAGCTGGCACGACAGGTTTCCCGACTGGAAAGCGAATGTAAGTTAGCTCATTCATTAGGCACCCCAGGCTTTACACTTTATGCTTCCGGCTCGTATAATGTGTGGATGCAGTGTGCAAATAGAATGTT	no_proximal	znull	ACAAGTGGTTACAACATGGT	4	4.09071968239375	3.412357758524	4.78997414865467	5.72928155069776	4.16479647472587	3.62329710471024	1.17093678387949	1.67898032859718	2.01042694817808
CGCGTTGGCCGATTCATTAATGCAGCTGGCACGACAGGTTTCCCGACTGGAAAGCGAATGTAAGTTAGCTCATTCATTAGGCACCCCAGGCTTTACACTTTATGCTTCCGGCTCGTATAATGTGTGGATGCAGTGTGCAAATAGAATGTT	no_proximal	znull	CTTAGGCCACAAAGCCTGGA	4	0.762676550954767	0.447522328986754	1.0160551224419	0.78126566600424	0.594970924960839	0.289863768376819	1.3322228422651	1.74575795530275	2.20510181991647
CGCGTTGGCCGATTCATTAATGCAGCTGGCACGACAGGTTTCCCGACTGGAAAGCGAATGTAAGTTAGCTCATTCATTAGGCACCCCAGGCTTTACACTTTATGCTTCCGGCTCGTATAATGTGTGGATGCAGTGTGCAAATAGAATGTT	no_proximal	znull	GTTGGGGTATCCAATATGTA	3	2.35736388476928	3.02077572066059	3.62876829443536	4.68759399602544	2.26088951485119	3.62329710471024	1.53933311606261	1.551784849158	2.31522554064161
CGCGTTGGCCGATTCATTAATGCAGCTGGCACGACAGGTTTCCCGACTGGAAAGCGAATGTAAGTTAGCTCATTCATTAGGCACCCCAGGCTTTACACTTTATGCTTCCGGCTCGTATAATGTGTGGATGCAGTGTGCAAATAGAATGTT	no_proximal	znull	CCCTAACCGACCCTCGATAA	16	1.73335579762447	1.9019698981937	1.88695951310639	3.9063283300212	2.26088951485119	2.46384203120297	1.08861637967948	2.05383288859147	2.11553282397521
CGCGTTGGCCGATTCATTAATGCAGCTGGCACGACAGGTTTCCCGACTGGAAAGCGAATGTAAGTTAGCTCATTCATTAGGCACCCCAGGCTTTACACTTTATGCTTCCGGCTCGTATAATGTGTGGATGCAGTGTGCAAATAGAATGTT	no_proximal	znull	TAAAATAGATTTTAGATCTT	13	9.1521186114572	7.8316407572682	11.6120585421931	12.5870579522905	8.80556968942042	9.42057247224663	1.26878365930009	1.60720573662793	2.07238652761406
CGCGTTGGCCGATTCATTAATGCAGCTGGCACGACAGGTTTCCCGACTGGAAAGCGAATGTAAGTTAGCTCATTCATTAGGCACCCCAGGCTTTACACTTTATGCTTCCGGCTCGTATAATGTGTGGATGCAGTGTGCAAATAGAATGTT	no_proximal	znull	TGAGAGGCGAGGAGAATGAA	19	3.6053800590589	2.18167135381043	4.0642204897676	4.25355751491197	4.04580228973371	5.07261594659434	1.12726548191662	1.94967840022415	2.1021046820287
CGCGTTGGCCGATTCATTAATGCAGCTGGCACGACAGGTTTCCCGACTGGAAAGCGAATGTAAGTTAGCTCATTCATTAGGCACCCCAGGCTTTACACTTTATGCTTCCGGCTCGTATAATGTGTGGATGCAGTGTGCAAATAGAATGTT	no_proximal	znull	GGCGAGTGTGGCTGCTTTCA	15	0.970679246669704	1.17474611359023	2.0321102448838	1.99656781312195	2.85586043981203	1.88411449444933	2.09349303784515	1.69957388241114	2.94327997905072
CGCGTTGGCCGATTCATTAATGCAGCTGGCACGACAGGTTTCCCGACTGGAAAGCGAATGTAAGTTAGCTCATTCATTAGGCACCCCAGGCTTTACACTTTATGCTTCCGGCTCGTATAATGTGTGGATGCAGTGTGCAAATAGAATGTT	no_proximal	znull	CCGTGCGTTAGAGCGCTCAT	7	2.01069272524439	2.01385048044039	4.64482341687726	2.51741159045811	3.80781391974937	2.60877391539137	2.31006128313948	1.25004890626617	2.93508573627256
CGCGTTGGCCGATTCATTAATGCAGCTGGCACGACAGGTTTCCCGACTGGAAAGCGAATGTAAGTTAGCTCATTCATTAGGCACCCCAGGCTTTACACTTTATGCTTCCGGCTCGTATAATGTGTGGATGCAGTGTGCAAATAGAATGTT	no_proximal	znull	TACCAGATCTTAAAATGACC	4	4.16005391429873	5.3143276567177	4.78997414865467	5.72928155069776	5.23574413965538	4.4928884098407	1.15142117081483	1.07808210573082	1.69046222368024
CGCGTTGGCCGATTCATTAATGCAGCTGGCACGACAGGTTTCCCGACTGGAAAGCGAATGTAAGTTAGCTCATTCATTAGGCACCCCAGGCTTTACACTTTATGCTTCCGGCTCGTATAATGTGTGGATGCAGTGTGCAAATAGAATGTT	no_proximal	znull	AAACTTAACCATAGTCAGGG	9	0.0693342319049788	0.111880582246689	0	0.173614592445387	0	0.14493188418841	0	1.551784849158	0.775892424579
CGCGTTGGCCGATTCATTAATGCAGCTGGCACGACAGGTTTCCCGACTGGAAAGCGAATGTAAGTTAGCTCATTCATTAGGCACCCCAGGCTTTACACTTTATGCTTCCGGCTCGTATAATGTGTGGATGCAGTGTGCAAATAGAATGTT	no_proximal	znull	TAAACGGGAGGAATACTCAT	6	3.67471429096388	3.69205921414072	3.48361756265794	3.64590644135312	4.16479647472587	2.89863768376819	0.947996847326106	0.987499449464182	1.4417465720582
CGCGTTGGCCGATTCATTAATGCAGCTGGCACGACAGGTTTCCCGACTGGAAAGCGAATGTAAGTTAGCTCATTCATTAGGCACCCCAGGCTTTACACTTTATGCTTCCGGCTCGTATAATGTGTGGATGCAGTGTGCAAATAGAATGTT	no_proximal	znull	TTGGTAATTATTAAAGATAA	5	1.73335579762447	1.45444756920695	2.17726097666121	3.29867725646235	3.6888197347572	4.05809275727547	1.25609582270709	2.26799324107708	2.39009244324563
CGCGTTGGCCGATTCATTAATGCAGCTGGCACGACAGGTTTCCCGACTGGAAAGCGAATGTAAGTTAGCTCATTCATTAGGCACCCCAGGCTTTACACTTTATGCTTCCGGCTCGTATAATGTGTGGATGCAGTGTGCAAATAGAATGTT	no_proximal	znull	AGATGGGGAGACAAATTTCA	12	0.416005391429873	0.447522328986754	1.16120585421931	0.694458369781547	0.475976739968671	0	2.7913240504602	1.551784849158	3.5672164750392
CGCGTTGGCCGATTCATTAATGCAGCTGGCACGACAGGTTTCCCGACTGGAAAGCGAATGTAAGTTAGCTCATTCATTAGGCACCCCAGGCTTTACACTTTATGCTTCCGGCTCGTATAATGTGTGGATGCAGTGTGCAAATAGAATGTT	no_proximal	znull	TAAGCCCAACATACATGCGA	8	1.3173504061946	1.11880582246689	1.59665804955156	1.12849485089501	1.42793021990601	1.4493188418841	1.21202228506824	1.0086601519527	1.71635236104459
CGCGTTGGCCGATTCATTAATGCAGCTGGCACGACAGGTTTCCCGACTGGAAAGCGAATGTAAGTTAGCTCATTCATTAGGCACCCCAGGCTTTACACTTTATGCTTCCGGCTCGTATAATGTGTGGATGCAGTGTGCAAATAGAATGTT	no_proximal	znull	ACCCTGCGCTAAACCTTAAA	3	3.88271698667881	2.06979077156374	6.38663219820623	6.25012532803392	5.35473832464755	4.63782029402911	1.64488738687833	3.01968943619935	3.15473210497801
CGCGTTGGCCGATTCATTAATGCAGCTGGCACGACAGGTTTCCCGACTGGAAAGCGAATGTAAGTTAGCTCATTCATTAGGCACCCCAGGCTTTACACTTTATGCTTCCGGCTCGTATAATGTGTGGATGCAGTGTGCAAATAGAATGTT	no_proximal	znull	CTTTATTAACTGCCCAGCCC	32	2.98137197191409	2.9088951384139	4.93512488043208	5.2084377733616	4.99775576967105	5.9422072517248	1.6553200764357	1.79052097979769	2.55058056633455
CGCGTTGGCCGATTCATTAATGCAGCTGGCACGACAGGTTTCCCGACTGGAAAGCGAATGTAAGTTAGCTCATTCATTAGGCACCCCAGGCTTTACACTTTATGCTTCCGGCTCGTATAATGTGTGGATGCAGTGTGCAAATAGAATGTT	no_proximal	znull	CTTGTAAATTATAATTAGGA	8	0.485339623334852	0.671283493480131	1.0160551224419	1.21530214711771	0.713965109953007	1.15945507350728	2.09349303784515	1.810415657351	2.99870086652065
CGCGTTGGCCGATTCATTAATGCAGCTGGCACGACAGGTTTCCCGACTGGAAAGCGAATGTAAGTTAGCTCATTCATTAGGCACCCCAGGCTTTACACTTTATGCTTCCGGCTCGTATAATGTGTGGATGCAGTGTGCAAATAGAATGTT	no_proximal	znull	TTATGTTCAATTTGTAACAT	6	1.73335579762447	2.06979077156374	2.46756244021604	2.77783347912619	2.26088951485119	2.60877391539137	1.4235752657347	1.34208419386638	2.09461736266789
CGCGTTGGCCGATTCATTAATGCAGCTGGCACGACAGGTTTCCCGACTGGAAAGCGAATGTAAGTTAGCTCATTCATTAGGCACCCCAGGCTTTACACTTTATGCTTCCGGCTCGTATAATGTGTGGATGCAGTGTGCAAATAGAATGTT	no_proximal	znull	TAAGCAATTCCCCAAGGCAT	8	1.66402156571949	1.34256698696026	2.32241170843863	2.25698970179003	1.30893603491385	2.02904637863774	1.3956620252301	1.6811002532545	2.23621215185735
CGCGTTGGCCGATTCATTAATGCAGCTGGCACGACAGGTTTCCCGACTGGAAAGCGAATGTAAGTTAGCTCATTCATTAGGCACCCCAGGCTTTACACTTTATGCTTCCGGCTCGTATAATGTGTGGATGCAGTGTGCAAATAGAATGTT	no_proximal	znull	CATAAAGACATCTACGATCA	7	2.08002695714936	1.9019698981937	2.32241170843863	2.17018240556733	2.9748546248042	2.31891014701456	1.11652962018408	1.14101827143971	1.68703875590393
CGCGTTGGCCGATTCATTAATGCAGCTGGCACGACAGGTTTCCCGACTGGAAAGCGAATGTAAGTTAGCTCATTCATTAGGCACCCCAGGCTTTACACTTTATGCTTCCGGCTCGTATAATGTGTGGATGCAGTGTGCAAATAGAATGTT	no_proximal	znull	GTCTCCATAAAAGATCTTGA	4	6.65608626287797	8.44698395962498	12.7732643964125	11.6321776938409	8.92456387441259	11.0148231983191	1.91903528469139	1.37708059461703	2.6075755819999
CGCGTTGGCCGATTCATTAATGCAGCTGGCACGACAGGTTTCCCGACTGGAAAGCGAATGTAAGTTAGCTCATTCATTAGGCACCCCAGGCTTTACACTTTATGCTTCCGGCTCGTATAATGTGTGGATGCAGTGTGCAAATAGAATGTT	no_proximal	znull	GAAACGTAGACAGCCTGTCA	10	1.04001347857468	1.51038786033029	1.74180878132897	1.12849485089501	1.30893603491385	0.869591305130458	1.67479443027612	0.747155668113111	2.04837226433268
CGCGTTGGCCGATTCATTAATGCAGCTGGCACGACAGGTTTCCCGACTGGAAAGCGAATGTAAGTTAGCTCATTCATTAGGCACCCCAGGCTTTACACTTTATGCTTCCGGCTCGTATAATGTGTGGATGCAGTGTGCAAATAGAATGTT	no_proximal	znull	CGTACAGAGATCTACAGTGG	4	1.66402156571949	1.73414902482367	1.30635658599673	1.82295322067656	1.30893603491385	1.88411449444933	0.785059889191931	1.0512090913651	1.31066443487448
CGCGTTGGCCGATTCATTAATGCAGCTGGCACGACAGGTTTCCCGACTGGAAAGCGAATGTAAGTTAGCTCATTCATTAGGCACCCCAGGCTTTACACTTTATGCTTCCGGCTCGTATAATGTGTGGATGCAGTGTGCAAATAGAATGTT	no_proximal	znull	ACTCCCATCAAATAAAACCA	7	5.33873585668337	5.48214853008774	6.82208439353847	5.2084377733616	1.54692440489818	1.30438695769569	1.27784639972366	0.950072356627347	1.75288257803734
CGCGTTGGCCGATTCATTAATGCAGCTGGCACGACAGGTTTCCCGACTGGAAAGCGAATGTAAGTTAGCTCATTCATTAGGCACCCCAGGCTTTACACTTTATGCTTCCGGCTCGTATAATGTGTGGATGCAGTGTGCAAATAGAATGTT	no_proximal	znull	CTCACTGCTCCGAGCTACTT	15	1.10934771047966	0.895044657973508	0.870904390664486	0.607651073558854	0.475976739968671	0.289863768376819	0.785059889191931	0.678905871506625	1.12451282494524
CGCGTTGGCCGATTCATTAATGCAGCTGGCACGACAGGTTTCCCGACTGGAAAGCGAATGTAAGTTAGCTCATTCATTAGGCACCCCAGGCTTTACACTTTATGCTTCCGGCTCGTATAATGTGTGGATGCAGTGTGCAAATAGAATGTT	no_proximal	znull	CATGCGTCGGTGACAGTTTG	6	0.970679246669704	1.34256698696026	2.32241170843863	1.47572403578579	1.66591858989035	3.33343333633342	2.39256347182303	1.09918093482025	2.94215393923315
CGCGTTGGCCGATTCATTAATGCAGCTGGCACGACAGGTTTCCCGACTGGAAAGCGAATGTAAGTTAGCTCATTCATTAGGCACCCCAGGCTTTACACTTTATGCTTCCGGCTCGTATAATGTGTGGATGCAGTGTGCAAATAGAATGTT	no_proximal	znull	CGCTGGTAAATCAGGGCGCG	7	2.6347008123892	3.18859659403062	3.19331609910311	2.25698970179003	3.09384880979636	2.89863768376819	1.21202228506824	0.707831685580842	1.56593812785867
CGCGTTGGCCGATTCATTAATGCAGCTGGCACGACAGGTTTCCCGACTGGAAAGCGAATGTAAGTTAGCTCATTCATTAGGCACCCCAGGCTTTACACTTTATGCTTCCGGCTCGTATAATGTGTGGATGCAGTGTGCAAATAGAATGTT	no_proximal	znull	AAATCCTTTGTTATTGAGTA	13	0.624008087144809	0.671283493480131	1.16120585421931	1.12849485089501	0.832959294945175	0.724659420942049	1.8608827003068	1.6811002532545	2.70143282693405
CGCGTTGGCCGATTCATTAATGCAGCTGGCACGACAGGTTTCCCGACTGGAAAGCGAATGTAAGTTAGCTCATTCATTAGGCACCCCAGGCTTTACACTTTATGCTTCCGGCTCGTATAATGTGTGGATGCAGTGTGCAAATAGAATGTT	no_proximal	znull	CCCCCGTCCCAAGCACCCCA	4	3.39737736334396	3.58017863189403	2.61271317199346	5.64247425447507	0.118994184992168	0.14493188418841	0.769038258800259	1.57603148742609	1.55705400251331
CGCGTTGGCCGATTCATTAATGCAGCTGGCACGACAGGTTTCCCGACTGGAAAGCGAATGTAAGTTAGCTCATTCATTAGGCACCCCAGGCTTTACACTTTATGCTTCCGGCTCGTATAATGTGTGGATGCAGTGTGCAAATAGAATGTT	no_proximal	znull	ACGGTCGGATTAAAGTAGGA	4	3.6053800590589	3.24453688515397	4.0642204897676	2.95144807157157	5.35473832464755	2.60877391539137	1.12726548191662	0.909666980540896	1.58209897218707
CGCGTTGGCCGATTCATTAATGCAGCTGGCACGACAGGTTTCCCGACTGGAAAGCGAATGTAAGTTAGCTCATTCATTAGGCACCCCAGGCTTTACACTTTATGCTTCCGGCTCGTATAATGTGTGGATGCAGTGTGCAAATAGAATGTT	no_proximal	znull	CCCACCACACTTATCCGCCC	4	0.832010782859746	1.84602960707036	0.725753658887071	1.04168755467232	1.18994184992168	0.724659420942049	0.872288765768813	0.564285399693818	1.15443146561572
CGCGTTGGCCGATTCATTAATGCAGCTGGCACGACAGGTTTCCCGACTGGAAAGCGAATGTAAGTTAGCTCATTCATTAGGCACCCCAGGCTTTACACTTTATGCTTCCGGCTCGTATAATGTGTGGATGCAGTGTGCAAATAGAATGTT	no_proximal	znull	CACTCGGAGGTTGCTACCAC	4	1.66402156571949	1.84602960707036	3.0481653673257	2.86464077534888	2.02290114486685	1.88411449444933	1.83180640811451	1.551784849158	2.60769883269351
CGCGTTGGCCGATTCATTAATGCAGCTGGCACGACAGGTTTCCCGACTGGAAAGCGAATGTAAGTTAGCTCATTCATTAGGCACCCCAGGCTTTACACTTTATGCTTCCGGCTCGTATAATGTGTGGATGCAGTGTGCAAATAGAATGTT	no_proximal	znull	GCCCTTCCCCGCCCCCCACC	10	0.208002695714936	0.167820873370033	0	0	0	0	0	0	0
CGCGTTGGCCGATTCATTAATGCAGCTGGCACGACAGGTTTCCCGACTGGAAAGCGAATGTAAGTTAGCTCATTCATTAGGCACCCCAGGCTTTACACTTTATGCTTCCGGCTCGTATAATGTGTGGATGCAGTGTGCAAATAGAATGTT	no_proximal	znull	ACCCTTTGCCATACCGCATC	4	6.51741779906801	3.63611892301738	6.96723512531588	8.68072962226934	5.23574413965538	5.50741159915957	1.06901772145284	2.38736130639692	2.2626983746513
CGCGTTGGCCGATTCATTAATGCAGCTGGCACGACAGGTTTCCCGACTGGAAAGCGAATGTAAGTTAGCTCATTCATTAGGCACCCCAGGCTTTACACTTTATGCTTCCGGCTCGTATAATGTGTGGATGCAGTGTGCAAATAGAATGTT	no_proximal	znull	GAATAGTCTGAATACAAAAT	7	4.9227304652535	2.68513397392052	4.35452195332243	5.72928155069776	4.99775576967105	5.36247971497116	0.884574523033162	2.13370416759225	1.95142660682929
CGCGTTGGCCGATTCATTAATGCAGCTGGCACGACAGGTTTCCCGACTGGAAAGCGAATGTAAGTTAGCTCATTCATTAGGCACCCCAGGCTTTACACTTTATGCTTCCGGCTCGTATAATGTGTGGATGCAGTGTGCAAATAGAATGTT	no_proximal	znull	AGCTCTGTGTACATTAAAAC	3	0.624008087144809	0.895044657973508	1.59665804955156	0.868072962226934	0.356982554976503	0.434795652565229	2.55871371292185	0.96986553072375	3.04364647828373
CGCGTTGGCCGATTCATTAATGCAGCTGGCACGACAGGTTTCCCGACTGGAAAGCGAATGTAAGTTAGCTCATTCATTAGGCACCCCAGGCTTTACACTTTATGCTTCCGGCTCGTATAATGTGTGGATGCAGTGTGCAAATAGAATGTT	no_proximal	znull	AGGTCATTTGCAGTAATATC	31	9.01345014764725	7.38411842828144	10.8863048833061	11.3717558051728	10.8284708342873	11.7394826192612	1.20778444491066	1.54002890333105	1.97779889657619
CGCGTTGGCCGATTCATTAATGCAGCTGGCACGACAGGTTTCCCGACTGGAAAGCGAATGTAAGTTAGCTCATTCATTAGGCACCCCAGGCTTTACACTTTATGCTTCCGGCTCGTATAATGTGTGGATGCAGTGTGCAAATAGAATGTT	no_proximal	znull	AGCAAAACGACATGGTTTGT	11	2.01069272524439	2.62919368279718	2.17726097666121	2.69102618290349	2.14189532985902	1.30438695769569	1.08284122647163	1.02351766646591	1.59460005970459
CGCGTTGGCCGATTCATTAATGCAGCTGGCACGACAGGTTTCCCGACTGGAAAGCGAATGTAAGTTAGCTCATTCATTAGGCACCCCAGGCTTTACACTTTATGCTTCCGGCTCGTATAATGTGTGGATGCAGTGTGCAAATAGAATGTT	no_proximal	znull	TCCCCGAGCTCCCCCTCACA	8	4.99206469715848	5.37026794784105	6.82208439353847	6.510547216702	7.85361620948308	8.11618551455094	1.36658573303781	1.21233191340469	1.97275168974015
CGCGTTGGCCGATTCATTAATGCAGCTGGCACGACAGGTTTCCCGACTGGAAAGCGAATGTAAGTTAGCTCATTCATTAGGCACCCCAGGCTTTACACTTTATGCTTCCGGCTCGTATAATGTGTGGATGCAGTGTGCAAATAGAATGTT	no_proximal	znull	CTGGTAAGCTCGAATATTAA	9	1.38668463809958	0.727223784603475	1.30635658599673	1.38891673956309	1.30893603491385	1.15945507350728	0.942071867030318	1.90988904511754	1.89701638958909
CGCGTTGGCCGATTCATTAATGCAGCTGGCACGACAGGTTTCCCGACTGGAAAGCGAATGTAAGTTAGCTCATTCATTAGGCACCCCAGGCTTTACACTTTATGCTTCCGGCTCGTATAATGTGTGGATGCAGTGTGCAAATAGAATGTT	no_proximal	znull	ACGCAGAAGTGAGGTTCAGG	3	2.56536658048422	2.34949222718046	3.33846683088053	2.95144807157157	1.54692440489818	2.17397826282615	1.30136053703888	1.25620678265171	1.92946392836473
CGCGTTGGCCGATTCATTAATGCAGCTGGCACGACAGGTTTCCCGACTGGAAAGCGAATGTAAGTTAGCTCATTCATTAGGCACCCCAGGCTTTACACTTTATGCTTCCGGCTCGTATAATGTGTGGATGCAGTGTGCAAATAGAATGTT	no_proximal	znull	CCGTACCCACCCAAATAAGT	13	0.624008087144809	1.17474611359023	2.0321102448838	2.34379699801272	2.14189532985902	2.17397826282615	3.2565447255369	1.99515194891743	4.25412069999561
CGCGTTGGCCGATTCATTAATGCAGCTGGCACGACAGGTTTCCCGACTGGAAAGCGAATGTAAGTTAGCTCATTCATTAGGCACCCCAGGCTTTACACTTTATGCTTCCGGCTCGTATAATGTGTGGATGCAGTGTGCAAATAGAATGTT	no_proximal	znull	CTCGCGAGAAGAACTAGAAA	7	0.832010782859746	0.615343202356787	1.59665804955156	0.52084377733616	0.832959294945175	1.01452318931887	1.91903528469139	0.846428099540727	2.34224933446175
CGCGTTGGCCGATTCATTAATGCAGCTGGCACGACAGGTTTCCCGACTGGAAAGCGAATGTAAGTTAGCTCATTCATTAGGCACCCCAGGCTTTACACTTTATGCTTCCGGCTCGTATAATGTGTGGATGCAGTGTGCAAATAGAATGTT	no_proximal	znull	GGGACAAGAGAAAACTAGGC	6	1.3173504061946	1.23068640471357	1.45150731777414	1.21530214711771	1.42793021990601	1.88411449444933	1.10183844097113	0.987499449464182	1.59558816570322
CGCGTTGGCCGATTCATTAATGCAGCTGGCACGACAGGTTTCCCGACTGGAAAGCGAATGTAAGTTAGCTCATTCATTAGGCACCCCAGGCTTTACACTTTATGCTTCCGGCTCGTATAATGTGTGGATGCAGTGTGCAAATAGAATGTT	no_proximal	znull	TACTGAGAATTAGGAACCAA	10	3.95205121858379	3.46829804964734	4.64482341687726	4.34036481113467	3.56982554976503	3.76822898889865	1.17529433703587	1.25143939448226	1.801014034277
CGCGTTGGCCGATTCATTAATGCAGCTGGCACGACAGGTTTCCCGACTGGAAAGCGAATGTAAGTTAGCTCATTCATTAGGCACCCCAGGCTTTACACTTTATGCTTCCGGCTCGTATAATGTGTGGATGCAGTGTGCAAATAGAATGTT	no_proximal	znull	TATCAGGTTGAACTGTTCCC	9	0.485339623334852	0.111880582246689	0.580602927109657	1.04168755467232	0.594970924960839	0.869591305130458	1.19628173591151	9.310709094948	5.85163628338551
CGCGTTGGCCGATTCATTAATGCAGCTGGCACGACAGGTTTCCCGACTGGAAAGCGAATGTAAGTTAGCTCATTCATTAGGCACCCCAGGCTTTACACTTTATGCTTCCGGCTCGTATAATGTGTGGATGCAGTGTGCAAATAGAATGTT	no_proximal	znull	TGATCACCGTACATTATTCG	8	1.45601887000456	2.18167135381043	2.0321102448838	2.95144807157157	3.21284299478853	2.89863768376819	1.3956620252301	1.35283807362492	2.07208106204256
CGCGTTGGCCGATTCATTAATGCAGCTGGCACGACAGGTTTCCCGACTGGAAAGCGAATGTAAGTTAGCTCATTCATTAGGCACCCCAGGCTTTACACTTTATGCTTCCGGCTCGTATAATGTGTGGATGCAGTGTGCAAATAGAATGTT	no_proximal	znull	ACCACCCTTCTGACGCACGG	3	0.277336927619915	1.17474611359023	0.725753658887071	1.12849485089501	1.54692440489818	1.4493188418841	2.61686629730644	0.960628716145428	3.09718065537915
CGCGTTGGCCGATTCATTAATGCAGCTGGCACGACAGGTTTCCCGACTGGAAAGCGAATGTAAGTTAGCTCATTCATTAGGCACCCCAGGCTTTACACTTTATGCTTCCGGCTCGTATAATGTGTGGATGCAGTGTGCAAATAGAATGTT	no_proximal	znull	ATACAGCTATTTTCCATTAG	5	2.01069272524439	1.62226844257698	3.19331609910311	3.03825536779427	1.18994184992168	1.73918261026092	1.58816713215839	1.87284378346655	2.52458902389167
CGCGTTGGCCGATTCATTAATGCAGCTGGCACGACAGGTTTCCCGACTGGAAAGCGAATGTAAGTTAGCTCATTCATTAGGCACCCCAGGCTTTACACTTTATGCTTCCGGCTCGTATAATGTGTGGATGCAGTGTGCAAATAGAATGTT	no_proximal	znull	ATAGATTCCGTATAATAGAA	8	3.74404852286886	3.63611892301738	5.51572780754174	4.68759399602544	4.40278484471021	3.62329710471024	1.47319880440955	1.28917510545434	2.11778635713672
CGCGTTGGCCGATTCATTAATGCAGCTGGCACGACAGGTTTCCCGACTGGAAAGCGAATGTAAGTTAGCTCATTCATTAGGCACCCCAGGCTTTACACTTTATGCTTCCGGCTCGTATAATGTGTGGATGCAGTGTGCAAATAGAATGTT	no_proximal	znull	CGGTGGGTAATATACCCCAG	5	0.277336927619915	0.111880582246689	0	0.173614592445387	0	0.434795652565229	0	1.551784849158	0.775892424579
CGCGTTGGCCGATTCATTAATGCAGCTGGCACGACAGGTTTCCCGACTGGAAAGCGAATGTAAGTTAGCTCATTCATTAGGCACCCCAGGCTTTACACTTTATGCTTCCGGCTCGTATAATGTGTGGATGCAGTGTGCAAATAGAATGTT	no_proximal	znull	ACAACTGCAGAACGATAATA	11	3.95205121858379	2.85295484729056	3.48361756265794	3.55909914513043	4.04580228973371	3.33343333633342	0.881470752776905	1.24751331010741	1.50522740783061
CGCGTTGGCCGATTCATTAATGCAGCTGGCACGACAGGTTTCCCGACTGGAAAGCGAATGTAAGTTAGCTCATTCATTAGGCACCCCAGGCTTTACACTTTATGCTTCCGGCTCGTATAATGTGTGGATGCAGTGTGCAAATAGAATGTT	no_proximal	znull	ACTTATGAAATATTGAAAGA	14	7.34942858192776	7.10441697266472	7.40268732064813	9.37518799205088	9.75752316935776	7.3915260936089	1.00724665028399	1.31962806070129	1.66706068063463
CGCGTTGGCCGATTCATTAATGCAGCTGGCACGACAGGTTTCCCGACTGGAAAGCGAATGTAAGTTAGCTCATTCATTAGGCACCCCAGGCTTTACACTTTATGCTTCCGGCTCGTATAATGTGTGGATGCAGTGTGCAAATAGAATGTT	no_proximal	znull	TCCGGGCGATAAGCAGACTC	8	1.59468733381451	1.9019698981937	2.17726097666121	3.21186996023965	3.09384880979636	1.73918261026092	1.36532154642075	1.68870704173076	2.20967506728613
CGCGTTGGCCGATTCATTAATGCAGCTGGCACGACAGGTTTCCCGACTGGAAAGCGAATGTAAGTTAGCTCATTCATTAGGCACCCCAGGCTTTACACTTTATGCTTCCGGCTCGTATAATGTGTGGATGCAGTGTGCAAATAGAATGTT	no_proximal	znull	CAAGGCTTGCGAATTCTGTA	7	2.35736388476928	2.79701455616721	2.61271317199346	4.16675021868928	2.73686625481986	4.34795652565229	1.10831984356508	1.48971345519168	1.85317657116092
CGCGTTGGCCGATTCATTAATGCAGCTGGCACGACAGGTTTCCCGACTGGAAAGCGAATGTAAGTTAGCTCATTCATTAGGCACCCCAGGCTTTACACTTTATGCTTCCGGCTCGTATAATGTGTGGATGCAGTGTGCAAATAGAATGTT	no_proximal	znull	ATGCATCTGAGATTTCTTTG	5	2.21869542095932	2.06979077156374	3.0481653673257	3.73271373757581	3.09384880979636	2.60877391539137	1.37385480608588	1.80342563550795	2.27556762383985
CGCGTTGGCCGATTCATTAATGCAGCTGGCACGACAGGTTTCCCGACTGGAAAGCGAATGTAAGTTAGCTCATTCATTAGGCACCCCAGGCTTTACACTTTATGCTTCCGGCTCGTATAATGTGTGGATGCAGTGTGCAAATAGAATGTT	no_proximal	znull	ATACACCGTGCGAAGATCCG	14	0.624008087144809	0.559402911233443	1.59665804955156	1.99656781312195	0.713965109953007	0.579727536753639	2.55871371292185	3.5691051530634	4.34326628945355
CGCGTTGGCCGATTCATTAATGCAGCTGGCACGACAGGTTTCCCGACTGGAAAGCGAATGTAAGTTAGCTCATTCATTAGGCACCCCAGGCTTTACACTTTATGCTTCCGGCTCGTATAATGTGTGGATGCAGTGTGCAAATAGAATGTT	no_proximal	znull	AACATATCGTAGCGTAAGGA	4	1.38668463809958	0.727223784603475	0.725753658887071	1.73614592445387	0.475976739968671	0.724659420942049	0.523373259461288	2.38736130639692	1.71705391265975
CGCGTTGGCCGATTCATTAATGCAGCTGGCACGACAGGTTTCCCGACTGGAAAGCGAATGTAAGTTAGCTCATTCATTAGGCACCCCAGGCTTTACACTTTATGCTTCCGGCTCGTATAATGTGTGGATGCAGTGTGCAAATAGAATGTT	no_proximal	znull	ATTTATAGAATAATAATTTG	12	2.2880296528643	1.62226844257698	2.75786390377087	3.64590644135312	3.21284299478853	1.88411449444933	1.20534447633509	2.24741254015986	2.32905074641502
CGCGTTGGCCGATTCATTAATGCAGCTGGCACGACAGGTTTCCCGACTGGAAAGCGAATGTAAGTTAGCTCATTCATTAGGCACCCCAGGCTTTACACTTTATGCTTCCGGCTCGTATAATGTGTGGATGCAGTGTGCAAATAGAATGTT	no_proximal	znull	CCTCCCCCCGCCACCTCCAC	4	3.74404852286886	4.25146212537416	5.95118000287398	7.03139099403816	2.61787206982769	2.46384203120297	1.58950397317873	1.65387595765524	2.41644195200634
CGCGTTGGCCGATTCATTAATGCAGCTGGCACGACAGGTTTCCCGACTGGAAAGCGAATGTAAGTTAGCTCATTCATTAGGCACCCCAGGCTTTACACTTTATGCTTCCGGCTCGTATAATGTGTGGATGCAGTGTGCAAATAGAATGTT	no_proximal	znull	CTTGAATCAGGAGGGCTCAG	9	5.26940162477839	4.64304416323757	6.24148146642881	6.42373992047931	6.6636743595614	6.66686667266685	1.18447632404397	1.38351902214087	1.8762358351144
CGCGTTGGCCGATTCATTAATGCAGCTGGCACGACAGGTTTCCCGACTGGAAAGCGAATGTAAGTTAGCTCATTCATTAGGCACCCCAGGCTTTACACTTTATGCTTCCGGCTCGTATAATGTGTGGATGCAGTGTGCAAATAGAATGTT	no_proximal	znull	CGCATCACTTACCACCTTCT	5	1.24801617428962	1.06286553134354	0.725753658887071	0.868072962226934	0.832959294945175	0.869591305130458	0.581525843845875	0.816728867977895	0.989890277834822
CGCGTTGGCCGATTCATTAATGCAGCTGGCACGACAGGTTTCCCGACTGGAAAGCGAATGTAAGTTAGCTCATTCATTAGGCACCCCAGGCTTTACACTTTATGCTTCCGGCTCGTATAATGTGTGGATGCAGTGTGCAAATAGAATGTT	no_proximal	znull	CTTGTAAAGCGAAAGATCTT	16	0.970679246669704	0.559402911233443	1.30635658599673	1.21530214711771	1.90390695987468	0.724659420942049	1.34581695290045	2.1724987888212	2.43206634731105
CGCGTTGGCCGATTCATTAATGCAGCTGGCACGACAGGTTTCCCGACTGGAAAGCGAATGTAAGTTAGCTCATTCATTAGGCACCCCAGGCTTTACACTTTATGCTTCCGGCTCGTATAATGTGTGGATGCAGTGTGCAAATAGAATGTT	no_proximal	znull	CTATTAATTGGGAACGCTTT	8	7.69609974145265	7.44005871940479	8.70904390664485	11.9794068787317	8.92456387441259	8.84084493549299	1.13161785829468	1.61012262544213	1.93667917101574
CGCGTTGGCCGATTCATTAATGCAGCTGGCACGACAGGTTTCCCGACTGGAAAGCGAATGTAAGTTAGCTCATTCATTAGGCACCCCAGGCTTTACACTTTATGCTTCCGGCTCGTATAATGTGTGGATGCAGTGTGCAAATAGAATGTT	no_proximal	znull	CCGATGACATGAGGTGCTGA	12	2.08002695714936	1.9019698981937	3.48361756265794	3.64590644135312	2.49887788483552	2.17397826282615	1.67479443027612	1.91691069601871	2.63324977828547
CGCGTTGGCCGATTCATTAATGCAGCTGGCACGACAGGTTTCCCGACTGGAAAGCGAATGTAAGTTAGCTCATTCATTAGGCACCCCAGGCTTTACACTTTATGCTTCCGGCTCGTATAATGTGTGGATGCAGTGTGCAAATAGAATGTT	no_proximal	znull	GGTAGGATATAACCTACTTT	7	1.10934771047966	1.06286553134354	2.32241170843863	1.90976051689925	1.42793021990601	1.59425072607251	2.09349303784515	1.79680350955137	2.99189479262083
CGCGTTGGCCGATTCATTAATGCAGCTGGCACGACAGGTTTCCCGACTGGAAAGCGAATGTAAGTTAGCTCATTCATTAGGCACCCCAGGCTTTACACTTTATGCTTCCGGCTCGTATAATGTGTGGATGCAGTGTGCAAATAGAATGTT	no_proximal	znull	TGACATATTTCTATAGCCAT	5	0.485339623334852	0.503462620110098	0.725753658887071	0.52084377733616	0.356982554976503	1.15945507350728	1.49535216988939	1.034523232772	2.01261378627539
CGCGTTGGCCGATTCATTAATGCAGCTGGCACGACAGGTTTCCCGACTGGAAAGCGAATGTAAGTTAGCTCATTCATTAGGCACCCCAGGCTTTACACTTTATGCTTCCGGCTCGTATAATGTGTGGATGCAGTGTGCAAATAGAATGTT	no_proximal	znull	CATATCGGAATAACTTCTGT	14	1.3173504061946	1.06286553134354	2.75786390377087	3.03825536779427	2.61787206982769	0.579727536753639	2.09349303784515	2.85855103792263	3.52276855680647
CGCGTTGGCCGATTCATTAATGCAGCTGGCACGACAGGTTTCCCGACTGGAAAGCGAATGTAAGTTAGCTCATTCATTAGGCACCCCAGGCTTTACACTTTATGCTTCCGGCTCGTATAATGTGTGGATGCAGTGTGCAAATAGAATGTT	no_proximal	znull	CGTACTTTGACAGCTACAAG	6	10.4694690176518	12.3068640471357	15.0956761048511	18.0559176143202	15.8262266039583	14.3482565346526	1.44187599957547	1.46714203920393	2.17544701917743
CGCGTTGGCCGATTCATTAATGCAGCTGGCACGACAGGTTTCCCGACTGGAAAGCGAATGTAAGTTAGCTCATTCATTAGGCACCCCAGGCTTTACACTTTATGCTTCCGGCTCGTATAATGTGTGGATGCAGTGTGCAAATAGAATGTT	no_proximal	znull	ACAGATGATTCACCACAATA	6	0.0693342319049788	0.111880582246689	0.435452195332243	0.173614592445387	0.118994184992168	0.14493188418841	6.28047911353545	1.551784849158	7.05637153811445
CGCGTTGGCCGATTCATTAATGCAGCTGGCACGACAGGTTTCCCGACTGGAAAGCGAATGTAAGTTAGCTCATTCATTAGGCACCCCAGGCTTTACACTTTATGCTTCCGGCTCGTATAATGTGTGGATGCAGTGTGCAAATAGAATGTT	no_proximal	znull	CCGCTTCCGATTAGCCCTCT	25	0.832010782859746	0.950984949096852	2.0321102448838	2.43060429423541	2.26088951485119	2.17397826282615	2.44240854415268	2.55588092802494	3.72034900816515
CGCGTTGGCCGATTCATTAATGCAGCTGGCACGACAGGTTTCCCGACTGGAAAGCGAATGTAAGTTAGCTCATTCATTAGGCACCCCAGGCTTTACACTTTATGCTTCCGGCTCGTATAATGTGTGGATGCAGTGTGCAAATAGAATGTT	no_proximal	znull	GGCGCAGTACCCCCCCTACT	12	0.762676550954767	0.447522328986754	0.580602927109657	0.607651073558854	0.594970924960839	0.579727536753639	0.761270195580055	1.35781174301325	1.44017606708668
CGCGTTGGCCGATTCATTAATGCAGCTGGCACGACAGGTTTCCCGACTGGAAAGCGAATGTAAGTTAGCTCATTCATTAGGCACCCCAGGCTTTACACTTTATGCTTCCGGCTCGTATAATGTGTGGATGCAGTGTGCAAATAGAATGTT	no_proximal	znull	TTTAGACCAAAGCATCCCTT	5	1.45601887000456	1.9019698981937	2.46756244021604	2.69102618290349	1.30893603491385	3.0435695679566	1.69473245920798	1.41486265658523	2.4021637875006
CGCGTTGGCCGATTCATTAATGCAGCTGGCACGACAGGTTTCCCGACTGGAAAGCGAATGTAAGTTAGCTCATTCATTAGGCACCCCAGGCTTTACACTTTATGCTTCCGGCTCGTATAATGTGTGGATGCAGTGTGCAAATAGAATGTT	no_proximal	znull	CCGGAAGTGGATGGCCTCAC	4	2.84270350810413	3.46829804964734	2.75786390377087	4.68759399602544	2.85586043981203	3.91316087308706	0.970155310220923	1.35155454604084	1.64593258324134
CGCGTTGGCCGATTCATTAATGCAGCTGGCACGACAGGTTTCCCGACTGGAAAGCGAATGTAAGTTAGCTCATTCATTAGGCACCCCAGGCTTTACACTTTATGCTTCCGGCTCGTATAATGTGTGGATGCAGTGTGCAAATAGAATGTT	no_proximal	znull	TACCCGCGATTTTAGTAACA	3	1.04001347857468	1.0069252402202	1.30635658599673	0.78126566600424	0.832959294945175	1.01452318931887	1.25609582270709	0.775892424579	1.64404203499659
CGCGTTGGCCGATTCATTAATGCAGCTGGCACGACAGGTTTCCCGACTGGAAAGCGAATGTAAGTTAGCTCATTCATTAGGCACCCCAGGCTTTACACTTTATGCTTCCGGCTCGTATAATGTGTGGATGCAGTGTGCAAATAGAATGTT	no_proximal	znull	GACCCCTACGGCAGTCGTCC	15	0.346671159524894	0.335641746740066	0.580602927109657	0.434036481113467	0.475976739968671	0.289863768376819	1.67479443027612	1.293154040965	2.32137145075862
CGCGTTGGCCGATTCATTAATGCAGCTGGCACGACAGGTTTCCCGACTGGAAAGCGAATGTAAGTTAGCTCATTCATTAGGCACCCCAGGCTTTACACTTTATGCTTCCGGCTCGTATAATGTGTGGATGCAGTGTGCAAATAGAATGTT	no_proximal	znull	AACATTTAGCGAAAAACGGA	8	0.138668463809958	0.223761164493377	0.290301463554828	0.173614592445387	0.475976739968671	0	2.09349303784515	0.775892424579	2.48143925013465
CGCGTTGGCCGATTCATTAATGCAGCTGGCACGACAGGTTTCCCGACTGGAAAGCGAATGTAAGTTAGCTCATTCATTAGGCACCCCAGGCTTTACACTTTATGCTTCCGGCTCGTATAATGTGTGGATGCAGTGTGCAAATAGAATGTT	no_proximal	znull	TTCGCTCGTCAAATTACGAG	9	1.38668463809958	1.45444756920695	2.17726097666121	2.43060429423541	1.66591858989035	1.59425072607251	1.57011977838386	1.67115291447785	2.40569623562279
CGCGTTGGCCGATTCATTAATGCAGCTGGCACGACAGGTTTCCCGACTGGAAAGCGAATGTAAGTTAGCTCATTCATTAGGCACCCCAGGCTTTACACTTTATGCTTCCGGCTCGTATAATGTGTGGATGCAGTGTGCAAATAGAATGTT	no_proximal	znull	ATCTTTTTATAATAAGAAAG	4	1.80269002952945	1.45444756920695	1.30635658599673	1.47572403578579	1.07094766492951	1.30438695769569	0.724670666946398	1.01462855521869	1.23198494455574
CGCGTTGGCCGATTCATTAATGCAGCTGGCACGACAGGTTTCCCGACTGGAAAGCGAATGTAAGTTAGCTCATTCATTAGGCACCCCAGGCTTTACACTTTATGCTTCCGGCTCGTATAATGTGTGGATGCAGTGTGCAAATAGAATGTT	no_proximal	znull	TTCACACCACACGAGTCTAA	8	7.14142588621282	5.70590969458111	11.7572092739706	10.6772974353913	7.49663365450657	8.26111739873935	1.64633918510153	1.87126996516112	2.58197416768208
CGCGTTGGCCGATTCATTAATGCAGCTGGCACGACAGGTTTCCCGACTGGAAAGCGAATGTAAGTTAGCTCATTCATTAGGCACCCCAGGCTTTACACTTTATGCTTCCGGCTCGTATAATGTGTGGATGCAGTGTGCAAATAGAATGTT	no_proximal	znull	AACCAGTAACTAGAATCCAA	4	6.93342319049788	6.54501406143128	12.4829629328576	14.3232038767444	1.90390695987468	0.869591305130458	1.80040401254683	2.18841453086385	2.89461127797875
CGCGTTGGCCGATTCATTAATGCAGCTGGCACGACAGGTTTCCCGACTGGAAAGCGAATGTAAGTTAGCTCATTCATTAGGCACCCCAGGCTTTACACTTTATGCTTCCGGCTCGTATAATGTGTGGATGCAGTGTGCAAATAGAATGTT	no_proximal	znull	TCCCTCGAAACAAAGTTGAT	12	3.88271698667881	4.64304416323757	6.96723512531588	6.59735451292469	4.52177902970238	3.47836522052183	1.79442260386727	1.42091142814467	2.50487831793961
CGCGTTGGCCGATTCATTAATGCAGCTGGCACGACAGGTTTCCCGACTGGAAAGCGAATGTAAGTTAGCTCATTCATTAGGCACCCCAGGCTTTACACTTTATGCTTCCGGCTCGTATAATGTGTGGATGCAGTGTGCAAATAGAATGTT	no_proximal	znull	TTGCTGTCTACGTGGGCCGA	3	3.6053800590589	5.70590969458111	5.22542634398691	7.63904206759701	6.42568598957706	6.08713913591321	1.4493413338928	1.33879477182259	2.11873871980409
CGCGTTGGCCGATTCATTAATGCAGCTGGCACGACAGGTTTCCCGACTGGAAAGCGAATGTAAGTTAGCTCATTCATTAGGCACCCCAGGCTTTACACTTTATGCTTCCGGCTCGTATAATGTGTGGATGCAGTGTGCAAATAGAATGTT	no_proximal	znull	TCATGAAAAGACGAATGGGA	6	0.624008087144809	0.950984949096852	0.580602927109657	1.3021094433404	1.07094766492951	0.579727536753639	0.9304413501534	1.36922192572765	1.61505231301722
CGCGTTGGCCGATTCATTAATGCAGCTGGCACGACAGGTTTCCCGACTGGAAAGCGAATGTAAGTTAGCTCATTCATTAGGCACCCCAGGCTTTACACTTTATGCTTCCGGCTCGTATAATGTGTGGATGCAGTGTGCAAATAGAATGTT	no_proximal	znull	ATGTTTTATTAGTGGTGTAA	6	2.21869542095932	2.46137280942715	2.90301463554829	3.55909914513043	2.9748546248042	2.31891014701456	1.30843314865322	1.44598133671541	2.03142381701092
CGCGTTGGCCGATTCATTAATGCAGCTGGCACGACAGGTTTCCCGACTGGAAAGCGAATGTAAGTTAGCTCATTCATTAGGCACCCCAGGCTTTACACTTTATGCTTCCGGCTCGTATAATGTGTGGATGCAGTGTGCAAATAGAATGTT	no_proximal	znull	ATCATATGAGTTTAGTTCGA	12	3.67471429096388	3.13265630290728	5.22542634398691	3.64590644135312	3.21284299478853	3.18850145214501	1.42199527098916	1.1638386368685	2.00391458942341
CGCGTTGGCCGATTCATTAATGCAGCTGGCACGACAGGTTTCCCGACTGGAAAGCGAATGTAAGTTAGCTCATTCATTAGGCACCCCAGGCTTTACACTTTATGCTTCCGGCTCGTATAATGTGTGGATGCAGTGTGCAAATAGAATGTT	no_proximal	znull	TCGGTAAATTGTATTCCGGA	4	3.88271698667881	3.412357758524	6.53178292998364	4.94801588469352	5.23574413965538	5.65234348334798	1.68227119112557	1.45002846560666	2.40728542392889
CGCGTTGGCCGATTCATTAATGCAGCTGGCACGACAGGTTTCCCGACTGGAAAGCGAATGTAAGTTAGCTCATTCATTAGGCACCCCAGGCTTTACACTTTATGCTTCCGGCTCGTATAATGTGTGGATGCAGTGTGCAAATAGAATGTT	no_proximal	znull	TTCTATGTTGAAAACATATC	21	0.346671159524894	0.111880582246689	0.435452195332243	0.173614592445387	1.07094766492951	0.724659420942049	1.25609582270709	1.551784849158	2.03198824728609
CGCGTTGGCCGATTCATTAATGCAGCTGGCACGACAGGTTTCCCGACTGGAAAGCGAATGTAAGTTAGCTCATTCATTAGGCACCCCAGGCTTTACACTTTATGCTTCCGGCTCGTATAATGTGTGGATGCAGTGTGCAAATAGAATGTT	no_proximal	znull	ACCAATTGTTGCGCCGTCTT	8	1.10934771047966	0.727223784603475	0.725753658887071	1.99656781312195	1.54692440489818	0.869591305130458	0.65421657432661	2.74546550235646	2.02694932550484
CGCGTTGGCCGATTCATTAATGCAGCTGGCACGACAGGTTTCCCGACTGGAAAGCGAATGTAAGTTAGCTCATTCATTAGGCACCCCAGGCTTTACACTTTATGCTTCCGGCTCGTATAATGTGTGGATGCAGTGTGCAAATAGAATGTT	no_proximal	znull	GCTTTGTGAACTGCAGACAA	12	3.53604582715392	2.79701455616721	3.91906975799018	4.34036481113467	3.56982554976503	4.4928884098407	1.10831984356508	1.551784849158	1.88421226814408
CGCGTTGGCCGATTCATTAATGCAGCTGGCACGACAGGTTTCCCGACTGGAAAGCGAATGTAAGTTAGCTCATTCATTAGGCACCCCAGGCTTTACACTTTATGCTTCCGGCTCGTATAATGTGTGGATGCAGTGTGCAAATAGAATGTT	no_proximal	znull	CATACAATAGTACCTGCCAA	5	3.39737736334396	3.13265630290728	3.77391902621277	4.60078669980275	3.56982554976503	3.0435695679566	1.11083304048926	1.46865351795311	1.84515979946582
CGCGTTGGCCGATTCATTAATGCAGCTGGCACGACAGGTTTCCCGACTGGAAAGCGAATGTAAGTTAGCTCATTCATTAGGCACCCCAGGCTTTACACTTTATGCTTCCGGCTCGTATAATGTGTGGATGCAGTGTGCAAATAGAATGTT	no_proximal	znull	CAGTCTAATTTTGTAGATGT	3	10.1227978581269	9.7336106554619	11.0314556150835	14.2363965805217	8.32959294945175	9.27564058805822	1.08976349915227	1.46260181185007	1.8210644050773
CGCGTTGGCCGATTCATTAATGCAGCTGGCACGACAGGTTTCCCGACTGGAAAGCGAATGTAAGTTAGCTCATTCATTAGGCACCCCAGGCTTTACACTTTATGCTTCCGGCTCGTATAATGTGTGGATGCAGTGTGCAAATAGAATGTT	no_proximal	znull	AGGGCCTTGATTTATATTGT	5	3.39737736334396	3.80393979638741	3.48361756265794	6.16331803181123	4.40278484471021	4.34795652565229	1.02538434506701	1.62024594544438	1.8355073177892
CGCGTTGGCCGATTCATTAATGCAGCTGGCACGACAGGTTTCCCGACTGGAAAGCGAATGTAAGTTAGCTCATTCATTAGGCACCCCAGGCTTTACACTTTATGCTTCCGGCTCGTATAATGTGTGGATGCAGTGTGCAAATAGAATGTT	no_proximal	znull	GCATGCGCCGACCTCAGGCC	7	1.66402156571949	1.23068640471357	2.90301463554829	2.17018240556733	1.30893603491385	1.4493188418841	1.74457753153763	1.76339187404318	2.62627346855922
CGCGTTGGCCGATTCATTAATGCAGCTGGCACGACAGGTTTCCCGACTGGAAAGCGAATGTAAGTTAGCTCATTCATTAGGCACCCCAGGCTTTACACTTTATGCTTCCGGCTCGTATAATGTGTGGATGCAGTGTGCAAATAGAATGTT	no_proximal	znull	AAAGATGAGGTCGGAATGTA	3	1.59468733381451	1.28662669583692	1.45150731777414	1.47572403578579	1.78491277488252	1.59425072607251	0.9102143642805	1.14697141024722	1.48370006940411
CGCGTTGGCCGATTCATTAATGCAGCTGGCACGACAGGTTTCCCGACTGGAAAGCGAATGTAAGTTAGCTCATTCATTAGGCACCCCAGGCTTTACACTTTATGCTTCCGGCTCGTATAATGTGTGGATGCAGTGTGCAAATAGAATGTT	no_proximal	znull	GCTGCAAATGTTGGATAAGA	13	0.554673855239831	0.335641746740066	0.145150731777414	0.434036481113467	0.475976739968671	0.14493188418841	0.261686629730644	1.293154040965	0.908263650213144
CGCGTTGGCCGATTCATTAATGCAGCTGGCACGACAGGTTTCCCGACTGGAAAGCGAATGTAAGTTAGCTCATTCATTAGGCACCCCAGGCTTTACACTTTATGCTTCCGGCTCGTATAATGTGTGGATGCAGTGTGCAAATAGAATGTT	no_proximal	znull	TCCAAAAAGTGCATTTAACT	6	0.693342319049788	0.839104366850164	0.435452195332243	1.12849485089501	1.54692440489818	1.15945507350728	0.628047911353545	1.3448802026036	1.30048801265534
CGCGTTGGCCGATTCATTAATGCAGCTGGCACGACAGGTTTCCCGACTGGAAAGCGAATGTAAGTTAGCTCATTCATTAGGCACCCCAGGCTTTACACTTTATGCTTCCGGCTCGTATAATGTGTGGATGCAGTGTGCAAATAGAATGTT	no_proximal	znull	GAATAAAAAAATGCCAACAG	5	1.45601887000456	1.84602960707036	2.32241170843863	1.73614592445387	1.42793021990601	1.88411449444933	1.59504231454869	0.940475666156363	2.06528014762687
CGCGTTGGCCGATTCATTAATGCAGCTGGCACGACAGGTTTCCCGACTGGAAAGCGAATGTAAGTTAGCTCATTCATTAGGCACCCCAGGCTTTACACTTTATGCTTCCGGCTCGTATAATGTGTGGATGCAGTGTGCAAATAGAATGTT	no_proximal	znull	ACGGCCGCTGGCTCAATACC	5	2.56536658048422	3.69205921414072	5.66087853931916	3.47229184890773	4.28379065971804	6.81179855685526	2.20665482367462	0.940475666156363	2.6768926567528
CGCGTTGGCCGATTCATTAATGCAGCTGGCACGACAGGTTTCCCGACTGGAAAGCGAATGTAAGTTAGCTCATTCATTAGGCACCCCAGGCTTTACACTTTATGCTTCCGGCTCGTATAATGTGTGGATGCAGTGTGCAAATAGAATGTT	no_proximal	znull	TAATGATAATATTAACATAT	6	2.08002695714936	2.23761164493377	2.17726097666121	1.47572403578579	1.66591858989035	1.88411449444933	1.04674651892258	0.65950856089215	1.37650079936865
CGCGTTGGCCGATTCATTAATGCAGCTGGCACGACAGGTTTCCCGACTGGAAAGCGAATGTAAGTTAGCTCATTCATTAGGCACCCCAGGCTTTACACTTTATGCTTCCGGCTCGTATAATGTGTGGATGCAGTGTGCAAATAGAATGTT	no_proximal	znull	AATCCCCGCCCTACGGGCCA	3	2.77336927619915	3.52423834077069	4.78997414865467	4.25355751491197	3.80781391974937	3.33343333633342	1.72713175622225	1.20694377156733	2.33060364200592
CGCGTTGGCCGATTCATTAATGCAGCTGGCACGACAGGTTTCCCGACTGGAAAGCGAATGTAAGTTAGCTCATTCATTAGGCACCCCAGGCTTTACACTTTATGCTTCCGGCTCGTATAATGTGTGGATGCAGTGTGCAAATAGAATGTT	no_proximal	znull	CACTGCCGACTAGCCCTCTA	9	0.0693342319049788	0.167820873370033	0	0.173614592445387	0.118994184992168	0.14493188418841	0	1.034523232772	0.517261616386
CGCGTTGGCCGATTCATTAATGCAGCTGGCACGACAGGTTTCCCGACTGGAAAGCGAATGTAAGTTAGCTCATTCATTAGGCACCCCAGGCTTTACACTTTATGCTTCCGGCTCGTATAATGTGTGGATGCAGTGTGCAAATAGAATGTT	no_proximal	znull	AATGAATAATCTGTACCAGA	7	1.45601887000456	1.39850727808361	2.0321102448838	2.25698970179003	1.78491277488252	1.30438695769569	1.3956620252301	1.61385624312432	2.20259014679226
CGCGTTGGCCGATTCATTAATGCAGCTGGCACGACAGGTTTCCCGACTGGAAAGCGAATGTAAGTTAGCTCATTCATTAGGCACCCCAGGCTTTACACTTTATGCTTCCGGCTCGTATAATGTGTGGATGCAGTGTGCAAATAGAATGTT	no_proximal	znull	GGAAGCTCCAAAGGAGAAAC	6	2.35736388476928	2.79701455616721	3.62876829443536	3.47229184890773	3.3318371797807	5.36247971497116	1.53933311606261	1.2414278793264	2.16004705572581
CGCGTTGGCCGATTCATTAATGCAGCTGGCACGACAGGTTTCCCGACTGGAAAGCGAATGTAAGTTAGCTCATTCATTAGGCACCCCAGGCTTTACACTTTATGCTTCCGGCTCGTATAATGTGTGGATGCAGTGTGCAAATAGAATGTT	no_proximal	znull	ATACCACGTGTCCATGTACC	10	1.87202426143443	2.4054325183038	0.725753658887071	1.47572403578579	1.78491277488252	0.869591305130458	0.38768389589725	0.613496335713628	0.694432063754064
CGCGTTGGCCGATTCATTAATGCAGCTGGCACGACAGGTTTCCCGACTGGAAAGCGAATGTAAGTTAGCTCATTCATTAGGCACCCCAGGCTTTACACTTTATGCTTCCGGCTCGTATAATGTGTGGATGCAGTGTGCAAATAGAATGTT	no_proximal	znull	TGCAACTTAGTGAAATTGCT	19	0.485339623334852	0.671283493480131	0.580602927109657	0.52084377733616	0.237988369984336	1.01452318931887	1.19628173591151	0.775892424579	1.58422794820101
CGCGTTGGCCGATTCATTAATGCAGCTGGCACGACAGGTTTCCCGACTGGAAAGCGAATGTAAGTTAGCTCATTCATTAGGCACCCCAGGCTTTACACTTTATGCTTCCGGCTCGTATAATGTGTGGATGCAGTGTGCAAATAGAATGTT	no_proximal	znull	AATGGAAGTTATAAAATAAA	3	1.24801617428962	1.28662669583692	1.88695951310639	2.08337510934464	2.37988369984336	1.73918261026092	1.51196719399928	1.61925375564313	2.32159407182084
CGCGTTGGCCGATTCATTAATGCAGCTGGCACGACAGGTTTCCCGACTGGAAAGCGAATGTAAGTTAGCTCATTCATTAGGCACCCCAGGCTTTACACTTTATGCTTCCGGCTCGTATAATGTGTGGATGCAGTGTGCAAATAGAATGTT	no_proximal	znull	AAAATAGGGGGTCAATGACG	5	4.5760593057286	4.36334270762085	5.22542634398691	5.98970343936584	4.75976739968671	2.89863768376819	1.14190529337008	1.37273275117823	1.8282716689592
CGCGTTGGCCGATTCATTAATGCAGCTGGCACGACAGGTTTCCCGACTGGAAAGCGAATGTAAGTTAGCTCATTCATTAGGCACCCCAGGCTTTACACTTTATGCTTCCGGCTCGTATAATGTGTGGATGCAGTGTGCAAATAGAATGTT	no_proximal	znull	CCCTAATAGGATATATTGTG	7	0.277336927619915	0.167820873370033	0.580602927109657	0.434036481113467	0	0.289863768376819	2.09349303784515	2.58630808193	3.38664707881015
CGCGTTGGCCGATTCATTAATGCAGCTGGCACGACAGGTTTCCCGACTGGAAAGCGAATGTAAGTTAGCTCATTCATTAGGCACCCCAGGCTTTACACTTTATGCTTCCGGCTCGTATAATGTGTGGATGCAGTGTGCAAATAGAATGTT	no_proximal	znull	CACCAACAGATACCACGAAG	6	6.79475472668792	6.09749173244452	9.57994829730934	9.28838069582819	7.49663365450657	8.26111739873935	1.40990347446714	1.52331173265969	2.17155934079699
CGCGTTGGCCGATTCATTAATGCAGCTGGCACGACAGGTTTCCCGACTGGAAAGCGAATGTAAGTTAGCTCATTCATTAGGCACCCCAGGCTTTACACTTTATGCTTCCGGCTCGTATAATGTGTGGATGCAGTGTGCAAATAGAATGTT	no_proximal	znull	GTTGCCTAATGAGAGTAGAA	6	2.91203774000911	3.63611892301738	4.93512488043208	3.9063283300212	2.49887788483552	4.05809275727547	1.69473245920798	1.07431258787862	2.23188875314729
CGCGTTGGCCGATTCATTAATGCAGCTGGCACGACAGGTTTCCCGACTGGAAAGCGAATGTAAGTTAGCTCATTCATTAGGCACCCCAGGCTTTACACTTTATGCTTCCGGCTCGTATAATGTGTGGATGCAGTGTGCAAATAGAATGTT	no_proximal	znull	AATTTGAAAGTTTAACTAAC	16	0.970679246669704	0.727223784603475	1.16120585421931	0.694458369781547	1.54692440489818	2.02904637863774	1.19628173591151	0.954944522558769	1.6737539971909
CGCGTTGGCCGATTCATTAATGCAGCTGGCACGACAGGTTTCCCGACTGGAAAGCGAATGTAAGTTAGCTCATTCATTAGGCACCCCAGGCTTTACACTTTATGCTTCCGGCTCGTATAATGTGTGGATGCAGTGTGCAAATAGAATGTT	no_proximal	znull	TCCAGTCCCAACACCTTATA	5	1.45601887000456	0.950984949096852	0.725753658887071	2.25698970179003	0.832959294945175	1.30438695769569	0.498450723296464	2.37331800459459	1.68510972559376
CGCGTTGGCCGATTCATTAATGCAGCTGGCACGACAGGTTTCCCGACTGGAAAGCGAATGTAAGTTAGCTCATTCATTAGGCACCCCAGGCTTTACACTTTATGCTTCCGGCTCGTATAATGTGTGGATGCAGTGTGCAAATAGAATGTT	no_proximal	znull	TGAGCTCTAGGTTCACATCC	5	6.03207817573316	4.58710387211423	7.83813951598037	7.55223477137432	6.54468017456923	5.79727536753639	1.29940947176596	1.64640587654568	2.1226124100388
CGCGTTGGCCGATTCATTAATGCAGCTGGCACGACAGGTTTCCCGACTGGAAAGCGAATGTAAGTTAGCTCATTCATTAGGCACCCCAGGCTTTACACTTTATGCTTCCGGCTCGTATAATGTGTGGATGCAGTGTGCAAATAGAATGTT	no_proximal	znull	TAACTCGCCTGTAAAGTACG	4	1.24801617428962	0.950984949096852	2.32241170843863	2.43060429423541	1.30893603491385	2.17397826282615	1.8608827003068	2.55588092802494	3.13882316431927
CGCGTTGGCCGATTCATTAATGCAGCTGGCACGACAGGTTTCCCGACTGGAAAGCGAATGTAAGTTAGCTCATTCATTAGGCACCCCAGGCTTTACACTTTATGCTTCCGGCTCGTATAATGTGTGGATGCAGTGTGCAAATAGAATGTT	no_proximal	znull	TAGGCGATCAAATCAAAAAA	6	1.45601887000456	2.18167135381043	1.45150731777414	2.69102618290349	2.26088951485119	1.30438695769569	0.996901446592929	1.23347000830508	1.61363645074547
CGCGTTGGCCGATTCATTAATGCAGCTGGCACGACAGGTTTCCCGACTGGAAAGCGAATGTAAGTTAGCTCATTCATTAGGCACCCCAGGCTTTACACTTTATGCTTCCGGCTCGTATAATGTGTGGATGCAGTGTGCAAATAGAATGTT	no_proximal	znull	CGATGTATGGGCATAGGAAC	5	3.05070620381907	2.68513397392052	3.33846683088053	5.46885966202968	3.09384880979636	1.73918261026092	1.09432590614633	2.03671761451987	2.11268471340627
CGCGTTGGCCGATTCATTAATGCAGCTGGCACGACAGGTTTCCCGACTGGAAAGCGAATGTAAGTTAGCTCATTCATTAGGCACCCCAGGCTTTACACTTTATGCTTCCGGCTCGTATAATGTGTGGATGCAGTGTGCAAATAGAATGTT	no_proximal	znull	GAGCACGTAACCCATGCAAG	5	8.04277090097754	7.44005871940479	8.99934537019968	8.76753691849203	10.7094766492951	9.42057247224663	1.11893593402068	1.17842308093953	1.70814747449045
CGCGTTGGCCGATTCATTAATGCAGCTGGCACGACAGGTTTCCCGACTGGAAAGCGAATGTAAGTTAGCTCATTCATTAGGCACCCCAGGCTTTACACTTTATGCTTCCGGCTCGTATAATGTGTGGATGCAGTGTGCAAATAGAATGTT	no_proximal	znull	TACATGAATCCAACAGTCGC	6	0.832010782859746	1.23068640471357	0.870904390664486	1.04168755467232	1.18994184992168	1.59425072607251	1.04674651892258	0.846428099540727	1.46996056869294
CGCGTTGGCCGATTCATTAATGCAGCTGGCACGACAGGTTTCCCGACTGGAAAGCGAATGTAAGTTAGCTCATTCATTAGGCACCCCAGGCTTTACACTTTATGCTTCCGGCTCGTATAATGTGTGGATGCAGTGTGCAAATAGAATGTT	no_proximal	znull	ATGCCTGGACCGGGACGGAC	4	0.485339623334852	0.615343202356787	0.870904390664486	1.12849485089501	0.951953479937342	0.434795652565229	1.79442260386727	1.83392754900491	2.71138637836973
CGCGTTGGCCGATTCATTAATGCAGCTGGCACGACAGGTTTCCCGACTGGAAAGCGAATGTAAGTTAGCTCATTCATTAGGCACCCCAGGCTTTACACTTTATGCTTCCGGCTCGTATAATGTGTGGATGCAGTGTGCAAATAGAATGTT	no_proximal	znull	TTTTTATGGTATTAAATAAA	9	5.82407548001822	5.25838736559436	9.57994829730934	5.98970343936584	6.30669180458489	7.82632174617412	1.64488738687833	1.13907611267981	2.21442544321824
CGCGTTGGCCGATTCATTAATGCAGCTGGCACGACAGGTTTCCCGACTGGAAAGCGAATGTAAGTTAGCTCATTCATTAGGCACCCCAGGCTTTACACTTTATGCTTCCGGCTCGTATAATGTGTGGATGCAGTGTGCAAATAGAATGTT	no_proximal	znull	CGCGGTTTCCAGAGATACCT	13	3.67471429096388	3.58017863189403	2.46756244021604	3.12506266401696	3.56982554976503	2.89863768376819	0.671497766855992	0.872878977651375	1.10793725568168
CGCGTTGGCCGATTCATTAATGCAGCTGGCACGACAGGTTTCCCGACTGGAAAGCGAATGTAAGTTAGCTCATTCATTAGGCACCCCAGGCTTTACACTTTATGCTTCCGGCTCGTATAATGTGTGGATGCAGTGTGCAAATAGAATGTT	no_proximal	znull	TCCAGAAAATGTGAATCGAA	7	0.416005391429873	0.0559402911233443	0.290301463554828	0.694458369781547	0.237988369984336	0.289863768376819	0.69783101261505	12.414278793264	6.90497040924705
CGCGTTGGCCGATTCATTAATGCAGCTGGCACGACAGGTTTCCCGACTGGAAAGCGAATGTAAGTTAGCTCATTCATTAGGCACCCCAGGCTTTACACTTTATGCTTCCGGCTCGTATAATGTGTGGATGCAGTGTGCAAATAGAATGTT	no_proximal	znull	GGCCCAAGTCAGACCACGCC	12	1.45601887000456	1.51038786033029	1.74180878132897	2.86464077534888	4.04580228973371	2.46384203120297	1.19628173591151	1.89662592674867	2.14459469928585
CGCGTTGGCCGATTCATTAATGCAGCTGGCACGACAGGTTTCCCGACTGGAAAGCGAATGTAAGTTAGCTCATTCATTAGGCACCCCAGGCTTTACACTTTATGCTTCCGGCTCGTATAATGTGTGGATGCAGTGTGCAAATAGAATGTT	no_proximal	znull	GTTTCTGTATTATTTAAGAT	6	0.693342319049788	0.839104366850164	1.59665804955156	0.868072962226934	0.713965109953007	0.434795652565229	2.30284234162967	1.034523232772	2.82010395801567
CGCGTTGGCCGATTCATTAATGCAGCTGGCACGACAGGTTTCCCGACTGGAAAGCGAATGTAAGTTAGCTCATTCATTAGGCACCCCAGGCTTTACACTTTATGCTTCCGGCTCGTATAATGTGTGGATGCAGTGTGCAAATAGAATGTT	no_proximal	znull	CGATCAAAAGAACTATACAA	8	0.901345014764725	1.0069252402202	0.725753658887071	1.82295322067656	0.951953479937342	1.59425072607251	0.805189629940442	1.810415657351	1.71039745861594
CGCGTTGGCCGATTCATTAATGCAGCTGGCACGACAGGTTTCCCGACTGGAAAGCGAATGTAAGTTAGCTCATTCATTAGGCACCCCAGGCTTTACACTTTATGCTTCCGGCTCGTATAATGTGTGGATGCAGTGTGCAAATAGAATGTT	no_proximal	znull	CACGCGTCCTCGCGGTTCAA	8	9.01345014764725	10.069252402202	17.2729370815123	17.0142300596479	16.8971742688878	12.4641420402032	1.91635131925825	1.68972128019427	2.76121195935539
CGCGTTGGCCGATTCATTAATGCAGCTGGCACGACAGGTTTCCCGACTGGAAAGCGAATGTAAGTTAGCTCATTCATTAGGCACCCCAGGCTTTACACTTTATGCTTCCGGCTCGTATAATGTGTGGATGCAGTGTGCAAATAGAATGTT	no_proximal	znull	TAAGTCTCTAGTATAGGAGG	9	1.38668463809958	1.56632815145364	2.32241170843863	3.64590644135312	3.09384880979636	2.17397826282615	1.67479443027612	2.327677273737	2.83863306714462
CGCGTTGGCCGATTCATTAATGCAGCTGGCACGACAGGTTTCCCGACTGGAAAGCGAATGTAAGTTAGCTCATTCATTAGGCACCCCAGGCTTTACACTTTATGCTTCCGGCTCGTATAATGTGTGGATGCAGTGTGCAAATAGAATGTT	no_proximal	znull	CTTGGTTGGCGACCTATGTG	12	10.6081374814618	10.069252402202	15.5311283001833	18.6635686878791	14.3982963840523	15.6526434923482	1.46407683038844	1.85352079204983	2.39083722641336
CGCGTTGGCCGATTCATTAATGCAGCTGGCACGACAGGTTTCCCGACTGGAAAGCGAATGTAAGTTAGCTCATTCATTAGGCACCCCAGGCTTTACACTTTATGCTTCCGGCTCGTATAATGTGTGGATGCAGTGTGCAAATAGAATGTT	no_proximal	znull	GAGGAACCCAATACAGAATA	14	2.35736388476928	1.84602960707036	3.19331609910311	3.21186996023965	2.26088951485119	1.4493188418841	1.3546131421351	1.73987998238927	2.22455313332973
CGCGTTGGCCGATTCATTAATGCAGCTGGCACGACAGGTTTCCCGACTGGAAAGCGAATGTAAGTTAGCTCATTCATTAGGCACCCCAGGCTTTACACTTTATGCTTCCGGCTCGTATAATGTGTGGATGCAGTGTGCAAATAGAATGTT	no_proximal	znull	TGAGAATTGATCTGAATCGT	13	0.138668463809958	0.447522328986754	0.290301463554828	0.26042188866808	0.118994184992168	0.14493188418841	2.09349303784515	0.58191931843425	2.38445269706228
CGCGTTGGCCGATTCATTAATGCAGCTGGCACGACAGGTTTCCCGACTGGAAAGCGAATGTAAGTTAGCTCATTCATTAGGCACCCCAGGCTTTACACTTTATGCTTCCGGCTCGTATAATGTGTGGATGCAGTGTGCAAATAGAATGTT	no_proximal	znull	CACCCAGTTTTTTTACTCTC	12	9.22145284336218	8.83856599748839	10.0154004926416	12.6738652485132	11.0664592042716	12.029346387638	1.0860978918144	1.43392777200676	1.80306177781778
CGCGTTGGCCGATTCATTAATGCAGCTGGCACGACAGGTTTCCCGACTGGAAAGCGAATGTAAGTTAGCTCATTCATTAGGCACCCCAGGCTTTACACTTTATGCTTCCGGCTCGTATAATGTGTGGATGCAGTGTGCAAATAGAATGTT	no_proximal	znull	TTCGGAGATCGTTGGCATTA	8	2.42669811667426	1.73414902482367	3.48361756265794	2.17018240556733	0.594970924960839	1.4493188418841	1.43553808309382	1.25143939448226	2.06125778033495
CGCGTTGGCCGATTCATTAATGCAGCTGGCACGACAGGTTTCCCGACTGGAAAGCGAATGTAAGTTAGCTCATTCATTAGGCACCCCAGGCTTTACACTTTATGCTTCCGGCTCGTATAATGTGTGGATGCAGTGTGCAAATAGAATGTT	no_proximal	znull	CCACACAAGAATGCCAAGGA	12	3.39737736334396	2.9088951384139	3.62876829443536	3.55909914513043	1.18994184992168	2.02904637863774	1.06810869277814	1.22352266952842	1.67987002754235
CGCGTTGGCCGATTCATTAATGCAGCTGGCACGACAGGTTTCCCGACTGGAAAGCGAATGTAAGTTAGCTCATTCATTAGGCACCCCAGGCTTTACACTTTATGCTTCCGGCTCGTATAATGTGTGGATGCAGTGTGCAAATAGAATGTT	no_proximal	znull	ACGCGGATGAAGCAGTTTGA	13	8.04277090097754	7.71976017502151	16.111731227293	14.6704330616352	12.9703661641463	11.1597550825075	2.00325626897251	1.90037419933117	2.9534433686381
CGCGTTGGCCGATTCATTAATGCAGCTGGCACGACAGGTTTCCCGACTGGAAAGCGAATGTAAGTTAGCTCATTCATTAGGCACCCCAGGCTTTACACTTTATGCTTCCGGCTCGTATAATGTGTGGATGCAGTGTGCAAATAGAATGTT	no_proximal	znull	GACGGGCGAAACGCACCGAG	8	0.693342319049788	0.727223784603475	0.870904390664486	0.52084377733616	0.237988369984336	0.579727536753639	1.25609582270709	0.716208391919077	1.61420001866663
CGCGTTGGCCGATTCATTAATGCAGCTGGCACGACAGGTTTCCCGACTGGAAAGCGAATGTAAGTTAGCTCATTCATTAGGCACCCCAGGCTTTACACTTTATGCTTCCGGCTCGTATAATGTGTGGATGCAGTGTGCAAATAGAATGTT	no_proximal	znull	ATAGCTTTCCCGTGCAGTAT	12	6.37874933525805	7.49599901052813	8.99934537019968	10.5904901391686	9.87651735434993	8.84084493549299	1.41083226463478	1.41281904177072	2.11724178552013
CGCGTTGGCCGATTCATTAATGCAGCTGGCACGACAGGTTTCCCGACTGGAAAGCGAATGTAAGTTAGCTCATTCATTAGGCACCCCAGGCTTTACACTTTATGCTTCCGGCTCGTATAATGTGTGGATGCAGTGTGCAAATAGAATGTT	no_proximal	znull	AATGTCCGTGATATTGTCTT	7	0.208002695714936	0.503462620110098	0	0.434036481113467	0.713965109953007	0.869591305130458	0	0.862102693976666	0.431051346988333
CGCGTTGGCCGATTCATTAATGCAGCTGGCACGACAGGTTTCCCGACTGGAAAGCGAATGTAAGTTAGCTCATTCATTAGGCACCCCAGGCTTTACACTTTATGCTTCCGGCTCGTATAATGTGTGGATGCAGTGTGCAAATAGAATGTT	no_proximal	znull	TAGAACACAAATTCGCAGTA	7	3.67471429096388	3.24453688515397	2.90301463554829	3.21186996023965	3.21284299478853	3.76822898889865	0.789997372771755	0.989931714118034	1.28496322983077
CGCGTTGGCCGATTCATTAATGCAGCTGGCACGACAGGTTTCCCGACTGGAAAGCGAATGTAAGTTAGCTCATTCATTAGGCACCCCAGGCTTTACACTTTATGCTTCCGGCTCGTATAATGTGTGGATGCAGTGTGCAAATAGAATGTT	no_proximal	znull	CCGCCACCCGCCTGAACGAA	3	1.38668463809958	1.17474611359023	2.90301463554829	2.25698970179003	2.26088951485119	1.88411449444933	2.09349303784515	1.92125743229086	3.05412175399058
CGCGTTGGCCGATTCATTAATGCAGCTGGCACGACAGGTTTCCCGACTGGAAAGCGAATGTAAGTTAGCTCATTCATTAGGCACCCCAGGCTTTACACTTTATGCTTCCGGCTCGTATAATGTGTGGATGCAGTGTGCAAATAGAATGTT	no_proximal	znull	CCCTCCTTCTGAATCTGCGT	16	2.84270350810413	2.06979077156374	3.62876829443536	4.34036481113467	1.66591858989035	1.88411449444933	1.27652014502753	2.09700655291622	2.32502342148564
CGCGTTGGCCGATTCATTAATGCAGCTGGCACGACAGGTTTCCCGACTGGAAAGCGAATGTAAGTTAGCTCATTCATTAGGCACCCCAGGCTTTACACTTTATGCTTCCGGCTCGTATAATGTGTGGATGCAGTGTGCAAATAGAATGTT	no_proximal	znull	AGATAGCCGTGATAATCAAA	3	8.25077359669248	7.94352133951488	10.7411541515287	8.24669314115587	10.8284708342873	9.27564058805822	1.30183600672724	1.03816592021134	1.82091896683291
CGCGTTGGCCGATTCATTAATGCAGCTGGCACGACAGGTTTCCCGACTGGAAAGCGAATGTAAGTTAGCTCATTCATTAGGCACCCCAGGCTTTACACTTTATGCTTCCGGCTCGTATAATGTGTGGATGCAGTGTGCAAATAGAATGTT	no_proximal	znull	ATGGAAATTGCACTCCTTCC	4	4.09071968239375	4.08364125200413	5.66087853931916	6.510547216702	5.11674995466322	5.9422072517248	1.38383438094849	1.59429950255959	2.18098413222828
CGCGTTGGCCGATTCATTAATGCAGCTGGCACGACAGGTTTCCCGACTGGAAAGCGAATGTAAGTTAGCTCATTCATTAGGCACCCCAGGCTTTACACTTTATGCTTCCGGCTCGTATAATGTGTGGATGCAGTGTGCAAATAGAATGTT	no_proximal	znull	ACCCCTCATGCCTCGCCTCC	9	0.416005391429873	0.223761164493377	0.580602927109657	0.52084377733616	0.237988369984336	0.434795652565229	1.3956620252301	2.327677273737	2.5595006620986
CGCGTTGGCCGATTCATTAATGCAGCTGGCACGACAGGTTTCCCGACTGGAAAGCGAATGTAAGTTAGCTCATTCATTAGGCACCCCAGGCTTTACACTTTATGCTTCCGGCTCGTATAATGTGTGGATGCAGTGTGCAAATAGAATGTT	no_proximal	znull	CCAACAAAAGAAGACTACCT	8	3.81338275477384	3.07671601178393	4.49967268509984	5.38205236580699	3.6888197347572	3.62329710471024	1.17996880314908	1.74928473905084	2.0546111726745
CGCGTTGGCCGATTCATTAATGCAGCTGGCACGACAGGTTTCCCGACTGGAAAGCGAATGTAAGTTAGCTCATTCATTAGGCACCCCAGGCTTTACACTTTATGCTTCCGGCTCGTATAATGTGTGGATGCAGTGTGCAAATAGAATGTT	no_proximal	znull	CTCATGTCACATGTGATCAT	14	2.08002695714936	2.12573106268708	3.77391902621277	2.69102618290349	2.37988369984336	1.88411449444933	1.81436063279913	1.26592974536574	2.447325505482
CGCGTTGGCCGATTCATTAATGCAGCTGGCACGACAGGTTTCCCGACTGGAAAGCGAATGTAAGTTAGCTCATTCATTAGGCACCCCAGGCTTTACACTTTATGCTTCCGGCTCGTATAATGTGTGGATGCAGTGTGCAAATAGAATGTT	no_proximal	znull	GTACGAGCTAGTTGTTCTTC	4	0.554673855239831	1.06286553134354	1.45150731777414	0.868072962226934	1.42793021990601	1.73918261026092	2.61686629730644	0.816728867977895	3.02523073129539
CGCGTTGGCCGATTCATTAATGCAGCTGGCACGACAGGTTTCCCGACTGGAAAGCGAATGTAAGTTAGCTCATTCATTAGGCACCCCAGGCTTTACACTTTATGCTTCCGGCTCGTATAATGTGTGGATGCAGTGTGCAAATAGAATGTT	no_proximal	znull	CCCAGTAGGCGCATATTCCA	4	0.208002695714936	0.167820873370033	0.145150731777414	0.347229184890773	0	0	0.69783101261505	2.069046465544	1.73235424538705
CGCGTTGGCCGATTCATTAATGCAGCTGGCACGACAGGTTTCCCGACTGGAAAGCGAATGTAAGTTAGCTCATTCATTAGGCACCCCAGGCTTTACACTTTATGCTTCCGGCTCGTATAATGTGTGGATGCAGTGTGCAAATAGAATGTT	no_proximal	znull	CAAATCATAACAGAGAATCA	9	0.138668463809958	0.111880582246689	0	0	0	0	0	0	0
CGCGTTGGCCGATTCATTAATGCAGCTGGCACGACAGGTTTCCCGACTGGAAAGCGAATGTAAGTTAGCTCATTCATTAGGCACCCCAGGCTTTACACTTTATGCTTCCGGCTCGTATAATGTGTGGATGCAGTGTGCAAATAGAATGTT	no_proximal	znull	AAACTAATCGGCGAAGACCA	8	3.74404852286886	2.46137280942715	6.67693366176106	6.07651073558853	0.475976739968671	0.14493188418841	1.78334592112735	2.46874862366045	3.01772023295758
CGCGTTGGCCGATTCATTAATGCAGCTGGCACGACAGGTTTCCCGACTGGAAAGCGAATGTAAGTTAGCTCATTCATTAGGCACCCCAGGCTTTACACTTTATGCTTCCGGCTCGTATAATGTGTGGATGCAGTGTGCAAATAGAATGTT	no_proximal	znull	CGGTAGGAAAAAAAGCAGGC	13	2.84270350810413	2.57325339167384	2.75786390377087	3.73271373757581	2.14189532985902	2.17397826282615	0.970155310220923	1.4505814894303	1.69544605493608
CGCGTTGGCCGATTCATTAATGCAGCTGGCACGACAGGTTTCCCGACTGGAAAGCGAATGTAAGTTAGCTCATTCATTAGGCACCCCAGGCTTTACACTTTATGCTTCCGGCTCGTATAATGTGTGGATGCAGTGTGCAAATAGAATGTT	no_proximal	znull	AGACTACATGATGTTGTTAC	5	0.624008087144809	0.950984949096852	0.580602927109657	1.21530214711771	0.832959294945175	2.17397826282615	0.9304413501534	1.27794046401247	1.56941158215964
CGCGTTGGCCGATTCATTAATGCAGCTGGCACGACAGGTTTCCCGACTGGAAAGCGAATGTAAGTTAGCTCATTCATTAGGCACCCCAGGCTTTACACTTTATGCTTCCGGCTCGTATAATGTGTGGATGCAGTGTGCAAATAGAATGTT	no_proximal	znull	TTGGCCTTTTCCCGTTAAAT	6	0.0693342319049788	0.279701455616721	0.145150731777414	0.26042188866808	0.118994184992168	0.14493188418841	2.09349303784515	0.9310709094948	2.55902849259255
CGCGTTGGCCGATTCATTAATGCAGCTGGCACGACAGGTTTCCCGACTGGAAAGCGAATGTAAGTTAGCTCATTCATTAGGCACCCCAGGCTTTACACTTTATGCTTCCGGCTCGTATAATGTGTGGATGCAGTGTGCAAATAGAATGTT	no_proximal	znull	ATTACACGTACACGGATGGT	7	1.80269002952945	1.06286553134354	2.61271317199346	1.38891673956309	1.07094766492951	1.15945507350728	1.4493413338928	1.30676618876463	2.10272442827511
CGCGTTGGCCGATTCATTAATGCAGCTGGCACGACAGGTTTCCCGACTGGAAAGCGAATGTAAGTTAGCTCATTCATTAGGCACCCCAGGCTTTACACTTTATGCTTCCGGCTCGTATAATGTGTGGATGCAGTGTGCAAATAGAATGTT	no_proximal	znull	AATACCAACAATGCTTTCGC	11	0.832010782859746	0.279701455616721	0.290301463554828	0.434036481113467	0.356982554976503	0.724659420942049	0.348915506307525	1.551784849158	1.12480793088652
CGCGTTGGCCGATTCATTAATGCAGCTGGCACGACAGGTTTCCCGACTGGAAAGCGAATGTAAGTTAGCTCATTCATTAGGCACCCCAGGCTTTACACTTTATGCTTCCGGCTCGTATAATGTGTGGATGCAGTGTGCAAATAGAATGTT	no_proximal	znull	CTTGCCTTAATATGAGAGTG	4	2.2880296528643	1.06286553134354	1.74180878132897	3.81952103379851	1.30893603491385	2.02904637863774	0.761270195580055	3.59360701910274	2.55807370513142
CGCGTTGGCCGATTCATTAATGCAGCTGGCACGACAGGTTTCCCGACTGGAAAGCGAATGTAAGTTAGCTCATTCATTAGGCACCCCAGGCTTTACACTTTATGCTTCCGGCTCGTATAATGTGTGGATGCAGTGTGCAAATAGAATGTT	no_proximal	znull	TCCCGGGAGTTCAGCACCTA	5	0.693342319049788	0.671283493480131	0.870904390664486	1.64933862823117	1.07094766492951	1.01452318931887	1.25609582270709	2.4569926778335	2.48459216162384
CGCGTTGGCCGATTCATTAATGCAGCTGGCACGACAGGTTTCCCGACTGGAAAGCGAATGTAAGTTAGCTCATTCATTAGGCACCCCAGGCTTTACACTTTATGCTTCCGGCTCGTATAATGTGTGGATGCAGTGTGCAAATAGAATGTT	no_proximal	znull	CGAGATGCTTATTTCAAAGT	10	0.901345014764725	1.23068640471357	1.30635658599673	0.954880258449627	1.18994184992168	1.01452318931887	1.4493413338928	0.775892424579	1.8372875461823
CGCGTTGGCCGATTCATTAATGCAGCTGGCACGACAGGTTTCCCGACTGGAAAGCGAATGTAAGTTAGCTCATTCATTAGGCACCCCAGGCTTTACACTTTATGCTTCCGGCTCGTATAATGTGTGGATGCAGTGTGCAAATAGAATGTT	no_proximal	znull	TAAAAACGGCGTATTGGTAC	16	3.81338275477384	3.69205921414072	3.91906975799018	3.99313562624389	3.92680810474154	3.47836522052183	1.02771476403307	1.08154701607982	1.56848827207298
CGCGTTGGCCGATTCATTAATGCAGCTGGCACGACAGGTTTCCCGACTGGAAAGCGAATGTAAGTTAGCTCATTCATTAGGCACCCCAGGCTTTACACTTTATGCTTCCGGCTCGTATAATGTGTGGATGCAGTGTGCAAATAGAATGTT	no_proximal	znull	TGGCTTGTAAATAGGTTGCT	19	1.80269002952945	2.57325339167384	4.35452195332243	4.34036481113467	4.64077321469454	5.9422072517248	2.41556888982133	1.68672266212826	3.25893022088546
CGCGTTGGCCGATTCATTAATGCAGCTGGCACGACAGGTTTCCCGACTGGAAAGCGAATGTAAGTTAGCTCATTCATTAGGCACCCCAGGCTTTACACTTTATGCTTCCGGCTCGTATAATGTGTGGATGCAGTGTGCAAATAGAATGTT	no_proximal	znull	CAATTTATGGTTAAAGTTAA	8	2.35736388476928	2.01385048044039	2.32241170843863	3.73271373757581	3.09384880979636	3.47836522052183	0.985173194280071	1.85352079204983	1.91193359030499
CGCGTTGGCCGATTCATTAATGCAGCTGGCACGACAGGTTTCCCGACTGGAAAGCGAATGTAAGTTAGCTCATTCATTAGGCACCCCAGGCTTTACACTTTATGCTTCCGGCTCGTATAATGTGTGGATGCAGTGTGCAAATAGAATGTT	no_proximal	znull	AATAGGGGAAGTACCATGGC	6	0.693342319049788	1.51038786033029	2.61271317199346	2.25698970179003	2.49887788483552	1.88411449444933	3.76828746812127	1.49431133622622	4.51544313623438
CGCGTTGGCCGATTCATTAATGCAGCTGGCACGACAGGTTTCCCGACTGGAAAGCGAATGTAAGTTAGCTCATTCATTAGGCACCCCAGGCTTTACACTTTATGCTTCCGGCTCGTATAATGTGTGGATGCAGTGTGCAAATAGAATGTT	no_proximal	znull	CGTCAGGAAGGGTTGTCCCA	6	1.52535310190953	1.06286553134354	0.145150731777414	0.173614592445387	0	0.14493188418841	0.0951587744475068	0.163345773595579	0.176831661245296
CGCGTTGGCCGATTCATTAATGCAGCTGGCACGACAGGTTTCCCGACTGGAAAGCGAATGTAAGTTAGCTCATTCATTAGGCACCCCAGGCTTTACACTTTATGCTTCCGGCTCGTATAATGTGTGGATGCAGTGTGCAAATAGAATGTT	no_proximal	znull	TAATTGTCAAAGTACAACAA	16	0.901345014764725	0.279701455616721	1.16120585421931	0.607651073558854	0.594970924960839	0	1.28830340790471	2.1724987888212	2.37455280231531
CGCGTTGGCCGATTCATTAATGCAGCTGGCACGACAGGTTTCCCGACTGGAAAGCGAATGTAAGTTAGCTCATTCATTAGGCACCCCAGGCTTTACACTTTATGCTTCCGGCTCGTATAATGTGTGGATGCAGTGTGCAAATAGAATGTT	no_proximal	znull	CCACTTGCAGTGCCCGCCCC	3	2.08002695714936	2.29355193605711	1.88695951310639	2.77783347912619	4.16479647472587	5.36247971497116	0.907180316399565	1.21114915056234	1.51275489168074
CGCGTTGGCCGATTCATTAATGCAGCTGGCACGACAGGTTTCCCGACTGGAAAGCGAATGTAAGTTAGCTCATTCATTAGGCACCCCAGGCTTTACACTTTATGCTTCCGGCTCGTATAATGTGTGGATGCAGTGTGCAAATAGAATGTT	no_proximal	znull	CGCCCTTCTCAAAAAGAACA	4	1.80269002952945	1.79008931594702	1.59665804955156	2.51741159045811	1.07094766492951	1.15945507350728	0.885708592934487	1.40630501954944	1.58886110270921
CGCGTTGGCCGATTCATTAATGCAGCTGGCACGACAGGTTTCCCGACTGGAAAGCGAATGTAAGTTAGCTCATTCATTAGGCACCCCAGGCTTTACACTTTATGCTTCCGGCTCGTATAATGTGTGGATGCAGTGTGCAAATAGAATGTT	no_proximal	znull	ATCTAGACACCACCCGCCAC	4	3.81338275477384	3.97176066975744	6.82208439353847	6.510547216702	2.14189532985902	3.0435695679566	1.78898495961313	1.63920934770211	2.60858963346418
CGCGTTGGCCGATTCATTAATGCAGCTGGCACGACAGGTTTCCCGACTGGAAAGCGAATGTAAGTTAGCTCATTCATTAGGCACCCCAGGCTTTACACTTTATGCTTCCGGCTCGTATAATGTGTGGATGCAGTGTGCAAATAGAATGTT	no_proximal	znull	ACAGTCTTCCAATCGCATAT	14	1.80269002952945	1.73414902482367	3.19331609910311	4.42717210735736	3.09384880979636	2.46384203120297	1.77141718586897	2.55293636474381	3.04788536824088
CGCGTTGGCCGATTCATTAATGCAGCTGGCACGACAGGTTTCCCGACTGGAAAGCGAATGTAAGTTAGCTCATTCATTAGGCACCCCAGGCTTTACACTTTATGCTTCCGGCTCGTATAATGTGTGGATGCAGTGTGCAAATAGAATGTT	no_proximal	znull	GTATATACGCCGCCTCATTT	8	5.96274394382818	6.93659609929469	9.87024976086417	9.63560988071896	9.28154642938909	8.69591305130458	1.6553200764357	1.38909772787531	2.34986894037335
CGCGTTGGCCGATTCATTAATGCAGCTGGCACGACAGGTTTCCCGACTGGAAAGCGAATGTAAGTTAGCTCATTCATTAGGCACCCCAGGCTTTACACTTTATGCTTCCGGCTCGTATAATGTGTGGATGCAGTGTGCAAATAGAATGTT	no_proximal	znull	AAACAGATCCTAATATCACT	5	3.74404852286886	3.412357758524	2.46756244021604	2.6042188866808	2.02290114486685	1.59425072607251	0.659062623025325	0.763172876635082	1.04064906134287
CGCGTTGGCCGATTCATTAATGCAGCTGGCACGACAGGTTTCCCGACTGGAAAGCGAATGTAAGTTAGCTCATTCATTAGGCACCCCAGGCTTTACACTTTATGCTTCCGGCTCGTATAATGTGTGGATGCAGTGTGCAAATAGAATGTT	no_proximal	znull	TTACTCATAATCTATTCCGT	10	0.762676550954767	0.335641746740066	0.290301463554828	0.694458369781547	0.713965109953007	1.4493188418841	0.380635097790027	2.069046465544	1.41515833056203
CGCGTTGGCCGATTCATTAATGCAGCTGGCACGACAGGTTTCCCGACTGGAAAGCGAATGTAAGTTAGCTCATTCATTAGGCACCCCAGGCTTTACACTTTATGCTTCCGGCTCGTATAATGTGTGGATGCAGTGTGCAAATAGAATGTT	no_proximal	znull	AAATTGTCGTTTAGATTTGG	4	4.02138545048877	2.46137280942715	5.66087853931916	5.64247425447507	5.71172087962405	6.52193478847844	1.40769359441312	2.29240943625614	2.55389831254119
CGCGTTGGCCGATTCATTAATGCAGCTGGCACGACAGGTTTCCCGACTGGAAAGCGAATGTAAGTTAGCTCATTCATTAGGCACCCCAGGCTTTACACTTTATGCTTCCGGCTCGTATAATGTGTGGATGCAGTGTGCAAATAGAATGTT	no_proximal	znull	TCTGAAATACTAAAACTAAA	9	0.277336927619915	0.167820873370033	0.870904390664486	0.434036481113467	0.713965109953007	0.289863768376819	3.14023955676773	2.58630808193	4.43339359773273
CGCGTTGGCCGATTCATTAATGCAGCTGGCACGACAGGTTTCCCGACTGGAAAGCGAATGTAAGTTAGCTCATTCATTAGGCACCCCAGGCTTTACACTTTATGCTTCCGGCTCGTATAATGTGTGGATGCAGTGTGCAAATAGAATGTT	no_proximal	znull	CGACAGAATTGGTTTCAAGA	6	2.08002695714936	2.9088951384139	3.48361756265794	3.9063283300212	4.16479647472587	2.89863768376819	1.67479443027612	1.34289073484827	2.34623979770025
CGCGTTGGCCGATTCATTAATGCAGCTGGCACGACAGGTTTCCCGACTGGAAAGCGAATGTAAGTTAGCTCATTCATTAGGCACCCCAGGCTTTACACTTTATGCTTCCGGCTCGTATAATGTGTGGATGCAGTGTGCAAATAGAATGTT	no_proximal	znull	GAAACGTACTAGATTTGAAA	7	0.277336927619915	0.615343202356787	0.290301463554828	0.347229184890773	0.237988369984336	0.14493188418841	1.04674651892258	0.564285399693818	1.32888921876948
CGCGTTGGCCGATTCATTAATGCAGCTGGCACGACAGGTTTCCCGACTGGAAAGCGAATGTAAGTTAGCTCATTCATTAGGCACCCCAGGCTTTACACTTTATGCTTCCGGCTCGTATAATGTGTGGATGCAGTGTGCAAATAGAATGTT	no_proximal	znull	CCGCCAACACAAATCATATC	8	0.970679246669704	1.34256698696026	1.74180878132897	0.694458369781547	1.30893603491385	1.59425072607251	1.79442260386727	0.517261616386	2.05305341206027
CGCGTTGGCCGATTCATTAATGCAGCTGGCACGACAGGTTTCCCGACTGGAAAGCGAATGTAAGTTAGCTCATTCATTAGGCACCCCAGGCTTTACACTTTATGCTTCCGGCTCGTATAATGTGTGGATGCAGTGTGCAAATAGAATGTT	no_proximal	znull	CCCCCATCGTACCAGACGAG	7	0.485339623334852	0.895044657973508	0.725753658887071	1.38891673956309	0.832959294945175	0.579727536753639	1.49535216988939	1.551784849158	2.27124459446839
CGCGTTGGCCGATTCATTAATGCAGCTGGCACGACAGGTTTCCCGACTGGAAAGCGAATGTAAGTTAGCTCATTCATTAGGCACCCCAGGCTTTACACTTTATGCTTCCGGCTCGTATAATGTGTGGATGCAGTGTGCAAATAGAATGTT	no_proximal	znull	ATACTCGGTAAATATTTGGA	10	5.40807008858835	6.37719318806125	7.83813951598037	9.1147661033828	7.85361620948308	6.23207102010162	1.4493413338928	1.42927551896132	2.16397909337345
CGCGTTGGCCGATTCATTAATGCAGCTGGCACGACAGGTTTCCCGACTGGAAAGCGAATGTAAGTTAGCTCATTCATTAGGCACCCCAGGCTTTACACTTTATGCTTCCGGCTCGTATAATGTGTGGATGCAGTGTGCAAATAGAATGTT	no_proximal	znull	TATAGGACAGACTTCAAAAG	7	3.39737736334396	2.18167135381043	2.0321102448838	3.12506266401696	2.26088951485119	3.91316087308706	0.598140867955757	1.43241678383815	1.31434925987483
CGCGTTGGCCGATTCATTAATGCAGCTGGCACGACAGGTTTCCCGACTGGAAAGCGAATGTAAGTTAGCTCATTCATTAGGCACCCCAGGCTTTACACTTTATGCTTCCGGCTCGTATAATGTGTGGATGCAGTGTGCAAATAGAATGTT	no_proximal	znull	GGGCCGAGGTTATCTAATAT	5	0.416005391429873	0.895044657973508	0.580602927109657	1.12849485089501	0.237988369984336	0.434795652565229	1.3956620252301	1.26082518994087	2.02607462020054
CGCGTTGGCCGATTCATTAATGCAGCTGGCACGACAGGTTTCCCGACTGGAAAGCGAATGTAAGTTAGCTCATTCATTAGGCACCCCAGGCTTTACACTTTATGCTTCCGGCTCGTATAATGTGTGGATGCAGTGTGCAAATAGAATGTT	no_proximal	znull	ATAATTACTAATATAAATGG	5	1.38668463809958	1.95791018931705	2.0321102448838	1.56253133200848	2.61787206982769	2.75370579957978	1.46544512649161	0.798060779566971	1.86447551627509
CGCGTTGGCCGATTCATTAATGCAGCTGGCACGACAGGTTTCCCGACTGGAAAGCGAATGTAAGTTAGCTCATTCATTAGGCACCCCAGGCTTTACACTTTATGCTTCCGGCTCGTATAATGTGTGGATGCAGTGTGCAAATAGAATGTT	no_proximal	znull	CCTTCCCACCCCCCCCTCGC	8	0.970679246669704	0.950984949096852	1.59665804955156	2.51741159045811	0.832959294945175	1.15945507350728	1.64488738687833	2.64716238974012	2.96846858174839
CGCGTTGGCCGATTCATTAATGCAGCTGGCACGACAGGTTTCCCGACTGGAAAGCGAATGTAAGTTAGCTCATTCATTAGGCACCCCAGGCTTTACACTTTATGCTTCCGGCTCGTATAATGTGTGGATGCAGTGTGCAAATAGAATGTT	no_proximal	znull	CTGACACAACGTTGATTGAA	13	6.79475472668792	6.76877522592466	7.98329024775778	9.2015733996055	7.85361620948308	8.55098116711617	1.17491956205595	1.35941482653511	1.85462697532351
CGCGTTGGCCGATTCATTAATGCAGCTGGCACGACAGGTTTCCCGACTGGAAAGCGAATGTAAGTTAGCTCATTCATTAGGCACCCCAGGCTTTACACTTTATGCTTCCGGCTCGTATAATGTGTGGATGCAGTGTGCAAATAGAATGTT	no_proximal	znull	AGATTGACCTACAAAACCAA	7	0.485339623334852	0.615343202356787	0.435452195332243	0.868072962226934	0.713965109953007	0.724659420942049	0.897211301933636	1.41071349923455	1.60256805155091
CGCGTTGGCCGATTCATTAATGCAGCTGGCACGACAGGTTTCCCGACTGGAAAGCGAATGTAAGTTAGCTCATTCATTAGGCACCCCAGGCTTTACACTTTATGCTTCCGGCTCGTATAATGTGTGGATGCAGTGTGCAAATAGAATGTT	no_proximal	znull	GGAATAAAAGTAAATACAGT	4	2.77336927619915	2.18167135381043	3.0481653673257	2.86464077534888	2.37988369984336	1.73918261026092	1.0990838448687	1.31304871851831	1.75560820412786
CGCGTTGGCCGATTCATTAATGCAGCTGGCACGACAGGTTTCCCGACTGGAAAGCGAATGTAAGTTAGCTCATTCATTAGGCACCCCAGGCTTTACACTTTATGCTTCCGGCTCGTATAATGTGTGGATGCAGTGTGCAAATAGAATGTT	no_proximal	znull	CAATTAGAGATTTTCAAGCA	10	2.56536658048422	2.46137280942715	1.74180878132897	2.6042188866808	2.02290114486685	2.60877391539137	0.678970714976806	1.05803512442591	1.20798827718976
CGCGTTGGCCGATTCATTAATGCAGCTGGCACGACAGGTTTCCCGACTGGAAAGCGAATGTAAGTTAGCTCATTCATTAGGCACCCCAGGCTTTACACTTTATGCTTCCGGCTCGTATAATGTGTGGATGCAGTGTGCAAATAGAATGTT	no_proximal	znull	CCCCTACCGCGCCGTAAAAT	9	0.138668463809958	0.167820873370033	0.435452195332243	0.607651073558854	0.237988369984336	0.14493188418841	3.14023955676773	3.620831314702	4.95065521411873
CGCGTTGGCCGATTCATTAATGCAGCTGGCACGACAGGTTTCCCGACTGGAAAGCGAATGTAAGTTAGCTCATTCATTAGGCACCCCAGGCTTTACACTTTATGCTTCCGGCTCGTATAATGTGTGGATGCAGTGTGCAAATAGAATGTT	no_proximal	znull	AACGTCTGGCATGAGTATAA	7	0.832010782859746	0.895044657973508	1.16120585421931	1.73614592445387	1.30893603491385	0.724659420942049	1.3956620252301	1.9397310614475	2.36552755595385
CGCGTTGGCCGATTCATTAATGCAGCTGGCACGACAGGTTTCCCGACTGGAAAGCGAATGTAAGTTAGCTCATTCATTAGGCACCCCAGGCTTTACACTTTATGCTTCCGGCTCGTATAATGTGTGGATGCAGTGTGCAAATAGAATGTT	no_proximal	znull	GTATGGAACACCCTGGACAC	4	6.37874933525805	8.50292425074833	8.41874244309003	8.76753691849203	9.87651735434993	9.56550435643504	1.31981082820673	1.03112019582209	1.83537092611777
CGCGTTGGCCGATTCATTAATGCAGCTGGCACGACAGGTTTCCCGACTGGAAAGCGAATGTAAGTTAGCTCATTCATTAGGCACCCCAGGCTTTACACTTTATGCTTCCGGCTCGTATAATGTGTGGATGCAGTGTGCAAATAGAATGTT	no_proximal	znull	ACTAACCAAAAGTTATAACT	13	1.80269002952945	2.18167135381043	2.61271317199346	2.25698970179003	2.37988369984336	2.60877391539137	1.4493413338928	1.034523232772	1.9666029502788
CGCGTTGGCCGATTCATTAATGCAGCTGGCACGACAGGTTTCCCGACTGGAAAGCGAATGTAAGTTAGCTCATTCATTAGGCACCCCAGGCTTTACACTTTATGCTTCCGGCTCGTATAATGTGTGGATGCAGTGTGCAAATAGAATGTT	no_proximal	znull	AATAGTCGAGATGTCATCTG	5	0.346671159524894	0.39158203786341	0.870904390664486	0.607651073558854	1.07094766492951	1.15945507350728	2.51219164541418	1.551784849158	3.28808406999318
CGCGTTGGCCGATTCATTAATGCAGCTGGCACGACAGGTTTCCCGACTGGAAAGCGAATGTAAGTTAGCTCATTCATTAGGCACCCCAGGCTTTACACTTTATGCTTCCGGCTCGTATAATGTGTGGATGCAGTGTGCAAATAGAATGTT	no_proximal	znull	AGCATATTAGGTATAATTGC	6	1.45601887000456	1.51038786033029	1.74180878132897	1.47572403578579	2.37988369984336	1.4493188418841	1.19628173591151	0.977049719840222	1.68480659583163
CGCGTTGGCCGATTCATTAATGCAGCTGGCACGACAGGTTTCCCGACTGGAAAGCGAATGTAAGTTAGCTCATTCATTAGGCACCCCAGGCTTTACACTTTATGCTTCCGGCTCGTATAATGTGTGGATGCAGTGTGCAAATAGAATGTT	no_proximal	znull	TTCAGGGGTAATTAGACGCA	10	1.52535310190953	1.56632815145364	1.74180878132897	1.73614592445387	1.30893603491385	1.59425072607251	1.14190529337008	1.10841774939857	1.69611416806937
CGCGTTGGCCGATTCATTAATGCAGCTGGCACGACAGGTTTCCCGACTGGAAAGCGAATGTAAGTTAGCTCATTCATTAGGCACCCCAGGCTTTACACTTTATGCTTCCGGCTCGTATAATGTGTGGATGCAGTGTGCAAATAGAATGTT	no_proximal	znull	AGAATCAGACTAGGCTGCTA	26	10.8854744090817	8.33510337737829	11.1766063468609	14.149589284299	9.51953479937342	12.1742782718264	1.02674499308329	1.69759013699835	1.87554006158246
CGCGTTGGCCGATTCATTAATGCAGCTGGCACGACAGGTTTCCCGACTGGAAAGCGAATGTAAGTTAGCTCATTCATTAGGCACCCCAGGCTTTACACTTTATGCTTCCGGCTCGTATAATGTGTGGATGCAGTGTGCAAATAGAATGTT	no_proximal	znull	TTCAGCAAAGGTGTTTGTAA	4	0.624008087144809	0.727223784603475	1.88695951310639	1.3021094433404	2.26088951485119	1.01452318931887	3.02393438799855	1.79052097979769	3.9191948778974
CGCGTTGGCCGATTCATTAATGCAGCTGGCACGACAGGTTTCCCGACTGGAAAGCGAATGTAAGTTAGCTCATTCATTAGGCACCCCAGGCTTTACACTTTATGCTTCCGGCTCGTATAATGTGTGGATGCAGTGTGCAAATAGAATGTT	no_proximal	znull	ACATCCTGATGTGACTAATG	13	1.04001347857468	0.950984949096852	0.870904390664486	1.64933862823117	0.832959294945175	0.869591305130458	0.83739721513806	1.73434777258835	1.70457110143224
CGCGTTGGCCGATTCATTAATGCAGCTGGCACGACAGGTTTCCCGACTGGAAAGCGAATGTAAGTTAGCTCATTCATTAGGCACCCCAGGCTTTACACTTTATGCTTCCGGCTCGTATAATGTGTGGATGCAGTGTGCAAATAGAATGTT	no_proximal	znull	TATTTATATAGTGCTTTCTT	3	0.416005391429873	0.223761164493377	0.725753658887071	0.607651073558854	0.594970924960839	0.724659420942049	1.74457753153763	2.7156234860265	3.10238927455087
CGCGTTGGCCGATTCATTAATGCAGCTGGCACGACAGGTTTCCCGACTGGAAAGCGAATGTAAGTTAGCTCATTCATTAGGCACCCCAGGCTTTACACTTTATGCTTCCGGCTCGTATAATGTGTGGATGCAGTGTGCAAATAGAATGTT	no_proximal	znull	ATTCGGAACAAAAACCGTCT	5	1.59468733381451	2.23761164493377	2.17726097666121	2.51741159045811	1.42793021990601	1.01452318931887	1.36532154642075	1.12504401563955	1.92784355424052
CGCGTTGGCCGATTCATTAATGCAGCTGGCACGACAGGTTTCCCGACTGGAAAGCGAATGTAAGTTAGCTCATTCATTAGGCACCCCAGGCTTTACACTTTATGCTTCCGGCTCGTATAATGTGTGGATGCAGTGTGCAAATAGAATGTT	no_proximal	znull	ATCTCCAACCCATGCTTTCA	6	1.87202426143443	2.29355193605711	2.61271317199346	3.29867725646235	3.3318371797807	1.15945507350728	1.3956620252301	1.43823961629278	2.11478183337649
CGCGTTGGCCGATTCATTAATGCAGCTGGCACGACAGGTTTCCCGACTGGAAAGCGAATGTAAGTTAGCTCATTCATTAGGCACCCCAGGCTTTACACTTTATGCTTCCGGCTCGTATAATGTGTGGATGCAGTGTGCAAATAGAATGTT	no_proximal	znull	AATGACGAGGTATTATCAGA	3	9.22145284336218	9.00638687085843	12.628113664635	15.1912768389713	16.4211975289192	18.8411449444933	1.36942777663555	1.68672266212826	2.21278910769968
CGCGTTGGCCGATTCATTAATGCAGCTGGCACGACAGGTTTCCCGACTGGAAAGCGAATGTAAGTTAGCTCATTCATTAGGCACCCCAGGCTTTACACTTTATGCTTCCGGCTCGTATAATGTGTGGATGCAGTGTGCAAATAGAATGTT	no_proximal	znull	TGGGCACCTATCAAGGACTA	4	4.09071968239375	4.58710387211423	3.77391902621277	8.07307854871048	4.64077321469454	4.78275217821752	0.92255625396566	1.7599511094109	1.80253180867111
CGCGTTGGCCGATTCATTAATGCAGCTGGCACGACAGGTTTCCCGACTGGAAAGCGAATGTAAGTTAGCTCATTCATTAGGCACCCCAGGCTTTACACTTTATGCTTCCGGCTCGTATAATGTGTGGATGCAGTGTGCAAATAGAATGTT	no_proximal	znull	ATAGATTCACATTGGGGTAG	20	0.762676550954767	0.727223784603475	1.30635658599673	1.21530214711771	0.832959294945175	0.869591305130458	1.71285794005512	1.67115291447785	2.54843439729405
CGCGTTGGCCGATTCATTAATGCAGCTGGCACGACAGGTTTCCCGACTGGAAAGCGAATGTAAGTTAGCTCATTCATTAGGCACCCCAGGCTTTACACTTTATGCTTCCGGCTCGTATAATGTGTGGATGCAGTGTGCAAATAGAATGTT	no_proximal	znull	GGAACTAGTTTCACTGCTGC	14	1.3173504061946	1.28662669583692	2.0321102448838	2.51741159045811	3.21284299478853	1.73918261026092	1.54257381735958	1.95659828806878	2.52087296139398
CGCGTTGGCCGATTCATTAATGCAGCTGGCACGACAGGTTTCCCGACTGGAAAGCGAATGTAAGTTAGCTCATTCATTAGGCACCCCAGGCTTTACACTTTATGCTTCCGGCTCGTATAATGTGTGGATGCAGTGTGCAAATAGAATGTT	no_proximal	znull	CAAAGCAGAGGTGTCATAAA	9	0.208002695714936	0.39158203786341	0.290301463554828	0.347229184890773	0.475976739968671	0.14493188418841	1.3956620252301	0.886734199518857	1.83902912498953
CGCGTTGGCCGATTCATTAATGCAGCTGGCACGACAGGTTTCCCGACTGGAAAGCGAATGTAAGTTAGCTCATTCATTAGGCACCCCAGGCTTTACACTTTATGCTTCCGGCTCGTATAATGTGTGGATGCAGTGTGCAAATAGAATGTT	no_proximal	znull	TTCCATTGAAACTATAAAGG	7	0.208002695714936	0.223761164493377	0.145150731777414	0.26042188866808	0.237988369984336	0	0.69783101261505	1.1638386368685	1.2797503310493
CGCGTTGGCCGATTCATTAATGCAGCTGGCACGACAGGTTTCCCGACTGGAAAGCGAATGTAAGTTAGCTCATTCATTAGGCACCCCAGGCTTTACACTTTATGCTTCCGGCTCGTATAATGTGTGGATGCAGTGTGCAAATAGAATGTT	no_proximal	znull	CCACGCTTTTAACTTCATTA	9	0.901345014764725	1.23068640471357	2.90301463554829	1.04168755467232	1.42793021990601	0.869591305130458	3.22075851976177	0.846428099540727	3.64397256953213
CGCGTTGGCCGATTCATTAATGCAGCTGGCACGACAGGTTTCCCGACTGGAAAGCGAATGTAAGTTAGCTCATTCATTAGGCACCCCAGGCTTTACACTTTATGCTTCCGGCTCGTATAATGTGTGGATGCAGTGTGCAAATAGAATGTT	no_proximal	znull	GATGCTTGATTGACACAATA	7	5.8934097119232	4.92274561885429	7.25753658887071	8.33350043737856	6.90166272954573	6.81179855685526	1.23146649285009	1.69285619908145	2.07789459239082
CGCGTTGGCCGATTCATTAATGCAGCTGGCACGACAGGTTTCCCGACTGGAAAGCGAATGTAAGTTAGCTCATTCATTAGGCACCCCAGGCTTTACACTTTATGCTTCCGGCTCGTATAATGTGTGGATGCAGTGTGCAAATAGAATGTT	no_proximal	znull	CGCCTCCTCCCCCGCGACCC	3	2.98137197191409	3.9158203786341	5.51572780754174	5.03482318091621	3.56982554976503	3.0435695679566	1.8500636148399	1.28576458930234	2.49294590949107
CGCGTTGGCCGATTCATTAATGCAGCTGGCACGACAGGTTTCCCGACTGGAAAGCGAATGTAAGTTAGCTCATTCATTAGGCACCCCAGGCTTTACACTTTATGCTTCCGGCTCGTATAATGTGTGGATGCAGTGTGCAAATAGAATGTT	no_proximal	znull	CGTTATAATGATAATATATT	3	1.66402156571949	1.62226844257698	4.0642204897676	3.38548455268504	2.73686625481986	2.31891014701456	2.44240854415268	2.08688307300559	3.48585008065547
CGCGTTGGCCGATTCATTAATGCAGCTGGCACGACAGGTTTCCCGACTGGAAAGCGAATGTAAGTTAGCTCATTCATTAGGCACCCCAGGCTTTACACTTTATGCTTCCGGCTCGTATAATGTGTGGATGCAGTGTGCAAATAGAATGTT	no_proximal	znull	AAAACAGCTGATTTGTATAA	6	3.88271698667881	4.64304416323757	7.1123858570933	8.59392232604664	7.0206569145379	7.10166232523208	1.83180640811451	1.85092409718846	2.75726845670874
CGCGTTGGCCGATTCATTAATGCAGCTGGCACGACAGGTTTCCCGACTGGAAAGCGAATGTAAGTTAGCTCATTCATTAGGCACCCCAGGCTTTACACTTTATGCTTCCGGCTCGTATAATGTGTGGATGCAGTGTGCAAATAGAATGTT	no_proximal	znull	CTGAATATCAAAAAGCGCTT	4	1.45601887000456	1.39850727808361	1.0160551224419	1.3021094433404	1.66591858989035	1.88411449444933	0.69783101261505	0.9310709094948	1.16336646736245
CGCGTTGGCCGATTCATTAATGCAGCTGGCACGACAGGTTTCCCGACTGGAAAGCGAATGTAAGTTAGCTCATTCATTAGGCACCCCAGGCTTTACACTTTATGCTTCCGGCTCGTATAATGTGTGGATGCAGTGTGCAAATAGAATGTT	no_proximal	znull	GTAGTATCTATCTCCTTACA	15	0.693342319049788	0.559402911233443	0.580602927109657	1.12849485089501	0.594970924960839	1.15945507350728	0.83739721513806	2.0173203039054	1.84605736709076
CGCGTTGGCCGATTCATTAATGCAGCTGGCACGACAGGTTTCCCGACTGGAAAGCGAATGTAAGTTAGCTCATTCATTAGGCACCCCAGGCTTTACACTTTATGCTTCCGGCTCGTATAATGTGTGGATGCAGTGTGCAAATAGAATGTT	no_proximal	znull	AAACCACGTGGTCCAAGACA	3	2.70403504429417	3.13265630290728	5.0802756122095	5.98970343936584	4.16479647472587	5.21754783078275	1.87877580319437	1.91202061771254	2.83478611205063
CGCGTTGGCCGATTCATTAATGCAGCTGGCACGACAGGTTTCCCGACTGGAAAGCGAATGTAAGTTAGCTCATTCATTAGGCACCCCAGGCTTTACACTTTATGCTTCCGGCTCGTATAATGTGTGGATGCAGTGTGCAAATAGAATGTT	no_proximal	znull	CGCCATTGAACCATTAAGTA	16	5.75474124811324	6.3212528969379	10.3057019561964	9.80922447316435	7.3776394695144	7.82632174617412	1.79081934562657	1.551784849158	2.56671177020557
CGCGTTGGCCGATTCATTAATGCAGCTGGCACGACAGGTTTCCCGACTGGAAAGCGAATGTAAGTTAGCTCATTCATTAGGCACCCCAGGCTTTACACTTTATGCTTCCGGCTCGTATAATGTGTGGATGCAGTGTGCAAATAGAATGTT	no_proximal	znull	CTCATAACTTTGCTAAAAAG	5	5.8934097119232	6.88065580817134	7.83813951598037	9.2015733996055	6.54468017456923	6.23207102010162	1.3299838122781	1.33731052041259	1.99863907248439
CGCGTTGGCCGATTCATTAATGCAGCTGGCACGACAGGTTTCCCGACTGGAAAGCGAATGTAAGTTAGCTCATTCATTAGGCACCCCAGGCTTTACACTTTATGCTTCCGGCTCGTATAATGTGTGGATGCAGTGTGCAAATAGAATGTT	no_proximal	znull	CTACCACTGCATGGATCAGA	3	0.277336927619915	0.279701455616721	0.580602927109657	0.694458369781547	0.475976739968671	0.14493188418841	2.09349303784515	2.4828557586528	3.33492091717155
CGCGTTGGCCGATTCATTAATGCAGCTGGCACGACAGGTTTCCCGACTGGAAAGCGAATGTAAGTTAGCTCATTCATTAGGCACCCCAGGCTTTACACTTTATGCTTCCGGCTCGTATAATGTGTGGATGCAGTGTGCAAATAGAATGTT	no_proximal	znull	GGTCCATTAAACTAACCAAA	13	5.82407548001822	4.75492474548426	6.24148146642881	4.94801588469352	5.83071506461622	6.08713913591321	1.0716690550874	1.04060866355301	1.5919733868639
CGCGTTGGCCGATTCATTAATGCAGCTGGCACGACAGGTTTCCCGACTGGAAAGCGAATGTAAGTTAGCTCATTCATTAGGCACCCCAGGCTTTACACTTTATGCTTCCGGCTCGTATAATGTGTGGATGCAGTGTGCAAATAGAATGTT	no_proximal	znull	CCCAATACCTATAAAAGACC	13	0.277336927619915	0.615343202356787	0.145150731777414	0.347229184890773	0.713965109953007	1.30438695769569	0.523373259461288	0.564285399693818	0.805515959308197
CGCGTTGGCCGATTCATTAATGCAGCTGGCACGACAGGTTTCCCGACTGGAAAGCGAATGTAAGTTAGCTCATTCATTAGGCACCCCAGGCTTTACACTTTATGCTTCCGGCTCGTATAATGTGTGGATGCAGTGTGCAAATAGAATGTT	no_proximal	znull	GCGTTGGAAGTAAACTTTTA	6	1.59468733381451	2.34949222718046	3.33846683088053	2.34379699801272	2.26088951485119	2.31891014701456	2.09349303784515	0.997575974458714	2.59228102507451
CGCGTTGGCCGATTCATTAATGCAGCTGGCACGACAGGTTTCCCGACTGGAAAGCGAATGTAAGTTAGCTCATTCATTAGGCACCCCAGGCTTTACACTTTATGCTTCCGGCTCGTATAATGTGTGGATGCAGTGTGCAAATAGAATGTT	no_proximal	znull	AAATAAAAAGTGCCTCTTGA	8	2.35736388476928	2.74107426504387	3.77391902621277	5.03482318091621	3.21284299478853	3.33343333633342	1.60090644070512	1.8368065561462	2.51930971877822
CGCGTTGGCCGATTCATTAATGCAGCTGGCACGACAGGTTTCCCGACTGGAAAGCGAATGTAAGTTAGCTCATTCATTAGGCACCCCAGGCTTTACACTTTATGCTTCCGGCTCGTATAATGTGTGGATGCAGTGTGCAAATAGAATGTT	no_proximal	znull	GCACAGTAAAAAAAAATCAG	3	0.208002695714936	0.223761164493377	0.290301463554828	0.173614592445387	0.475976739968671	0.14493188418841	1.3956620252301	0.775892424579	1.7836082375196
CGCGTTGGCCGATTCATTAATGCAGCTGGCACGACAGGTTTCCCGACTGGAAAGCGAATGTAAGTTAGCTCATTCATTAGGCACCCCAGGCTTTACACTTTATGCTTCCGGCTCGTATAATGTGTGGATGCAGTGTGCAAATAGAATGTT	no_proximal	znull	ACCGTCCGCAGAACCAGTAC	4	0.416005391429873	0.727223784603475	1.16120585421931	1.12849485089501	0.832959294945175	0.579727536753639	2.7913240504602	1.551784849158	3.5672164750392
CGCGTTGGCCGATTCATTAATGCAGCTGGCACGACAGGTTTCCCGACTGGAAAGCGAATGTAAGTTAGCTCATTCATTAGGCACCCCAGGCTTTACACTTTATGCTTCCGGCTCGTATAATGTGTGGATGCAGTGTGCAAATAGAATGTT	no_proximal	znull	ACTAATGTCAACTGAAAACT	4	2.2880296528643	3.13265630290728	5.80602927109657	4.16675021868928	4.87876158467888	3.33343333633342	2.53756731860018	1.33010129927829	3.20261796823933
CGCGTTGGCCGATTCATTAATGCAGCTGGCACGACAGGTTTCCCGACTGGAAAGCGAATGTAAGTTAGCTCATTCATTAGGCACCCCAGGCTTTACACTTTATGCTTCCGGCTCGTATAATGTGTGGATGCAGTGTGCAAATAGAATGTT	no_proximal	znull	CCACGCTGCATCTGTATACC	20	1.3173504061946	0.503462620110098	1.16120585421931	1.04168755467232	0.951953479937342	0.434795652565229	0.881470752776905	2.069046465544	1.91599398554891
CGCGTTGGCCGATTCATTAATGCAGCTGGCACGACAGGTTTCCCGACTGGAAAGCGAATGTAAGTTAGCTCATTCATTAGGCACCCCAGGCTTTACACTTTATGCTTCCGGCTCGTATAATGTGTGGATGCAGTGTGCAAATAGAATGTT	no_proximal	znull	TTTGCAAGGAATAAGCAAAA	11	2.6347008123892	2.85295484729056	3.48361756265794	3.38548455268504	3.09384880979636	4.63782029402911	1.32220612916536	1.18665900229729	1.91553563031401
CGCGTTGGCCGATTCATTAATGCAGCTGGCACGACAGGTTTCCCGACTGGAAAGCGAATGTAAGTTAGCTCATTCATTAGGCACCCCAGGCTTTACACTTTATGCTTCCGGCTCGTATAATGTGTGGATGCAGTGTGCAAATAGAATGTT	no_proximal	znull	CACTACGTTATCACCCTTTA	4	4.22938814620371	4.02770096088079	5.66087853931916	7.63904206759701	6.42568598957706	6.95673044104367	1.338462761901	1.89662592674867	2.28677572527533
CGCGTTGGCCGATTCATTAATGCAGCTGGCACGACAGGTTTCCCGACTGGAAAGCGAATGTAAGTTAGCTCATTCATTAGGCACCCCAGGCTTTACACTTTATGCTTCCGGCTCGTATAATGTGTGGATGCAGTGTGCAAATAGAATGTT	no_proximal	znull	ATAATAACCGAATATATACC	13	0.138668463809958	0.111880582246689	0	0	0	0.14493188418841	0	0	0
CGCGTTGGCCGATTCATTAATGCAGCTGGCACGACAGGTTTCCCGACTGGAAAGCGAATGTAAGTTAGCTCATTCATTAGGCACCCCAGGCTTTACACTTTATGCTTCCGGCTCGTATAATGTGTGGATGCAGTGTGCAAATAGAATGTT	no_proximal	znull	CCCTCTGTACTACCCAGCTA	3	3.258708899534	3.46829804964734	3.48361756265794	5.2084377733616	4.40278484471021	6.37700290429003	1.06901772145284	1.50172727337871	1.8198813581422
CGCGTTGGCCGATTCATTAATGCAGCTGGCACGACAGGTTTCCCGACTGGAAAGCGAATGTAAGTTAGCTCATTCATTAGGCACCCCAGGCTTTACACTTTATGCTTCCGGCTCGTATAATGTGTGGATGCAGTGTGCAAATAGAATGTT	no_proximal	znull	GTTTTAGATGGTGTTATACT	7	4.99206469715848	4.86680532773095	4.78997414865467	5.72928155069776	4.99775576967105	5.21754783078275	0.959517642345694	1.17721609246469	1.54812568857804
CGCGTTGGCCGATTCATTAATGCAGCTGGCACGACAGGTTTCCCGACTGGAAAGCGAATGTAAGTTAGCTCATTCATTAGGCACCCCAGGCTTTACACTTTATGCTTCCGGCTCGTATAATGTGTGGATGCAGTGTGCAAATAGAATGTT	no_proximal	znull	TATAGCGTGTACCTATCAGA	4	2.91203774000911	2.9088951384139	4.93512488043208	6.42373992047931	6.6636743595614	5.65234348334798	1.69473245920798	2.20830920841715	2.79888706341656
CGCGTTGGCCGATTCATTAATGCAGCTGGCACGACAGGTTTCCCGACTGGAAAGCGAATGTAAGTTAGCTCATTCATTAGGCACCCCAGGCTTTACACTTTATGCTTCCGGCTCGTATAATGTGTGGATGCAGTGTGCAAATAGAATGTT	no_proximal	znull	CACGAGATATAAAGTATTAA	12	2.49603234857924	1.62226844257698	3.0481653673257	3.29867725646235	2.37988369984336	3.0435695679566	1.22120427207634	2.03337325062083	2.23789089738675
CGCGTTGGCCGATTCATTAATGCAGCTGGCACGACAGGTTTCCCGACTGGAAAGCGAATGTAAGTTAGCTCATTCATTAGGCACCCCAGGCTTTACACTTTATGCTTCCGGCTCGTATAATGTGTGGATGCAGTGTGCAAATAGAATGTT	no_proximal	znull	TATAAATTAACCGGTACGAA	9	1.66402156571949	2.23761164493377	3.19331609910311	3.38548455268504	2.02290114486685	2.02904637863774	1.91903528469139	1.51299022792905	2.67553039865591
CGCGTTGGCCGATTCATTAATGCAGCTGGCACGACAGGTTTCCCGACTGGAAAGCGAATGTAAGTTAGCTCATTCATTAGGCACCCCAGGCTTTACACTTTATGCTTCCGGCTCGTATAATGTGTGGATGCAGTGTGCAAATAGAATGTT	no_proximal	znull	TAAGGAAGTCCGCCTCTGCT	10	0.554673855239831	0.78316407572682	0.725753658887071	0.78126566600424	0.832959294945175	0.724659420942049	1.30843314865322	0.997575974458714	1.80722113588258
CGCGTTGGCCGATTCATTAATGCAGCTGGCACGACAGGTTTCCCGACTGGAAAGCGAATGTAAGTTAGCTCATTCATTAGGCACCCCAGGCTTTACACTTTATGCTTCCGGCTCGTATAATGTGTGGATGCAGTGTGCAAATAGAATGTT	no_proximal	znull	CTATAACCAACTGCAATTGA	19	1.04001347857468	0.950984949096852	0.870904390664486	1.21530214711771	2.14189532985902	1.30438695769569	0.83739721513806	1.27794046401247	1.4763674471443
CGCGTTGGCCGATTCATTAATGCAGCTGGCACGACAGGTTTCCCGACTGGAAAGCGAATGTAAGTTAGCTCATTCATTAGGCACCCCAGGCTTTACACTTTATGCTTCCGGCTCGTATAATGTGTGGATGCAGTGTGCAAATAGAATGTT	no_proximal	znull	ATTCACCAAATTATACGGTT	12	1.3173504061946	1.95791018931705	1.88695951310639	2.34379699801272	1.18994184992168	3.47836522052183	1.43238997326247	1.19709116935046	2.0309355579377
CGCGTTGGCCGATTCATTAATGCAGCTGGCACGACAGGTTTCCCGACTGGAAAGCGAATGTAAGTTAGCTCATTCATTAGGCACCCCAGGCTTTACACTTTATGCTTCCGGCTCGTATAATGTGTGGATGCAGTGTGCAAATAGAATGTT	no_proximal	znull	GAACAGCCTTTTTAATTATG	7	0.970679246669704	1.51038786033029	1.0160551224419	0.954880258449627	1.78491277488252	1.59425072607251	1.04674651892258	0.632208642249555	1.36285084004735
CGCGTTGGCCGATTCATTAATGCAGCTGGCACGACAGGTTTCCCGACTGGAAAGCGAATGTAAGTTAGCTCATTCATTAGGCACCCCAGGCTTTACACTTTATGCTTCCGGCTCGTATAATGTGTGGATGCAGTGTGCAAATAGAATGTT	no_proximal	znull	CAAACGGAAGTCCGTATTCA	6	0.693342319049788	0.950984949096852	1.30635658599673	1.56253133200848	1.66591858989035	2.46384203120297	1.88414373406064	1.64306631087318	2.70567688949722
CGCGTTGGCCGATTCATTAATGCAGCTGGCACGACAGGTTTCCCGACTGGAAAGCGAATGTAAGTTAGCTCATTCATTAGGCACCCCAGGCTTTACACTTTATGCTTCCGGCTCGTATAATGTGTGGATGCAGTGTGCAAATAGAATGTT	no_proximal	znull	TGCGCCGGCTCCCCCCCCCT	9	1.38668463809958	1.11880582246689	1.30635658599673	1.3021094433404	1.42793021990601	1.30438695769569	0.942071867030318	1.1638386368685	1.52399118546457
CGCGTTGGCCGATTCATTAATGCAGCTGGCACGACAGGTTTCCCGACTGGAAAGCGAATGTAAGTTAGCTCATTCATTAGGCACCCCAGGCTTTACACTTTATGCTTCCGGCTCGTATAATGTGTGGATGCAGTGTGCAAATAGAATGTT	no_proximal	znull	CAGATCGAGATTAACACCCA	4	0.485339623334852	0.223761164493377	0.145150731777414	0.347229184890773	0	0	0.299070433977879	1.551784849158	1.07496285855688
CGCGTTGGCCGATTCATTAATGCAGCTGGCACGACAGGTTTCCCGACTGGAAAGCGAATGTAAGTTAGCTCATTCATTAGGCACCCCAGGCTTTACACTTTATGCTTCCGGCTCGTATAATGTGTGGATGCAGTGTGCAAATAGAATGTT	no_proximal	znull	CCAGCAATAGAAGACAGTAC	8	4.99206469715848	3.9158203786341	5.66087853931916	7.63904206759701	6.42568598957706	5.50741159915957	1.13397539549946	1.95081523894149	2.1093830149702
CGCGTTGGCCGATTCATTAATGCAGCTGGCACGACAGGTTTCCCGACTGGAAAGCGAATGTAAGTTAGCTCATTCATTAGGCACCCCAGGCTTTACACTTTATGCTTCCGGCTCGTATAATGTGTGGATGCAGTGTGCAAATAGAATGTT	no_proximal	znull	CTCAATAATACTCAGGGTAC	10	3.67471429096388	4.30740241649751	3.19331609910311	4.42717210735736	4.52177902970238	4.92768406240593	0.86899711004893	1.02780554944231	1.38289988477009
CGCGTTGGCCGATTCATTAATGCAGCTGGCACGACAGGTTTCCCGACTGGAAAGCGAATGTAAGTTAGCTCATTCATTAGGCACCCCAGGCTTTACACTTTATGCTTCCGGCTCGTATAATGTGTGGATGCAGTGTGCAAATAGAATGTT	no_proximal	znull	AGAACATCTGGAAACAAATT	20	0.485339623334852	0.223761164493377	1.0160551224419	0.694458369781547	0.356982554976503	0.289863768376819	2.09349303784515	3.103569698316	3.64527788700315
CGCGTTGGCCGATTCATTAATGCAGCTGGCACGACAGGTTTCCCGACTGGAAAGCGAATGTAAGTTAGCTCATTCATTAGGCACCCCAGGCTTTACACTTTATGCTTCCGGCTCGTATAATGTGTGGATGCAGTGTGCAAATAGAATGTT	no_proximal	znull	TTAGGGTATCACGGCCCCTT	4	0.208002695714936	0.447522328986754	0.145150731777414	0.347229184890773	0.118994184992168	0.724659420942049	0.69783101261505	0.775892424579	1.08577722490455
CGCGTTGGCCGATTCATTAATGCAGCTGGCACGACAGGTTTCCCGACTGGAAAGCGAATGTAAGTTAGCTCATTCATTAGGCACCCCAGGCTTTACACTTTATGCTTCCGGCTCGTATAATGTGTGGATGCAGTGTGCAAATAGAATGTT	no_proximal	znull	TTACAGCACATTGTAAATAA	8	4.5760593057286	4.30740241649751	7.40268732064813	6.85777640159278	5.11674995466322	4.92768406240593	1.61769916560762	1.59209094913613	2.41374464017568
CGCGTTGGCCGATTCATTAATGCAGCTGGCACGACAGGTTTCCCGACTGGAAAGCGAATGTAAGTTAGCTCATTCATTAGGCACCCCAGGCTTTACACTTTATGCTTCCGGCTCGTATAATGTGTGGATGCAGTGTGCAAATAGAATGTT	no_proximal	znull	CGCGAAACGGAATTAGAATC	5	0.624008087144809	0.615343202356787	1.16120585421931	0.868072962226934	0.832959294945175	0.579727536753639	1.8608827003068	1.41071349923455	2.56623944992407
CGCGTTGGCCGATTCATTAATGCAGCTGGCACGACAGGTTTCCCGACTGGAAAGCGAATGTAAGTTAGCTCATTCATTAGGCACCCCAGGCTTTACACTTTATGCTTCCGGCTCGTATAATGTGTGGATGCAGTGTGCAAATAGAATGTT	no_proximal	znull	ACCGTCTGGACTCAGATTCA	16	0.970679246669704	0.727223784603475	1.16120585421931	0.694458369781547	0	0	1.19628173591151	0.954944522558769	1.6737539971909
CGCGTTGGCCGATTCATTAATGCAGCTGGCACGACAGGTTTCCCGACTGGAAAGCGAATGTAAGTTAGCTCATTCATTAGGCACCCCAGGCTTTACACTTTATGCTTCCGGCTCGTATAATGTGTGGATGCAGTGTGCAAATAGAATGTT	no_proximal	znull	TGATGCTCCATGTGAATCGT	3	1.87202426143443	2.34949222718046	2.17726097666121	2.95144807157157	2.14189532985902	1.30438695769569	1.16305168769175	1.25620678265171	1.79115507901761
CGCGTTGGCCGATTCATTAATGCAGCTGGCACGACAGGTTTCCCGACTGGAAAGCGAATGTAAGTTAGCTCATTCATTAGGCACCCCAGGCTTTACACTTTATGCTTCCGGCTCGTATAATGTGTGGATGCAGTGTGCAAATAGAATGTT	no_proximal	znull	GCAGTGAATTAAGGAGCTTA	3	4.02138545048877	4.86680532773095	3.77391902621277	3.9063283300212	2.73686625481986	3.0435695679566	0.938462396275412	0.802647335771379	1.3397860641611
CGCGTTGGCCGATTCATTAATGCAGCTGGCACGACAGGTTTCCCGACTGGAAAGCGAATGTAAGTTAGCTCATTCATTAGGCACCCCAGGCTTTACACTTTATGCTTCCGGCTCGTATAATGTGTGGATGCAGTGTGCAAATAGAATGTT	no_proximal	znull	TATCATTAACCCTCGCGTTT	9	0.416005391429873	0.39158203786341	1.30635658599673	1.12849485089501	0.594970924960839	1.88411449444933	3.14023955676773	2.88188614843629	4.58118263098587
CGCGTTGGCCGATTCATTAATGCAGCTGGCACGACAGGTTTCCCGACTGGAAAGCGAATGTAAGTTAGCTCATTCATTAGGCACCCCAGGCTTTACACTTTATGCTTCCGGCTCGTATAATGTGTGGATGCAGTGTGCAAATAGAATGTT	no_proximal	znull	AATGTACACCTTTTCCGTGG	7	3.88271698667881	2.29355193605711	4.20937122154501	4.16675021868928	5.47373250963972	5.65234348334798	1.08413032316981	1.81672372584351	1.99249218609157
CGCGTTGGCCGATTCATTAATGCAGCTGGCACGACAGGTTTCCCGACTGGAAAGCGAATGTAAGTTAGCTCATTCATTAGGCACCCCAGGCTTTACACTTTATGCTTCCGGCTCGTATAATGTGTGGATGCAGTGTGCAAATAGAATGTT	no_proximal	znull	CATCGAGTTGGACCCCCGTT	6	2.84270350810413	3.30047717627731	3.91906975799018	4.16675021868928	2.02290114486685	2.75370579957978	1.37864175662973	1.26246902982346	2.00987627154146
CGCGTTGGCCGATTCATTAATGCAGCTGGCACGACAGGTTTCCCGACTGGAAAGCGAATGTAAGTTAGCTCATTCATTAGGCACCCCAGGCTTTACACTTTATGCTTCCGGCTCGTATAATGTGTGGATGCAGTGTGCAAATAGAATGTT	no_proximal	znull	AACCTGAAAGGCCGCGCCTC	8	0.762676550954767	1.51038786033029	1.0160551224419	1.38891673956309	2.37988369984336	1.88411449444933	1.3322228422651	0.919576206908444	1.79201094571932
CGCGTTGGCCGATTCATTAATGCAGCTGGCACGACAGGTTTCCCGACTGGAAAGCGAATGTAAGTTAGCTCATTCATTAGGCACCCCAGGCTTTACACTTTATGCTTCCGGCTCGTATAATGTGTGGATGCAGTGTGCAAATAGAATGTT	no_proximal	znull	TCACAAAACCAATTGGGCTT	6	2.08002695714936	2.18167135381043	3.48361756265794	2.43060429423541	1.78491277488252	3.0435695679566	1.67479443027612	1.11410194298523	2.23184540176874
CGCGTTGGCCGATTCATTAATGCAGCTGGCACGACAGGTTTCCCGACTGGAAAGCGAATGTAAGTTAGCTCATTCATTAGGCACCCCAGGCTTTACACTTTATGCTTCCGGCTCGTATAATGTGTGGATGCAGTGTGCAAATAGAATGTT	no_proximal	znull	TGAATGTGCGGAACGTTCAA	7	5.13073316096843	3.74799950526407	8.1284409795352	7.8126566600424	5.94970924960839	4.78275217821752	1.58426500161255	2.08448711080925	2.62650855701717
CGCGTTGGCCGATTCATTAATGCAGCTGGCACGACAGGTTTCCCGACTGGAAAGCGAATGTAAGTTAGCTCATTCATTAGGCACCCCAGGCTTTACACTTTATGCTTCCGGCTCGTATAATGTGTGGATGCAGTGTGCAAATAGAATGTT	no_proximal	znull	AATGAGTACAACAATGTGCA	10	5.75474124811324	5.09056649222433	8.56389317486744	9.80922447316435	3.92680810474154	4.92768406240593	1.488145653408	1.92694162587752	2.45161646634676
CGCGTTGGCCGATTCATTAATGCAGCTGGCACGACAGGTTTCCCGACTGGAAAGCGAATGTAAGTTAGCTCATTCATTAGGCACCCCAGGCTTTACACTTTATGCTTCCGGCTCGTATAATGTGTGGATGCAGTGTGCAAATAGAATGTT	no_proximal	znull	ACAAAAGCAGAATTTACCCT	10	1.3173504061946	1.39850727808361	1.0160551224419	1.21530214711771	0.951953479937342	0.724659420942049	0.771286908679792	0.86899951552848	1.20578666644403
CGCGTTGGCCGATTCATTAATGCAGCTGGCACGACAGGTTTCCCGACTGGAAAGCGAATGTAAGTTAGCTCATTCATTAGGCACCCCAGGCTTTACACTTTATGCTTCCGGCTCGTATAATGTGTGGATGCAGTGTGCAAATAGAATGTT	no_proximal	znull	CTCTTAATGCATAGAAGGAG	6	3.67471429096388	2.9088951384139	3.33846683088053	4.34036481113467	4.04580228973371	4.34795652565229	0.908496978687518	1.49210081649808	1.65454738693656
CGCGTTGGCCGATTCATTAATGCAGCTGGCACGACAGGTTTCCCGACTGGAAAGCGAATGTAAGTTAGCTCATTCATTAGGCACCCCAGGCTTTACACTTTATGCTTCCGGCTCGTATAATGTGTGGATGCAGTGTGCAAATAGAATGTT	no_proximal	znull	CATATTAATAGCCAAATGGA	8	3.67471429096388	3.13265630290728	5.80602927109657	5.03482318091621	5.47373250963972	5.21754783078275	1.57999474554351	1.60720573662793	2.38359761385747
CGCGTTGGCCGATTCATTAATGCAGCTGGCACGACAGGTTTCCCGACTGGAAAGCGAATGTAAGTTAGCTCATTCATTAGGCACCCCAGGCTTTACACTTTATGCTTCCGGCTCGTATAATGTGTGGATGCAGTGTGCAAATAGAATGTT	no_proximal	znull	GACGATATATACAGTCAATC	6	0.693342319049788	0.615343202356787	0.580602927109657	0.868072962226934	0.237988369984336	0.434795652565229	0.83739721513806	1.41071349923455	1.54275396475533
CGCGTTGGCCGATTCATTAATGCAGCTGGCACGACAGGTTTCCCGACTGGAAAGCGAATGTAAGTTAGCTCATTCATTAGGCACCCCAGGCTTTACACTTTATGCTTCCGGCTCGTATAATGTGTGGATGCAGTGTGCAAATAGAATGTT	no_proximal	znull	CCGATAGCGTAATCCCAAAA	5	8.04277090097754	7.94352133951488	12.628113664635	13.5419382107402	8.80556968942042	9.13070870386981	1.57011977838386	1.7047777216102	2.42250863918896
CGCGTTGGCCGATTCATTAATGCAGCTGGCACGACAGGTTTCCCGACTGGAAAGCGAATGTAAGTTAGCTCATTCATTAGGCACCCCAGGCTTTACACTTTATGCTTCCGGCTCGTATAATGTGTGGATGCAGTGTGCAAATAGAATGTT	no_proximal	znull	TTTCCTAAAAAGTCCGAGTC	7	1.94135849333941	1.84602960707036	3.77391902621277	3.38548455268504	3.92680810474154	3.0435695679566	1.94395782085621	1.83392754900491	2.86092159535867
CGCGTTGGCCGATTCATTAATGCAGCTGGCACGACAGGTTTCCCGACTGGAAAGCGAATGTAAGTTAGCTCATTCATTAGGCACCCCAGGCTTTACACTTTATGCTTCCGGCTCGTATAATGTGTGGATGCAGTGTGCAAATAGAATGTT	no_proximal	znull	AGTAGGTAGGCTATTCAAAA	9	2.98137197191409	2.18167135381043	3.19331609910311	4.42717210735736	3.80781391974937	2.60877391539137	1.0710894612231	2.02925711043738	2.08571801644179
CGCGTTGGCCGATTCATTAATGCAGCTGGCACGACAGGTTTCCCGACTGGAAAGCGAATGTAAGTTAGCTCATTCATTAGGCACCCCAGGCTTTACACTTTATGCTTCCGGCTCGTATAATGTGTGGATGCAGTGTGCAAATAGAATGTT	no_proximal	znull	TACAAGAAAATAGAACGACT	4	4.78406200144354	3.74799950526407	4.64482341687726	6.07651073558853	4.16479647472587	4.20302464146388	0.9708953218992	1.62126775285164	1.78152919832502
CGCGTTGGCCGATTCATTAATGCAGCTGGCACGACAGGTTTCCCGACTGGAAAGCGAATGTAAGTTAGCTCATTCATTAGGCACCCCAGGCTTTACACTTTATGCTTCCGGCTCGTATAATGTGTGGATGCAGTGTGCAAATAGAATGTT	no_proximal	znull	GCTACGTCTAGCATTGCAGT	6	2.2880296528643	1.9019698981937	1.74180878132897	2.95144807157157	2.9748546248042	2.75370579957978	0.761270195580055	1.551784849158	1.53716262015905
CGCGTTGGCCGATTCATTAATGCAGCTGGCACGACAGGTTTCCCGACTGGAAAGCGAATGTAAGTTAGCTCATTCATTAGGCACCCCAGGCTTTACACTTTATGCTTCCGGCTCGTATAATGTGTGGATGCAGTGTGCAAATAGAATGTT	no_proximal	znull	TGCATATCCCCCCTGCTTAC	16	4.36805661001367	3.69205921414072	6.38663219820623	7.03139099403816	6.06870343460056	7.24659420942049	1.46212212166963	1.90446322396664	2.41435373365295
CGCGTTGGCCGATTCATTAATGCAGCTGGCACGACAGGTTTCCCGACTGGAAAGCGAATGTAAGTTAGCTCATTCATTAGGCACCCCAGGCTTTACACTTTATGCTTCCGGCTCGTATAATGTGTGGATGCAGTGTGCAAATAGAATGTT	no_proximal	znull	AATTGTTGAAATTTACCAGT	7	1.04001347857468	0.895044657973508	1.59665804955156	1.12849485089501	0.951953479937342	1.30438695769569	1.53522822775311	1.26082518994087	2.16564082272355
CGCGTTGGCCGATTCATTAATGCAGCTGGCACGACAGGTTTCCCGACTGGAAAGCGAATGTAAGTTAGCTCATTCATTAGGCACCCCAGGCTTTACACTTTATGCTTCCGGCTCGTATAATGTGTGGATGCAGTGTGCAAATAGAATGTT	no_proximal	znull	CGATATTGAGCGACAATAAA	4	8.1814393647875	6.71283493480131	4.78997414865467	5.98970343936584	7.0206569145379	8.26111739873935	0.585468391939745	0.89227628826585	1.03160653607267
CGCGTTGGCCGATTCATTAATGCAGCTGGCACGACAGGTTTCCCGACTGGAAAGCGAATGTAAGTTAGCTCATTCATTAGGCACCCCAGGCTTTACACTTTATGCTTCCGGCTCGTATAATGTGTGGATGCAGTGTGCAAATAGAATGTT	no_proximal	znull	AACGAATGTATCGTATAAAA	9	2.56536658048422	3.02077572066059	3.48361756265794	3.21186996023965	3.92680810474154	3.33343333633342	1.35794142995361	1.06325998923789	1.88957142457256
CGCGTTGGCCGATTCATTAATGCAGCTGGCACGACAGGTTTCCCGACTGGAAAGCGAATGTAAGTTAGCTCATTCATTAGGCACCCCAGGCTTTACACTTTATGCTTCCGGCTCGTATAATGTGTGGATGCAGTGTGCAAATAGAATGTT	no_proximal	znull	AATAACGTTGTAACCCCACG	3	1.87202426143443	1.9019698981937	2.32241170843863	3.12506266401696	1.78491277488252	1.30438695769569	1.2405884668712	1.64306631087318	2.06212162230779
CGCGTTGGCCGATTCATTAATGCAGCTGGCACGACAGGTTTCCCGACTGGAAAGCGAATGTAAGTTAGCTCATTCATTAGGCACCCCAGGCTTTACACTTTATGCTTCCGGCTCGTATAATGTGTGGATGCAGTGTGCAAATAGAATGTT	no_proximal	znull	ACTTAGTGGTGAAGATCACA	12	1.73335579762447	1.79008931594702	2.75786390377087	2.95144807157157	3.3318371797807	1.88411449444933	1.59105470876231	1.64877140223037	2.4154404098775
CGCGTTGGCCGATTCATTAATGCAGCTGGCACGACAGGTTTCCCGACTGGAAAGCGAATGTAAGTTAGCTCATTCATTAGGCACCCCAGGCTTTACACTTTATGCTTCCGGCTCGTATAATGTGTGGATGCAGTGTGCAAATAGAATGTT	no_proximal	znull	TTACGTATCTGAAATTTAGC	15	0.208002695714936	0.279701455616721	0	0.434036481113467	0.118994184992168	0	0	1.551784849158	0.775892424579
CGCGTTGGCCGATTCATTAATGCAGCTGGCACGACAGGTTTCCCGACTGGAAAGCGAATGTAAGTTAGCTCATTCATTAGGCACCCCAGGCTTTACACTTTATGCTTCCGGCTCGTATAATGTGTGGATGCAGTGTGCAAATAGAATGTT	no_proximal	znull	AACTCTAGAATACCCATTGC	4	2.84270350810413	2.46137280942715	1.88695951310639	4.25355751491197	3.45083136477287	3.47836522052183	0.663790475414316	1.72812403656232	1.52785249369547
CGCGTTGGCCGATTCATTAATGCAGCTGGCACGACAGGTTTCCCGACTGGAAAGCGAATGTAAGTTAGCTCATTCATTAGGCACCCCAGGCTTTACACTTTATGCTTCCGGCTCGTATAATGTGTGGATGCAGTGTGCAAATAGAATGTT	no_proximal	znull	TACATGATGACAGCAGCACA	15	5.54673855239831	3.9158203786341	7.1123858570933	6.68416180914739	6.54468017456923	7.10166232523208	1.28226448568015	1.7069633340738	2.13574615271705
CGCGTTGGCCGATTCATTAATGCAGCTGGCACGACAGGTTTCCCGACTGGAAAGCGAATGTAAGTTAGCTCATTCATTAGGCACCCCAGGCTTTACACTTTATGCTTCCGGCTCGTATAATGTGTGGATGCAGTGTGCAAATAGAATGTT	no_proximal	znull	AGACCTCGGTTGCTACCATA	3	0.0693342319049788	0.167820873370033	0.145150731777414	0	0.237988369984336	0.289863768376819	2.09349303784515	0	2.09349303784515
CGCGTTGGCCGATTCATTAATGCAGCTGGCACGACAGGTTTCCCGACTGGAAAGCGAATGTAAGTTAGCTCATTCATTAGGCACCCCAGGCTTTACACTTTATGCTTCCGGCTCGTATAATGTGTGGATGCAGTGTGCAAATAGAATGTT	no_proximal	znull	TGTCGTGATAAATTGTTGTA	8	1.87202426143443	0.615343202356787	1.16120585421931	1.47572403578579	0.594970924960839	1.88411449444933	0.6202942334356	2.39821294869873	1.81940070778496
CGCGTTGGCCGATTCATTAATGCAGCTGGCACGACAGGTTTCCCGACTGGAAAGCGAATGTAAGTTAGCTCATTCATTAGGCACCCCAGGCTTTACACTTTATGCTTCCGGCTCGTATAATGTGTGGATGCAGTGTGCAAATAGAATGTT	no_proximal	znull	TCTTCATACGGTCATATTTT	11	2.70403504429417	2.51731310055049	3.91906975799018	2.43060429423541	2.14189532985902	1.88411449444933	1.4493413338928	0.965555017253866	1.93211884251973
CGCGTTGGCCGATTCATTAATGCAGCTGGCACGACAGGTTTCCCGACTGGAAAGCGAATGTAAGTTAGCTCATTCATTAGGCACCCCAGGCTTTACACTTTATGCTTCCGGCTCGTATAATGTGTGGATGCAGTGTGCAAATAGAATGTT	no_proximal	znull	CGATCATACCTCTGTCATGG	4	1.52535310190953	1.06286553134354	1.30635658599673	1.04168755467232	0.594970924960839	0.434795652565229	0.856428970027561	0.980074641573474	1.3464662908143
CGCGTTGGCCGATTCATTAATGCAGCTGGCACGACAGGTTTCCCGACTGGAAAGCGAATGTAAGTTAGCTCATTCATTAGGCACCCCAGGCTTTACACTTTATGCTTCCGGCTCGTATAATGTGTGGATGCAGTGTGCAAATAGAATGTT	no_proximal	znull	TCAGATAGGACCAATTTTAA	8	1.94135849333941	1.51038786033029	2.61271317199346	2.25698970179003	1.90390695987468	3.18850145214501	1.34581695290045	1.49431133622622	2.09297262101356
CGCGTTGGCCGATTCATTAATGCAGCTGGCACGACAGGTTTCCCGACTGGAAAGCGAATGTAAGTTAGCTCATTCATTAGGCACCCCAGGCTTTACACTTTATGCTTCCGGCTCGTATAATGTGTGGATGCAGTGTGCAAATAGAATGTT	no_proximal	znull	CAATCATATTATGTGCTGAA	5	2.01069272524439	2.74107426504387	2.61271317199346	3.38548455268504	3.56982554976503	3.62329710471024	1.29940947176596	1.23509406361555	1.91695650357373
CGCGTTGGCCGATTCATTAATGCAGCTGGCACGACAGGTTTCCCGACTGGAAAGCGAATGTAAGTTAGCTCATTCATTAGGCACCCCAGGCTTTACACTTTATGCTTCCGGCTCGTATAATGTGTGGATGCAGTGTGCAAATAGAATGTT	no_proximal	znull	CGAATATCGTCACTTCTGTA	9	1.04001347857468	1.11880582246689	1.30635658599673	1.73614592445387	0.594970924960839	1.73918261026092	1.25609582270709	1.551784849158	2.03198824728609
CGCGTTGGCCGATTCATTAATGCAGCTGGCACGACAGGTTTCCCGACTGGAAAGCGAATGTAAGTTAGCTCATTCATTAGGCACCCCAGGCTTTACACTTTATGCTTCCGGCTCGTATAATGTGTGGATGCAGTGTGCAAATAGAATGTT	no_proximal	znull	ATGAACCTCTACCACGGGCT	8	0.624008087144809	0.950984949096852	0.145150731777414	1.12849485089501	1.07094766492951	0.579727536753639	0.23261033753835	1.18665900229729	0.825939838686997
CGCGTTGGCCGATTCATTAATGCAGCTGGCACGACAGGTTTCCCGACTGGAAAGCGAATGTAAGTTAGCTCATTCATTAGGCACCCCAGGCTTTACACTTTATGCTTCCGGCTCGTATAATGTGTGGATGCAGTGTGCAAATAGAATGTT	no_proximal	znull	TAATAGCACGCAAAAATATA	8	1.38668463809958	0.839104366850164	1.16120585421931	1.82295322067656	2.02290114486685	1.59425072607251	0.83739721513806	2.1724987888212	1.92364660954866
CGCGTTGGCCGATTCATTAATGCAGCTGGCACGACAGGTTTCCCGACTGGAAAGCGAATGTAAGTTAGCTCATTCATTAGGCACCCCAGGCTTTACACTTTATGCTTCCGGCTCGTATAATGTGTGGATGCAGTGTGCAAATAGAATGTT	no_proximal	znull	CCGCTATAAACGATAATGGA	8	3.18937466762903	3.18859659403062	3.77391902621277	3.29867725646235	4.40278484471021	3.91316087308706	1.18327867356465	1.034523232772	1.70054028995065
CGCGTTGGCCGATTCATTAATGCAGCTGGCACGACAGGTTTCCCGACTGGAAAGCGAATGTAAGTTAGCTCATTCATTAGGCACCCCAGGCTTTACACTTTATGCTTCCGGCTCGTATAATGTGTGGATGCAGTGTGCAAATAGAATGTT	no_proximal	znull	AATTACCCTCCTGAGTATAC	3	5.13073316096843	6.20937231469121	9.28964683375451	7.20500558648355	8.80556968942042	8.9857768196814	1.81058857327148	1.16034362594697	2.39076038624497
CGCGTTGGCCGATTCATTAATGCAGCTGGCACGACAGGTTTCCCGACTGGAAAGCGAATGTAAGTTAGCTCATTCATTAGGCACCCCAGGCTTTACACTTTATGCTTCCGGCTCGTATAATGTGTGGATGCAGTGTGCAAATAGAATGTT	no_proximal	znull	CAAGGTCTGAAAAAACCAGC	7	4.50672507382362	4.19552183425082	4.64482341687726	4.94801588469352	4.64077321469454	3.76822898889865	1.03064272632377	1.17935648536008	1.62032096900381
CGCGTTGGCCGATTCATTAATGCAGCTGGCACGACAGGTTTCCCGACTGGAAAGCGAATGTAAGTTAGCTCATTCATTAGGCACCCCAGGCTTTACACTTTATGCTTCCGGCTCGTATAATGTGTGGATGCAGTGTGCAAATAGAATGTT	no_proximal	znull	CGCTGTAAGTCTTATGGATT	3	0.346671159524894	0.167820873370033	0.145150731777414	0.0868072962226934	0.356982554976503	0.434795652565229	0.41869860756903	0.517261616386	0.67732941576203
CGCGTTGGCCGATTCATTAATGCAGCTGGCACGACAGGTTTCCCGACTGGAAAGCGAATGTAAGTTAGCTCATTCATTAGGCACCCCAGGCTTTACACTTTATGCTTCCGGCTCGTATAATGTGTGGATGCAGTGTGCAAATAGAATGTT	no_proximal	znull	AAATCAGGTCAACGTAGCCC	7	0.416005391429873	0.447522328986754	0.290301463554828	0.434036481113467	1.07094766492951	0.434795652565229	0.69783101261505	0.96986553072375	1.18276377797692
CGCGTTGGCCGATTCATTAATGCAGCTGGCACGACAGGTTTCCCGACTGGAAAGCGAATGTAAGTTAGCTCATTCATTAGGCACCCCAGGCTTTACACTTTATGCTTCCGGCTCGTATAATGTGTGGATGCAGTGTGCAAATAGAATGTT	no_proximal	znull	ACACTATACTATCTAAGTCA	7	2.08002695714936	2.74107426504387	1.59665804955156	2.43060429423541	2.61787206982769	2.46384203120297	0.767614113876555	0.886734199518857	1.21098121363598
CGCGTTGGCCGATTCATTAATGCAGCTGGCACGACAGGTTTCCCGACTGGAAAGCGAATGTAAGTTAGCTCATTCATTAGGCACCCCAGGCTTTACACTTTATGCTTCCGGCTCGTATAATGTGTGGATGCAGTGTGCAAATAGAATGTT	no_proximal	znull	AATGACAAAGACTTCAATAA	9	3.258708899534	3.35641746740066	5.51572780754174	6.25012532803392	6.42568598957706	5.9422072517248	1.69261139230033	1.8621418189896	2.62368230179513
CGCGTTGGCCGATTCATTAATGCAGCTGGCACGACAGGTTTCCCGACTGGAAAGCGAATGTAAGTTAGCTCATTCATTAGGCACCCCAGGCTTTACACTTTATGCTTCCGGCTCGTATAATGTGTGGATGCAGTGTGCAAATAGAATGTT	no_proximal	znull	CTAATTTTGGGGCTTATGAG	8	6.30941510335307	4.81086503660761	4.64482341687726	5.98970343936584	4.64077321469454	6.37700290429003	0.736173375945547	1.24503668130119	1.35869171659614
CGCGTTGGCCGATTCATTAATGCAGCTGGCACGACAGGTTTCCCGACTGGAAAGCGAATGTAAGTTAGCTCATTCATTAGGCACCCCAGGCTTTACACTTTATGCTTCCGGCTCGTATAATGTGTGGATGCAGTGTGCAAATAGAATGTT	no_proximal	znull	CCTAGATTGCAATAGAATTC	6	0.485339623334852	0.727223784603475	0.290301463554828	0.868072962226934	0.594970924960839	0.579727536753639	0.598140867955757	1.19368065319846	1.19498119455499
CGCGTTGGCCGATTCATTAATGCAGCTGGCACGACAGGTTTCCCGACTGGAAAGCGAATGTAAGTTAGCTCATTCATTAGGCACCCCAGGCTTTACACTTTATGCTTCCGGCTCGTATAATGTGTGGATGCAGTGTGCAAATAGAATGTT	no_proximal	znull	AGTAGATCGCAACCAGTACA	8	0.416005391429873	0.671283493480131	0.725753658887071	0.694458369781547	0.475976739968671	0.14493188418841	1.74457753153763	1.034523232772	2.26183914792363
CGCGTTGGCCGATTCATTAATGCAGCTGGCACGACAGGTTTCCCGACTGGAAAGCGAATGTAAGTTAGCTCATTCATTAGGCACCCCAGGCTTTACACTTTATGCTTCCGGCTCGTATAATGTGTGGATGCAGTGTGCAAATAGAATGTT	no_proximal	znull	TGGTTCCATGACTTAGTGTC	4	1.73335579762447	1.51038786033029	3.0481653673257	3.12506266401696	1.66591858989035	3.91316087308706	1.75853415178993	2.069046465544	2.79305738456193
CGCGTTGGCCGATTCATTAATGCAGCTGGCACGACAGGTTTCCCGACTGGAAAGCGAATGTAAGTTAGCTCATTCATTAGGCACCCCAGGCTTTACACTTTATGCTTCCGGCTCGTATAATGTGTGGATGCAGTGTGCAAATAGAATGTT	no_proximal	znull	AACCATCCCCCATAGAGAAT	20	0.624008087144809	0.447522328986754	1.45150731777414	0.434036481113467	0.594970924960839	0.289863768376819	2.3261033753835	0.96986553072375	2.81103614074538
CGCGTTGGCCGATTCATTAATGCAGCTGGCACGACAGGTTTCCCGACTGGAAAGCGAATGTAAGTTAGCTCATTCATTAGGCACCCCAGGCTTTACACTTTATGCTTCCGGCTCGTATAATGTGTGGATGCAGTGTGCAAATAGAATGTT	no_proximal	znull	CTGACTTGAACACGGTACTA	4	1.17868194238464	1.17474611359023	1.59665804955156	1.12849485089501	1.42793021990601	1.59425072607251	1.3546131421351	0.960628716145428	1.83492750020781
CGCGTTGGCCGATTCATTAATGCAGCTGGCACGACAGGTTTCCCGACTGGAAAGCGAATGTAAGTTAGCTCATTCATTAGGCACCCCAGGCTTTACACTTTATGCTTCCGGCTCGTATAATGTGTGGATGCAGTGTGCAAATAGAATGTT	no_proximal	znull	CGTCGGTGATATGTAACCGC	12	3.39737736334396	2.68513397392052	4.64482341687726	3.21186996023965	3.80781391974937	4.78275217821752	1.36717912675602	1.19616748789262	1.96526287070233
[truncated: 1,158 more rows]
