# Supplementary material for: Multiplexed characterization of rationally designed promoter architectures deconstructs combinatorial logic for IPTG-inducible systems
Source: Nat Commun. 2021 Jan 12;12:325. doi: 10.1038/s41467-020-20094-3 (PMC7804116; doi:10.1038/s41467-020-20094-3)
Supplement: Supplementary file 4 — Source Data [file 41467_2020_20094_MOESM4_ESM.zip › source_data/Figure1D.txt]

variant RNA_exp_1 RNA_exp_2 RNA_exp_1_IPTG RNA_exp_2_IPTG RNA_exp_12 RNA_exp_12_IPTG DNA_sum num_barcodes bc_cv name
AGCTGGCACAAGAATTGGCCCTACCAATTCTTGACAGGTTTCCCGACTGGAAAGCGAATGTAAGTTAGCTCATTCATTAGGCACCCCAGGCTTTACACTTTATGCTTCCGGCTCGTATAATGTGTGGCACAATTGGCAGTGCCACTTTTA 1.34842892175616 1.47285946836382 1.16747624317124 1.28711526900995 1.41064419505999 1.22729575609059 565.161517782304 106 0.363377757937864 LldR_distal_24_ind_proximal
AGCTGGCACGACAGGTTTCCCGAAGAATTGGCCCTACCAATTCTTACTGGAAAGCGAATGTAAGTTAGCTCATTCATTAGGCACCCCAGGCTTTACACTTTATGCTTCCGGCTCGTATAATGTGTGGCACAATTGGCAGTGCCACTTTTA 1.37864175662973 1.52414491545798 1.34293552971202 1.38358987389639 1.45139333604386 1.3632627018042 349.281189286146 67 0.619963710613134 LldR_distal_11_ind_proximal
AGCTGGAAGAAACCAATTGTCCATATTGGCACGACAGGTTTCCCGACTGGAAAGCGAATGTAAGTTAGCTCATTCATTAGGCACCCCAGGCTTTACACTTTATGCTTCCGGCTCGTATAATGTGTGGATGCAGTGTGCAAATAGAATGTT 1.2747820691871 1.43928431802516 1.16709515632582 1.32686429853799 1.35703319360613 1.24697972743191 351.53216456466 68 0.745794390381004 AraC_distal_28_ind_nullproximal
AGCTGGCACGACAAAATGTTCAAAATGACGCATGAAGGTTTCCCGACTGGAAAGCGAATGTAAGTTAGCTCATTCATTAGGCACCCCAGGCTTTACACTTTATGCTTCCGGCTCGTATAATGTGTGGATGCAGTGTGCAAATAGAATGTT 1.42289903648964 1.61735322306608 1.32702544203106 1.36079486251023 1.52012612977786 1.34391015227065 198.352924684977 47 0.348038249914338 GlpR_distal_21_ind_nullproximal
AGCTGGCACGACAGGTTTCCCGACGGGCAGTGAGCGCAACGCAATTATGGAAAGCGAATGTAAGTTAGCTCATTCATTAGGCACCCCAGGCTTTACACTTTATGCTTCCGGCTCGTATAATGTGTGGGAATTGTGAGCGGATAACAATTT 0.314727464125995 0.379072785658907 1.03083678431104 1.11724188504277 0.346900124892451 1.0740393346769 379.436088188821 67 0.757536666335023 LacI_distal_9_ind_proximal
AGCTGGCACGACAGGTTTCCCGTTGAGGAAAACGATTGGCTGAAGACTGGAAAGCGAATGTAAGTTAGCTCATTCATTAGGCACCCCAGGCTTTACACTTTATGCTTCCGGCTCGTATAATGTGTGGATGCAGTGTGCAAATAGAATGTT 1.19923551797549 1.27645839020137 1.06576387717678 1.04504990930953 1.23784695408843 1.05540689324315 566.7704074377 115 0.906061387298596 PurR_distal_12_ind_nullproximal
AGCGGGCTGGACAAAGAACCAGTCGTTGGCACGACAGGTTTCCCGACTGGAAAGCGAATGTAAGTTAGCTCATTCATTAGGCACCCCAGGCTTTACACTTTATGCTTCCGGCTCGTATAATGTGTGGTTTAAGCAAACGGTGATTTTGAA 0.800540994158178 0.90916884105323 0.685028098957765 0.732901963818283 0.854854917605704 0.708965031388024 380.833024166107 76 0.539342107862183 PurR_nulldistal_30_ind_proximal
AGAAGAAACCAATTGTCCATATTGGCTGGCACGACAGGTTTCCCGACTGGAAAGCGAATGTAAGTTAGCTCATTCATTAGGCACCCCAGGCTTTACACTTTATGCTTCCGGCTCGTATAATGTGTGGCCATAGCATTTTTATCCATAAGA 1.04303653126057 1.07170141144974 1.03495791826379 0.969537831266279 1.05736897135516 1.00224787476504 280.142253288094 51 0.312993423708308 AraC_distal_32_ind_proximal
AGCTTCTTGTGTAAACGATTCCACTAAGGCACGACAGGTTTCCCGACTGGAAAGCGAATGTAAGTTAGCTCATTCATTAGGCACCCCAGGCTTTACACTTTATGCTTCCGGCTCGTATAATGTGTGGATGCAGTGTGCAAATAGAATGTT 1.3806871107963 1.57313315799692 1.21904603755094 1.28234688369146 1.47691013439661 1.2506964606212 376.83920467078 67 0.366983141356176 GalR_distal_29_ind_nullproximal
AGCTGGCACGACAGGTTTCCCGACTGGAAAAGAATTGGCCCTACCAATTCTTAGCGAATGTAAGTTAGCTCATTCATTAGGCACCCCAGGCTTTACACTTTATGCTTCCGGCTCGTATAATGTGTGGCACAATTGGCAGTGCCACTTTTA 1.23426383542548 1.4142589432141 1.18285000229404 1.21887897371272 1.32426138931979 1.20086448800338 261.172987467689 51 0.501505276805672 LldR_distal_4_ind_proximal
AGCTGGCACGACAGGTTTGAAGAAACCAATTGTCCATATTGCCCGACTGGAAAGCGAATGTAAGTTAGCTCATTCATTAGGCACCCCAGGCTTTACACTTTATGCTTCCGGCTCGTATAATGTGTGGCCATAGCATTTTTATCCATAAGA 0.901869719908369 1.06566975788132 0.785941700918717 0.877647855538149 0.983769738894842 0.831794778228433 307.22438716138 58 0.567342026614324 AraC_distal_15_ind_proximal
AGCTGGCACGACAGGTAAGAATTGGCCCTACCAATTCTTTTCCCGACTGGAAAGCGAATGTAAGTTAGCTCATTCATTAGGCACCCCAGGCTTTACACTTTATGCTTCCGGCTCGTATAATGTGTGGCACAATTGGCAGTGCCACTTTTA 1.2302173053249 1.41377226369785 1.11784353682431 1.13807266433222 1.32199478451138 1.12795810057827 572.546399130583 106 0.371830484036893 LldR_distal_17_ind_proximal
AGCTGGCACAAGAATTGGCCCTACCAATTCTTGACAGGTTTCCCGACTGGAAAGCGAATGTAAGTTAGCTCATTCATTAGGCACCCCAGGCTTTACACTTTATGCTTCCGGCTCGTATAATGTGTGGATGCAGTGTGCAAATAGAATGTT 1.35259169352569 1.42039986451065 1.21252415225285 1.2278696833891 1.38649577901817 1.22019691782098 213.952379097201 50 0.604848959497811 LldR_distal_24_ind_nullproximal
AGCTGGGGGCAGTGAGCGCAACGCAATTACACGACAGGTTTCCCGACTGGAAAGCGAATGTAAGTTAGCTCATTCATTAGGCACCCCAGGCTTTACACTTTATGCTTCCGGCTCGTATAATGTGTGGGAATTGTGAGCGGATAACAATTT 0.548611021379974 0.558565101661987 1.06705359057296 1.04732314119468 0.553588061520981 1.05718836588382 354.760180061038 70 1.60656890935728 LacI_distal_27_ind_proximal
AGCTGGCACGACAGGTTTCCCGACTGGAAAGCGAAGAAACCAATTGTCCATATTGGAATGTAAGTTAGCTCATTCATTAGGCACCCCAGGCTTTACACTTTATGCTTCCGGCTCGTATAATGTGTGGCCATAGCATTTTTATCCATAAGA 1.12018610595178 1.24285961836395 1.08598670431346 1.02971312877056 1.18152286215786 1.05784991654201 313.780430635596 55 0.435585948949447 AraC_distal_1_ind_proximal
AGCTGGCACGACAGGTTTCCCGGTTGAGGAAAACGATTGGCTGAAACTGGAAAGCGAATGTAAGTTAGCTCATTCATTAGGCACCCCAGGCTTTACACTTTATGCTTCCGGCTCGTATAATGTGTGGATGCAGTGTGCAAATAGAATGTT 1.20044531169319 1.27208762175128 1.05535012752034 1.01403900609869 1.23626646672224 1.03469456680951 531.797534760827 121 0.697415683327626 PurR_distal_11_ind_nullproximal
AGCTGGCACGTCTTGTGTAAACGATTCCACTAAACAGGTTTCCCGACTGGAAAGCGAATGTAAGTTAGCTCATTCATTAGGCACCCCAGGCTTTACACTTTATGCTTCCGGCTCGTATAATGTGTGGATGCAGTGTGCAAATAGAATGTT 1.2452581601329 1.4111121791365 1.24341634938232 1.27908238674381 1.3281851696347 1.26124936806307 527.867512060611 105 0.570551968955543 GalR_distal_23_ind_nullproximal
AGCTGGCACGGAAGAAACCAATTGTCCATATTGACAGGTTTCCCGACTGGAAAGCGAATGTAAGTTAGCTCATTCATTAGGCACCCCAGGCTTTACACTTTATGCTTCCGGCTCGTATAATGTGTGGATGCAGTGTGCAAATAGAATGTT 1.30547384912476 1.422259449277 1.16033353322639 1.14521664714526 1.36386664920088 1.15277509018582 343.911714565505 64 0.411832419726867 AraC_distal_23_ind_nullproximal
AGCTGGCACGACAGGTTTCCCGACTGGGGCTGGACAAAGAACCAGTCGTGAAAGCGAATGTAAGTTAGCTCATTCATTAGGCACCCCAGGCTTTACACTTTATGCTTCCGGCTCGTATAATGTGTGGGAATTGTGAGCGGATAACAATTT 0.516378962370358 0.581301962908646 1.11467136669326 1.14204392722802 0.548840462639502 1.12835764696064 357.350748068687 55 0.501974941236361 LacI_nulldistal_7_ind_proximal
AGCTGGCACGACAGGTTTCCCGACTGGAAAGCGGGGCTGGACAAAGAACCAGTCGTAATGTAAGTTAGCTCATTCATTAGGCACCCCAGGCTTTACACTTTATGCTTCCGGCTCGTATAATGTGTGGGAATTGTGAGCGGATAACAATTT 1.10846036845966 1.2054866965916 2.04068709299489 2.06942181847366 1.15697353252563 2.05505445573427 361.008925817274 60 0.395867965558231 LacI_nulldistal_0_ind_proximal
AAAAATGTTCAAAATGACGCATGAGCTGGCACGACAGGTTTCCCGACTGGAAAGCGAATGTAAGTTAGCTCATTCATTAGGCACCCCAGGCTTTACACTTTATGCTTCCGGCTCGTATAATGTGTGGAAATGGTAAAAAACGAACTTCAG 1.37256308927246 1.55988624134629 1.33751111192162 1.30463812134926 1.46622466530938 1.32107461663544 237.25974073726 61 0.431245577270617 GlpR_distal_32_ind_proximal
AGCTGGCACGGGGCAGTGAGCGCAACGCAATTAACAGGTTTCCCGACTGGAAAGCGAATGTAAGTTAGCTCATTCATTAGGCACCCCAGGCTTTACACTTTATGCTTCCGGCTCGTATAATGTGTGGGAATTGTGAGCGGATAACAATTT 0.450470955128842 0.44406294140174 1.14653873826303 1.0856689814923 0.447266948265291 1.11610385987766 413.958326242314 90 0.675228426977229 LacI_distal_23_ind_proximal
AGCTGGGCAGTGAGCGCAACGCAATTAGGCACGACAGGTTTCCCGACTGGAAAGCGAATGTAAGTTAGCTCATTCATTAGGCACCCCAGGCTTTACACTTTATGCTTCCGGCTCGTATAATGTGTGGATGCAGTGTGCAAATAGAATGTT 1.24729963347245 1.37202101654685 1.13791041359391 1.11489626638284 1.30966032500965 1.12640333998838 329.200226380865 69 0.358412871256068 LacI_distal_29_ind_nullproximal
AGCTGGCACGACAGGTTTCCCGACTGGAAGAATTGGCCCTACCAATTCTTAAAGCGAATGTAAGTTAGCTCATTCATTAGGCACCCCAGGCTTTACACTTTATGCTTCCGGCTCGTATAATGTGTGGCACAATTGGCAGTGCCACTTTTA 1.43731521468758 1.55077588631719 1.30188015941523 1.34539075680258 1.49404555050239 1.32363545810891 517.141193640111 90 0.627231358914115 LldR_distal_6_ind_proximal
AGCTGGCACGACAGGGGGCTGGACAAAGAACCAGTCGTTTTCCCGACTGGAAAGCGAATGTAAGTTAGCTCATTCATTAGGCACCCCAGGCTTTACACTTTATGCTTCCGGCTCGTATAATGTGTGGCACAATTGGCAGTGCCACTTTTA 1.25345300011648 1.41082148955089 1.19626109244747 1.24814759024278 1.33213724483369 1.22220434134513 449.904990460251 94 0.499089149344025 LldR_nulldistal_18_ind_proximal
AGCTGGCACGACAGGTTTCCCGACTGGAAAGCGTTGAGGAAAACGATTGGCTGAAGAATGTAAGTTAGCTCATTCATTAGGCACCCCAGGCTTTACACTTTATGCTTCCGGCTCGTATAATGTGTGGATGCAGTGTGCAAATAGAATGTT 1.26682702072906 1.45275829372154 1.08923835776805 1.06034755322543 1.3597926572253 1.07479295549674 316.519918446242 70 0.357676371408498 PurR_distal_1_ind_nullproximal
AGCTGGCACGAAGAATTGGCCCTACCAATTCTTACAGGTTTCCCGACTGGAAAGCGAATGTAAGTTAGCTCATTCATTAGGCACCCCAGGCTTTACACTTTATGCTTCCGGCTCGTATAATGTGTGGCACAATTGGCAGTGCCACTTTTA 1.27737348045872 1.31221246066578 1.16367162383151 1.07895303881521 1.29479297056225 1.12131233132336 418.881849934767 84 0.522958070700746 LldR_distal_23_ind_proximal
AGCTGGCACGACAGGGCTGGACAAAGAACCAGTCGTGGTTTCCCGACTGGAAAGCGAATGTAAGTTAGCTCATTCATTAGGCACCCCAGGCTTTACACTTTATGCTTCCGGCTCGTATAATGTGTGGTACCGGTGGTAGCGGTTACATTG 0.691322379525371 0.74761600862518 0.673171036918655 0.633441250891233 0.719469194075275 0.653306143904944 554.414711837032 98 0.72650973152172 GalR_nulldistal_20_ind_proximal
AGCTGGCACGAGAAGAAACCAATTGTCCATATTGCAGGTTTCCCGACTGGAAAGCGAATGTAAGTTAGCTCATTCATTAGGCACCCCAGGCTTTACACTTTATGCTTCCGGCTCGTATAATGTGTGGATGCAGTGTGCAAATAGAATGTT 1.29216934904606 1.45865066462757 1.15728322835319 1.21455841766081 1.37541000683681 1.185920823007 516.252449338929 95 0.394781369670686 AraC_distal_22_ind_nullproximal
AGCTGGCACGACAGGTTTAAGAATTGGCCCTACCAATTCTTCCCGACTGGAAAGCGAATGTAAGTTAGCTCATTCATTAGGCACCCCAGGCTTTACACTTTATGCTTCCGGCTCGTATAATGTGTGGCACAATTGGCAGTGCCACTTTTA 1.36716281975307 1.34646895653461 1.24198134248934 1.19288445055502 1.35681588814384 1.21743289652218 371.069513334688 72 0.469857131893838 LldR_distal_15_ind_proximal
AAAGAATTGGCCCTACCAATTCTTGCTGGCACGACAGGTTTCCCGACTGGAAAGCGAATGTAAGTTAGCTCATTCATTAGGCACCCCAGGCTTTACACTTTATGCTTCCGGCTCGTATAATGTGTGGCACAATTGGCAGTGCCACTTTTA 1.25977486375999 1.38984399907385 1.16118621806856 1.19796258586601 1.32480943141692 1.17957440196729 488.510839458546 102 0.404050107795131 LldR_distal_32_ind_proximal
GGGCTGGACAAAGAACCAGTCGTAGCTGGCACGACAGGTTTCCCGACTGGAAAGCGAATGTAAGTTAGCTCATTCATTAGGCACCCCAGGCTTTACACTTTATGCTTCCGGCTCGTATAATGTGTGGTTTAAGCAAACGGTGATTTTGAA 0.851532238599093 0.963587014511228 0.72958483542899 0.861403752925779 0.90755962655516 0.795494294177384 408.560446878509 73 0.388621195598515 PurR_nulldistal_33_ind_proximal
AGCTGGCACGAGGGCAGTGAGCGCAACGCAATTACAGGTTTCCCGACTGGAAAGCGAATGTAAGTTAGCTCATTCATTAGGCACCCCAGGCTTTACACTTTATGCTTCCGGCTCGTATAATGTGTGGATGCAGTGTGCAAATAGAATGTT 1.43121866406936 1.5379213752227 1.23559217012289 1.24680886277725 1.48457001964603 1.24120051645007 376.991282228972 79 0.314336413042858 LacI_distal_22_ind_nullproximal
AGCTGGCACGACAGGTTTCCCGACTGGAAATCTTGTGTAAACGATTCCACTAAGCGAATGTAAGTTAGCTCATTCATTAGGCACCCCAGGCTTTACACTTTATGCTTCCGGCTCGTATAATGTGTGGATGCAGTGTGCAAATAGAATGTT 1.27751617841268 1.40533604845357 1.17742783806296 1.25280614649254 1.34142611343313 1.21511699227775 370.354875110066 60 0.424662925260957 GalR_distal_3_ind_nullproximal
AGCTGGCACGACAGGTTTCCCGACTGGAAAGCGGTTGAGGAAAACGATTGGCTGAAAATGTAAGTTAGCTCATTCATTAGGCACCCCAGGCTTTACACTTTATGCTTCCGGCTCGTATAATGTGTGGTTTAAGCAAACGGTGATTTTGAA 0.807001671938856 0.896157994149371 0.688364880240931 0.697531633864289 0.851579833044114 0.69294825705261 384.457335602741 73 0.36558626740747 PurR_distal_0_ind_proximal
AGCTGGCACGACAGGTTTCCCGACTGGAAAGGGGCTGGACAAAGAACCAGTCGTCGAATGTAAGTTAGCTCATTCATTAGGCACCCCAGGCTTTACACTTTATGCTTCCGGCTCGTATAATGTGTGGCACAATTGGCAGTGCCACTTTTA 1.32061871077857 1.41115535980019 1.24070864795383 1.20155301521723 1.36588703528938 1.22113083158553 537.400213604348 119 0.545992640101964 LldR_nulldistal_2_ind_proximal
AGCTTCTTGTGTAAACGATTCCACTAAGGCACGACAGGTTTCCCGACTGGAAAGCGAATGTAAGTTAGCTCATTCATTAGGCACCCCAGGCTTTACACTTTATGCTTCCGGCTCGTATAATGTGTGGTACCGGTGGTAGCGGTTACATTG 0.612675722644592 0.618562418208561 0.460565209042312 0.475958698422872 0.615619070426577 0.468261953732592 260.359892908803 57 0.586041592687768 GalR_distal_29_ind_proximal
CGCGTTGGCCGATTCATTAATGCAGCTGGCACGACAGGTTTCCCGACTGGAAAGCGAATGTAAGTTAGCTCATTCATTAGGCACCCCAGGCTTTACACTTTATGCTTCCGGCTCGTATAATGTGTGGATGCAGTGTGCAAATAGAATGTT 1.31866926835677 1.45948079228773 1.18475051403198 1.21227558273007 1.38907503032225 1.19851304838103 1564.53878016316 331 0.437829697252794 PurR_nodistal_0_ind_nullproximal
CGCGTTGGCCGATTCATTAATGCAGCTGGCACGACAGGTTTCCCGACTGGAAAGCGAATGTAAGTTAGCTCATTCATTAGGCACCCCAGGCTTTACACTTTATGCTTCCGGCTCGTATAATGTGTGGATGCAGTGTGCAAATAGAATGTT 1.31866926835677 1.45948079228773 1.18475051403198 1.21227558273007 1.38907503032225 1.19851304838103 1564.53878016316 331 0.437829697252794 LacI_nodistal_0_ind_nullproximal
CGCGTTGGCCGATTCATTAATGCAGCTGGCACGACAGGTTTCCCGACTGGAAAGCGAATGTAAGTTAGCTCATTCATTAGGCACCCCAGGCTTTACACTTTATGCTTCCGGCTCGTATAATGTGTGGATGCAGTGTGCAAATAGAATGTT 1.31866926835677 1.45948079228773 1.18475051403198 1.21227558273007 1.38907503032225 1.19851304838103 1564.53878016316 331 0.437829697252794 AraC_nodistal_0_ind_nullproximal
CGCGTTGGCCGATTCATTAATGCAGCTGGCACGACAGGTTTCCCGACTGGAAAGCGAATGTAAGTTAGCTCATTCATTAGGCACCCCAGGCTTTACACTTTATGCTTCCGGCTCGTATAATGTGTGGATGCAGTGTGCAAATAGAATGTT 1.31866926835677 1.45948079228773 1.18475051403198 1.21227558273007 1.38907503032225 1.19851304838103 1564.53878016316 331 0.437829697252794 GlpR_nodistal_0_ind_nullproximal
CGCGTTGGCCGATTCATTAATGCAGCTGGCACGACAGGTTTCCCGACTGGAAAGCGAATGTAAGTTAGCTCATTCATTAGGCACCCCAGGCTTTACACTTTATGCTTCCGGCTCGTATAATGTGTGGATGCAGTGTGCAAATAGAATGTT 1.31866926835677 1.45948079228773 1.18475051403198 1.21227558273007 1.38907503032225 1.19851304838103 1564.53878016316 331 0.437829697252794 GalR_nodistal_0_ind_nullproximal
CGCGTTGGCCGATTCATTAATGCAGCTGGCACGACAGGTTTCCCGACTGGAAAGCGAATGTAAGTTAGCTCATTCATTAGGCACCCCAGGCTTTACACTTTATGCTTCCGGCTCGTATAATGTGTGGATGCAGTGTGCAAATAGAATGTT 1.31866926835677 1.45948079228773 1.18475051403198 1.21227558273007 1.38907503032225 1.19851304838103 1564.53878016316 331 0.437829697252794 LldR_nodistal_0_ind_nullproximal
AGCTGGCACGACAGGTTTCCAAAATGTTCAAAATGACGCATGACGACTGGAAAGCGAATGTAAGTTAGCTCATTCATTAGGCACCCCAGGCTTTACACTTTATGCTTCCGGCTCGTATAATGTGTGGATGCAGTGTGCAAATAGAATGTT 1.42546463898401 1.55980181964122 1.18034719968346 1.0900399784148 1.49263322931261 1.13519358904913 345.334645197155 62 0.345624572422866 GlpR_distal_13_ind_nullproximal
AGCTGGCACGATCTTGTGTAAACGATTCCACTAACAGGTTTCCCGACTGGAAAGCGAATGTAAGTTAGCTCATTCATTAGGCACCCCAGGCTTTACACTTTATGCTTCCGGCTCGTATAATGTGTGGATGCAGTGTGCAAATAGAATGTT 1.07264977963425 1.16256165789454 0.922522537134173 1.01825317604077 1.11760571876439 0.970387856587471 340.855486078493 75 0.69932178455425 GalR_distal_22_ind_nullproximal
AGCTGGCACGACAGAAGAATTGGCCCTACCAATTCTTGTTTCCCGACTGGAAAGCGAATGTAAGTTAGCTCATTCATTAGGCACCCCAGGCTTTACACTTTATGCTTCCGGCTCGTATAATGTGTGGATGCAGTGTGCAAATAGAATGTT 1.34406967503039 1.4108109578528 1.20577986294137 1.23814016292782 1.37744031644159 1.2219600129346 650.250515180899 109 0.423897735712692 LldR_distal_19_ind_nullproximal
AGCTGGCACGACAGGTTTCCCGACTGGAAGGGCAGTGAGCGCAACGCAATTAAGCGAATGTAAGTTAGCTCATTCATTAGGCACCCCAGGCTTTACACTTTATGCTTCCGGCTCGTATAATGTGTGGGAATTGTGAGCGGATAACAATTT 0.417048744404354 0.476528329296625 1.12337077975859 1.06450320702038 0.446788536850489 1.09393699338949 328.138169230321 74 2.00074746369606 LacI_distal_4_ind_proximal
AGCTGGCACGACAGGTTTCCCGACTGGAAAGGGCTGGACAAAGAACCAGTCGTGCGAATGTAAGTTAGCTCATTCATTAGGCACCCCAGGCTTTACACTTTATGCTTCCGGCTCGTATAATGTGTGGCACAATTGGCAGTGCCACTTTTA 1.34022307860507 1.42961592772074 1.2866836248668 1.26542015454973 1.3849195031629 1.27605188970826 360.974266278122 88 0.597538859573813 LldR_nulldistal_3_ind_proximal
AGCTGTTGAGGAAAACGATTGGCTGAAGGCACGACAGGTTTCCCGACTGGAAAGCGAATGTAAGTTAGCTCATTCATTAGGCACCCCAGGCTTTACACTTTATGCTTCCGGCTCGTATAATGTGTGGATGCAGTGTGCAAATAGAATGTT 1.36300026766396 1.51337998031091 1.29194307300368 1.29255905661218 1.43819012398744 1.29225106480793 459.383323013662 93 0.595647843361239 PurR_distal_29_ind_nullproximal
AGCTGGCACGACAGGTTTCCCGACTGGAAAGCGGGGCTGGACAAAGAACCAGTCGTAATGTAAGTTAGCTCATTCATTAGGCACCCCAGGCTTTACACTTTATGCTTCCGGCTCGTATAATGTGTGGCACAATTGGCAGTGCCACTTTTA 2.25028284389359 2.35623072410178 2.10184764242487 2.12364302913414 2.30325678399769 2.11274533577951 456.676923441371 97 0.330022409660836 LldR_nulldistal_0_ind_proximal
AGCTGGCACGACAGGTTTCCCGACTGGAGGGCTGGACAAAGAACCAGTCGTAAGCGAATGTAAGTTAGCTCATTCATTAGGCACCCCAGGCTTTACACTTTATGCTTCCGGCTCGTATAATGTGTGGCACAATTGGCAGTGCCACTTTTA 1.36603594941804 1.53806480018679 1.19579621821143 1.29857544241704 1.45205037480242 1.24718583031423 377.828006914225 76 0.448915793857457 LldR_nulldistal_5_ind_proximal
AGCTGGCACGAAAGAATTGGCCCTACCAATTCTTCAGGTTTCCCGACTGGAAAGCGAATGTAAGTTAGCTCATTCATTAGGCACCCCAGGCTTTACACTTTATGCTTCCGGCTCGTATAATGTGTGGCACAATTGGCAGTGCCACTTTTA 1.2273712782758 1.35906642028456 1.08214349782726 1.08928891261379 1.29321884928018 1.08571620522053 524.238501875185 87 0.397839913498335 LldR_distal_22_ind_proximal
AGCTGGCACGACAGGTGGGCTGGACAAAGAACCAGTCGTTTCCCGACTGGAAAGCGAATGTAAGTTAGCTCATTCATTAGGCACCCCAGGCTTTACACTTTATGCTTCCGGCTCGTATAATGTGTGGTTTAAGCAAACGGTGATTTTGAA 0.859449528351195 0.97845365298054 0.791738292972883 0.774777367145552 0.918951590665868 0.783257830059218 588.005613778199 121 0.481653300867268 PurR_nulldistal_17_ind_proximal
AGCTGGCACGACAGGTTTCCCGAGGGCAGTGAGCGCAACGCAATTACTGGAAAGCGAATGTAAGTTAGCTCATTCATTAGGCACCCCAGGCTTTACACTTTATGCTTCCGGCTCGTATAATGTGTGGATGCAGTGTGCAAATAGAATGTT 1.28526495647097 1.3120428078555 1.20560258307451 1.21681762389038 1.29865388216324 1.21121010348245 195.116289764614 48 0.392027134462934 LacI_distal_10_ind_nullproximal
AGCTGGCACGACAGGTGAAGAAACCAATTGTCCATATTGTTCCCGACTGGAAAGCGAATGTAAGTTAGCTCATTCATTAGGCACCCCAGGCTTTACACTTTATGCTTCCGGCTCGTATAATGTGTGGCCATAGCATTTTTATCCATAAGA 0.830593717113919 0.968056923673449 0.703577078329933 0.806992766884118 0.899325320393684 0.755284922607026 396.800400182625 75 0.525004695490098 AraC_distal_17_ind_proximal
AGCTGGCACGACAAAAATGTTCAAAATGACGCATGAGGTTTCCCGACTGGAAAGCGAATGTAAGTTAGCTCATTCATTAGGCACCCCAGGCTTTACACTTTATGCTTCCGGCTCGTATAATGTGTGGATGCAGTGTGCAAATAGAATGTT 1.28594575526453 1.36732123108466 1.17219959500875 1.20186187083477 1.32663349317459 1.18703073292176 430.085621167412 80 0.441469371056491 GlpR_distal_20_ind_nullproximal
AAGAATTGGCCCTACCAATTCTTAGCTGGCACGACAGGTTTCCCGACTGGAAAGCGAATGTAAGTTAGCTCATTCATTAGGCACCCCAGGCTTTACACTTTATGCTTCCGGCTCGTATAATGTGTGGCACAATTGGCAGTGCCACTTTTA 1.23815924552862 1.41595110761924 1.08911012818147 1.15499140458287 1.32705517657393 1.12205076638217 423.297151643914 77 0.463597276046736 LldR_distal_33_ind_proximal
AGCTGGCACGACAAGAATTGGCCCTACCAATTCTTAGGTTTCCCGACTGGAAAGCGAATGTAAGTTAGCTCATTCATTAGGCACCCCAGGCTTTACACTTTATGCTTCCGGCTCGTATAATGTGTGGATGCAGTGTGCAAATAGAATGTT 1.32328974318866 1.30420511616001 1.19377268817895 1.11953930247668 1.31374742967434 1.15665599532781 317.439401611383 60 0.825004843794595 LldR_distal_21_ind_nullproximal
AGCTGGCACGACAGGTTTCGTTGAGGAAAACGATTGGCTGAACCGACTGGAAAGCGAATGTAAGTTAGCTCATTCATTAGGCACCCCAGGCTTTACACTTTATGCTTCCGGCTCGTATAATGTGTGGTTTAAGCAAACGGTGATTTTGAA 0.92186793325092 0.956134237495512 0.762958311049085 0.784598942695 0.939001085373216 0.773778626872043 433.345138447746 89 0.677153537379333 PurR_distal_14_ind_proximal
AGCTGGCACGACAGGTTTCCCGACTGAAGAAACCAATTGTCCATATTGGGAAAGCGAATGTAAGTTAGCTCATTCATTAGGCACCCCAGGCTTTACACTTTATGCTTCCGGCTCGTATAATGTGTGGATGCAGTGTGCAAATAGAATGTT 1.3597722149764 1.51246669820164 1.27665812297929 1.2429713483488 1.43611945658902 1.25981473566405 406.684501941881 70 0.476587161465271 AraC_distal_8_ind_nullproximal
AGCTGGCACGACAGGTTGGGCTGGACAAAGAACCAGTCGTTCCCGACTGGAAAGCGAATGTAAGTTAGCTCATTCATTAGGCACCCCAGGCTTTACACTTTATGCTTCCGGCTCGTATAATGTGTGGTACCGGTGGTAGCGGTTACATTG 0.652320294401025 0.738485480314693 0.650626468549579 0.672890991832647 0.695402887357859 0.661758730191113 361.642392016406 76 0.528035063741337 GalR_nulldistal_16_ind_proximal
AGCTGGCACGACAGGTTTCCCTCTTGTGTAAACGATTCCACTAAGACTGGAAAGCGAATGTAAGTTAGCTCATTCATTAGGCACCCCAGGCTTTACACTTTATGCTTCCGGCTCGTATAATGTGTGGATGCAGTGTGCAAATAGAATGTT 1.14320788231388 1.20132247362202 1.08570746163359 1.05711670257639 1.17226517796795 1.07141208210499 566.760156098514 95 0.660977541956006 GalR_distal_12_ind_nullproximal
AGCTGGCACGACAGGTTTGGGCAGTGAGCGCAACGCAATTACCCGACTGGAAAGCGAATGTAAGTTAGCTCATTCATTAGGCACCCCAGGCTTTACACTTTATGCTTCCGGCTCGTATAATGTGTGGATGCAGTGTGCAAATAGAATGTT 1.35633777010108 1.49183046516442 1.32366229220675 1.3102581199016 1.42408411763275 1.31696020605417 417.877274068942 102 0.785677024006164 LacI_distal_15_ind_nullproximal
AGCTGGCACGACAGGTTGGGCAGTGAGCGCAACGCAATTATCCCGACTGGAAAGCGAATGTAAGTTAGCTCATTCATTAGGCACCCCAGGCTTTACACTTTATGCTTCCGGCTCGTATAATGTGTGGGAATTGTGAGCGGATAACAATTT 0.404928317968095 0.464896860159269 1.06685191724267 1.10883335565493 0.434912589063682 1.0878426364488 416.82778732478 92 0.744709972473129 LacI_distal_16_ind_proximal
AGCTGGCACGACAGGGCTGGACAAAGAACCAGTCGTGGTTTCCCGACTGGAAAGCGAATGTAAGTTAGCTCATTCATTAGGCACCCCAGGCTTTACACTTTATGCTTCCGGCTCGTATAATGTGTGGAAATGGTAAAAAACGAACTTCAG 1.28251213864204 1.39125538200372 1.20732343562876 1.21837716528334 1.33688376032288 1.21285030045605 221.831280107203 49 0.983172336942486 GlpR_nulldistal_20_ind_proximal
AGCTGGCACGACAGGTTTCCCGACTGGTTGAGGAAAACGATTGGCTGAAGAAAGCGAATGTAAGTTAGCTCATTCATTAGGCACCCCAGGCTTTACACTTTATGCTTCCGGCTCGTATAATGTGTGGTTTAAGCAAACGGTGATTTTGAA 0.964684509599377 1.05743988666252 0.889016327745218 0.869683805238605 1.01106219813095 0.879350066491911 477.428376612934 105 1.25257080597357 PurR_distal_7_ind_proximal
AGCTGGCACGACAGGTTCTTGTGTAAACGATTCCACTAATTCCCGACTGGAAAGCGAATGTAAGTTAGCTCATTCATTAGGCACCCCAGGCTTTACACTTTATGCTTCCGGCTCGTATAATGTGTGGTACCGGTGGTAGCGGTTACATTG 0.579819238288 0.629978326822352 0.46840887393308 0.522806652315511 0.604898782555176 0.495607763124296 376.405091436176 66 0.491116730358754 GalR_distal_17_ind_proximal
AGCTGGCACGACAGGTTTCCCGTCTTGTGTAAACGATTCCACTAAACTGGAAAGCGAATGTAAGTTAGCTCATTCATTAGGCACCCCAGGCTTTACACTTTATGCTTCCGGCTCGTATAATGTGTGGATGCAGTGTGCAAATAGAATGTT 1.26389481064939 1.43196718660531 1.22105025545753 1.27833884581209 1.34793099862735 1.24969455063481 368.062894474807 67 0.437577250119577 GalR_distal_11_ind_nullproximal
AGCTGGCACGACAGGGGCTGGACAAAGAACCAGTCGTGTTTCCCGACTGGAAAGCGAATGTAAGTTAGCTCATTCATTAGGCACCCCAGGCTTTACACTTTATGCTTCCGGCTCGTATAATGTGTGGTTTAAGCAAACGGTGATTTTGAA 0.885985862090802 0.902697909439871 0.771835224952095 0.793647204389531 0.894341885765337 0.782741214670813 400.214344395547 78 0.478539522933163 PurR_nulldistal_19_ind_proximal
AGCTGGCACGGGCAGTGAGCGCAACGCAATTAGACAGGTTTCCCGACTGGAAAGCGAATGTAAGTTAGCTCATTCATTAGGCACCCCAGGCTTTACACTTTATGCTTCCGGCTCGTATAATGTGTGGGAATTGTGAGCGGATAACAATTT 0.394056218682412 0.437165819839886 1.00599330068089 1.01978334715553 0.415611019261149 1.01288832391821 515.497644445563 90 0.905745014667212 LacI_distal_24_ind_proximal
AGCTGGCACGACAGGTTTCCCGACTGGAATCTTGTGTAAACGATTCCACTAAAGCGAATGTAAGTTAGCTCATTCATTAGGCACCCCAGGCTTTACACTTTATGCTTCCGGCTCGTATAATGTGTGGATGCAGTGTGCAAATAGAATGTT 1.42065234707806 1.61031060509475 1.25022563260933 1.20197139105285 1.5154814760864 1.22609851183109 305.724250640236 56 0.406004882443715 GalR_distal_4_ind_nullproximal
AGCTGGCGGGCTGGACAAAGAACCAGTCGTACGACAGGTTTCCCGACTGGAAAGCGAATGTAAGTTAGCTCATTCATTAGGCACCCCAGGCTTTACACTTTATGCTTCCGGCTCGTATAATGTGTGGGAATTGTGAGCGGATAACAATTT 0.503019854926682 0.558833366846535 0.999233090410671 1.04111158602368 0.530926610886608 1.02017233821718 504.355320633633 98 0.933098615752743 LacI_nulldistal_26_ind_proximal
AGCTGGGCTGGACAAAGAACCAGTCGTGGCACGACAGGTTTCCCGACTGGAAAGCGAATGTAAGTTAGCTCATTCATTAGGCACCCCAGGCTTTACACTTTATGCTTCCGGCTCGTATAATGTGTGGCCATAGCATTTTTATCCATAAGA 1.1930464434626 1.26738769387199 1.09687864138232 1.09940770659292 1.23021706866729 1.09814317398762 324.751806126162 71 0.60351176801988 AraC_nulldistal_29_ind_proximal
AGCTGGCACGGGCTGGACAAAGAACCAGTCGTGACAGGTTTCCCGACTGGAAAGCGAATGTAAGTTAGCTCATTCATTAGGCACCCCAGGCTTTACACTTTATGCTTCCGGCTCGTATAATGTGTGGAAATGGTAAAAAACGAACTTCAG 1.32741449343401 1.44170053509472 1.31130809961926 1.298366724928 1.38455751426437 1.30483741227363 342.050719716855 73 0.468626703048098 GlpR_nulldistal_24_ind_proximal
AGCTGGCACGACAGGTTTCCCGAAAGAATTGGCCCTACCAATTCTTCTGGAAAGCGAATGTAAGTTAGCTCATTCATTAGGCACCCCAGGCTTTACACTTTATGCTTCCGGCTCGTATAATGTGTGGCACAATTGGCAGTGCCACTTTTA 1.29464348373101 1.33599322086977 1.19960085224837 1.0943712799254 1.31531835230039 1.14698606608688 232.337010272006 41 0.467362111240647 LldR_distal_10_ind_proximal
AGCTGGCACGGGCTGGACAAAGAACCAGTCGTGACAGGTTTCCCGACTGGAAAGCGAATGTAAGTTAGCTCATTCATTAGGCACCCCAGGCTTTACACTTTATGCTTCCGGCTCGTATAATGTGTGGCCATAGCATTTTTATCCATAAGA 1.1552636045874 1.27569730882615 1.02392860843732 1.03395580327721 1.21548045670678 1.02894220585726 342.609329400889 73 0.358905696479872 AraC_nulldistal_24_ind_proximal
AGCTGGCGGGCTGGACAAAGAACCAGTCGTACGACAGGTTTCCCGACTGGAAAGCGAATGTAAGTTAGCTCATTCATTAGGCACCCCAGGCTTTACACTTTATGCTTCCGGCTCGTATAATGTGTGGCACAATTGGCAGTGCCACTTTTA 1.26421013680727 1.42485655309383 1.27520626285988 1.24429190338417 1.34453334495055 1.25974908312203 354.646713024393 66 0.414325049197029 LldR_nulldistal_26_ind_proximal
AGCTGGCACGACAGGTAAAATGTTCAAAATGACGCATGATTCCCGACTGGAAAGCGAATGTAAGTTAGCTCATTCATTAGGCACCCCAGGCTTTACACTTTATGCTTCCGGCTCGTATAATGTGTGGAAATGGTAAAAAACGAACTTCAG 1.25993318265426 1.26362615112272 1.12843073964499 1.15730812435629 1.26177966688849 1.14286943200064 411.517425804058 61 0.354506240621887 GlpR_distal_17_ind_proximal
AGCAAGAATTGGCCCTACCAATTCTTTGGCACGACAGGTTTCCCGACTGGAAAGCGAATGTAAGTTAGCTCATTCATTAGGCACCCCAGGCTTTACACTTTATGCTTCCGGCTCGTATAATGTGTGGCACAATTGGCAGTGCCACTTTTA 1.25820419839686 1.28385605542921 1.15754697063386 1.09564977007309 1.27103012691303 1.12659837035347 470.587917780708 103 0.366102146677169 LldR_distal_30_ind_proximal
AGCTGGCACGACAGGTTTCCCGACTGGGTTGAGGAAAACGATTGGCTGAAAAAGCGAATGTAAGTTAGCTCATTCATTAGGCACCCCAGGCTTTACACTTTATGCTTCCGGCTCGTATAATGTGTGGATGCAGTGTGCAAATAGAATGTT 1.52437363190937 1.67305953503059 1.41805634479143 1.50528361147097 1.59871658346998 1.4616699781312 390.470512708101 81 0.437212747146163 PurR_distal_6_ind_nullproximal
AGCTGGCACGACAGGTTTCCCGACTGGAAAGCAAAATGTTCAAAATGACGCATGAGAATGTAAGTTAGCTCATTCATTAGGCACCCCAGGCTTTACACTTTATGCTTCCGGCTCGTATAATGTGTGGATGCAGTGTGCAAATAGAATGTT 1.7431005202768 1.81273254455007 1.5463484835047 1.49335888793089 1.77791653241343 1.51985368571779 431.484143599096 77 0.471706209194551 GlpR_distal_1_ind_nullproximal
AGCTGGCGGGCAGTGAGCGCAACGCAATTAACGACAGGTTTCCCGACTGGAAAGCGAATGTAAGTTAGCTCATTCATTAGGCACCCCAGGCTTTACACTTTATGCTTCCGGCTCGTATAATGTGTGGGAATTGTGAGCGGATAACAATTT 0.420151581337344 0.394244904508241 0.997086825312438 0.977560585827905 0.407198242922792 0.987323705570171 484.384667009801 92 0.497153570976215 LacI_distal_26_ind_proximal
AGCTGGCACGACAGGTTTCCCGACTGGAAAGCTCTTGTGTAAACGATTCCACTAAGAATGTAAGTTAGCTCATTCATTAGGCACCCCAGGCTTTACACTTTATGCTTCCGGCTCGTATAATGTGTGGATGCAGTGTGCAAATAGAATGTT 1.19946026226297 1.28780305872652 1.01564929949641 1.00953100507058 1.24363166049475 1.0125901522835 289.526019875235 61 0.43953512332997 GalR_distal_1_ind_nullproximal
AGCTGGCACGACAGGTTTCCCGACTGGAAAGGGGCTGGACAAAGAACCAGTCGTCGAATGTAAGTTAGCTCATTCATTAGGCACCCCAGGCTTTACACTTTATGCTTCCGGCTCGTATAATGTGTGGTACCGGTGGTAGCGGTTACATTG 0.625929381140454 0.729796860834368 0.644971533265243 0.714986157035508 0.677863120987411 0.679978845150376 296.680839702229 60 0.464405601345525 GalR_nulldistal_2_ind_proximal
AGTTGAGGAAAACGATTGGCTGAAGCTGGCACGACAGGTTTCCCGACTGGAAAGCGAATGTAAGTTAGCTCATTCATTAGGCACCCCAGGCTTTACACTTTATGCTTCCGGCTCGTATAATGTGTGGATGCAGTGTGCAAATAGAATGTT 1.14589486931742 1.34358173154753 1.10374133057518 1.14039208969237 1.24473830043248 1.12206671013377 526.407557361812 105 0.430995193199763 PurR_distal_32_ind_nullproximal
AGCTGGCACGACAGGTTTAAGAATTGGCCCTACCAATTCTTCCCGACTGGAAAGCGAATGTAAGTTAGCTCATTCATTAGGCACCCCAGGCTTTACACTTTATGCTTCCGGCTCGTATAATGTGTGGATGCAGTGTGCAAATAGAATGTT 1.56368283195719 1.70654017497976 1.31600052322948 1.33023618616848 1.63511150346847 1.32311835469898 290.17129356075 46 0.498418305416759 LldR_distal_15_ind_nullproximal
AGAAAATGTTCAAAATGACGCATGACTGGCACGACAGGTTTCCCGACTGGAAAGCGAATGTAAGTTAGCTCATTCATTAGGCACCCCAGGCTTTACACTTTATGCTTCCGGCTCGTATAATGTGTGGATGCAGTGTGCAAATAGAATGTT 1.28418742257594 1.44530956838244 1.18802558733557 1.18718417412363 1.36474849547919 1.1876048807296 518.863520024951 96 0.419048258544607 GlpR_distal_31_ind_nullproximal
GGGCTGGACAAAGAACCAGTCGTAGCTGGCACGACAGGTTTCCCGACTGGAAAGCGAATGTAAGTTAGCTCATTCATTAGGCACCCCAGGCTTTACACTTTATGCTTCCGGCTCGTATAATGTGTGGCCATAGCATTTTTATCCATAAGA 1.2358492749523 1.28981994214852 1.10277551556611 1.03458322577802 1.26283460855041 1.06867937067206 361.482457954226 77 0.528258084332583 AraC_nulldistal_33_ind_proximal
AGCTGGCACGACAGGTTTCCCGACTGGAAAGGGGCTGGACAAAGAACCAGTCGTCGAATGTAAGTTAGCTCATTCATTAGGCACCCCAGGCTTTACACTTTATGCTTCCGGCTCGTATAATGTGTGGCCATAGCATTTTTATCCATAAGA 1.01832362655483 1.25241732026061 0.95293103387972 0.989092475532431 1.13537047340772 0.971011754706075 285.543214639092 68 0.412066541691388 AraC_nulldistal_2_ind_proximal
AGCTGGCACGACAGGTTTCCCGACTGGAAAGGGCAGTGAGCGCAACGCAATTAGCGAATGTAAGTTAGCTCATTCATTAGGCACCCCAGGCTTTACACTTTATGCTTCCGGCTCGTATAATGTGTGGATGCAGTGTGCAAATAGAATGTT 1.31669223762112 1.42607865647604 1.26339080625072 1.24691495611138 1.37138544704858 1.25515288118105 490.377356590389 102 0.475988983090024 LacI_distal_3_ind_nullproximal
AGCTGGCACGGGGCTGGACAAAGAACCAGTCGTACAGGTTTCCCGACTGGAAAGCGAATGTAAGTTAGCTCATTCATTAGGCACCCCAGGCTTTACACTTTATGCTTCCGGCTCGTATAATGTGTGGTTTAAGCAAACGGTGATTTTGAA 0.921309952605407 0.980989436452481 0.801384812431118 0.862449827380334 0.951149694528944 0.831917319905726 259.089802755343 51 0.337400278264446 PurR_nulldistal_23_ind_proximal
AGCTGGCACGACAGGTTTCCCGACTGGAAAGGGCTGGACAAAGAACCAGTCGTGCGAATGTAAGTTAGCTCATTCATTAGGCACCCCAGGCTTTACACTTTATGCTTCCGGCTCGTATAATGTGTGGCCATAGCATTTTTATCCATAAGA 1.24498440006955 1.32974328320936 1.06618048371842 1.06863442725923 1.28736384163946 1.06740745548883 345.625376065556 71 0.447166555153804 AraC_nulldistal_3_ind_proximal
AGCTGGCACGACAGGTTTCCCGACTGGGGGCTGGACAAAGAACCAGTCGTAAAGCGAATGTAAGTTAGCTCATTCATTAGGCACCCCAGGCTTTACACTTTATGCTTCCGGCTCGTATAATGTGTGGTACCGGTGGTAGCGGTTACATTG 0.71167925531578 0.754159533821421 0.707819447362939 0.690825644555715 0.732919394568601 0.699322545959327 314.496609853814 68 0.651305849415054 GalR_nulldistal_6_ind_proximal
AGCTGGCACGACAGGTTTCCCGAAAAATGTTCAAAATGACGCATGACTGGAAAGCGAATGTAAGTTAGCTCATTCATTAGGCACCCCAGGCTTTACACTTTATGCTTCCGGCTCGTATAATGTGTGGATGCAGTGTGCAAATAGAATGTT 1.55782119004143 1.62114414528447 1.310705514174 1.31442799927557 1.58948266766295 1.31256675672479 327.039057705427 61 0.369242449411414 GlpR_distal_10_ind_nullproximal
AGCTGGGGGCTGGACAAAGAACCAGTCGTCACGACAGGTTTCCCGACTGGAAAGCGAATGTAAGTTAGCTCATTCATTAGGCACCCCAGGCTTTACACTTTATGCTTCCGGCTCGTATAATGTGTGGGAATTGTGAGCGGATAACAATTT 0.497085104876474 0.541558070630698 1.006787066631 1.06056153324391 0.519321587753586 1.03367429993745 521.330415117571 81 0.43503453969083 LacI_nulldistal_27_ind_proximal
AGCTGGCACGACAGGTTAAGAATTGGCCCTACCAATTCTTTCCCGACTGGAAAGCGAATGTAAGTTAGCTCATTCATTAGGCACCCCAGGCTTTACACTTTATGCTTCCGGCTCGTATAATGTGTGGATGCAGTGTGCAAATAGAATGTT 1.40192895422689 1.43904706845807 1.27260032150195 1.26728173890887 1.42048801134248 1.26994103020541 576.714370163273 93 0.575031253151895 LldR_distal_16_ind_nullproximal
AGCTGGCACGACAGGTTGGGCTGGACAAAGAACCAGTCGTTCCCGACTGGAAAGCGAATGTAAGTTAGCTCATTCATTAGGCACCCCAGGCTTTACACTTTATGCTTCCGGCTCGTATAATGTGTGGCCATAGCATTTTTATCCATAAGA 1.05033126727505 1.23665592707776 0.94275651555268 1.02220227002533 1.1434935971764 0.982479392789007 395.282140664706 57 0.47218978312408 AraC_nulldistal_16_ind_proximal
AGCTGGCACGAGGGCTGGACAAAGAACCAGTCGTCAGGTTTCCCGACTGGAAAGCGAATGTAAGTTAGCTCATTCATTAGGCACCCCAGGCTTTACACTTTATGCTTCCGGCTCGTATAATGTGTGGTACCGGTGGTAGCGGTTACATTG 0.710093218907008 0.816189654376677 0.682657779799745 0.692751015900808 0.763141436641842 0.687704397850276 514.612057899577 104 0.436663812702892 GalR_nulldistal_22_ind_proximal
AGCTGGCACGACAGGTTTCCCGACTGGAAAGCGGAAGAAACCAATTGTCCATATTGAATGTAAGTTAGCTCATTCATTAGGCACCCCAGGCTTTACACTTTATGCTTCCGGCTCGTATAATGTGTGGATGCAGTGTGCAAATAGAATGTT 1.46071987233356 1.50688366718005 1.2640217375924 1.27942310267877 1.48380176975681 1.27172242013558 286.300399214055 62 0.506906532465821 AraC_distal_0_ind_nullproximal
AGCTGGCACGACAGGTTGAAGAAACCAATTGTCCATATTGTCCCGACTGGAAAGCGAATGTAAGTTAGCTCATTCATTAGGCACCCCAGGCTTTACACTTTATGCTTCCGGCTCGTATAATGTGTGGATGCAGTGTGCAAATAGAATGTT 1.37578709132651 1.48494189674231 1.21612262383449 1.26708671689747 1.43036449403441 1.24160467036598 516.157105299059 108 0.669886878098305 AraC_distal_16_ind_nullproximal
AGCTGGCACGACAGGTTTCCCGACTGGAAAAAATGTTCAAAATGACGCATGAAGCGAATGTAAGTTAGCTCATTCATTAGGCACCCCAGGCTTTACACTTTATGCTTCCGGCTCGTATAATGTGTGGATGCAGTGTGCAAATAGAATGTT 1.23101054766593 1.34253662246463 1.08138719499943 1.08789781176199 1.28677358506528 1.08464250338071 413.418602475053 94 0.526895434220623 GlpR_distal_4_ind_nullproximal
AGGGCTGGACAAAGAACCAGTCGTGCTGGCACGACAGGTTTCCCGACTGGAAAGCGAATGTAAGTTAGCTCATTCATTAGGCACCCCAGGCTTTACACTTTATGCTTCCGGCTCGTATAATGTGTGGCACAATTGGCAGTGCCACTTTTA 1.1901095505949 1.40857274477612 1.16884640676126 1.18428854493545 1.29934114768551 1.17656747584836 365.406928064047 71 0.415555136825245 LldR_nulldistal_32_ind_proximal
AGCTGGCACGACAGTCTTGTGTAAACGATTCCACTAAGTTTCCCGACTGGAAAGCGAATGTAAGTTAGCTCATTCATTAGGCACCCCAGGCTTTACACTTTATGCTTCCGGCTCGTATAATGTGTGGTACCGGTGGTAGCGGTTACATTG 0.576546644927322 0.652498405308189 0.532966555795463 0.483468855602357 0.614522525117756 0.50821770569891 222.122804202804 58 1.25005876968468 GalR_distal_19_ind_proximal
AGCTGGTCTTGTGTAAACGATTCCACTAACACGACAGGTTTCCCGACTGGAAAGCGAATGTAAGTTAGCTCATTCATTAGGCACCCCAGGCTTTACACTTTATGCTTCCGGCTCGTATAATGTGTGGATGCAGTGTGCAAATAGAATGTT 1.58119880589151 1.72703925452193 1.44448992424809 1.48125742930762 1.65411903020672 1.46287367677786 483.900883533663 95 0.544620714845884 GalR_distal_27_ind_nullproximal
AGCTGGCACGACAGGTTTCGAAGAAACCAATTGTCCATATTGCCGACTGGAAAGCGAATGTAAGTTAGCTCATTCATTAGGCACCCCAGGCTTTACACTTTATGCTTCCGGCTCGTATAATGTGTGGCCATAGCATTTTTATCCATAAGA 0.962136523166709 1.07921106140146 0.881901637584123 0.858547773792322 1.02067379228408 0.870224705688223 361.432818019894 58 0.383241594206292 AraC_distal_14_ind_proximal
AGCTGGCACGACAGGTTTCCCGACTGGGAAGAAACCAATTGTCCATATTGAAAGCGAATGTAAGTTAGCTCATTCATTAGGCACCCCAGGCTTTACACTTTATGCTTCCGGCTCGTATAATGTGTGGATGCAGTGTGCAAATAGAATGTT 1.36773915614995 1.46188834755161 1.35511329884418 1.35437964928053 1.41481375185078 1.35474647406236 403.783493614657 73 0.594210005950629 AraC_distal_6_ind_nullproximal
AGCTGGGTTGAGGAAAACGATTGGCTGAACACGACAGGTTTCCCGACTGGAAAGCGAATGTAAGTTAGCTCATTCATTAGGCACCCCAGGCTTTACACTTTATGCTTCCGGCTCGTATAATGTGTGGATGCAGTGTGCAAATAGAATGTT 1.49041826679077 1.61225802351628 1.35324510829825 1.36933663126733 1.55133814515353 1.36129086978279 324.678520911861 72 0.575249950674577 PurR_distal_27_ind_nullproximal
AGCTGGCACGACAGGTTTCCCGACTGGAAAGAATTGGCCCTACCAATTCTTAAGCGAATGTAAGTTAGCTCATTCATTAGGCACCCCAGGCTTTACACTTTATGCTTCCGGCTCGTATAATGTGTGGCACAATTGGCAGTGCCACTTTTA 1.42315630527685 1.50247342233791 1.32626679824426 1.26252654450457 1.46281486380738 1.29439667137441 674.1117877562 107 0.65896776956629 LldR_distal_5_ind_proximal
AGCTGGCACGACAGGTTTCCCGGAAGAAACCAATTGTCCATATTGACTGGAAAGCGAATGTAAGTTAGCTCATTCATTAGGCACCCCAGGCTTTACACTTTATGCTTCCGGCTCGTATAATGTGTGGATGCAGTGTGCAAATAGAATGTT 1.36022998586324 1.46519052463289 1.26330233638721 1.33398982304858 1.41271025524807 1.2986460797179 480.284474061819 77 1.20852727023263 AraC_distal_11_ind_nullproximal
AGCTGGCACGACAGGTTTCGAAGAAACCAATTGTCCATATTGCCGACTGGAAAGCGAATGTAAGTTAGCTCATTCATTAGGCACCCCAGGCTTTACACTTTATGCTTCCGGCTCGTATAATGTGTGGATGCAGTGTGCAAATAGAATGTT 1.22696172476491 1.383927209173 1.15940032973681 1.18357217737967 1.30544446696895 1.17148625355824 343.483093306891 75 0.415822040742082 AraC_distal_14_ind_nullproximal
AGCTGGCACGGGGCTGGACAAAGAACCAGTCGTACAGGTTTCCCGACTGGAAAGCGAATGTAAGTTAGCTCATTCATTAGGCACCCCAGGCTTTACACTTTATGCTTCCGGCTCGTATAATGTGTGGCACAATTGGCAGTGCCACTTTTA 1.48513755820258 1.40411917903779 1.31168401773068 1.10942963659455 1.44462836862018 1.21055682716262 257.863875713825 48 0.371362440393762 LldR_nulldistal_23_ind_proximal
AGCTGGCACGACAGGTTTCCCGAGAAGAAACCAATTGTCCATATTGCTGGAAAGCGAATGTAAGTTAGCTCATTCATTAGGCACCCCAGGCTTTACACTTTATGCTTCCGGCTCGTATAATGTGTGGATGCAGTGTGCAAATAGAATGTT 1.36623855342954 1.38158323510879 1.21609695427031 1.31398137221149 1.37391089426916 1.2650391632409 377.075596856057 68 0.381015806620308 AraC_distal_10_ind_nullproximal
AGCTGGCACGACGGGCTGGACAAAGAACCAGTCGTAGGTTTCCCGACTGGAAAGCGAATGTAAGTTAGCTCATTCATTAGGCACCCCAGGCTTTACACTTTATGCTTCCGGCTCGTATAATGTGTGGTACCGGTGGTAGCGGTTACATTG 0.679467038598865 0.756453459038366 0.673950401979475 0.68866299360007 0.717960248818615 0.681306697789773 471.568833212963 93 0.383046516103597 GalR_nulldistal_21_ind_proximal
GAAGAAACCAATTGTCCATATTGAGCTGGCACGACAGGTTTCCCGACTGGAAAGCGAATGTAAGTTAGCTCATTCATTAGGCACCCCAGGCTTTACACTTTATGCTTCCGGCTCGTATAATGTGTGGATGCAGTGTGCAAATAGAATGTT 1.39831681712592 1.46818588173257 1.29464194380706 1.21357654911976 1.43325134942924 1.25410924646341 513.705998982419 101 0.473525326443811 AraC_distal_33_ind_nullproximal
AGCTGGCACGACAGGTGTTGAGGAAAACGATTGGCTGAATTCCCGACTGGAAAGCGAATGTAAGTTAGCTCATTCATTAGGCACCCCAGGCTTTACACTTTATGCTTCCGGCTCGTATAATGTGTGGATGCAGTGTGCAAATAGAATGTT 1.46484698562365 1.48717057068399 1.36465600957012 1.30556578091853 1.47600877815382 1.33511089524433 492.555092115405 87 0.545097840431117 PurR_distal_17_ind_nullproximal
AGCTGGCACGACAGGTTTCAAGAATTGGCCCTACCAATTCTTCCGACTGGAAAGCGAATGTAAGTTAGCTCATTCATTAGGCACCCCAGGCTTTACACTTTATGCTTCCGGCTCGTATAATGTGTGGCACAATTGGCAGTGCCACTTTTA 1.45177333522404 1.50372297903581 1.27141864245664 1.26340396663205 1.47774815712993 1.26741130454434 339.647651726548 57 0.628603948475258 LldR_distal_14_ind_proximal
AGCTGGCGGGCTGGACAAAGAACCAGTCGTACGACAGGTTTCCCGACTGGAAAGCGAATGTAAGTTAGCTCATTCATTAGGCACCCCAGGCTTTACACTTTATGCTTCCGGCTCGTATAATGTGTGGCCATAGCATTTTTATCCATAAGA 1.14785765512628 1.23082215553719 1.03078906407314 1.01524725666309 1.18933990533173 1.02301816036811 499.326994789324 92 0.744163852615422 AraC_nulldistal_26_ind_proximal
AGCGGGCAGTGAGCGCAACGCAATTATGGCACGACAGGTTTCCCGACTGGAAAGCGAATGTAAGTTAGCTCATTCATTAGGCACCCCAGGCTTTACACTTTATGCTTCCGGCTCGTATAATGTGTGGGAATTGTGAGCGGATAACAATTT 0.37611908815523 0.448934965663384 0.972536023109623 1.00620676220556 0.412527026909307 0.989371392657592 242.993216387003 47 0.864052954459098 LacI_distal_30_ind_proximal
AGCTGGCACGACAGGTTTCCCGACTGGAGGGCTGGACAAAGAACCAGTCGTAAGCGAATGTAAGTTAGCTCATTCATTAGGCACCCCAGGCTTTACACTTTATGCTTCCGGCTCGTATAATGTGTGGCCATAGCATTTTTATCCATAAGA 1.18433433455415 1.28247014943403 1.10471894377636 1.08708582214161 1.23340224199409 1.09590238295899 430.527636366806 83 0.586831236423874 AraC_nulldistal_5_ind_proximal
AGCTGGCACGACAGGTTTCAAGAATTGGCCCTACCAATTCTTCCGACTGGAAAGCGAATGTAAGTTAGCTCATTCATTAGGCACCCCAGGCTTTACACTTTATGCTTCCGGCTCGTATAATGTGTGGATGCAGTGTGCAAATAGAATGTT 1.38676111945695 1.47094084822081 1.27842370384758 1.25159262043849 1.42885098383888 1.26500816214304 328.433614001116 67 0.689598335729737 LldR_distal_14_ind_nullproximal
AGCTGGCACGACGGGCTGGACAAAGAACCAGTCGTAGGTTTCCCGACTGGAAAGCGAATGTAAGTTAGCTCATTCATTAGGCACCCCAGGCTTTACACTTTATGCTTCCGGCTCGTATAATGTGTGGCCATAGCATTTTTATCCATAAGA 1.2501378935513 1.22650687116142 1.16886220638125 1.02437502801784 1.23832238235636 1.09661861719954 286.747921543042 53 0.43436490141838 AraC_nulldistal_21_ind_proximal
AGCTGGCACGACAAAGAATTGGCCCTACCAATTCTTGGTTTCCCGACTGGAAAGCGAATGTAAGTTAGCTCATTCATTAGGCACCCCAGGCTTTACACTTTATGCTTCCGGCTCGTATAATGTGTGGATGCAGTGTGCAAATAGAATGTT 1.42105777410691 1.41447055408646 1.16316901498126 1.2008193701785 1.41776416409669 1.18199419257988 261.686701426985 47 0.346621617531334 LldR_distal_20_ind_nullproximal
AGCTGGCACGACAGGTTTCCCGACGGGCTGGACAAAGAACCAGTCGTTGGAAAGCGAATGTAAGTTAGCTCATTCATTAGGCACCCCAGGCTTTACACTTTATGCTTCCGGCTCGTATAATGTGTGGTTTAAGCAAACGGTGATTTTGAA 0.891626251660555 0.986780064711895 0.781612934235515 0.902365174776866 0.939203158186225 0.841989054506191 224.793735855143 46 0.526861135416379 PurR_nulldistal_9_ind_proximal
AGCTGGCACGACAGGTTTCCCGACTAAAATGTTCAAAATGACGCATGAGGAAAGCGAATGTAAGTTAGCTCATTCATTAGGCACCCCAGGCTTTACACTTTATGCTTCCGGCTCGTATAATGTGTGGATGCAGTGTGCAAATAGAATGTT 1.29043138671683 1.54326131363758 1.29268293782935 1.28913762381381 1.41684635017721 1.29091028082158 351.532179718261 71 0.458320153546596 GlpR_distal_8_ind_nullproximal
AGCTGGCACGACAGGTTTCCCGACTGGAAAGCGGGGCAGTGAGCGCAACGCAATTAAATGTAAGTTAGCTCATTCATTAGGCACCCCAGGCTTTACACTTTATGCTTCCGGCTCGTATAATGTGTGGGAATTGTGAGCGGATAACAATTT 0.450316580222984 0.512908228642889 1.17662589523614 1.17053264561356 0.481612404432937 1.17357927042485 297.723217708801 57 0.605002995219087 LacI_distal_0_ind_proximal
AGCTGGCACGACAGAAGAATTGGCCCTACCAATTCTTGTTTCCCGACTGGAAAGCGAATGTAAGTTAGCTCATTCATTAGGCACCCCAGGCTTTACACTTTATGCTTCCGGCTCGTATAATGTGTGGCACAATTGGCAGTGCCACTTTTA 1.31647037465744 1.37536095117526 1.22843834256888 1.18029086027545 1.34591566291635 1.20436460142217 272.929906715578 49 0.318708670627899 LldR_distal_19_ind_proximal
AGCTGGCACGACAGGTTGGGCTGGACAAAGAACCAGTCGTTCCCGACTGGAAAGCGAATGTAAGTTAGCTCATTCATTAGGCACCCCAGGCTTTACACTTTATGCTTCCGGCTCGTATAATGTGTGGTTTAAGCAAACGGTGATTTTGAA 0.862124826439024 0.979968296668789 0.791232772193313 0.746101079848267 0.921046561553907 0.76866692602079 518.400239227186 89 0.50510338913818 PurR_nulldistal_16_ind_proximal
AGCGGGCTGGACAAAGAACCAGTCGTTGGCACGACAGGTTTCCCGACTGGAAAGCGAATGTAAGTTAGCTCATTCATTAGGCACCCCAGGCTTTACACTTTATGCTTCCGGCTCGTATAATGTGTGGTACCGGTGGTAGCGGTTACATTG 0.647441028677657 0.739158272297802 0.610756309104415 0.631986123448298 0.69329965048773 0.621371216276357 473.773341465942 90 1.08327057959341 GalR_nulldistal_30_ind_proximal
AGCTGGCACGACAGGTTTCCGAAGAAACCAATTGTCCATATTGCGACTGGAAAGCGAATGTAAGTTAGCTCATTCATTAGGCACCCCAGGCTTTACACTTTATGCTTCCGGCTCGTATAATGTGTGGCCATAGCATTTTTATCCATAAGA 1.01760025971572 1.17935648536008 0.92449231485215 0.920292641765577 1.0984783725379 0.922392478308863 400.281314099455 77 0.574603342637623 AraC_distal_13_ind_proximal
AGCTGGCACGACAGGTTTCCCGACTGGTCTTGTGTAAACGATTCCACTAAAAAGCGAATGTAAGTTAGCTCATTCATTAGGCACCCCAGGCTTTACACTTTATGCTTCCGGCTCGTATAATGTGTGGATGCAGTGTGCAAATAGAATGTT 1.59980981816861 1.81546454032645 1.40038847654812 1.43325640562114 1.70763717924753 1.41682244108463 413.676229951499 84 0.640691376831211 GalR_distal_6_ind_nullproximal
GGGCTGGACAAAGAACCAGTCGTAGCTGGCACGACAGGTTTCCCGACTGGAAAGCGAATGTAAGTTAGCTCATTCATTAGGCACCCCAGGCTTTACACTTTATGCTTCCGGCTCGTATAATGTGTGGTACCGGTGGTAGCGGTTACATTG 0.730537195566757 0.789862786794411 0.715892202780261 0.654884765074407 0.760199991180584 0.685388483927334 324.283003045203 68 0.653497434746147 GalR_nulldistal_33_ind_proximal
AGCTGGGGGCTGGACAAAGAACCAGTCGTCACGACAGGTTTCCCGACTGGAAAGCGAATGTAAGTTAGCTCATTCATTAGGCACCCCAGGCTTTACACTTTATGCTTCCGGCTCGTATAATGTGTGGTACCGGTGGTAGCGGTTACATTG 0.668048336436469 0.73451149526812 0.636687868050987 0.652358156623554 0.701279915852295 0.64452301233727 429.359205763608 89 0.531022144557752 GalR_nulldistal_27_ind_proximal
AGCTGGCACGACAGGTTTCCCAAGAATTGGCCCTACCAATTCTTGACTGGAAAGCGAATGTAAGTTAGCTCATTCATTAGGCACCCCAGGCTTTACACTTTATGCTTCCGGCTCGTATAATGTGTGGCACAATTGGCAGTGCCACTTTTA 1.29663208020431 1.43905540162736 1.2551121584903 1.19545032240316 1.36784374091584 1.22528124044673 430.082463412216 70 0.42249309762783 LldR_distal_12_ind_proximal
AGCTGGCACGACAGGTTTCCCGACTGGAAAGCGGGCTGGACAAAGAACCAGTCGTGAATGTAAGTTAGCTCATTCATTAGGCACCCCAGGCTTTACACTTTATGCTTCCGGCTCGTATAATGTGTGGTTTAAGCAAACGGTGATTTTGAA 0.858748175254066 0.99147144601215 0.761271829113137 0.805626838440323 0.925109810633108 0.78344933377673 365.713417401227 68 0.529917697116915 PurR_nulldistal_1_ind_proximal
AGCTGGCACGACAGGAAGAAACCAATTGTCCATATTGGTTTCCCGACTGGAAAGCGAATGTAAGTTAGCTCATTCATTAGGCACCCCAGGCTTTACACTTTATGCTTCCGGCTCGTATAATGTGTGGCCATAGCATTTTTATCCATAAGA 1.02178090889642 1.05517853945861 0.813923724836666 0.854805728435867 1.03847972417752 0.834364726636266 398.109100857632 93 0.426346787561902 AraC_distal_19_ind_proximal
AGCTGGCACGTCTTGTGTAAACGATTCCACTAAACAGGTTTCCCGACTGGAAAGCGAATGTAAGTTAGCTCATTCATTAGGCACCCCAGGCTTTACACTTTATGCTTCCGGCTCGTATAATGTGTGGTACCGGTGGTAGCGGTTACATTG 0.482224065665989 0.546645180875237 0.405537383202133 0.462813823316274 0.514434623270613 0.434175603259203 319.720322526656 71 0.413181836507789 GalR_distal_23_ind_proximal
AGGGGCTGGACAAAGAACCAGTCGTCTGGCACGACAGGTTTCCCGACTGGAAAGCGAATGTAAGTTAGCTCATTCATTAGGCACCCCAGGCTTTACACTTTATGCTTCCGGCTCGTATAATGTGTGGCACAATTGGCAGTGCCACTTTTA 1.39498419034655 1.44829229553926 1.27321838868093 1.24932195637814 1.4216382429429 1.26127017252953 573.219284232062 107 0.532232856713614 LldR_nulldistal_31_ind_proximal
AGCTGGCACGACAGGTTAAAATGTTCAAAATGACGCATGATCCCGACTGGAAAGCGAATGTAAGTTAGCTCATTCATTAGGCACCCCAGGCTTTACACTTTATGCTTCCGGCTCGTATAATGTGTGGATGCAGTGTGCAAATAGAATGTT 1.22110961241646 1.30575310604612 1.02806782692511 1.07220936438125 1.26343135923129 1.05013859565318 503.60522964266 103 0.353307761333339 GlpR_distal_16_ind_nullproximal
AGCGTTGAGGAAAACGATTGGCTGAATGGCACGACAGGTTTCCCGACTGGAAAGCGAATGTAAGTTAGCTCATTCATTAGGCACCCCAGGCTTTACACTTTATGCTTCCGGCTCGTATAATGTGTGGATGCAGTGTGCAAATAGAATGTT 1.37437985951632 1.45274318148133 1.24406741960997 1.27921079095634 1.41356152049883 1.26163910528315 435.094252714148 77 0.357981290118382 PurR_distal_30_ind_nullproximal
AGCTAAAATGTTCAAAATGACGCATGAGGCACGACAGGTTTCCCGACTGGAAAGCGAATGTAAGTTAGCTCATTCATTAGGCACCCCAGGCTTTACACTTTATGCTTCCGGCTCGTATAATGTGTGGATGCAGTGTGCAAATAGAATGTT 1.19776391317242 1.31867830413164 1.03390231531672 0.982027068811558 1.25822110865203 1.00796469206414 254.0142318119 50 0.49204097498422 GlpR_distal_29_ind_nullproximal
AGCTGGCGGGCTGGACAAAGAACCAGTCGTACGACAGGTTTCCCGACTGGAAAGCGAATGTAAGTTAGCTCATTCATTAGGCACCCCAGGCTTTACACTTTATGCTTCCGGCTCGTATAATGTGTGGTTTAAGCAAACGGTGATTTTGAA 0.896089277795247 0.919432523126115 0.711197697663626 0.755659270019646 0.907760900460681 0.733428483841636 404.673015989437 98 1.07385835833352 PurR_nulldistal_26_ind_proximal
AGCTGGCACGACAGGTTTCGGGCAGTGAGCGCAACGCAATTACCGACTGGAAAGCGAATGTAAGTTAGCTCATTCATTAGGCACCCCAGGCTTTACACTTTATGCTTCCGGCTCGTATAATGTGTGGATGCAGTGTGCAAATAGAATGTT 1.30654507773164 1.33710183243238 1.24198323297549 1.18340624671176 1.32182345508201 1.21269473984362 585.894085037093 99 1.1571653872868 LacI_distal_14_ind_nullproximal
AGCTGGCACGAGGGCTGGACAAAGAACCAGTCGTCAGGTTTCCCGACTGGAAAGCGAATGTAAGTTAGCTCATTCATTAGGCACCCCAGGCTTTACACTTTATGCTTCCGGCTCGTATAATGTGTGGCACAATTGGCAGTGCCACTTTTA 1.3557914178937 1.44044912691449 1.28084617587042 1.25962454330242 1.3981202724041 1.27023535958642 504.684646869982 85 0.44379885756776 LldR_nulldistal_22_ind_proximal
AGCTGGCACGACAGGTTTCCCGACGAAGAAACCAATTGTCCATATTGTGGAAAGCGAATGTAAGTTAGCTCATTCATTAGGCACCCCAGGCTTTACACTTTATGCTTCCGGCTCGTATAATGTGTGGCCATAGCATTTTTATCCATAAGA 1.1523043237637 1.17582153145659 1.00947184399534 0.990317940191219 1.16406292761015 0.999894892093277 346.435328022846 70 0.495245078521508 AraC_distal_9_ind_proximal
AGCTGGCACGACAGGTAAGAATTGGCCCTACCAATTCTTTTCCCGACTGGAAAGCGAATGTAAGTTAGCTCATTCATTAGGCACCCCAGGCTTTACACTTTATGCTTCCGGCTCGTATAATGTGTGGATGCAGTGTGCAAATAGAATGTT 1.39017668234215 1.53096716532357 1.1789618872082 1.19042131110338 1.46057192383286 1.18469159915579 403.026324193294 74 0.763535922467689 LldR_distal_17_ind_nullproximal
AGCTGGCACGGGCTGGACAAAGAACCAGTCGTGACAGGTTTCCCGACTGGAAAGCGAATGTAAGTTAGCTCATTCATTAGGCACCCCAGGCTTTACACTTTATGCTTCCGGCTCGTATAATGTGTGGTACCGGTGGTAGCGGTTACATTG 0.632270762742401 0.7308785377635 0.644479197408763 0.712892856206079 0.681574650252951 0.678686026807421 487.156434678001 92 0.681976751573568 GalR_nulldistal_24_ind_proximal
AGCTGGCACGACAGGTTGAGGAAAACGATTGGCTGAAGTTTCCCGACTGGAAAGCGAATGTAAGTTAGCTCATTCATTAGGCACCCCAGGCTTTACACTTTATGCTTCCGGCTCGTATAATGTGTGGATGCAGTGTGCAAATAGAATGTT 1.39949927353199 1.43522330018308 1.33133310312012 1.2230308202752 1.41736128685753 1.27718196169766 359.729407859029 67 0.427805860416079 PurR_distal_19_ind_nullproximal
AGCTGGCACGGGCAGTGAGCGCAACGCAATTAGACAGGTTTCCCGACTGGAAAGCGAATGTAAGTTAGCTCATTCATTAGGCACCCCAGGCTTTACACTTTATGCTTCCGGCTCGTATAATGTGTGGATGCAGTGTGCAAATAGAATGTT 1.25657360734867 1.28676617160602 1.09868086292719 1.11358944404616 1.27166988947734 1.10613515348668 368.001462207692 59 0.405821763375274 LacI_distal_24_ind_nullproximal
AGCTGGCAAAAATGTTCAAAATGACGCATGACGACAGGTTTCCCGACTGGAAAGCGAATGTAAGTTAGCTCATTCATTAGGCACCCCAGGCTTTACACTTTATGCTTCCGGCTCGTATAATGTGTGGATGCAGTGTGCAAATAGAATGTT 1.29147622168293 1.31765403140698 1.13389063990349 1.10219677985248 1.30456512654496 1.11804370987799 320.75405080204 63 0.538371455560182 GlpR_distal_25_ind_nullproximal
AGGGCTGGACAAAGAACCAGTCGTGCTGGCACGACAGGTTTCCCGACTGGAAAGCGAATGTAAGTTAGCTCATTCATTAGGCACCCCAGGCTTTACACTTTATGCTTCCGGCTCGTATAATGTGTGGTACCGGTGGTAGCGGTTACATTG 0.717138590039182 0.753143746162024 0.689661676466949 0.666020107547608 0.735141168100603 0.677840892007278 424.190640154691 91 0.629357860592106 GalR_nulldistal_32_ind_proximal
AGCTGGGCTGGACAAAGAACCAGTCGTGGCACGACAGGTTTCCCGACTGGAAAGCGAATGTAAGTTAGCTCATTCATTAGGCACCCCAGGCTTTACACTTTATGCTTCCGGCTCGTATAATGTGTGGGAATTGTGAGCGGATAACAATTT 0.483679220120123 0.524181504230629 1.09735713281722 1.0383545439926 0.503930362175376 1.06785583840491 398.177657015939 89 0.714538367800686 LacI_nulldistal_29_ind_proximal
AGCTGGCACGACAGGTTTCCGTTGAGGAAAACGATTGGCTGAACGACTGGAAAGCGAATGTAAGTTAGCTCATTCATTAGGCACCCCAGGCTTTACACTTTATGCTTCCGGCTCGTATAATGTGTGGTTTAAGCAAACGGTGATTTTGAA 0.827726969596185 0.892119225022008 0.648367835038229 0.674393698198733 0.859923097309097 0.661380766618481 487.061883865331 94 0.762589221438051 PurR_distal_13_ind_proximal
AGGGGCTGGACAAAGAACCAGTCGTCTGGCACGACAGGTTTCCCGACTGGAAAGCGAATGTAAGTTAGCTCATTCATTAGGCACCCCAGGCTTTACACTTTATGCTTCCGGCTCGTATAATGTGTGGCCATAGCATTTTTATCCATAAGA 1.24661452910544 1.37199854813723 1.11169364676857 1.0928894526047 1.30930653862134 1.10229154968663 498.117589136581 85 0.391868595965276 AraC_nulldistal_31_ind_proximal
AGCTGGCACGACAGGTTTCCCGACGGGCTGGACAAAGAACCAGTCGTTGGAAAGCGAATGTAAGTTAGCTCATTCATTAGGCACCCCAGGCTTTACACTTTATGCTTCCGGCTCGTATAATGTGTGGGAATTGTGAGCGGATAACAATTT 0.553428357529361 0.571773032882063 1.29765872390457 1.27083620531656 0.562600695205712 1.28424746461056 428.249858053128 89 1.04266089235153 LacI_nulldistal_9_ind_proximal
CGCGTTGGCCGATTCATTAATGCAGCTGGCACGACAGGTTTCCCGACTGGAAAGCGAATGTAAGTTAGCTCATTCATTAGGCACCCCAGGCTTTACACTTTATGCTTCCGGCTCGTATAATGTGTGGTTTAAGCAAACGGTGATTTTGAA 0.893576037191502 0.948393428438173 0.753011350291544 0.746248542290929 0.920984732814837 0.749629946291237 596.283983637255 115 0.441210054718434 PurR_nodistal_0_ind_proximal
CGCGTTGGCCGATTCATTAATGCAGCTGGCACGACAGGTTTCCCGACTGGAAAGCGAATGTAAGTTAGCTCATTCATTAGGCACCCCAGGCTTTACACTTTATGCTTCCGGCTCGTATAATGTGTGGAAATGGTAAAAAACGAACTTCAG 1.26467225489705 1.4528291667553 1.18258044448758 1.23503476755366 1.35875071082618 1.20880760602062 402.100540671362 73 0.542309447771338 GlpR_nodistal_0_ind_proximal
AGCTGGCACGAAAATGTTCAAAATGACGCATGAACAGGTTTCCCGACTGGAAAGCGAATGTAAGTTAGCTCATTCATTAGGCACCCCAGGCTTTACACTTTATGCTTCCGGCTCGTATAATGTGTGGAAATGGTAAAAAACGAACTTCAG 1.39109946871266 1.63034453479137 1.29928702330341 1.35096678138797 1.51072200175201 1.32512690234569 389.332775508058 72 0.353379684250241 GlpR_distal_23_ind_proximal
AGCTGGCACGACTCTTGTGTAAACGATTCCACTAAAGGTTTCCCGACTGGAAAGCGAATGTAAGTTAGCTCATTCATTAGGCACCCCAGGCTTTACACTTTATGCTTCCGGCTCGTATAATGTGTGGTACCGGTGGTAGCGGTTACATTG 0.555214633191065 0.619547732167355 0.484561570876342 0.441743512072144 0.58738118267921 0.463152541474243 236.479734416729 56 0.574462668720646 GalR_distal_21_ind_proximal
AGCTGGCACGAAAATGTTCAAAATGACGCATGAACAGGTTTCCCGACTGGAAAGCGAATGTAAGTTAGCTCATTCATTAGGCACCCCAGGCTTTACACTTTATGCTTCCGGCTCGTATAATGTGTGGATGCAGTGTGCAAATAGAATGTT 1.45579478795718 1.5526602448984 1.31153020489664 1.30808261322909 1.50422751642779 1.30980640906286 596.806347327738 87 0.387504070628651 GlpR_distal_23_ind_nullproximal
AGCTGGCACGACAGGTGGGCAGTGAGCGCAACGCAATTATTCCCGACTGGAAAGCGAATGTAAGTTAGCTCATTCATTAGGCACCCCAGGCTTTACACTTTATGCTTCCGGCTCGTATAATGTGTGGATGCAGTGTGCAAATAGAATGTT 1.41154807891132 1.37378453643818 1.29002148760743 1.19538537885655 1.39266630767475 1.24270343323199 342.101152878386 68 0.379674446125346 LacI_distal_17_ind_nullproximal
AGCTGGCACGACAGGTTTCCCGACTGGAAAGCGGTTGAGGAAAACGATTGGCTGAAAATGTAAGTTAGCTCATTCATTAGGCACCCCAGGCTTTACACTTTATGCTTCCGGCTCGTATAATGTGTGGATGCAGTGTGCAAATAGAATGTT 1.18935391667135 1.30718827086695 1.02489246251627 1.09122889048241 1.24827109376915 1.05806067649934 349.785429979855 78 1.50467886993135 PurR_distal_0_ind_nullproximal
AGCTGGCACGACAGGTTTCCCGACTGGAAAGCGGAAGAAACCAATTGTCCATATTGAATGTAAGTTAGCTCATTCATTAGGCACCCCAGGCTTTACACTTTATGCTTCCGGCTCGTATAATGTGTGGCCATAGCATTTTTATCCATAAGA 1.26678503213444 1.35559844878522 0.96392840965142 1.0193048821912 1.31119174045983 0.99161664592131 250.209498788313 48 0.436951715384926 AraC_distal_0_ind_proximal
AGCTGGGGCTGGACAAAGAACCAGTCGTGCACGACAGGTTTCCCGACTGGAAAGCGAATGTAAGTTAGCTCATTCATTAGGCACCCCAGGCTTTACACTTTATGCTTCCGGCTCGTATAATGTGTGGTACCGGTGGTAGCGGTTACATTG 0.649086880590863 0.718985623662614 0.699858238606999 0.695787307977952 0.684036252126738 0.697822773292476 503.587121799486 94 0.864208455763401 GalR_nulldistal_28_ind_proximal
AGCTGGCACGACAGGTTTCCCGACTGGGCTGGACAAAGAACCAGTCGTGGAAAGCGAATGTAAGTTAGCTCATTCATTAGGCACCCCAGGCTTTACACTTTATGCTTCCGGCTCGTATAATGTGTGGAAATGGTAAAAAACGAACTTCAG 1.39816770211561 1.44142569442833 1.30258613508161 1.30951693527352 1.41979669827197 1.30605153517757 308.64811102023 49 0.47797318994191 GlpR_nulldistal_8_ind_proximal
AGCTGGCACGACAGGTTTCCCGAGGGCTGGACAAAGAACCAGTCGTCTGGAAAGCGAATGTAAGTTAGCTCATTCATTAGGCACCCCAGGCTTTACACTTTATGCTTCCGGCTCGTATAATGTGTGGCCATAGCATTTTTATCCATAAGA 1.1819762409093 1.35828600488646 1.08966507904087 1.13840949455781 1.27013112289788 1.11403728679934 329.748584725713 72 0.694713707043997 AraC_nulldistal_10_ind_proximal
AGCTGGCACGACAGGTTTCCCGACTGGAAAGTTGAGGAAAACGATTGGCTGAAGCGAATGTAAGTTAGCTCATTCATTAGGCACCCCAGGCTTTACACTTTATGCTTCCGGCTCGTATAATGTGTGGTTTAAGCAAACGGTGATTTTGAA 0.822983381895817 0.942103243314819 0.789032067610903 0.832507687029529 0.882543312605318 0.810769877320216 244.471294082577 66 0.464780421145552 PurR_distal_3_ind_proximal
AGCTGGCACGACAGGTTTCCAAGAATTGGCCCTACCAATTCTTCGACTGGAAAGCGAATGTAAGTTAGCTCATTCATTAGGCACCCCAGGCTTTACACTTTATGCTTCCGGCTCGTATAATGTGTGGCACAATTGGCAGTGCCACTTTTA 1.40418666544102 1.47875556893417 1.27450325755776 1.22336731564798 1.4414711171876 1.24893528660287 492.487329184297 71 0.481646543819953 LldR_distal_13_ind_proximal
AGCTGGCACGACAGGTTTCCCGACTGGAGGGCAGTGAGCGCAACGCAATTAAAGCGAATGTAAGTTAGCTCATTCATTAGGCACCCCAGGCTTTACACTTTATGCTTCCGGCTCGTATAATGTGTGGATGCAGTGTGCAAATAGAATGTT 1.4256997911665 1.48653239820786 1.35371613250939 1.26591014185382 1.45611609468718 1.30981313718161 498.647854791856 102 0.875253691817739 LacI_distal_5_ind_nullproximal
AGCTGGCACGAGGGCAGTGAGCGCAACGCAATTACAGGTTTCCCGACTGGAAAGCGAATGTAAGTTAGCTCATTCATTAGGCACCCCAGGCTTTACACTTTATGCTTCCGGCTCGTATAATGTGTGGGAATTGTGAGCGGATAACAATTT 0.324305117925913 0.359394329449871 0.967294156142612 0.952060675763301 0.341849723687892 0.959677415952957 213.872015452511 43 1.02736231971087 LacI_distal_22_ind_proximal
AGCTGGTTGAGGAAAACGATTGGCTGAAGCACGACAGGTTTCCCGACTGGAAAGCGAATGTAAGTTAGCTCATTCATTAGGCACCCCAGGCTTTACACTTTATGCTTCCGGCTCGTATAATGTGTGGTTTAAGCAAACGGTGATTTTGAA 0.863981253713872 0.998742729984397 0.822210235987763 0.808807034789664 0.931361991849134 0.815508635388714 378.195958825721 72 0.497590545699032 PurR_distal_28_ind_proximal
AGCTGGCACGACAGGTTTCCCGACTGGAAAGGAAGAAACCAATTGTCCATATTGCGAATGTAAGTTAGCTCATTCATTAGGCACCCCAGGCTTTACACTTTATGCTTCCGGCTCGTATAATGTGTGGATGCAGTGTGCAAATAGAATGTT 1.51597771706028 1.50524308640801 1.48123265888554 1.28656339106501 1.51061040173414 1.38389802497528 286.084524860751 76 0.789076363848372 AraC_distal_2_ind_nullproximal
AGCTGGCACGACAGGTGAAGAAACCAATTGTCCATATTGTTCCCGACTGGAAAGCGAATGTAAGTTAGCTCATTCATTAGGCACCCCAGGCTTTACACTTTATGCTTCCGGCTCGTATAATGTGTGGATGCAGTGTGCAAATAGAATGTT 1.18477473004684 1.28510844348875 1.03859128355111 1.08688171141109 1.23494158676779 1.0627364974811 370.826042719021 61 0.685672069646315 AraC_distal_17_ind_nullproximal
AGCTGGGCTGGACAAAGAACCAGTCGTGGCACGACAGGTTTCCCGACTGGAAAGCGAATGTAAGTTAGCTCATTCATTAGGCACCCCAGGCTTTACACTTTATGCTTCCGGCTCGTATAATGTGTGGAAATGGTAAAAAACGAACTTCAG 1.3539510633755 1.39861451007592 1.20657862449642 1.21554122472149 1.37628278672571 1.21105992460896 439.695528600643 75 0.469000897346641 GlpR_nulldistal_29_ind_proximal
AGCTGGCACGAGGGCTGGACAAAGAACCAGTCGTCAGGTTTCCCGACTGGAAAGCGAATGTAAGTTAGCTCATTCATTAGGCACCCCAGGCTTTACACTTTATGCTTCCGGCTCGTATAATGTGTGGGAATTGTGAGCGGATAACAATTT 0.485306589311164 0.575929132674586 1.12516035885189 1.17176586251863 0.530617860992875 1.14846311068526 408.024689247243 75 0.544062096353773 LacI_nulldistal_22_ind_proximal
AGCTGGCACGACAGGTTTCCCGACTGGAGTTGAGGAAAACGATTGGCTGAAAAGCGAATGTAAGTTAGCTCATTCATTAGGCACCCCAGGCTTTACACTTTATGCTTCCGGCTCGTATAATGTGTGGATGCAGTGTGCAAATAGAATGTT 1.5341339209782 1.58038224211047 1.2794165804621 1.35823916456905 1.55725808154434 1.31882787251558 230.305036794791 54 0.663668574171194 PurR_distal_5_ind_nullproximal
AGCGAAGAAACCAATTGTCCATATTGTGGCACGACAGGTTTCCCGACTGGAAAGCGAATGTAAGTTAGCTCATTCATTAGGCACCCCAGGCTTTACACTTTATGCTTCCGGCTCGTATAATGTGTGGCCATAGCATTTTTATCCATAAGA 1.10955131005793 1.10283761427574 0.92127765389161 0.938424849781088 1.10619446216684 0.929851251836349 344.456930308757 63 0.327807921239087 AraC_distal_30_ind_proximal
AGCTGGGTTGAGGAAAACGATTGGCTGAACACGACAGGTTTCCCGACTGGAAAGCGAATGTAAGTTAGCTCATTCATTAGGCACCCCAGGCTTTACACTTTATGCTTCCGGCTCGTATAATGTGTGGTTTAAGCAAACGGTGATTTTGAA 0.977558582703812 1.01305199586541 0.787982278852146 0.849178287880376 0.995305289284612 0.818580283366261 201.322504324109 35 0.287334991279993 PurR_distal_27_ind_proximal
AGCTGGGGGCTGGACAAAGAACCAGTCGTCACGACAGGTTTCCCGACTGGAAAGCGAATGTAAGTTAGCTCATTCATTAGGCACCCCAGGCTTTACACTTTATGCTTCCGGCTCGTATAATGTGTGGCACAATTGGCAGTGCCACTTTTA 1.36728133811418 1.52584796419449 1.26870376220464 1.36248389725748 1.44656465115434 1.31559382973106 282.130078806969 56 0.934414367575703 LldR_nulldistal_27_ind_proximal
AGCTGGCACGTTGAGGAAAACGATTGGCTGAAGACAGGTTTCCCGACTGGAAAGCGAATGTAAGTTAGCTCATTCATTAGGCACCCCAGGCTTTACACTTTATGCTTCCGGCTCGTATAATGTGTGGTTTAAGCAAACGGTGATTTTGAA 0.936849825573295 1.02313398617267 0.82553318417347 0.885795086639019 0.979991905872985 0.855664135406245 184.578249435054 43 1.4790579546182 PurR_distal_24_ind_proximal
AGCTGGCACGACAGGTTTCCCGACTGGGCAGTGAGCGCAACGCAATTAGGAAAGCGAATGTAAGTTAGCTCATTCATTAGGCACCCCAGGCTTTACACTTTATGCTTCCGGCTCGTATAATGTGTGGGAATTGTGAGCGGATAACAATTT 0.302169609459515 0.367973209234014 1.16046282550264 1.08592101379997 0.335071409346764 1.12319191965131 372.055935896536 80 0.567023153189722 LacI_distal_8_ind_proximal
AGCTGGCACGACAGGTTTCGGGCTGGACAAAGAACCAGTCGTCCGACTGGAAAGCGAATGTAAGTTAGCTCATTCATTAGGCACCCCAGGCTTTACACTTTATGCTTCCGGCTCGTATAATGTGTGGCCATAGCATTTTTATCCATAAGA 1.18755754067061 1.40553036656963 1.0888129366806 1.08112274079792 1.29654395362012 1.08496783873926 645.545215216146 113 0.418215745403306 AraC_nulldistal_14_ind_proximal
AGCTGGCACGACAGGTTTCTCTTGTGTAAACGATTCCACTAACCGACTGGAAAGCGAATGTAAGTTAGCTCATTCATTAGGCACCCCAGGCTTTACACTTTATGCTTCCGGCTCGTATAATGTGTGGTACCGGTGGTAGCGGTTACATTG 0.485844556747978 0.588503657191407 0.400788614174793 0.432647679708032 0.537174106969692 0.416718146941413 286.480820801008 57 1.07203095606255 GalR_distal_14_ind_proximal
AGCTGGCACGACAGGTTTCCCGACTGGAAAGCGGGCTGGACAAAGAACCAGTCGTGAATGTAAGTTAGCTCATTCATTAGGCACCCCAGGCTTTACACTTTATGCTTCCGGCTCGTATAATGTGTGGCCATAGCATTTTTATCCATAAGA 1.20594633042785 1.29712135065971 1.05732191068614 1.0970188630401 1.25153384054378 1.07717038686312 463.611139859068 104 0.511045611748299 AraC_nulldistal_1_ind_proximal
AGCTGGCACGACAGGTGGGCTGGACAAAGAACCAGTCGTTTCCCGACTGGAAAGCGAATGTAAGTTAGCTCATTCATTAGGCACCCCAGGCTTTACACTTTATGCTTCCGGCTCGTATAATGTGTGGTACCGGTGGTAGCGGTTACATTG 0.693199390849906 0.744844182851708 0.644644735082207 0.713159435800964 0.719021786850807 0.678902085441586 558.844215867761 98 0.867670847416264 GalR_nulldistal_17_ind_proximal
AGCTGAAGAAACCAATTGTCCATATTGGGCACGACAGGTTTCCCGACTGGAAAGCGAATGTAAGTTAGCTCATTCATTAGGCACCCCAGGCTTTACACTTTATGCTTCCGGCTCGTATAATGTGTGGATGCAGTGTGCAAATAGAATGTT 1.20770657357315 1.39710135143491 1.20169998987035 1.22517005364771 1.30240396250403 1.21343502175903 283.681441716844 61 0.349662149905415 AraC_distal_29_ind_nullproximal
AGCTGGCACGACAGGTTTCCCGACGGGCAGTGAGCGCAACGCAATTATGGAAAGCGAATGTAAGTTAGCTCATTCATTAGGCACCCCAGGCTTTACACTTTATGCTTCCGGCTCGTATAATGTGTGGATGCAGTGTGCAAATAGAATGTT 1.53254426231998 1.73769972537389 1.37959295585913 1.50779490630881 1.63512199384693 1.44369393108397 313.057127526187 70 0.493375291619193 LacI_distal_9_ind_nullproximal
AGCTGGAAGAAACCAATTGTCCATATTGGCACGACAGGTTTCCCGACTGGAAAGCGAATGTAAGTTAGCTCATTCATTAGGCACCCCAGGCTTTACACTTTATGCTTCCGGCTCGTATAATGTGTGGCCATAGCATTTTTATCCATAAGA 0.947262345636545 1.02450017030916 0.826915656012995 0.8498645433261 0.985881257972851 0.838390099669547 329.456282556514 66 0.5116658425037 AraC_distal_28_ind_proximal
AGCTGGCACGACAGGTTTCCCGACTGGGTTGAGGAAAACGATTGGCTGAAAAAGCGAATGTAAGTTAGCTCATTCATTAGGCACCCCAGGCTTTACACTTTATGCTTCCGGCTCGTATAATGTGTGGTTTAAGCAAACGGTGATTTTGAA 1.00797812933285 1.06821100280648 0.921403207735301 0.91492528711994 1.03809456606966 0.91816424742762 427.132623531459 78 0.536486257463016 PurR_distal_6_ind_proximal
AGCTGGCACGACAGGTTTCCCGACTGGAAAGGAAGAAACCAATTGTCCATATTGCGAATGTAAGTTAGCTCATTCATTAGGCACCCCAGGCTTTACACTTTATGCTTCCGGCTCGTATAATGTGTGGCCATAGCATTTTTATCCATAAGA 1.08510574345067 1.27427444925806 0.996737473113023 1.03332240091887 1.17969009635436 1.01502993701594 457.966677585203 82 0.351002670061459 AraC_distal_2_ind_proximal
CGCGTTGGCCGATTCATTAATGCAGCTGGCACGACAGGTTTCCCGACTGGAAAGCGAATGTAAGTTAGCTCATTCATTAGGCACCCCAGGCTTTACACTTTATGCTTCCGGCTCGTATAATGTGTGGCCATAGCATTTTTATCCATAAGA 1.16989316820758 1.23152765699248 0.99037145882755 1.05311238735597 1.20071041260003 1.02174192309176 233.608656572663 38 0.730426055918433 AraC_nodistal_0_ind_proximal
AGCTGGCACGACAGGTGGGCTGGACAAAGAACCAGTCGTTTCCCGACTGGAAAGCGAATGTAAGTTAGCTCATTCATTAGGCACCCCAGGCTTTACACTTTATGCTTCCGGCTCGTATAATGTGTGGGAATTGTGAGCGGATAACAATTT 0.455578795800499 0.548304660835302 1.05523567274314 1.01204366520488 0.5019417283179 1.03363966897401 318.105940895268 62 0.601894248856956 LacI_nulldistal_17_ind_proximal
AGCTGGCACGACAGGGGGCTGGACAAAGAACCAGTCGTTTTCCCGACTGGAAAGCGAATGTAAGTTAGCTCATTCATTAGGCACCCCAGGCTTTACACTTTATGCTTCCGGCTCGTATAATGTGTGGTTTAAGCAAACGGTGATTTTGAA 0.813879437082306 0.983331432307352 0.751828479969608 0.817396721596222 0.898605434694829 0.784612600782915 553.426672513585 103 0.814384823969527 PurR_nulldistal_18_ind_proximal
AGCTGGCACGACAGGTTTGTTGAGGAAAACGATTGGCTGAACCCGACTGGAAAGCGAATGTAAGTTAGCTCATTCATTAGGCACCCCAGGCTTTACACTTTATGCTTCCGGCTCGTATAATGTGTGGATGCAGTGTGCAAATAGAATGTT 1.45002081881258 1.56716551870497 1.33411064513864 1.40542040193467 1.50859316875877 1.36976552353665 422.443875262684 96 0.725738248475166 PurR_distal_15_ind_nullproximal
AGCTGGCACGACAGGTTTCCCGACTTCTTGTGTAAACGATTCCACTAAGGAAAGCGAATGTAAGTTAGCTCATTCATTAGGCACCCCAGGCTTTACACTTTATGCTTCCGGCTCGTATAATGTGTGGTACCGGTGGTAGCGGTTACATTG 0.600415167833916 0.659797945956166 0.502473319924676 0.421763313499338 0.630106556895041 0.462118316712007 255.132244407168 53 0.488269609535654 GalR_distal_8_ind_proximal
AGCTGGCACGACAGGTTTCCCGACTGGAAGGGCTGGACAAAGAACCAGTCGTAGCGAATGTAAGTTAGCTCATTCATTAGGCACCCCAGGCTTTACACTTTATGCTTCCGGCTCGTATAATGTGTGGCCATAGCATTTTTATCCATAAGA 1.17914133554519 1.28402589479348 1.10135900979581 1.04888345537082 1.23158361516934 1.07512123258332 488.083011427132 96 0.479490383253586 AraC_nulldistal_4_ind_proximal
AGCTGGCGAAGAAACCAATTGTCCATATTGACGACAGGTTTCCCGACTGGAAAGCGAATGTAAGTTAGCTCATTCATTAGGCACCCCAGGCTTTACACTTTATGCTTCCGGCTCGTATAATGTGTGGATGCAGTGTGCAAATAGAATGTT 1.27473760235094 1.42606307535918 1.19568051411909 1.19683357907222 1.35040033885506 1.19625704659566 535.766900595386 100 0.349697337420964 AraC_distal_26_ind_nullproximal
AGCTGGCACGACAGAAGAAACCAATTGTCCATATTGGGTTTCCCGACTGGAAAGCGAATGTAAGTTAGCTCATTCATTAGGCACCCCAGGCTTTACACTTTATGCTTCCGGCTCGTATAATGTGTGGCCATAGCATTTTTATCCATAAGA 1.08948672570857 1.15699946352115 1.00655503505385 0.983571093274378 1.12324309461486 0.995063064164113 370.829978547816 76 0.608026260951704 AraC_distal_20_ind_proximal
AGCTGAAGAAACCAATTGTCCATATTGGGCACGACAGGTTTCCCGACTGGAAAGCGAATGTAAGTTAGCTCATTCATTAGGCACCCCAGGCTTTACACTTTATGCTTCCGGCTCGTATAATGTGTGGCCATAGCATTTTTATCCATAAGA 1.03312023287743 1.07393839331648 0.833239617432766 0.847158885373915 1.05352931309696 0.84019925140334 466.334091127337 105 0.607777299072518 AraC_distal_29_ind_proximal
AGCTGGCACGACAGGTTTCCCGACTGGGGCTGGACAAAGAACCAGTCGTGAAAGCGAATGTAAGTTAGCTCATTCATTAGGCACCCCAGGCTTTACACTTTATGCTTCCGGCTCGTATAATGTGTGGCCATAGCATTTTTATCCATAAGA 1.25220036747461 1.25707854308381 1.13420185168105 1.07277096725303 1.25463945527921 1.10348640946704 472.851539233607 81 0.414216875953907 AraC_nulldistal_7_ind_proximal
AGCTGGGGGCAGTGAGCGCAACGCAATTACACGACAGGTTTCCCGACTGGAAAGCGAATGTAAGTTAGCTCATTCATTAGGCACCCCAGGCTTTACACTTTATGCTTCCGGCTCGTATAATGTGTGGATGCAGTGTGCAAATAGAATGTT 1.23633288074719 1.54658250531504 1.13505447263553 1.17257472934083 1.39145769303111 1.15381460098818 243.130298396414 51 0.322084005342644 LacI_distal_27_ind_nullproximal
AGCTGGCGGGCTGGACAAAGAACCAGTCGTACGACAGGTTTCCCGACTGGAAAGCGAATGTAAGTTAGCTCATTCATTAGGCACCCCAGGCTTTACACTTTATGCTTCCGGCTCGTATAATGTGTGGTACCGGTGGTAGCGGTTACATTG 0.691643348463784 0.730975575257614 0.722004430949537 0.665685565160617 0.711309461860699 0.693844998055077 422.744857470272 84 0.915580722698731 GalR_nulldistal_26_ind_proximal
AGCTGGCACGACAGGTTTCCCGACTGGAAGAAACCAATTGTCCATATTGGAAAGCGAATGTAAGTTAGCTCATTCATTAGGCACCCCAGGCTTTACACTTTATGCTTCCGGCTCGTATAATGTGTGGCCATAGCATTTTTATCCATAAGA 0.824380678115189 0.963530483711246 0.742922561223914 0.705125290842594 0.893955580913218 0.724023926033254 291.075003103511 62 0.683709141164286 AraC_distal_7_ind_proximal
AGCAAAATGTTCAAAATGACGCATGATGGCACGACAGGTTTCCCGACTGGAAAGCGAATGTAAGTTAGCTCATTCATTAGGCACCCCAGGCTTTACACTTTATGCTTCCGGCTCGTATAATGTGTGGATGCAGTGTGCAAATAGAATGTT 1.28970635187722 1.39833756437818 1.09681301921767 1.13250354811406 1.3440219581277 1.11465828366586 221.734364766536 41 0.456092048180759 GlpR_distal_30_ind_nullproximal
AGCTGGCACGACAGGTTTCCCGACTGGAAAGCGGGCTGGACAAAGAACCAGTCGTGAATGTAAGTTAGCTCATTCATTAGGCACCCCAGGCTTTACACTTTATGCTTCCGGCTCGTATAATGTGTGGAAATGGTAAAAAACGAACTTCAG 1.42578055466996 1.57137579117614 1.36156717207589 1.3676792559302 1.49857817292305 1.36462321400304 380.092421594323 89 0.534153696691734 GlpR_nulldistal_1_ind_proximal
AGCTGGCACGACAGGTTTCCCGACTGGAAAGAATTGGCCCTACCAATTCTTAAGCGAATGTAAGTTAGCTCATTCATTAGGCACCCCAGGCTTTACACTTTATGCTTCCGGCTCGTATAATGTGTGGATGCAGTGTGCAAATAGAATGTT 1.3919795396754 1.52472598520967 1.23850039882267 1.25879515159793 1.45835276244254 1.2486477752103 421.955393037754 84 0.428696057474082 LldR_distal_5_ind_nullproximal
AGCTGGCACGACGTTGAGGAAAACGATTGGCTGAAAGGTTTCCCGACTGGAAAGCGAATGTAAGTTAGCTCATTCATTAGGCACCCCAGGCTTTACACTTTATGCTTCCGGCTCGTATAATGTGTGGATGCAGTGTGCAAATAGAATGTT 1.32674358338656 1.36491594408799 1.2058712822985 1.13334657248939 1.34582976373727 1.16960892739395 381.177345951236 83 0.357259191080533 PurR_distal_21_ind_nullproximal
AGCTGGCAGGGCAGTGAGCGCAACGCAATTACGACAGGTTTCCCGACTGGAAAGCGAATGTAAGTTAGCTCATTCATTAGGCACCCCAGGCTTTACACTTTATGCTTCCGGCTCGTATAATGTGTGGATGCAGTGTGCAAATAGAATGTT 1.25123761011631 1.37756437170674 1.12980045308385 1.18799613761045 1.31440099091152 1.15889829534715 576.807319367944 119 0.680907451758376 LacI_distal_25_ind_nullproximal
AGCTGGCACGACAGGGTTGAGGAAAACGATTGGCTGAATTTCCCGACTGGAAAGCGAATGTAAGTTAGCTCATTCATTAGGCACCCCAGGCTTTACACTTTATGCTTCCGGCTCGTATAATGTGTGGATGCAGTGTGCAAATAGAATGTT 1.38379346664137 1.38157580776429 1.32490366941867 1.24499722784054 1.38268463720283 1.28495044862961 493.482446938134 85 0.587085901756951 PurR_distal_18_ind_nullproximal
AGCTGGCGGGCAGTGAGCGCAACGCAATTAACGACAGGTTTCCCGACTGGAAAGCGAATGTAAGTTAGCTCATTCATTAGGCACCCCAGGCTTTACACTTTATGCTTCCGGCTCGTATAATGTGTGGATGCAGTGTGCAAATAGAATGTT 1.29216247737463 1.34482693158234 1.1510146128429 1.09263194140843 1.31849470447849 1.12182327712566 431.376198845644 76 0.350262284295089 LacI_distal_26_ind_nullproximal
AGCTGGCACGACAGGTTTCCCGACTGGAAAGCGGGCTGGACAAAGAACCAGTCGTGAATGTAAGTTAGCTCATTCATTAGGCACCCCAGGCTTTACACTTTATGCTTCCGGCTCGTATAATGTGTGGGAATTGTGAGCGGATAACAATTT 0.49025925701386 0.568941635150703 1.15826224609315 1.11167715217367 0.529600446082282 1.13496969913341 503.975546082153 91 0.883410057915195 LacI_nulldistal_1_ind_proximal
AGCTGGCACGACAGGGGGCTGGACAAAGAACCAGTCGTTTTCCCGACTGGAAAGCGAATGTAAGTTAGCTCATTCATTAGGCACCCCAGGCTTTACACTTTATGCTTCCGGCTCGTATAATGTGTGGGAATTGTGAGCGGATAACAATTT 0.486101315789299 0.526440202154231 1.13491636449058 1.08762912577592 0.506270758971765 1.11127274513325 471.307269907723 76 1.10853421655015 LacI_nulldistal_18_ind_proximal
AGCTGGCACGACAGGTTTCCCGACTGGAGTTGAGGAAAACGATTGGCTGAAAAGCGAATGTAAGTTAGCTCATTCATTAGGCACCCCAGGCTTTACACTTTATGCTTCCGGCTCGTATAATGTGTGGTTTAAGCAAACGGTGATTTTGAA 0.902329084761065 0.956013262431596 0.825538992878678 0.831761386715903 0.929171173596331 0.82865018979729 521.725932984229 97 0.598448944120435 PurR_distal_5_ind_proximal
AGCTGGCACGACAAAATGTTCAAAATGACGCATGAAGGTTTCCCGACTGGAAAGCGAATGTAAGTTAGCTCATTCATTAGGCACCCCAGGCTTTACACTTTATGCTTCCGGCTCGTATAATGTGTGGAAATGGTAAAAAACGAACTTCAG 1.39317484748656 1.5987685268937 1.2880538798942 1.31364562468965 1.49597168719013 1.30084975229193 267.352414145621 52 0.399295845331009 GlpR_distal_21_ind_proximal
AGCTGGCACGACAGGGCAGTGAGCGCAACGCAATTAGGTTTCCCGACTGGAAAGCGAATGTAAGTTAGCTCATTCATTAGGCACCCCAGGCTTTACACTTTATGCTTCCGGCTCGTATAATGTGTGGATGCAGTGTGCAAATAGAATGTT 1.36929768945244 1.52782933690685 1.2656003889873 1.25023557735179 1.44856351317964 1.25791798316954 587.149179641773 135 0.745658541633243 LacI_distal_20_ind_nullproximal
AGCTGGCACGACAGGTTTCGGGCTGGACAAAGAACCAGTCGTCCGACTGGAAAGCGAATGTAAGTTAGCTCATTCATTAGGCACCCCAGGCTTTACACTTTATGCTTCCGGCTCGTATAATGTGTGGGAATTGTGAGCGGATAACAATTT 0.49014600180654 0.550689108029886 1.04980621910092 1.09767552697163 0.520417554918213 1.07374087303628 407.233653513928 80 0.577234303892378 LacI_nulldistal_14_ind_proximal
AGCTGGCACGACAGGTTTCCAAGAATTGGCCCTACCAATTCTTCGACTGGAAAGCGAATGTAAGTTAGCTCATTCATTAGGCACCCCAGGCTTTACACTTTATGCTTCCGGCTCGTATAATGTGTGGATGCAGTGTGCAAATAGAATGTT 1.40580361720655 1.47946607114909 1.3333046694254 1.32905437806772 1.44263484417782 1.33117952374656 649.707663965643 106 0.491789703613117 LldR_distal_13_ind_nullproximal
AGCTGGCACGACAGGTTTCCCGACTGGAAAGGGCAGTGAGCGCAACGCAATTAGCGAATGTAAGTTAGCTCATTCATTAGGCACCCCAGGCTTTACACTTTATGCTTCCGGCTCGTATAATGTGTGGGAATTGTGAGCGGATAACAATTT 0.410836913544415 0.469334831958492 1.1091630063683 1.03981534830767 0.440085872751454 1.07448917733799 230.994443285046 56 0.587502662778197 LacI_distal_3_ind_proximal
AGCTGGCACGACAGGTTTCCCGACTAAAATGTTCAAAATGACGCATGAGGAAAGCGAATGTAAGTTAGCTCATTCATTAGGCACCCCAGGCTTTACACTTTATGCTTCCGGCTCGTATAATGTGTGGAAATGGTAAAAAACGAACTTCAG 1.31030233886558 1.36461304407022 1.32855367442654 1.15188453742927 1.3374576914679 1.2402191059279 157.425194875465 25 0.7784628140594 GlpR_distal_8_ind_proximal
AGCTGGCACGACAGGTTGAGGAAAACGATTGGCTGAAGTTTCCCGACTGGAAAGCGAATGTAAGTTAGCTCATTCATTAGGCACCCCAGGCTTTACACTTTATGCTTCCGGCTCGTATAATGTGTGGTTTAAGCAAACGGTGATTTTGAA 0.888945536170428 0.963746272719183 0.894342172005331 0.794679303998508 0.926345904444806 0.844510738001919 285.154027436427 66 0.470099992834321 PurR_distal_19_ind_proximal
AGCTGGCACGACAGGTTTCCCGGGCTGGACAAAGAACCAGTCGTGACTGGAAAGCGAATGTAAGTTAGCTCATTCATTAGGCACCCCAGGCTTTACACTTTATGCTTCCGGCTCGTATAATGTGTGGCACAATTGGCAGTGCCACTTTTA 1.34935080555186 1.44313502807852 1.28843012449749 1.27949148445871 1.39624291681519 1.2839608044781 423.502011738034 78 0.376658134662989 LldR_nulldistal_12_ind_proximal
AAGAATTGGCCCTACCAATTCTTAGCTGGCACGACAGGTTTCCCGACTGGAAAGCGAATGTAAGTTAGCTCATTCATTAGGCACCCCAGGCTTTACACTTTATGCTTCCGGCTCGTATAATGTGTGGATGCAGTGTGCAAATAGAATGTT 1.26370039143431 1.35024881575555 1.21383643909987 1.11899461684246 1.30697460359493 1.16641552797116 398.4250634604 73 0.711456554626324 LldR_distal_33_ind_nullproximal
AGCTGGCACGACAGGAAAATGTTCAAAATGACGCATGATTTCCCGACTGGAAAGCGAATGTAAGTTAGCTCATTCATTAGGCACCCCAGGCTTTACACTTTATGCTTCCGGCTCGTATAATGTGTGGATGCAGTGTGCAAATAGAATGTT 1.16889271536997 1.22818815158573 1.10224692722582 1.06881072837043 1.19854043347785 1.08552882779812 469.421836551906 85 0.348920925525961 GlpR_distal_18_ind_nullproximal
AGCTGGCACGACAGGTTTCCCGACGTTGAGGAAAACGATTGGCTGAATGGAAAGCGAATGTAAGTTAGCTCATTCATTAGGCACCCCAGGCTTTACACTTTATGCTTCCGGCTCGTATAATGTGTGGATGCAGTGTGCAAATAGAATGTT 1.28367613217829 1.37902623087483 1.16261422117469 1.1497874383044 1.33135118152656 1.15620082973955 512.539917753617 97 0.472527460760005 PurR_distal_9_ind_nullproximal
AGCTGGCACGACAGGTTTCCCGACTGGAAAGGTTGAGGAAAACGATTGGCTGAACGAATGTAAGTTAGCTCATTCATTAGGCACCCCAGGCTTTACACTTTATGCTTCCGGCTCGTATAATGTGTGGATGCAGTGTGCAAATAGAATGTT 1.19426269500702 1.40107193215345 1.10288336797912 1.16680625619478 1.29766731358023 1.13484481208695 319.836138937697 65 0.661967187391869 PurR_distal_2_ind_nullproximal
AGCTGGCACGACAGGTTTCCCGACTGGAAGTTGAGGAAAACGATTGGCTGAAAGCGAATGTAAGTTAGCTCATTCATTAGGCACCCCAGGCTTTACACTTTATGCTTCCGGCTCGTATAATGTGTGGTTTAAGCAAACGGTGATTTTGAA 0.903416082721559 0.998589964395271 0.805896948610488 0.819911601971819 0.951003023558415 0.812904275291154 396.193737018657 79 0.517605668596098 PurR_distal_4_ind_proximal
AGCTGGCACGACAGGTTTCCCGACTGGAAAGGGGCTGGACAAAGAACCAGTCGTCGAATGTAAGTTAGCTCATTCATTAGGCACCCCAGGCTTTACACTTTATGCTTCCGGCTCGTATAATGTGTGGTTTAAGCAAACGGTGATTTTGAA 0.890362360697501 0.975145272074435 0.736779166907733 0.769584352087633 0.932753816385968 0.753181759497683 379.8166559675 82 0.444682107862598 PurR_nulldistal_2_ind_proximal
AGAAGAAACCAATTGTCCATATTGGCTGGCACGACAGGTTTCCCGACTGGAAAGCGAATGTAAGTTAGCTCATTCATTAGGCACCCCAGGCTTTACACTTTATGCTTCCGGCTCGTATAATGTGTGGATGCAGTGTGCAAATAGAATGTT 1.19667293333987 1.33958923586802 1.09159152364957 1.14163973853228 1.26813108460395 1.11661563109092 419.842262688649 72 0.664022401430813 AraC_distal_32_ind_nullproximal
AGCTGGCAAGAATTGGCCCTACCAATTCTTACGACAGGTTTCCCGACTGGAAAGCGAATGTAAGTTAGCTCATTCATTAGGCACCCCAGGCTTTACACTTTATGCTTCCGGCTCGTATAATGTGTGGATGCAGTGTGCAAATAGAATGTT 1.48827289302767 1.56130192860732 1.23939569883381 1.27618118164712 1.5247874108175 1.25778844024047 351.977337519251 86 0.428768144065925 LldR_distal_26_ind_nullproximal
AGCTGGCACGACAGGGCTGGACAAAGAACCAGTCGTGGTTTCCCGACTGGAAAGCGAATGTAAGTTAGCTCATTCATTAGGCACCCCAGGCTTTACACTTTATGCTTCCGGCTCGTATAATGTGTGGCCATAGCATTTTTATCCATAAGA 1.29286949017685 1.37547476863468 1.07710085546983 1.08194845845375 1.33417212940576 1.07952465696179 403.857556902555 87 0.832342375380219 AraC_nulldistal_20_ind_proximal
AGCTGGCACGACAGGTTTCCCGGGCAGTGAGCGCAACGCAATTAGACTGGAAAGCGAATGTAAGTTAGCTCATTCATTAGGCACCCCAGGCTTTACACTTTATGCTTCCGGCTCGTATAATGTGTGGATGCAGTGTGCAAATAGAATGTT 1.37835392796118 1.48475809815177 1.26283276957931 1.28113814705233 1.43155601305648 1.27198545831582 372.289948400215 79 0.544301025046854 LacI_distal_12_ind_nullproximal
AGCTGGCACGACAGGTTTCCCGGGGCTGGACAAAGAACCAGTCGTACTGGAAAGCGAATGTAAGTTAGCTCATTCATTAGGCACCCCAGGCTTTACACTTTATGCTTCCGGCTCGTATAATGTGTGGCACAATTGGCAGTGCCACTTTTA 1.25621958818376 1.48106207691521 1.20486848857715 1.27698581246628 1.36864083254948 1.24092715052172 466.542093823052 98 0.720951590294831 LldR_nulldistal_11_ind_proximal
AAAATGTTCAAAATGACGCATGAAGCTGGCACGACAGGTTTCCCGACTGGAAAGCGAATGTAAGTTAGCTCATTCATTAGGCACCCCAGGCTTTACACTTTATGCTTCCGGCTCGTATAATGTGTGGAAATGGTAAAAAACGAACTTCAG 1.53933311606261 1.66374623798614 1.62668292290409 1.44869742551695 1.60153967702437 1.53769017421052 150.611523924803 45 0.41620234423501 GlpR_distal_33_ind_proximal
AGCTGGCACGACAGGTTTCCCGACAAAATGTTCAAAATGACGCATGATGGAAAGCGAATGTAAGTTAGCTCATTCATTAGGCACCCCAGGCTTTACACTTTATGCTTCCGGCTCGTATAATGTGTGGAAATGGTAAAAAACGAACTTCAG 1.34344856333591 1.41514538677639 1.25788865905463 1.32751469231264 1.37929697505615 1.29270167568364 253.376036556774 59 0.726155040792459 GlpR_distal_9_ind_proximal
AGCTGGCACGACAGGTTTCCCGACAAGAATTGGCCCTACCAATTCTTTGGAAAGCGAATGTAAGTTAGCTCATTCATTAGGCACCCCAGGCTTTACACTTTATGCTTCCGGCTCGTATAATGTGTGGCACAATTGGCAGTGCCACTTTTA 1.36180685729135 1.47655925249683 1.22175899932875 1.19967522027868 1.41918305489409 1.21071710980371 421.25732166271 74 0.455712170278299 LldR_distal_9_ind_proximal
AGCTGGCACGGGGCTGGACAAAGAACCAGTCGTACAGGTTTCCCGACTGGAAAGCGAATGTAAGTTAGCTCATTCATTAGGCACCCCAGGCTTTACACTTTATGCTTCCGGCTCGTATAATGTGTGGCCATAGCATTTTTATCCATAAGA 1.22624489008491 1.27724195267397 1.15403457901718 1.20223476673203 1.25174342137944 1.17813467287461 367.532659126734 74 0.606105759278669 AraC_nulldistal_23_ind_proximal
GGGCAGTGAGCGCAACGCAATTAAGCTGGCACGACAGGTTTCCCGACTGGAAAGCGAATGTAAGTTAGCTCATTCATTAGGCACCCCAGGCTTTACACTTTATGCTTCCGGCTCGTATAATGTGTGGGAATTGTGAGCGGATAACAATTT 0.352413406120132 0.368840790070044 1.00795050014163 0.986181865388157 0.360627098095088 0.997066182764891 329.555562425178 61 0.873022303495403 LacI_distal_33_ind_proximal
AGCGGGCTGGACAAAGAACCAGTCGTTGGCACGACAGGTTTCCCGACTGGAAAGCGAATGTAAGTTAGCTCATTCATTAGGCACCCCAGGCTTTACACTTTATGCTTCCGGCTCGTATAATGTGTGGGAATTGTGAGCGGATAACAATTT 0.494098629668774 0.535186523884525 1.0021156036215 1.03177239319986 0.514642576776649 1.01694399841068 203.343433234939 32 0.312461001324753 LacI_nulldistal_30_ind_proximal
AGCTGGCACGACAGAAAATGTTCAAAATGACGCATGAGTTTCCCGACTGGAAAGCGAATGTAAGTTAGCTCATTCATTAGGCACCCCAGGCTTTACACTTTATGCTTCCGGCTCGTATAATGTGTGGAAATGGTAAAAAACGAACTTCAG 1.27251537594509 1.21137354825575 0.873482782904235 0.964308272300622 1.24194446210042 0.918895527602428 166.246415949777 34 0.398069747666352 GlpR_distal_19_ind_proximal
AGCTGGTTGAGGAAAACGATTGGCTGAAGCACGACAGGTTTCCCGACTGGAAAGCGAATGTAAGTTAGCTCATTCATTAGGCACCCCAGGCTTTACACTTTATGCTTCCGGCTCGTATAATGTGTGGATGCAGTGTGCAAATAGAATGTT 1.44302612110895 1.66034092839954 1.36522624058561 1.51216389105173 1.55168352475425 1.43869506581867 444.150234058537 89 0.405046294102773 PurR_distal_28_ind_nullproximal
AGCTGGCACGACAGGTTTCCCGACTGGAAAGGGCTGGACAAAGAACCAGTCGTGCGAATGTAAGTTAGCTCATTCATTAGGCACCCCAGGCTTTACACTTTATGCTTCCGGCTCGTATAATGTGTGGTTTAAGCAAACGGTGATTTTGAA 0.807720580395109 0.923198972289126 0.789100197487297 0.739122276595237 0.865459776342118 0.764111237041267 447.743821784813 81 0.615861606407862 PurR_nulldistal_3_ind_proximal
AGCTGGCACGACAGGTTTCCCGGAAGAAACCAATTGTCCATATTGACTGGAAAGCGAATGTAAGTTAGCTCATTCATTAGGCACCCCAGGCTTTACACTTTATGCTTCCGGCTCGTATAATGTGTGGCCATAGCATTTTTATCCATAAGA 1.21963258060648 1.21703300833527 1.08166930498215 1.03708695823033 1.21833279447088 1.05937813160624 376.861293803551 85 0.885781656022556 AraC_distal_11_ind_proximal
AGCGGGCAGTGAGCGCAACGCAATTATGGCACGACAGGTTTCCCGACTGGAAAGCGAATGTAAGTTAGCTCATTCATTAGGCACCCCAGGCTTTACACTTTATGCTTCCGGCTCGTATAATGTGTGGATGCAGTGTGCAAATAGAATGTT 1.38778534815055 1.52523859261894 1.28744181216662 1.29965247173622 1.45651197038475 1.29354714195142 449.640269399814 74 0.619357625675207 LacI_distal_30_ind_nullproximal
AGCTGGCACGACAGGTTTCCTCTTGTGTAAACGATTCCACTAACGACTGGAAAGCGAATGTAAGTTAGCTCATTCATTAGGCACCCCAGGCTTTACACTTTATGCTTCCGGCTCGTATAATGTGTGGTACCGGTGGTAGCGGTTACATTG 0.428043212921543 0.510163157449915 0.368207006589592 0.374093849324421 0.469103185185729 0.371150427957006 190.061176038741 46 0.479506601533532 GalR_distal_13_ind_proximal
AGCTGGCACGAGGGCTGGACAAAGAACCAGTCGTCAGGTTTCCCGACTGGAAAGCGAATGTAAGTTAGCTCATTCATTAGGCACCCCAGGCTTTACACTTTATGCTTCCGGCTCGTATAATGTGTGGAAATGGTAAAAAACGAACTTCAG 1.70730208614328 1.79135865043152 1.35593623097783 1.45060606592815 1.7493303682874 1.40327114845299 223.228994158088 55 1.04320827647954 GlpR_nulldistal_22_ind_proximal
AGCTGGCACGACAGGTTTCCCGAAAGAATTGGCCCTACCAATTCTTCTGGAAAGCGAATGTAAGTTAGCTCATTCATTAGGCACCCCAGGCTTTACACTTTATGCTTCCGGCTCGTATAATGTGTGGATGCAGTGTGCAAATAGAATGTT 1.36682603297328 1.46450021803325 1.27796055929281 1.35780877542288 1.41566312550326 1.31788466735784 333.875565555258 59 0.466085434037668 LldR_distal_10_ind_nullproximal
AGCTGGCGTTGAGGAAAACGATTGGCTGAAACGACAGGTTTCCCGACTGGAAAGCGAATGTAAGTTAGCTCATTCATTAGGCACCCCAGGCTTTACACTTTATGCTTCCGGCTCGTATAATGTGTGGATGCAGTGTGCAAATAGAATGTT 1.34011916732509 1.35099561087614 1.12551050938647 1.08908528149207 1.34555738910062 1.10729789543927 334.105642230143 69 0.438637822447498 PurR_distal_26_ind_nullproximal
AGCTGGCACGACAGGTTTCCCAAAATGTTCAAAATGACGCATGAGACTGGAAAGCGAATGTAAGTTAGCTCATTCATTAGGCACCCCAGGCTTTACACTTTATGCTTCCGGCTCGTATAATGTGTGGAAATGGTAAAAAACGAACTTCAG 1.51763490459979 1.64333861221737 1.30705191990261 1.34135871558769 1.58048675840858 1.32420531774515 340.928756139192 80 0.484305246519367 GlpR_distal_12_ind_proximal
AGCTGGCACGACAGTCTTGTGTAAACGATTCCACTAAGTTTCCCGACTGGAAAGCGAATGTAAGTTAGCTCATTCATTAGGCACCCCAGGCTTTACACTTTATGCTTCCGGCTCGTATAATGTGTGGATGCAGTGTGCAAATAGAATGTT 1.43714942402932 1.41734164329959 1.30651064878829 1.21555853060903 1.42724553366446 1.26103458969866 317.153414952576 74 0.461362933804137 GalR_distal_19_ind_nullproximal
AGCTGGCACGACAGGTTTCCCGAAGAAACCAATTGTCCATATTGGACTGGAAAGCGAATGTAAGTTAGCTCATTCATTAGGCACCCCAGGCTTTACACTTTATGCTTCCGGCTCGTATAATGTGTGGATGCAGTGTGCAAATAGAATGTT 1.32106803036733 1.40324149976826 1.18895899053913 1.19611397990563 1.3621547650678 1.19253648522238 579.08039893283 98 0.633111549956174 AraC_distal_12_ind_nullproximal
AGCTGGCACGACAGGTTTCCCGACTGGAAGAAGAAACCAATTGTCCATATTGAGCGAATGTAAGTTAGCTCATTCATTAGGCACCCCAGGCTTTACACTTTATGCTTCCGGCTCGTATAATGTGTGGCCATAGCATTTTTATCCATAAGA 1.01597378091716 1.03396703748556 0.860836818284437 0.817179917194825 1.02497040920136 0.839008367739631 309.371398976039 58 0.387832041385672 AraC_distal_4_ind_proximal
AGCTGGCACGACAGGTTAAAATGTTCAAAATGACGCATGATCCCGACTGGAAAGCGAATGTAAGTTAGCTCATTCATTAGGCACCCCAGGCTTTACACTTTATGCTTCCGGCTCGTATAATGTGTGGAAATGGTAAAAAACGAACTTCAG 1.10558515045119 1.2967839470449 1.017119357965 1.06663483928588 1.20118454874804 1.04187709862544 195.568525995993 39 0.423581268448824 GlpR_distal_16_ind_proximal
AGCTGGCACGACAGGTCTTGTGTAAACGATTCCACTAATTTCCCGACTGGAAAGCGAATGTAAGTTAGCTCATTCATTAGGCACCCCAGGCTTTACACTTTATGCTTCCGGCTCGTATAATGTGTGGTACCGGTGGTAGCGGTTACATTG 0.612475148725403 0.629989864041728 0.50539584023019 0.513810661806634 0.621232506383565 0.509603251018412 360.503891896367 62 0.437479794358691 GalR_distal_18_ind_proximal
AGCAAGAATTGGCCCTACCAATTCTTTGGCACGACAGGTTTCCCGACTGGAAAGCGAATGTAAGTTAGCTCATTCATTAGGCACCCCAGGCTTTACACTTTATGCTTCCGGCTCGTATAATGTGTGGATGCAGTGTGCAAATAGAATGTT 1.18548055499102 1.28309818576533 1.09699022708908 1.10300586674436 1.23428937037817 1.09999804691672 403.482511407069 88 0.399701742822474 LldR_distal_30_ind_nullproximal
AGCTGGCACGACAGGTTTCCCGTCTTGTGTAAACGATTCCACTAAACTGGAAAGCGAATGTAAGTTAGCTCATTCATTAGGCACCCCAGGCTTTACACTTTATGCTTCCGGCTCGTATAATGTGTGGTACCGGTGGTAGCGGTTACATTG 0.513900440285518 0.611799014077759 0.42323566616562 0.478420641733218 0.562849727181639 0.450828153949419 361.093225290758 64 0.560017887804755 GalR_distal_11_ind_proximal
AGCTGGCACGACAGGTTTCCCGACAAAATGTTCAAAATGACGCATGATGGAAAGCGAATGTAAGTTAGCTCATTCATTAGGCACCCCAGGCTTTACACTTTATGCTTCCGGCTCGTATAATGTGTGGATGCAGTGTGCAAATAGAATGTT 1.325618122202 1.49311241027197 1.23426339291668 1.2588222222119 1.40936526623699 1.24654280756429 258.58162623284 57 0.596450196652182 GlpR_distal_9_ind_nullproximal
AGCTGGCAGTTGAGGAAAACGATTGGCTGAACGACAGGTTTCCCGACTGGAAAGCGAATGTAAGTTAGCTCATTCATTAGGCACCCCAGGCTTTACACTTTATGCTTCCGGCTCGTATAATGTGTGGATGCAGTGTGCAAATAGAATGTT 1.22723883154824 1.4171475977143 1.08152135729884 1.11404667458379 1.32219321463127 1.09778401594131 530.292654030088 108 1.16120768312565 PurR_distal_25_ind_nullproximal
AGCTGGCACGACAGGTTTCCCGACTGGGGCTGGACAAAGAACCAGTCGTGAAAGCGAATGTAAGTTAGCTCATTCATTAGGCACCCCAGGCTTTACACTTTATGCTTCCGGCTCGTATAATGTGTGGCACAATTGGCAGTGCCACTTTTA 1.31223711469943 1.47694840115314 1.24051034526676 1.312203732843 1.39459275792629 1.27635703905488 539.954535618447 101 0.402094405483098 LldR_nulldistal_7_ind_proximal
AGCAAAATGTTCAAAATGACGCATGATGGCACGACAGGTTTCCCGACTGGAAAGCGAATGTAAGTTAGCTCATTCATTAGGCACCCCAGGCTTTACACTTTATGCTTCCGGCTCGTATAATGTGTGGAAATGGTAAAAAACGAACTTCAG 1.27527828153802 1.45860074655347 1.2095221101889 1.27034332582105 1.36693951404575 1.23993271800498 235.302608621541 54 0.689979823528147 GlpR_distal_30_ind_proximal
AGCTGGCACGACAGGTTTCCCGGGGCTGGACAAAGAACCAGTCGTACTGGAAAGCGAATGTAAGTTAGCTCATTCATTAGGCACCCCAGGCTTTACACTTTATGCTTCCGGCTCGTATAATGTGTGGGAATTGTGAGCGGATAACAATTT 0.536258181440991 0.551452110859195 1.14332169188065 1.08265769104956 0.543855146150093 1.11298969146511 486.229918543273 63 0.59142688762692 LacI_nulldistal_11_ind_proximal
AGCTGGCACGGGGCTGGACAAAGAACCAGTCGTACAGGTTTCCCGACTGGAAAGCGAATGTAAGTTAGCTCATTCATTAGGCACCCCAGGCTTTACACTTTATGCTTCCGGCTCGTATAATGTGTGGGAATTGTGAGCGGATAACAATTT 0.51625527569135 0.57053845524717 1.09483519152766 1.07350310491626 0.54339686546926 1.08416914822196 531.43666127972 104 0.612449264380958 LacI_nulldistal_23_ind_proximal
AGCTGAAGAATTGGCCCTACCAATTCTTGCACGACAGGTTTCCCGACTGGAAAGCGAATGTAAGTTAGCTCATTCATTAGGCACCCCAGGCTTTACACTTTATGCTTCCGGCTCGTATAATGTGTGGATGCAGTGTGCAAATAGAATGTT 1.3393046694704 1.47377711024671 1.1987189259484 1.17104478645671 1.40654088985855 1.18488185620255 510.827842707964 94 0.559092264485522 LldR_distal_28_ind_nullproximal
AGCTGGCTCTTGTGTAAACGATTCCACTAAACGACAGGTTTCCCGACTGGAAAGCGAATGTAAGTTAGCTCATTCATTAGGCACCCCAGGCTTTACACTTTATGCTTCCGGCTCGTATAATGTGTGGATGCAGTGTGCAAATAGAATGTT 1.35989575605986 1.58175337427127 1.25825732237811 1.31677225330925 1.47082456516557 1.28751478784368 243.216184324297 50 0.331059596389666 GalR_distal_26_ind_nullproximal
AGCTGGCACTCTTGTGTAAACGATTCCACTAAGACAGGTTTCCCGACTGGAAAGCGAATGTAAGTTAGCTCATTCATTAGGCACCCCAGGCTTTACACTTTATGCTTCCGGCTCGTATAATGTGTGGATGCAGTGTGCAAATAGAATGTT 1.12750595666921 1.30652197252901 1.00889969545205 1.12110747377297 1.21701396459911 1.06500358461251 270.248693416851 53 0.365687560863186 GalR_distal_24_ind_nullproximal
AGCTGGCACGACAGGTTTCCCGACTGGAAAGCGGGGCTGGACAAAGAACCAGTCGTAATGTAAGTTAGCTCATTCATTAGGCACCCCAGGCTTTACACTTTATGCTTCCGGCTCGTATAATGTGTGGAAATGGTAAAAAACGAACTTCAG 2.17923336704017 2.21102586093823 2.31370244405722 2.34068250733179 2.1951296139892 2.32719247569451 81.1865709607422 24 0.525607229738985 GlpR_nulldistal_0_ind_proximal
AGCTGGCACGACGAAGAAACCAATTGTCCATATTGAGGTTTCCCGACTGGAAAGCGAATGTAAGTTAGCTCATTCATTAGGCACCCCAGGCTTTACACTTTATGCTTCCGGCTCGTATAATGTGTGGATGCAGTGTGCAAATAGAATGTT 1.2778102451741 1.27562319057976 1.15937492116635 1.10996902084465 1.27671671787693 1.1346719710055 422.305221952475 77 0.362711022900329 AraC_distal_21_ind_nullproximal
AGCTGGCACGACAGGTTTCCCGACTGTTGAGGAAAACGATTGGCTGAAGGAAAGCGAATGTAAGTTAGCTCATTCATTAGGCACCCCAGGCTTTACACTTTATGCTTCCGGCTCGTATAATGTGTGGATGCAGTGTGCAAATAGAATGTT 1.34681744586024 1.46521020837657 1.19951311136466 1.23518945525733 1.4060138271184 1.21735128331099 267.071141389206 67 0.601543942037638 PurR_distal_8_ind_nullproximal
AGCTGGCACGACAGGAAGAATTGGCCCTACCAATTCTTTTTCCCGACTGGAAAGCGAATGTAAGTTAGCTCATTCATTAGGCACCCCAGGCTTTACACTTTATGCTTCCGGCTCGTATAATGTGTGGATGCAGTGTGCAAATAGAATGTT 1.34031197503272 1.34974198358966 1.22112661536207 1.12908103123341 1.34502697931119 1.17510382329774 425.002178566379 85 0.532281780004413 LldR_distal_18_ind_nullproximal
AGCTGGCACGACAGGTTTCCCGACTTCTTGTGTAAACGATTCCACTAAGGAAAGCGAATGTAAGTTAGCTCATTCATTAGGCACCCCAGGCTTTACACTTTATGCTTCCGGCTCGTATAATGTGTGGATGCAGTGTGCAAATAGAATGTT 1.44295853857024 1.57124453054615 1.36115589441306 1.31207718910164 1.5071015345582 1.33661654175735 348.904572489862 65 0.626253489699684 GalR_distal_8_ind_nullproximal
AGCTGGCACGACAGGTTTCCCGACTGGAAAGAAAATGTTCAAAATGACGCATGACGAATGTAAGTTAGCTCATTCATTAGGCACCCCAGGCTTTACACTTTATGCTTCCGGCTCGTATAATGTGTGGATGCAGTGTGCAAATAGAATGTT 1.63347035913802 1.88835918858725 1.50914068390524 1.58525780325061 1.76091477386263 1.54719924357792 357.675345249042 81 0.653136946485498 GlpR_distal_2_ind_nullproximal
AGCTGGCACGACAGGGGCTGGACAAAGAACCAGTCGTGTTTCCCGACTGGAAAGCGAATGTAAGTTAGCTCATTCATTAGGCACCCCAGGCTTTACACTTTATGCTTCCGGCTCGTATAATGTGTGGCCATAGCATTTTTATCCATAAGA 1.21781480715792 1.33563946950861 1.09692256320818 1.11681153216331 1.27672713833326 1.10686704768574 480.024466903776 78 0.478563789379615 AraC_nulldistal_19_ind_proximal
AGCTGGCACGACAGGTTTGGGCTGGACAAAGAACCAGTCGTCCCGACTGGAAAGCGAATGTAAGTTAGCTCATTCATTAGGCACCCCAGGCTTTACACTTTATGCTTCCGGCTCGTATAATGTGTGGCACAATTGGCAGTGCCACTTTTA 1.33021156037453 1.43756718259561 1.17174380591458 1.20053771522027 1.38388937148507 1.18614076056743 623.482727148781 121 0.370025782528191 LldR_nulldistal_15_ind_proximal
AGCTGGAAGAATTGGCCCTACCAATTCTTCACGACAGGTTTCCCGACTGGAAAGCGAATGTAAGTTAGCTCATTCATTAGGCACCCCAGGCTTTACACTTTATGCTTCCGGCTCGTATAATGTGTGGATGCAGTGTGCAAATAGAATGTT 1.29614316947916 1.45048251303937 1.1004185141209 1.17886013399083 1.37331284125926 1.13963932405587 470.910928506664 94 0.335423119948318 LldR_distal_27_ind_nullproximal
AGCTGGCACGACAGGTTTCCCGACTGGAAAGCGGGCAGTGAGCGCAACGCAATTAGAATGTAAGTTAGCTCATTCATTAGGCACCCCAGGCTTTACACTTTATGCTTCCGGCTCGTATAATGTGTGGATGCAGTGTGCAAATAGAATGTT 1.31105626045481 1.41697501211051 1.32711640385028 1.26691281039062 1.36401563628266 1.29701460712045 292.713823242066 53 1.33013554597039 LacI_distal_1_ind_nullproximal
AGCTGGGGCTGGACAAAGAACCAGTCGTGCACGACAGGTTTCCCGACTGGAAAGCGAATGTAAGTTAGCTCATTCATTAGGCACCCCAGGCTTTACACTTTATGCTTCCGGCTCGTATAATGTGTGGGAATTGTGAGCGGATAACAATTT 0.50807988499651 0.535225758323818 0.984191224685277 1.04797690095823 0.521652821660164 1.01608406282175 335.13618244313 59 1.18459211176291 LacI_nulldistal_28_ind_proximal
AGCTGGCACGGAAGAAACCAATTGTCCATATTGACAGGTTTCCCGACTGGAAAGCGAATGTAAGTTAGCTCATTCATTAGGCACCCCAGGCTTTACACTTTATGCTTCCGGCTCGTATAATGTGTGGCCATAGCATTTTTATCCATAAGA 1.17545153836986 1.15689631763129 1.05779152708101 0.947692790478298 1.16617392800058 1.00274215877965 362.624115829462 57 0.427773677010726 AraC_distal_23_ind_proximal
AGCTGGCACGACAGGTTTCCCGACTGGAAAAAAATGTTCAAAATGACGCATGAGCGAATGTAAGTTAGCTCATTCATTAGGCACCCCAGGCTTTACACTTTATGCTTCCGGCTCGTATAATGTGTGGAAATGGTAAAAAACGAACTTCAG 1.16989316820758 1.32960793826223 1.01261221657529 1.11282759815526 1.24975055323491 1.06271990736527 153.200520631654 36 0.431447403577153 GlpR_distal_3_ind_proximal
AGCTGGCACGACGGGCTGGACAAAGAACCAGTCGTAGGTTTCCCGACTGGAAAGCGAATGTAAGTTAGCTCATTCATTAGGCACCCCAGGCTTTACACTTTATGCTTCCGGCTCGTATAATGTGTGGCACAATTGGCAGTGCCACTTTTA 1.28588811986233 1.41193208273518 1.17029971389194 1.20253983129119 1.34891010129876 1.18641977259157 393.061873942949 77 0.710653630693683 LldR_nulldistal_21_ind_proximal
AGCTGGCACGACAGGTGGGCTGGACAAAGAACCAGTCGTTTCCCGACTGGAAAGCGAATGTAAGTTAGCTCATTCATTAGGCACCCCAGGCTTTACACTTTATGCTTCCGGCTCGTATAATGTGTGGAAATGGTAAAAAACGAACTTCAG 1.25903922240881 1.41653549145361 1.13410589689616 1.1941005360261 1.33778735693121 1.16410321646113 391.088998512053 74 0.404854735251507 GlpR_nulldistal_17_ind_proximal
TCTTGTGTAAACGATTCCACTAAAGCTGGCACGACAGGTTTCCCGACTGGAAAGCGAATGTAAGTTAGCTCATTCATTAGGCACCCCAGGCTTTACACTTTATGCTTCCGGCTCGTATAATGTGTGGTACCGGTGGTAGCGGTTACATTG 0.453076803634261 0.502602380294089 0.42030368345674 0.405931943316511 0.477839591964175 0.413117813386625 284.259745698451 60 1.16862936064628 GalR_distal_33_ind_proximal
AGCTGGCACGACAGGTTTCCCGACTGGAAAGCGGGGCTGGACAAAGAACCAGTCGTAATGTAAGTTAGCTCATTCATTAGGCACCCCAGGCTTTACACTTTATGCTTCCGGCTCGTATAATGTGTGGTACCGGTGGTAGCGGTTACATTG 1.70616118180797 1.88132858777107 1.6840970661246 1.68605805977012 1.79374488478952 1.68507756294736 240.704393506939 57 0.424017631180681 GalR_nulldistal_0_ind_proximal
GGGCTGGACAAAGAACCAGTCGTAGCTGGCACGACAGGTTTCCCGACTGGAAAGCGAATGTAAGTTAGCTCATTCATTAGGCACCCCAGGCTTTACACTTTATGCTTCCGGCTCGTATAATGTGTGGGAATTGTGAGCGGATAACAATTT 0.51095171911984 0.536843448107077 0.999468164025892 1.05625058127382 0.523897583613459 1.02785937264986 387.829496385319 79 0.572166856329895 LacI_nulldistal_33_ind_proximal
AGCTGGCACGACAGGTTTCCCGACTGGGGCTGGACAAAGAACCAGTCGTGAAAGCGAATGTAAGTTAGCTCATTCATTAGGCACCCCAGGCTTTACACTTTATGCTTCCGGCTCGTATAATGTGTGGAAATGGTAAAAAACGAACTTCAG 1.28026257696898 1.50667123148037 1.17298678004868 1.20513401929742 1.39346690422467 1.18906039967305 291.822699259286 63 0.408977199971194 GlpR_nulldistal_7_ind_proximal
AGCTGGCACGACAGGTTTCCCGACTGGAAAGCAAGAATTGGCCCTACCAATTCTTGAATGTAAGTTAGCTCATTCATTAGGCACCCCAGGCTTTACACTTTATGCTTCCGGCTCGTATAATGTGTGGATGCAGTGTGCAAATAGAATGTT 1.42700760693094 1.61411415750368 1.27585727905388 1.19613655721353 1.52056088221731 1.2359969181337 244.650937595931 52 0.594359491834257 LldR_distal_1_ind_nullproximal
AGCTGGCACGACAGGTTTCCCGGGGCTGGACAAAGAACCAGTCGTACTGGAAAGCGAATGTAAGTTAGCTCATTCATTAGGCACCCCAGGCTTTACACTTTATGCTTCCGGCTCGTATAATGTGTGGAAATGGTAAAAAACGAACTTCAG 1.35347093686863 1.54577376362789 1.26993509029329 1.32861188868089 1.44962235024826 1.29927348948709 389.567566085337 78 0.440004004902738 GlpR_nulldistal_11_ind_proximal
GGGCTGGACAAAGAACCAGTCGTAGCTGGCACGACAGGTTTCCCGACTGGAAAGCGAATGTAAGTTAGCTCATTCATTAGGCACCCCAGGCTTTACACTTTATGCTTCCGGCTCGTATAATGTGTGGAAATGGTAAAAAACGAACTTCAG 1.42533236646221 1.59811680700824 1.38644902245368 1.29933969554716 1.51172458673523 1.34289435900042 254.842306765965 51 0.967123110879223 GlpR_nulldistal_33_ind_proximal
AGCTGGCACGACAGGTTTCCCGACTGGAAGGGCTGGACAAAGAACCAGTCGTAGCGAATGTAAGTTAGCTCATTCATTAGGCACCCCAGGCTTTACACTTTATGCTTCCGGCTCGTATAATGTGTGGAAATGGTAAAAAACGAACTTCAG 1.40522135417003 1.50670976639779 1.28969897389465 1.1820293726898 1.45596556028391 1.23586417329223 286.157001694252 55 0.36736736955951 GlpR_nulldistal_4_ind_proximal
AGCTGGCACGACAGGTTTCGGGCTGGACAAAGAACCAGTCGTCCGACTGGAAAGCGAATGTAAGTTAGCTCATTCATTAGGCACCCCAGGCTTTACACTTTATGCTTCCGGCTCGTATAATGTGTGGTACCGGTGGTAGCGGTTACATTG 0.68458441024954 0.75220352997663 0.669381397834619 0.684820446176614 0.718393970113085 0.677100922005617 541.446022408404 108 0.517201700716863 GalR_nulldistal_14_ind_proximal
AGCTGGCACGACAGGTTTCCCGAGGGCTGGACAAAGAACCAGTCGTCTGGAAAGCGAATGTAAGTTAGCTCATTCATTAGGCACCCCAGGCTTTACACTTTATGCTTCCGGCTCGTATAATGTGTGGGAATTGTGAGCGGATAACAATTT 0.455693971832809 0.554988951170391 1.10185604438506 1.19098697122921 0.5053414615016 1.14642150780713 357.703719585003 60 0.608697894744276 LacI_nulldistal_10_ind_proximal
AGCTGGCACGACATCTTGTGTAAACGATTCCACTAAGGTTTCCCGACTGGAAAGCGAATGTAAGTTAGCTCATTCATTAGGCACCCCAGGCTTTACACTTTATGCTTCCGGCTCGTATAATGTGTGGATGCAGTGTGCAAATAGAATGTT 1.22892629552921 1.42804702138897 1.14096404945822 1.16911401585393 1.32848665845909 1.15503903265608 315.680020852193 67 0.490172268204962 GalR_distal_20_ind_nullproximal
AGCTGGCAGAAGAAACCAATTGTCCATATTGCGACAGGTTTCCCGACTGGAAAGCGAATGTAAGTTAGCTCATTCATTAGGCACCCCAGGCTTTACACTTTATGCTTCCGGCTCGTATAATGTGTGGATGCAGTGTGCAAATAGAATGTT 1.19283919854198 1.42402548855601 1.14704100567352 1.25357535285264 1.308432343549 1.20030817926308 184.704302031681 40 0.731876179605134 AraC_distal_25_ind_nullproximal
AGCTGGCACGACAGGTTTCCCGACTGGAAAGCGAAGAATTGGCCCTACCAATTCTTAATGTAAGTTAGCTCATTCATTAGGCACCCCAGGCTTTACACTTTATGCTTCCGGCTCGTATAATGTGTGGCACAATTGGCAGTGCCACTTTTA 1.20070258489862 1.37526032845007 1.16255284358937 1.23094542514836 1.28798145667435 1.19674913436887 368.585273318891 76 0.489150172848617 LldR_distal_0_ind_proximal
AAAATGTTCAAAATGACGCATGAAGCTGGCACGACAGGTTTCCCGACTGGAAAGCGAATGTAAGTTAGCTCATTCATTAGGCACCCCAGGCTTTACACTTTATGCTTCCGGCTCGTATAATGTGTGGATGCAGTGTGCAAATAGAATGTT 1.54749666982015 1.78011159801523 1.32848075804787 1.37422003469475 1.66380413391769 1.35135039637131 377.549891913006 66 0.470399633314644 GlpR_distal_33_ind_nullproximal
AGCTGGCACGACAGGTTTCCCGACTGGGCTGGACAAAGAACCAGTCGTGGAAAGCGAATGTAAGTTAGCTCATTCATTAGGCACCCCAGGCTTTACACTTTATGCTTCCGGCTCGTATAATGTGTGGTTTAAGCAAACGGTGATTTTGAA 0.824617170430284 0.896349173105046 0.667703853075433 0.710982212014547 0.860483171767665 0.68934303254499 281.110552853167 57 0.419843074392821 PurR_nulldistal_8_ind_proximal
AGCTGGCACGACAGGTTTCCTCTTGTGTAAACGATTCCACTAACGACTGGAAAGCGAATGTAAGTTAGCTCATTCATTAGGCACCCCAGGCTTTACACTTTATGCTTCCGGCTCGTATAATGTGTGGATGCAGTGTGCAAATAGAATGTT 1.10681881787547 1.28695186331049 1.13224774655938 1.10695410709284 1.19688534059298 1.11960092682611 276.481711011511 62 0.439380234266107 GalR_distal_13_ind_nullproximal
AGGAAGAAACCAATTGTCCATATTGCTGGCACGACAGGTTTCCCGACTGGAAAGCGAATGTAAGTTAGCTCATTCATTAGGCACCCCAGGCTTTACACTTTATGCTTCCGGCTCGTATAATGTGTGGCCATAGCATTTTTATCCATAAGA 0.976893652001224 1.12651722910394 0.856618685688835 0.883834386706523 1.05170544055258 0.870226536197679 542.563241776472 94 0.741500164354148 AraC_distal_31_ind_proximal
AGCTGGGGCTGGACAAAGAACCAGTCGTGCACGACAGGTTTCCCGACTGGAAAGCGAATGTAAGTTAGCTCATTCATTAGGCACCCCAGGCTTTACACTTTATGCTTCCGGCTCGTATAATGTGTGGTTTAAGCAAACGGTGATTTTGAA 0.947177259644842 0.998410068082843 0.861588573423951 0.782556840787188 0.972793663863843 0.822072707105569 524.917687333455 99 0.610669892265466 PurR_nulldistal_28_ind_proximal
AGCTGGCGGGCTGGACAAAGAACCAGTCGTACGACAGGTTTCCCGACTGGAAAGCGAATGTAAGTTAGCTCATTCATTAGGCACCCCAGGCTTTACACTTTATGCTTCCGGCTCGTATAATGTGTGGAAATGGTAAAAAACGAACTTCAG 1.33333331270299 1.56506344374434 1.09306311394489 1.15887069247887 1.44919837822367 1.12596690321188 298.299157162411 50 0.280914180933663 GlpR_nulldistal_26_ind_proximal
AGCTGGCACGACAGGTTTCTTGTGTAAACGATTCCACTAATCCCGACTGGAAAGCGAATGTAAGTTAGCTCATTCATTAGGCACCCCAGGCTTTACACTTTATGCTTCCGGCTCGTATAATGTGTGGATGCAGTGTGCAAATAGAATGTT 1.57851614083511 1.74129102403773 1.46632273332109 1.49519740717276 1.65990358243642 1.48076007024692 328.876392120508 66 0.299013310342234 GalR_distal_16_ind_nullproximal
AGCTGGGCTGGACAAAGAACCAGTCGTGGCACGACAGGTTTCCCGACTGGAAAGCGAATGTAAGTTAGCTCATTCATTAGGCACCCCAGGCTTTACACTTTATGCTTCCGGCTCGTATAATGTGTGGCACAATTGGCAGTGCCACTTTTA 1.23594791978648 1.38834065077717 1.14123510681754 1.13961629400752 1.31214428528182 1.14042570041253 462.63258895481 74 0.530911108451151 LldR_nulldistal_29_ind_proximal
AGCTGGCACGGGGCTGGACAAAGAACCAGTCGTACAGGTTTCCCGACTGGAAAGCGAATGTAAGTTAGCTCATTCATTAGGCACCCCAGGCTTTACACTTTATGCTTCCGGCTCGTATAATGTGTGGTACCGGTGGTAGCGGTTACATTG 0.667594321076428 0.714775975135239 0.673841110652787 0.666441652469195 0.691185148105833 0.670141381560991 364.224310292868 74 1.21436365780245 GalR_nulldistal_23_ind_proximal
AAAGAATTGGCCCTACCAATTCTTGCTGGCACGACAGGTTTCCCGACTGGAAAGCGAATGTAAGTTAGCTCATTCATTAGGCACCCCAGGCTTTACACTTTATGCTTCCGGCTCGTATAATGTGTGGATGCAGTGTGCAAATAGAATGTT 1.23932975292348 1.36268099031492 1.09679625982856 1.20377305112604 1.3010053716192 1.1502846554773 250.694838411648 50 0.401015675470365 LldR_distal_32_ind_nullproximal
AGCTGGCACGACAGGTTAAGAATTGGCCCTACCAATTCTTTCCCGACTGGAAAGCGAATGTAAGTTAGCTCATTCATTAGGCACCCCAGGCTTTACACTTTATGCTTCCGGCTCGTATAATGTGTGGCACAATTGGCAGTGCCACTTTTA 1.44487932586794 1.50661031575555 1.3017702324443 1.2927694851467 1.47574482081174 1.2972698587955 439.267700569229 74 1.49436297962648 LldR_distal_16_ind_proximal
AGCTGGCACGACAGGTTTCCCGACTGGAAAGCGAAAATGTTCAAAATGACGCATGAAATGTAAGTTAGCTCATTCATTAGGCACCCCAGGCTTTACACTTTATGCTTCCGGCTCGTATAATGTGTGGATGCAGTGTGCAAATAGAATGTT 1.74853748053733 1.81127205075561 1.56907191622538 1.49959402534835 1.77990476564647 1.53433297078687 333.885816894444 65 0.34433098078846 GlpR_distal_0_ind_nullproximal
AGCTCTTGTGTAAACGATTCCACTAATGGCACGACAGGTTTCCCGACTGGAAAGCGAATGTAAGTTAGCTCATTCATTAGGCACCCCAGGCTTTACACTTTATGCTTCCGGCTCGTATAATGTGTGGTACCGGTGGTAGCGGTTACATTG 0.567712190080101 0.587314596883309 0.44759084120054 0.428087768105737 0.577513393481705 0.437839304653138 335.896509619689 61 0.598946152855867 GalR_distal_30_ind_proximal
AGCTGGCACGACAGTTGAGGAAAACGATTGGCTGAAGGTTTCCCGACTGGAAAGCGAATGTAAGTTAGCTCATTCATTAGGCACCCCAGGCTTTACACTTTATGCTTCCGGCTCGTATAATGTGTGGATGCAGTGTGCAAATAGAATGTT 1.35985165591292 1.47723587223924 1.23648083964487 1.20919389975999 1.41854376407608 1.22283736970243 413.801519628128 76 0.585038997842067 PurR_distal_20_ind_nullproximal
AGCTGGCACGACAGGTTTCCCGACTGGAGAAGAAACCAATTGTCCATATTGAAGCGAATGTAAGTTAGCTCATTCATTAGGCACCCCAGGCTTTACACTTTATGCTTCCGGCTCGTATAATGTGTGGATGCAGTGTGCAAATAGAATGTT 1.3445461153623 1.44729933579652 1.2488059867768 1.28373043883308 1.39592272557941 1.26626821280494 344.963550684063 59 0.413589632279729 AraC_distal_5_ind_nullproximal
AGCTGGCACGACAGGTCTTGTGTAAACGATTCCACTAATTTCCCGACTGGAAAGCGAATGTAAGTTAGCTCATTCATTAGGCACCCCAGGCTTTACACTTTATGCTTCCGGCTCGTATAATGTGTGGATGCAGTGTGCAAATAGAATGTT 1.58159339115452 1.77793864477314 1.39402296735781 1.51982799364957 1.67976601796383 1.45692548050369 245.407313790094 59 0.443619870786168 GalR_distal_18_ind_nullproximal
AGCTGGCACGACAGGTTTCCCGAGGGCAGTGAGCGCAACGCAATTACTGGAAAGCGAATGTAAGTTAGCTCATTCATTAGGCACCCCAGGCTTTACACTTTATGCTTCCGGCTCGTATAATGTGTGGGAATTGTGAGCGGATAACAATTT 0.322465868750185 0.369592105197761 1.03872217532416 1.09636290369207 0.346028986973973 1.06754253950811 562.961723431718 105 1.11544983683499 LacI_distal_10_ind_proximal
AGCTGGCACGACAGGTTTCCCGACTGGAAGGGCTGGACAAAGAACCAGTCGTAGCGAATGTAAGTTAGCTCATTCATTAGGCACCCCAGGCTTTACACTTTATGCTTCCGGCTCGTATAATGTGTGGTACCGGTGGTAGCGGTTACATTG 0.751135768628245 0.770058646950586 0.701496571939044 0.727770491804958 0.760597207789416 0.714633531872001 374.798581462377 68 0.558727616668857 GalR_nulldistal_4_ind_proximal
AGCTGGCACGACAGGGAAGAAACCAATTGTCCATATTGTTTCCCGACTGGAAAGCGAATGTAAGTTAGCTCATTCATTAGGCACCCCAGGCTTTACACTTTATGCTTCCGGCTCGTATAATGTGTGGCCATAGCATTTTTATCCATAAGA 0.916464763348521 0.970481318362304 0.799929907420134 0.757862358270433 0.943473040855413 0.778896132845283 489.019824361849 76 0.899074971911778 AraC_distal_18_ind_proximal
AGCTGGCACGACAGGTTTCCCGAAAAATGTTCAAAATGACGCATGACTGGAAAGCGAATGTAAGTTAGCTCATTCATTAGGCACCCCAGGCTTTACACTTTATGCTTCCGGCTCGTATAATGTGTGGAAATGGTAAAAAACGAACTTCAG 1.50270990849666 1.51318323599487 1.38590729776582 1.32191140720802 1.50794657224576 1.35390935248692 197.015895134811 53 0.722062979150502 GlpR_distal_10_ind_proximal
AGCTGGCACGACAGGTGGGCTGGACAAAGAACCAGTCGTTTCCCGACTGGAAAGCGAATGTAAGTTAGCTCATTCATTAGGCACCCCAGGCTTTACACTTTATGCTTCCGGCTCGTATAATGTGTGGCCATAGCATTTTTATCCATAAGA 1.24577578660504 1.32899781815496 1.12236824690044 1.17832957169425 1.28738680238 1.15034890929734 430.124231688959 72 1.05539928987682 AraC_nulldistal_17_ind_proximal
AGCTGTCTTGTGTAAACGATTCCACTAAGCACGACAGGTTTCCCGACTGGAAAGCGAATGTAAGTTAGCTCATTCATTAGGCACCCCAGGCTTTACACTTTATGCTTCCGGCTCGTATAATGTGTGGTACCGGTGGTAGCGGTTACATTG 0.589002365216739 0.634980802180368 0.485336258289661 0.468180199903477 0.611991583698553 0.476758229096569 487.55277607906 78 0.808215963924026 GalR_distal_28_ind_proximal
AGCTGGCACGACAGGTTTCCCGACTGGGGGCTGGACAAAGAACCAGTCGTAAAGCGAATGTAAGTTAGCTCATTCATTAGGCACCCCAGGCTTTACACTTTATGCTTCCGGCTCGTATAATGTGTGGCCATAGCATTTTTATCCATAAGA 1.32384121732573 1.30599119056874 1.15347104703566 1.08833846063726 1.31491620394723 1.12090475383646 298.115608127464 62 0.676827305032944 AraC_nulldistal_6_ind_proximal
AGCTGGCACGACAGGTTTCCCGACTGGGGCAGTGAGCGCAACGCAATTAGAAAGCGAATGTAAGTTAGCTCATTCATTAGGCACCCCAGGCTTTACACTTTATGCTTCCGGCTCGTATAATGTGTGGGAATTGTGAGCGGATAACAATTT 0.40230048977912 0.386702794942418 1.13818530119725 1.04006948977979 0.394501642360769 1.08912739548852 272.402020741902 46 0.653381251805804 LacI_distal_7_ind_proximal
AGCTGGCACGACAGGTTTCCCGGGGCAGTGAGCGCAACGCAATTAACTGGAAAGCGAATGTAAGTTAGCTCATTCATTAGGCACCCCAGGCTTTACACTTTATGCTTCCGGCTCGTATAATGTGTGGGAATTGTGAGCGGATAACAATTT 0.413938737081035 0.433541991672179 1.09189936821149 1.03344078012254 0.423740364376607 1.06267007416702 341.164339943669 62 0.980963883219654 LacI_distal_11_ind_proximal
AGCTGGCAAAAATGTTCAAAATGACGCATGACGACAGGTTTCCCGACTGGAAAGCGAATGTAAGTTAGCTCATTCATTAGGCACCCCAGGCTTTACACTTTATGCTTCCGGCTCGTATAATGTGTGGAAATGGTAAAAAACGAACTTCAG 1.29006201240068 1.45862671265427 1.36281775469248 1.24960759924771 1.37434436252747 1.3062126769701 269.376515965248 50 0.416748562300621 GlpR_distal_25_ind_proximal
AGCTGGCACGATCTTGTGTAAACGATTCCACTAACAGGTTTCCCGACTGGAAAGCGAATGTAAGTTAGCTCATTCATTAGGCACCCCAGGCTTTACACTTTATGCTTCCGGCTCGTATAATGTGTGGTACCGGTGGTAGCGGTTACATTG 0.468094181408242 0.59361928356679 0.398583233683703 0.449625833227109 0.530856732487516 0.424104533455406 217.979271677281 56 0.887634696260001 GalR_distal_22_ind_proximal
AGCTGGCACGACAGTTGAGGAAAACGATTGGCTGAAGGTTTCCCGACTGGAAAGCGAATGTAAGTTAGCTCATTCATTAGGCACCCCAGGCTTTACACTTTATGCTTCCGGCTCGTATAATGTGTGGTTTAAGCAAACGGTGATTTTGAA 0.874175722784242 0.983159963794653 0.713834353245481 0.749425707311135 0.928667843289447 0.731630030278308 418.853460445204 100 0.566015784155325 PurR_distal_20_ind_proximal
AGCTGGCACGACAGGTTTCCCGACTGGGGCTGGACAAAGAACCAGTCGTGAAAGCGAATGTAAGTTAGCTCATTCATTAGGCACCCCAGGCTTTACACTTTATGCTTCCGGCTCGTATAATGTGTGGTTTAAGCAAACGGTGATTTTGAA 0.894768802926557 0.963216676116702 0.819964048522285 0.795396940808416 0.928992739521629 0.807680494665351 302.956388493629 52 0.660522536349578 PurR_nulldistal_7_ind_proximal
AGCTGGCACGACAGGTTTCCCGACTGGAAAGAAGAATTGGCCCTACCAATTCTTCGAATGTAAGTTAGCTCATTCATTAGGCACCCCAGGCTTTACACTTTATGCTTCCGGCTCGTATAATGTGTGGATGCAGTGTGCAAATAGAATGTT 1.36862200376723 1.43452490543182 1.12809379147008 1.15964850503801 1.40157345459953 1.14387114825404 388.254959888736 79 0.51140707670425 LldR_distal_2_ind_nullproximal
AGCTGGCACGACAGGGGGCAGTGAGCGCAACGCAATTATTTCCCGACTGGAAAGCGAATGTAAGTTAGCTCATTCATTAGGCACCCCAGGCTTTACACTTTATGCTTCCGGCTCGTATAATGTGTGGATGCAGTGTGCAAATAGAATGTT 1.41785347126943 1.51973599484494 1.14022651613601 1.11158938587833 1.46879473305719 1.12590795100717 329.273511595165 69 0.640719937507987 LacI_distal_18_ind_nullproximal
AGCTGGCACGACAGGTTTCCCTCTTGTGTAAACGATTCCACTAAGACTGGAAAGCGAATGTAAGTTAGCTCATTCATTAGGCACCCCAGGCTTTACACTTTATGCTTCCGGCTCGTATAATGTGTGGTACCGGTGGTAGCGGTTACATTG 0.509698423703392 0.54479550353938 0.414791981352819 0.423760533572941 0.527246963621386 0.41927625746288 464.71891626875 70 0.505245867206657 GalR_distal_12_ind_proximal
AGCTGGCAGTTGAGGAAAACGATTGGCTGAACGACAGGTTTCCCGACTGGAAAGCGAATGTAAGTTAGCTCATTCATTAGGCACCCCAGGCTTTACACTTTATGCTTCCGGCTCGTATAATGTGTGGTTTAAGCAAACGGTGATTTTGAA 0.781732082339865 0.866695555490429 0.786692689213802 0.737651669199465 0.824213818915147 0.762172179206634 248.051487868072 44 0.537901900754036 PurR_distal_25_ind_proximal
AGCTGGCACGACAGGTTTCCCGACGGGCTGGACAAAGAACCAGTCGTTGGAAAGCGAATGTAAGTTAGCTCATTCATTAGGCACCCCAGGCTTTACACTTTATGCTTCCGGCTCGTATAATGTGTGGCACAATTGGCAGTGCCACTTTTA 1.37164666278405 1.47983149666707 1.2638008506793 1.29724299427108 1.42573907972556 1.28052192247519 631.585404476878 120 0.52866401463344 LldR_nulldistal_9_ind_proximal
AGCTGGCACGACAGGTTTCCCGACTGGAAAAATGTTCAAAATGACGCATGAAAGCGAATGTAAGTTAGCTCATTCATTAGGCACCCCAGGCTTTACACTTTATGCTTCCGGCTCGTATAATGTGTGGAAATGGTAAAAAACGAACTTCAG 1.17558135421279 1.26697450420687 1.16731146508093 1.15794906605013 1.22127792920983 1.16263026556553 499.876161514972 74 0.566265171237887 GlpR_distal_5_ind_proximal
AGCTGGCACGACAGGTTGTTGAGGAAAACGATTGGCTGAATCCCGACTGGAAAGCGAATGTAAGTTAGCTCATTCATTAGGCACCCCAGGCTTTACACTTTATGCTTCCGGCTCGTATAATGTGTGGTTTAAGCAAACGGTGATTTTGAA 0.751459076114345 0.864861422597392 0.743021344624816 0.713589096782634 0.808160249355868 0.728305220703725 292.098480039709 62 0.374713415507144 PurR_distal_16_ind_proximal
CGCGTTGGCCGATTCATTAATGCAGCTGGCACGACAGGTTTCCCGACTGGAAAGCGAATGTAAGTTAGCTCATTCATTAGGCACCCCAGGCTTTACACTTTATGCTTCCGGCTCGTATAATGTGTGGTACCGGTGGTAGCGGTTACATTG 0.717267625459655 0.780884379516549 0.730492651214271 0.751293591463861 0.749076002488102 0.740893121339066 499.850136553406 86 0.614659827060664 GalR_nodistal_0_ind_proximal
AGCTGGCAGAAGAAACCAATTGTCCATATTGCGACAGGTTTCCCGACTGGAAAGCGAATGTAAGTTAGCTCATTCATTAGGCACCCCAGGCTTTACACTTTATGCTTCCGGCTCGTATAATGTGTGGCCATAGCATTTTTATCCATAAGA 1.0248887029822 1.1211569317836 0.826264056756845 0.94038540647407 1.0730228173829 0.883324731615457 233.426648531312 55 0.440102178436358 AraC_distal_25_ind_proximal
AGGAAGAAACCAATTGTCCATATTGCTGGCACGACAGGTTTCCCGACTGGAAAGCGAATGTAAGTTAGCTCATTCATTAGGCACCCCAGGCTTTACACTTTATGCTTCCGGCTCGTATAATGTGTGGATGCAGTGTGCAAATAGAATGTT 1.25848838617891 1.28162273104557 1.25661461271711 1.11585718281856 1.27005555861224 1.18623589776783 366.437498584235 66 0.383446102229132 AraC_distal_31_ind_nullproximal
AGCTGGCACGACAGGTTTCCCGACTGGGCTGGACAAAGAACCAGTCGTGGAAAGCGAATGTAAGTTAGCTCATTCATTAGGCACCCCAGGCTTTACACTTTATGCTTCCGGCTCGTATAATGTGTGGCACAATTGGCAGTGCCACTTTTA 1.3608879545678 1.56326042578331 1.30326376160818 1.25254670222732 1.46207419017556 1.27790523191775 611.46503782285 128 0.447297842708976 LldR_nulldistal_8_ind_proximal
AGGTTGAGGAAAACGATTGGCTGAACTGGCACGACAGGTTTCCCGACTGGAAAGCGAATGTAAGTTAGCTCATTCATTAGGCACCCCAGGCTTTACACTTTATGCTTCCGGCTCGTATAATGTGTGGTTTAAGCAAACGGTGATTTTGAA 0.837985274980152 0.838373625963174 0.70184254476723 0.685170689105197 0.838179450471663 0.693506616936213 596.986784068292 117 0.76843129311345 PurR_distal_31_ind_proximal
AGCTGGCACGACAGGTTTCCCGAAGAAACCAATTGTCCATATTGGACTGGAAAGCGAATGTAAGTTAGCTCATTCATTAGGCACCCCAGGCTTTACACTTTATGCTTCCGGCTCGTATAATGTGTGGCCATAGCATTTTTATCCATAAGA 1.19330261703404 1.18086876032282 1.0314536160979 0.975258232597788 1.18708568867843 1.00335592434785 505.43788046255 98 0.64520075997065 AraC_distal_12_ind_proximal
AGCTGGCAGGGCAGTGAGCGCAACGCAATTACGACAGGTTTCCCGACTGGAAAGCGAATGTAAGTTAGCTCATTCATTAGGCACCCCAGGCTTTACACTTTATGCTTCCGGCTCGTATAATGTGTGGGAATTGTGAGCGGATAACAATTT 0.36299532497315 0.420885041634835 1.00204178925841 1.03606113751121 0.391940183303992 1.01905146338481 433.396334529275 75 0.701987989111654 LacI_distal_25_ind_proximal
AGCTGGGGCTGGACAAAGAACCAGTCGTGCACGACAGGTTTCCCGACTGGAAAGCGAATGTAAGTTAGCTCATTCATTAGGCACCCCAGGCTTTACACTTTATGCTTCCGGCTCGTATAATGTGTGGCCATAGCATTTTTATCCATAAGA 1.2058357768808 1.24948909932203 1.04115239647292 1.0232696957769 1.22766243810141 1.03221104612491 434.544307914902 85 0.915067113635433 AraC_nulldistal_28_ind_proximal
AGGGCTGGACAAAGAACCAGTCGTGCTGGCACGACAGGTTTCCCGACTGGAAAGCGAATGTAAGTTAGCTCATTCATTAGGCACCCCAGGCTTTACACTTTATGCTTCCGGCTCGTATAATGTGTGGCCATAGCATTTTTATCCATAAGA 1.1541876182834 1.30016592940402 1.0421912478748 1.16303762518144 1.22717677384371 1.10261443652812 440.20054736795 86 0.41309199036778 AraC_nulldistal_32_ind_proximal
AGCTGGCACGACAGGTTGGGCTGGACAAAGAACCAGTCGTTCCCGACTGGAAAGCGAATGTAAGTTAGCTCATTCATTAGGCACCCCAGGCTTTACACTTTATGCTTCCGGCTCGTATAATGTGTGGCACAATTGGCAGTGCCACTTTTA 1.33149874252295 1.53018133011272 1.12203137732779 1.17257766272102 1.43084003631783 1.1473045200244 431.644855734875 85 0.60393781208831 LldR_nulldistal_16_ind_proximal
AGCTGGCACGACAGGTTTCCCGAGGGCTGGACAAAGAACCAGTCGTCTGGAAAGCGAATGTAAGTTAGCTCATTCATTAGGCACCCCAGGCTTTACACTTTATGCTTCCGGCTCGTATAATGTGTGGTACCGGTGGTAGCGGTTACATTG 0.702514442229916 0.764979001326382 0.711980453159853 0.677642204442075 0.733746721778149 0.694811328800964 332.330518155776 68 0.438746477385411 GalR_nulldistal_10_ind_proximal
AGCTGGCACGACAGGTTTCCCGGGCTGGACAAAGAACCAGTCGTGACTGGAAAGCGAATGTAAGTTAGCTCATTCATTAGGCACCCCAGGCTTTACACTTTATGCTTCCGGCTCGTATAATGTGTGGCCATAGCATTTTTATCCATAAGA 1.10631033757256 1.29135733699583 0.995993697307197 1.13295605571397 1.1988338372842 1.06447487651058 318.705510475246 71 0.968360273251798 AraC_nulldistal_12_ind_proximal
AGCTGGCACGACAGGAAAATGTTCAAAATGACGCATGATTTCCCGACTGGAAAGCGAATGTAAGTTAGCTCATTCATTAGGCACCCCAGGCTTTACACTTTATGCTTCCGGCTCGTATAATGTGTGGAAATGGTAAAAAACGAACTTCAG 1.18959859772206 1.316077166963 1.12384274019264 1.10035656283021 1.25283788234253 1.11209965151142 343.530368713227 59 0.402548758593943 GlpR_distal_18_ind_proximal
AGCTGGCACGACAGGTTTCCCGACTGGAGGGCTGGACAAAGAACCAGTCGTAAGCGAATGTAAGTTAGCTCATTCATTAGGCACCCCAGGCTTTACACTTTATGCTTCCGGCTCGTATAATGTGTGGGAATTGTGAGCGGATAACAATTT 0.470263717624957 0.54705155240823 1.12090474208235 1.1387774702807 0.508657635016594 1.12984110618153 454.635491852169 88 0.481114239517218 LacI_nulldistal_5_ind_proximal
AGGGCTGGACAAAGAACCAGTCGTGCTGGCACGACAGGTTTCCCGACTGGAAAGCGAATGTAAGTTAGCTCATTCATTAGGCACCCCAGGCTTTACACTTTATGCTTCCGGCTCGTATAATGTGTGGAAATGGTAAAAAACGAACTTCAG 1.29669427292341 1.42509994555166 1.11336482976866 1.13063421175089 1.36089710923754 1.12199952075977 407.182457432399 79 0.484815112836619 GlpR_nulldistal_32_ind_proximal
AGCTGGCAAAATGTTCAAAATGACGCATGAACGACAGGTTTCCCGACTGGAAAGCGAATGTAAGTTAGCTCATTCATTAGGCACCCCAGGCTTTACACTTTATGCTTCCGGCTCGTATAATGTGTGGATGCAGTGTGCAAATAGAATGTT 1.37451563090843 1.508523939579 1.24438237805415 1.17971793109933 1.44151978524371 1.21205015457674 436.363534486809 79 1.03128065820041 GlpR_distal_26_ind_nullproximal
AGCTGGCACGTTGAGGAAAACGATTGGCTGAAGACAGGTTTCCCGACTGGAAAGCGAATGTAAGTTAGCTCATTCATTAGGCACCCCAGGCTTTACACTTTATGCTTCCGGCTCGTATAATGTGTGGATGCAGTGTGCAAATAGAATGTT 1.29915014741895 1.31840576427264 1.10896695944537 1.09349255106646 1.30877795584579 1.10122975525592 317.69704424143 69 0.269025482207426 PurR_distal_24_ind_nullproximal
AGCTGGCACGACAGGTTTCCCGACTGGAAAGCTCTTGTGTAAACGATTCCACTAAGAATGTAAGTTAGCTCATTCATTAGGCACCCCAGGCTTTACACTTTATGCTTCCGGCTCGTATAATGTGTGGTACCGGTGGTAGCGGTTACATTG 0.622766499344966 0.672810795955219 0.609162985743465 0.592006490640687 0.647788647650092 0.600584738192076 400.831274052303 76 0.928468215054499 GalR_distal_1_ind_proximal
AGCTGGCACGACAAAGAATTGGCCCTACCAATTCTTGGTTTCCCGACTGGAAAGCGAATGTAAGTTAGCTCATTCATTAGGCACCCCAGGCTTTACACTTTATGCTTCCGGCTCGTATAATGTGTGGCACAATTGGCAGTGCCACTTTTA 1.22662930859012 1.39602015302018 1.1567064628378 1.15350038905165 1.31132473080515 1.15510342594473 419.130797372824 74 0.421120141791272 LldR_distal_20_ind_proximal
AGCTGGCACGACGGGCTGGACAAAGAACCAGTCGTAGGTTTCCCGACTGGAAAGCGAATGTAAGTTAGCTCATTCATTAGGCACCCCAGGCTTTACACTTTATGCTTCCGGCTCGTATAATGTGTGGTTTAAGCAAACGGTGATTTTGAA 0.979164938830729 1.00115151558581 0.833566329418545 0.838010977737568 0.990158227208268 0.835788653578056 381.4956579284 71 0.492257644742266 PurR_nulldistal_21_ind_proximal
AGCGGGCTGGACAAAGAACCAGTCGTTGGCACGACAGGTTTCCCGACTGGAAAGCGAATGTAAGTTAGCTCATTCATTAGGCACCCCAGGCTTTACACTTTATGCTTCCGGCTCGTATAATGTGTGGCACAATTGGCAGTGCCACTTTTA 1.30843314865322 1.39700708337691 1.24482944705565 1.27367230645385 1.35272011601506 1.25925087675475 344.697243169228 60 0.375173874347209 LldR_nulldistal_30_ind_proximal
AGCTGGGAAGAAACCAATTGTCCATATTGCACGACAGGTTTCCCGACTGGAAAGCGAATGTAAGTTAGCTCATTCATTAGGCACCCCAGGCTTTACACTTTATGCTTCCGGCTCGTATAATGTGTGGATGCAGTGTGCAAATAGAATGTT 1.3074755249777 1.3104552442575 1.19328717156082 1.16283759267909 1.3089653846176 1.17806238211996 577.719724102696 103 0.484835795013628 AraC_distal_27_ind_nullproximal
AGGGCAGTGAGCGCAACGCAATTAGCTGGCACGACAGGTTTCCCGACTGGAAAGCGAATGTAAGTTAGCTCATTCATTAGGCACCCCAGGCTTTACACTTTATGCTTCCGGCTCGTATAATGTGTGGATGCAGTGTGCAAATAGAATGTT 1.33133940536704 1.34081093223182 1.18019955059059 1.12374250774682 1.33607516879943 1.15197102916871 421.013866200644 85 0.517426887993927 LacI_distal_32_ind_nullproximal
AGCTGGCTCTTGTGTAAACGATTCCACTAAACGACAGGTTTCCCGACTGGAAAGCGAATGTAAGTTAGCTCATTCATTAGGCACCCCAGGCTTTACACTTTATGCTTCCGGCTCGTATAATGTGTGGTACCGGTGGTAGCGGTTACATTG 0.601643494660003 0.595319204371815 0.454571686477312 0.439624708973775 0.598481349515909 0.447098197725544 160.367971479433 39 0.858811293306172 GalR_distal_26_ind_proximal
AGCTGGCGAAGAAACCAATTGTCCATATTGACGACAGGTTTCCCGACTGGAAAGCGAATGTAAGTTAGCTCATTCATTAGGCACCCCAGGCTTTACACTTTATGCTTCCGGCTCGTATAATGTGTGGCCATAGCATTTTTATCCATAAGA 0.994549842702787 1.01351643038652 0.87631247230119 0.884447830339014 1.00403313654465 0.880380151320102 466.366401292093 91 0.426408080260618 AraC_distal_26_ind_proximal
AGCTGGCACGACAGGTTTCCCGGGGCAGTGAGCGCAACGCAATTAACTGGAAAGCGAATGTAAGTTAGCTCATTCATTAGGCACCCCAGGCTTTACACTTTATGCTTCCGGCTCGTATAATGTGTGGATGCAGTGTGCAAATAGAATGTT 1.3917797942837 1.52326706394264 1.28467369951141 1.29831910950677 1.45752342911317 1.29149640450909 498.862142690761 107 0.7283230879752 LacI_distal_11_ind_nullproximal
AGCTGGCACGACAGGTTTCCCGACTGGGCTGGACAAAGAACCAGTCGTGGAAAGCGAATGTAAGTTAGCTCATTCATTAGGCACCCCAGGCTTTACACTTTATGCTTCCGGCTCGTATAATGTGTGGTACCGGTGGTAGCGGTTACATTG 0.694306613561439 0.744480640934518 0.667426682526212 0.731369478793064 0.719393627247978 0.699398080659638 409.04186582665 90 0.416237947182459 GalR_nulldistal_8_ind_proximal
AGCTGGCGTTGAGGAAAACGATTGGCTGAAACGACAGGTTTCCCGACTGGAAAGCGAATGTAAGTTAGCTCATTCATTAGGCACCCCAGGCTTTACACTTTATGCTTCCGGCTCGTATAATGTGTGGTTTAAGCAAACGGTGATTTTGAA 0.917667455667352 0.916537577070661 0.825091130172319 0.808167315972673 0.917102516369007 0.816629223072496 579.07411372964 109 0.92898415245379 PurR_distal_26_ind_proximal
ATCTTGTGTAAACGATTCCACTAAGCTGGCACGACAGGTTTCCCGACTGGAAAGCGAATGTAAGTTAGCTCATTCATTAGGCACCCCAGGCTTTACACTTTATGCTTCCGGCTCGTATAATGTGTGGATGCAGTGTGCAAATAGAATGTT 1.19645282883713 1.29147617659303 1.03190405198029 1.02648803262301 1.24396450271508 1.02919604230165 241.91538561408 54 0.486788641439276 GalR_distal_32_ind_nullproximal
AGCTGGCACGACAGGTTTCCCGACAAGAATTGGCCCTACCAATTCTTTGGAAAGCGAATGTAAGTTAGCTCATTCATTAGGCACCCCAGGCTTTACACTTTATGCTTCCGGCTCGTATAATGTGTGGATGCAGTGTGCAAATAGAATGTT 1.24366550960749 1.29668193063461 1.09234181329365 1.05168759579673 1.27017372012105 1.07201470454519 466.730417374795 89 0.619519461360005 LldR_distal_9_ind_nullproximal
AGCTGGCACGGGCTGGACAAAGAACCAGTCGTGACAGGTTTCCCGACTGGAAAGCGAATGTAAGTTAGCTCATTCATTAGGCACCCCAGGCTTTACACTTTATGCTTCCGGCTCGTATAATGTGTGGCACAATTGGCAGTGCCACTTTTA 1.16683520001345 1.32308053575591 1.10470623314683 1.13131154286229 1.24495786788468 1.11800888800456 635.874668742999 87 0.365147646777764 LldR_nulldistal_24_ind_proximal
AGCTGGCACGACGGGCAGTGAGCGCAACGCAATTAAGGTTTCCCGACTGGAAAGCGAATGTAAGTTAGCTCATTCATTAGGCACCCCAGGCTTTACACTTTATGCTTCCGGCTCGTATAATGTGTGGATGCAGTGTGCAAATAGAATGTT 1.46297691390679 1.4720898443787 1.30235578657388 1.28946617338038 1.46753337914274 1.29591097997713 263.3546739751 48 0.533465661664615 LacI_distal_21_ind_nullproximal
AGCTGAAAATGTTCAAAATGACGCATGAGCACGACAGGTTTCCCGACTGGAAAGCGAATGTAAGTTAGCTCATTCATTAGGCACCCCAGGCTTTACACTTTATGCTTCCGGCTCGTATAATGTGTGGATGCAGTGTGCAAATAGAATGTT 1.24743607901383 1.34146874923914 1.02477456002828 1.04573061906005 1.29445241412649 1.03525258954416 674.508876923656 137 0.659128232939311 GlpR_distal_28_ind_nullproximal
AGCTGGCACGACAGGTTTCCCGACTGGAAAGCGAAAATGTTCAAAATGACGCATGAAATGTAAGTTAGCTCATTCATTAGGCACCCCAGGCTTTACACTTTATGCTTCCGGCTCGTATAATGTGTGGAAATGGTAAAAAACGAACTTCAG 1.76797569739907 1.98137500513959 1.65173875700876 1.71421010621621 1.87467535126933 1.68297443161248 366.398872909087 67 0.466075354408522 GlpR_distal_0_ind_proximal
AGCTGGCACGACAGGTTTGGGCTGGACAAAGAACCAGTCGTCCCGACTGGAAAGCGAATGTAAGTTAGCTCATTCATTAGGCACCCCAGGCTTTACACTTTATGCTTCCGGCTCGTATAATGTGTGGTACCGGTGGTAGCGGTTACATTG 0.675223528548106 0.723073456708598 0.678032906019829 0.693321181345994 0.699148492628352 0.685677043682911 480.143441070013 97 0.479785016795908 GalR_nulldistal_15_ind_proximal
AGCTGGCACGACAGGTTTCCCGGGCAGTGAGCGCAACGCAATTAGACTGGAAAGCGAATGTAAGTTAGCTCATTCATTAGGCACCCCAGGCTTTACACTTTATGCTTCCGGCTCGTATAATGTGTGGGAATTGTGAGCGGATAACAATTT 0.411106107387548 0.399932918230833 0.996648904708693 1.06326756921911 0.405519512809191 1.0299582369639 310.656439217477 58 0.741152032371116 LacI_distal_12_ind_proximal
AGCTGGCACGACAGGTTGAAGAAACCAATTGTCCATATTGTCCCGACTGGAAAGCGAATGTAAGTTAGCTCATTCATTAGGCACCCCAGGCTTTACACTTTATGCTTCCGGCTCGTATAATGTGTGGCCATAGCATTTTTATCCATAAGA 0.943777093188964 1.07022552912038 0.786072349505898 0.870181544482251 1.00700131115467 0.828126946994075 427.175139574599 70 0.422005311551543 AraC_distal_16_ind_proximal
AGCTGGCACGACAGGTTTCCCGACGTTGAGGAAAACGATTGGCTGAATGGAAAGCGAATGTAAGTTAGCTCATTCATTAGGCACCCCAGGCTTTACACTTTATGCTTCCGGCTCGTATAATGTGTGGTTTAAGCAAACGGTGATTTTGAA 0.796141081981828 0.871936140129608 0.74491526200052 0.715291211617523 0.834038611055718 0.730103236809022 171.458305982634 47 0.751122198305261 PurR_distal_9_ind_proximal
AGCTGGCACGACAGGTTTGAAGAAACCAATTGTCCATATTGCCCGACTGGAAAGCGAATGTAAGTTAGCTCATTCATTAGGCACCCCAGGCTTTACACTTTATGCTTCCGGCTCGTATAATGTGTGGATGCAGTGTGCAAATAGAATGTT 1.32590100024233 1.48317962424786 1.21673329053836 1.22791790553869 1.40454031224509 1.22232559803853 431.738613320346 82 0.385523833521363 AraC_distal_15_ind_nullproximal
AGCTGGCACGACAGGTTTCCCGACGGGCTGGACAAAGAACCAGTCGTTGGAAAGCGAATGTAAGTTAGCTCATTCATTAGGCACCCCAGGCTTTACACTTTATGCTTCCGGCTCGTATAATGTGTGGAAATGGTAAAAAACGAACTTCAG 1.38854130061158 1.5280440517439 1.24485778468264 1.27739898059351 1.45829267617774 1.26112838263807 161.979195355624 27 0.411217961347909 GlpR_nulldistal_9_ind_proximal
AGCTGGCACGACAGGTTTCCCGACTAAGAATTGGCCCTACCAATTCTTGGAAAGCGAATGTAAGTTAGCTCATTCATTAGGCACCCCAGGCTTTACACTTTATGCTTCCGGCTCGTATAATGTGTGGCACAATTGGCAGTGCCACTTTTA 1.39296472148173 1.41052872994846 1.23766399407006 1.23405259776059 1.40174672571509 1.23585829591533 507.391061595873 92 0.406732149844517 LldR_distal_8_ind_proximal
AGCTGGCACGACAGGTTTCCCGACTGGAAAGAAGAAACCAATTGTCCATATTGGCGAATGTAAGTTAGCTCATTCATTAGGCACCCCAGGCTTTACACTTTATGCTTCCGGCTCGTATAATGTGTGGATGCAGTGTGCAAATAGAATGTT 1.28173043133377 1.42225026641049 1.13428109445697 1.1527005813859 1.35199034887213 1.14349083792144 264.516804221507 54 0.393406922275504 AraC_distal_3_ind_nullproximal
AGCTGGCACGACAGGTTTCCCGACTGGGGGCAGTGAGCGCAACGCAATTAAAAGCGAATGTAAGTTAGCTCATTCATTAGGCACCCCAGGCTTTACACTTTATGCTTCCGGCTCGTATAATGTGTGGATGCAGTGTGCAAATAGAATGTT 1.40203715043319 1.56383420461458 1.36889138881744 1.29326045736664 1.48293567752388 1.33107592309204 199.522956896175 40 0.836377252538868 LacI_distal_6_ind_nullproximal
AGCTGGCACGACAGGTGGGCTGGACAAAGAACCAGTCGTTTCCCGACTGGAAAGCGAATGTAAGTTAGCTCATTCATTAGGCACCCCAGGCTTTACACTTTATGCTTCCGGCTCGTATAATGTGTGGCACAATTGGCAGTGCCACTTTTA 1.26702046022733 1.35203671183206 1.1292333790736 1.05720456290965 1.30952858602969 1.09321897099162 250.003875774196 46 0.551986818241385 LldR_nulldistal_17_ind_proximal
AGCTGGCACGACAGGTTTCCCGACTGGAATCTTGTGTAAACGATTCCACTAAAGCGAATGTAAGTTAGCTCATTCATTAGGCACCCCAGGCTTTACACTTTATGCTTCCGGCTCGTATAATGTGTGGTACCGGTGGTAGCGGTTACATTG 0.549646550584844 0.600116934368608 0.504731633495103 0.477116346403748 0.574881742476726 0.490923989949425 317.067513871092 60 0.476914324967303 GalR_distal_4_ind_proximal
AGCTGGCACGACGAAGAAACCAATTGTCCATATTGAGGTTTCCCGACTGGAAAGCGAATGTAAGTTAGCTCATTCATTAGGCACCCCAGGCTTTACACTTTATGCTTCCGGCTCGTATAATGTGTGGCCATAGCATTTTTATCCATAAGA 0.97201473582748 1.09470269709084 0.888135718277059 0.828662928234996 1.03335871645916 0.858399323256028 288.467090172686 58 0.429253134054992 AraC_distal_21_ind_proximal
AGCTGGCACGACAGGTTTCCCGACTGGAAAGTTGAGGAAAACGATTGGCTGAAGCGAATGTAAGTTAGCTCATTCATTAGGCACCCCAGGCTTTACACTTTATGCTTCCGGCTCGTATAATGTGTGGATGCAGTGTGCAAATAGAATGTT 1.36961887143197 1.38085874623522 1.16062276139193 1.15366399001297 1.37523880883359 1.15714337570245 309.097997877213 82 1.39113162658772 PurR_distal_3_ind_nullproximal
AGCTGGCACGACAGGTTTCCCGACTGGGGCTGGACAAAGAACCAGTCGTGAAAGCGAATGTAAGTTAGCTCATTCATTAGGCACCCCAGGCTTTACACTTTATGCTTCCGGCTCGTATAATGTGTGGTACCGGTGGTAGCGGTTACATTG 0.698964775430022 0.773663560288795 0.742402779623272 0.67230968385497 0.736314167859409 0.707356231739121 345.961811039495 66 0.542358011058507 GalR_nulldistal_7_ind_proximal
AGCTGGCACGACAGGGGGCTGGACAAAGAACCAGTCGTTTTCCCGACTGGAAAGCGAATGTAAGTTAGCTCATTCATTAGGCACCCCAGGCTTTACACTTTATGCTTCCGGCTCGTATAATGTGTGGTACCGGTGGTAGCGGTTACATTG 0.684615737087467 0.742015849932502 0.643292745078217 0.70600414153611 0.713315793509985 0.674648443307163 592.337424394662 105 0.666697623983332 GalR_nulldistal_18_ind_proximal
AGCTGGCACGACAGGTGGGCAGTGAGCGCAACGCAATTATTCCCGACTGGAAAGCGAATGTAAGTTAGCTCATTCATTAGGCACCCCAGGCTTTACACTTTATGCTTCCGGCTCGTATAATGTGTGGGAATTGTGAGCGGATAACAATTT 0.374617657629876 0.409300055212392 1.02755037759549 1.06630210009718 0.391958856421134 1.04692623884633 406.340973383951 61 0.911120128574571 LacI_distal_17_ind_proximal
GGGCAGTGAGCGCAACGCAATTAAGCTGGCACGACAGGTTTCCCGACTGGAAAGCGAATGTAAGTTAGCTCATTCATTAGGCACCCCAGGCTTTACACTTTATGCTTCCGGCTCGTATAATGTGTGGATGCAGTGTGCAAATAGAATGTT 1.31082516537836 1.4588815460991 1.22207586084912 1.24287874638557 1.38485335573873 1.23247730361734 296.532713126432 67 0.608253884328653 LacI_distal_33_ind_nullproximal
AGCTGGCACGACAGGTTTCCCGATCTTGTGTAAACGATTCCACTAACTGGAAAGCGAATGTAAGTTAGCTCATTCATTAGGCACCCCAGGCTTTACACTTTATGCTTCCGGCTCGTATAATGTGTGGATGCAGTGTGCAAATAGAATGTT 1.20984903370538 1.3480051535452 1.14348300942022 1.09646966711368 1.27892709362529 1.11997633826695 351.694493462039 58 0.345418966550531 GalR_distal_10_ind_nullproximal
CGCGTTGGCCGATTCATTAATGCAGCTGGCACGACAGGTTTCCCGACTGGAAAGCGAATGTAAGTTAGCTCATTCATTAGGCACCCCAGGCTTTACACTTTATGCTTCCGGCTCGTATAATGTGTGGCACAATTGGCAGTGCCACTTTTA 1.30604636800993 1.33808867603731 1.25916042393724 1.25388347356804 1.32206752202362 1.25652194875264 373.249583080499 73 0.355453222252066 LldR_nodistal_0_ind_proximal
AGCTGGCACGACAGGTTTCCCGACTGGAAAAGAATTGGCCCTACCAATTCTTAGCGAATGTAAGTTAGCTCATTCATTAGGCACCCCAGGCTTTACACTTTATGCTTCCGGCTCGTATAATGTGTGGATGCAGTGTGCAAATAGAATGTT 1.51520079061976 1.61187547795293 1.39223239182694 1.39992237248735 1.56353813428635 1.39607738215715 310.63280909111 67 0.557279786660832 LldR_distal_4_ind_nullproximal
AGCTGGCACGACAGGGTTGAGGAAAACGATTGGCTGAATTTCCCGACTGGAAAGCGAATGTAAGTTAGCTCATTCATTAGGCACCCCAGGCTTTACACTTTATGCTTCCGGCTCGTATAATGTGTGGTTTAAGCAAACGGTGATTTTGAA 0.869165081737411 0.910312384100362 0.771693429259268 0.757553152901901 0.889738732918887 0.764623291080585 615.890621178385 97 0.353472110693021 PurR_distal_18_ind_proximal
AGCTGGAAGAATTGGCCCTACCAATTCTTCACGACAGGTTTCCCGACTGGAAAGCGAATGTAAGTTAGCTCATTCATTAGGCACCCCAGGCTTTACACTTTATGCTTCCGGCTCGTATAATGTGTGGCACAATTGGCAGTGCCACTTTTA 1.25609582270709 1.3958064751447 1.17650205068358 1.24442482544406 1.32595114892589 1.21046343806382 482.809658819959 97 0.439858994858831 LldR_distal_27_ind_proximal
AGCTGGCACGACAGGTTTCCCGACTGGGCTGGACAAAGAACCAGTCGTGGAAAGCGAATGTAAGTTAGCTCATTCATTAGGCACCCCAGGCTTTACACTTTATGCTTCCGGCTCGTATAATGTGTGGCCATAGCATTTTTATCCATAAGA 1.27254469657587 1.38286250311232 1.10656619772305 1.08212462880245 1.3277035998441 1.09434541326275 577.953706299174 94 0.57953078766198 AraC_nulldistal_8_ind_proximal
AGCTGGGGCAGTGAGCGCAACGCAATTAGCACGACAGGTTTCCCGACTGGAAAGCGAATGTAAGTTAGCTCATTCATTAGGCACCCCAGGCTTTACACTTTATGCTTCCGGCTCGTATAATGTGTGGATGCAGTGTGCAAATAGAATGTT 1.38063750856234 1.48882957988802 1.23701170213347 1.22163078426451 1.43473354422518 1.22932124319899 417.529809682218 83 0.8167882043499 LacI_distal_28_ind_nullproximal
AGCTGGCACGACAGGTTTCCCGACTGGAAAGCGTCTTGTGTAAACGATTCCACTAAAATGTAAGTTAGCTCATTCATTAGGCACCCCAGGCTTTACACTTTATGCTTCCGGCTCGTATAATGTGTGGATGCAGTGTGCAAATAGAATGTT 1.09348346895915 1.26082518994087 1.0173247354903 1.07266353956741 1.17715432945001 1.04499413752885 356.454132109916 73 0.434372172506157 GalR_distal_0_ind_nullproximal
ATCTTGTGTAAACGATTCCACTAAGCTGGCACGACAGGTTTCCCGACTGGAAAGCGAATGTAAGTTAGCTCATTCATTAGGCACCCCAGGCTTTACACTTTATGCTTCCGGCTCGTATAATGTGTGGTACCGGTGGTAGCGGTTACATTG 0.549444641159359 0.538838482007513 0.444053185272883 0.373874259542656 0.544141561583436 0.40896372240777 192.492618365009 37 0.363866068015608 GalR_distal_32_ind_proximal
AGCTGGCACGACAGGTTTCCCGGGCTGGACAAAGAACCAGTCGTGACTGGAAAGCGAATGTAAGTTAGCTCATTCATTAGGCACCCCAGGCTTTACACTTTATGCTTCCGGCTCGTATAATGTGTGGAAATGGTAAAAAACGAACTTCAG 1.39628844445148 1.551784849158 1.35188566946672 1.23255815833223 1.47403664680474 1.29222191389948 313.570856639084 58 0.275339271440966 GlpR_nulldistal_12_ind_proximal
AGCTGGCACGAAGAAACCAATTGTCCATATTGGACAGGTTTCCCGACTGGAAAGCGAATGTAAGTTAGCTCATTCATTAGGCACCCCAGGCTTTACACTTTATGCTTCCGGCTCGTATAATGTGTGGCCATAGCATTTTTATCCATAAGA 1.20669424618541 1.12427638995313 1.13088157426105 1.01477531020686 1.16548531806927 1.07282844223395 217.795707488734 51 0.462929064114791 AraC_distal_24_ind_proximal
AGCTGGCACGGGCTGGACAAAGAACCAGTCGTGACAGGTTTCCCGACTGGAAAGCGAATGTAAGTTAGCTCATTCATTAGGCACCCCAGGCTTTACACTTTATGCTTCCGGCTCGTATAATGTGTGGGAATTGTGAGCGGATAACAATTT 0.507376050327332 0.545517056793838 1.09789796110655 1.09619700293894 0.526446553560585 1.09704748202274 581.994023127238 104 0.397699512081043 LacI_nulldistal_24_ind_proximal
AGCTGGCACGACAGGTTGGGCAGTGAGCGCAACGCAATTATCCCGACTGGAAAGCGAATGTAAGTTAGCTCATTCATTAGGCACCCCAGGCTTTACACTTTATGCTTCCGGCTCGTATAATGTGTGGATGCAGTGTGCAAATAGAATGTT 1.3785768144284 1.51501078111806 1.30587040304947 1.31025919855192 1.44679379777323 1.3080648008007 432.8668772548 81 0.358066377822068 LacI_distal_16_ind_nullproximal
AGCTGGCACGACAGGTTTCCCGAGTTGAGGAAAACGATTGGCTGAACTGGAAAGCGAATGTAAGTTAGCTCATTCATTAGGCACCCCAGGCTTTACACTTTATGCTTCCGGCTCGTATAATGTGTGGATGCAGTGTGCAAATAGAATGTT 1.2039188767179 1.25327076920589 1.0036235172089 1.0446902350502 1.22859482296189 1.02415687612955 277.95664610549 57 0.606507024440836 PurR_distal_10_ind_nullproximal
AGCTGGCACGACAGGTTTCCCGACTGGAAATCTTGTGTAAACGATTCCACTAAGCGAATGTAAGTTAGCTCATTCATTAGGCACCCCAGGCTTTACACTTTATGCTTCCGGCTCGTATAATGTGTGGTACCGGTGGTAGCGGTTACATTG 0.492314249224182 0.523084153595091 0.401700120123985 0.42641922560455 0.507699201409636 0.414059672864267 371.97950808064 59 0.762064200495384 GalR_distal_3_ind_proximal
AGCTGAAGAATTGGCCCTACCAATTCTTGCACGACAGGTTTCCCGACTGGAAAGCGAATGTAAGTTAGCTCATTCATTAGGCACCCCAGGCTTTACACTTTATGCTTCCGGCTCGTATAATGTGTGGCACAATTGGCAGTGCCACTTTTA 1.25487601613005 1.36035384070062 1.16749322512024 1.12859880230529 1.30761492841533 1.14804601371277 386.74222265401 77 0.836273629618075 LldR_distal_28_ind_proximal
AGCTGGCACGACAGGTTTCCCGACTCTTGTGTAAACGATTCCACTAATGGAAAGCGAATGTAAGTTAGCTCATTCATTAGGCACCCCAGGCTTTACACTTTATGCTTCCGGCTCGTATAATGTGTGGATGCAGTGTGCAAATAGAATGTT 1.29000042431834 1.42483352923145 1.10608481829635 1.11779945296194 1.3574169767749 1.11194213562915 247.406977102554 49 0.459116690100008 GalR_distal_9_ind_nullproximal
AGCTGGCACGACAGGTTTCCCGACTGGAAAGAAGAATTGGCCCTACCAATTCTTCGAATGTAAGTTAGCTCATTCATTAGGCACCCCAGGCTTTACACTTTATGCTTCCGGCTCGTATAATGTGTGGCACAATTGGCAGTGCCACTTTTA 1.33614409506935 1.41870636431019 1.24421235347518 1.18781823310414 1.37742522968977 1.21601529328966 579.675254610415 96 0.462422975528048 LldR_distal_2_ind_proximal
AGCTGGCACGACAGGGGCTGGACAAAGAACCAGTCGTGTTTCCCGACTGGAAAGCGAATGTAAGTTAGCTCATTCATTAGGCACCCCAGGCTTTACACTTTATGCTTCCGGCTCGTATAATGTGTGGGAATTGTGAGCGGATAACAATTT 0.509212727549456 0.561894359864607 1.0471107391674 1.05047592871383 0.535553543707032 1.04879333394061 510.396063694155 84 0.64573003323531 LacI_nulldistal_19_ind_proximal
GGGCTGGACAAAGAACCAGTCGTAGCTGGCACGACAGGTTTCCCGACTGGAAAGCGAATGTAAGTTAGCTCATTCATTAGGCACCCCAGGCTTTACACTTTATGCTTCCGGCTCGTATAATGTGTGGCACAATTGGCAGTGCCACTTTTA 1.27212256366667 1.42123394757013 1.21040087086708 1.29816624367342 1.3466782556184 1.25428355727025 428.14583397487 72 0.422699245320974 LldR_nulldistal_33_ind_proximal
AGCTGGCACGACAGGTTTCCCGAAGAATTGGCCCTACCAATTCTTACTGGAAAGCGAATGTAAGTTAGCTCATTCATTAGGCACCCCAGGCTTTACACTTTATGCTTCCGGCTCGTATAATGTGTGGATGCAGTGTGCAAATAGAATGTT 1.31343764311445 1.39247031380515 1.17998120015496 1.22252477022499 1.3529539784598 1.20125298518997 451.451639467732 95 0.813653749679192 LldR_distal_11_ind_nullproximal
AGCTGGCACGACAGGTTTCCCGAGTTGAGGAAAACGATTGGCTGAACTGGAAAGCGAATGTAAGTTAGCTCATTCATTAGGCACCCCAGGCTTTACACTTTATGCTTCCGGCTCGTATAATGTGTGGTTTAAGCAAACGGTGATTTTGAA 0.800277940453209 0.850978788247935 0.700734038611148 0.692598595435263 0.825628364350572 0.696666317023206 345.641927761534 61 0.566121345760546 PurR_distal_10_ind_proximal
AGAAGAATTGGCCCTACCAATTCTTCTGGCACGACAGGTTTCCCGACTGGAAAGCGAATGTAAGTTAGCTCATTCATTAGGCACCCCAGGCTTTACACTTTATGCTTCCGGCTCGTATAATGTGTGGCACAATTGGCAGTGCCACTTTTA 1.25110951666242 1.38151643900365 1.1730633840637 1.14462872964037 1.31631297783304 1.15884605685204 384.839459528617 76 0.533266715285814 LldR_distal_31_ind_proximal
AGCTGGCACGACAGGTTTAAAATGTTCAAAATGACGCATGACCCGACTGGAAAGCGAATGTAAGTTAGCTCATTCATTAGGCACCCCAGGCTTTACACTTTATGCTTCCGGCTCGTATAATGTGTGGAAATGGTAAAAAACGAACTTCAG 1.17689754111665 1.23947082013671 1.06810970792035 1.04422910010672 1.20818418062668 1.05616940401354 211.287732648052 32 0.844165947520775 GlpR_distal_15_ind_proximal
AGCTAAGAATTGGCCCTACCAATTCTTGGCACGACAGGTTTCCCGACTGGAAAGCGAATGTAAGTTAGCTCATTCATTAGGCACCCCAGGCTTTACACTTTATGCTTCCGGCTCGTATAATGTGTGGCACAATTGGCAGTGCCACTTTTA 1.25743187619221 1.35785109645333 1.11340756695778 1.14009213576045 1.30764148632277 1.12674985135911 558.197355727847 108 0.421388356001267 LldR_distal_29_ind_proximal
AGCTGGCACGACAGGTTTCCCGACTGTCTTGTGTAAACGATTCCACTAAGAAAGCGAATGTAAGTTAGCTCATTCATTAGGCACCCCAGGCTTTACACTTTATGCTTCCGGCTCGTATAATGTGTGGATGCAGTGTGCAAATAGAATGTT 1.57574744784044 1.79367163092416 1.49991587793525 1.53282278790553 1.6847095393823 1.51636933292039 228.39360878461 50 0.65853631969581 GalR_distal_7_ind_nullproximal
AGTCTTGTGTAAACGATTCCACTAACTGGCACGACAGGTTTCCCGACTGGAAAGCGAATGTAAGTTAGCTCATTCATTAGGCACCCCAGGCTTTACACTTTATGCTTCCGGCTCGTATAATGTGTGGATGCAGTGTGCAAATAGAATGTT 1.21897860888596 1.38405892899323 0.995385538863569 1.12725409257056 1.30151876893959 1.06131981571707 415.353645458 65 0.48624702521477 GalR_distal_31_ind_nullproximal
AGCTGGCACGACAGGTTTCCCGGGGCTGGACAAAGAACCAGTCGTACTGGAAAGCGAATGTAAGTTAGCTCATTCATTAGGCACCCCAGGCTTTACACTTTATGCTTCCGGCTCGTATAATGTGTGGTACCGGTGGTAGCGGTTACATTG 0.655003041578252 0.78365134882479 0.686821781584573 0.688615815987828 0.719327195201521 0.6877187987862 431.738613320346 97 1.23371838668257 GalR_nulldistal_11_ind_proximal
AGCTGGCACGACAGGTTTCCCGACTGGAAAGCGTCTTGTGTAAACGATTCCACTAAAATGTAAGTTAGCTCATTCATTAGGCACCCCAGGCTTTACACTTTATGCTTCCGGCTCGTATAATGTGTGGTACCGGTGGTAGCGGTTACATTG 0.546567064793869 0.557720092442785 0.475355502624986 0.504589060577396 0.552143578618327 0.489972281601191 286.977189837127 62 0.53622054896278 GalR_distal_0_ind_proximal
AGCTGGCACGACAGGGGCTGGACAAAGAACCAGTCGTGTTTCCCGACTGGAAAGCGAATGTAAGTTAGCTCATTCATTAGGCACCCCAGGCTTTACACTTTATGCTTCCGGCTCGTATAATGTGTGGCACAATTGGCAGTGCCACTTTTA 1.37423824309567 1.43556092664891 1.19461419528594 1.1992833333235 1.40489958487229 1.19694876430472 492.65986396006 83 0.449085552863525 LldR_nulldistal_19_ind_proximal
AGCTGGCACGGTTGAGGAAAACGATTGGCTGAAACAGGTTTCCCGACTGGAAAGCGAATGTAAGTTAGCTCATTCATTAGGCACCCCAGGCTTTACACTTTATGCTTCCGGCTCGTATAATGTGTGGTTTAAGCAAACGGTGATTTTGAA 0.872432589143218 0.986286534418543 0.824870522486169 0.830197089171244 0.929359561780881 0.827533805828707 337.368286958472 77 0.85572349601927 PurR_distal_23_ind_proximal
AGCTGGCACGACAGGTTTCCCGACTGGGAAGAAACCAATTGTCCATATTGAAAGCGAATGTAAGTTAGCTCATTCATTAGGCACCCCAGGCTTTACACTTTATGCTTCCGGCTCGTATAATGTGTGGCCATAGCATTTTTATCCATAAGA 0.958979387934875 0.98597000258912 0.770594893084191 0.733268225010301 0.972474695261997 0.751931559047246 387.086529285538 68 0.444535364916142 AraC_distal_6_ind_proximal
AGCTGGCACGACAGGTTTCTCTTGTGTAAACGATTCCACTAACCGACTGGAAAGCGAATGTAAGTTAGCTCATTCATTAGGCACCCCAGGCTTTACACTTTATGCTTCCGGCTCGTATAATGTGTGGATGCAGTGTGCAAATAGAATGTT 1.31071862140196 1.43758123626279 1.21129823839013 1.17985693593484 1.37414992883237 1.19557758716249 252.438445548459 54 0.351456291433013 GalR_distal_14_ind_nullproximal
AGCGTTGAGGAAAACGATTGGCTGAATGGCACGACAGGTTTCCCGACTGGAAAGCGAATGTAAGTTAGCTCATTCATTAGGCACCCCAGGCTTTACACTTTATGCTTCCGGCTCGTATAATGTGTGGTTTAAGCAAACGGTGATTTTGAA 1.16352066014646 1.15260634118974 1.14762018856034 1.09345795738128 1.1580635006681 1.12053907297081 203.638099932135 53 0.899398984307384 PurR_distal_30_ind_proximal
AGCTGGCACGACAGGTTTCCCGACTGGAAAGAAAATGTTCAAAATGACGCATGACGAATGTAAGTTAGCTCATTCATTAGGCACCCCAGGCTTTACACTTTATGCTTCCGGCTCGTATAATGTGTGGAAATGGTAAAAAACGAACTTCAG 1.63425206296224 1.84256457042879 1.54049823711981 1.70158525260719 1.73840831669552 1.6210417448635 312.585181843633 57 0.334012197741098 GlpR_distal_2_ind_proximal
AGCTGGCACGACAGGTTTCCCGACTGAAGAATTGGCCCTACCAATTCTTGAAAGCGAATGTAAGTTAGCTCATTCATTAGGCACCCCAGGCTTTACACTTTATGCTTCCGGCTCGTATAATGTGTGGATGCAGTGTGCAAATAGAATGTT 1.33720175521385 1.50121210107223 1.18401392584204 1.2182813505102 1.41920692814304 1.20114763817612 464.167385015106 79 0.546660731603818 LldR_distal_7_ind_nullproximal
AGCTGGCACGACAGGTTTCCCGACTGAAGAAACCAATTGTCCATATTGGGAAAGCGAATGTAAGTTAGCTCATTCATTAGGCACCCCAGGCTTTACACTTTATGCTTCCGGCTCGTATAATGTGTGGCCATAGCATTTTTATCCATAAGA 1.02524200964987 1.03142585782358 0.870984673667108 0.800077222956155 1.02833393373673 0.835530948311632 255.659352307246 48 0.713742612847383 AraC_distal_8_ind_proximal
AGGTTGAGGAAAACGATTGGCTGAACTGGCACGACAGGTTTCCCGACTGGAAAGCGAATGTAAGTTAGCTCATTCATTAGGCACCCCAGGCTTTACACTTTATGCTTCCGGCTCGTATAATGTGTGGATGCAGTGTGCAAATAGAATGTT 1.29419025329014 1.3956346138508 1.1306829188253 1.11834867934919 1.34491243357047 1.12451579908724 515.110806617294 84 0.356898540030498 PurR_distal_31_ind_nullproximal
AGCTGGCACGACAGGTTTCCCGGTTGAGGAAAACGATTGGCTGAAACTGGAAAGCGAATGTAAGTTAGCTCATTCATTAGGCACCCCAGGCTTTACACTTTATGCTTCCGGCTCGTATAATGTGTGGTTTAAGCAAACGGTGATTTTGAA 0.888604958509812 0.933957951074629 0.768603903155827 0.773031901742357 0.91128145479222 0.770817902449092 471.84224946539 85 0.515130364660715 PurR_distal_11_ind_proximal
AGCTGGCATCTTGTGTAAACGATTCCACTAACGACAGGTTTCCCGACTGGAAAGCGAATGTAAGTTAGCTCATTCATTAGGCACCCCAGGCTTTACACTTTATGCTTCCGGCTCGTATAATGTGTGGATGCAGTGTGCAAATAGAATGTT 1.15537115767869 1.32854816838235 1.08175743136534 1.04915981120763 1.24195966303052 1.06545862128649 237.359020605924 56 0.477669878628389 GalR_distal_25_ind_nullproximal
AGCTGGCACGACAGGGCAGTGAGCGCAACGCAATTAGGTTTCCCGACTGGAAAGCGAATGTAAGTTAGCTCATTCATTAGGCACCCCAGGCTTTACACTTTATGCTTCCGGCTCGTATAATGTGTGGGAATTGTGAGCGGATAACAATTT 0.338073930400377 0.407133660192535 0.998198255666898 1.04213905951484 0.372603795296456 1.02016865759087 303.202193330092 65 0.985771876099091 LacI_distal_20_ind_proximal
AGCTGGCACGACAGGTTTCCCGACTGGAAAGCGGGCAGTGAGCGCAACGCAATTAGAATGTAAGTTAGCTCATTCATTAGGCACCCCAGGCTTTACACTTTATGCTTCCGGCTCGTATAATGTGTGGGAATTGTGAGCGGATAACAATTT 0.425485492729127 0.493245898482364 1.14273339373743 1.14472465510848 0.459365695605745 1.14372902442296 220.855078577341 52 0.735227629894235 LacI_distal_1_ind_proximal
AGCTGGCACGACAGGTTTCCCGACTGGAGGGCTGGACAAAGAACCAGTCGTAAGCGAATGTAAGTTAGCTCATTCATTAGGCACCCCAGGCTTTACACTTTATGCTTCCGGCTCGTATAATGTGTGGTACCGGTGGTAGCGGTTACATTG 0.710062932205147 0.754608592483317 0.688902663170914 0.676551370460869 0.732335762344232 0.682727016815892 315.245114390389 57 0.530905903931444 GalR_nulldistal_5_ind_proximal
AGCTGGCACGACAGGTTTCCCGAGGGCTGGACAAAGAACCAGTCGTCTGGAAAGCGAATGTAAGTTAGCTCATTCATTAGGCACCCCAGGCTTTACACTTTATGCTTCCGGCTCGTATAATGTGTGGTTTAAGCAAACGGTGATTTTGAA 0.851577466596152 0.977988550612793 0.821870230745782 0.799487443557635 0.914783008604473 0.810678837151709 378.742761023372 79 0.448107663243207 PurR_nulldistal_10_ind_proximal
AAAAATGTTCAAAATGACGCATGAGCTGGCACGACAGGTTTCCCGACTGGAAAGCGAATGTAAGTTAGCTCATTCATTAGGCACCCCAGGCTTTACACTTTATGCTTCCGGCTCGTATAATGTGTGGATGCAGTGTGCAAATAGAATGTT 1.64453303802291 1.63467229481864 1.52780610265479 1.37050676711302 1.63960266642077 1.4491564348839 359.877534434826 67 0.658488362411222 GlpR_distal_32_ind_nullproximal
AGCTGGCACGACAGGTTTCCCGACTGGAAAGGGCTGGACAAAGAACCAGTCGTGCGAATGTAAGTTAGCTCATTCATTAGGCACCCCAGGCTTTACACTTTATGCTTCCGGCTCGTATAATGTGTGGTACCGGTGGTAGCGGTTACATTG 0.682399101677079 0.755149635771613 0.689987703259864 0.710419553193532 0.718774368724346 0.700203628226698 311.607424166574 70 0.416153646143287 GalR_nulldistal_3_ind_proximal
AGCTGGCACGAGAAGAAACCAATTGTCCATATTGCAGGTTTCCCGACTGGAAAGCGAATGTAAGTTAGCTCATTCATTAGGCACCCCAGGCTTTACACTTTATGCTTCCGGCTCGTATAATGTGTGGCCATAGCATTTTTATCCATAAGA 1.12530783271063 1.22258852857732 0.99690687358302 0.998412755602463 1.17394818064397 0.997659814592741 526.846429959612 93 0.591459982240314 AraC_distal_22_ind_proximal
AGCTGGCACGGGGCAGTGAGCGCAACGCAATTAACAGGTTTCCCGACTGGAAAGCGAATGTAAGTTAGCTCATTCATTAGGCACCCCAGGCTTTACACTTTATGCTTCCGGCTCGTATAATGTGTGGATGCAGTGTGCAAATAGAATGTT 1.320435719751 1.38851412530908 1.20432619864377 1.16655876281462 1.35447492253004 1.18544248072919 480.83916307066 87 0.489021436100191 LacI_distal_23_ind_nullproximal
AGTTGAGGAAAACGATTGGCTGAAGCTGGCACGACAGGTTTCCCGACTGGAAAGCGAATGTAAGTTAGCTCATTCATTAGGCACCCCAGGCTTTACACTTTATGCTTCCGGCTCGTATAATGTGTGGTTTAAGCAAACGGTGATTTTGAA 0.787838315854427 0.829090740882605 0.690410366386027 0.712227365939789 0.808464528368516 0.701318866162908 349.284331887742 84 0.683134097241454 PurR_distal_32_ind_proximal
AGCTGGCAAGAATTGGCCCTACCAATTCTTACGACAGGTTTCCCGACTGGAAAGCGAATGTAAGTTAGCTCATTCATTAGGCACCCCAGGCTTTACACTTTATGCTTCCGGCTCGTATAATGTGTGGCACAATTGGCAGTGCCACTTTTA 1.20613010089193 1.39887581703047 1.03177279119327 1.0068900311965 1.3025029589612 1.01933141119489 479.671480233859 78 0.292055075749461 LldR_distal_26_ind_proximal
AGCTGGCACGACAAAAATGTTCAAAATGACGCATGAGGTTTCCCGACTGGAAAGCGAATGTAAGTTAGCTCATTCATTAGGCACCCCAGGCTTTACACTTTATGCTTCCGGCTCGTATAATGTGTGGAAATGGTAAAAAACGAACTTCAG 1.28457773765567 1.40697010324671 1.1662846685975 1.29387097089998 1.34577392045119 1.23007781974874 388.415672024515 77 0.393919440589952 GlpR_distal_20_ind_proximal
AGGGGCAGTGAGCGCAACGCAATTACTGGCACGACAGGTTTCCCGACTGGAAAGCGAATGTAAGTTAGCTCATTCATTAGGCACCCCAGGCTTTACACTTTATGCTTCCGGCTCGTATAATGTGTGGATGCAGTGTGCAAATAGAATGTT 1.4108827386291 1.50908350963199 1.28289736135326 1.24384195667336 1.45998312413054 1.26336965901331 378.641131780312 75 0.396127367410362 LacI_distal_31_ind_nullproximal
AGCTGTTGAGGAAAACGATTGGCTGAAGGCACGACAGGTTTCCCGACTGGAAAGCGAATGTAAGTTAGCTCATTCATTAGGCACCCCAGGCTTTACACTTTATGCTTCCGGCTCGTATAATGTGTGGTTTAAGCAAACGGTGATTTTGAA 0.865976149700749 0.951734881877954 0.756500544291928 0.749715727197103 0.908855515789351 0.753108135744516 171.689160731118 31 0.305865324636346 PurR_distal_29_ind_proximal
AGGGGCTGGACAAAGAACCAGTCGTCTGGCACGACAGGTTTCCCGACTGGAAAGCGAATGTAAGTTAGCTCATTCATTAGGCACCCCAGGCTTTACACTTTATGCTTCCGGCTCGTATAATGTGTGGGAATTGTGAGCGGATAACAATTT 0.462963475682814 0.518991588347157 1.02378364026201 1.00405562824875 0.490977532014986 1.01391963425538 269.565602436988 63 0.540960151344331 LacI_nulldistal_31_ind_proximal
AGCTGGGGCTGGACAAAGAACCAGTCGTGCACGACAGGTTTCCCGACTGGAAAGCGAATGTAAGTTAGCTCATTCATTAGGCACCCCAGGCTTTACACTTTATGCTTCCGGCTCGTATAATGTGTGGAAATGGTAAAAAACGAACTTCAG 1.27318556179154 1.31294000443332 1.14282572977999 1.08659201824839 1.29306278311243 1.11470887401419 241.753087023903 40 0.354007678732161 GlpR_nulldistal_28_ind_proximal
AGCTGGCACGACAGGGGCTGGACAAAGAACCAGTCGTGTTTCCCGACTGGAAAGCGAATGTAAGTTAGCTCATTCATTAGGCACCCCAGGCTTTACACTTTATGCTTCCGGCTCGTATAATGTGTGGAAATGGTAAAAAACGAACTTCAG 1.46491512825418 1.50705088778765 1.29652159030191 1.33225475397754 1.48598300802091 1.31438817213973 280.533835325958 56 0.359895186398005 GlpR_nulldistal_19_ind_proximal
AGCTGGCACGACTCTTGTGTAAACGATTCCACTAAAGGTTTCCCGACTGGAAAGCGAATGTAAGTTAGCTCATTCATTAGGCACCCCAGGCTTTACACTTTATGCTTCCGGCTCGTATAATGTGTGGATGCAGTGTGCAAATAGAATGTT 1.12516726789723 1.28511530693868 1.08390838623382 1.10803355689329 1.20514128741795 1.09597097156356 378.746696852166 75 0.720432678333427 GalR_distal_21_ind_nullproximal
GTTGAGGAAAACGATTGGCTGAAAGCTGGCACGACAGGTTTCCCGACTGGAAAGCGAATGTAAGTTAGCTCATTCATTAGGCACCCCAGGCTTTACACTTTATGCTTCCGGCTCGTATAATGTGTGGTTTAAGCAAACGGTGATTTTGAA 0.769550088943079 0.803602868313964 0.654681730563002 0.678110563591974 0.786576478628521 0.666396147077488 219.607062403051 44 1.39729193059861 PurR_distal_33_ind_proximal
AGCTGGCACGACAGGTTTCCCGACTGGAGAAGAAACCAATTGTCCATATTGAAGCGAATGTAAGTTAGCTCATTCATTAGGCACCCCAGGCTTTACACTTTATGCTTCCGGCTCGTATAATGTGTGGCCATAGCATTTTTATCCATAAGA 0.803141669881247 0.961576081743205 0.699882543125046 0.697531633864289 0.882358875812226 0.698707088494667 320.639790538196 60 0.586299631961806 AraC_distal_5_ind_proximal
AGCTGGCACGACAGGTTTCCCGACTGGGGGCTGGACAAAGAACCAGTCGTAAAGCGAATGTAAGTTAGCTCATTCATTAGGCACCCCAGGCTTTACACTTTATGCTTCCGGCTCGTATAATGTGTGGCACAATTGGCAGTGCCACTTTTA 1.52107095321603 1.59565155867483 1.45121894822221 1.4733975801458 1.55836125594543 1.46230826418401 529.54811562951 82 0.505150708761305 LldR_nulldistal_6_ind_proximal
AGCTGGCACGAGTTGAGGAAAACGATTGGCTGAACAGGTTTCCCGACTGGAAAGCGAATGTAAGTTAGCTCATTCATTAGGCACCCCAGGCTTTACACTTTATGCTTCCGGCTCGTATAATGTGTGGATGCAGTGTGCAAATAGAATGTT 1.09309369143961 1.14136970659529 0.985726840465672 0.998341942466054 1.11723169901745 0.992034391465863 333.079800765949 59 0.500628065439727 PurR_distal_22_ind_nullproximal
AGCTGGGGCTGGACAAAGAACCAGTCGTGCACGACAGGTTTCCCGACTGGAAAGCGAATGTAAGTTAGCTCATTCATTAGGCACCCCAGGCTTTACACTTTATGCTTCCGGCTCGTATAATGTGTGGCACAATTGGCAGTGCCACTTTTA 1.1793673004994 1.27986982218054 1.15097994417824 1.1699960801525 1.22961856133997 1.16048801216537 496.225855423973 99 0.450890137105108 LldR_nulldistal_28_ind_proximal
AGCTGGCACGGGCTGGACAAAGAACCAGTCGTGACAGGTTTCCCGACTGGAAAGCGAATGTAAGTTAGCTCATTCATTAGGCACCCCAGGCTTTACACTTTATGCTTCCGGCTCGTATAATGTGTGGTTTAAGCAAACGGTGATTTTGAA 0.879007014648026 0.994287614999572 0.773196341354234 0.828616243163987 0.936647314823799 0.800906292259111 322.061134715447 67 0.731280298087956 PurR_nulldistal_24_ind_proximal
AGCTGGCACGACAGGTTTCCCGACTGGAAAGGGGCAGTGAGCGCAACGCAATTACGAATGTAAGTTAGCTCATTCATTAGGCACCCCAGGCTTTACACTTTATGCTTCCGGCTCGTATAATGTGTGGGAATTGTGAGCGGATAACAATTT 0.430001504252232 0.447602433191427 1.07265002548855 1.06120276663124 0.438801968721829 1.0669263960599 238.193395916781 42 1.0942603384887 LacI_distal_2_ind_proximal
AGCTGGCACGACAGGTTTCCCGACTGGGGGCTGGACAAAGAACCAGTCGTAAAGCGAATGTAAGTTAGCTCATTCATTAGGCACCCCAGGCTTTACACTTTATGCTTCCGGCTCGTATAATGTGTGGTTTAAGCAAACGGTGATTTTGAA 0.832144081766792 0.929702111345589 0.74434020588222 0.754757169816678 0.88092309655619 0.749548687849449 484.145925450128 84 0.770272048177626 PurR_nulldistal_6_ind_proximal
AGCTGGCACGACAGGGCTGGACAAAGAACCAGTCGTGGTTTCCCGACTGGAAAGCGAATGTAAGTTAGCTCATTCATTAGGCACCCCAGGCTTTACACTTTATGCTTCCGGCTCGTATAATGTGTGGTTTAAGCAAACGGTGATTTTGAA 0.918643059417393 1.04218935657179 0.860116576976211 0.866978810354611 0.980416207994593 0.863547693665411 292.430170804054 56 0.658821706960973 PurR_nulldistal_20_ind_proximal
AGCTGGCACGACAGGTTTCCCGACTAAGAATTGGCCCTACCAATTCTTGGAAAGCGAATGTAAGTTAGCTCATTCATTAGGCACCCCAGGCTTTACACTTTATGCTTCCGGCTCGTATAATGTGTGGATGCAGTGTGCAAATAGAATGTT 1.2871172533372 1.41886965865196 1.18307534873642 1.21034932328629 1.35299345599458 1.19671233601135 316.768102964302 67 0.357133323782623 LldR_distal_8_ind_nullproximal
AGCTGGCACGACAGAAGAAACCAATTGTCCATATTGGGTTTCCCGACTGGAAAGCGAATGTAAGTTAGCTCATTCATTAGGCACCCCAGGCTTTACACTTTATGCTTCCGGCTCGTATAATGTGTGGATGCAGTGTGCAAATAGAATGTT 1.29603485602542 1.34948160962053 1.2532997391937 1.25303009542259 1.32275823282298 1.25316491730814 219.175298542843 58 0.527502421475445 AraC_distal_20_ind_nullproximal
AGCTGGCACGACAGGTTTCCCGACTGAAAATGTTCAAAATGACGCATGAGAAAGCGAATGTAAGTTAGCTCATTCATTAGGCACCCCAGGCTTTACACTTTATGCTTCCGGCTCGTATAATGTGTGGATGCAGTGTGCAAATAGAATGTT 1.47332570584847 1.61435681888211 1.36793600631863 1.37376765909102 1.54384126236529 1.37085183270482 335.931169158841 63 0.768179462722128 GlpR_distal_7_ind_nullproximal
AGCTGGCACGACAGGGGGCTGGACAAAGAACCAGTCGTTTTCCCGACTGGAAAGCGAATGTAAGTTAGCTCATTCATTAGGCACCCCAGGCTTTACACTTTATGCTTCCGGCTCGTATAATGTGTGGAAATGGTAAAAAACGAACTTCAG 1.30273477983161 1.36335383176024 1.24765188894347 1.21169853793238 1.33304430579593 1.22967521343792 330.034601691722 75 0.4502941596226 GlpR_nulldistal_18_ind_proximal
GAAGAAACCAATTGTCCATATTGAGCTGGCACGACAGGTTTCCCGACTGGAAAGCGAATGTAAGTTAGCTCATTCATTAGGCACCCCAGGCTTTACACTTTATGCTTCCGGCTCGTATAATGTGTGGCCATAGCATTTTTATCCATAAGA 1.09766932254584 1.18466721616742 1.07736582019521 1.08825348791804 1.14116826935663 1.08280965405663 387.242527518924 70 0.422246937601656 AraC_distal_33_ind_proximal
AGCTGGCACGACAGGTTTCCCGAAAATGTTCAAAATGACGCATGAACTGGAAAGCGAATGTAAGTTAGCTCATTCATTAGGCACCCCAGGCTTTACACTTTATGCTTCCGGCTCGTATAATGTGTGGATGCAGTGTGCAAATAGAATGTT 1.81624666256295 1.78276330678948 1.59911825421483 1.55069701053448 1.79950498467622 1.57490763237465 418.697477365419 75 0.502880552641599 GlpR_distal_11_ind_nullproximal
AGCTGGCACGACAGGTTTCCCGACTGTCTTGTGTAAACGATTCCACTAAGAAAGCGAATGTAAGTTAGCTCATTCATTAGGCACCCCAGGCTTTACACTTTATGCTTCCGGCTCGTATAATGTGTGGTACCGGTGGTAGCGGTTACATTG 0.570516281522163 0.59749159429778 0.489631534726777 0.513589153123251 0.584003937909972 0.501610343925014 426.991590539652 75 0.497748019817658 GalR_distal_7_ind_proximal
AGCTGGCACGACAGGTTTCCGGGCAGTGAGCGCAACGCAATTACGACTGGAAAGCGAATGTAAGTTAGCTCATTCATTAGGCACCCCAGGCTTTACACTTTATGCTTCCGGCTCGTATAATGTGTGGATGCAGTGTGCAAATAGAATGTT 1.27021412494825 1.41490181973167 1.06865587975856 1.15335809934892 1.34255797233996 1.11100698955374 661.125753404395 122 0.472723548486954 LacI_distal_13_ind_nullproximal
AGCTGGCACGACAGGAAGAATTGGCCCTACCAATTCTTTTTCCCGACTGGAAAGCGAATGTAAGTTAGCTCATTCATTAGGCACCCCAGGCTTTACACTTTATGCTTCCGGCTCGTATAATGTGTGGCACAATTGGCAGTGCCACTTTTA 1.27988122602255 1.31411734141132 1.14003321013752 1.11268483297629 1.29699928371694 1.1263590215569 461.876212760646 84 0.852641007071727 LldR_distal_18_ind_proximal
AGCTGGCACGACAGGTTTCCCGACTGGAAAGCGAAGAAACCAATTGTCCATATTGGAATGTAAGTTAGCTCATTCATTAGGCACCCCAGGCTTTACACTTTATGCTTCCGGCTCGTATAATGTGTGGATGCAGTGTGCAAATAGAATGTT 1.49448780447327 1.58819857305521 1.45731596526491 1.34919669562043 1.54134318876424 1.40325633044267 243.911906324944 48 0.538183546944272 AraC_distal_1_ind_nullproximal
AGCTGGGCTGGACAAAGAACCAGTCGTGGCACGACAGGTTTCCCGACTGGAAAGCGAATGTAAGTTAGCTCATTCATTAGGCACCCCAGGCTTTACACTTTATGCTTCCGGCTCGTATAATGTGTGGTACCGGTGGTAGCGGTTACATTG 0.72072479199139 0.796618935340111 0.77313499479134 0.756572745635826 0.75867186366575 0.764853870213583 675.295183600978 126 0.753495898680162 GalR_nulldistal_29_ind_proximal
AGCTGGCACGACAGGTTTCTTGTGTAAACGATTCCACTAATCCCGACTGGAAAGCGAATGTAAGTTAGCTCATTCATTAGGCACCCCAGGCTTTACACTTTATGCTTCCGGCTCGTATAATGTGTGGTACCGGTGGTAGCGGTTACATTG 0.536822435620216 0.575000428789976 0.453222493000303 0.437060166485795 0.555911432205096 0.445141329743049 260.118023901136 45 0.512611169595835 GalR_distal_16_ind_proximal
AGCTGGCACGACAGGTTTCCCGACTGGTTGAGGAAAACGATTGGCTGAAGAAAGCGAATGTAAGTTAGCTCATTCATTAGGCACCCCAGGCTTTACACTTTATGCTTCCGGCTCGTATAATGTGTGGATGCAGTGTGCAAATAGAATGTT 1.5438270933114 1.69501715063173 1.40146046932078 1.38700067561905 1.61942212197157 1.39423057246991 288.71921051954 81 0.568888801242851 PurR_distal_7_ind_nullproximal
AGCTGGCACGACGGGCTGGACAAAGAACCAGTCGTAGGTTTCCCGACTGGAAAGCGAATGTAAGTTAGCTCATTCATTAGGCACCCCAGGCTTTACACTTTATGCTTCCGGCTCGTATAATGTGTGGGAATTGTGAGCGGATAACAATTT 0.541394170226621 0.543233518022211 1.08569470711721 1.02179789250823 0.542313844124416 1.05374629981272 388.709590955314 67 0.787259868340926 LacI_nulldistal_21_ind_proximal
AGCTGGCACGACAGGGCTGGACAAAGAACCAGTCGTGGTTTCCCGACTGGAAAGCGAATGTAAGTTAGCTCATTCATTAGGCACCCCAGGCTTTACACTTTATGCTTCCGGCTCGTATAATGTGTGGCACAATTGGCAGTGCCACTTTTA 1.37986869971408 1.50012849340555 1.27986718883664 1.31697701966023 1.43999859655982 1.29842210424843 496.857750322308 92 0.594418212359785 LldR_nulldistal_20_ind_proximal
AGCTGGCACGACAGGGGCAGTGAGCGCAACGCAATTAGTTTCCCGACTGGAAAGCGAATGTAAGTTAGCTCATTCATTAGGCACCCCAGGCTTTACACTTTATGCTTCCGGCTCGTATAATGTGTGGATGCAGTGTGCAAATAGAATGTT 1.30857037289534 1.44004576117006 1.16275937739378 1.21924742404777 1.3743080670327 1.19100340072077 527.024487018567 97 0.372243879945268 LacI_distal_19_ind_nullproximal
AGCTGGCACGACAGGTTTCCCGACTGGAAAAAGAATTGGCCCTACCAATTCTTGCGAATGTAAGTTAGCTCATTCATTAGGCACCCCAGGCTTTACACTTTATGCTTCCGGCTCGTATAATGTGTGGCACAATTGGCAGTGCCACTTTTA 1.33754962922449 1.44021572448245 1.24181293897611 1.23443340299113 1.38888267685347 1.23812317098362 396.72398752033 80 0.339041214790737 LldR_distal_3_ind_proximal
AGCTGGCACGACAGGTTTCCCGACTGTTGAGGAAAACGATTGGCTGAAGGAAAGCGAATGTAAGTTAGCTCATTCATTAGGCACCCCAGGCTTTACACTTTATGCTTCCGGCTCGTATAATGTGTGGTTTAAGCAAACGGTGATTTTGAA 0.851622971318092 0.957269874480584 0.796656878434475 0.772950174775817 0.904446422899338 0.784803526605146 306.076444082954 66 0.468185799889416 PurR_distal_8_ind_proximal
AGCTGGCACGACAGGTTTCAAAATGTTCAAAATGACGCATGACCGACTGGAAAGCGAATGTAAGTTAGCTCATTCATTAGGCACCCCAGGCTTTACACTTTATGCTTCCGGCTCGTATAATGTGTGGAAATGGTAAAAAACGAACTTCAG 1.29118450074254 1.3689496469455 1.2176900854322 1.16597090305364 1.33006707384402 1.19183049424292 297.297769358984 59 0.789685386633646 GlpR_distal_14_ind_proximal
AGCTGGCACGACAGGTTTCCCGACTGGAAAGCGGGGCAGTGAGCGCAACGCAATTAAATGTAAGTTAGCTCATTCATTAGGCACCCCAGGCTTTACACTTTATGCTTCCGGCTCGTATAATGTGTGGATGCAGTGTGCAAATAGAATGTT 1.57036560894256 1.66712020956839 1.44296367919174 1.34112501075559 1.61874290925547 1.39204434497367 296.637515278289 66 0.472323763205943 LacI_distal_0_ind_nullproximal
AGCTGGCACGACAGGTTTCCCGACTGGAAGGGCTGGACAAAGAACCAGTCGTAGCGAATGTAAGTTAGCTCATTCATTAGGCACCCCAGGCTTTACACTTTATGCTTCCGGCTCGTATAATGTGTGGGAATTGTGAGCGGATAACAATTT 0.501386595897951 0.545729805034451 1.11864065022799 1.04386576508277 0.523558200466201 1.08125320765538 321.704242523938 65 0.451195260400404 LacI_nulldistal_4_ind_proximal
AGCTGGCACGACAGGTTTCCCGACTGGAAAGCGGGCTGGACAAAGAACCAGTCGTGAATGTAAGTTAGCTCATTCATTAGGCACCCCAGGCTTTACACTTTATGCTTCCGGCTCGTATAATGTGTGGCACAATTGGCAGTGCCACTTTTA 1.4390709289366 1.51868812915657 1.28003577028455 1.24957713233635 1.47887952904658 1.26480645131045 451.500501328466 73 0.346242679674043 LldR_nulldistal_1_ind_proximal
AGCTGGCACGACAGGTTTTCTTGTGTAAACGATTCCACTAACCCGACTGGAAAGCGAATGTAAGTTAGCTCATTCATTAGGCACCCCAGGCTTTACACTTTATGCTTCCGGCTCGTATAATGTGTGGATGCAGTGTGCAAATAGAATGTT 1.5539773543429 1.68253390518462 1.43157239865066 1.44334032252723 1.61825562976376 1.43745636058895 202.074929535877 44 0.502575749340237 GalR_distal_15_ind_nullproximal
AGCTGGCACAAAATGTTCAAAATGACGCATGAGACAGGTTTCCCGACTGGAAAGCGAATGTAAGTTAGCTCATTCATTAGGCACCCCAGGCTTTACACTTTATGCTTCCGGCTCGTATAATGTGTGGATGCAGTGTGCAAATAGAATGTT 1.35700519935142 1.39626075514439 1.19395979815532 1.19732203776578 1.37663297724791 1.19564091796055 196.843345205447 54 0.32448944488258 GlpR_distal_24_ind_nullproximal
AGCTGGCACGACAGGTTTCCCGACTGGATCTTGTGTAAACGATTCCACTAAAAGCGAATGTAAGTTAGCTCATTCATTAGGCACCCCAGGCTTTACACTTTATGCTTCCGGCTCGTATAATGTGTGGATGCAGTGTGCAAATAGAATGTT 1.57659605181029 1.71222669788966 1.47028679177182 1.5066217104913 1.64441137484997 1.48845425113156 480.081200422098 81 0.437588312605667 GalR_distal_5_ind_nullproximal
AGCTGGCACGACAGGTTTCGTTGAGGAAAACGATTGGCTGAACCGACTGGAAAGCGAATGTAAGTTAGCTCATTCATTAGGCACCCCAGGCTTTACACTTTATGCTTCCGGCTCGTATAATGTGTGGATGCAGTGTGCAAATAGAATGTT 1.27134102558347 1.52278505601965 1.23343129068749 1.30134456831105 1.39706304080156 1.26738792949927 306.629516330195 74 0.713248937641251 PurR_distal_14_ind_nullproximal
AGCTGGCACGACAGGTTTCCCAAGAATTGGCCCTACCAATTCTTGACTGGAAAGCGAATGTAAGTTAGCTCATTCATTAGGCACCCCAGGCTTTACACTTTATGCTTCCGGCTCGTATAATGTGTGGATGCAGTGTGCAAATAGAATGTT 1.37758633966001 1.57573742676353 1.18412480050793 1.23514406056952 1.47666188321177 1.20963443053872 518.684654585195 102 0.681257425781497 LldR_distal_12_ind_nullproximal
AGCTGGCACGAGGGCTGGACAAAGAACCAGTCGTCAGGTTTCCCGACTGGAAAGCGAATGTAAGTTAGCTCATTCATTAGGCACCCCAGGCTTTACACTTTATGCTTCCGGCTCGTATAATGTGTGGCCATAGCATTTTTATCCATAAGA 1.17780121232564 1.29358437508845 1.12706232080413 1.13979354975913 1.23569279370705 1.13342793528163 339.772133022377 73 0.461954585572555 AraC_nulldistal_22_ind_proximal
AGCTGGCATCTTGTGTAAACGATTCCACTAACGACAGGTTTCCCGACTGGAAAGCGAATGTAAGTTAGCTCATTCATTAGGCACCCCAGGCTTTACACTTTATGCTTCCGGCTCGTATAATGTGTGGTACCGGTGGTAGCGGTTACATTG 0.505892014954158 0.569974584778874 0.414230460031827 0.439834519052385 0.537933299866516 0.427032489542106 470.366505990611 82 0.582946529933098 GalR_distal_25_ind_proximal
AGCTGGCACGACAGGTTTCCCGACTGGAAAGGGGCAGTGAGCGCAACGCAATTACGAATGTAAGTTAGCTCATTCATTAGGCACCCCAGGCTTTACACTTTATGCTTCCGGCTCGTATAATGTGTGGATGCAGTGTGCAAATAGAATGTT 1.22946337910838 1.35732484392465 1.15165998366608 1.17410353244329 1.29339411151651 1.16288175805469 575.302468944408 111 0.735873459456599 LacI_distal_2_ind_nullproximal
AGCTAAAATGTTCAAAATGACGCATGAGGCACGACAGGTTTCCCGACTGGAAAGCGAATGTAAGTTAGCTCATTCATTAGGCACCCCAGGCTTTACACTTTATGCTTCCGGCTCGTATAATGTGTGGAAATGGTAAAAAACGAACTTCAG 1.22386171829564 1.38284270731923 1.16724106520023 1.16519843315526 1.30335221280744 1.16621974917774 329.241186276808 65 0.474816530355388 GlpR_distal_29_ind_proximal
AGCTGGCACGACAGGTTTCCCGACGGGCTGGACAAAGAACCAGTCGTTGGAAAGCGAATGTAAGTTAGCTCATTCATTAGGCACCCCAGGCTTTACACTTTATGCTTCCGGCTCGTATAATGTGTGGTACCGGTGGTAGCGGTTACATTG 0.66997745829827 0.764188634678518 0.693590950194737 0.724145529388836 0.717083046488394 0.708868239791787 383.685979013398 69 0.896208227483545 GalR_nulldistal_9_ind_proximal
AGCTGGCACGACAGGTTTCCCGGGGCTGGACAAAGAACCAGTCGTACTGGAAAGCGAATGTAAGTTAGCTCATTCATTAGGCACCCCAGGCTTTACACTTTATGCTTCCGGCTCGTATAATGTGTGGTTTAAGCAAACGGTGATTTTGAA 0.905967252425211 0.980137322223357 0.775683970856499 0.839087499918757 0.943052287324284 0.807385735387628 148.672514805859 27 0.417701256322646 PurR_nulldistal_11_ind_proximal
AGCTGGCACGACAGGTTTCCCGACTGGAAAAAAATGTTCAAAATGACGCATGAGCGAATGTAAGTTAGCTCATTCATTAGGCACCCCAGGCTTTACACTTTATGCTTCCGGCTCGTATAATGTGTGGATGCAGTGTGCAAATAGAATGTT 1.42063410918054 1.45434905317381 1.23855891611084 1.26808081603767 1.43749158117718 1.25331986607426 213.317341597271 35 0.719806379229688 GlpR_distal_3_ind_nullproximal
AGCTGGCACGACAGGTTTGGGCTGGACAAAGAACCAGTCGTCCCGACTGGAAAGCGAATGTAAGTTAGCTCATTCATTAGGCACCCCAGGCTTTACACTTTATGCTTCCGGCTCGTATAATGTGTGGTTTAAGCAAACGGTGATTTTGAA 0.927521860507484 1.00243179291012 0.846003484175723 0.838461134104207 0.964976826708801 0.842232309139965 441.876406727254 73 0.788460480932086 PurR_nulldistal_15_ind_proximal
AGCTGGCACGACAGGTTTCCCGACTGGAAAGGGCTGGACAAAGAACCAGTCGTGCGAATGTAAGTTAGCTCATTCATTAGGCACCCCAGGCTTTACACTTTATGCTTCCGGCTCGTATAATGTGTGGGAATTGTGAGCGGATAACAATTT 0.467946167990624 0.549155550131773 1.07197327468383 1.02916823066097 0.508550859061199 1.0505707526724 303.548879643217 48 0.356758363429008 LacI_nulldistal_3_ind_proximal
AGGGGCTGGACAAAGAACCAGTCGTCTGGCACGACAGGTTTCCCGACTGGAAAGCGAATGTAAGTTAGCTCATTCATTAGGCACCCCAGGCTTTACACTTTATGCTTCCGGCTCGTATAATGTGTGGTTTAAGCAAACGGTGATTTTGAA 0.917843498217087 0.998785157458058 0.66392264633721 0.765809498433269 0.958314327837573 0.714866072385239 215.22245409706 38 0.38652569849227 PurR_nulldistal_31_ind_proximal
AGCTGGCACGACAGGTTTCCCGAGGGCTGGACAAAGAACCAGTCGTCTGGAAAGCGAATGTAAGTTAGCTCATTCATTAGGCACCCCAGGCTTTACACTTTATGCTTCCGGCTCGTATAATGTGTGGAAATGGTAAAAAACGAACTTCAG 1.49716471797411 1.55548083212639 1.33510101873796 1.34257802156993 1.52632277505025 1.33883952015394 324.57059131201 84 0.368661152788066 GlpR_nulldistal_10_ind_proximal
AGCTGAAAATGTTCAAAATGACGCATGAGCACGACAGGTTTCCCGACTGGAAAGCGAATGTAAGTTAGCTCATTCATTAGGCACCCCAGGCTTTACACTTTATGCTTCCGGCTCGTATAATGTGTGGAAATGGTAAAAAACGAACTTCAG 1.33390706836151 1.22073741467096 1.23781914445759 1.04065076614134 1.27732224151624 1.13923495529947 64.903247495057 16 0.30535550887113 GlpR_distal_28_ind_proximal
AGCTGGCACGACAGGTTTCGGGCTGGACAAAGAACCAGTCGTCCGACTGGAAAGCGAATGTAAGTTAGCTCATTCATTAGGCACCCCAGGCTTTACACTTTATGCTTCCGGCTCGTATAATGTGTGGCACAATTGGCAGTGCCACTTTTA 1.31194909185497 1.39893434782957 1.16859146730768 1.15682224496155 1.35544171984227 1.16270685613462 572.378593410814 108 0.505249970401956 LldR_nulldistal_14_ind_proximal
AGCTGGTCTTGTGTAAACGATTCCACTAACACGACAGGTTTCCCGACTGGAAAGCGAATGTAAGTTAGCTCATTCATTAGGCACCCCAGGCTTTACACTTTATGCTTCCGGCTCGTATAATGTGTGGTACCGGTGGTAGCGGTTACATTG 0.60028730647713 0.641310115673101 0.499739068607655 0.537942571846187 0.620798711075115 0.518840820226921 399.27832468803 88 0.562475146247523 GalR_distal_27_ind_proximal
AGCTGGCACGACAGGTTTCCCGACTGGAAAATGTTCAAAATGACGCATGAAAAGCGAATGTAAGTTAGCTCATTCATTAGGCACCCCAGGCTTTACACTTTATGCTTCCGGCTCGTATAATGTGTGGAAATGGTAAAAAACGAACTTCAG 1.1555338630945 1.21359607598384 0.985369757254885 1.0509213384334 1.18456496953917 1.01814554784414 216.702896320631 45 0.859469564375185 GlpR_distal_6_ind_proximal
AGCTGGCACGACAGGTTTGGGCAGTGAGCGCAACGCAATTACCCGACTGGAAAGCGAATGTAAGTTAGCTCATTCATTAGGCACCCCAGGCTTTACACTTTATGCTTCCGGCTCGTATAATGTGTGGGAATTGTGAGCGGATAACAATTT 0.401262146602461 0.489892059983184 0.96212068490164 1.00338571939851 0.445577103292822 0.982753202150073 255.672731094427 57 2.15409794951056 LacI_distal_15_ind_proximal
AGCTGGCACGACAGGTTTCCCGACTGGAAGGGCAGTGAGCGCAACGCAATTAAGCGAATGTAAGTTAGCTCATTCATTAGGCACCCCAGGCTTTACACTTTATGCTTCCGGCTCGTATAATGTGTGGATGCAGTGTGCAAATAGAATGTT 1.28456455058492 1.49079188157503 1.1481446640984 1.27438521478514 1.38767821607997 1.21126493944177 405.449071327573 76 0.604073394331936 LacI_distal_4_ind_nullproximal
AGCTGGGCAGTGAGCGCAACGCAATTAGGCACGACAGGTTTCCCGACTGGAAAGCGAATGTAAGTTAGCTCATTCATTAGGCACCCCAGGCTTTACACTTTATGCTTCCGGCTCGTATAATGTGTGGGAATTGTGAGCGGATAACAATTT 0.374940809559287 0.383182186449901 1.08847082232467 1.05851773142385 0.379061498004594 1.07349427687426 333.078229465151 61 0.942481575567128 LacI_distal_29_ind_proximal
AGCTGGCACGAAAGAATTGGCCCTACCAATTCTTCAGGTTTCCCGACTGGAAAGCGAATGTAAGTTAGCTCATTCATTAGGCACCCCAGGCTTTACACTTTATGCTTCCGGCTCGTATAATGTGTGGATGCAGTGTGCAAATAGAATGTT 1.26014185039869 1.3981746360514 1.15236316952735 1.21854358279554 1.32915824322504 1.18545337616145 438.297799396158 76 1.03272986491618 LldR_distal_22_ind_nullproximal
AGGGGCTGGACAAAGAACCAGTCGTCTGGCACGACAGGTTTCCCGACTGGAAAGCGAATGTAAGTTAGCTCATTCATTAGGCACCCCAGGCTTTACACTTTATGCTTCCGGCTCGTATAATGTGTGGTACCGGTGGTAGCGGTTACATTG 0.698036015850248 0.734855998597349 0.634262623767145 0.660395662591676 0.716446007223798 0.647329143179411 464.473874352286 106 0.475658592792419 GalR_nulldistal_31_ind_proximal
AGCTGGGAAGAAACCAATTGTCCATATTGCACGACAGGTTTCCCGACTGGAAAGCGAATGTAAGTTAGCTCATTCATTAGGCACCCCAGGCTTTACACTTTATGCTTCCGGCTCGTATAATGTGTGGCCATAGCATTTTTATCCATAAGA 1.00351418459911 0.951308370164447 0.8312702074875 0.786744729893304 0.977411277381781 0.809007468690402 228.326654234302 42 0.401343098810433 AraC_distal_27_ind_proximal
AGCTGGCACGACAGGTTTCCCGACTGGAAAGCGGGCTGGACAAAGAACCAGTCGTGAATGTAAGTTAGCTCATTCATTAGGCACCCCAGGCTTTACACTTTATGCTTCCGGCTCGTATAATGTGTGGTACCGGTGGTAGCGGTTACATTG 0.682760483704115 0.761252944869962 0.714428561577353 0.712776005552151 0.722006714287038 0.713602283564752 440.920692722163 79 0.722842101223587 GalR_nulldistal_1_ind_proximal
AGCTGGCACGACAGGTTTCCGTTGAGGAAAACGATTGGCTGAACGACTGGAAAGCGAATGTAAGTTAGCTCATTCATTAGGCACCCCAGGCTTTACACTTTATGCTTCCGGCTCGTATAATGTGTGGATGCAGTGTGCAAATAGAATGTT 1.19776964851837 1.32801650100355 1.07490324278919 1.17765081042023 1.26289307476096 1.12627702660471 250.340295594534 50 0.319412811937409 PurR_distal_13_ind_nullproximal
AGCTGGCACGACAGGTGTTGAGGAAAACGATTGGCTGAATTCCCGACTGGAAAGCGAATGTAAGTTAGCTCATTCATTAGGCACCCCAGGCTTTACACTTTATGCTTCCGGCTCGTATAATGTGTGGTTTAAGCAAACGGTGATTTTGAA 0.923625643318873 0.937288411394598 0.784484773768775 0.768166485221021 0.930457027356736 0.776325629494898 333.18065193541 68 0.365966513534612 PurR_distal_17_ind_proximal
AGCTGGCAAAGAATTGGCCCTACCAATTCTTCGACAGGTTTCCCGACTGGAAAGCGAATGTAAGTTAGCTCATTCATTAGGCACCCCAGGCTTTACACTTTATGCTTCCGGCTCGTATAATGTGTGGCACAATTGGCAGTGCCACTTTTA 1.33340739132461 1.48041694494678 1.15925046026718 1.22149015915391 1.4069121681357 1.19037030971054 466.253727482647 85 0.77726513607091 LldR_distal_25_ind_proximal
AGCTGGCACGACAGGTTTCCCGACTGGAAAGTCTTGTGTAAACGATTCCACTAACGAATGTAAGTTAGCTCATTCATTAGGCACCCCAGGCTTTACACTTTATGCTTCCGGCTCGTATAATGTGTGGTACCGGTGGTAGCGGTTACATTG 0.458440553130515 0.462688143097569 0.39955812608632 0.38743631249238 0.460564348114042 0.39349721928935 368.463156551059 72 0.825516314017423 GalR_distal_2_ind_proximal
AGCTGGCACGAGTTGAGGAAAACGATTGGCTGAACAGGTTTCCCGACTGGAAAGCGAATGTAAGTTAGCTCATTCATTAGGCACCCCAGGCTTTACACTTTATGCTTCCGGCTCGTATAATGTGTGGTTTAAGCAAACGGTGATTTTGAA 0.780025478176305 0.864397263884589 0.660351488011799 0.669872856421544 0.822211371030447 0.665112172216672 353.141847447256 75 0.447623052355784 PurR_distal_22_ind_proximal
AGCTGGCACGACAGGTTTCCCGGGCTGGACAAAGAACCAGTCGTGACTGGAAAGCGAATGTAAGTTAGCTCATTCATTAGGCACCCCAGGCTTTACACTTTATGCTTCCGGCTCGTATAATGTGTGGTACCGGTGGTAGCGGTTACATTG 0.662254447374067 0.763924410709677 0.649975645590531 0.673277592739073 0.713089429041872 0.661626619164802 432.929117902715 96 0.368066443066781 GalR_nulldistal_12_ind_proximal
AGCTGGCACGACAGGTTTCCCGGGGCTGGACAAAGAACCAGTCGTACTGGAAAGCGAATGTAAGTTAGCTCATTCATTAGGCACCCCAGGCTTTACACTTTATGCTTCCGGCTCGTATAATGTGTGGCCATAGCATTTTTATCCATAAGA 1.2694960588842 1.33611185804695 1.17515706329774 1.14518424672443 1.30280395846558 1.16017065501108 492.490471785893 90 0.450352915753483 AraC_nulldistal_11_ind_proximal
AGCTGGCACGACAGGTTTCCCGACTGGAAAGAAGAAACCAATTGTCCATATTGGCGAATGTAAGTTAGCTCATTCATTAGGCACCCCAGGCTTTACACTTTATGCTTCCGGCTCGTATAATGTGTGGCCATAGCATTTTTATCCATAAGA 1.00695934481055 1.07681865775826 0.908455544815459 0.872198986958746 1.0418890012844 0.890327265887102 299.62913858939 64 0.458621029911402 AraC_distal_3_ind_proximal
AGGGCTGGACAAAGAACCAGTCGTGCTGGCACGACAGGTTTCCCGACTGGAAAGCGAATGTAAGTTAGCTCATTCATTAGGCACCCCAGGCTTTACACTTTATGCTTCCGGCTCGTATAATGTGTGGTTTAAGCAAACGGTGATTTTGAA 0.95217205273922 1.00965488583037 0.79940654531147 0.824858836871262 0.980913469284792 0.812132691091366 315.162386217702 56 0.693278570083283 PurR_nulldistal_32_ind_proximal
GTTGAGGAAAACGATTGGCTGAAAGCTGGCACGACAGGTTTCCCGACTGGAAAGCGAATGTAAGTTAGCTCATTCATTAGGCACCCCAGGCTTTACACTTTATGCTTCCGGCTCGTATAATGTGTGGATGCAGTGTGCAAATAGAATGTT 1.22077393721409 1.32646416146238 0.979619993677559 1.05418586081259 1.27361904933823 1.01690292724508 276.922917830105 49 0.467315780827521 PurR_distal_33_ind_nullproximal
AGCTGGCACGACAGGTTTCCCGACTGGAAGTTGAGGAAAACGATTGGCTGAAAGCGAATGTAAGTTAGCTCATTCATTAGGCACCCCAGGCTTTACACTTTATGCTTCCGGCTCGTATAATGTGTGGATGCAGTGTGCAAATAGAATGTT 1.36127614924617 1.55840966758295 1.29588559601052 1.36204329958178 1.45984290841456 1.32896444779615 562.214012122343 106 1.23660537840234 PurR_distal_4_ind_nullproximal
TCTTGTGTAAACGATTCCACTAAAGCTGGCACGACAGGTTTCCCGACTGGAAAGCGAATGTAAGTTAGCTCATTCATTAGGCACCCCAGGCTTTACACTTTATGCTTCCGGCTCGTATAATGTGTGGATGCAGTGTGCAAATAGAATGTT 1.18822922018782 1.23341951419961 1.12105501856122 1.05759419226825 1.21082436719372 1.08932460541474 260.996516863132 51 0.366816682426689 GalR_distal_33_ind_nullproximal
AGCTGGCACGACAGGTTTCCCGACGGGCTGGACAAAGAACCAGTCGTTGGAAAGCGAATGTAAGTTAGCTCATTCATTAGGCACCCCAGGCTTTACACTTTATGCTTCCGGCTCGTATAATGTGTGGCCATAGCATTTTTATCCATAAGA 1.27717231159298 1.39206952309609 1.34101400632078 1.23435511853533 1.33462091734454 1.28768456242805 372.079581176504 81 0.874175443970063 AraC_nulldistal_9_ind_proximal
AGCTGGCACGACAGGTTTCCCGACTGGAAGGGCTGGACAAAGAACCAGTCGTAGCGAATGTAAGTTAGCTCATTCATTAGGCACCCCAGGCTTTACACTTTATGCTTCCGGCTCGTATAATGTGTGGCACAATTGGCAGTGCCACTTTTA 1.35289611686945 1.38887930416169 1.20203582622842 1.16707129851964 1.37088771051557 1.18455356237403 431.770145411504 80 0.52823911672086 LldR_nulldistal_4_ind_proximal
AGCTGGCACGACAGGTTTCCCGACTGGAAAGCGGGGCTGGACAAAGAACCAGTCGTAATGTAAGTTAGCTCATTCATTAGGCACCCCAGGCTTTACACTTTATGCTTCCGGCTCGTATAATGTGTGGCCATAGCATTTTTATCCATAAGA 2.11191086515757 2.34511887954214 2.11796191649652 2.1883388863117 2.22851487234985 2.15315040140411 511.412431892761 84 0.341741059760636 AraC_nulldistal_0_ind_proximal
AGCTGGCACGACAGGGCTGGACAAAGAACCAGTCGTGGTTTCCCGACTGGAAAGCGAATGTAAGTTAGCTCATTCATTAGGCACCCCAGGCTTTACACTTTATGCTTCCGGCTCGTATAATGTGTGGGAATTGTGAGCGGATAACAATTT 0.547689273728294 0.517935134115669 1.1542853371629 1.12336846837742 0.532812203921982 1.13882690277016 254.242722032387 44 0.757982705758311 LacI_nulldistal_20_ind_proximal
AGCTGGCACGACAGGTTTCCCGACTGGAAAGGTTGAGGAAAACGATTGGCTGAACGAATGTAAGTTAGCTCATTCATTAGGCACCCCAGGCTTTACACTTTATGCTTCCGGCTCGTATAATGTGTGGTTTAAGCAAACGGTGATTTTGAA 0.824135268291982 0.918627351742118 0.742409718998775 0.718996556110337 0.87138131001705 0.730703137554556 147.770376563895 40 0.504771908351215 PurR_distal_2_ind_proximal
AGCTGGGGCAGTGAGCGCAACGCAATTAGCACGACAGGTTTCCCGACTGGAAAGCGAATGTAAGTTAGCTCATTCATTAGGCACCCCAGGCTTTACACTTTATGCTTCCGGCTCGTATAATGTGTGGGAATTGTGAGCGGATAACAATTT 0.391098245660957 0.441912483290401 0.982017253118745 1.02851261723709 0.416505364475679 1.00526493517792 515.554377963886 100 0.645195756407877 LacI_distal_28_ind_proximal
AGCTGGCACGACAGGTTTCCCAAAATGTTCAAAATGACGCATGAGACTGGAAAGCGAATGTAAGTTAGCTCATTCATTAGGCACCCCAGGCTTTACACTTTATGCTTCCGGCTCGTATAATGTGTGGATGCAGTGTGCAAATAGAATGTT 1.47688989801299 1.66109894266683 1.31511637031643 1.37410629017793 1.56899442033991 1.34461133024718 444.926319703874 83 0.813585305689368 GlpR_distal_12_ind_nullproximal
AGCTGGCACGACAGGTTTCCCGACTGGAAAGCGAAGAATTGGCCCTACCAATTCTTAATGTAAGTTAGCTCATTCATTAGGCACCCCAGGCTTTACACTTTATGCTTCCGGCTCGTATAATGTGTGGATGCAGTGTGCAAATAGAATGTT 1.42648880569355 1.41686761852651 1.23585385266609 1.18871598582015 1.42167821211003 1.21228491924312 360.729239515258 77 0.649728213544826 LldR_distal_0_ind_nullproximal
AGCTGGCACGACAGGTAAAATGTTCAAAATGACGCATGATTCCCGACTGGAAAGCGAATGTAAGTTAGCTCATTCATTAGGCACCCCAGGCTTTACACTTTATGCTTCCGGCTCGTATAATGTGTGGATGCAGTGTGCAAATAGAATGTT 1.21023835616382 1.31425445655184 1.18584014246392 1.18570312365387 1.26224640635783 1.18577163305889 289.592196351944 49 0.78633480440151 GlpR_distal_17_ind_nullproximal
AGCTGGCACGACAGGTTTCCCGACTGGAAAGGGGCTGGACAAAGAACCAGTCGTCGAATGTAAGTTAGCTCATTCATTAGGCACCCCAGGCTTTACACTTTATGCTTCCGGCTCGTATAATGTGTGGAAATGGTAAAAAACGAACTTCAG 1.36027281381381 1.42230513069797 1.35993664087297 1.37168137596596 1.39128897225589 1.36580900841946 263.324728338341 57 0.3341133104819 GlpR_nulldistal_2_ind_proximal
AGCTGGCACGACAAGAATTGGCCCTACCAATTCTTAGGTTTCCCGACTGGAAAGCGAATGTAAGTTAGCTCATTCATTAGGCACCCCAGGCTTTACACTTTATGCTTCCGGCTCGTATAATGTGTGGCACAATTGGCAGTGCCACTTTTA 1.20812927986995 1.28818961059102 1.05978741276321 0.984997346573155 1.24815944523048 1.02239237966818 530.063400889604 83 0.391197363094518 LldR_distal_21_ind_proximal
AGAAAATGTTCAAAATGACGCATGACTGGCACGACAGGTTTCCCGACTGGAAAGCGAATGTAAGTTAGCTCATTCATTAGGCACCCCAGGCTTTACACTTTATGCTTCCGGCTCGTATAATGTGTGGAAATGGTAAAAAACGAACTTCAG 1.31238178092625 1.41118399845608 1.23479821864197 1.24285037724505 1.36178288969116 1.23882429794351 201.725893848355 43 0.344379978555333 GlpR_distal_31_ind_proximal
AGCTGGCACGACAGGTTGGGCTGGACAAAGAACCAGTCGTTCCCGACTGGAAAGCGAATGTAAGTTAGCTCATTCATTAGGCACCCCAGGCTTTACACTTTATGCTTCCGGCTCGTATAATGTGTGGGAATTGTGAGCGGATAACAATTT 0.496142109420144 0.536546839319413 1.07103701793143 1.04654591848838 0.516344474369778 1.05879146820991 466.100887004457 71 0.575484155746602 LacI_nulldistal_16_ind_proximal
AGCTGGCACGACGGGCTGGACAAAGAACCAGTCGTAGGTTTCCCGACTGGAAAGCGAATGTAAGTTAGCTCATTCATTAGGCACCCCAGGCTTTACACTTTATGCTTCCGGCTCGTATAATGTGTGGAAATGGTAAAAAACGAACTTCAG 1.42021912831333 1.36326042577012 1.24649692111514 1.11529486161006 1.39173977704173 1.1808958913626 150.587893798436 31 0.428492967887003 GlpR_nulldistal_21_ind_proximal
AGCTGGCACGAAAAATGTTCAAAATGACGCATGACAGGTTTCCCGACTGGAAAGCGAATGTAAGTTAGCTCATTCATTAGGCACCCCAGGCTTTACACTTTATGCTTCCGGCTCGTATAATGTGTGGAAATGGTAAAAAACGAACTTCAG 1.46177818008774 1.79146646942399 1.5112750677584 1.52200678996885 1.62662232475586 1.51664092886362 171.83333632452 48 0.532005324670996 GlpR_distal_22_ind_proximal
AGAAGAATTGGCCCTACCAATTCTTCTGGCACGACAGGTTTCCCGACTGGAAAGCGAATGTAAGTTAGCTCATTCATTAGGCACCCCAGGCTTTACACTTTATGCTTCCGGCTCGTATAATGTGTGGATGCAGTGTGCAAATAGAATGTT 1.16092253128408 1.21007300094656 1.08001375564065 1.03758659425047 1.18549776611532 1.05880017494556 183.366479254315 42 0.648713399263567 LldR_distal_31_ind_nullproximal
AGCTGGCACGACAGGTTTCCCGACTGGAAGAAACCAATTGTCCATATTGGAAAGCGAATGTAAGTTAGCTCATTCATTAGGCACCCCAGGCTTTACACTTTATGCTTCCGGCTCGTATAATGTGTGGATGCAGTGTGCAAATAGAATGTT 1.34529471116475 1.38171978220413 1.31931374497032 1.24193181094043 1.36350724668444 1.28062277795538 362.941634579426 63 0.283974549205145 AraC_distal_7_ind_nullproximal
AGGGGCTGGACAAAGAACCAGTCGTCTGGCACGACAGGTTTCCCGACTGGAAAGCGAATGTAAGTTAGCTCATTCATTAGGCACCCCAGGCTTTACACTTTATGCTTCCGGCTCGTATAATGTGTGGAAATGGTAAAAAACGAACTTCAG 1.38793581827023 1.59961186084761 1.33468446041304 1.34784824651958 1.49377383955892 1.34126635346631 307.203899636608 50 0.443125273978736 GlpR_nulldistal_31_ind_proximal
AGCTGGCACGAAAAATGTTCAAAATGACGCATGACAGGTTTCCCGACTGGAAAGCGAATGTAAGTTAGCTCATTCATTAGGCACCCCAGGCTTTACACTTTATGCTTCCGGCTCGTATAATGTGTGGATGCAGTGTGCAAATAGAATGTT 1.75390513229528 1.88331309654183 1.58170921746713 1.56537512521525 1.81860911441855 1.57354217134119 302.269346531371 62 0.472891614974751 GlpR_distal_22_ind_nullproximal
AGCTGGCACGACAGGTTTAAAATGTTCAAAATGACGCATGACCCGACTGGAAAGCGAATGTAAGTTAGCTCATTCATTAGGCACCCCAGGCTTTACACTTTATGCTTCCGGCTCGTATAATGTGTGGATGCAGTGTGCAAATAGAATGTT 1.10712005158062 1.23539176321946 1.01462827040757 1.05312902942863 1.17125590740004 1.0338786499181 350.487437183693 68 0.379604564831542 GlpR_distal_15_ind_nullproximal
AGCTGGCACGACAGGTTTTCTTGTGTAAACGATTCCACTAACCCGACTGGAAAGCGAATGTAAGTTAGCTCATTCATTAGGCACCCCAGGCTTTACACTTTATGCTTCCGGCTCGTATAATGTGTGGTACCGGTGGTAGCGGTTACATTG 0.492258788845577 0.525343829142031 0.382232697636383 0.495419470395534 0.508801308993804 0.438826084015958 153.323430626686 37 0.41093041597788 GalR_distal_15_ind_proximal
AGCTGGCACGACAGGTTTCCCGACTCTTGTGTAAACGATTCCACTAATGGAAAGCGAATGTAAGTTAGCTCATTCATTAGGCACCCCAGGCTTTACACTTTATGCTTCCGGCTCGTATAATGTGTGGTACCGGTGGTAGCGGTTACATTG 0.534790973073743 0.562448333823952 0.484315451339519 0.499047901757026 0.548619653448848 0.491681676548272 201.621900077298 47 0.547369688616173 GalR_distal_9_ind_proximal
AGCTGGCACGACAGGTTTCCCGACTGGGGGCTGGACAAAGAACCAGTCGTAAAGCGAATGTAAGTTAGCTCATTCATTAGGCACCCCAGGCTTTACACTTTATGCTTCCGGCTCGTATAATGTGTGGAAATGGTAAAAAACGAACTTCAG 1.40463564642106 1.51188717457287 1.35598541800036 1.35419156711843 1.45826141049697 1.35508849255939 368.25831161054 77 0.367259079899504 GlpR_nulldistal_6_ind_proximal
AGCTGGCACGACAGGTTTGGGCTGGACAAAGAACCAGTCGTCCCGACTGGAAAGCGAATGTAAGTTAGCTCATTCATTAGGCACCCCAGGCTTTACACTTTATGCTTCCGGCTCGTATAATGTGTGGAAATGGTAAAAAACGAACTTCAG 1.41609778700135 1.59981034489159 1.41303488715343 1.30687053358933 1.50795406594647 1.35995271037138 283.602649372951 51 0.333599182807594 GlpR_nulldistal_15_ind_proximal
AGCTGGCACGACAGGTTTCCAAAATGTTCAAAATGACGCATGACGACTGGAAAGCGAATGTAAGTTAGCTCATTCATTAGGCACCCCAGGCTTTACACTTTATGCTTCCGGCTCGTATAATGTGTGGAAATGGTAAAAAACGAACTTCAG 1.39853612330512 1.52158379936901 1.28364576361596 1.41551460468345 1.46005996133706 1.3495801841497 326.430777779859 63 0.285416568025123 GlpR_distal_13_ind_proximal
AGCTGGCACGACGGGCAGTGAGCGCAACGCAATTAAGGTTTCCCGACTGGAAAGCGAATGTAAGTTAGCTCATTCATTAGGCACCCCAGGCTTTACACTTTATGCTTCCGGCTCGTATAATGTGTGGGAATTGTGAGCGGATAACAATTT 0.399631234922405 0.444601480447192 1.05833018110586 1.06492301074902 0.422116357684799 1.06162659592744 443.305637715695 105 0.82416735964227 LacI_distal_21_ind_proximal
AGCTGGGGGCTGGACAAAGAACCAGTCGTCACGACAGGTTTCCCGACTGGAAAGCGAATGTAAGTTAGCTCATTCATTAGGCACCCCAGGCTTTACACTTTATGCTTCCGGCTCGTATAATGTGTGGAAATGGTAAAAAACGAACTTCAG 1.14775493926178 1.42293294113353 1.1151266598074 1.17624382020467 1.28534394019765 1.14568524000604 190.642637775544 41 0.356150034262953 GlpR_nulldistal_27_ind_proximal
AGCTGGCACGACAGGTTTCGGGCTGGACAAAGAACCAGTCGTCCGACTGGAAAGCGAATGTAAGTTAGCTCATTCATTAGGCACCCCAGGCTTTACACTTTATGCTTCCGGCTCGTATAATGTGTGGTTTAAGCAAACGGTGATTTTGAA 0.93841435007568 0.959255212118912 0.806432924320713 0.785642564020123 0.948834781097296 0.796037744170418 419.020503244976 88 0.475094044861134 PurR_nulldistal_14_ind_proximal
AGCTGGCACGACAGGTTTCCCGACTGGAAAAAATGTTCAAAATGACGCATGAAGCGAATGTAAGTTAGCTCATTCATTAGGCACCCCAGGCTTTACACTTTATGCTTCCGGCTCGTATAATGTGTGGAAATGGTAAAAAACGAACTTCAG 1.06016634608825 1.2972592918887 1.02424325510753 1.07471540625016 1.17871281898847 1.04947933067885 213.888551994888 38 0.311281033978259 GlpR_distal_4_ind_proximal
AGCTGGCACGACAGGTTTCCCGACTGGAAAGCGGGGCTGGACAAAGAACCAGTCGTAATGTAAGTTAGCTCATTCATTAGGCACCCCAGGCTTTACACTTTATGCTTCCGGCTCGTATAATGTGTGGTTTAAGCAAACGGTGATTTTGAA 1.89128520130357 2.13476481178796 1.84911872542634 1.86999888095291 2.01302500654577 1.85955880318962 354.811376142567 76 0.712972246360195 PurR_nulldistal_0_ind_proximal
AGCTGGCACGACAGGTTTCGGGCTGGACAAAGAACCAGTCGTCCGACTGGAAAGCGAATGTAAGTTAGCTCATTCATTAGGCACCCCAGGCTTTACACTTTATGCTTCCGGCTCGTATAATGTGTGGAAATGGTAAAAAACGAACTTCAG 1.31950187816141 1.39859847405298 1.20898580418512 1.18932826865547 1.3590501761072 1.19915703642029 259.144171745669 45 0.503401245551673 GlpR_nulldistal_14_ind_proximal
AGCTGGGGGCTGGACAAAGAACCAGTCGTCACGACAGGTTTCCCGACTGGAAAGCGAATGTAAGTTAGCTCATTCATTAGGCACCCCAGGCTTTACACTTTATGCTTCCGGCTCGTATAATGTGTGGTTTAAGCAAACGGTGATTTTGAA 0.820502359043169 0.949163064638695 0.70757264839245 0.788219994283005 0.884832711840932 0.747896321337728 390.484684722481 87 0.477735702120543 PurR_nulldistal_27_ind_proximal
AGCTGGCACGACAGGTTTCCCGACTGGAAAGCGTTGAGGAAAACGATTGGCTGAAGAATGTAAGTTAGCTCATTCATTAGGCACCCCAGGCTTTACACTTTATGCTTCCGGCTCGTATAATGTGTGGTTTAAGCAAACGGTGATTTTGAA 0.883821649765336 0.943488661785208 0.703544360894067 0.711137655022086 0.913655155775272 0.707341007958077 398.157169491167 80 0.547430027089911 PurR_distal_1_ind_proximal
AGCTGGAAAATGTTCAAAATGACGCATGACACGACAGGTTTCCCGACTGGAAAGCGAATGTAAGTTAGCTCATTCATTAGGCACCCCAGGCTTTACACTTTATGCTTCCGGCTCGTATAATGTGTGGAAATGGTAAAAAACGAACTTCAG 1.22933771368487 1.27756620627686 1.08512400692692 1.02188609068199 1.25345195998086 1.05350504880446 268.797418756441 46 0.40299542010499 GlpR_distal_27_ind_proximal
AGCTGGCACGACAGGTTTCCCGACTGGGGGCAGTGAGCGCAACGCAATTAAAAGCGAATGTAAGTTAGCTCATTCATTAGGCACCCCAGGCTTTACACTTTATGCTTCCGGCTCGTATAATGTGTGGGAATTGTGAGCGGATAACAATTT 0.350353740051579 0.404281709181672 1.12623831200513 1.12652469552516 0.377317724616626 1.12638150376514 500.73810278099 89 0.7241224733602 LacI_distal_6_ind_proximal
AGCTGGCACGACAGGAAGAAACCAATTGTCCATATTGGTTTCCCGACTGGAAAGCGAATGTAAGTTAGCTCATTCATTAGGCACCCCAGGCTTTACACTTTATGCTTCCGGCTCGTATAATGTGTGGATGCAGTGTGCAAATAGAATGTT 1.32768457499058 1.51841313197181 1.19988776062768 1.22469839862808 1.42304885348119 1.21229307962788 271.92139502096 53 0.347297337785729 AraC_distal_19_ind_nullproximal
AGCTCTTGTGTAAACGATTCCACTAATGGCACGACAGGTTTCCCGACTGGAAAGCGAATGTAAGTTAGCTCATTCATTAGGCACCCCAGGCTTTACACTTTATGCTTCCGGCTCGTATAATGTGTGGATGCAGTGTGCAAATAGAATGTT 1.33629724612876 1.41976217379534 1.20378526804124 1.20828546847303 1.37802970996205 1.20603536825714 248.654215203245 62 1.10878815530069 GalR_distal_30_ind_nullproximal
AGCTGGCACGAGGGCTGGACAAAGAACCAGTCGTCAGGTTTCCCGACTGGAAAGCGAATGTAAGTTAGCTCATTCATTAGGCACCCCAGGCTTTACACTTTATGCTTCCGGCTCGTATAATGTGTGGTTTAAGCAAACGGTGATTTTGAA 0.927254907173423 0.981070652388081 0.827841812946584 0.781573130920742 0.954162779780752 0.804707471933663 341.336111799435 56 0.569708437670288 PurR_nulldistal_22_ind_proximal
AGCTGGAAAATGTTCAAAATGACGCATGACACGACAGGTTTCCCGACTGGAAAGCGAATGTAAGTTAGCTCATTCATTAGGCACCCCAGGCTTTACACTTTATGCTTCCGGCTCGTATAATGTGTGGATGCAGTGTGCAAATAGAATGTT 1.20899940868698 1.30833514496779 1.18653632449104 1.14610434794259 1.25866727682738 1.16632033621682 205.921415682606 43 0.558623017518082 GlpR_distal_27_ind_nullproximal
AGCTGTCTTGTGTAAACGATTCCACTAAGCACGACAGGTTTCCCGACTGGAAAGCGAATGTAAGTTAGCTCATTCATTAGGCACCCCAGGCTTTACACTTTATGCTTCCGGCTCGTATAATGTGTGGATGCAGTGTGCAAATAGAATGTT 1.68348582736465 1.8361463010337 1.57063844887422 1.57875850415224 1.75981606419917 1.57469847651323 306.585413832656 68 0.453662038174476 GalR_distal_28_ind_nullproximal
AGCTGGCACGACAGGTTTGGGCTGGACAAAGAACCAGTCGTCCCGACTGGAAAGCGAATGTAAGTTAGCTCATTCATTAGGCACCCCAGGCTTTACACTTTATGCTTCCGGCTCGTATAATGTGTGGGAATTGTGAGCGGATAACAATTT 0.483907459216055 0.56242261285013 0.933824053732372 0.950243978719452 0.523165036033093 0.942034016225912 565.199350230253 96 0.952650166031403 LacI_nulldistal_15_ind_proximal
AGCTGGCACGAAGAATTGGCCCTACCAATTCTTACAGGTTTCCCGACTGGAAAGCGAATGTAAGTTAGCTCATTCATTAGGCACCCCAGGCTTTACACTTTATGCTTCCGGCTCGTATAATGTGTGGATGCAGTGTGCAAATAGAATGTT 1.38903180183233 1.57326959848555 1.30994093373994 1.3076444870393 1.48115070015894 1.30879271038962 176.458257490982 50 0.443937111263661 LldR_distal_23_ind_nullproximal
AGCTGGCACGACAGGTTTCCCGACTGGAGGGCTGGACAAAGAACCAGTCGTAAGCGAATGTAAGTTAGCTCATTCATTAGGCACCCCAGGCTTTACACTTTATGCTTCCGGCTCGTATAATGTGTGGAAATGGTAAAAAACGAACTTCAG 1.45216254755831 1.59674650884386 1.39038196485676 1.41105990996397 1.52445452820108 1.40072093741036 289.305401312336 48 0.320409815946676 GlpR_nulldistal_5_ind_proximal
AGCTGGCACGACAGGTTTCCCGACTGGAGGGCTGGACAAAGAACCAGTCGTAAGCGAATGTAAGTTAGCTCATTCATTAGGCACCCCAGGCTTTACACTTTATGCTTCCGGCTCGTATAATGTGTGGTTTAAGCAAACGGTGATTTTGAA 0.968479834613679 1.01980347134528 0.850272768994047 0.844410714488066 0.994141652979477 0.847341741741056 254.702051847757 59 0.313357069711436 PurR_nulldistal_5_ind_proximal
AGCTGGCAAAGAATTGGCCCTACCAATTCTTCGACAGGTTTCCCGACTGGAAAGCGAATGTAAGTTAGCTCATTCATTAGGCACCCCAGGCTTTACACTTTATGCTTCCGGCTCGTATAATGTGTGGATGCAGTGTGCAAATAGAATGTT 1.31227520357585 1.48009360940332 1.2185864237361 1.21731742356282 1.39618440648959 1.21795192364946 340.737305139455 55 0.351535113997329 LldR_distal_25_ind_nullproximal
AGGGGCAGTGAGCGCAACGCAATTACTGGCACGACAGGTTTCCCGACTGGAAAGCGAATGTAAGTTAGCTCATTCATTAGGCACCCCAGGCTTTACACTTTATGCTTCCGGCTCGTATAATGTGTGGGAATTGTGAGCGGATAACAATTT 0.363066193121851 0.38188076181593 1.04141100968251 1.01672729442472 0.372473477468891 1.02906915205362 358.403377414445 64 0.667904034677662 LacI_distal_31_ind_proximal
AGCTGGCACGACAGGTTTCCCGAGGGCTGGACAAAGAACCAGTCGTCTGGAAAGCGAATGTAAGTTAGCTCATTCATTAGGCACCCCAGGCTTTACACTTTATGCTTCCGGCTCGTATAATGTGTGGCACAATTGGCAGTGCCACTTTTA 1.37545756384035 1.48926689840056 1.24838306752628 1.34387749315724 1.43236223112045 1.29613028034176 311.169359949575 64 0.340535208620475 LldR_nulldistal_10_ind_proximal
AGCTGGCACGACAGGTTTCCCGACGAAGAAACCAATTGTCCATATTGTGGAAAGCGAATGTAAGTTAGCTCATTCATTAGGCACCCCAGGCTTTACACTTTATGCTTCCGGCTCGTATAATGTGTGGATGCAGTGTGCAAATAGAATGTT 1.5044543135322 1.54809889939753 1.31969265247685 1.20987536466261 1.52627660646486 1.26478400856973 229.382426181656 46 0.385330747958754 AraC_distal_9_ind_nullproximal
AGGGCAGTGAGCGCAACGCAATTAGCTGGCACGACAGGTTTCCCGACTGGAAAGCGAATGTAAGTTAGCTCATTCATTAGGCACCCCAGGCTTTACACTTTATGCTTCCGGCTCGTATAATGTGTGGGAATTGTGAGCGGATAACAATTT 0.332811713708716 0.377364230539578 1.02485445170325 1.03010417628991 0.355087972124147 1.02747931399658 242.680426693031 52 1.08941277470486 LacI_distal_32_ind_proximal
AGCTGGCACGACAGGTTTCCCGACTGGATCTTGTGTAAACGATTCCACTAAAAGCGAATGTAAGTTAGCTCATTCATTAGGCACCCCAGGCTTTACACTTTATGCTTCCGGCTCGTATAATGTGTGGTACCGGTGGTAGCGGTTACATTG 0.557846947210235 0.608501066152395 0.475673030977987 0.451629289049663 0.583174006681315 0.463651160013825 324.162457578169 59 0.47533637357678 GalR_distal_5_ind_proximal
AGCTGGCACGACAGGGGGCAGTGAGCGCAACGCAATTATTTCCCGACTGGAAAGCGAATGTAAGTTAGCTCATTCATTAGGCACCCCAGGCTTTACACTTTATGCTTCCGGCTCGTATAATGTGTGGGAATTGTGAGCGGATAACAATTT 0.332007706442403 0.411861685693836 1.03843863260513 1.04149716190653 0.371934696068119 1.03996789725583 617.861910154883 107 0.823229788765785 LacI_distal_18_ind_proximal
AGCTGGCACGACAGGTTTCCCGACTGGAAAGCAAGAATTGGCCCTACCAATTCTTGAATGTAAGTTAGCTCATTCATTAGGCACCCCAGGCTTTACACTTTATGCTTCCGGCTCGTATAATGTGTGGCACAATTGGCAGTGCCACTTTTA 1.45638199760938 1.47235971423718 1.36460577610374 1.30867656764604 1.46437085592328 1.33664117187489 656.86172087264 112 0.64814358198435 LldR_distal_1_ind_proximal
AGCTGGCACGACAGGTTTCCCGACTGGAAAGGGGCTGGACAAAGAACCAGTCGTCGAATGTAAGTTAGCTCATTCATTAGGCACCCCAGGCTTTACACTTTATGCTTCCGGCTCGTATAATGTGTGGGAATTGTGAGCGGATAACAATTT 0.503172888043483 0.510318507441221 1.1712585541475 1.09458295795367 0.506745697742352 1.13292075605059 324.784116290918 52 0.507634065141896 LacI_nulldistal_2_ind_proximal
AGCTGGCACGACAGGGAAGAAACCAATTGTCCATATTGTTTCCCGACTGGAAAGCGAATGTAAGTTAGCTCATTCATTAGGCACCCCAGGCTTTACACTTTATGCTTCCGGCTCGTATAATGTGTGGATGCAGTGTGCAAATAGAATGTT 1.33197735042518 1.4638939791451 1.22256505968615 1.25036981725966 1.39793566478514 1.23646743847291 427.354798241554 72 0.472170168152069 AraC_distal_18_ind_nullproximal
AGCTGGCACGACAGGTTTCCCGACTGGAAAATGTTCAAAATGACGCATGAAAAGCGAATGTAAGTTAGCTCATTCATTAGGCACCCCAGGCTTTACACTTTATGCTTCCGGCTCGTATAATGTGTGGATGCAGTGTGCAAATAGAATGTT 1.16241308690235 1.25349007248162 0.89404680230151 0.952511684898714 1.20795157969199 0.923279243600112 207.530290184402 43 0.431407011463685 GlpR_distal_6_ind_nullproximal
AGCGGGCTGGACAAAGAACCAGTCGTTGGCACGACAGGTTTCCCGACTGGAAAGCGAATGTAAGTTAGCTCATTCATTAGGCACCCCAGGCTTTACACTTTATGCTTCCGGCTCGTATAATGTGTGGCCATAGCATTTTTATCCATAAGA 1.19700123174306 1.22882962604071 0.967535484097455 1.01663437873777 1.21291542889188 0.992084931417613 173.279119008939 36 0.34808708870931 AraC_nulldistal_30_ind_proximal
AGCTGGCACGGGGCTGGACAAAGAACCAGTCGTACAGGTTTCCCGACTGGAAAGCGAATGTAAGTTAGCTCATTCATTAGGCACCCCAGGCTTTACACTTTATGCTTCCGGCTCGTATAATGTGTGGAAATGGTAAAAAACGAACTTCAG 1.42339185583151 1.51491230724171 1.37148844310276 1.34584411372848 1.46915208153661 1.35866627841562 442.891996852262 84 0.388776063473595 GlpR_nulldistal_23_ind_proximal
AGCTGGCACGACAGGTTTCCCGACTGGAAAAATGTTCAAAATGACGCATGAAAGCGAATGTAAGTTAGCTCATTCATTAGGCACCCCAGGCTTTACACTTTATGCTTCCGGCTCGTATAATGTGTGGATGCAGTGTGCAAATAGAATGTT 1.12554987901192 1.23270482839918 1.01962698445588 1.03786574972774 1.17912735370555 1.02874636709181 384.323381041324 53 0.394163924277321 GlpR_distal_5_ind_nullproximal
AGCTAAGAATTGGCCCTACCAATTCTTGGCACGACAGGTTTCCCGACTGGAAAGCGAATGTAAGTTAGCTCATTCATTAGGCACCCCAGGCTTTACACTTTATGCTTCCGGCTCGTATAATGTGTGGATGCAGTGTGCAAATAGAATGTT 1.39619964542472 1.41827139469947 1.19748951998044 1.15377412201139 1.4072355200621 1.17563182099592 550.863700768299 90 0.8749269694802 LldR_distal_29_ind_nullproximal
AGCTGGCACGACAGGTTTCCCGACTGGGGGCTGGACAAAGAACCAGTCGTAAAGCGAATGTAAGTTAGCTCATTCATTAGGCACCCCAGGCTTTACACTTTATGCTTCCGGCTCGTATAATGTGTGGGAATTGTGAGCGGATAACAATTT 0.536085309482901 0.593188595159471 1.15229857005988 1.11908226604569 0.564636952321186 1.13569041805279 399.136513622625 77 0.522261845519107 LacI_nulldistal_6_ind_proximal
AGCTGGCACGACAGAAAATGTTCAAAATGACGCATGAGTTTCCCGACTGGAAAGCGAATGTAAGTTAGCTCATTCATTAGGCACCCCAGGCTTTACACTTTATGCTTCCGGCTCGTATAATGTGTGGATGCAGTGTGCAAATAGAATGTT 1.34756293848488 1.51474351762176 1.21720527186136 1.27562596059332 1.43115322805332 1.24641561622734 359.846780417266 68 0.403695137464134 GlpR_distal_19_ind_nullproximal
AGCTGGCACGACAGGTTTCCCGACTGGAAAGTCTTGTGTAAACGATTCCACTAACGAATGTAAGTTAGCTCATTCATTAGGCACCCCAGGCTTTACACTTTATGCTTCCGGCTCGTATAATGTGTGGATGCAGTGTGCAAATAGAATGTT 1.1472391781632 1.32815469785889 1.01930535516909 1.08531228096682 1.23769693801105 1.05230881806796 224.573910519444 49 0.580129527451762 GalR_distal_2_ind_nullproximal
AGCTGGCACGGTTGAGGAAAACGATTGGCTGAAACAGGTTTCCCGACTGGAAAGCGAATGTAAGTTAGCTCATTCATTAGGCACCCCAGGCTTTACACTTTATGCTTCCGGCTCGTATAATGTGTGGATGCAGTGTGCAAATAGAATGTT 1.20182007728148 1.32378137351417 1.04261194889402 1.09182348161987 1.26280072539782 1.06721771525694 306.558625951093 62 1.03194253067385 PurR_distal_23_ind_nullproximal
AGCTGGCACGACATCTTGTGTAAACGATTCCACTAAGGTTTCCCGACTGGAAAGCGAATGTAAGTTAGCTCATTCATTAGGCACCCCAGGCTTTACACTTTATGCTTCCGGCTCGTATAATGTGTGGTACCGGTGGTAGCGGTTACATTG 0.505281344319416 0.573604787913673 0.417406528437028 0.40110204607051 0.539443066116545 0.409254287253769 223.251052983657 36 0.792803677554353 GalR_distal_20_ind_proximal
AGCTGGCACGACAGGTTCTTGTGTAAACGATTCCACTAATTCCCGACTGGAAAGCGAATGTAAGTTAGCTCATTCATTAGGCACCCCAGGCTTTACACTTTATGCTTCCGGCTCGTATAATGTGTGGATGCAGTGTGCAAATAGAATGTT 1.40014968447521 1.60655372618711 1.24165276262341 1.31239781407302 1.50335170533116 1.27702528834821 338.925935071536 69 0.59158612854133 GalR_distal_17_ind_nullproximal
AGCTGGCACGACAGGGGCAGTGAGCGCAACGCAATTAGTTTCCCGACTGGAAAGCGAATGTAAGTTAGCTCATTCATTAGGCACCCCAGGCTTTACACTTTATGCTTCCGGCTCGTATAATGTGTGGGAATTGTGAGCGGATAACAATTT 0.338155997302447 0.378600997787159 1.01689112548518 1.05777628691359 0.358378497544803 1.03733370619939 185.000555183276 45 0.561887304986674 LacI_distal_19_ind_proximal
AGCTGGCACGACAGGTTTCCCGACTGGAAAAAGAATTGGCCCTACCAATTCTTGCGAATGTAAGTTAGCTCATTCATTAGGCACCCCAGGCTTTACACTTTATGCTTCCGGCTCGTATAATGTGTGGATGCAGTGTGCAAATAGAATGTT 1.445417124505 1.5937722633404 1.19269389115695 1.16640979930235 1.5195946939227 1.17955184522965 302.501772580652 65 0.486848401891036 LldR_distal_3_ind_nullproximal
AGCTGGCACGACAGGTTTCCCGAGAAGAAACCAATTGTCCATATTGCTGGAAAGCGAATGTAAGTTAGCTCATTCATTAGGCACCCCAGGCTTTACACTTTATGCTTCCGGCTCGTATAATGTGTGGCCATAGCATTTTTATCCATAAGA 1.13480151856453 1.35864743375298 1.03834912773756 1.14596867755971 1.24672447615876 1.09215890264863 241.314214426103 49 0.501486496921909 AraC_distal_10_ind_proximal
AGCTGGCACAAAATGTTCAAAATGACGCATGAGACAGGTTTCCCGACTGGAAAGCGAATGTAAGTTAGCTCATTCATTAGGCACCCCAGGCTTTACACTTTATGCTTCCGGCTCGTATAATGTGTGGAAATGGTAAAAAACGAACTTCAG 1.30074174395163 1.37762268875867 1.08980656041435 1.14566523285326 1.33918221635515 1.1177358966338 201.121580058783 47 0.398398997618215 GlpR_distal_24_ind_proximal
AGCTGGCACGACAGGTTTCCGAAGAAACCAATTGTCCATATTGCGACTGGAAAGCGAATGTAAGTTAGCTCATTCATTAGGCACCCCAGGCTTTACACTTTATGCTTCCGGCTCGTATAATGTGTGGATGCAGTGTGCAAATAGAATGTT 1.39701967311457 1.45877019513178 1.29886649000793 1.30891985458993 1.42789493412317 1.30389317229893 292.806802753939 51 0.332489095670471 AraC_distal_13_ind_nullproximal
AGCTGGCACGACAGGTTTGGGCTGGACAAAGAACCAGTCGTCCCGACTGGAAAGCGAATGTAAGTTAGCTCATTCATTAGGCACCCCAGGCTTTACACTTTATGCTTCCGGCTCGTATAATGTGTGGCCATAGCATTTTTATCCATAAGA 1.22021752007886 1.31127619968293 0.988197037056424 1.03212486572654 1.2657468598809 1.01016095139148 486.268498757619 90 0.560743538127478 AraC_nulldistal_15_ind_proximal
AGCTGGCACGACAGGTTTGTTGAGGAAAACGATTGGCTGAACCCGACTGGAAAGCGAATGTAAGTTAGCTCATTCATTAGGCACCCCAGGCTTTACACTTTATGCTTCCGGCTCGTATAATGTGTGGTTTAAGCAAACGGTGATTTTGAA 0.849047345028261 0.956924457294999 0.780701097809208 0.805994111606443 0.90298590116163 0.793347604707825 316.226807896243 76 0.540011365629441 PurR_distal_15_ind_proximal
AGCTGGCACGACAGGTTTCCCGATCTTGTGTAAACGATTCCACTAACTGGAAAGCGAATGTAAGTTAGCTCATTCATTAGGCACCCCAGGCTTTACACTTTATGCTTCCGGCTCGTATAATGTGTGGTACCGGTGGTAGCGGTTACATTG 0.521134708308759 0.593879389472232 0.433097358452179 0.506782120543701 0.557507048890495 0.46993973949794 159.983467871959 39 0.602681795221572 GalR_distal_10_ind_proximal
AGCTGGCACGACGTTGAGGAAAACGATTGGCTGAAAGGTTTCCCGACTGGAAAGCGAATGTAAGTTAGCTCATTCATTAGGCACCCCAGGCTTTACACTTTATGCTTCCGGCTCGTATAATGTGTGGTTTAAGCAAACGGTGATTTTGAA 0.783147906997114 0.893963010927978 0.718095565042118 0.69672932004572 0.838555458962546 0.707412442543919 281.298861251309 44 0.34864147750104 PurR_distal_21_ind_proximal
AGCTGGCACGACAGGTTTCCCGGGCTGGACAAAGAACCAGTCGTGACTGGAAAGCGAATGTAAGTTAGCTCATTCATTAGGCACCCCAGGCTTTACACTTTATGCTTCCGGCTCGTATAATGTGTGGGAATTGTGAGCGGATAACAATTT 0.504140622092499 0.537522763756614 1.07930341892265 1.05432536243508 0.520831692924556 1.06681439067887 530.241442794959 93 0.59171322449861 LacI_nulldistal_12_ind_proximal
AGCTGGCACGACAGGTTTCCCGACTGAAGAATTGGCCCTACCAATTCTTGAAAGCGAATGTAAGTTAGCTCATTCATTAGGCACCCCAGGCTTTACACTTTATGCTTCCGGCTCGTATAATGTGTGGCACAATTGGCAGTGCCACTTTTA 1.37031244081023 1.40555477195183 1.25394920046147 1.20468212016152 1.38793360638103 1.22931566031149 401.185023642217 60 0.390932495602512 LldR_distal_7_ind_proximal
AGCTGGCACGACAGGTTTCCCGTTGAGGAAAACGATTGGCTGAAGACTGGAAAGCGAATGTAAGTTAGCTCATTCATTAGGCACCCCAGGCTTTACACTTTATGCTTCCGGCTCGTATAATGTGTGGTTTAAGCAAACGGTGATTTTGAA 0.822147701323194 0.941128774257861 0.75688495860285 0.734868644601117 0.881638237790528 0.745876801601983 356.384813031612 62 1.96826443320747 PurR_distal_12_ind_proximal
AGCTGGCACGACAGGTTTCCCGACTGGAAGAATTGGCCCTACCAATTCTTAAAGCGAATGTAAGTTAGCTCATTCATTAGGCACCCCAGGCTTTACACTTTATGCTTCCGGCTCGTATAATGTGTGGATGCAGTGTGCAAATAGAATGTT 1.54272046843868 1.73951464777978 1.44669746117356 1.48184459356318 1.64111755810923 1.46427102736837 307.485965620222 65 0.67038623832562 LldR_distal_6_ind_nullproximal
CGCGTTGGCCGATTCATTAATGCAGCTGGCACGACAGGTTTCCCGACTGGAAAGCGAATGTAAGTTAGCTCATTCATTAGGCACCCCAGGCTTTACACTTTATGCTTCCGGCTCGTATAATGTGTGGGAATTGTGAGCGGATAACAATTT 0.534226621984678 0.525541288425877 1.11021749181903 0.959284388033125 0.529883955205278 1.03475093992608 253.166477713862 36 0.695220192539491 LacI_nodistal_0_ind_proximal
AGCTGGCACGACAGGTTTCCCGACTGGAAGAAGAAACCAATTGTCCATATTGAGCGAATGTAAGTTAGCTCATTCATTAGGCACCCCAGGCTTTACACTTTATGCTTCCGGCTCGTATAATGTGTGGATGCAGTGTGCAAATAGAATGTT 1.44221155558754 1.46561414390416 1.25627960482249 1.26509638229999 1.45391284974585 1.26068799356124 239.346083204801 55 0.34362161151938 AraC_distal_4_ind_nullproximal
AGCTGGCACGACAGGTTGTTGAGGAAAACGATTGGCTGAATCCCGACTGGAAAGCGAATGTAAGTTAGCTCATTCATTAGGCACCCCAGGCTTTACACTTTATGCTTCCGGCTCGTATAATGTGTGGATGCAGTGTGCAAATAGAATGTT 1.51405119816708 1.57320892614669 1.46171568856511 1.41288535887128 1.54363006215688 1.4373005237182 360.145398096858 73 0.405261233619472 PurR_distal_16_ind_nullproximal
AGCTGGGCTGGACAAAGAACCAGTCGTGGCACGACAGGTTTCCCGACTGGAAAGCGAATGTAAGTTAGCTCATTCATTAGGCACCCCAGGCTTTACACTTTATGCTTCCGGCTCGTATAATGTGTGGTTTAAGCAAACGGTGATTTTGAA 0.850481546624592 0.941978023450543 0.769477414117831 0.714617073245417 0.896229785037568 0.742047243681624 317.329870403532 61 0.386845210673606 PurR_nulldistal_29_ind_proximal
AGCTGGCACGACAGGTTTCCCGACTGGAAGGGCTGGACAAAGAACCAGTCGTAGCGAATGTAAGTTAGCTCATTCATTAGGCACCCCAGGCTTTACACTTTATGCTTCCGGCTCGTATAATGTGTGGTTTAAGCAAACGGTGATTTTGAA 0.930965099857961 1.01192325093457 0.714898750452265 0.761510837130613 0.971444175396268 0.738204793791439 485.768971966303 73 0.356856446421818 PurR_nulldistal_4_ind_proximal
AGCTGGGGGCTGGACAAAGAACCAGTCGTCACGACAGGTTTCCCGACTGGAAAGCGAATGTAAGTTAGCTCATTCATTAGGCACCCCAGGCTTTACACTTTATGCTTCCGGCTCGTATAATGTGTGGCCATAGCATTTTTATCCATAAGA 1.09870635885212 1.23210850104235 0.955327506790655 1.02402988068105 1.16540742994724 0.989678693735854 323.633778377293 62 0.503395102663711 AraC_nulldistal_27_ind_proximal
AGTCTTGTGTAAACGATTCCACTAACTGGCACGACAGGTTTCCCGACTGGAAAGCGAATGTAAGTTAGCTCATTCATTAGGCACCCCAGGCTTTACACTTTATGCTTCCGGCTCGTATAATGTGTGGTACCGGTGGTAGCGGTTACATTG 0.501258896385459 0.533015777291157 0.417291870553294 0.33316956937777 0.517137336838308 0.375230719965532 192.714015001506 42 1.18076277825329 GalR_distal_31_ind_proximal
AGCTGGCAAAATGTTCAAAATGACGCATGAACGACAGGTTTCCCGACTGGAAAGCGAATGTAAGTTAGCTCATTCATTAGGCACCCCAGGCTTTACACTTTATGCTTCCGGCTCGTATAATGTGTGGAAATGGTAAAAAACGAACTTCAG 1.16842713666848 1.40770444911071 1.15377481733223 1.30679344634335 1.28806579288959 1.23028413183779 188.178107210921 46 0.496694547172972 GlpR_distal_26_ind_proximal
AGCTGGCACGACAGGGGGCTGGACAAAGAACCAGTCGTTTTCCCGACTGGAAAGCGAATGTAAGTTAGCTCATTCATTAGGCACCCCAGGCTTTACACTTTATGCTTCCGGCTCGTATAATGTGTGGCCATAGCATTTTTATCCATAAGA 1.22316447154998 1.2380712731635 1.10600753624858 0.979285557439295 1.23061787235674 1.04264654684394 393.013835616616 67 0.488973626104781 AraC_nulldistal_18_ind_proximal
AGCTGGCACGACAGGTTTCCCGGGCTGGACAAAGAACCAGTCGTGACTGGAAAGCGAATGTAAGTTAGCTCATTCATTAGGCACCCCAGGCTTTACACTTTATGCTTCCGGCTCGTATAATGTGTGGTTTAAGCAAACGGTGATTTTGAA 0.844261126737552 0.909508103396048 0.754020214638512 0.793865320658577 0.8768846150668 0.773942767648544 378.72936708259 84 0.754725990414316 PurR_nulldistal_12_ind_proximal
AGCTGGCACGACAGGTTTCCCGACTGGGGCAGTGAGCGCAACGCAATTAGAAAGCGAATGTAAGTTAGCTCATTCATTAGGCACCCCAGGCTTTACACTTTATGCTTCCGGCTCGTATAATGTGTGGATGCAGTGTGCAAATAGAATGTT 1.48267337343647 1.48377834182438 1.30251634017762 1.32466166856034 1.48322585763042 1.31358900436898 167.655159413446 37 0.41154494855859 LacI_distal_7_ind_nullproximal
AGCTGGCACTCTTGTGTAAACGATTCCACTAAGACAGGTTTCCCGACTGGAAAGCGAATGTAAGTTAGCTCATTCATTAGGCACCCCAGGCTTTACACTTTATGCTTCCGGCTCGTATAATGTGTGGTACCGGTGGTAGCGGTTACATTG 0.521829385539573 0.550342301154872 0.448888742230018 0.448876669367152 0.536085843347222 0.448882705798585 285.351778792955 52 0.466349671303279 GalR_distal_24_ind_proximal
AGCTGGCACGACAGGTTTCCCGACTGGAAAGCAAAATGTTCAAAATGACGCATGAGAATGTAAGTTAGCTCATTCATTAGGCACCCCAGGCTTTACACTTTATGCTTCCGGCTCGTATAATGTGTGGAAATGGTAAAAAACGAACTTCAG 1.61803861426795 1.84504787775077 1.61216365305295 1.72940312543874 1.73154324600936 1.67078338924585 227.326014197273 46 0.310741805539865 GlpR_distal_1_ind_proximal
AGCTGGCACGACAGGTTTCGGGCAGTGAGCGCAACGCAATTACCGACTGGAAAGCGAATGTAAGTTAGCTCATTCATTAGGCACCCCAGGCTTTACACTTTATGCTTCCGGCTCGTATAATGTGTGGGAATTGTGAGCGGATAACAATTT 0.509384481097806 0.561388199774379 1.0447710110012 1.17774383181126 0.535386340436093 1.11125742140623 292.096100358112 65 1.0949565661416 LacI_distal_14_ind_proximal
AGCTGGCACGACAGGTTTCCCGACTGGAAAGGGCTGGACAAAGAACCAGTCGTGCGAATGTAAGTTAGCTCATTCATTAGGCACCCCAGGCTTTACACTTTATGCTTCCGGCTCGTATAATGTGTGGAAATGGTAAAAAACGAACTTCAG 1.2066971241595 1.34896798437443 1.06365409776946 1.1528807690582 1.27783255426697 1.10826743341383 189.575043188207 37 0.432700246283582 GlpR_nulldistal_3_ind_proximal
AGCTGGCACGACAGGTTTCCGGGCAGTGAGCGCAACGCAATTACGACTGGAAAGCGAATGTAAGTTAGCTCATTCATTAGGCACCCCAGGCTTTACACTTTATGCTTCCGGCTCGTATAATGTGTGGGAATTGTGAGCGGATAACAATTT 0.367450859837142 0.435028723507708 0.973316318892701 0.99202286604485 0.401239791672425 0.982669592468776 383.529980780012 68 0.478708247103666 LacI_distal_13_ind_proximal
AGCTGGCACGACAGGTTTCCCGACTGGGCTGGACAAAGAACCAGTCGTGGAAAGCGAATGTAAGTTAGCTCATTCATTAGGCACCCCAGGCTTTACACTTTATGCTTCCGGCTCGTATAATGTGTGGGAATTGTGAGCGGATAACAATTT 0.498028903220332 0.587999980068882 1.11672600678978 1.08932699963871 0.543014441644607 1.10302650321424 290.233534208665 45 1.01439819882114 LacI_nulldistal_8_ind_proximal
AGCTGGCACGACAGGTTGGGCTGGACAAAGAACCAGTCGTTCCCGACTGGAAAGCGAATGTAAGTTAGCTCATTCATTAGGCACCCCAGGCTTTACACTTTATGCTTCCGGCTCGTATAATGTGTGGAAATGGTAAAAAACGAACTTCAG 1.41210922081362 1.47187022205911 1.25876864943977 1.2740899227974 1.44198972143636 1.26642928611858 256.076150925875 64 0.481567782522502 GlpR_nulldistal_16_ind_proximal
AGCGAAGAAACCAATTGTCCATATTGTGGCACGACAGGTTTCCCGACTGGAAAGCGAATGTAAGTTAGCTCATTCATTAGGCACCCCAGGCTTTACACTTTATGCTTCCGGCTCGTATAATGTGTGGATGCAGTGTGCAAATAGAATGTT 1.14382012435197 1.22353303493875 1.02253671721114 1.06368988100617 1.18367657964536 1.04311329910865 319.55015227889 62 0.582396705202056 AraC_distal_30_ind_nullproximal
AGCTGGCACGACAGGTTTCCCGACTGGTCTTGTGTAAACGATTCCACTAAAAAGCGAATGTAAGTTAGCTCATTCATTAGGCACCCCAGGCTTTACACTTTATGCTTCCGGCTCGTATAATGTGTGGTACCGGTGGTAGCGGTTACATTG 0.571302387969381 0.60946691920897 0.445749327590466 0.424404128985429 0.590384653589175 0.435076728287947 454.836416117494 87 0.567073081650174 GalR_distal_6_ind_proximal
AGCTGGCACGAAGAAACCAATTGTCCATATTGGACAGGTTTCCCGACTGGAAAGCGAATGTAAGTTAGCTCATTCATTAGGCACCCCAGGCTTTACACTTTATGCTTCCGGCTCGTATAATGTGTGGATGCAGTGTGCAAATAGAATGTT 1.3012424551754 1.38580006306422 1.20465127036433 1.15757498044872 1.34352125911981 1.18111312540652 400.16156185962 73 0.507167026853347 AraC_distal_24_ind_nullproximal
AGCTGGCACGACAGGTTTCCCGACTGAAAATGTTCAAAATGACGCATGAGAAAGCGAATGTAAGTTAGCTCATTCATTAGGCACCCCAGGCTTTACACTTTATGCTTCCGGCTCGTATAATGTGTGGAAATGGTAAAAAACGAACTTCAG 1.28181648238656 1.28944163701965 1.09230987489831 1.13632972935285 1.2856290597031 1.11431980212558 138.998017350318 40 0.76031844675717 GlpR_distal_7_ind_proximal
AGCTGGCACGACAGGTTTCCCGACTGGGCAGTGAGCGCAACGCAATTAGGAAAGCGAATGTAAGTTAGCTCATTCATTAGGCACCCCAGGCTTTACACTTTATGCTTCCGGCTCGTATAATGTGTGGATGCAGTGTGCAAATAGAATGTT 1.3956620252301 1.41113734905905 1.31792792086325 1.28438831502016 1.40339968714458 1.30115811794171 217.170128100791 35 0.318524398406897 LacI_distal_8_ind_nullproximal
AGCTGGCACGACAGGTTTCCCGACTGGAGGGCAGTGAGCGCAACGCAATTAAAGCGAATGTAAGTTAGCTCATTCATTAGGCACCCCAGGCTTTACACTTTATGCTTCCGGCTCGTATAATGTGTGGGAATTGTGAGCGGATAACAATTT 0.397498678071864 0.471103036082925 1.12684335093701 1.1023548294412 0.434300857077395 1.11459909018911 247.594492273497 49 0.545213633999613 LacI_distal_5_ind_proximal
AGCGGGCTGGACAAAGAACCAGTCGTTGGCACGACAGGTTTCCCGACTGGAAAGCGAATGTAAGTTAGCTCATTCATTAGGCACCCCAGGCTTTACACTTTATGCTTCCGGCTCGTATAATGTGTGGAAATGGTAAAAAACGAACTTCAG 1.37023300444805 1.36152462709362 1.28808204882774 1.151331868356 1.36587881577084 1.21970695859187 207.072531669829 29 0.51629133435531 GlpR_nulldistal_30_ind_proximal
AGCTGGCACGACAGGTTTCCCGAAAATGTTCAAAATGACGCATGAACTGGAAAGCGAATGTAAGTTAGCTCATTCATTAGGCACCCCAGGCTTTACACTTTATGCTTCCGGCTCGTATAATGTGTGGAAATGGTAAAAAACGAACTTCAG 1.42970256243083 1.38117752826587 1.16545697249488 1.12203326736596 1.40544004534835 1.14374511993042 112.524911168997 31 0.514777914728349 GlpR_distal_11_ind_proximal
AGCTGGCACGACAGGTTTCAAAATGTTCAAAATGACGCATGACCGACTGGAAAGCGAATGTAAGTTAGCTCATTCATTAGGCACCCCAGGCTTTACACTTTATGCTTCCGGCTCGTATAATGTGTGGATGCAGTGTGCAAATAGAATGTT 1.46021907926057 1.49042522681091 1.22648578538486 1.24675455904275 1.47532215303574 1.2366201722138 283.122832032809 48 0.952134918159245 GlpR_distal_14_ind_nullproximal
AGGGCTGGACAAAGAACCAGTCGTGCTGGCACGACAGGTTTCCCGACTGGAAAGCGAATGTAAGTTAGCTCATTCATTAGGCACCCCAGGCTTTACACTTTATGCTTCCGGCTCGTATAATGTGTGGGAATTGTGAGCGGATAACAATTT 0.49700826139625 0.510147548015119 1.07425957536603 1.10920704104798 0.503577904705684 1.091733308207 255.467092926708 49 0.793799571061808 LacI_nulldistal_32_ind_proximal
AGCTGGCACGACAGGGGCTGGACAAAGAACCAGTCGTGTTTCCCGACTGGAAAGCGAATGTAAGTTAGCTCATTCATTAGGCACCCCAGGCTTTACACTTTATGCTTCCGGCTCGTATAATGTGTGGTACCGGTGGTAGCGGTTACATTG 0.648307521397208 0.688226657126567 0.65604659623429 0.652755020632927 0.668267089261888 0.654400808433608 172.122495892124 44 0.675442245068449 GalR_nulldistal_19_ind_proximal
AGCTGGCACGACAGGTTTCCGGGCTGGACAAAGAACCAGTCGTCGACTGGAAAGCGAATGTAAGTTAGCTCATTCATTAGGCACCCCAGGCTTTACACTTTATGCTTCCGGCTCGTATAATGTGTGGCACAATTGGCAGTGCCACTTTTA 0.287342181665021 0.716208391919077 0.656209427357704 0.722443477930871 0.501775286792049 0.689326452644287 12.8898819311356 9 1.18635299597971 LldR_nulldistal_13_ind_proximal
AGCTGGCACGACAGGTTTCCGGGCTGGACAAAGAACCAGTCGTCGACTGGAAAGCGAATGTAAGTTAGCTCATTCATTAGGCACCCCAGGCTTTACACTTTATGCTTCCGGCTCGTATAATGTGTGGCCATAGCATTTTTATCCATAAGA 0.993067210259879 0.971997103318747 0.748104633161248 0.825649689063852 0.982532156789313 0.78687716111255 10.4986365808127 3 0.690828770385756 AraC_nulldistal_13_ind_proximal
AGCTGGCAGGGCTGGACAAAGAACCAGTCGTCGACAGGTTTCCCGACTGGAAAGCGAATGTAAGTTAGCTCATTCATTAGGCACCCCAGGCTTTACACTTTATGCTTCCGGCTCGTATAATGTGTGGAAATGGTAAAAAACGAACTTCAG 0.6674905338057 0.671042096933189 0.721318278009695 0.945303488364345 0.669266315369445 0.83331088318702 8.92364354457101 3 0.156059076145732 GlpR_nulldistal_25_ind_proximal
