# Supplementary material for: Multiplexed characterization of rationally designed promoter architectures deconstructs combinatorial logic for IPTG-inducible systems
Source: Nat Commun. 2021 Jan 12;12:325. doi: 10.1038/s41467-020-20094-3 (PMC7804116; doi:10.1038/s41467-020-20094-3)
Supplement: Supplementary file 4 — Source Data [file 41467_2020_20094_MOESM4_ESM.zip › source_data/FigureS2.txt]

name	variant	sum_RNA_exp_Induced_1	sum_RNA_exp_Induced_2	sum_RNA_exp_UnInduced_1	sum_RNA_exp_UnInduced_2	normalized_RNA_exp_Induced_1	normalized_RNA_exp_Induced_2	normalized_RNA_exp_UnInduced_1	normalized_RNA_exp_UnInduced_2	normalized_RNA_exp_Induced_12	normalized_RNA_exp_UnInduced_12	ratio	avg_num_ind_bc	avg_num_unind_bc
COMBO-O2_leftSym-minus35_31A_32C-minus10_7A-lacO2	ACAGGTTTCCCGACTGGTTGTTACTCAGTAACAACCGGAAAGCGAATGTAAGTTAGCTCATTCATTAGGCACCCCAGGCTTTGCAATTTATGCTTCCGGCTCGTATAAAGTGTGGAAATTGTAGCGAGTAACAACCACACACAGGAAACA	0.513240747884562	0.379362958095489	0.519863439480228	0.640509410130447	1.35870818915802	1.46051282051282	1.51828261382402	1.86228973135827	1.40961050483542	1.69028617259114	0.833947841314077	7	8.5
MULTIPLE-lacO2-lacOscram-minus35_30C_33T-minus10_7A-lacO2	GACTAAATTGTAGCGAGTAACAACCTTAACGGTGTGCATAATAGAAGGAAAGCGAATGTAAGTTAGCTCATTCATTAGGCACCCCAGGCTTTTACCTTTATGCTTCCGGCTCGTATAAAGTGTGGAAATTGTAGCGAGTAACAACCACAC	0.386412963587029	0.354404868747101	0.614088687886019	0.535633579927348	1.02295552367288	1.36442645074224	1.79347133757962	1.55736184338996	1.19369098720756	1.67541659048479	0.712474135678793	4	4
DISTAL-lacO3-30-minus35cons-lacO3_core-minus10_12G	GCAGCTGGCACGACAGGTTTCCCGACTGGAAAGCGGGCAGTGAGCGCAACGCAATTAGTTAGCTCATTCATTAGGCACCCCAGGCTTTGACACAGTGAGCGCAACGCAAGATAATGTGTGGACACACAGGAAACAGCTATGACCATGATT	1.00780830713185	1.05700094720923	1.73567309632915	1.52685587105068	2.66798262929333	4.06935733115171	5.06910485583179	4.43935399691112	3.36866998022252	4.75422942637145	0.708562771820958	10	10
HYBRID-AraCI1-minus35cons-lacOsym_core-minus10cons-lacOscram-AraCO2	ACTGGACTTATGGATAAAAATGCTATGAAGCGAATGTAAGTTAGCTCATTCATTAGGCACCCCAGGCTTTGACAATTGTGAGCGCTCACAATATAATGTGTGGTTAACGGTGTGCATAATAGAAAATGTGGACTTTTCTGCCGTGACACA	5.21610659122319	3.92532807028432	1.19287583815868	0.746732976196647	13.8086595232889	15.1121553884712	3.48384307874754	2.17113617948938	14.46040745588	2.82748962911846	5.11422121834216	10	11.5
DISTAL-lacO2-21-minus35_31A_32C-lacO2_core-minus10_12G	TTCATTAATGCAGCTGGCACGACAGGTTTCCCGACTGGAAAGCGAAATTGTAGCGAGTAACAACCATTCATTAGGCACCCCAGGCTTTGCAAATTGTAGCGAGTAACAAGATAATGTGTGGACACACAGGAAACAGCTATGACCATGATT	0.231815469375998	0.606337677608935	0.709646222303031	0.59505883183258	0.61368778280543	2.33434480834292	2.07255105757358	1.73014156318198	1.47401629557418	1.90134631037778	0.77524872114502	7.5	6
DISTAL-lacO3-24-minus35cons-lacO3_core-minus10_7A	ATTAATGCAGCTGGCACGACAGGTTTCCCGACTGGAAAGCGGGCAGTGAGCGCAACGCAATTCTCATTCATTAGGCACCCCAGGCTTTGACACAGTGAGCGCAACGCAATATAAAGTGTGGACACACAGGAAACAGCTATGACCATGATT	0.472498496258232	0.574768577551438	0.750913857026996	0.599392961040426	1.25085075352455	2.21280664974806	2.19307488663469	1.74274310219218	1.73182870163631	1.96790899441343	0.880034954132879	8.5	8.5
HYBRID-AraCI2-minus35cons-lacO2_core-minus10cons-lacOscram-AraCFP	ACTGGACGTCAGGTAGGATCCGCTAATAAGCGAATGTAAGTTAGCTCATTCATTAGGCACCCCAGGCTTTGACAATTGTAGCGAGTAACAATATAATGTGTGGTTAACGGTGTGCATAATAGAACTTATGGATTAATCTGCTGTGACACA	5.57210357999962	4.36148591735917	6.77743388617044	9.11310830506529	14.7510944838016	16.7913233563141	19.7937751614204	26.4964850615114	15.7712089200579	23.1451301114659	0.681405066383487	7	6.5
HYBRID-AraCO2-minus35_33T-lacO3_core-minus10cons-lacOsym-AraCO2	ACTGGAAATGTGGACTTTTCTGCCGTGAAGCGAATGTAAGTTAGCTCATTCATTAGGCACCCCAGGCTTTTACACAGTGAGCGCAACGCAATATAATGTGTGGAAATTGTGAGCGCTCACAATTAATGTGGACTTTTCTGCCGTGACACA	0.201537530518725	0.245176524775335	0.206758001501322	0.177213260014111	0.533532643826762	0.943907279510995	0.60384526994689	0.515249938822273	0.738719961668878	0.559547604384582	1.32020931888603	11	10.5
HYBRID-AraCI1-minus35cons-lacOscram_core-minus10_12G-lacO2-AraCI1	ACTGGACTTATGGATAAAAATGCTATGAAGCGAATGTAAGTTAGCTCATTCATTAGGCACCCCAGGCTTTGACAAACGGTGTGCATAATAGGATAATGTGTGGAAATTGTAGCGAGTAACAACCCTTATGGATAAAAATGCTATGACACA	9.05820233497163	5.78006660136518	10.2298551396024	8.3682973625748	23.9798841816519	22.2527297264139	29.8767138076217	24.3309372208937	23.1163069540329	27.1038255142577	0.852879861622221	6	6
HYBRID-AraCO2-minus35cons-lacOscram_core-minus10_12A-lacO1-AraCscram	ACTGGAAATGTGGACTTTTCTGCCGTGAAGCGAATGTAAGTTAGCTCATTCATTAGGCACCCCAGGCTTTGACAAACGGTGTGCATAATAGAATAATGTGTGGAATTGTGAGCGGATAACAATTGACTTTCGATGTGGCTCTATGACACA	1.57531727124836	1.59735605637567	0.853451375491668	0.880820877069508	4.17035569718371	6.14967526342739	2.49253993788973	2.56099855613122	5.16001548030555	2.52676924701047	2.04213957661966	18	17.5
STERIC-55-up_136x-lacO2-ext_UV5-minus10_12A-lacOscram	GCAGCTGGCACGACAGGTTTCCCGACTGGAAAGCGAATGTAAGTTAGAAAATATATTTTTCAAAAGTAGCAAATTGTAGCGAGTAACAACCTCGAATAATGTGTGGACACACAGGAAACAGCTATTTAACGGTGTGCATAATAGAAGACC	0.178283628212532	0.210017211557765	0.168573365302044	0.216867125860185	0.4719723183391	0.808547127395768	0.492325465217934	0.630544087519888	0.640259722867434	0.561434776368911	1.14039911636455	9.5	9.5
MULTIPLE-lacOsym-lacOscram-minus35_33T-minus10_12A-lacOscram	GACTAAATTGTGAGCGCTCACAATTTTAACGGTGTGCATAATAGAAGGAAAGCGAATGTAAGTTAGCTCATTCATTAGGCACCCCAGGCTTTTACATTTATGCTTCCGGCTCGAATAATGTGTGGTTAACGGTGTGCATAATAGAAACAC	0.148050215735931	0.167651603221691	0.252731395093573	0.336833105332634	0.391935054564812	0.645443395723351	0.738112461845193	0.979346787605713	0.518689225144082	0.858729624725453	0.604019251472678	7	7.5
HYBRID-AraCFP-minus35cons-lacO3_core-minus10cons-lacOsym-AraCO2	ACTGGACTTATGGATTAATCTGCTGTGAAGCGAATGTAAGTTAGCTCATTCATTAGGCACCCCAGGCTTTGACACAGTGAGCGCAACGCAATATAATGTGTGGAAATTGTGAGCGCTCACAATTAATGTGGACTTTTCTGCCGTGACACA	2.19314943900944	1.46004822688066	0.478929310387296	0.488625544838135	5.80594996619337	5.62105263157895	1.39873280171189	1.42068534862911	5.71350129888616	1.4097090751705	4.05296482765079	7.5	7
HYBRID-AraCscram-minus35cons-lacO3_core-minus10_12G-lacO2-AraCO2	ACTGGAGACTTTCGATGTGGCTCTATGAAGCGAATGTAAGTTAGCTCATTCATTAGGCACCCCAGGCTTTGACACAGTGAGCGCAACGCAAGATAATGTGTGGAAATTGTAGCGAGTAACAACCAATGTGGACTTTTCTGCCGTGACACA	0.621813135594951	0.696792472446719	1.10620612636109	0.883442577524532	1.64613313136413	2.68258752608393	3.23072061124148	2.56862118549289	2.16436032872403	2.89967089836718	0.746415853586278	16.5	15.5
COMBO-O3_rightSym-minus35_33T-minus10_12G-O1_rightSym	ACAGGTTTCCCGACTAATTGCGTTGGCAACGCAATTGGAAAGCGAATGTAAGTTAGCTCATTCATTAGGCACCCCAGGCTTTTACATTTATGCTTCCGGCTCGGATAATGTGTGGAATTGTTATCGGATAACAATTACACACAGGAAACA	0.210428061938853	0.210661786342382	0.299166696304659	0.343525894972085	0.557068650849361	0.811028681581868	0.873728673993065	0.998806163568905	0.684048666215615	0.936267418780985	0.730612485806931	15.5	14.5
DISTAL-lacOscram-22-minus35_30C_33T-lacOsym_core-minus10_7A	TCATTAATGCAGCTGGCACGACAGGTTTCCCGACTGGAAAGCGTTAACGGTGTGCATAATAGAACATTCATTAGGCACCCCAGGCTTTTACCATTGTGAGCGCTCACAATATAAAGTGTGGACACACAGGAAACAGCTATGACCATGATT	0.285248833482823	0.214605992491179	0.377788959125383	0.291514758420289	0.755142547816673	0.826213515852411	1.10334823489074	0.847583083962697	0.790678031834542	0.975465659426721	0.810564702297385	4	5.5
DISTAL-lacOsym-22-minus35cons-lacOscram_core-minus10cons	TCATTAATGCAGCTGGCACGACAGGTTTCCCGACTGGAAAGCGAAATTGTGAGCGCTCACAATTCATTCATTAGGCACCCCAGGCTTTGACAAACGGTGTGCATAATAGTATAATGTGTGGACACACAGGAAACAGCTATGACCATGATT	10.1476621782828	7.548088827238	11.8925850828004	9.45121783058655	26.8640238704177	29.0594541910331	34.7327851766068	27.4795430579965	27.9617390307254	31.1061641173017	0.898913119768848	5	5
DISTAL-lacO2-25-minus35cons-lacOscram_core-minus10_7A	TTAATGCAGCTGGCACGACAGGTTTCCCGACTGGAAAGCGAAATTGTAGCGAGTAACAACCGCTCATTCATTAGGCACCCCAGGCTTTGACAAACGGTGTGCATAATAGTATAAAGTGTGGACACACAGGAAACAGCTATGACCATGATT	36.9087629406353	35.5960820161138	71.9160896839901	28.0904126001251	97.7089965397924	137.041672190552	210.033905693735	81.6732527382791	117.375334365172	145.853579216007	0.804747713399211	9	9.5
HYBRID-AraCI1-minus35_31A_32C-lacO1_core-minus10cons-lacOsym-AraCscram	ACTGGACTTATGGATAAAAATGCTATGAAGCGAATGTAAGTTAGCTCATTCATTAGGCACCCCAGGCTTTGCAATTGTGAGCGGATAACAATATAATGTGTGGAAATTGTGAGCGCTCACAATTGACTTTCGATGTGGCTCTATGACACA	1.0623398652933	0.882849506321642	0.170074018405623	0.404476727308151	2.81234465617233	3.39889015269017	0.496708184492871	1.17602152899824	3.10561740443125	0.836364856745557	3.71323278277827	5	5.5
DISTAL-lacOsym-30-minus35_33T-lacOscram_core-minus10_12G	GCAGCTGGCACGACAGGTTTCCCGACTGGAAAGCGAAATTGTGAGCGCTCACAATTAGTTAGCTCATTCATTAGGCACCCCAGGCTTTTACAAACGGTGTGCATAATAGGATAATGTGTGGACACACAGGAAACAGCTATGACCATGATT	0.383493716714416	0.415968155806457	0.729734235418542	0.698028750897147	1.01522736754276	1.60143949617634	2.13121892829371	2.02952798886101	1.30833343185955	2.08037345857736	0.62889354142897	10	10
DISTAL-lacOsym-28-minus35_30C_33T-lacO2_core-minus10_12A	ATGCAGCTGGCACGACAGGTTTCCCGACTGGAAAGCGAAATTGTGAGCGCTCACAATTTTAGCTCATTCATTAGGCACCCCAGGCTTTTACCATTGTAGCGAGTAACAAAATAATGTGTGGACACACAGGAAACAGCTATGACCATGATT	0.105074711542825	0.181438741644527	0.190970243074369	0.253652117138779	0.278165503489531	0.698522622345337	0.557736470384332	0.737496944796844	0.488344062917434	0.647616707590588	0.754063410028879	4	3.5
HYBRID-AraCO2-minus35_31A_32C-lacO1_core-minus10_12G-lacO1-AraCO2	ACTGGAAATGTGGACTTTTCTGCCGTGAAGCGAATGTAAGTTAGCTCATTCATTAGGCACCCCAGGCTTTGCAATTGTGAGCGGATAACAAGATAATGTGTGGAATTGTGAGCGGATAACAATTAATGTGGACTTTTCTGCCGTGACACA	0.232911410957837	0.348713491362983	0.258139087190182	0.210117780419819	0.616589081675836	1.34251516642072	0.753905849622959	0.610920274804282	0.97955212404828	0.682413062213621	1.43542405368208	5.5	6
HYBRID-AraCI1-minus35_33T-lacOsym_core-minus10_12G-lacOscram-AraCO2	ACTGGACTTATGGATAAAAATGCTATGAAGCGAATGTAAGTTAGCTCATTCATTAGGCACCCCAGGCTTTTACAATTGTGAGCGCTCACAAGATAATGTGTGGTTAACGGTGTGCATAATAGAAAATGTGGACTTTTCTGCCGTGACACA	0.31813685859106	0.203614426061878	0.214793876192429	0.513751568669215	0.842207398423287	0.783896986668581	0.627314373376389	1.49373960112004	0.813052192545934	1.06052698724821	0.766649224698742	16.5	16.5
HYBRID-AraCO2-minus35_31A_32C-lacO2_core-minus10_12G-lacOscram-AraCscram	ACTGGAAATGTGGACTTTTCTGCCGTGAAGCGAATGTAAGTTAGCTCATTCATTAGGCACCCCAGGCTTTGCAAATTGTAGCGAGTAACAAGATAATGTGTGGTTAACGGTGTGCATAATAGAAGACTTTCGATGTGGCTCTATGACACA	0.317292534461996	0.407769145140471	0.473346881720981	0.543274826884624	0.839972209356184	1.56987405221916	1.38242908857627	1.57957887177118	1.20492313078767	1.48100398017373	0.813585342725633	24	24
MULTIPLE-lacO2-lacO3-minus35_33T-minus10cons-lacO1	GACTAAATTGTAGCGAGTAACAACCGGCAGTGAGCGCAACGCAATTGGAAAGCGAATGTAAGTTAGCTCATTCATTAGGCACCCCAGGCTTTTACATTTATGCTTCCGGCTCGTATAATGTGTGGAATTGTGAGCGGATAACAATTACAC	0.540621773429599	0.53535101652291	0.273342460971015	0.420235560839638	1.43119429590018	2.06105263157895	0.798307929726891	1.22184054960856	1.74612346373956	1.01007423966773	1.72870804458291	7	6.5
STERIC-O1-no_up-lacO2-ext_min10-minus10cons-lacO3	TGCAGCTGGCACGACAGGTTTCCCGACTGGAAAGCGAATGTAAGTTAGCTCATTCATTAGGCACCCCAGCAAATTGTAGCGAGTAACAACCTGGTATAATGTGTGGGGCAGTGAGCGCAACGCAATTACACACAGGAAACAGCTATGACC	0.295788746807155	0.348408227145274	0.383505816010004	0.61926828941751	0.783044982698962	1.3413399269987	1.12004455118165	1.80053088697504	1.06219245484883	1.46028771907834	0.727385734312162	5	5.5
DISTAL-lacO3-24-minus35cons-lacO2_core-minus10_12A	ATTAATGCAGCTGGCACGACAGGTTTCCCGACTGGAAAGCGGGCAGTGAGCGCAACGCAATTCTCATTCATTAGGCACCCCAGGCTTTGACAATTGTAGCGAGTAACAAAATAATGTGTGGACACACAGGAAACAGCTATGACCATGATT	1.00127895226204	0.75476538541021	1.25106266848829	1.54808088337412	2.65069739235901	2.90577795840954	3.65378011631127	4.50106600593506	2.77823767538427	4.07742306112317	0.681370962428161	8.5	8
DISTAL-lacOscram-26-minus35_31A_32C-lacOscram_core-minus10_7A	TAATGCAGCTGGCACGACAGGTTTCCCGACTGGAAAGCGTTAACGGTGTGCATAATAGAAAGCTCATTCATTAGGCACCCCAGGCTTTGCAAAACGGTGTGCATAATAGTATAAAGTGTGGACACACAGGAAACAGCTATGACCATGATT	3.14875810997007	4.04908147101664	4.00245572244374	4.05765021709157	8.3357438927595	15.5885947046843	11.6893369960053	11.797672623099	11.9621692987219	11.7435048095522	1.01862003658328	10.5	10.5
COMBO-lacOsym-minus35_30C_33T-minus10cons-lacOsym	ACAGGTTTCCCGACTAAATTGTGAGCGCTCACAATTGGAAAGCGAATGTAAGTTAGCTCATTCATTAGGCACCCCAGGCTTTTACCTTTATGCTTCCGGCTCGTATAATGTGTGGAAATTGTGAGCGCTCACAATTACACACAGGAAACA	0.157560711150238	0.164340530441625	0.167274671378496	0.225946759090901	0.417112299465241	0.632696067230304	0.488532576056939	0.656943243352148	0.524904183347773	0.572737909704543	0.916482346381704	14.5	13.5
HYBRID-AraCI1-minus35_31A_32C-lacO1_core-minus10cons-lacO1-AraCFP	ACTGGACTTATGGATAAAAATGCTATGAAGCGAATGTAAGTTAGCTCATTCATTAGGCACCCCAGGCTTTGCAATTGTGAGCGGATAACAATATAATGTGTGGAATTGTGAGCGGATAACAATTCTTATGGATTAATCTGCTGTGACACA	2.81649222074369	3.12708345443716	0.933491182138015	0.766730671812599	7.45613254753698	12.0389863547758	2.72629949398871	2.22927974866635	9.7475594511564	2.47778962132753	3.933973799573	12.5	12
DISTAL-lacO2-21-minus35_31A_32C-lacOsym_core-minus10_7A	TTCATTAATGCAGCTGGCACGACAGGTTTCCCGACTGGAAAGCGAAATTGTAGCGAGTAACAACCATTCATTAGGCACCCCAGGCTTTGCAAATTGTGAGCGCTCACAATATAAAGTGTGGACACACAGGAAACAGCTATGACCATGATT	0.164108326909797	0.339546099274573	0.315995423997786	0.239494247244228	0.434445878664946	1.30722154222766	0.922877667226362	0.696332747510252	0.870833710446304	0.809605207368307	1.07562760530781	6	6
DISTAL-lacOsym-21-minus35_30C_33T-lacO2_core-minus10_12A	TTCATTAATGCAGCTGGCACGACAGGTTTCCCGACTGGAAAGCGAAATTGTGAGCGCTCACAATTATTCATTAGGCACCCCAGGCTTTTACCATTGTAGCGAGTAACAAAATAATGTGTGGACACACAGGAAACAGCTATGACCATGATT	0.271209098666672	0.27403307561574	0.278758549908206	0.371563776847616	0.717974994875999	1.05500237079184	0.814125840823859	1.08032668251835	0.886488682833922	0.947226261671104	0.935878489337881	8	6.5
DISTAL-lacO3-21-minus35_30C_33T-lacO3_core-minus10cons	TTCATTAATGCAGCTGGCACGACAGGTTTCCCGACTGGAAAGCGGGCAGTGAGCGCAACGCAATTATTCATTAGGCACCCCAGGCTTTTACCCAGTGAGCGCAACGCAATATAATGTGTGGACACACAGGAAACAGCTATGACCATGATT	0.26586155084325	0.265463313978303	0.139249135575061	0.267600982719545	0.703818369453045	1.02200956937799	0.406682842988575	0.778053459227862	0.862913969415517	0.592368151108219	1.4567190484518	6	5
HYBRID-AraCFP-minus35_33T-lacO1_core-minus10cons-lacO2-AraCI2	ACTGGACTTATGGATTAATCTGCTGTGAAGCGAATGTAAGTTAGCTCATTCATTAGGCACCCCAGGCTTTTACATTGTGAGCGGATAACAATATAATGTGTGGAAATTGTAGCGAGTAACAACCCGTCAGGTAGGATCCGCTAATACACA	0.95480430950906	0.823296287819932	0.509569113945966	0.454149307854767	2.527664531159	3.16961568804238	1.48821761157007	1.32044522554189	2.84864010960069	1.40433141855598	2.02846712105169	7	9
DISTAL-lacO2-28-minus35cons-lacO3_core-minus10cons	ATGCAGCTGGCACGACAGGTTTCCCGACTGGAAAGCGAAATTGTAGCGAGTAACAACCTTAGCTCATTCATTAGGCACCCCAGGCTTTGACACAGTGAGCGCAACGCAATATAATGTGTGGACACACAGGAAACAGCTATGACCATGATT	15.7930167890245	13.7329173803703	18.7843989465522	19.3991309618529	41.8090366581415	52.8704805491991	54.8606117795077	56.4032343883523	47.3397586036703	55.63192308393	0.850945931389975	11.5	11
HYBRID-AraCI1-minus35_31A_32C-lacO2_core-minus10_12A-lacO3-AraCscram	ACTGGACTTATGGATAAAAATGCTATGAAGCGAATGTAAGTTAGCTCATTCATTAGGCACCCCAGGCTTTGCAAATTGTAGCGAGTAACAAAATAATGTGTGGGGCAGTGAGCGCAACGCAATTGACTTTCGATGTGGCTCTATGACACA	0.305961808512006	0.218510618988943	0.352890351714968	0.303936060141041	0.809976247030879	0.84124597207304	1.03063082514664	0.883698185909362	0.825611109551959	0.957164505528001	0.86255926205342	9.5	8.5
DISTAL-lacO3-20-minus35cons-lacOsym_core-minus10_12G	ATTCATTAATGCAGCTGGCACGACAGGTTTCCCGACTGGAAAGCGGGCAGTGAGCGCAACGCAATTTTCATTAGGCACCCCAGGCTTTGACAATTGTGAGCGCTCACAAGATAATGTGTGGACACACAGGAAACAGCTATGACCATGATT	0.372570989775188	0.531058896673087	0.281237598407336	0.318476392612005	0.986311505734369	2.0445283612619	0.821366004199877	0.925974398284909	1.51541993349813	0.873670201242393	1.73454460429479	5.5	6.5
HYBRID-AraCI2-minus35cons-lacO1_core-minus10_12G-lacO1-AraCI2	ACTGGACGTCAGGTAGGATCCGCTAATAAGCGAATGTAAGTTAGCTCATTCATTAGGCACCCCAGGCTTTGACATTGTGAGCGGATAACAAGATAATGTGTGGAATTGTGAGCGGATAACAATTCGTCAGGTAGGATCCGCTAATACACA	5.31771440150289	3.83906515310692	1.17251127555059	1.27167258171818	14.0776470588235	14.7800510177521	3.42436753382959	3.69740514835108	14.4288490382878	3.56088634109033	4.05203863762462	10.5	11.5
DISTAL-lacOsym-25-minus35cons-lacOscram_core-minus10_12G	TTAATGCAGCTGGCACGACAGGTTTCCCGACTGGAAAGCGAAATTGTGAGCGCTCACAATTGCTCATTCATTAGGCACCCCAGGCTTTGACAAACGGTGTGCATAATAGGATAATGTGTGGACACACAGGAAACAGCTATGACCATGATT	3.91871137131352	5.52537502801924	1.82398961461383	2.19608910305703	10.3740500985083	21.2721903769324	5.3270368895966	6.38515862700283	15.8231202377204	5.85609775829971	2.70199045350543	9	9.5
COMBO-lacOsym-minus35cons-minus10cons-O3_leftSym	ACAGGTTTCCCGACTAAATTGTGAGCGCTCACAATTGGAAAGCGAATGTAAGTTAGCTCATTCATTAGGCACCCCAGGCTTTGACATTTATGCTTCCGGCTCGTATAATGTGTGGGGCAGTGAGCGGCTCACTGCCACACACAGGAAACA	2.36115301000481	3.14449936283648	2.56172376686021	2.01055375695616	6.25070776973891	12.106036015148	7.48161990489726	5.84571211086609	9.17837189244346	6.66366600788167	1.37737573905826	7.5	5
COMBO-lacO3-minus35_30C_33T-minus10_12A-O3_rightSym	ACAGGTTTCCCGACTGGCAGTGAGCGCAACGCAATTGGAAAGCGAATGTAAGTTAGCTCATTCATTAGGCACCCCAGGCTTTTACCTTTATGCTTCCGGCTCGAATAATGTGTGGAATTGCGTTGGCAACGCAATTACACACAGGAAACA	0.277830800528642	0.324926068875232	0.730212808056042	0.456021092544456	0.735504703074548	1.25093575739057	2.13261661941755	1.32588746472181	0.993220230232561	1.72925204206968	0.574364063808658	8	7.5
DISTAL-lacO2-28-minus35_30C_33T-lacOsym_core-minus10_7A	ATGCAGCTGGCACGACAGGTTTCCCGACTGGAAAGCGAAATTGTAGCGAGTAACAACCTTAGCTCATTCATTAGGCACCCCAGGCTTTTACCATTGTGAGCGCTCACAATATAAAGTGTGGACACACAGGAAACAGCTATGACCATGATT	0.177996767990147	0.217523197265707	0.320369045709244	0.271839124983759	0.471212909942738	0.837444488414017	0.935651009799923	0.790375914907433	0.654328699178378	0.863013462353678	0.758190605038583	11.5	12
HYBRID-AraCI2-minus35cons-lacO2_core-minus10cons-lacO3-AraCI1	ACTGGACGTCAGGTAGGATCCGCTAATAAGCGAATGTAAGTTAGCTCATTCATTAGGCACCCCAGGCTTTGACAATTGTAGCGAGTAACAATATAATGTGTGGGGCAGTGAGCGCAACGCAATTCTTATGGATAAAAATGCTATGACACA	4.53773405249031	3.32582169428608	4.80163783965299	4.07631637137566	12.0127960275019	12.8041104688504	14.0233813270531	11.8519447179308	12.4084532481761	12.937663022492	0.95909541210064	10	8
DISTAL-lacO3-27-minus35_33T-lacOscram_core-minus10_12G	AATGCAGCTGGCACGACAGGTTTCCCGACTGGAAAGCGGGCAGTGAGCGCAACGCAATTTAGCTCATTCATTAGGCACCCCAGGCTTTTACAAACGGTGTGCATAATAGGATAATGTGTGGACACACAGGAAACAGCTATGACCATGATT	0.430514443126853	0.552604355068622	0.899620370788436	0.665363514232459	1.13970588235294	2.12747641282835	2.62737839263256	1.93455337357683	1.63359114759064	2.2809658831047	0.716183946323261	18	16
DISTAL-lacOsym-24-minus35_31A_32C-lacOscram_core-minus10cons	ATTAATGCAGCTGGCACGACAGGTTTCCCGACTGGAAAGCGAAATTGTGAGCGCTCACAATTCTCATTCATTAGGCACCCCAGGCTTTGCAAAACGGTGTGCATAATAGTATAATGTGTGGACACACAGGAAACAGCTATGACCATGATT	5.31924511952289	5.38801105344599	2.75527622924521	2.49498216691578	14.0816993464052	20.7433515916488	8.04689785326728	7.25419423334153	17.412525469027	7.65054604330441	2.27598466442354	8.5	9
HYBRID-AraCFP-minus35cons-lacOscram_core-minus10_12A-lacO1-AraCI2	ACTGGACTTATGGATTAATCTGCTGTGAAGCGAATGTAAGTTAGCTCATTCATTAGGCACCCCAGGCTTTGACAAACGGTGTGCATAATAGAATAATGTGTGGAATTGTGAGCGGATAACAATTCGTCAGGTAGGATCCGCTAATACACA	1.61063929043538	1.43102853150044	0.891353837220391	0.874170442536554	4.26386408856691	5.50932944868578	2.60323564044075	2.54166232821027	4.88659676862635	2.57244898432551	1.89958937899311	26	23.5
>neg_control_4065615:4065765	TCATACGGGCGAAATGGGCGATGGTTTCTGCGTCGCCGTCAAACTGCCAGTTGTCGCCAGGACGGTTACCTTCGTGGGTGCGCATCATCGGCGTGAAGGCGCTGAAATCGCACCAGCGCAGCAGCAGCTCTTTGCTGCGCTTCATCTCAA	0.208673860325066	0.277976117628337	0.364869048923059	0.295150022218339	0.55242473255583	1.0701827232441	1.06561510433636	0.858152662387014	0.811303727899963	0.961883883361689	0.84345287610448	124.5	125.5
HYBRID-AraCFP-minus35_31A_32C-lacO1_core-minus10cons-lacOsym-AraCscram	ACTGGACTTATGGATTAATCTGCTGTGAAGCGAATGTAAGTTAGCTCATTCATTAGGCACCCCAGGCTTTGCAATTGTGAGCGGATAACAATATAATGTGTGGAAATTGTGAGCGCTCACAATTGACTTTCGATGTGGCTCTATGACACA	3.50832786873544	3.27959442180875	0.704771135155411	0.639285551228042	9.2876370887338	12.6261396821151	2.05831316451361	1.85873134512611	10.9568883854244	1.95852225481986	5.59446713380964	10	9
DISTAL-lacO3-24-minus35cons-lacO3_core-minus10_12G	ATTAATGCAGCTGGCACGACAGGTTTCCCGACTGGAAAGCGGGCAGTGAGCGCAACGCAATTCTCATTCATTAGGCACCCCAGGCTTTGACACAGTGAGCGCAACGCAAGATAATGTGTGGACACACAGGAAACAGCTATGACCATGATT	1.32572487813133	1.38236177975399	1.88333199104119	1.95833911603102	3.5096068578185	5.32196688905362	5.50034874719278	5.69389733955518	4.41578687343606	5.59712304337398	0.788938681393397	6.5	7.5
DISTAL-lacO3-24-minus35cons-lacO2_core-minus10_7A	ATTAATGCAGCTGGCACGACAGGTTTCCCGACTGGAAAGCGGGCAGTGAGCGCAACGCAATTCTCATTCATTAGGCACCCCAGGCTTTGACAATTGTAGCGAGTAACAATATAAAGTGTGGACACACAGGAAACAGCTATGACCATGATT	1.05045524122952	0.999150000735112	1.62799340258282	0.97043644617858	2.78088235294118	3.84663645869641	4.75462186960678	2.82155702956202	3.31375940581879	3.7880894495844	0.874783832304264	11.5	10.5
COMBO-O3_rightSym-minus35_31A_32C-minus10_12G-O3_rightSym	ACAGGTTTCCCGACTAATTGCGTTGGCAACGCAATTGGAAAGCGAATGTAAGTTAGCTCATTCATTAGGCACCCCAGGCTTTGCAATTTATGCTTCCGGCTCGGATAATGTGTGGAATTGCGTTGGCAACGCAATTACACACAGGAAACA	0.226086112464163	0.25183342862362	0.262730984414238	0.289636038172683	0.598520389750993	0.969535752739249	0.767316674832598	0.842120679554775	0.784028071245121	0.804718677193687	0.974288398498814	13.5	13.5
HYBRID-AraCO2-minus35cons-lacO1_core-minus10_12G-lacO1-AraCFP	ACTGGAAATGTGGACTTTTCTGCCGTGAAGCGAATGTAAGTTAGCTCATTCATTAGGCACCCCAGGCTTTGACATTGTGAGCGGATAACAAGATAATGTGTGGAATTGTGAGCGGATAACAATTCTTATGGATTAATCTGCTGTGACACA	0.940619791705729	0.767348968140652	0.25045812630995	0.293175326902881	2.49011369253584	2.95422360528571	0.731473286614531	0.852411209177466	2.72216864891077	0.791942247895998	3.43733227535584	7	7
HYBRID-AraCI1-minus35_33T-lacO1_core-minus10_12A-lacOscram-AraCO2	ACTGGACTTATGGATAAAAATGCTATGAAGCGAATGTAAGTTAGCTCATTCATTAGGCACCCCAGGCTTTTACATTGTGAGCGGATAACAAAATAATGTGTGGTTAACGGTGTGCATAATAGAAAATGTGGACTTTTCTGCCGTGACACA	0.228987141641526	0.285336454110642	0.237856178948788	0.268764886957543	0.606200317965024	1.09851934801543	0.694668779650342	0.781437526466258	0.852359832990226	0.7380531530583	1.15487594553085	12.5	14
MULTIPLE-lacOscram-lacOscram-minus35_30C_33T-minus10_7A-lacOscram	GACTTTAACGGTGTGCATAATAGAATTAACGGTGTGCATAATAGAAGGAAAGCGAATGTAAGTTAGCTCATTCATTAGGCACCCCAGGCTTTTACCTTTATGCTTCCGGCTCGTATAAAGTGTGGTTAACGGTGTGCATAATAGAAACAC	0.174824110706016	0.209099563442156	0.166170061723915	0.23512779002644	0.46281389748882	0.805014265768227	0.485306518007367	0.683637214376014	0.633914081628523	0.584471866191691	1.0845929775183	21.5	21
HYBRID-AraCscram-minus35_31A_32C-lacO2_core-minus10_12A-lacO1-AraCI1	ACTGGAGACTTTCGATGTGGCTCTATGAAGCGAATGTAAGTTAGCTCATTCATTAGGCACCCCAGGCTTTGCAAATTGTAGCGAGTAACAAAATAATGTGTGGAATTGTGAGCGGATAACAATTCTTATGGATAAAAATGCTATGACACA	0.15146390492082	0.158153919209132	0.248989399528656	0.226204145613759	0.400972153567309	0.608878177719039	0.727183809480446	0.657691598131839	0.504925165643174	0.692437703806142	0.729199410817374	7	7
DISTAL-lacOscram-30-minus35_30C_33T-lacOscram_core-minus10_12G	GCAGCTGGCACGACAGGTTTCCCGACTGGAAAGCGTTAACGGTGTGCATAATAGAAAGTTAGCTCATTCATTAGGCACCCCAGGCTTTTACCAACGGTGTGCATAATAGGATAATGTGTGGACACACAGGAAACAGCTATGACCATGATT	0.216972744012319	0.176508742671583	0.228852927162492	0.318799390981794	0.57439446366782	0.679542575528832	0.668374411520354	0.926913520392704	0.626968519598326	0.797643965956529	0.786025528127038	7.5	6
STERIC-55-no_up-lacOscram-ext_min10-minus10_7A-lacOscram	GCAGCTGGCACGACAGGTTTCCCGACTGGAAAGCGAATGTAAGTTAAGCTCATTCATTAGGCACCCCAGCTTAACGGTGTGCATAATAGAATGGTATAAAGTGTGGACACACAGGAAACAGCTATTTAACGGTGTGCATAATAGAAGACC	0.185816543150284	0.270379301274197	0.31960249526836	0.42159225353	0.491914291489792	1.04093567251462	0.93341226762529	1.22578515186719	0.766424982002206	1.07959870974624	0.709916541288156	12.5	10
DISTAL-lacOscram-25-minus35_31A_32C-lacOsym_core-minus10_12A	TTAATGCAGCTGGCACGACAGGTTTCCCGACTGGAAAGCGTTAACGGTGTGCATAATAGAAGCTCATTCATTAGGCACCCCAGGCTTTGCAAATTGTGAGCGCTCACAAAATAATGTGTGGACACACAGGAAACAGCTATGACCATGATT	0.350909885718491	0.241615545819495	0.332712601267346	0.633955360352368	0.928967813540511	0.930197835013065	0.97170087284737	1.84323374340949	0.929582824276788	1.40746730812843	0.660464949280345	4	4.5
HYBRID-AraCscram-minus35_31A_32C-lacO1_core-minus10cons-lacO2-AraCI2	ACTGGAGACTTTCGATGTGGCTCTATGAAGCGAATGTAAGTTAGCTCATTCATTAGGCACCCCAGGCTTTGCAATTGTGAGCGGATAACAATATAATGTGTGGAAATTGTAGCGAGTAACAACCCGTCAGGTAGGATCCGCTAATACACA	5.14863963838398	4.89294635364898	1.60636571867805	1.34286110813556	13.6300534759358	18.8373976085114	4.69145732685163	3.90438674712355	16.2337255422236	4.29792203698759	3.77711028783617	25	25.5
DISTAL-lacO1-30-minus35_31A_32C-lacOscram_core-minus10_12G	GCAGCTGGCACGACAGGTTTCCCGACTGGAAAGCGAATTGTGAGCGGATAACAATTAGTTAGCTCATTCATTAGGCACCCCAGGCTTTGCAAAACGGTGTGCATAATAGGATAATGTGTGGACACACAGGAAACAGCTATGACCATGATT	0.566365667402437	0.521271806060164	0.748603352851528	0.567951950273273	1.49934640522876	2.00684895421738	2.18632696390658	1.65132794018344	1.75309767972307	1.91882745204501	0.9136296637067	7	8
DISTAL-lacOsym-24-minus35_33T-lacO1_core-minus10_7A	ATTAATGCAGCTGGCACGACAGGTTTCCCGACTGGAAAGCGAAATTGTGAGCGCTCACAATTCTCATTCATTAGGCACCCCAGGCTTTTACATTGTGAGCGGATAACAATATAAAGTGTGGACACACAGGAAACAGCTATGACCATGATT	0.140781365343672	0.264595786808439	0.435702166326552	0.36287667594427	0.372692142550451	1.01866966882447	1.27248614482385	1.0550688197115	0.695680905687459	1.16377748226767	0.59777828346695	7.5	7.5
HYBRID-AraCI1-minus35_31A_32C-lacO3_core-minus10_12A-lacO3-AraCO2	ACTGGACTTATGGATAAAAATGCTATGAAGCGAATGTAAGTTAGCTCATTCATTAGGCACCCCAGGCTTTGCAACAGTGAGCGCAACGCAAAATAATGTGTGGGGCAGTGAGCGCAACGCAATTAATGTGGACTTTTCTGCCGTGACACA	0.190020168000818	0.20394324438968	0.247767427437005	0.345491676792474	0.503042596348884	0.78516290726817	0.723614989593465	1.00452170067156	0.644102751808527	0.864068345132514	0.745430330178046	8	8.5
DISTAL-lacO1-24-minus35cons-lacO1_core-minus10_12G	ATTAATGCAGCTGGCACGACAGGTTTCCCGACTGGAAAGCGAATTGTGAGCGGATAACAATTCTCATTCATTAGGCACCCCAGGCTTTGACATTGTGAGCGGATAACAAGATAATGTGTGGACACACAGGAAACAGCTATGACCATGATT	7.45023117174325	6.07616029772559	1.74811222506538	1.5794203676507	19.7230834572096	23.392663476874	5.10543384428735	4.59218597830589	21.5578734670418	4.84880991129662	4.44601332314902	10	10
STERIC-O1-up_69x-lacO3-ext_min10-minus10_7A-lacOsym	TGCAGCTGGCACGACAGGTTTCCCGACTGGAAAGCGAATGTAAGTTAGAAAATTATTTTAAATTTCCTGCGGCAGTGAGCGCAACGCAATTTGGTATAAAGTGTGGAAATTGTGAGCGCTCACAATTACACACAGGAAACAGCTATGACC	0.266372682635587	0.216639315927773	0.397318763409486	0.585983642471298	0.705171494579705	0.834041625803639	1.16038583369859	1.70375532795992	0.769606560191672	1.43207058082925	0.537408260803754	6.5	7.5
HYBRID-AraCFP-minus35_33T-lacO2_core-minus10cons-lacO3-AraCO2	ACTGGACTTATGGATTAATCTGCTGTGAAGCGAATGTAAGTTAGCTCATTCATTAGGCACCCCAGGCTTTTACAATTGTAGCGAGTAACAATATAATGTGTGGGGCAGTGAGCGCAACGCAATTAATGTGGACTTTTCTGCCGTGACACA	1.01373966985342	1.09372788321885	1.70660088124452	1.2973643989512	2.68368479467259	4.21075268817204	4.98419825275835	3.77210445277385	3.44721874142231	4.3781513527661	0.787368563502122	9.5	8.5
HYBRID-AraCO2-minus35cons-lacO1_core-minus10_12A-lacOsym-AraCFP	ACTGGAAATGTGGACTTTTCTGCCGTGAAGCGAATGTAAGTTAGCTCATTCATTAGGCACCCCAGGCTTTGACATTGTGAGCGGATAACAAAATAATGTGTGGAAATTGTGAGCGCTCACAATTCTTATGGATTAATCTGCTGTGACACA	0.288460218932649	0.508521070473394	0.168171484915298	0.330185083516858	0.763644085793162	1.95775978407557	0.491151756975163	0.960017574692443	1.36070193493437	0.725584665833803	1.87531793187873	8.5	8.5
COMBO-O1_rightSym-minus35_33T-minus10_12G-O3_rightSym	ACAGGTTTCCCGACTAATTGTTATCGGATAACAATTGGAAAGCGAATGTAAGTTAGCTCATTCATTAGGCACCCCAGGCTTTTACATTTATGCTTCCGGCTCGGATAATGTGTGGAATTGCGTTGGCAACGCAATTACACACAGGAAACA	0.146113992818811	0.221491530933106	0.218723032464242	0.33758833651051	0.38680926916221	0.852722211432641	0.638789636304006	0.981542632420973	0.619765740297425	0.81016613436249	0.764985987454427	8.5	7.5
MULTIPLE-lacO2-lacO2-minus35_31A_32C-minus10_12G-lacOsym	GACTAAATTGTAGCGAGTAACAACCAAATTGTAGCGAGTAACAACCGGAAAGCGAATGTAAGTTAGCTCATTCATTAGGCACCCCAGGCTTTGCAATTTATGCTTCCGGCTCGGATAATGTGTGGAAATTGTGAGCGCTCACAATTACAC	0.281618287658671	0.239973324487306	0.27191704399326	0.233945569951963	0.745531361715957	0.923875432525952	0.794144940660112	0.68019989359652	0.834703397120954	0.737172417128316	1.13230416348535	19.5	18.5
DISTAL-lacO2-28-minus35cons-lacO1_core-minus10_12G	ATGCAGCTGGCACGACAGGTTTCCCGACTGGAAAGCGAAATTGTAGCGAGTAACAACCTTAGCTCATTCATTAGGCACCCCAGGCTTTGACATTGTGAGCGGATAACAAGATAATGTGTGGACACACAGGAAACAGCTATGACCATGATT	3.01452693940007	2.48212434276783	1.08533989708793	1.32074033406743	7.98039215686275	9.55595254454675	3.1697799281398	3.84007029876977	8.76817235070475	3.50492511345479	2.50167180949039	5.5	6
STERIC-O1-up_69x-lacOscram-ext_min10-minus10_7A-lacOsym	TGCAGCTGGCACGACAGGTTTCCCGACTGGAAAGCGAATGTAAGTTAGAAAATTATTTTAAATTTCCTGCTTAACGGTGTGCATAATAGAATGGTATAAAGTGTGGAAATTGTGAGCGCTCACAATTACACACAGGAAACAGCTATGACC	0.366240455843125	0.421791709987747	0.449510019467924	0.40917053486795	0.969552609776305	1.62385964912281	1.3128125493499	1.18966883765809	1.29670612944956	1.25124069350399	1.03633628300423	8.5	8.5
DISTAL-lacOsym-27-minus35_30C_33T-lacO2_core-minus10cons	AATGCAGCTGGCACGACAGGTTTCCCGACTGGAAAGCGAAATTGTGAGCGCTCACAATTTAGCTCATTCATTAGGCACCCCAGGCTTTTACCATTGTAGCGAGTAACAATATAATGTGTGGACACACAGGAAACAGCTATGACCATGATT	0.522465829847532	0.592879913637396	0.833290341647067	0.795564059497312	1.38312985571587	2.28253364334531	2.43365880711897	2.31311321146368	1.83283174953059	2.37338600929133	0.772243428736592	7	8.5
DISTAL-lacOsym-30-minus35_30C_33T-lacO2_core-minus10_12A	GCAGCTGGCACGACAGGTTTCCCGACTGGAAAGCGAAATTGTGAGCGCTCACAATTAGTTAGCTCATTCATTAGGCACCCCAGGCTTTTACCATTGTAGCGAGTAACAAAATAATGTGTGGACACACAGGAAACAGCTATGACCATGATT	0.206305931161779	0.222229562691121	0.211318535513909	0.170518118248143	0.546156086196855	0.855563566450372	0.617164497604037	0.495783724019571	0.700859826323614	0.556474110811804	1.25946528815361	12	12.5
DISTAL-lacO1-20-minus35_30C_33T-lacO1_core-minus10_7A	ATTCATTAATGCAGCTGGCACGACAGGTTTCCCGACTGGAAAGCGAATTGTGAGCGGATAACAATTTTCATTAGGCACCCCAGGCTTTTACCTTGTGAGCGGATAACAATATAAAGTGTGGACACACAGGAAACAGCTATGACCATGATT	0.412830011456322	0.53579751445162	0.604066672635476	0.766881484297219	1.09288968112498	2.06277160791888	1.76420162873917	2.22971823799535	1.57783064452193	1.99695993336726	0.790116325399378	5	4
COMBO-lacO1-minus35_31A_32C-minus10_7A-lacOscram	ACAGGTTTCCCGACTAATTGTGAGCGGATAACAATTGGAAAGCGAATGTAAGTTAGCTCATTCATTAGGCACCCCAGGCTTTGCAATTTATGCTTCCGGCTCGTATAAAGTGTGGTTAACGGTGTGCATAATAGAAACACACAGGAAACA	0.301583174667101	0.368646187113636	0.573039242172687	0.404141883528571	0.798384638829625	1.41925422876187	1.67358473852203	1.17504796620204	1.10881943379575	1.42431635236203	0.778492384754919	11.5	12.5
DISTAL-lacOsym-27-minus35_31A_32C-lacO2_core-minus10_12G	AATGCAGCTGGCACGACAGGTTTCCCGACTGGAAAGCGAAATTGTGAGCGCTCACAATTTAGCTCATTCATTAGGCACCCCAGGCTTTGCAAATTGTAGCGAGTAACAAGATAATGTGTGGACACACAGGAAACAGCTATGACCATGATT	0.320422690008842	0.663194512559351	0.597030668778074	0.534763035451032	0.848258706467662	2.55323844201699	1.74365268931352	1.55483072360735	1.70074857424233	1.64924170646043	1.0312306362252	9	8.5
DISTAL-lacOscram-23-minus35_31A_32C-lacO1_core-minus10_7A	CATTAATGCAGCTGGCACGACAGGTTTCCCGACTGGAAAGCGTTAACGGTGTGCATAATAGAATCATTCATTAGGCACCCCAGGCTTTGCAATTGTGAGCGGATAACAATATAAAGTGTGGACACACAGGAAACAGCTATGACCATGATT	0.278611756653523	0.374982458965978	0.342103682754731	0.414029835061589	0.737572137288651	1.44364829802223	0.999127913613223	1.20379731837839	1.09061021765544	1.10146261599581	0.990147283999692	5.5	6.5
COMBO-O3_rightSym-minus35_31A_32C-minus10_12A-lacOsym	ACAGGTTTCCCGACTAATTGCGTTGGCAACGCAATTGGAAAGCGAATGTAAGTTAGCTCATTCATTAGGCACCCCAGGCTTTGCAATTTATGCTTCCGGCTCGAATAATGTGTGGAAATTGTGAGCGCTCACAATTACACACAGGAAACA	0.0667464252909849	0.115559372599383	0.214365999945034	0.217986268729576	0.176698586411309	0.444893054554194	0.62606474315054	0.633798010476564	0.310795820482751	0.629931376813552	0.493380440985306	8.5	9
DISTAL-lacO3-26-minus35_31A_32C-lacO3_core-minus10_12A	TAATGCAGCTGGCACGACAGGTTTCCCGACTGGAAAGCGGGCAGTGAGCGCAACGCAATTAGCTCATTCATTAGGCACCCCAGGCTTTGCAACAGTGAGCGCAACGCAAAATAATGTGTGGACACACAGGAAACAGCTATGACCATGATT	0.24587911502468	0.312363664826091	0.340386775850149	0.471351169947979	0.650918635170604	1.20257164650757	0.994113616194296	1.37045987111892	0.926745140839088	1.18228674365661	0.783858184836637	9	10.5
DISTAL-lacOscram-28-minus35_30C_33T-lacO1_core-minus10_7A	ATGCAGCTGGCACGACAGGTTTCCCGACTGGAAAGCGTTAACGGTGTGCATAATAGAATTAGCTCATTCATTAGGCACCCCAGGCTTTTACCTTGTGAGCGGATAACAATATAAAGTGTGGACACACAGGAAACAGCTATGACCATGATT	0.391183494001684	0.15450245787097	0.268341275378765	0.381716859557062	1.03558460421206	0.594820384294068	0.783701760959161	1.10984690715889	0.815202494253062	0.946774334059027	0.86103146750727	3.5	4
HYBRID-AraCFP-minus35_33T-lacO2_core-minus10_12A-lacO3-AraCI1	ACTGGACTTATGGATTAATCTGCTGTGAAGCGAATGTAAGTTAGCTCATTCATTAGGCACCCCAGGCTTTTACAATTGTAGCGAGTAACAAAATAATGTGTGGGGCAGTGAGCGCAACGCAATTCTTATGGATAAAAATGCTATGACACA	0.18741131249973	0.25860256475709	0.292666262999156	0.295594265243664	0.496136142899371	0.99559631003868	0.854743890450801	0.859444304962759	0.745866226469025	0.85709409770678	0.870226767941404	18	20
HYBRID-AraCI2-minus35_31A_32C-lacO2_core-minus10_12A-lacOscram-AraCO2	ACTGGACGTCAGGTAGGATCCGCTAATAAGCGAATGTAAGTTAGCTCATTCATTAGGCACCCCAGGCTTTGCAAATTGTAGCGAGTAACAAAATAATGTGTGGTTAACGGTGTGCATAATAGAAAATGTGGACTTTTCTGCCGTGACACA	0.208261796901462	0.251170580703517	0.372875691867717	0.284046512329626	0.551333872271625	0.966983848646604	1.08899883524486	0.825869057929784	0.759158860459115	0.957433946587323	0.792909905863543	24.5	23
>neg_control_479004:479154	GCGTAATGTGTGCTCTTCCGCCAGGGAATGATTGTATCGGTGAATAAGCTGACGAGCGCGCAGGCGATCGCGAGATAACGTCTCATCTGCCGAGCGATACAACTCACCAGCAATCATCTTTTCTTTTTCTGTGCTCATTACTGACCTCCG	0.144006739004594	0.206527303481568	0.246723300616216	0.293565106334879	0.381230711680539	0.795111299308375	0.720565574154255	0.85354449812252	0.588171005494457	0.787055036138387	0.747306069446253	33.5	34
HYBRID-AraCI1-minus35_33T-lacO2_core-minus10_12A-lacOsym-AraCI1	ACTGGACTTATGGATAAAAATGCTATGAAGCGAATGTAAGTTAGCTCATTCATTAGGCACCCCAGGCTTTTACAATTGTAGCGAGTAACAAAATAATGTGTGGAAATTGTGAGCGCTCACAATTCTTATGGATAAAAATGCTATGACACA	0.50555824513979	0.330839789036764	0.602981140559915	0.465186866432618	1.33837021046951	1.2737030411449	1.76103128754588	1.35253707567507	1.30603662580721	1.55678418161047	0.838932358919608	8	8
DISTAL-lacOscram-23-minus35_33T-lacO3_core-minus10_12G	CATTAATGCAGCTGGCACGACAGGTTTCCCGACTGGAAAGCGTTAACGGTGTGCATAATAGAATCATTCATTAGGCACCCCAGGCTTTTACACAGTGAGCGCAACGCAAGATAATGTGTGGACACACAGGAAACAGCTATGACCATGATT	0.157963194169853	0.172241628959859	0.185665514100081	0.23441711557041	0.418177797434763	0.663114576564869	0.542243790651434	0.681570918829267	0.540646186999816	0.61190735474035	0.883542553969183	6.5	4.5
HYBRID-AraCI1-minus35_33T-lacO3_core-minus10cons-lacOscram-AraCO2	ACTGGACTTATGGATAAAAATGCTATGAAGCGAATGTAAGTTAGCTCATTCATTAGGCACCCCAGGCTTTTACACAGTGAGCGCAACGCAATATAATGTGTGGTTAACGGTGTGCATAATAGAAAATGTGGACTTTTCTGCCGTGACACA	0.589380336224368	0.665925150697028	0.618885047000271	0.79623579948563	1.5602734051367	2.56375115002697	1.80747930217145	2.31506630452149	2.06201227758183	2.06127280334647	1.00035874641831	16.5	16.5
DISTAL-lacO1-24-minus35_30C_33T-lacO2_core-minus10_12A	ATTAATGCAGCTGGCACGACAGGTTTCCCGACTGGAAAGCGAATTGTGAGCGGATAACAATTCTCATTCATTAGGCACCCCAGGCTTTTACCATTGTAGCGAGTAACAAAATAATGTGTGGACACACAGGAAACAGCTATGACCATGATT	0.0905896396455512	0.17576633933491	0.206521092396255	0.294611273304875	0.239819004524887	0.676684390331612	0.603153367135568	0.856586242669433	0.45825169742825	0.729869804902501	0.627854028691412	10	10
HYBRID-AraCscram-minus35_33T-lacO2_core-minus10_12G-lacOsym-AraCscram	ACTGGAGACTTTCGATGTGGCTCTATGAAGCGAATGTAAGTTAGCTCATTCATTAGGCACCCCAGGCTTTTACAATTGTAGCGAGTAACAAGATAATGTGTGGAAATTGTGAGCGCTCACAATTGACTTTCGATGTGGCTCTATGACACA	0.230612550716529	0.430833903013967	0.45301261897218	0.483461185681126	0.610503282275711	1.65867126833477	1.32304203564695	1.40566990486664	1.13458727530524	1.3643559702568	0.831591827968248	6.5	7.5
HYBRID-AraCscram-minus35_31A_32C-lacO3_core-minus10_12G-lacO1-AraCI1	ACTGGAGACTTTCGATGTGGCTCTATGAAGCGAATGTAAGTTAGCTCATTCATTAGGCACCCCAGGCTTTGCAACAGTGAGCGCAACGCAAGATAATGTGTGGAATTGTGAGCGGATAACAATTCTTATGGATAAAAATGCTATGACACA	0.183611975743924	0.286450798203083	0.30639397936417	0.375025033130259	0.486078114606101	1.10280947123052	0.894836252216707	1.09039033174944	0.794443792918312	0.992613291983074	0.800355787429712	16	18.5
DISTAL-lacOscram-20-minus35_33T-lacOscram_core-minus10cons	ATTCATTAATGCAGCTGGCACGACAGGTTTCCCGACTGGAAAGCGTTAACGGTGTGCATAATAGAATTCATTAGGCACCCCAGGCTTTTACAAACGGTGTGCATAATAGTATAATGTGTGGACACACAGGAAACAGCTATGACCATGATT	4.32773702595157	2.80896637261799	6.79264810315449	5.2181224297947	11.4568684616704	10.8142645771054	19.8382089095465	15.1717612017563	11.1355665193879	17.5049850556514	0.636136876666046	10	10
HYBRID-AraCI2-minus35_33T-lacOsym_core-minus10_12A-lacO2-AraCFP	ACTGGACGTCAGGTAGGATCCGCTAATAAGCGAATGTAAGTTAGCTCATTCATTAGGCACCCCAGGCTTTTACAATTGTGAGCGCTCACAAAATAATGTGTGGAAATTGTAGCGAGTAACAACCCTTATGGATTAATCTGCTGTGACACA	0.580061565476181	0.584227943589262	0.484233424538851	0.401100347692162	1.53560371517028	2.24922434704124	1.41422368582964	1.16620465981791	1.89241403110576	1.29021417282377	1.46674410416994	7.5	8
DISTAL-lacO1-22-minus35_33T-lacO2_core-minus10_12G	TCATTAATGCAGCTGGCACGACAGGTTTCCCGACTGGAAAGCGAATTGTGAGCGGATAACAATTCATTCATTAGGCACCCCAGGCTTTTACAATTGTAGCGAGTAACAAGATAATGTGTGGACACACAGGAAACAGCTATGACCATGATT	0.0796985415375331	0.120168578344088	0.112290502927729	0.264148066813487	0.210986874088478	0.462638076673164	0.327949044585987	0.768014059753954	0.336812475380821	0.547981552169971	0.614641996700557	5	5.5
DISTAL-lacO3-25-minus35_33T-lacO2_core-minus10_7A	TTAATGCAGCTGGCACGACAGGTTTCCCGACTGGAAAGCGGGCAGTGAGCGCAACGCAATTGCTCATTCATTAGGCACCCCAGGCTTTTACAATTGTAGCGAGTAACAATATAAAGTGTGGACACACAGGAAACAGCTATGACCATGATT	0.228024201600981	0.179659930451934	0.365595020447477	0.269693159819113	0.603651115618661	0.691674361341951	1.06773533411201	0.784136492306041	0.647662738480306	0.925935913209026	0.699468212908704	10.5	12.5
DISTAL-lacOsym-21-minus35_30C_33T-lacOsym_core-minus10cons	TTCATTAATGCAGCTGGCACGACAGGTTTCCCGACTGGAAAGCGAAATTGTGAGCGCTCACAATTATTCATTAGGCACCCCAGGCTTTTACCATTGTGAGCGCTCACAATATAATGTGTGGACACACAGGAAACAGCTATGACCATGATT	0.200296081341288	0.13373599847971	0.483217328172605	0.357700507143263	0.530246141009595	0.514871407910457	1.41125613448888	1.04001903925015	0.522558774460026	1.22563758686951	0.426356681663729	6.5	5.5
STERIC-55-no_up-lacO2-ext_min10-minus10_12A-lacOscram	GCAGCTGGCACGACAGGTTTCCCGACTGGAAAGCGAATGTAAGTTAAGCTCATTCATTAGGCACCCCAGCAAATTGTAGCGAGTAACAACCTGGAATAATGTGTGGACACACAGGAAACAGCTATTTAACGGTGTGCATAATAGAAGACC	0.161804086007408	0.137893443649841	0.37239197399502	0.267330573642565	0.428345834978287	0.530877192982456	1.08758611724945	0.777267241196773	0.479611513980371	0.93242667922311	0.514369145228641	9	9.5
HYBRID-AraCscram-minus35_33T-lacO2_core-minus10cons-lacOsym-AraCscram	ACTGGAGACTTTCGATGTGGCTCTATGAAGCGAATGTAAGTTAGCTCATTCATTAGGCACCCCAGGCTTTTACAATTGTAGCGAGTAACAATATAATGTGTGGAAATTGTGAGCGCTCACAATTGACTTTCGATGTGGCTCTATGACACA	0.537985931849031	0.428184320976981	0.418426670801159	0.227095623052319	1.42421640188922	1.6484706189265	1.22203234771201	0.660283580783943	1.53634351040786	0.941157964247977	1.63239707761009	6.5	5.5
DISTAL-lacOscram-27-minus35_30C_33T-lacO3_core-minus10_12A	AATGCAGCTGGCACGACAGGTTTCCCGACTGGAAAGCGTTAACGGTGTGCATAATAGAATAGCTCATTCATTAGGCACCCCAGGCTTTTACCCAGTGAGCGCAACGCAAAATAATGTGTGGACACACAGGAAACAGCTATGACCATGATT	0.178915093247523	0.124193363264703	0.339392711785019	0.160236878765534	0.473644003055768	0.478133131872744	0.991210411097543	0.465890881836038	0.475888567464256	0.728550646466791	0.653199018863197	8.5	8.5
HYBRID-AraCO2-minus35_31A_32C-lacOscram_core-minus10_12A-lacO1-AraCscram	ACTGGAAATGTGGACTTTTCTGCCGTGAAGCGAATGTAAGTTAGCTCATTCATTAGGCACCCCAGGCTTTGCAAAACGGTGTGCATAATAGAATAATGTGTGGAATTGTGAGCGGATAACAATTGACTTTCGATGTGGCTCTATGACACA	0.181124801570501	0.218676676265652	0.0763435820215719	0.266156797359597	0.479493789547692	0.841885277456965	0.222964579652478	0.773854470854745	0.660689533502328	0.498409525253611	1.32559572003794	16	17
STERIC-O1-up_326x-lacOscram-ext_min10-minus10_12A-lacO1	TGCAGCTGGCACGACAGGTTTCCCGACTGGAAAGCGAATGTAAGTTGGAAAATTTTTTTTCAAAAGTAGCTTAACGGTGTGCATAATAGAATGGAATAATGTGTGGAATTGTGAGCGGATAACAATTACACACAGGAAACAGCTATGACC	0.423891144001824	0.443906315524801	0.288548055858292	0.302383312057066	1.12217194570136	1.70899886532251	0.842716496663788	0.879183549954858	1.41558540551193	0.860950023309323	1.64421321468893	14.5	14
MULTIPLE-lacO1-lacO1-minus35_31A_32C-minus10cons-lacOsym	GACTAATTGTGAGCGGATAACAATTAATTGTGAGCGGATAACAATTGGAAAGCGAATGTAAGTTAGCTCATTCATTAGGCACCCCAGGCTTTGCAATTTATGCTTCCGGCTCGTATAATGTGTGGAAATTGTGAGCGCTCACAATTACAC	0.66445436693918	0.500148272712744	0.489871317971753	0.517790244605983	1.75901775804662	1.92552527563969	1.4306893861034	1.5054821057677	1.84227151684315	1.46808574593555	1.25488005175689	3.5	4
HYBRID-AraCI1-minus35_31A_32C-lacO3_core-minus10_12G-lacO3-AraCFP	ACTGGACTTATGGATAAAAATGCTATGAAGCGAATGTAAGTTAGCTCATTCATTAGGCACCCCAGGCTTTGCAACAGTGAGCGCAACGCAAGATAATGTGTGGGGCAGTGAGCGCAACGCAATTCTTATGGATTAATCTGCTGTGACACA	0.230231636976534	0.184621482851085	0.29874274272685	0.326377347792611	0.609494884910486	0.710775885974156	0.87249050008551	0.948946531821196	0.660135385442321	0.910718515953353	0.724851173967054	15	16
COMBO-O3_rightSym-minus35_31A_32C-minus10_12A-O1_rightSym	ACAGGTTTCCCGACTAATTGCGTTGGCAACGCAATTGGAAAGCGAATGTAAGTTAGCTCATTCATTAGGCACCCCAGGCTTTGCAATTTATGCTTCCGGCTCGAATAATGTGTGGAATTGTTATCGGATAACAATTACACACAGGAAACA	0.218127317850939	0.240015850328966	0.336996902979645	0.382644395851312	0.577450980392157	0.92403915314132	0.984213352679889	1.11254373141928	0.750745066766739	1.04837854204958	0.716101137761776	13.5	12
HYBRID-AraCO2-minus35_31A_32C-lacO1_core-minus10_12G-lacO2-AraCI1	ACTGGAAATGTGGACTTTTCTGCCGTGAAGCGAATGTAAGTTAGCTCATTCATTAGGCACCCCAGGCTTTGCAATTGTGAGCGGATAACAAGATAATGTGTGGAAATTGTAGCGAGTAACAACCCTTATGGATAAAAATGCTATGACACA	0.196368280517549	0.23259847545824	0.247042543554654	0.226544724746689	0.519848028298179	0.895482935771994	0.72149793632133	0.658681836545107	0.707665482035086	0.690089886433218	1.02546855988965	11	11
HYBRID-AraCI2-minus35_31A_32C-lacOscram_core-minus10_12A-lacO2-AraCI2	ACTGGACGTCAGGTAGGATCCGCTAATAAGCGAATGTAAGTTAGCTCATTCATTAGGCACCCCAGGCTTTGCAAAACGGTGTGCATAATAGAATAATGTGTGGAAATTGTAGCGAGTAACAACCCGTCAGGTAGGATCCGCTAATACACA	0.392048764742546	0.460266063307924	0.342701033736002	0.488282178590608	1.0378752454877	1.77198240356135	1.00087250178838	1.41968700664264	1.40492882452453	1.21027975421551	1.16082981610742	17.5	18.5
DISTAL-lacO1-30-minus35_31A_32C-lacO2_core-minus10_7A	GCAGCTGGCACGACAGGTTTCCCGACTGGAAAGCGAATTGTGAGCGGATAACAATTAGTTAGCTCATTCATTAGGCACCCCAGGCTTTGCAAATTGTAGCGAGTAACAATATAAAGTGTGGACACACAGGAAACAGCTATGACCATGATT	0.486228076943269	0.706848744759687	0.43968364070817	0.849294965476434	1.28719723183391	2.72130325814536	1.28411420494872	2.46933654382833	2.00425024498964	1.87672537438852	1.06795073607542	17	14
HYBRID-AraCI1-minus35cons-lacO2_core-minus10_12G-lacOscram-AraCI1	ACTGGACTTATGGATAAAAATGCTATGAAGCGAATGTAAGTTAGCTCATTCATTAGGCACCCCAGGCTTTGACAATTGTAGCGAGTAACAAGATAATGTGTGGTTAACGGTGTGCATAATAGAACTTATGGATAAAAATGCTATGACACA	1.11043035675478	0.858423969964715	1.39770879171646	1.92019074399472	2.93965517241379	3.30485406340964	4.08206616678761	5.58298043437376	3.12225461791172	4.83252330058068	0.646091994535555	4.5	4
HYBRID-AraCFP-minus35cons-lacO1_core-minus10cons-lacOscram-AraCO2	ACTGGACTTATGGATTAATCTGCTGTGAAGCGAATGTAAGTTAGCTCATTCATTAGGCACCCCAGGCTTTGACATTGTGAGCGGATAACAATATAATGTGTGGTTAACGGTGTGCATAATAGAAAATGTGGACTTTTCTGCCGTGACACA	9.0806566426848	8.17835372753236	4.45523824081737	5.25361155106823	24.0393277310924	31.4859166264285	13.011707013365	15.2749462995509	27.7626221787604	14.1433266564579	1.96294852357694	13	14
HYBRID-AraCFP-minus35_31A_32C-lacO3_core-minus10_12G-lacOsym-AraCFP	ACTGGACTTATGGATTAATCTGCTGTGAAGCGAATGTAAGTTAGCTCATTCATTAGGCACCCCAGGCTTTGCAACAGTGAGCGCAACGCAAGATAATGTGTGGAAATTGTGAGCGCTCACAATTCTTATGGATTAATCTGCTGTGACACA	0.144539931069475	0.187025818985568	0.163930556967178	0.27054519456679	0.382642237222758	0.720032361004989	0.478765952009634	0.786613794803495	0.551337299113873	0.632689873406564	0.871417928890393	8	8
STERIC-55-no_up-lacOscram-ext_min10-minus10_12A-lacOsym	GCAGCTGGCACGACAGGTTTCCCGACTGGAAAGCGAATGTAAGTTAAGCTCATTCATTAGGCACCCCAGCTTAACGGTGTGCATAATAGAATGGAATAATGTGTGGACACACAGGAAACAGCTATAAATTGTGAGCGCTCACAATTGACC	0.107706886135009	0.194534143957452	0.275971063607925	0.357343163979284	0.285133689839572	0.748938727976258	0.805984872129808	1.03898005919096	0.517036208907915	0.922482465660382	0.560483508526942	5	5.5
DISTAL-lacOsym-29-minus35_33T-lacO2_core-minus10cons	TGCAGCTGGCACGACAGGTTTCCCGACTGGAAAGCGAAATTGTGAGCGCTCACAATTGTTAGCTCATTCATTAGGCACCCCAGGCTTTTACAATTGTAGCGAGTAACAATATAATGTGTGGACACACAGGAAACAGCTATGACCATGATT	3.68057720929942	3.6887461816694	2.83916328425224	3.15666306794841	9.74363476733977	14.2013366750209	8.29189345686161	9.17804035947102	11.9724857211803	8.73496690816631	1.37063893281465	4.5	8
HYBRID-AraCFP-minus35cons-lacO2_core-minus10_12G-lacO3-AraCI1	ACTGGACTTATGGATTAATCTGCTGTGAAGCGAATGTAAGTTAGCTCATTCATTAGGCACCCCAGGCTTTGACAATTGTAGCGAGTAACAAGATAATGTGTGGGGCAGTGAGCGCAACGCAATTCTTATGGATAAAAATGCTATGACACA	0.604998074574032	0.391118751724432	0.639675716547937	0.651793931098214	1.60161842514784	1.50577155477768	1.86819930997877	1.8950996279643	1.55369498996276	1.88164946897154	0.825709047079832	8.5	8
DISTAL-lacOsym-26-minus35_33T-lacOsym_core-minus10_12G	TAATGCAGCTGGCACGACAGGTTTCCCGACTGGAAAGCGAAATTGTGAGCGCTCACAATTAGCTCATTCATTAGGCACCCCAGGCTTTTACAATTGTGAGCGCTCACAAGATAATGTGTGGACACACAGGAAACAGCTATGACCATGATT	0.471033449538792	0.544720204032265	0.472707685014101	0.684603934631284	1.2469723183391	2.09712314975473	1.38056228823378	1.9904951548669	1.67204773404691	1.68552872155034	0.99200192359165	13.5	13
DISTAL-lacO1-23-minus35_30C_33T-lacO1_core-minus10_7A	CATTAATGCAGCTGGCACGACAGGTTTCCCGACTGGAAAGCGAATTGTGAGCGGATAACAATTTCATTCATTAGGCACCCCAGGCTTTTACCTTGTGAGCGGATAACAATATAAAGTGTGGACACACAGGAAACAGCTATGACCATGATT	0.218152221072522	0.321242734187165	0.396074174930728	0.363844727953043	0.577516906979712	1.23675525447282	1.15675096172038	1.05788344395721	0.907136080726264	1.10731720283879	0.819219712653854	7.5	9
DISTAL-lacOsym-27-minus35cons-lacO3_core-minus10_12A	AATGCAGCTGGCACGACAGGTTTCCCGACTGGAAAGCGAAATTGTGAGCGCTCACAATTTAGCTCATTCATTAGGCACCCCAGGCTTTGACACAGTGAGCGCAACGCAAAATAATGTGTGGACACACAGGAAACAGCTATGACCATGATT	0.382059781106907	0.546588883977487	0.574687747613999	0.441537824292338	1.01143129316504	2.10431739726675	1.67839926664665	1.28377716733066	1.5578743452159	1.48108821698865	1.05184439883221	4	4
HYBRID-AraCO2-minus35cons-lacO3_core-minus10_12G-lacO3-AraCI1	ACTGGAAATGTGGACTTTTCTGCCGTGAAGCGAATGTAAGTTAGCTCATTCATTAGGCACCCCAGGCTTTGACACAGTGAGCGCAACGCAAGATAATGTGTGGGGCAGTGAGCGCAACGCAATTCTTATGGATAAAAATGCTATGACACA	0.532990995818687	0.496190585854845	0.509413923108766	0.934123618094967	1.41099324975892	1.91028854186749	1.48776437033006	2.71597699312989	1.6606408958132	2.10187068172998	0.790077577202032	10	8.5
MULTIPLE-lacOsym-lacO1-minus35_30C_33T-minus10cons-lacO3	GACTAAATTGTGAGCGCTCACAATTAATTGTGAGCGGATAACAATTGGAAAGCGAATGTAAGTTAGCTCATTCATTAGGCACCCCAGGCTTTTACCTTTATGCTTCCGGCTCGTATAATGTGTGGGGCAGTGAGCGCAACGCAATTACAC	0.294496836457789	0.537029232875647	1.03704717050953	0.691816365463894	0.779624893435635	2.06751361161524	3.0287390286077	2.01146539459369	1.42356925252544	2.52010221160069	0.564885521695261	4.5	3
DISTAL-lacO3-28-minus35_30C_33T-lacO1_core-minus10_12A	ATGCAGCTGGCACGACAGGTTTCCCGACTGGAAAGCGGGCAGTGAGCGCAACGCAATTTTAGCTCATTCATTAGGCACCCCAGGCTTTTACCTTGTGAGCGGATAACAAAATAATGTGTGGACACACAGGAAACAGCTATGACCATGATT	0.190269320319001	0.267533203366048	0.332819789605383	0.443885181146631	0.503702180172768	1.0299784549092	0.972013920808983	1.29060213898047	0.766840317540986	1.13130802989473	0.677835122952625	11	10.5
HYBRID-AraCI2-minus35_31A_32C-lacOscram_core-minus10_12A-lacOsym-AraCFP	ACTGGACGTCAGGTAGGATCCGCTAATAAGCGAATGTAAGTTAGCTCATTCATTAGGCACCCCAGGCTTTGCAAAACGGTGTGCATAATAGAATAATGTGTGGAAATTGTGAGCGCTCACAATTCTTATGGATTAATCTGCTGTGACACA	0.350084215399154	0.349113753805243	0.403291007917391	0.399396109033743	0.926782006920415	1.34405614035088	1.17782802007531	1.16124956297911	1.13541907363565	1.16953879152721	0.970826347840067	18.5	20
HYBRID-AraCI1-minus35cons-lacOscram_core-minus10cons-lacO1-AraCI2	ACTGGACTTATGGATAAAAATGCTATGAAGCGAATGTAAGTTAGCTCATTCATTAGGCACCCCAGGCTTTGACAAACGGTGTGCATAATAGTATAATGTGTGGAATTGTGAGCGGATAACAATTCGTCAGGTAGGATCCGCTAATACACA	8.63958663182357	7.19500971174726	5.48532584118588	6.19207683431749	22.8716779717558	27.7001317695231	16.0201203303678	18.0035467425567	25.2859048706395	17.0118335364622	1.48637151994481	23.5	22.5
DISTAL-lacO2-20-minus35_33T-lacO1_core-minus10_7A	ATTCATTAATGCAGCTGGCACGACAGGTTTCCCGACTGGAAAGCGAAATTGTAGCGAGTAACAACCTTCATTAGGCACCCCAGGCTTTTACATTGTGAGCGGATAACAATATAAAGTGTGGACACACAGGAAACAGCTATGACCATGATT	0.167584870884442	0.302364597339825	0.329013883104343	0.316134654431035	0.443649373881932	1.16407614781635	0.960898613919645	0.919165763003403	0.803862760849141	0.940032188461524	0.855143867110294	10.5	8.5
HYBRID-AraCI1-minus35_31A_32C-lacOscram_core-minus10cons-lacO1-AraCscram	ACTGGACTTATGGATAAAAATGCTATGAAGCGAATGTAAGTTAGCTCATTCATTAGGCACCCCAGGCTTTGCAAAACGGTGTGCATAATAGTATAATGTGTGGAATTGTGAGCGGATAACAATTGACTTTCGATGTGGCTCTATGACACA	2.76383156546231	2.39668293846449	2.63583652992661	1.50180957341539	7.3167233835683	9.22701092353525	7.69806928579366	4.36653154940756	8.27186715355178	6.03230041760061	1.37126246720351	10	8.5
HYBRID-AraCI1-minus35_31A_32C-lacOsym_core-minus10cons-lacO3-AraCI2	ACTGGACTTATGGATAAAAATGCTATGAAGCGAATGTAAGTTAGCTCATTCATTAGGCACCCCAGGCTTTGCAAATTGTGAGCGCTCACAATATAATGTGTGGGGCAGTGAGCGCAACGCAATTCGTCAGGTAGGATCCGCTAATACACA	2.9235608970559	3.21193698624612	0.939527393447734	0.746768093736207	7.73957669710484	12.3656647202519	2.74392849804808	2.17123828420834	10.0526207086783	2.45758339112821	4.09044948178278	16.5	17.5
HYBRID-AraCI2-minus35cons-lacO3_core-minus10cons-lacOsym-AraCI2	ACTGGACGTCAGGTAGGATCCGCTAATAAGCGAATGTAAGTTAGCTCATTCATTAGGCACCCCAGGCTTTGACACAGTGAGCGCAACGCAATATAATGTGTGGAAATTGTGAGCGCTCACAATTCGTCAGGTAGGATCCGCTAATACACA	1.49618786932272	1.15181582342808	0.489188267585432	0.379324900123806	3.9608755129959	4.43438596491228	1.4286945092816	1.10289225291038	4.19763073895409	1.26579338109599	3.31620531568869	6.5	7
COMBO-O3_rightSym-minus35_31A_32C-minus10_12G-lacO2	ACAGGTTTCCCGACTAATTGCGTTGGCAACGCAATTGGAAAGCGAATGTAAGTTAGCTCATTCATTAGGCACCCCAGGCTTTGCAATTTATGCTTCCGGCTCGGATAATGTGTGGAAATTGTAGCGAGTAACAACCACACACAGGAAACA	0.524408232751087	0.539059439618156	1.02219482748238	0.746335514221538	1.38827200146829	2.07532972257824	2.98536214829619	2.16998055344682	1.73180086202327	2.57767135087151	0.671847038001081	16	15
HYBRID-AraCI1-minus35cons-lacO3_core-minus10cons-lacOsym-AraCO2	ACTGGACTTATGGATAAAAATGCTATGAAGCGAATGTAAGTTAGCTCATTCATTAGGCACCCCAGGCTTTGACACAGTGAGCGCAACGCAATATAATGTGTGGAAATTGTGAGCGCTCACAATTAATGTGGACTTTTCTGCCGTGACACA	4.39999164586994	4.75021395412193	1.60987990008132	2.14242541512608	11.6481489556534	18.2878908763351	4.70172063856237	6.229130732018	14.9680199159943	5.46542568529019	2.73867412675277	29	27
HYBRID-AraCO2-minus35_31A_32C-lacO2_core-minus10_12G-lacO1-AraCI1	ACTGGAAATGTGGACTTTTCTGCCGTGAAGCGAATGTAAGTTAGCTCATTCATTAGGCACCCCAGGCTTTGCAAATTGTAGCGAGTAACAAGATAATGTGTGGAATTGTGAGCGGATAACAATTCTTATGGATAAAAATGCTATGACACA	0.346702540451603	0.272462346738559	0.360216795003168	0.301615877709017	0.917829659580018	1.04895520774201	1.05202800490747	0.876952224258061	0.983392433661012	0.964490114582766	1.01959825071553	12.5	11.5
COMBO-O1_rightSym-minus35cons-minus10_12A-O2_rightSym	ACAGGTTTCCCGACTAATTGTTATCGGATAACAATTGGAAAGCGAATGTAAGTTAGCTCATTCATTAGGCACCCCAGGCTTTGACATTTATGCTTCCGGCTCGAATAATGTGTGGAAATGTGAGCCGCTCACATTTACACACAGGAAACA	0.266755937221458	0.374016149200929	0.314917275838984	0.438826627125631	0.706186088893389	1.43992809347848	0.919728891066471	1.27589432507512	1.07305709118593	1.09781160807079	0.977451033763104	10.5	9.5
MULTIPLE-lacOsym-lacO1-minus35cons-minus10cons-lacOscram	GACTAAATTGTGAGCGCTCACAATTAATTGTGAGCGGATAACAATTGGAAAGCGAATGTAAGTTAGCTCATTCATTAGGCACCCCAGGCTTTGACATTTATGCTTCCGGCTCGTATAATGTGTGGTTAACGGTGTGCATAATAGAAACAC	25.8841261063485	20.0871414861727	28.5058452648325	16.8007024618522	68.5233474833232	77.3336643495531	83.2524966580168	48.8482685491551	72.9285059164382	66.050382603586	1.10413449614868	4	4
HYBRID-AraCI2-minus35cons-lacOsym_core-minus10_12A-lacO3-AraCO2	ACTGGACGTCAGGTAGGATCCGCTAATAAGCGAATGTAAGTTAGCTCATTCATTAGGCACCCCAGGCTTTGACAATTGTGAGCGCTCACAAAATAATGTGTGGGGCAGTGAGCGCAACGCAATTAATGTGGACTTTTCTGCCGTGACACA	0.317115533865001	0.347168869478992	0.279768295839406	0.378279269351247	0.839503633621281	1.33656851291576	0.817074845457177	1.09985206736473	1.08803607326852	0.958463456410954	1.13518785300669	16.5	16.5
STERIC-55-no_up-lacOscram-ext_min10-minus10_12A-lacO1	GCAGCTGGCACGACAGGTTTCCCGACTGGAAAGCGAATGTAAGTTAAGCTCATTCATTAGGCACCCCAGCTTAACGGTGTGCATAATAGAATGGAATAATGTGTGGACACACAGGAAACAGCTATAATTGTGAGCGGATAACAATTGACC	0.367372324801581	0.376549183973489	0.611258786098526	0.551457341990577	0.972549019607843	1.44968004653869	1.78520649270598	1.60336964458028	1.21111453307326	1.69428806864313	0.714822086921255	16.5	14
DISTAL-lacOsym-26-minus35_31A_32C-lacO2_core-minus10_12A	TAATGCAGCTGGCACGACAGGTTTCCCGACTGGAAAGCGAAATTGTGAGCGCTCACAATTAGCTCATTCATTAGGCACCCCAGGCTTTGCAAATTGTAGCGAGTAACAAAATAATGTGTGGACACACAGGAAACAGCTATGACCATGATT	0.0984033012861378	0.133337737614673	0.0713227279774703	0.711167872190156	0.260504201680672	0.513338139870223	0.208300968360002	2.06773016087603	0.386921170775448	1.13801556461802	0.339996378613082	3.5	4.5
HYBRID-AraCI1-minus35_31A_32C-lacO1_core-minus10_12G-lacOscram-AraCI1	ACTGGACTTATGGATAAAAATGCTATGAAGCGAATGTAAGTTAGCTCATTCATTAGGCACCCCAGGCTTTGCAATTGTGAGCGGATAACAAGATAATGTGTGGTTAACGGTGTGCATAATAGAACTTATGGATAAAAATGCTATGACACA	0.249976128267205	0.271685481473589	0.398819721020015	0.331759893136176	0.661764705882353	1.04596434726107	1.16476944229863	0.964596354857908	0.85386452657171	1.06468289857827	0.801989519801552	15.5	14.5
DISTAL-lacO1-25-minus35_30C_33T-lacO2_core-minus10_7A	TTAATGCAGCTGGCACGACAGGTTTCCCGACTGGAAAGCGAATTGTGAGCGGATAACAATTGCTCATTCATTAGGCACCCCAGGCTTTTACCATTGTAGCGAGTAACAATATAAAGTGTGGACACACAGGAAACAGCTATGACCATGATT	0.709696536548509	0.62900509842439	1.57411502454956	0.834950785904699	1.87878787878788	2.42161231299107	4.59726784465223	2.42763064864756	2.15020009588947	3.51244924664989	0.612165456323758	4	5.5
STERIC-O1-up_69x-lacO2-ext_min10-minus10_7A-lacO1	TGCAGCTGGCACGACAGGTTTCCCGACTGGAAAGCGAATGTAAGTTAGAAAATTATTTTAAATTTCCTGCAAATTGTAGCGAGTAACAACCTGGTATAAAGTGTGGAATTGTGAGCGGATAACAATTACACACAGGAAACAGCTATGACC	0.301474305001297	0.36397213633065	0.417941257029928	0.421032971771022	0.798096426899672	1.4012595591543	1.22061467677499	1.2241590326249	1.09967799302698	1.22238685469995	0.899615362189835	10.5	10
STERIC-O1-up_136x-lacO3-ext_min10-minus10_7A-lacOscram	TGCAGCTGGCACGACAGGTTTCCCGACTGGAAAGCGAATGTAAGTTGAAAATATATTTTTCAAAAGTAGCGGCAGTGAGCGCAACGCAATTTGGTATAAAGTGTGGTTAACGGTGTGCATAATAGAAACACACAGGAAACAGCTATGACC	0.198945804774148	0.147479618876835	0.503310128584558	0.304055328706172	0.52667153818049	0.567783094098883	1.46993798670569	0.884044960867861	0.547227316139687	1.17699147378678	0.464937366435691	16	17
DISTAL-lacOsym-30-minus35cons-lacO3_core-minus10_7A	GCAGCTGGCACGACAGGTTTCCCGACTGGAAAGCGAAATTGTGAGCGCTCACAATTAGTTAGCTCATTCATTAGGCACCCCAGGCTTTGACACAGTGAGCGCAACGCAATATAAAGTGTGGACACACAGGAAACAGCTATGACCATGATT	0.353396203749347	0.540758602548394	0.401106134260155	0.640430037656145	0.935549872122762	2.08187134502924	1.17144700645662	1.86205895482087	1.508710608576	1.51675298063874	0.994697638860512	5	6
HYBRID-AraCO2-minus35_33T-lacOsym_core-minus10_12G-lacO1-AraCFP	ACTGGAAATGTGGACTTTTCTGCCGTGAAGCGAATGTAAGTTAGCTCATTCATTAGGCACCCCAGGCTTTTACAATTGTGAGCGCTCACAAGATAATGTGTGGAATTGTGAGCGGATAACAATTCTTATGGATTAATCTGCTGTGACACA	0.207429686233847	0.19934745093945	0.279063749873269	0.254980238030372	0.549131016042781	0.767469521260779	0.815017189908069	0.741358474165965	0.65830026865178	0.778187832037017	0.845940069415614	12.5	13.5
DISTAL-lacOsym-22-minus35cons-lacOsym_core-minus10_7A	TCATTAATGCAGCTGGCACGACAGGTTTCCCGACTGGAAAGCGAAATTGTGAGCGCTCACAATTCATTCATTAGGCACCCCAGGCTTTGACAATTGTGAGCGCTCACAATATAAAGTGTGGACACACAGGAAACAGCTATGACCATGATT	0.265688913472572	0.263516882460131	0.212135710820647	0.274356687753138	0.703361344537815	1.01451598539496	0.61955109178713	0.797695762546378	0.858938664966387	0.708623427166754	1.21212287378168	4.5	5.5
HYBRID-AraCFP-minus35_33T-lacO2_core-minus10_12A-lacOsym-AraCI2	ACTGGACTTATGGATTAATCTGCTGTGAAGCGAATGTAAGTTAGCTCATTCATTAGGCACCCCAGGCTTTTACAATTGTAGCGAGTAACAAAATAATGTGTGGAAATTGTGAGCGCTCACAATTCGTCAGGTAGGATCCGCTAATACACA	0.296605695366018	0.309687161649658	0.531299198850482	0.456813310101786	0.785207700101317	1.19226735316552	1.55168122066794	1.32819084793318	0.98873752663342	1.43993603430056	0.686653783974294	17.5	17.5
HYBRID-AraCI2-minus35cons-lacO1_core-minus10_12G-lacOsym-AraCO2	ACTGGACGTCAGGTAGGATCCGCTAATAAGCGAATGTAAGTTAGCTCATTCATTAGGCACCCCAGGCTTTGACATTGTGAGCGGATAACAAGATAATGTGTGGAAATTGTGAGCGCTCACAATTAATGTGGACTTTTCTGCCGTGACACA	0.695107991384379	0.589414558814138	0.312513327168458	0.26351688863711	1.84016745384285	2.2691923430444	0.912708059836956	0.766178900710337	2.05467989844363	0.839443480273646	2.44766913643052	14	13.5
DISTAL-lacOscram-22-minus35cons-lacOscram_core-minus10_12A	TCATTAATGCAGCTGGCACGACAGGTTTCCCGACTGGAAAGCGTTAACGGTGTGCATAATAGAACATTCATTAGGCACCCCAGGCTTTGACAAACGGTGTGCATAATAGAATAATGTGTGGACACACAGGAAACAGCTATGACCATGATT	2.39672698201031	2.07730438783834	3.57021198332937	2.95224309968015	6.34488315874295	7.99743260590501	10.4269513304778	8.58368655019125	7.17115788232398	9.50531894033454	0.75443632426621	6.5	6.5
DISTAL-lacO2-20-minus35_33T-lacO2_core-minus10_7A	ATTCATTAATGCAGCTGGCACGACAGGTTTCCCGACTGGAAAGCGAAATTGTAGCGAGTAACAACCTTCATTAGGCACCCCAGGCTTTTACAATTGTAGCGAGTAACAATATAAAGTGTGGACACACAGGAAACAGCTATGACCATGATT	0.202109774497876	0.257326507419581	0.364742897054676	0.250106973560943	0.535047551954914	0.990683605565638	1.06524667260233	0.727189392125837	0.762865578760276	0.896218032364085	0.851205344248602	5.5	6
MULTIPLE-lacO3-lacO3-minus35cons-minus10_12G-lacO2	GACTGGCAGTGAGCGCAACGCAATTGGCAGTGAGCGCAACGCAATTGGAAAGCGAATGTAAGTTAGCTCATTCATTAGGCACCCCAGGCTTTGACATTTATGCTTCCGGCTCGGATAATGTGTGGAAATTGTAGCGAGTAACAACCACAC	2.69151251851158	2.85778387307032	3.46343167058596	4.71556747434185	7.12527233115469	11.0022075055188	10.1150950235617	13.7105759042719	9.06373991833673	11.9128354639168	0.760838168695456	9.5	10.5
MULTIPLE-lacO1-lacOsym-minus35_30C_33T-minus10_7A-lacOsym	GACTAATTGTGAGCGGATAACAATTAAATTGTGAGCGCTCACAATTGGAAAGCGAATGTAAGTTAGCTCATTCATTAGGCACCCCAGGCTTTTACCTTTATGCTTCCGGCTCGTATAAAGTGTGGAAATTGTGAGCGCTCACAATTACAC	0.320382841396728	0.336222965315064	0.402474920887918	0.488099688677095	0.848153214774282	1.29442777929279	1.17544460425085	1.41915641476274	1.07129049703354	1.2973005095068	0.82578438009002	5	5.5
HYBRID-AraCscram-minus35cons-lacO1_core-minus10_12G-lacO2-AraCI1	ACTGGAGACTTTCGATGTGGCTCTATGAAGCGAATGTAAGTTAGCTCATTCATTAGGCACCCCAGGCTTTGACATTGTGAGCGGATAACAAGATAATGTGTGGAAATTGTAGCGAGTAACAACCCTTATGGATAAAAATGCTATGACACA	2.1840991194694	1.86958343316348	1.09209176424791	1.13563101027155	5.78199095022625	7.19772585826983	3.18949903462302	3.30186244821917	6.48985840424804	3.2456807414211	1.99953689881603	16	15.5
HYBRID-AraCI2-minus35_33T-lacO1_core-minus10cons-lacO1-AraCFP	ACTGGACGTCAGGTAGGATCCGCTAATAAGCGAATGTAAGTTAGCTCATTCATTAGGCACCCCAGGCTTTTACATTGTGAGCGGATAACAATATAATGTGTGGAATTGTGAGCGGATAACAATTCTTATGGATTAATCTGCTGTGACACA	2.3040794432512	1.66013605326614	0.765508328437864	0.518255849365756	6.09961625400831	6.39137253084274	2.23569864225641	1.50683585787388	6.24549439242552	1.87126725006515	3.33757478639574	23.5	22.5
MULTIPLE-lacOscram-lacO2-minus35_30C_33T-minus10_12G-lacO3	GACTTTAACGGTGTGCATAATAGAAAAATTGTAGCGAGTAACAACCGGAAAGCGAATGTAAGTTAGCTCATTCATTAGGCACCCCAGGCTTTTACCTTTATGCTTCCGGCTCGGATAATGTGTGGGGCAGTGAGCGCAACGCAATTACAC	0.157240037628718	0.161131448462055	0.270960932618995	0.216272385004744	0.416263376729603	0.620341394025605	0.791352577962173	0.628814870477345	0.518302385377604	0.710083724219759	0.729917286791941	11.5	11.5
>neg_control_11018:11168	ATTTCAAACGTAGACATCTCTTTGTCGGCTTTCAGCTTCAATCGCTTTGAAACATCGAGCAAAATGGCCCGATACAATTTACCGTGTCCGCGCAGTTTGTTGGCGATACTATCGCCACCAAAATGCTGTAATTCTCCGGCAATCAGCTGC	0.312778295109705	0.335233795836589	0.367156999675325	0.397525462392007	0.828021611121229	1.29061956693536	1.07229715886192	1.15581063268893	1.05932058902829	1.11405389577543	0.950870144653965	32	34
DISTAL-lacO2-26-minus35_33T-lacO3_core-minus10_12A	TAATGCAGCTGGCACGACAGGTTTCCCGACTGGAAAGCGAAATTGTAGCGAGTAACAACCAGCTCATTCATTAGGCACCCCAGGCTTTTACACAGTGAGCGCAACGCAAAATAATGTGTGGACACACAGGAAACAGCTATGACCATGATT	0.321851845691341	0.270379301274197	0.486106073280213	0.349817710104347	0.852042126894426	1.04093567251462	1.41969283370557	1.01709970075524	0.946488899704523	1.2183962672304	0.776831746091961	9	9
HYBRID-AraCscram-minus35_33T-lacOscram_core-minus10_12G-lacO2-AraCscram	ACTGGAGACTTTCGATGTGGCTCTATGAAGCGAATGTAAGTTAGCTCATTCATTAGGCACCCCAGGCTTTTACAAACGGTGTGCATAATAGGATAATGTGTGGAAATTGTAGCGAGTAACAACCGACTTTCGATGTGGCTCTATGACACA	0.625608330012186	0.652683057494457	0.881450541625012	1.04062052367918	1.65618019359643	2.51277029783762	2.57431265724913	3.02561817958883	2.08447524571702	2.79996541841898	0.744464639457595	11.5	11.5
HYBRID-AraCFP-minus35cons-lacO3_core-minus10cons-lacO2-AraCO2	ACTGGACTTATGGATTAATCTGCTGTGAAGCGAATGTAAGTTAGCTCATTCATTAGGCACCCCAGGCTTTGACACAGTGAGCGCAACGCAATATAATGTGTGGAAATTGTAGCGAGTAACAACCAATGTGGACTTTTCTGCCGTGACACA	11.7140978775379	11.3014127562566	15.864948048106	11.1680992999495	31.0108672789736	43.5094093089217	46.3342350343847	32.4713990397888	37.2601382939476	39.4028170370868	0.945621178782156	17	16
MULTIPLE-lacO1-lacO3-minus35_31A_32C-minus10_12A-lacOsym	GACTAATTGTGAGCGGATAACAATTGGCAGTGAGCGCAACGCAATTGGAAAGCGAATGTAAGTTAGCTCATTCATTAGGCACCCCAGGCTTTGCAATTTATGCTTCCGGCTCGAATAATGTGTGGAAATTGTGAGCGCTCACAATTACAC	0.371899800635403	0.476307722593498	0.423449596846654	0.405135071799826	0.984534658933996	1.83374133006936	1.23670201037001	1.17793567446926	1.40913799450168	1.20731884241963	1.16716309312093	10	7.5
HYBRID-AraCO2-minus35cons-lacOscram_core-minus10_12G-lacO3-AraCscram	ACTGGAAATGTGGACTTTTCTGCCGTGAAGCGAATGTAAGTTAGCTCATTCATTAGGCACCCCAGGCTTTGACAAACGGTGTGCATAATAGGATAATGTGTGGGGCAGTGAGCGCAACGCAATTGACTTTCGATGTGGCTCTATGACACA	3.27242076413575	2.54524598791103	3.18871651095197	3.72117333666908	8.66311747250829	9.79896512660359	9.31277807078042	10.8193615642145	9.23104129955594	10.0660698174974	0.917045228864795	10	12
STERIC-55-up_69x-lacOscram-ext_min10-minus10_7A-lacO3	GCAGCTGGCACGACAGGTTTCCCGACTGGAAAGCGAATGTAAGTTAAGAAAATTATTTTAAATTTCCTGCTTAACGGTGTGCATAATAGAATGGTATAAAGTGTGGACACACAGGAAACAGCTATGGCAGTGAGCGCAACGCAATTGACC	1.15022006087668	1.19471287786451	2.21449640919214	1.54052765683591	3.0449909179824	4.59953571564486	6.46752808740269	4.47910489810703	3.82226331681363	5.47331649275486	0.698345020221877	10	11
STERIC-55-up_326x-lacO2-ext_UV5-minus10_12G-lacOsym	GCAGCTGGCACGACAGGTTTCCCGACTGGAAAGCGAATGTAAGTTAGGAAAATTTTTTTTCAAAAGTAGCAAATTGTAGCGAGTAACAACCTCGGATAATGTGTGGACACACAGGAAACAGCTATAAATTGTGAGCGCTCACAATTGACC	0.114022872918858	0.198322225873494	0.282943131338054	0.243478655749832	0.301854074963319	0.763522498176983	0.82634708345908	0.707917468871351	0.532688286570151	0.767132276165216	0.694389094450547	10.5	10
HYBRID-AraCI1-minus35_33T-lacOsym_core-minus10_12G-lacOsym-AraCscram	ACTGGACTTATGGATAAAAATGCTATGAAGCGAATGTAAGTTAGCTCATTCATTAGGCACCCCAGGCTTTTACAATTGTGAGCGCTCACAAGATAATGTGTGGAAATTGTGAGCGCTCACAATTGACTTTCGATGTGGCTCTATGACACA	0.103449624429017	0.175496855180613	0.0837488834484854	0.236736474974351	0.27386339151045	0.675646900893394	0.244592067859477	0.688314487515337	0.474755146201922	0.466453277687407	1.01779785653061	8.5	9.5
HYBRID-AraCscram-minus35_31A_32C-lacOsym_core-minus10_12A-lacO1-AraCI1	ACTGGAGACTTTCGATGTGGCTCTATGAAGCGAATGTAAGTTAGCTCATTCATTAGGCACCCCAGGCTTTGCAAATTGTGAGCGCTCACAAAATAATGTGTGGAATTGTGAGCGGATAACAATTCTTATGGATAAAAATGCTATGACACA	0.0577722607550874	0.247991206264232	0.292423184707628	0.233316904440935	0.152941176470588	0.954743546765002	0.854033970276009	0.678372040161222	0.553842361617795	0.766203005218615	0.722840236654738	6.5	7
MULTIPLE-lacO2-lacOscram-minus35_30C_33T-minus10_12G-lacO1	GACTAAATTGTAGCGAGTAACAACCTTAACGGTGTGCATAATAGAAGGAAAGCGAATGTAAGTTAGCTCATTCATTAGGCACCCCAGGCTTTTACCTTTATGCTTCCGGCTCGGATAATGTGTGGAATTGTGAGCGGATAACAATTACAC	0.419059798750682	0.505196141258945	0.656437732902999	0.519656999628118	1.10938186933966	1.94495910957277	1.91715346999812	1.51090972112151	1.52717048945622	1.71403159555981	0.890981527652315	11.5	12
STERIC-O1-no_up-lacOsym-ext_min10-minus10_12G-lacOscram	TGCAGCTGGCACGACAGGTTTCCCGACTGGAAAGCGAATGTAAGTTAGCTCATTCATTAGGCACCCCAGCAAATTGTGAGCGCTCACAATTTGGGATAATGTGTGGTTAACGGTGTGCATAATAGAAACACACAGGAAACAGCTATGACC	0.327361477545963	0.382612218784241	0.277671866784691	0.241231111245193	0.866627839254514	1.47302217808673	0.810952137947545	0.701382702971648	1.16982500867062	0.756167420459596	1.5470449757801	4	3
DISTAL-lacOsym-22-minus35_33T-lacO3_core-minus10_12G	TCATTAATGCAGCTGGCACGACAGGTTTCCCGACTGGAAAGCGAAATTGTGAGCGCTCACAATTCATTCATTAGGCACCCCAGGCTTTTACACAGTGAGCGCAACGCAAGATAATGTGTGGACACACAGGAAACAGCTATGACCATGATT	0.22726476725608	0.307454723856946	0.200186219978953	0.365988285343988	0.601640656262505	1.18367267108686	0.584652110994919	1.06411586592415	0.892656663674682	0.824383988459536	1.08281659538624	9	8
HYBRID-AraCI1-minus35_33T-lacO2_core-minus10cons-lacO3-AraCI1	ACTGGACTTATGGATAAAAATGCTATGAAGCGAATGTAAGTTAGCTCATTCATTAGGCACCCCAGGCTTTTACAATTGTAGCGAGTAACAATATAATGTGTGGGGCAGTGAGCGCAACGCAATTCTTATGGATAAAAATGCTATGACACA	0.719212363811919	0.469459951184993	0.892182488154537	0.834007871409042	1.90397923875433	1.80737803412641	2.60565574966694	2.42488911205959	1.85567863644037	2.51527243086326	0.737764471820448	6	5.5
DISTAL-lacO2-30-minus35_33T-lacOscram_core-minus10cons	GCAGCTGGCACGACAGGTTTCCCGACTGGAAAGCGAAATTGTAGCGAGTAACAACCAGTTAGCTCATTCATTAGGCACCCCAGGCTTTTACAAACGGTGTGCATAATAGTATAATGTGTGGACACACAGGAAACAGCTATGACCATGATT	1.54223227059956	1.88003968124328	2.79602228260987	2.86369478132939	4.08276939094222	7.23798146058715	8.16589838245889	8.32623112270569	5.66037542576469	8.24606475258229	0.686433540798005	7	8
DISTAL-lacOsym-25-minus35cons-lacO1_core-minus10cons	TTAATGCAGCTGGCACGACAGGTTTCCCGACTGGAAAGCGAAATTGTGAGCGCTCACAATTGCTCATTCATTAGGCACCCCAGGCTTTGACATTGTGAGCGGATAACAATATAATGTGTGGACACACAGGAAACAGCTATGACCATGATT	32.8493990295215	36.2323243170099	10.6151163261487	7.20833056209992	86.9625953400899	139.491147073594	31.0018849908447	20.958318135093	113.226871206842	25.9801015629688	4.35821511060725	10.5	11
HYBRID-AraCO2-minus35_31A_32C-lacO1_core-minus10cons-lacOsym-AraCscram	ACTGGAAATGTGGACTTTTCTGCCGTGAAGCGAATGTAAGTTAGCTCATTCATTAGGCACCCCAGGCTTTGCAATTGTGAGCGGATAACAATATAATGTGTGGAAATTGTGAGCGCTCACAATTGACTTTCGATGTGGCTCTATGACACA	1.19377710126012	0.857520963873813	0.274722023405714	0.378068166246289	3.16029997656433	3.30137757224302	0.802336998709664	1.09923828224557	3.23083877440368	0.950787640477618	3.39806560041178	14	14.5
MULTIPLE-lacO2-lacO2-minus35_33T-minus10_12G-lacO1	GACTAAATTGTAGCGAGTAACAACCAAATTGTAGCGAGTAACAACCGGAAAGCGAATGTAAGTTAGCTCATTCATTAGGCACCCCAGGCTTTTACATTTATGCTTCCGGCTCGGATAATGTGTGGAATTGTGAGCGGATAACAATTACAC	0.327046266039223	0.281087392413769	0.530860550700002	0.312675268481873	0.865793376173999	1.08216084766371	1.55040013065491	0.909107551792086	0.973977111918856	1.2297538412235	0.792009814703921	7.5	8.5
>neg_control_536741:536891	CCGCGTTGCTGGAATAGTTTTCTCTGATGTTCCATAAATCCCTCTTAATTTCACGTATCGAATAACGTTGTTTTAATCTAGCTATGAGGAACAAATAAAATAAAAATATTATTTTTAATACTGAAGCAACATCTTTGGCTGCTTTCTTTT	0.258308665876112	0.430933354448624	0.425278270445813	0.392466691180631	0.683823529411765	1.65905414729603	1.24204272702963	1.14110218729963	1.1714388383539	1.19157245716463	0.983103319743861	24	24.5
DISTAL-lacO2-28-minus35_31A_32C-lacOscram_core-minus10_12G	ATGCAGCTGGCACGACAGGTTTCCCGACTGGAAAGCGAAATTGTAGCGAGTAACAACCTTAGCTCATTCATTAGGCACCCCAGGCTTTGCAAAACGGTGTGCATAATAGGATAATGTGTGGACACACAGGAAACAGCTATGACCATGATT	0.684072604802944	0.395498391028622	0.824870023915159	0.615566291394261	1.81095334685598	1.52263276701913	2.40906692193464	1.7897672778927	1.66679305693756	2.09941709991367	0.793931352186328	3.5	4
DISTAL-lacO1-21-minus35cons-lacOscram_core-minus10_7A	TTCATTAATGCAGCTGGCACGACAGGTTTCCCGACTGGAAAGCGAATTGTGAGCGGATAACAATTATTCATTAGGCACCCCAGGCTTTGACAAACGGTGTGCATAATAGTATAAAGTGTGGACACACAGGAAACAGCTATGACCATGATT	4.66868996102009	4.42951829217902	3.73343268967504	6.56758767682751	12.359477124183	17.0532418001526	10.9036441344736	19.0953495716169	14.7063594621678	14.9994968530452	0.980456851736468	8	6.5
COMBO-lacOscram-minus35_31A_32C-minus10cons-O2_rightSym	ACAGGTTTCCCGACTTTAACGGTGTGCATAATAGAAGGAAAGCGAATGTAAGTTAGCTCATTCATTAGGCACCCCAGGCTTTGCAATTTATGCTTCCGGCTCGTATAATGTGTGGAAATGTGAGCCGCTCACATTTACACACAGGAAACA	3.4154145821397	1.40856282699731	2.62667843105799	1.47220138155223	9.04166666666667	5.4228385334594	7.67132268037397	4.28044533303236	7.23225260006303	5.97588400670316	1.21023978911749	6	6
HYBRID-AraCFP-minus35_33T-lacOsym_core-minus10cons-lacO3-AraCFP	ACTGGACTTATGGATTAATCTGCTGTGAAGCGAATGTAAGTTAGCTCATTCATTAGGCACCCCAGGCTTTTACAATTGTGAGCGCTCACAATATAATGTGTGGGGCAGTGAGCGCAACGCAATTCTTATGGATTAATCTGCTGTGACACA	0.260946915945413	0.306886211150882	0.206577314109248	0.224886171652122	0.690807799442897	1.18148394897229	0.603317564966911	0.653859571098146	0.936145874207594	0.628588568032528	1.4892823729482	11	11
COMBO-O2_leftSym-minus35_31A_32C-minus10_12A-lacO1	ACAGGTTTCCCGACTGGTTGTTACTCAGTAACAACCGGAAAGCGAATGTAAGTTAGCTCATTCATTAGGCACCCCAGGCTTTGCAATTTATGCTTCCGGCTCGAATAATGTGTGGAATTGTGAGCGGATAACAATTACACACAGGAAACA	0.325386916252829	0.397216273267814	0.595257247195423	0.705038715809306	0.86140056022409	1.52924645710386	1.73847333844666	2.04990955619885	1.19532350866397	1.89419144732276	0.631046830220588	10	11
HYBRID-AraCI2-minus35_33T-lacO2_core-minus10_12A-lacO3-AraCscram	ACTGGACGTCAGGTAGGATCCGCTAATAAGCGAATGTAAGTTAGCTCATTCATTAGGCACCCCAGGCTTTTACAATTGTAGCGAGTAACAAAATAATGTGTGGGGCAGTGAGCGCAACGCAATTGACTTTCGATGTGGCTCTATGACACA	0.327333295600582	0.311384692936635	0.343279390743737	0.226137689257448	0.866553232863393	1.19880269393864	1.00256161728053	0.657498375381345	1.03267796340102	0.830029996330939	1.24414535374126	13	11.5
DISTAL-lacOsym-21-minus35_33T-lacO3_core-minus10_7A	TTCATTAATGCAGCTGGCACGACAGGTTTCCCGACTGGAAAGCGAAATTGTGAGCGCTCACAATTATTCATTAGGCACCCCAGGCTTTTACACAGTGAGCGCAACGCAATATAAAGTGTGGACACACAGGAAACAGCTATGACCATGATT	0.0876683956912864	0.208748725248461	0.874056112532691	0.230808990419551	0.232085561497326	0.803663570691434	2.55271692214367	0.67108024638695	0.51787456609438	1.61189858426531	0.321282350607946	3	3
HYBRID-AraCI2-minus35_31A_32C-lacO1_core-minus10cons-lacOsym-AraCscram	ACTGGACGTCAGGTAGGATCCGCTAATAAGCGAATGTAAGTTAGCTCATTCATTAGGCACCCCAGGCTTTGCAATTGTGAGCGGATAACAATATAATGTGTGGAAATTGTGAGCGCTCACAATTGACTTTCGATGTGGCTCTATGACACA	1.64825529654281	1.57089150604556	0.392829140359119	0.400538245102803	4.36344537815126	6.04778915614829	1.14727370443093	1.16457033897332	5.20561726714978	1.15592202170212	4.50343290413689	15.5	14.5
COMBO-lacO3-minus35_31A_32C-minus10_7A-O1_rightSym	ACAGGTTTCCCGACTGGCAGTGAGCGCAACGCAATTGGAAAGCGAATGTAAGTTAGCTCATTCATTAGGCACCCCAGGCTTTGCAATTTATGCTTCCGGCTCGTATAAAGTGTGGAATTGTTATCGGATAACAATTACACACAGGAAACA	0.271780546409333	0.218780197977595	0.311918063688137	0.246611265697239	0.719487795118047	0.842283826614883	0.910969568294409	0.717025574459086	0.780885810866465	0.813997571376748	0.959322040169876	5.5	7.5
DISTAL-lacO1-23-minus35_30C_33T-lacO3_core-minus10_12G	CATTAATGCAGCTGGCACGACAGGTTTCCCGACTGGAAAGCGAATTGTGAGCGGATAACAATTTCATTCATTAGGCACCCCAGGCTTTTACCCAGTGAGCGCAACGCAAGATAATGTGTGGACACACAGGAAACAGCTATGACCATGATT	0.176970363973094	0.163715907193551	0.303816295800133	0.171592248126871	0.468495698674727	0.63029132464188	0.887308021065983	0.49890677110001	0.549393511658303	0.693107396082996	0.792652790553278	6.5	6.5
STERIC-55-up_69x-lacOscram-ext_min10-minus10cons-lacO3	GCAGCTGGCACGACAGGTTTCCCGACTGGAAAGCGAATGTAAGTTAAGAAAATTATTTTAAATTTCCTGCTTAACGGTGTGCATAATAGAATGGTATAATGTGTGGACACACAGGAAACAGCTATGGCAGTGAGCGCAACGCAATTGACC	0.981051094640586	0.803627367676086	1.28904914075199	1.35811977748444	2.59714795008913	3.09389213775179	3.76472117509424	3.94875153364061	2.84552004392046	3.85673635436743	0.737805175792777	11.5	10.5
MULTIPLE-lacOsym-lacO1-minus35_30C_33T-minus10_7A-lacO1	GACTAAATTGTGAGCGCTCACAATTAATTGTGAGCGGATAACAATTGGAAAGCGAATGTAAGTTAGCTCATTCATTAGGCACCCCAGGCTTTTACCTTTATGCTTCCGGCTCGTATAAAGTGTGGAATTGTGAGCGGATAACAATTACAC	0.295507194798855	0.400759833904442	0.311041889351934	0.328672785424415	0.78229962679936	1.54288884266001	0.908410665012683	0.955620547632783	1.16259423472968	0.932015606322733	1.24739781913814	8.5	7.5
DISTAL-lacO1-21-minus35_33T-lacO3_core-minus10_12A	TTCATTAATGCAGCTGGCACGACAGGTTTCCCGACTGGAAAGCGAATTGTGAGCGGATAACAATTATTCATTAGGCACCCCAGGCTTTTACACAGTGAGCGCAACGCAAAATAATGTGTGGACACACAGGAAACAGCTATGACCATGATT	0.995115326404283	0.666192299015805	0.3636958365471	0.370688651171036	2.63438035408338	2.56477964671128	1.06218868920988	1.0777822428343	2.59958000039733	1.06998546602209	2.42954701998135	10.5	11.5
STERIC-55-no_up-lacO3-ext_UV5-minus10_12G-lacOscram	GCAGCTGGCACGACAGGTTTCCCGACTGGAAAGCGAATGTAAGTTAAGCTCATTCATTAGGCACCCCAGCGGCAGTGAGCGCAACGCAATTTCGGATAATGTGTGGACACACAGGAAACAGCTATTTAACGGTGTGCATAATAGAAGACC	0.151430281335772	0.1521582826481	0.369213357880188	0.246781930933015	0.400883141460338	0.585795523290986	1.07830283780207	0.7175217859293	0.493339332375662	0.897912311865684	0.549429299338373	4.5	5.5
DISTAL-lacO3-26-minus35_33T-lacO2_core-minus10_12G	TAATGCAGCTGGCACGACAGGTTTCCCGACTGGAAAGCGGGCAGTGAGCGCAACGCAATTAGCTCATTCATTAGGCACCCCAGGCTTTTACAATTGTAGCGAGTAACAAGATAATGTGTGGACACACAGGAAACAGCTATGACCATGATT	0.219837162447755	0.24358495610288	0.462735588987895	0.665335356259534	0.5819774718398	0.937779885148306	1.35143837054665	1.93447150389154	0.759878678494053	1.6429549372191	0.462507316104629	8	7.5
DISTAL-lacO3-26-minus35cons-lacOsym_core-minus10_12G	TAATGCAGCTGGCACGACAGGTTTCCCGACTGGAAAGCGGGCAGTGAGCGCAACGCAATTAGCTCATTCATTAGGCACCCCAGGCTTTGACAATTGTGAGCGCTCACAAGATAATGTGTGGACACACAGGAAACAGCTATGACCATGATT	1.30207912587902	1.12999901084251	0.501744874565367	0.33556269074026	3.4470091834202	4.35039322444041	1.46536659779262	0.975653040078313	3.89870120393031	1.22050981893546	3.19432186734129	7.5	6.5
MULTIPLE-lacO1-lacO3-minus35_31A_32C-minus10_12A-lacO1	GACTAATTGTGAGCGGATAACAATTGGCAGTGAGCGCAACGCAATTGGAAAGCGAATGTAAGTTAGCTCATTCATTAGGCACCCCAGGCTTTGCAATTTATGCTTCCGGCTCGAATAATGTGTGGAATTGTGAGCGGATAACAATTACAC	0.2444211031946	0.29721083498843	0.396603434787741	0.204172418793033	0.647058823529412	1.14423463238248	1.15829668695911	0.593634055848467	0.895646727955947	0.875965371403787	1.02246819017585	8	7
COMBO-O3_rightSym-minus35_31A_32C-minus10_12G-lacOscram	ACAGGTTTCCCGACTAATTGCGTTGGCAACGCAATTGGAAAGCGAATGTAAGTTAGCTCATTCATTAGGCACCCCAGGCTTTGCAATTTATGCTTCCGGCTCGGATAATGTGTGGTTAACGGTGTGCATAATAGAAACACACAGGAAACA	0.119463786432248	0.266956778473258	0.480015416406861	0.360201909291118	0.316257868461038	1.02775927159671	1.40190481913232	1.04729189966448	0.672008570028875	1.2245983593984	0.548758345845742	4	3.5
MULTIPLE-lacO1-lacO1-minus35_33T-minus10_7A-lacOsym	GACTAATTGTGAGCGGATAACAATTAATTGTGAGCGGATAACAATTGGAAAGCGAATGTAAGTTAGCTCATTCATTAGGCACCCCAGGCTTTTACATTTATGCTTCCGGCTCGTATAAAGTGTGGAAATTGTGAGCGCTCACAATTACAC	0.236565512182836	0.177705123805656	0.179952729050848	0.605339319780907	0.626262626262626	0.684148533878867	0.525559366323697	1.76003222026948	0.655205580070746	1.14279579329659	0.57333565971633	5	5.5
DISTAL-lacOsym-24-minus35_30C_33T-lacOscram_core-minus10_12A	ATTAATGCAGCTGGCACGACAGGTTTCCCGACTGGAAAGCGAAATTGTGAGCGCTCACAATTCTCATTCATTAGGCACCCCAGGCTTTTACCAACGGTGTGCATAATAGAATAATGTGTGGACACACAGGAAACAGCTATGACCATGATT	0.190751014800821	0.225959844636293	0.321715150578172	0.367241030913223	0.504977375565611	0.869924812030075	0.939582364582094	1.06775824052895	0.687451093797843	1.00367030255552	0.684937167162834	9	9
DISTAL-lacOsym-24-minus35cons-lacO1_core-minus10_12G	ATTAATGCAGCTGGCACGACAGGTTTCCCGACTGGAAAGCGAAATTGTGAGCGCTCACAATTCTCATTCATTAGGCACCCCAGGCTTTGACATTGTGAGCGGATAACAAGATAATGTGTGGACACACAGGAAACAGCTATGACCATGATT	2.71627043722598	2.57249771418084	0.532543035565111	0.417289123953821	7.19081425673718	9.90388178952182	1.55531389708802	1.21327374470333	8.5473480231295	1.38429382089567	6.17451865645051	6	6.5
STERIC-55-up_69x-lacO3-ext_min10-minus10_7A-lacO3	GCAGCTGGCACGACAGGTTTCCCGACTGGAAAGCGAATGTAAGTTAAGAAAATTATTTTAAATTTCCTGCGGCAGTGAGCGCAACGCAATTTGGTATAAAGTGTGGACACACAGGAAACAGCTATGGCAGTGAGCGCAACGCAATTGACC	0.161316887354324	0.138276172341142	0.407710159389316	0.314860037446456	0.427056068328971	0.532350663569121	1.19073433419193	0.915459796964102	0.479703365949046	1.05309706557802	0.455516762536747	6.5	6.5
HYBRID-AraCscram-minus35_33T-lacO1_core-minus10cons-lacOscram-AraCscram	ACTGGAGACTTTCGATGTGGCTCTATGAAGCGAATGTAAGTTAGCTCATTCATTAGGCACCCCAGGCTTTTACATTGTGAGCGGATAACAATATAATGTGTGGTTAACGGTGTGCATAATAGAAGACTTTCGATGTGGCTCTATGACACA	0.733551882314845	0.963822685718608	0.376680712504741	0.544427313279705	1.94194041252865	3.71062951496388	1.10011155493181	1.58292974147762	2.82628496374626	1.34152064820471	2.10677708727669	5	3.5
HYBRID-AraCO2-minus35_33T-lacO2_core-minus10cons-lacO3-AraCFP	ACTGGAAATGTGGACTTTTCTGCCGTGAAGCGAATGTAAGTTAGCTCATTCATTAGGCACCCCAGGCTTTTACAATTGTAGCGAGTAACAATATAATGTGTGGGGCAGTGAGCGCAACGCAATTCTTATGGATTAATCTGCTGTGACACA	1.11762155083248	1.07035253017882	1.64798815025514	1.98247208907442	2.95869250396524	4.12075970896721	4.81301735475386	5.76406428351421	3.53972610646623	5.28854081913404	0.669319993458202	15.5	17.5
DISTAL-lacO3-30-minus35cons-lacO3_core-minus10_7A	GCAGCTGGCACGACAGGTTTCCCGACTGGAAAGCGGGCAGTGAGCGCAACGCAATTAGTTAGCTCATTCATTAGGCACCCCAGGCTTTGACACAGTGAGCGCAACGCAATATAAAGTGTGGACACACAGGAAACAGCTATGACCATGATT	0.471102453296305	0.642630545738156	0.554887646705789	0.721005157328966	1.24715499278731	2.47406904357668	1.62057225540125	2.09633219982924	1.86061201818199	1.85845222761524	1.00116214478621	10.5	11.5
HYBRID-AraCO2-minus35_31A_32C-lacOscram_core-minus10_12G-lacOscram-AraCI2	ACTGGAAATGTGGACTTTTCTGCCGTGAAGCGAATGTAAGTTAGCTCATTCATTAGGCACCCCAGGCTTTGCAAAACGGTGTGCATAATAGGATAATGTGTGGTTAACGGTGTGCATAATAGAACGTCAGGTAGGATCCGCTAATACACA	0.587525592973117	0.500383725246739	0.851974545858919	1.03218316938938	1.55536332179931	1.92643174644076	2.48822679604382	3.00108645842251	1.74089753412004	2.74465662723316	0.634286094969556	19.5	19
DISTAL-lacO3-30-minus35_33T-lacO1_core-minus10cons	GCAGCTGGCACGACAGGTTTCCCGACTGGAAAGCGGGCAGTGAGCGCAACGCAATTAGTTAGCTCATTCATTAGGCACCCCAGGCTTTTACATTGTGAGCGGATAACAATATAATGTGTGGACACACAGGAAACAGCTATGACCATGATT	1.21711193814317	1.00657920933973	0.630845522065895	0.640168496390265	3.22207456109673	3.87523823486292	1.84241036284263	1.86129852006992	3.54865639797983	1.85185444145627	1.91627177522074	14.5	15.5
DISTAL-lacO3-28-minus35cons-lacOsym_core-minus10_12A	ATGCAGCTGGCACGACAGGTTTCCCGACTGGAAAGCGGGCAGTGAGCGCAACGCAATTTTAGCTCATTCATTAGGCACCCCAGGCTTTGACAATTGTGAGCGCTCACAAAATAATGTGTGGACACACAGGAAACAGCTATGACCATGATT	0.438341978456432	0.329157410246849	0.59489527610624	0.211318453450789	1.16042780748663	1.26722603610475	1.73741618695325	0.614411247803163	1.21382692179569	1.17591371737821	1.03224148494671	6.5	6.5
STERIC-55-up_69x-lacO2-ext_UV5-minus10cons-lacOsym	GCAGCTGGCACGACAGGTTTCCCGACTGGAAAGCGAATGTAAGTTAAGAAAATTATTTTAAATTTCCTGCAAATTGTAGCGAGTAACAACCTCGTATAATGTGTGGACACACAGGAAACAGCTATAAATTGTGAGCGCTCACAATTGACC	0.0898464924786476	0.15106211974024	0.310229738580217	0.310324326613589	0.237851662404092	0.581575395979828	0.906038745191327	0.90227215666583	0.40971352919196	0.904155450928579	0.453145008163341	7	7
STERIC-55-no_up-lacOsym-ext_min10-minus10_7A-lacOsym	GCAGCTGGCACGACAGGTTTCCCGACTGGAAAGCGAATGTAAGTTAAGCTCATTCATTAGGCACCCCAGCAAATTGTGAGCGCTCACAATTTGGTATAAAGTGTGGACACACAGGAAACAGCTATAAATTGTGAGCGCTCACAATTGACC	0.167207720391221	0.279391944650004	0.12116339127328	0.132287400181229	0.44265093900357	1.07563352826511	0.353862680911175	0.384627396645761	0.759142233634339	0.369245038778468	2.05593076117075	7	6.5
HYBRID-AraCFP-minus35_31A_32C-lacOscram_core-minus10_12G-lacO1-AraCFP	ACTGGACTTATGGATTAATCTGCTGTGAAGCGAATGTAAGTTAGCTCATTCATTAGGCACCCCAGGCTTTGCAAAACGGTGTGCATAATAGGATAATGTGTGGAATTGTGAGCGGATAACAATTCTTATGGATTAATCTGCTGTGACACA	0.432386245053491	0.317633502416731	0.41564111727951	0.366436858265	1.14466112531969	1.22286004103557	1.21389702377766	1.06542009772989	1.18376058317763	1.13965856075378	1.03869757481985	15.5	17.5
STERIC-O1-up_136x-lacO2-ext_UV5-minus10_12G-lacOscram	TGCAGCTGGCACGACAGGTTTCCCGACTGGAAAGCGAATGTAAGTTGAAAATATATTTTTCAAAAGTAGCAAATTGTAGCGAGTAACAACCTCGGATAATGTGTGGTTAACGGTGTGCATAATAGAAACACACAGGAAACAGCTATGACC	0.248575295857592	0.203254973579675	0.259343638926222	0.453587589477704	0.658056265984655	0.782513127365979	0.757423792642976	1.31881202179972	0.720284696675317	1.03811790722135	0.693837079261304	10	9
HYBRID-AraCscram-minus35_33T-lacO3_core-minus10cons-lacO1-AraCI1	ACTGGAGACTTTCGATGTGGCTCTATGAAGCGAATGTAAGTTAGCTCATTCATTAGGCACCCCAGGCTTTTACACAGTGAGCGCAACGCAATATAATGTGTGGAATTGTGAGCGGATAACAATTCTTATGGATAAAAATGCTATGACACA	0.582993143468816	0.621168803670832	0.44075378564628	0.459025076611114	1.54336451561757	2.39144329224548	1.28723960737253	1.33462158882994	1.96740390393153	1.31093059810124	1.50076892459535	15.5	15
DISTAL-lacOsym-27-minus35_31A_32C-lacO1_core-minus10_7A	AATGCAGCTGGCACGACAGGTTTCCCGACTGGAAAGCGAAATTGTGAGCGCTCACAATTTAGCTCATTCATTAGGCACCCCAGGCTTTGCAATTGTGAGCGGATAACAATATAAAGTGTGGACACACAGGAAACAGCTATGACCATGATT	0.191339752500824	0.289242973456118	0.218007248814289	0.278979910137239	0.506535947712418	1.11355909152727	0.636699160635877	0.811137843857786	0.810047519619843	0.723918502246832	1.11897612383948	9.5	9
COMBO-O3_leftSym-minus35cons-minus10_7A-lacO3	ACAGGTTTCCCGACTGGCAGTGAGCGGCTCACTGCCGGAAAGCGAATGTAAGTTAGCTCATTCATTAGGCACCCCAGGCTTTGACATTTATGCTTCCGGCTCGTATAAAGTGTGGGGCAGTGAGCGCAACGCAATTACACACAGGAAACA	1.31542993719276	1.53239295884322	3.25231639577264	2.05424240389662	3.48235294117647	5.89957325746799	9.4985241572161	5.97273743990472	4.69096309932223	7.73563079856041	0.606409900042698	14	14.5
COMBO-O1_rightSym-minus35_33T-minus10_12A-lacO1	ACAGGTTTCCCGACTAATTGTTATCGGATAACAATTGGAAAGCGAATGTAAGTTAGCTCATTCATTAGGCACCCCAGGCTTTTACATTTATGCTTCCGGCTCGAATAATGTGTGGAATTGTGAGCGGATAACAATTACACACAGGAAACA	0.288989005501244	0.330337891096509	0.559564826068776	0.381547207619481	0.765043948613929	1.27177077980866	1.63423215061461	1.10935364186682	1.01840736421129	1.37179289624072	0.74239148416802	8.5	9.5
DISTAL-lacO3-26-minus35_31A_32C-lacO3_core-minus10_7A	TAATGCAGCTGGCACGACAGGTTTCCCGACTGGAAAGCGGGCAGTGAGCGCAACGCAATTAGCTCATTCATTAGGCACCCCAGGCTTTGCAACAGTGAGCGCAACGCAATATAAAGTGTGGACACACAGGAAACAGCTATGACCATGATT	0.179586024847201	0.299826551908021	0.274956674638386	0.290395337723072	0.475420168067227	1.15430490417463	0.803022307311545	0.844328353217878	0.814862536120928	0.823675330264712	0.989300645752068	6	6.5
HYBRID-AraCI2-minus35cons-lacO1_core-minus10_12G-lacOscram-AraCI2	ACTGGACGTCAGGTAGGATCCGCTAATAAGCGAATGTAAGTTAGCTCATTCATTAGGCACCCCAGGCTTTGACATTGTGAGCGGATAACAAGATAATGTGTGGTTAACGGTGTGCATAATAGAACGTCAGGTAGGATCCGCTAATACACA	2.67081413019074	1.79971222410637	2.19215142661942	2.12984252070334	7.07047724750278	6.92872807017544	6.40226864430686	6.19254579711522	6.99960265883911	6.29740722071104	1.11150548368838	4	4
COMBO-lacOscram-minus35cons-minus10_12G-O1_rightSym	ACAGGTTTCCCGACTTTAACGGTGTGCATAATAGAAGGAAAGCGAATGTAAGTTAGCTCATTCATTAGGCACCCCAGGCTTTGACATTTATGCTTCCGGCTCGGATAATGTGTGGAATTGTTATCGGATAACAATTACACACAGGAAACA	1.55979311088939	1.54321456865966	1.96753144801269	2.18162148968466	4.12925840727352	5.94123546917904	5.74625673360759	6.34309384638524	5.03524693822628	6.04467528999641	0.833005363672607	10.5	10.5
MULTIPLE-lacOsym-lacOscram-minus35cons-minus10_12G-lacOscram	GACTAAATTGTGAGCGCTCACAATTTTAACGGTGTGCATAATAGAAGGAAAGCGAATGTAAGTTAGCTCATTCATTAGGCACCCCAGGCTTTGACATTTATGCTTCCGGCTCGGATAATGTGTGGTTAACGGTGTGCATAATAGAAACAC	0.314022299692528	0.360505735032263	0.425342814120186	0.618441902460147	0.831314878892734	1.38791423001949	1.24223122949238	1.79812815577315	1.10961455445611	1.52017969263276	0.729923284618017	3.5	4
DISTAL-lacOsym-30-minus35_31A_32C-lacOscram_core-minus10_12G	GCAGCTGGCACGACAGGTTTCCCGACTGGAAAGCGAAATTGTGAGCGCTCACAATTAGTTAGCTCATTCATTAGGCACCCCAGGCTTTGCAAAACGGTGTGCATAATAGGATAATGTGTGGACACACAGGAAACAGCTATGACCATGATT	0.473237250460052	0.888107193966341	2.28324022619716	1.81301627676529	1.25280646609789	3.41913177103342	6.66829723991508	5.27136922831123	2.33596911856566	5.96983323411315	0.391295539918491	3.5	3
HYBRID-AraCscram-minus35cons-lacO3_core-minus10cons-lacOscram-AraCI2	ACTGGAGACTTTCGATGTGGCTCTATGAAGCGAATGTAAGTTAGCTCATTCATTAGGCACCCCAGGCTTTGACACAGTGAGCGCAACGCAATATAATGTGTGGTTAACGGTGTGCATAATAGAACGTCAGGTAGGATCCGCTAATACACA	8.77048028323542	8.78831407718248	8.11749171383882	11.3786859550425	23.218194254446	33.8342083920263	23.7074693102182	33.0836825740165	28.5262013232361	28.3955759421174	1.00460020185486	11	11.5
DISTAL-lacO2-27-minus35_30C_33T-lacOsym_core-minus10_12A	AATGCAGCTGGCACGACAGGTTTCCCGACTGGAAAGCGAAATTGTAGCGAGTAACAACCTAGCTCATTCATTAGGCACCCCAGGCTTTTACCATTGTGAGCGCTCACAAAATAATGTGTGGACACACAGGAAACAGCTATGACCATGATT	0.476382337067471	0.130904099752349	0.525790221363553	0.331274803264439	1.26113249037933	0.503968855857222	1.5355920247308	0.963185949526411	0.882550673118276	1.24938898712861	0.706385827160672	10	10.5
DISTAL-lacO3-23-minus35_31A_32C-lacO1_core-minus10_12G	CATTAATGCAGCTGGCACGACAGGTTTCCCGACTGGAAAGCGGGCAGTGAGCGCAACGCAATTTCATTCATTAGGCACCCCAGGCTTTGCAATTGTGAGCGGATAACAAGATAATGTGTGGACACACAGGAAACAGCTATGACCATGATT	0.586141403313082	0.795310822772394	0.563330282246133	0.454267376048671	1.55169894044574	3.06187419768935	1.64522932066549	1.32078851040489	2.30678656906754	1.48300891553519	1.55547720914076	4	5
>neg_control_4123656:4123806	CCAGCACATGTTGAATTGCCGGACGCGCATTCCCTGCCCGACGGGTCAGGCGCAGCAGGCGGTATTTTTTCTGCTGGACGTTGCATAACGTTTCCAGCGCGGGCGTTGCGGAGCCAAGAATAATCGGGATTTGCTCGCTGTGCGCACGAT	0.228098028922679	0.246541820871129	0.336717580746275	0.319282110926208	0.60384655954432	0.949163545071855	0.983397580578269	0.928317035128608	0.776505052308087	0.955857307853438	0.812365031818273	68.5	70.5
COMBO-lacO3-minus35_31A_32C-minus10_12G-O1_rightSym	ACAGGTTTCCCGACTGGCAGTGAGCGCAACGCAATTGGAAAGCGAATGTAAGTTAGCTCATTCATTAGGCACCCCAGGCTTTGCAATTTATGCTTCCGGCTCGGATAATGTGTGGAATTGTTATCGGATAACAATTACACACAGGAAACA	0.248669474570882	0.370316411005927	0.456255493343273	0.449796599671555	0.658305586385498	1.42568443855374	1.3325129839817	1.30778966791075	1.04199501246962	1.32015132594622	0.789299674961704	14.5	14
COMBO-lacOscram-minus35_33T-minus10_12A-O3_rightSym	ACAGGTTTCCCGACTTTAACGGTGTGCATAATAGAAGGAAAGCGAATGTAAGTTAGCTCATTCATTAGGCACCCCAGGCTTTTACATTTATGCTTCCGGCTCGAATAATGTGTGGAATTGCGTTGGCAACGCAATTACACACAGGAAACA	0.444063628646581	0.322568794310844	0.479429616409543	0.608952031890634	1.1755747984473	1.24186046511628	1.40019396608215	1.77053622935644	1.20871763178179	1.5853650977193	0.762422254356834	16	16.5
STERIC-O1-up_69x-lacO1-ext_min10-minus10_7A-lacO2	TGCAGCTGGCACGACAGGTTTCCCGACTGGAAAGCGAATGTAAGTTAGAAAATTATTTTAAATTTCCTGCAATTGTGAGCGGATAACAATTTGGTATAAAGTGTGGAAATTGTAGCGAGTAACAACCACACACAGGAAACAGCTATGACC	0.371378902169384	0.449546308142641	0.636539896001353	0.621902001963791	0.983155678378734	1.73071232297611	1.85904101675332	1.80818844165373	1.35693400067742	1.83361472920352	0.74003223199829	15.5	14.5
HYBRID-AraCI2-minus35_31A_32C-lacOsym_core-minus10_12G-lacOscram-AraCI1	ACTGGACGTCAGGTAGGATCCGCTAATAAGCGAATGTAAGTTAGCTCATTCATTAGGCACCCCAGGCTTTGCAAATTGTGAGCGCTCACAAGATAATGTGTGGTTAACGGTGTGCATAATAGAACTTATGGATAAAAATGCTATGACACA	0.337382747266758	0.353400331540963	0.36746984272994	0.296543584441556	0.893157262905162	1.36055907403363	1.07321082990436	0.862204463308685	1.1268581684694	0.967707646606525	1.16446136642711	9	9
DISTAL-lacOscram-20-minus35_30C_33T-lacO3_core-minus10_12A	ATTCATTAATGCAGCTGGCACGACAGGTTTCCCGACTGGAAAGCGTTAACGGTGTGCATAATAGAATTCATTAGGCACCCCAGGCTTTTACCCAGTGAGCGCAACGCAAAATAATGTGTGGACACACAGGAAACAGCTATGACCATGATT	0.113499262278898	0.333801606511354	0.464163785250203	0.90998377084072	0.300467914438503	1.28510576853657	1.35560947662858	2.64579006231027	0.792786841487535	2.00069976946943	0.396254777246151	6.5	6
STERIC-55-up_326x-lacO1-ext_UV5-minus10_12A-lacOsym	GCAGCTGGCACGACAGGTTTCCCGACTGGAAAGCGAATGTAAGTTAGGAAAATTTTTTTTCAAAAGTAGCAATTGTGAGCGGATAACAATTTCGAATAATGTGTGGACACACAGGAAACAGCTATAAATTGTGAGCGCTCACAATTGACC	0.434789054618892	0.589918475507339	0.758134182575332	0.601525300664376	1.15102211097205	2.27113237639553	2.21416214516002	1.74894290835059	1.71107724368379	1.98155252675531	0.863503349308431	4	4
DISTAL-lacOscram-24-minus35_30C_33T-lacO3_core-minus10cons	ATTAATGCAGCTGGCACGACAGGTTTCCCGACTGGAAAGCGTTAACGGTGTGCATAATAGAACTCATTCATTAGGCACCCCAGGCTTTTACCCAGTGAGCGCAACGCAATATAATGTGTGGACACACAGGAAACAGCTATGACCATGATT	0.883989656553805	0.389126967374351	0.739726633252498	0.581951209698463	2.34019607843137	1.49810336652442	2.16040213824761	1.69203097539543	1.9191497224779	1.92621655682152	0.996331235800773	5	4.5
COMBO-O3_rightSym-minus35cons-minus10_12A-lacO3	ACAGGTTTCCCGACTAATTGCGTTGGCAACGCAATTGGAAAGCGAATGTAAGTTAGCTCATTCATTAGGCACCCCAGGCTTTGACATTTATGCTTCCGGCTCGAATAATGTGTGGGGCAGTGAGCGCAACGCAATTACACACAGGAAACA	1.90627790631053	2.52076702418713	4.59522147397701	2.67449917648655	5.04651162790698	9.70472334682861	13.420533818623	7.77614235500879	7.37561748736779	10.5983380868159	0.695922080136593	4	3.5
DISTAL-lacO3-25-minus35cons-lacO2_core-minus10_7A	TTAATGCAGCTGGCACGACAGGTTTCCCGACTGGAAAGCGGGCAGTGAGCGCAACGCAATTGCTCATTCATTAGGCACCCCAGGCTTTGACAATTGTAGCGAGTAACAATATAAAGTGTGGACACACAGGAAACAGCTATGACCATGATT	1.31810158775813	2.01469117192692	2.38394520104504	2.40646171144618	3.48942563272853	7.75637743006164	6.96241027196441	6.99681981755796	5.62290153139509	6.97961504476118	0.805617716068105	12	12.5
COMBO-O2_leftSym-minus35cons-minus10_12G-lacO3	ACAGGTTTCCCGACTGGTTGTTACTCAGTAACAACCGGAAAGCGAATGTAAGTTAGCTCATTCATTAGGCACCCCAGGCTTTGACATTTATGCTTCCGGCTCGGATAATGTGTGGGGCAGTGAGCGCAACGCAATTACACACAGGAAACA	1.3499702895192	1.16970959521198	1.69419781616324	1.848571418281	3.57379201680672	4.5032753557714	4.94797458969434	5.37474628084854	4.03853368628906	5.16136043527144	0.782455272584868	7	7
HYBRID-AraCFP-minus35_31A_32C-lacO1_core-minus10cons-lacOsym-AraCFP	ACTGGACTTATGGATTAATCTGCTGTGAAGCGAATGTAAGTTAGCTCATTCATTAGGCACCCCAGGCTTTGCAATTGTGAGCGGATAACAATATAATGTGTGGAAATTGTGAGCGCTCACAATTCTTATGGATTAATCTGCTGTGACACA	1.98474455136447	1.27237318246681	0.436432284940238	0.534546212418326	5.25423728813559	4.8985208118335	1.27461848634473	1.55420030772126	5.07637904998455	1.414409397033	3.58904505345713	16.5	17
>neg_control_410472:410622	GCCCTGCTTTCGTTTGCTGCGATGTCGTCGTTGCTGCTGTATGGTCGCTATAAGCGCCAGCAAGCGGCGGATACTCCGGTGCTGGCGAAACCACTGGGGTAGGTTATAGTCTCGGTGCTCATTACTTATTGCCGGATGCGGCGTGAACGC	0.221993768808209	0.228038769508694	0.293852428034645	0.330386048266412	0.587686680889973	0.877928483353884	0.858208134353604	0.960601882406802	0.732807582121928	0.909405008380203	0.805809925576699	30	31.5
COMBO-O3_leftSym-minus35_30C_33T-minus10cons-lacOsym	ACAGGTTTCCCGACTGGCAGTGAGCGGCTCACTGCCGGAAAGCGAATGTAAGTTAGCTCATTCATTAGGCACCCCAGGCTTTTACCTTTATGCTTCCGGCTCGTATAATGTGTGGAAATTGTGAGCGCTCACAATTACACACAGGAAACA	0.284949046801226	0.22751429009658	0.242534714875618	0.215750076646777	0.754348919054802	0.875909285408644	0.708332636764354	0.627296251896166	0.815129102231723	0.66781444433026	1.22059220065119	18.5	20
STERIC-55-up_136x-lacO3-ext_UV5-minus10_7A-lacOsym	GCAGCTGGCACGACAGGTTTCCCGACTGGAAAGCGAATGTAAGTTAGAAAATATATTTTTCAAAAGTAGCGGCAGTGAGCGCAACGCAATTTCGTATAAAGTGTGGACACACAGGAAACAGCTATAAATTGTGAGCGCTCACAATTGACC	0.36961239995281	0.384946801814111	0.224324634844208	0.315078576427852	0.978479196556672	1.48201011002081	0.655149347061048	0.916095201994096	1.23024465328874	0.785622274527572	1.5659493030904	7	7
DISTAL-lacO3-25-minus35_30C_33T-lacO2_core-minus10_12G	TTAATGCAGCTGGCACGACAGGTTTCCCGACTGGAAAGCGGGCAGTGAGCGCAACGCAATTGCTCATTCATTAGGCACCCCAGGCTTTTACCATTGTAGCGAGTAACAAGATAATGTGTGGACACACAGGAAACAGCTATGACCATGATT	0.207315693000892	0.335230425196052	0.362104473120647	0.411112800065108	0.548829240434038	1.29060659027643	1.05754104669616	1.19531599986216	0.919717915355233	1.12642852327916	0.816490257790909	9.5	10
COMBO-lacOsym-minus35_33T-minus10_12A-lacOsym	ACAGGTTTCCCGACTAAATTGTGAGCGCTCACAATTGGAAAGCGAATGTAAGTTAGCTCATTCATTAGGCACCCCAGGCTTTTACATTTATGCTTCCGGCTCGAATAATGTGTGGAAATTGTGAGCGCTCACAATTACACACAGGAAACA	0.196806602572276	0.45992355371384	0.440354913442075	0.608063619149858	0.521008403361345	1.77066377283415	1.28607468465093	1.7679531573544	1.14583608809775	1.52701392100267	0.750376975833573	4.5	4.5
COMBO-O3_leftSym-minus35_30C_33T-minus10cons-lacO3	ACAGGTTTCCCGACTGGCAGTGAGCGGCTCACTGCCGGAAAGCGAATGTAAGTTAGCTCATTCATTAGGCACCCCAGGCTTTTACCTTTATGCTTCCGGCTCGTATAATGTGTGGGGCAGTGAGCGCAACGCAATTACACACAGGAAACA	0.578697784366127	0.478657349605557	0.548744741673574	0.499793834624302	1.53199336160797	1.84278717996404	1.60263164792535	1.45315730151014	1.68739027078601	1.52789447471775	1.10438927472247	6.5	7
HYBRID-AraCI1-minus35_33T-lacO2_core-minus10_12G-lacO1-AraCscram	ACTGGACTTATGGATAAAAATGCTATGAAGCGAATGTAAGTTAGCTCATTCATTAGGCACCCCAGGCTTTTACAATTGTAGCGAGTAACAAGATAATGTGTGGAATTGTGAGCGGATAACAATTGACTTTCGATGTGGCTCTATGACACA	0.138579797077519	0.205227662412945	0.4567371646862	0.319019404364114	0.366863905325444	0.790107799619531	1.33391972500253	0.92755321226323	0.578485852472487	1.13073646863288	0.51160095081386	7.5	8.5
HYBRID-AraCI1-minus35_31A_32C-lacOsym_core-minus10_12G-lacO3-AraCscram	ACTGGACTTATGGATAAAAATGCTATGAAGCGAATGTAAGTTAGCTCATTCATTAGGCACCCCAGGCTTTGCAAATTGTGAGCGCTCACAAGATAATGTGTGGGGCAGTGAGCGCAACGCAATTGACTTTCGATGTGGCTCTATGACACA	0.212855209648985	0.185811325985792	0.441968591870812	0.227603309997058	0.563494067154759	0.715356673622382	1.29078749904908	0.661759687409354	0.63942537038857	0.976273593229217	0.654965344574716	9	9
MULTIPLE-lacO3-lacO2-minus35_33T-minus10cons-lacOsym	GACTGGCAGTGAGCGCAACGCAATTAAATTGTAGCGAGTAACAACCGGAAAGCGAATGTAAGTTAGCTCATTCATTAGGCACCCCAGGCTTTTACATTTATGCTTCCGGCTCGTATAATGTGTGGAAATTGTGAGCGCTCACAATTACAC	0.616744876471559	0.55241288277573	0.295080156455372	0.320959639338025	1.63271587015853	2.12673926194797	0.861793765837041	0.933194471565883	1.87972756605325	0.897494118701462	2.09441769799331	21.5	21.5
DISTAL-lacOsym-22-minus35_30C_33T-lacOscram_core-minus10_7A	TCATTAATGCAGCTGGCACGACAGGTTTCCCGACTGGAAAGCGAAATTGTGAGCGCTCACAATTCATTCATTAGGCACCCCAGGCTTTTACCAACGGTGTGCATAATAGTATAAAGTGTGGACACACAGGAAACAGCTATGACCATGATT	0.249347731765779	0.144273540205599	0.268358433846402	0.291534655680437	0.66010114453021	0.555439983357603	0.783751872971499	0.847640935514398	0.607770563943907	0.815696404242948	0.745094082531823	7	6.5
MULTIPLE-lacO3-lacOsym-minus35_30C_33T-minus10cons-lacOsym	GACTGGCAGTGAGCGCAACGCAATTAAATTGTGAGCGCTCACAATTGGAAAGCGAATGTAAGTTAGCTCATTCATTAGGCACCCCAGGCTTTTACCTTTATGCTTCCGGCTCGTATAATGTGTGGAAATTGTGAGCGCTCACAATTACAC	0.121065879764157	0.272994188133715	0.173698447788417	0.224677666025265	0.320499108734403	1.05100274865112	0.507293479974375	0.653253338181524	0.685750928692764	0.58027340907795	1.18177210598435	9.5	7.5
HYBRID-AraCFP-minus35cons-lacO2_core-minus10_12G-lacOsym-AraCFP	ACTGGACTTATGGATTAATCTGCTGTGAAGCGAATGTAAGTTAGCTCATTCATTAGGCACCCCAGGCTTTGACAATTGTAGCGAGTAACAAGATAATGTGTGGAAATTGTGAGCGCTCACAATTCTTATGGATTAATCTGCTGTGACACA	0.902542778983795	0.746399197883699	0.311766352567666	0.358896829909629	2.38931197478992	2.87356889877275	0.910526489710608	1.04349736379613	2.63144043678133	0.977011926753371	2.69335549006619	9	9
HYBRID-AraCFP-minus35cons-lacO3_core-minus10_12A-lacO3-AraCFP	ACTGGACTTATGGATTAATCTGCTGTGAAGCGAATGTAAGTTAGCTCATTCATTAGGCACCCCAGGCTTTGACACAGTGAGCGCAACGCAAAATAATGTGTGGGGCAGTGAGCGCAACGCAATTCTTATGGATTAATCTGCTGTGACACA	0.260156367348759	0.562721355890096	0.663776855043657	0.772715299184681	0.688714970966928	2.16642594411385	1.93858767887042	2.24668013330514	1.42757045754039	2.09263390608778	0.682188343306194	15.5	15.5
HYBRID-AraCFP-minus35cons-lacOscram_core-minus10cons-lacOsym-AraCscram	ACTGGACTTATGGATTAATCTGCTGTGAAGCGAATGTAAGTTAGCTCATTCATTAGGCACCCCAGGCTTTGACAAACGGTGTGCATAATAGTATAATGTGTGGAAATTGTGAGCGCTCACAATTGACTTTCGATGTGGCTCTATGACACA	9.07842107253907	10.0467654213327	5.33640936213234	3.76547046115264	24.033409480297	38.6791313949209	15.5852036120755	10.9481560498999	31.3562704376089	13.2666798309877	2.36353562738195	15	14.5
DISTAL-lacOsym-24-minus35cons-lacO2_core-minus10cons	ATTAATGCAGCTGGCACGACAGGTTTCCCGACTGGAAAGCGAAATTGTGAGCGCTCACAATTCTCATTCATTAGGCACCCCAGGCTTTGACAATTGTAGCGAGTAACAATATAATGTGTGGACACACAGGAAACAGCTATGACCATGATT	16.041005104936	25.2341275804032	40.6175803558896	15.5061313269578	42.4655390053017	97.1490918107991	118.625318471338	45.0842855492243	69.8073154080504	81.854802010281	0.852818816900719	5.5	5
HYBRID-AraCscram-minus35cons-lacO3_core-minus10_12A-lacO1-AraCO2	ACTGGAGACTTTCGATGTGGCTCTATGAAGCGAATGTAAGTTAGCTCATTCATTAGGCACCCCAGGCTTTGACACAGTGAGCGCAACGCAAAATAATGTGTGGAATTGTGAGCGGATAACAATTAATGTGGACTTTTCTGCCGTGACACA	0.36040209096048	0.401085275055995	0.210109100950935	0.276253559887195	0.954096638655462	1.54414176143877	0.613632294086595	0.803210943808483	1.24911920004712	0.708421618947539	1.76324263212472	17.5	17
DISTAL-lacO2-27-minus35cons-lacO1_core-minus10cons	AATGCAGCTGGCACGACAGGTTTCCCGACTGGAAAGCGAAATTGTAGCGAGTAACAACCTAGCTCATTCATTAGGCACCCCAGGCTTTGACATTGTGAGCGGATAACAATATAATGTGTGGACACACAGGAAACAGCTATGACCATGATT	5.45772554471414	4.10869000714682	2.52137444692744	2.99207719317822	14.4483001833827	15.8180821371611	7.36377805205452	8.69950471321297	15.1331911602719	8.03164138263375	1.88419657194771	9.5	8.5
HYBRID-AraCFP-minus35_33T-lacOscram_core-minus10_12A-lacO3-AraCI1	ACTGGACTTATGGATTAATCTGCTGTGAAGCGAATGTAAGTTAGCTCATTCATTAGGCACCCCAGGCTTTTACAAACGGTGTGCATAATAGAATAATGTGTGGGGCAGTGAGCGCAACGCAATTCTTATGGATAAAAATGCTATGACACA	0.387118587259666	0.394082249569581	0.663034386716761	0.485017636804425	1.02482352941177	1.51718075144288	1.93641926950282	1.41019530745783	1.27100214042732	1.67330728848032	0.759574854647068	7	6
MULTIPLE-lacO3-lacOscram-minus35_30C_33T-minus10_12A-lacO1	GACTGGCAGTGAGCGCAACGCAATTTTAACGGTGTGCATAATAGAAGGAAAGCGAATGTAAGTTAGCTCATTCATTAGGCACCCCAGGCTTTTACCTTTATGCTTCCGGCTCGAATAATGTGTGGAATTGTGAGCGGATAACAATTACAC	0.410013755358907	0.438699936715317	0.515505302861831	0.43531127602671	1.08543417366947	1.6889547813195	1.50555449610333	1.26567339443757	1.38719447749448	1.38561394527045	1.0011406728616	12.5	13
DISTAL-lacOscram-22-minus35_30C_33T-lacO1_core-minus10_12G	TCATTAATGCAGCTGGCACGACAGGTTTCCCGACTGGAAAGCGTTAACGGTGTGCATAATAGAACATTCATTAGGCACCCCAGGCTTTTACCTTGTGAGCGGATAACAAGATAATGTGTGGACACACAGGAAACAGCTATGACCATGATT	0.177125942315048	0.180252867516131	0.438634777061442	0.193279073278161	0.46890756302521	0.693957115009747	1.28105095541401	0.56196150713704	0.581432339017478	0.921506231275526	0.630958662333378	3	4
HYBRID-AraCI1-minus35_33T-lacOscram_core-minus10_12G-lacO3-AraCscram	ACTGGACTTATGGATAAAAATGCTATGAAGCGAATGTAAGTTAGCTCATTCATTAGGCACCCCAGGCTTTTACAAACGGTGTGCATAATAGGATAATGTGTGGGGCAGTGAGCGCAACGCAATTGACTTTCGATGTGGCTCTATGACACA	0.527866955391719	0.619026295022504	0.874117687461365	0.848054319769615	1.39742831806089	2.38319482917821	2.55289675426218	2.46572934973638	1.89031157361955	2.50931305199928	0.753318352253202	10.5	11.5
HYBRID-AraCscram-minus35cons-lacOscram_core-minus10_12A-lacO2-AraCscram	ACTGGAGACTTTCGATGTGGCTCTATGAAGCGAATGTAAGTTAGCTCATTCATTAGGCACCCCAGGCTTTGACAAACGGTGTGCATAATAGAATAATGTGTGGAAATTGTAGCGAGTAACAACCGACTTTCGATGTGGCTCTATGACACA	1.15265374521602	0.991390771338723	1.63301258992572	2.30605455154631	3.05143363878215	3.81676413255361	4.76928061322966	6.70488464864563	3.43409888566788	5.73708263093765	0.598579296583466	4	5
MULTIPLE-lacO1-lacOsym-minus35cons-minus10cons-lacO1	GACTAATTGTGAGCGGATAACAATTAAATTGTGAGCGCTCACAATTGGAAAGCGAATGTAAGTTAGCTCATTCATTAGGCACCCCAGGCTTTGACATTTATGCTTCCGGCTCGTATAATGTGTGGAATTGTGAGCGGATAACAATTACAC	3.78318738549303	2.76601419085946	0.666599087720615	0.510286038162417	10.015275877793	10.648902591206	1.94683012579047	1.48366352452468	10.3320892344995	1.71524682515758	6.0236748921254	8.5	7.5
>neg_control_1322769:1322919	ATGGCAGGGAAGTTTCGCTGCATTTTGCTGTTGATAGCAGGGCTGTTTGTATCATCTCTAAGTTATGCAGAAAACACGGAGATCCCTTCTTATGAAGAAGGGATCTCGCTCTTTGATGTTGAAGCCACTCTGCAACCAGATGGGGTGCTC	0.169201489441063	0.328718879209155	0.317165950091253	0.353241485923174	0.447929066951275	1.26553773156928	0.92629623695405	1.02705437503329	0.856733399260277	0.976675305993668	0.877193673273676	47	49.5
MULTIPLE-lacOscram-lacO1-minus35cons-minus10_7A-lacO3	GACTTTAACGGTGTGCATAATAGAAAATTGTGAGCGGATAACAATTGGAAAGCGAATGTAAGTTAGCTCATTCATTAGGCACCCCAGGCTTTGACATTTATGCTTCCGGCTCGTATAAAGTGTGGGGCAGTGAGCGCAACGCAATTACAC	1.75727489853096	2.17182173748499	1.84729007432044	1.6144184673183	4.6520542359058	8.36131578947368	5.39508684306518	4.6939434241719	6.50668501268974	5.04451513361854	1.28985340321942	10.5	9
MULTIPLE-lacO2-lacO1-minus35_30C_33T-minus10cons-lacO2	GACTAAATTGTAGCGAGTAACAACCAATTGTGAGCGGATAACAATTGGAAAGCGAATGTAAGTTAGCTCATTCATTAGGCACCCCAGGCTTTTACCTTTATGCTTCCGGCTCGTATAATGTGTGGAAATTGTAGCGAGTAACAACCACAC	0.557080984330266	0.389767564174492	0.741591938163437	0.602364679388863	1.47476695596271	1.50056960583276	2.16584983816394	1.75138341329027	1.48766828089774	1.9586166257271	0.759550522218949	6	6.5
DISTAL-lacOscram-30-minus35_33T-lacOscram_core-minus10_7A	GCAGCTGGCACGACAGGTTTCCCGACTGGAAAGCGTTAACGGTGTGCATAATAGAAAGTTAGCTCATTCATTAGGCACCCCAGGCTTTTACAAACGGTGTGCATAATAGTATAAAGTGTGGACACACAGGAAACAGCTATGACCATGATT	0.66698721793947	0.587781089726515	0.851955308282522	1.30901778672364	1.76572300389897	2.26290363590135	2.48817061190861	3.80598683457951	2.01431331990016	3.14707872324406	0.640058129154065	6	6
COMBO-O1_rightSym-minus35_30C_33T-minus10_7A-O1_rightSym	ACAGGTTTCCCGACTAATTGTTATCGGATAACAATTGGAAAGCGAATGTAAGTTAGCTCATTCATTAGGCACCCCAGGCTTTTACCTTTATGCTTCCGGCTCGTATAAAGTGTGGAATTGTTATCGGATAACAATTACACACAGGAAACA	0.205801174449726	0.269315653354157	0.302106071618477	0.333531553957908	0.54481983789423	1.03684072494375	0.882313240814949	0.969747482544055	0.790830281418991	0.926030361679502	0.854000380705332	20.5	19
STERIC-55-up_136x-lacOsym-ext_UV5-minus10cons-lacOsym	GCAGCTGGCACGACAGGTTTCCCGACTGGAAAGCGAATGTAAGTTAGAAAATATATTTTTCAAAAGTAGCAAATTGTGAGCGCTCACAATTTCGTATAATGTGTGGACACACAGGAAACAGCTATAAATTGTGAGCGCTCACAATTGACC	0.275529243601186	0.455880037085102	0.284441410435211	0.571520362741908	0.729411764705882	1.75509660226516	0.830722869350361	1.66170314746765	1.24225418348552	1.246213008409	0.996823316000739	4.5	6
DISTAL-lacO3-21-minus35_31A_32C-lacO3_core-minus10_7A	TTCATTAATGCAGCTGGCACGACAGGTTTCCCGACTGGAAAGCGGGCAGTGAGCGCAACGCAATTATTCATTAGGCACCCCAGGCTTTGCAACAGTGAGCGCAACGCAATATAAAGTGTGGACACACAGGAAACAGCTATGACCATGATT	0.11358253393134	0.215240524847272	0.111665177931314	0.36964116267925	0.300688360450563	0.828656407603776	0.32612275714597	1.074736655945	0.56467238402717	0.700429706545485	0.806179947467007	8.5	8
HYBRID-AraCI2-minus35_33T-lacO3_core-minus10_12G-lacO1-AraCFP	ACTGGACGTCAGGTAGGATCCGCTAATAAGCGAATGTAAGTTAGCTCATTCATTAGGCACCCCAGGCTTTTACACAGTGAGCGCAACGCAAGATAATGTGTGGAATTGTGAGCGGATAACAATTCTTATGGATTAATCTGCTGTGACACA	0.158959179000684	0.126324755513354	0.0734336248593147	0.170179426798605	0.420814479638009	0.486338797814208	0.21446592975541	0.494798974071175	0.453576638726108	0.354632451913293	1.27900488598547	7.5	6.5
MULTIPLE-lacOscram-lacO3-minus35_31A_32C-minus10cons-lacOsym	GACTTTAACGGTGTGCATAATAGAAGGCAGTGAGCGCAACGCAATTGGAAAGCGAATGTAAGTTAGCTCATTCATTAGGCACCCCAGGCTTTGCAATTTATGCTTCCGGCTCGTATAATGTGTGGAAATTGTGAGCGCTCACAATTACAC	1.21044866246494	1.22232415423681	0.26884875986842	0.46347080530348	3.20443479405185	4.7058366136949	0.785183890339521	1.34754760484352	3.95513570387337	1.06636574759152	3.70898607049822	13	13
DISTAL-lacO1-26-minus35_33T-lacO3_core-minus10_12A	TAATGCAGCTGGCACGACAGGTTTCCCGACTGGAAAGCGAATTGTGAGCGGATAACAATTAGCTCATTCATTAGGCACCCCAGGCTTTTACACAGTGAGCGCAACGCAAAATAATGTGTGGACACACAGGAAACAGCTATGACCATGATT	0.128730876108751	0.195106667289176	0.139286821403363	0.164513269682084	0.340790742526519	0.751142890634158	0.406792906004269	0.478324545987112	0.545966816580338	0.442558725995691	1.23365959026566	4	4
DISTAL-lacOsym-25-minus35cons-lacO1_core-minus10_12G	TTAATGCAGCTGGCACGACAGGTTTCCCGACTGGAAAGCGAAATTGTGAGCGCTCACAATTGCTCATTCATTAGGCACCCCAGGCTTTGACATTGTGAGCGGATAACAAGATAATGTGTGGACACACAGGAAACAGCTATGACCATGATT	3.11380270911866	3.94319594121055	1.28904914075199	0.966970601727942	8.24320605435157	15.1809450633884	3.76472117509424	2.81148004017073	11.71207555887	3.28810060763248	3.56195778550188	6	5.5
>neg_control_1685523:1685673	TATTTACCACCAAACTGCGCACCCAGACCAAGATTTTGCGCTTCGATCAGCAATTCTTTTTCCAGTTCCACATCGCGGAACGCCTGACCGTGCTCATTCCCTTCCGTTGGCAGTTCATCATAGTATTTCGCGGAAGCCAGTTTCACCGTT	0.202515790195787	0.296088211467876	0.312225069656334	0.281794416175962	0.536122402024695	1.13991263412358	0.91186619188525	0.819321058049273	0.83801751807414	0.865593624967261	0.968141970899838	62	56
DISTAL-lacO1-27-minus35cons-lacOscram_core-minus10cons	AATGCAGCTGGCACGACAGGTTTCCCGACTGGAAAGCGAATTGTGAGCGGATAACAATTTAGCTCATTCATTAGGCACCCCAGGCTTTGACAAACGGTGTGCATAATAGTATAATGTGTGGACACACAGGAAACAGCTATGACCATGATT	7.10037813120546	6.21806925787488	9.72307089152864	8.55451996194136	18.796913442183	23.9390000424791	28.3966295116773	24.872381935151	21.367956742331	26.6345057234141	0.802265938937498	8.5	7.5
HYBRID-AraCFP-minus35cons-lacO1_core-minus10_12G-lacO1-AraCFP	ACTGGACTTATGGATTAATCTGCTGTGAAGCGAATGTAAGTTAGCTCATTCATTAGGCACCCCAGGCTTTGACATTGTGAGCGGATAACAAGATAATGTGTGGAATTGTGAGCGGATAACAATTCTTATGGATTAATCTGCTGTGACACA	2.30275167253898	2.27225166489547	1.11706505391942	0.696709322335382	6.09610123119015	8.74796185866966	3.2624345569905	2.02569173255787	7.42203154492991	2.64406314477418	2.80705533058054	13.5	13
DISTAL-lacO2-27-minus35_30C_33T-lacO2_core-minus10_12G	AATGCAGCTGGCACGACAGGTTTCCCGACTGGAAAGCGAAATTGTAGCGAGTAACAACCTAGCTCATTCATTAGGCACCCCAGGCTTTTACCATTGTAGCGAGTAACAAGATAATGTGTGGACACACAGGAAACAGCTATGACCATGATT	0.185452375500798	0.0816239400073048	0.146211592353814	0.299367809055285	0.490950226244344	0.314244731325168	0.427016985138004	0.870415934387815	0.402597478784756	0.64871645976291	0.620606233626161	5.5	6
MULTIPLE-lacO3-lacO2-minus35_30C_33T-minus10_7A-lacO2	GACTGGCAGTGAGCGCAACGCAATTAAATTGTAGCGAGTAACAACCGGAAAGCGAATGTAAGTTAGCTCATTCATTAGGCACCCCAGGCTTTTACCTTTATGCTTCCGGCTCGTATAAAGTGTGGAAATTGTAGCGAGTAACAACCACAC	0.346854189639791	0.313722548043343	0.29063648500473	0.350343751773677	0.918231122236129	1.2078032230704	0.848815840111389	1.01862917398946	1.06301717265326	0.933722507050422	1.13847225982725	10.5	11
COMBO-lacOscram-minus35_31A_32C-minus10_12A-lacO3	ACAGGTTTCCCGACTTTAACGGTGTGCATAATAGAAGGAAAGCGAATGTAAGTTAGCTCATTCATTAGGCACCCCAGGCTTTGCAATTTATGCTTCCGGCTCGAATAATGTGTGGGGCAGTGAGCGCAACGCAATTACACACAGGAAACA	0.292713414185192	0.421710999748561	0.360155045798022	0.335522948608355	0.774903618952867	1.62354892205638	1.05184766380734	0.975537489294861	1.19922627050463	1.0136925765511	1.1830275748736	9	9
DISTAL-lacOsym-30-minus35_33T-lacO3_core-minus10cons	GCAGCTGGCACGACAGGTTTCCCGACTGGAAAGCGAAATTGTGAGCGCTCACAATTAGTTAGCTCATTCATTAGGCACCCCAGGCTTTTACACAGTGAGCGCAACGCAATATAATGTGTGGACACACAGGAAACAGCTATGACCATGATT	0.98313843739514	1.23150864229999	0.694207885647377	1.30072911688459	2.60267379679144	4.74119605583301	2.02746275870402	3.78188741545508	3.67193492631223	2.90467508707955	1.26414652800431	3.5	3.5
DISTAL-lacO2-29-minus35cons-lacO1_core-minus10_12G	TGCAGCTGGCACGACAGGTTTCCCGACTGGAAAGCGAAATTGTAGCGAGTAACAACCGTTAGCTCATTCATTAGGCACCCCAGGCTTTGACATTGTGAGCGGATAACAAGATAATGTGTGGACACACAGGAAACAGCTATGACCATGATT	2.66200099453279	3.77800266915567	2.05884470184637	1.77095694377338	7.04714613117974	14.5449660186502	6.01294085712663	5.14908115150893	10.796056074915	5.58101100431778	1.93442658804338	8.5	8.5
HYBRID-AraCO2-minus35_33T-lacOscram_core-minus10_12A-lacO3-AraCI1	ACTGGAAATGTGGACTTTTCTGCCGTGAAGCGAATGTAAGTTAGCTCATTCATTAGGCACCCCAGGCTTTTACAAACGGTGTGCATAATAGAATAATGTGTGGGGCAGTGAGCGCAACGCAATTCTTATGGATAAAAATGCTATGACACA	0.113778817112097	0.115191181607942	0.292423184707628	0.285051870662036	0.301207983193277	0.443475552787294	0.854033970276008	0.82879215081362	0.372341767990286	0.841413060544814	0.442519596438394	4	4
DISTAL-lacO1-22-minus35cons-lacO2_core-minus10_12A	TCATTAATGCAGCTGGCACGACAGGTTTCCCGACTGGAAAGCGAATTGTGAGCGGATAACAATTCATTCATTAGGCACCCCAGGCTTTGACAATTGTAGCGAGTAACAAAATAATGTGTGGACACACAGGAAACAGCTATGACCATGATT	0.904191574608542	0.804153936631007	1.01648361434893	1.26013674278902	2.3936768505852	3.09591938024643	2.96868231481333	3.66386454138951	2.74479811541581	3.31627342810142	0.827675454067496	12.5	12
STERIC-O1-no_up-lacO3-ext_min10-minus10cons-lacO2	TGCAGCTGGCACGACAGGTTTCCCGACTGGAAAGCGAATGTAAGTTAGCTCATTCATTAGGCACCCCAGCGGCAGTGAGCGCAACGCAATTTGGTATAATGTGTGGAAATTGTAGCGAGTAACAACCACACACAGGAAACAGCTATGACC	0.264372249582124	0.15284251410872	0.324440321719412	0.354927634994866	0.699875724937863	0.588429752066116	0.947541339284331	1.03195687615518	0.644152738501989	0.989749107719757	0.650824267966279	8	8
DISTAL-lacO2-23-minus35_30C_33T-lacOsym_core-minus10cons	CATTAATGCAGCTGGCACGACAGGTTTCCCGACTGGAAAGCGAAATTGTAGCGAGTAACAACCTCATTCATTAGGCACCCCAGGCTTTTACCATTGTGAGCGCTCACAATATAATGTGTGGACACACAGGAAACAGCTATGACCATGATT	0.192006441533927	0.121112928665063	0.0851358639022208	0.353973634202511	0.508300881328141	0.466273739358219	0.248642801472762	1.02918310601034	0.48728731034318	0.638912953741552	0.762681844983054	9	9
MULTIPLE-lacOsym-lacO2-minus35_30C_33T-minus10_12G-lacO3	GACTAAATTGTGAGCGCTCACAATTAAATTGTAGCGAGTAACAACCGGAAAGCGAATGTAAGTTAGCTCATTCATTAGGCACCCCAGGCTTTTACCTTTATGCTTCCGGCTCGGATAATGTGTGGGGCAGTGAGCGCAACGCAATTACAC	0.535550951240525	0.655356452095074	0.80552036034926	0.953409428654929	1.41777024946104	2.52306262344603	2.35255543152319	2.77205074692443	1.97041643645354	2.56230308922381	0.76900209219606	12	11.5
HYBRID-AraCO2-minus35cons-lacO2_core-minus10cons-lacOsym-AraCFP	ACTGGAAATGTGGACTTTTCTGCCGTGAAGCGAATGTAAGTTAGCTCATTCATTAGGCACCCCAGGCTTTGACAATTGTAGCGAGTAACAATATAATGTGTGGAAATTGTGAGCGCTCACAATTCTTATGGATTAATCTGCTGTGACACA	4.81713101943082	3.92658414473944	1.15172997771026	1.6781684112738	12.7524468610974	15.1169911606679	3.36367489648003	4.87929724431143	13.9347190108826	4.12148607039573	3.38099383884237	14.5	15
HYBRID-AraCI1-minus35_31A_32C-lacOscram_core-minus10_12A-lacOsym-AraCO2	ACTGGACTTATGGATAAAAATGCTATGAAGCGAATGTAAGTTAGCTCATTCATTAGGCACCCCAGGCTTTGCAAAACGGTGTGCATAATAGAATAATGTGTGGAAATTGTGAGCGCTCACAATTAATGTGGACTTTTCTGCCGTGACACA	0.1542314368643	0.215952299069651	0.213736094955263	0.287184235430942	0.408298673004555	0.831396673501936	0.62422507965105	0.834992030081334	0.619847673253246	0.729608554866192	0.849561959106858	13.5	12
HYBRID-AraCO2-minus35_33T-lacO2_core-minus10_12A-lacOsym-AraCI2	ACTGGAAATGTGGACTTTTCTGCCGTGAAGCGAATGTAAGTTAGCTCATTCATTAGGCACCCCAGGCTTTTACAATTGTAGCGAGTAACAAAATAATGTGTGGAAATTGTGAGCGCTCACAATTCGTCAGGTAGGATCCGCTAATACACA	0.136852273311847	0.240067720413861	0.385749733018573	0.318250682907815	0.362290611608882	0.92423884824168	1.12659800334282	0.925318144281873	0.643264729925281	1.02595807381235	0.626989295512809	9	10.5
DISTAL-lacO3-29-minus35_30C_33T-lacOsym_core-minus10_7A	TGCAGCTGGCACGACAGGTTTCCCGACTGGAAAGCGGGCAGTGAGCGCAACGCAATTGTTAGCTCATTCATTAGGCACCCCAGGCTTTTACCATTGTGAGCGCTCACAATATAAAGTGTGGACACACAGGAAACAGCTATGACCATGATT	0.334227341868374	0.295449814448478	0.499915904907492	0.582121637367244	0.884803921568628	1.13745486377065	1.4600250164813	1.69252649613641	1.01112939266964	1.57627575630885	0.641467324878098	11	11.5
HYBRID-AraCFP-minus35cons-lacO2_core-minus10_12A-lacO3-AraCFP	ACTGGACTTATGGATTAATCTGCTGTGAAGCGAATGTAAGTTAGCTCATTCATTAGGCACCCCAGGCTTTGACAATTGTAGCGAGTAACAAAATAATGTGTGGGGCAGTGAGCGCAACGCAATTCTTATGGATTAATCTGCTGTGACACA	0.478625541719586	0.434130145707866	0.62145507345499	0.464919101834596	1.26707095209218	1.67136150234742	1.81498517041863	1.35175854650214	1.4692162272198	1.58337185846039	0.927903460813311	13	13
DISTAL-lacOsym-28-minus35_33T-lacO3_core-minus10_7A	ATGCAGCTGGCACGACAGGTTTCCCGACTGGAAAGCGAAATTGTGAGCGCTCACAATTTTAGCTCATTCATTAGGCACCCCAGGCTTTTACACAGTGAGCGCAACGCAATATAAAGTGTGGACACACAGGAAACAGCTATGACCATGATT	0.19212073108246	0.114345431375872	0.0812286624187856	0.132074033406743	0.508603441376551	0.440219491459927	0.237231658410002	0.384007029876977	0.474411466418239	0.31061934414349	1.52730818399734	6.5	6
COMBO-O1_rightSym-minus35cons-minus10_12G-lacOscram	ACAGGTTTCCCGACTAATTGTTATCGGATAACAATTGGAAAGCGAATGTAAGTTAGCTCATTCATTAGGCACCCCAGGCTTTGACATTTATGCTTCCGGCTCGGATAATGTGTGGTTAACGGTGTGCATAATAGAAACACACAGGAAACA	0.707052832114574	0.674535120948868	0.927323973126893	0.963920602328345	1.87178916935394	2.5968987509424	2.70828790574014	2.8026121258627	2.23434396014817	2.75545001580142	0.810881688049171	9	9.5
STERIC-55-up_136x-lacOsym-ext_UV5-minus10_12A-lacOscram	GCAGCTGGCACGACAGGTTTCCCGACTGGAAAGCGAATGTAAGTTAGAAAATATATTTTTCAAAAGTAGCAAATTGTGAGCGCTCACAATTTCGAATAATGTGTGGACACACAGGAAACAGCTATTTAACGGTGTGCATAATAGAAGACC	0.32332513279731	0.390547879618285	0.322388811409117	0.417670020175171	0.855942376950781	1.50357374918778	0.941549818820193	1.21438120559386	1.17975806306928	1.07796551220703	1.09443024819398	5	6
STERIC-55-no_up-lacOsym-ext_min10-minus10cons-lacOsym	GCAGCTGGCACGACAGGTTTCCCGACTGGAAAGCGAATGTAAGTTAAGCTCATTCATTAGGCACCCCAGCAAATTGTGAGCGCTCACAATTTGGTATAATGTGTGGACACACAGGAAACAGCTATAAATTGTGAGCGCTCACAATTGACC	0.403453535273165	0.74136260026796	0.580226729846415	0.480269212388158	1.06806722689076	2.85417845689492	1.69457609268036	1.39638919955264	1.96112284189284	1.5454826461165	1.26893876603582	9	8.5
COMBO-O3_rightSym-minus35_30C_33T-minus10_12A-lacOsym	ACAGGTTTCCCGACTAATTGCGTTGGCAACGCAATTGGAAAGCGAATGTAAGTTAGCTCATTCATTAGGCACCCCAGGCTTTTACCTTTATGCTTCCGGCTCGAATAATGTGTGGAAATTGTGAGCGCTCACAATTACACACAGGAAACA	0.160191420698364	0.488905037920466	0.424401790195142	1.43926831276579	0.424076607387141	1.88223984619082	1.23948293031208	4.18469199224911	1.15315822678898	2.7120874612806	0.425192123503451	3	3
HYBRID-AraCO2-minus35_33T-lacO1_core-minus10_12A-lacO3-AraCFP	ACTGGAAATGTGGACTTTTCTGCCGTGAAGCGAATGTAAGTTAGCTCATTCATTAGGCACCCCAGGCTTTTACATTGTGAGCGGATAACAAAATAATGTGTGGGGCAGTGAGCGCAACGCAATTCTTATGGATTAATCTGCTGTGACACA	0.226218659414258	0.174235718092516	0.395005408164016	0.282535283688449	0.598871282830476	0.670791638021032	1.15362958430296	0.821475140314077	0.634831460425754	0.98755236230852	0.642833215386939	7	7
HYBRID-AraCI1-minus35cons-lacOsym_core-minus10_12A-lacO1-AraCO2	ACTGGACTTATGGATAAAAATGCTATGAAGCGAATGTAAGTTAGCTCATTCATTAGGCACCCCAGGCTTTGACAATTGTGAGCGCTCACAAAATAATGTGTGGAATTGTGAGCGGATAACAATTAATGTGGACTTTTCTGCCGTGACACA	0.718838864590803	0.655834671017534	0.552899650480188	0.533786509149656	1.90299046993099	2.52490372272144	1.61476623044074	1.55199146024182	2.21394709632621	1.58337884534128	1.39824218495797	20	20
MULTIPLE-lacO1-lacO1-minus35cons-minus10_12A-lacOsym	GACTAATTGTGAGCGGATAACAATTAATTGTGAGCGGATAACAATTGGAAAGCGAATGTAAGTTAGCTCATTCATTAGGCACCCCAGGCTTTGACATTTATGCTTCCGGCTCGAATAATGTGTGGAAATTGTGAGCGCTCACAATTACAC	0.0712575630003067	0.205012876790325	0.135336349947332	0.453100698548682	0.188640973630832	0.789280894544052	0.39525539120212	1.31739637986992	0.488960934087442	0.856325885536021	0.570998661077932	5.5	5
MULTIPLE-lacOscram-lacOscram-minus35_31A_32C-minus10_7A-lacO3	GACTTTAACGGTGTGCATAATAGAATTAACGGTGTGCATAATAGAAGGAAAGCGAATGTAAGTTAGCTCATTCATTAGGCACCCCAGGCTTTGCAATTTATGCTTCCGGCTCGTATAAAGTGTGGGGCAGTGAGCGCAACGCAATTACAC	0.199396163132437	0.252436510114124	0.308343071554175	0.229843123071475	0.527863777089783	0.971857561523947	0.90052865633688	0.668271974071623	0.749860669306865	0.784400315204251	0.955966812827718	10	8
COMBO-lacO3-minus35_31A_32C-minus10_12G-lacOsym	ACAGGTTTCCCGACTGGCAGTGAGCGCAACGCAATTGGAAAGCGAATGTAAGTTAGCTCATTCATTAGGCACCCCAGGCTTTGCAATTTATGCTTCCGGCTCGGATAATGTGTGGAAATTGTGAGCGCTCACAATTACACACAGGAAACA	0.312030981001343	0.345484662739252	0.72915910992032	0.920515990410636	0.826043237807944	1.33008447043535	2.12953925055836	2.6764126324759	1.07806385412165	2.40297594151713	0.448636973635701	5	4.5
HYBRID-AraCI2-minus35_31A_32C-lacO3_core-minus10cons-lacOscram-AraCscram	ACTGGACGTCAGGTAGGATCCGCTAATAAGCGAATGTAAGTTAGCTCATTCATTAGGCACCCCAGGCTTTGCAACAGTGAGCGCAACGCAATATAATGTGTGGTTAACGGTGTGCATAATAGAAGACTTTCGATGTGGCTCTATGACACA	0.852138721844968	0.713872742638144	0.699058791725306	1.08604995607751	2.2558767292768	2.74834500993959	2.04163002995275	3.15770486577759	2.50211086960819	2.59966744786517	0.962473439309674	18	18.5
DISTAL-lacOsym-24-minus35cons-lacO3_core-minus10_7A	ATTAATGCAGCTGGCACGACAGGTTTCCCGACTGGAAAGCGAAATTGTGAGCGCTCACAATTCTCATTCATTAGGCACCCCAGGCTTTGACACAGTGAGCGCAACGCAATATAAAGTGTGGACACACAGGAAACAGCTATGACCATGATT	0.897557384458408	2.03243610618189	1.33834611047584	1.16535911829479	2.37611408199644	7.82469380999669	3.90869500814694	3.38829732244392	5.10040394599656	3.64849616529543	1.39794691152802	4.5	5
HYBRID-AraCO2-minus35cons-lacOscram_core-minus10cons-lacO1-AraCFP	ACTGGAAATGTGGACTTTTCTGCCGTGAAGCGAATGTAAGTTAGCTCATTCATTAGGCACCCCAGGCTTTGACAAACGGTGTGCATAATAGTATAATGTGTGGAATTGTGAGCGGATAACAATTCTTATGGATTAATCTGCTGTGACACA	11.0295846860422	12.1141222189692	6.53167871897406	6.25946615773448	29.198747561852	46.6382666849892	19.0760370608439	18.1994821074674	37.9185071234206	18.6377595841557	2.03449920856667	12.5	12
HYBRID-AraCFP-minus35_33T-lacOscram_core-minus10_12G-lacO3-AraCscram	ACTGGACTTATGGATTAATCTGCTGTGAAGCGAATGTAAGTTAGCTCATTCATTAGGCACCCCAGGCTTTTACAAACGGTGTGCATAATAGGATAATGTGTGGGGCAGTGAGCGCAACGCAATTGACTTTCGATGTGGCTCTATGACACA	0.230912292222585	0.536326154986522	0.518083085235432	0.344995496233973	0.61129679144385	2.06480682580769	1.51308301583147	1.00307904901902	1.33805180862577	1.25808103242524	1.06356567990407	8.5	10
DISTAL-lacO3-21-minus35_33T-lacO3_core-minus10_7A	TTCATTAATGCAGCTGGCACGACAGGTTTCCCGACTGGAAAGCGGGCAGTGAGCGCAACGCAATTATTCATTAGGCACCCCAGGCTTTTACACAGTGAGCGCAACGCAATATAAAGTGTGGACACACAGGAAACAGCTATGACCATGATT	0.349262421466292	0.249957903896992	0.483253338108381	0.399293589369224	0.924606462303231	0.962315153442519	1.41136130299134	1.16095148567458	0.943460807872875	1.28615639433296	0.733550610197901	5.5	6
STERIC-55-no_up-lacOscram-ext_min10-minus10_12A-lacOscram	GCAGCTGGCACGACAGGTTTCCCGACTGGAAAGCGAATGTAAGTTAAGCTCATTCATTAGGCACCCCAGCTTAACGGTGTGCATAATAGAATGGAATAATGTGTGGACACACAGGAAACAGCTATTTAACGGTGTGCATAATAGAAGACC	0.175336791382573	0.228642899064086	0.174003878503713	0.458438793643241	0.464171122994652	0.8802543270929	0.508185502974154	1.33291696320934	0.672212725043776	0.920551233091748	0.730228477111582	3.5	3.5
MULTIPLE-lacO2-lacO3-minus35cons-minus10_12A-lacOscram	GACTAAATTGTAGCGAGTAACAACCGGCAGTGAGCGCAACGCAATTGGAAAGCGAATGTAAGTTAGCTCATTCATTAGGCACCCCAGGCTTTGACATTTATGCTTCCGGCTCGAATAATGTGTGGTTAACGGTGTGCATAATAGAAACAC	0.460405083219598	0.407159418389379	0.355586592604476	0.592902007553492	1.21883572081682	1.56752665978672	1.03850530785563	1.72387056755919	1.39318119030177	1.38118793770741	1.00868328796317	5.5	5.5
STERIC-O1-up_69x-lacO1-ext_min10-minus10cons-lacOscram	TGCAGCTGGCACGACAGGTTTCCCGACTGGAAAGCGAATGTAAGTTAGAAAATTATTTTAAATTTCCTGCAATTGTGAGCGGATAACAATTTGGTATAATGTGTGGTTAACGGTGTGCATAATAGAAACACACAGGAAACAGCTATGACC	0.422961558159715	0.352995198885757	0.39853796918602	0.513449403876332	1.11971104231166	1.35899935022742	1.16394657444819	1.49286105291752	1.23935519626954	1.32840381368286	0.932965701772237	5.5	6
HYBRID-AraCO2-minus35_33T-lacO3_core-minus10_12G-lacOscram-AraCFP	ACTGGAAATGTGGACTTTTCTGCCGTGAAGCGAATGTAAGTTAGCTCATTCATTAGGCACCCCAGGCTTTTACACAGTGAGCGCAACGCAAGATAATGTGTGGTTAACGGTGTGCATAATAGAACTTATGGATTAATCTGCTGTGACACA	0.351953413359179	0.486059588974357	0.718057418234565	0.500525065477878	0.931730356376127	1.87128512703012	2.09711630216374	1.45528336505945	1.40150774170313	1.7761998336116	0.789048459065217	12	11.5
HYBRID-AraCscram-minus35cons-lacO1_core-minus10_12G-lacOsym-AraCI1	ACTGGAGACTTTCGATGTGGCTCTATGAAGCGAATGTAAGTTAGCTCATTCATTAGGCACCCCAGGCTTTGACATTGTGAGCGGATAACAAGATAATGTGTGGAAATTGTGAGCGCTCACAATTCTTATGGATAAAAATGCTATGACACA	1.16033892766571	1.13301802438711	0.229496676605987	0.284973018139031	3.07177871148459	4.36201615148984	0.67025450831788	0.82856288604161	3.71689743148722	0.749408697179745	4.95977354609713	7.5	8
MULTIPLE-lacO2-lacOscram-minus35_30C_33T-minus10_12A-lacOscram	GACTAAATTGTAGCGAGTAACAACCTTAACGGTGTGCATAATAGAAGGAAAGCGAATGTAAGTTAGCTCATTCATTAGGCACCCCAGGCTTTTACCTTTATGCTTCCGGCTCGAATAATGTGTGGTTAACGGTGTGCATAATAGAAACAC	0.271693569676343	0.343483843964636	0.259664575115509	0.466608860538794	0.719257540603248	1.32238150047086	0.758361100018984	1.35667154267914	1.02081952053705	1.05751632134906	0.965299069081795	16	15
COMBO-lacOsym-minus35_31A_32C-minus10_12G-lacO2	ACAGGTTTCCCGACTAAATTGTGAGCGCTCACAATTGGAAAGCGAATGTAAGTTAGCTCATTCATTAGGCACCCCAGGCTTTGCAATTTATGCTTCCGGCTCGGATAATGTGTGGAAATTGTAGCGAGTAACAACCACACACAGGAAACA	0.329272585072846	0.294434399252329	0.565410387350097	0.536093862536597	0.871687136393019	1.13354560779172	1.65130435340376	1.55870012127186	1.00261637209237	1.60500223733781	0.624682227082369	7.5	9
>neg_control_2089764:2089914_flipped_rc	CGAAGCGAAACGTCAGGTGAGCCAGCGTCTGGACGGTGCGGCGATCGATATGCCCGCAGGCCCGTCGGAAGTGCTGGTGATTGCTGACAGCGGCGCTACGCCGGATTTCGTGGCTTCTGATTTGCTCTCTCAGGCTGAACACGGCCCGGA	0.171512703288101	0.223562651831778	0.281654556982787	0.333969267664859	0.454047570195237	0.860695838168703	0.822583748914574	0.971020141038745	0.65737170418197	0.89680194497666	0.733017705708788	106	104
DISTAL-lacO2-20-minus35_33T-lacO3_core-minus10_12A	ATTCATTAATGCAGCTGGCACGACAGGTTTCCCGACTGGAAAGCGAAATTGTAGCGAGTAACAACCTTCATTAGGCACCCCAGGCTTTTACACAGTGAGCGCAACGCAAAATAATGTGTGGACACACAGGAAACAGCTATGACCATGATT	0.176176979661136	0.190014672683882	0.231153565054601	0.133391480124018	0.466395363176717	0.731539175394405	0.675093519361035	0.387837523940588	0.598967269285561	0.531465521650812	1.1270105865477	9.5	8.5
DISTAL-lacO3-24-minus35_30C_33T-lacO2_core-minus10cons	ATTAATGCAGCTGGCACGACAGGTTTCCCGACTGGAAAGCGGGCAGTGAGCGCAACGCAATTCTCATTCATTAGGCACCCCAGGCTTTTACCATTGTAGCGAGTAACAATATAATGTGTGGACACACAGGAAACAGCTATGACCATGATT	0.559162288484759	0.39969114101403	0.537426393516722	0.322557045283796	1.480276816609	1.53877447241292	1.56957594537212	0.937838950854664	1.50952564451096	1.25370744811339	1.20404935520047	3.5	5.5
STERIC-O1-up_69x-lacO2-ext_UV5-minus10_12G-lacO1	TGCAGCTGGCACGACAGGTTTCCCGACTGGAAAGCGAATGTAAGTTAGAAAATTATTTTAAATTTCCTGCAAATTGTAGCGAGTAACAACCTCGGATAATGTGTGGAATTGTGAGCGGATAACAATTACACACAGGAAACAGCTATGACC	0.327190976776408	0.341634496194834	0.431972857985369	0.403862746780951	0.866176470588236	1.31526168007262	1.26159454601924	1.17423637235109	1.09071907533043	1.21791545918516	0.895562222405953	4.5	4.5
HYBRID-AraCI2-minus35_31A_32C-lacO1_core-minus10_12A-lacO3-AraCI1	ACTGGACGTCAGGTAGGATCCGCTAATAAGCGAATGTAAGTTAGCTCATTCATTAGGCACCCCAGGCTTTGCAATTGTGAGCGGATAACAAAATAATGTGTGGGGCAGTGAGCGCAACGCAATTCTTATGGATAAAAATGCTATGACACA	0.293463099693571	0.324455161529037	0.431115323740389	0.383963039326084	0.77688827010094	1.24912280701754	1.25909008189263	1.11637770507142	1.01300553855924	1.18773389348203	0.852889308049852	9.5	9.5
COMBO-O1_rightSym-minus35cons-minus10_12A-O2_leftSym	ACAGGTTTCCCGACTAATTGTTATCGGATAACAATTGGAAAGCGAATGTAAGTTAGCTCATTCATTAGGCACCCCAGGCTTTGACATTTATGCTTCCGGCTCGAATAATGTGTGGGGTTGTTACTCAGTAACAACCACACACAGGAAACA	0.928490943321006	0.845986791542377	0.962789542103417	1.00950847286725	2.45800485142511	3.25697205977908	2.81186656251252	2.9351594730778	2.85748845560209	2.87351301779516	0.994423354933898	11.5	11
DISTAL-lacO2-27-minus35_33T-lacOsym_core-minus10cons	AATGCAGCTGGCACGACAGGTTTCCCGACTGGAAAGCGAAATTGTAGCGAGTAACAACCTAGCTCATTCATTAGGCACCCCAGGCTTTTACAATTGTGAGCGCTCACAATATAATGTGTGGACACACAGGAAACAGCTATGACCATGATT	0.207146079881326	0.252354014522584	0.113501182204578	0.255193895057097	0.548380221653879	0.971539961013645	0.331484883341631	0.741979684847041	0.759960091333762	0.536732284094336	1.41590158418753	7	5.5
HYBRID-AraCFP-minus35_31A_32C-lacOscram_core-minus10_12A-lacOscram-AraCscram	ACTGGACTTATGGATTAATCTGCTGTGAAGCGAATGTAAGTTAGCTCATTCATTAGGCACCCCAGGCTTTGCAAAACGGTGTGCATAATAGAATAATGTGTGGTTAACGGTGTGCATAATAGAAGACTTTCGATGTGGCTCTATGACACA	0.580812384810192	0.665286608813482	1.07363101631786	0.757732435250226	1.53759136790811	2.56129282196026	3.13558365898438	2.20311725474291	2.04944209493419	2.66935045686365	0.76776808742535	22	20.5
HYBRID-AraCscram-minus35cons-lacOscram_core-minus10cons-lacO1-AraCFP	ACTGGAGACTTTCGATGTGGCTCTATGAAGCGAATGTAAGTTAGCTCATTCATTAGGCACCCCAGGCTTTGACAAACGGTGTGCATAATAGTATAATGTGTGGAATTGTGAGCGGATAACAATTCTTATGGATTAATCTGCTGTGACACA	5.88522403636176	4.56640597707533	3.4946793920454	3.24343167672611	15.580021902378	17.5802469135802	10.2063552827192	9.43032125741763	16.5801344079791	9.81833827006843	1.688690484267	22.5	21.5
MULTIPLE-lacO2-lacO2-minus35_31A_32C-minus10_7A-lacO1	GACTAAATTGTAGCGAGTAACAACCAAATTGTAGCGAGTAACAACCGGAAAGCGAATGTAAGTTAGCTCATTCATTAGGCACCCCAGGCTTTGCAATTTATGCTTCCGGCTCGTATAAAGTGTGGAATTGTGAGCGGATAACAATTACAC	0.121232867184522	0.246585922762068	0.18342908858933	0.245916338285429	0.320941176470588	0.949333333333333	0.535712217718587	0.715005063655367	0.635137254901961	0.625358640686977	1.01563680994995	11.5	11.5
HYBRID-AraCO2-minus35_33T-lacO1_core-minus10_12A-lacOscram-AraCscram	ACTGGAAATGTGGACTTTTCTGCCGTGAAGCGAATGTAAGTTAGCTCATTCATTAGGCACCCCAGGCTTTTACATTGTGAGCGGATAACAAAATAATGTGTGGTTAACGGTGTGCATAATAGAAGACTTTCGATGTGGCTCTATGACACA	0.0914771725103539	0.212040198924578	0.12912737045154	0.153032885055672	0.242168580579642	0.816335444420179	0.377121810530481	0.444945173157203	0.529252012499911	0.411033491843842	1.28761286610917	14.5	12.5
MULTIPLE-lacO2-lacO1-minus35cons-minus10_12G-lacO3	GACTAAATTGTAGCGAGTAACAACCAATTGTGAGCGGATAACAATTGGAAAGCGAATGTAAGTTAGCTCATTCATTAGGCACCCCAGGCTTTGACATTTATGCTTCCGGCTCGGATAATGTGTGGGGCAGTGAGCGCAACGCAATTACAC	1.70930178900736	2.50013068191206	1.91332979848924	1.89130015838456	4.52505446623094	9.62527530948583	5.58795858093442	5.49898066783831	7.07516488785839	5.54346962438637	1.27630624270654	16	15.5
HYBRID-AraCO2-minus35_31A_32C-lacO1_core-minus10_12A-lacO2-AraCI1	ACTGGAAATGTGGACTTTTCTGCCGTGAAGCGAATGTAAGTTAGCTCATTCATTAGGCACCCCAGGCTTTGCAATTGTGAGCGGATAACAAAATAATGTGTGGAAATTGTAGCGAGTAACAACCCTTATGGATAAAAATGCTATGACACA	0.313168243794304	0.411343153938507	0.338464281874361	0.276115940390797	0.829053926800176	1.58363366042224	0.988498893255635	0.802810813270315	1.20634379361121	0.895654853262975	1.34688467238955	13	12
HYBRID-AraCFP-minus35_31A_32C-lacO3_core-minus10_12A-lacO2-AraCI1	ACTGGACTTATGGATTAATCTGCTGTGAAGCGAATGTAAGTTAGCTCATTCATTAGGCACCCCAGGCTTTGCAACAGTGAGCGCAACGCAAAATAATGTGTGGAAATTGTAGCGAGTAACAACCCTTATGGATAAAAATGCTATGACACA	0.183062591529401	0.230641491548835	0.199280985134087	0.26632960625035	0.484623723398186	0.887948726044265	0.582008335299206	0.774356915030656	0.686286224721225	0.678182625164931	1.01194899317027	26	25
COMBO-lacOsym-minus35cons-minus10cons-O1_rightSym	ACAGGTTTCCCGACTAAATTGTGAGCGCTCACAATTGGAAAGCGAATGTAAGTTAGCTCATTCATTAGGCACCCCAGGCTTTGACATTTATGCTTCCGGCTCGTATAATGTGTGGAATTGTTATCGGATAACAATTACACACAGGAAACA	3.69923521501592	2.58089333034461	1.12854776811788	1.37512375958786	9.79302832244009	9.93620414673046	3.29597029734661	3.99819084048382	9.86461623458528	3.64708056891521	2.70479800162995	3	3
HYBRID-AraCFP-minus35_33T-lacO2_core-minus10_12G-lacO2-AraCscram	ACTGGACTTATGGATTAATCTGCTGTGAAGCGAATGTAAGTTAGCTCATTCATTAGGCACCCCAGGCTTTTACAATTGTAGCGAGTAACAAGATAATGTGTGGAAATTGTAGCGAGTAACAACCGACTTTCGATGTGGCTCTATGACACA	0.43158626331721	0.310606465610114	0.576263718291762	0.607829014898429	1.1425433243837	1.19580658964484	1.68300195400304	1.76727104233554	1.16917495701427	1.72513649816929	0.677728955508735	8	8
MULTIPLE-lacO1-lacO2-minus35cons-minus10cons-lacO2	GACTAATTGTGAGCGGATAACAATTAAATTGTAGCGAGTAACAACCGGAAAGCGAATGTAAGTTAGCTCATTCATTAGGCACCCCAGGCTTTGACATTTATGCTTCCGGCTCGTATAATGTGTGGAAATTGTAGCGAGTAACAACCACAC	13.869398631274	13.2149710384935	18.6543205621282	18.390575407259	36.7166199813259	50.8764343290659	54.4807124934513	53.4708455379809	43.7965271551959	53.9757790157161	0.81141074670629	4	4
HYBRID-AraCO2-minus35_33T-lacOsym_core-minus10_12G-lacOscram-AraCI2	ACTGGAAATGTGGACTTTTCTGCCGTGAAGCGAATGTAAGTTAGCTCATTCATTAGGCACCCCAGGCTTTTACAATTGTGAGCGCTCACAAGATAATGTGTGGTTAACGGTGTGCATAATAGAACGTCAGGTAGGATCCGCTAATACACA	0.126079229772864	0.213681151596777	0.260288768805691	0.199726484914571	0.333771008403361	0.822652962681934	0.760184083432491	0.580707443253546	0.578211985542648	0.670445763343018	0.862429173479345	18	17.5
>neg_control_1769618:1769768	TCTGTTTTTATACCGTTGTACGTTCCCACCCCATCCGGGTCGTCGCTTACCTGTCATAAAGAAAACCACCAGCTCTACGGAACATCGCTGTTCAATTATCGATTTAGCCAGTTATACCTTATATGGCTATATCTCAATGGCAACGTTTTA	0.203327303259911	0.230533930560105	0.382502530683621	0.326336772520158	0.538270729978739	0.887534626038781	1.11711441501113	0.948828558670386	0.71290267800876	1.03297148684076	0.690147489152003	16	16.5
DISTAL-lacO2-21-minus35_31A_32C-lacOscram_core-minus10_12G	TTCATTAATGCAGCTGGCACGACAGGTTTCCCGACTGGAAAGCGAAATTGTAGCGAGTAACAACCATTCATTAGGCACCCCAGGCTTTGCAAAACGGTGTGCATAATAGGATAATGTGTGGACACACAGGAAACAGCTATGACCATGATT	0.270297675684708	0.247465801166214	0.401253819792991	0.77829341114688	0.715562174236784	0.952720785013381	1.17187832814572	2.2628985689179	0.834141479625082	1.71738844853181	0.485703441372385	3	3
HYBRID-AraCI1-minus35cons-lacOsym_core-minus10_12G-lacOsym-AraCO2	ACTGGACTTATGGATAAAAATGCTATGAAGCGAATGTAAGTTAGCTCATTCATTAGGCACCCCAGGCTTTGACAATTGTGAGCGCTCACAAGATAATGTGTGGAAATTGTGAGCGCTCACAATTAATGTGGACTTTTCTGCCGTGACACA	0.777243466680364	0.879786546016931	0.459388396893947	0.349319137390792	2.05760565095604	3.38709803461884	1.3416627580003	1.01565009387967	2.72235184278744	1.17865642593999	2.30970771708672	11	10
COMBO-O3_rightSym-minus35cons-minus10_12G-O2_rightSym	ACAGGTTTCCCGACTAATTGCGTTGGCAACGCAATTGGAAAGCGAATGTAAGTTAGCTCATTCATTAGGCACCCCAGGCTTTGACATTTATGCTTCCGGCTCGGATAATGTGTGGAAATGTGAGCCGCTCACATTTACACACAGGAAACA	2.08231835429569	1.85427683029668	3.27850223512043	1.83789769379263	5.51254554919313	7.13879683199461	9.57500098091788	5.34371228322782	6.32567119059387	7.45935663207285	0.848018334905118	15.5	17.5
STERIC-O1-up_69x-lacO1-ext_UV5-minus10_12G-lacO2	TGCAGCTGGCACGACAGGTTTCCCGACTGGAAAGCGAATGTAAGTTAGAAAATTATTTTAAATTTCCTGCAATTGTGAGCGGATAACAATTTCGGATAATGTGTGGAAATTGTAGCGAGTAACAACCACACACAGGAAACAGCTATGACC	0.220625494570632	0.270923324013179	0.353052533300042	0.407462443488889	0.584064432619014	1.04303011048749	1.03110448315411	1.18470253898216	0.81354727155325	1.10790351106814	0.734312386797027	6.5	6.5
DISTAL-lacO1-28-minus35_30C_33T-lacO1_core-minus10_7A	ATGCAGCTGGCACGACAGGTTTCCCGACTGGAAAGCGAATTGTGAGCGGATAACAATTTTAGCTCATTCATTAGGCACCCCAGGCTTTTACCTTGTGAGCGGATAACAATATAAAGTGTGGACACACAGGAAACAGCTATGACCATGATT	0.288989005501244	0.19506322336415	0.13453335015303	0.304087980695938	0.765043948613928	0.750975635481489	0.392910197187684	0.884139896967611	0.758009792047709	0.638525047077647	1.18712616759031	6	6.5
MULTIPLE-lacO3-lacOscram-minus35cons-minus10_12A-lacO1	GACTGGCAGTGAGCGCAACGCAATTTTAACGGTGTGCATAATAGAAGGAAAGCGAATGTAAGTTAGCTCATTCATTAGGCACCCCAGGCTTTGACATTTATGCTTCCGGCTCGAATAATGTGTGGAATTGTGAGCGGATAACAATTACAC	0.791345618249917	0.690618248663642	0.443282089287847	0.770979432158767	2.09493844049248	2.65881732712415	1.29462362242329	2.24163307656212	2.37687788380831	1.76812834949271	1.3442903534069	13	11
HYBRID-AraCscram-minus35_31A_32C-lacO3_core-minus10cons-lacOscram-AraCI1	ACTGGAGACTTTCGATGTGGCTCTATGAAGCGAATGTAAGTTAGCTCATTCATTAGGCACCCCAGGCTTTGCAACAGTGAGCGCAACGCAATATAATGTGTGGTTAACGGTGTGCATAATAGAACTTATGGATAAAAATGCTATGACACA	0.984548213391672	0.586780611275917	1.20071907142549	1.21865412467092	2.6064059131506	2.25905188503173	3.50674956495295	3.54325327084554	2.43272889909116	3.52500141789924	0.690135580297432	9.5	11
>neg_control_2927401:2927551	GATCCTGTTCCTGATGCCGATGTACGCAATTCAGAAAGTACCGGCAATGCGTAAGTACAGCGGTCACATCAGCAACGTATTCGTTGTCGTGATGGGTCTGATTGCAATCTCCGCAATCTTCTACTCTCTGTTCAGCTAAGTCCTTTCGCG	0.139770294183495	0.183572175724995	0.220217315058605	0.275486949971744	0.37001552213242	0.706736149153241	0.643153750244062	0.800982015160563	0.53837583564283	0.722067882702312	0.745602800706187	59	61
HYBRID-AraCI1-minus35cons-lacOscram_core-minus10_12A-lacOscram-AraCFP	ACTGGACTTATGGATAAAAATGCTATGAAGCGAATGTAAGTTAGCTCATTCATTAGGCACCCCAGGCTTTGACAAACGGTGTGCATAATAGAATAATGTGTGGTTAACGGTGTGCATAATAGAACTTATGGATTAATCTGCTGTGACACA	2.07228218024943	1.86014616067234	2.76521831806476	2.80306060262184	5.48597666914867	7.16139321911818	8.0759341336699	8.14993643196351	6.32368494413342	8.1129352828167	0.779457092123866	6	6
HYBRID-AraCI2-minus35_31A_32C-lacOsym_core-minus10cons-lacOscram-AraCscram	ACTGGACGTCAGGTAGGATCCGCTAATAAGCGAATGTAAGTTAGCTCATTCATTAGGCACCCCAGGCTTTGCAAATTGTGAGCGCTCACAATATAATGTGTGGTTAACGGTGTGCATAATAGAAGACTTTCGATGTGGCTCTATGACACA	2.25843642296054	1.81083231540834	0.578571902436775	0.510143778324625	5.97878495660559	6.97153940840762	1.68974310098652	1.48324990213145	6.47516218250661	1.58649650155899	4.08142228876252	18.5	19
HYBRID-AraCI1-minus35cons-lacO3_core-minus10cons-lacO3-AraCI1	ACTGGACTTATGGATAAAAATGCTATGAAGCGAATGTAAGTTAGCTCATTCATTAGGCACCCCAGGCTTTGACACAGTGAGCGCAACGCAATATAATGTGTGGGGCAGTGAGCGCAACGCAATTCTTATGGATAAAAATGCTATGACACA	2.73647213248719	2.17065072853933	2.01971789686262	4.05566961074481	7.24429443908711	8.35680751173709	5.89866940960821	11.7919139834864	7.8005509754121	8.84529169654732	0.881887363698472	9.5	10.5
HYBRID-AraCscram-minus35cons-lacO3_core-minus10_12A-lacOscram-AraCI1	ACTGGAGACTTTCGATGTGGCTCTATGAAGCGAATGTAAGTTAGCTCATTCATTAGGCACCCCAGGCTTTGACACAGTGAGCGCAACGCAAAATAATGTGTGGTTAACGGTGTGCATAATAGAACTTATGGATAAAAATGCTATGACACA	0.283097188237231	0.34853581804877	0.536346914390576	0.382396978683221	0.74944647238346	1.34183114035088	1.56642328206722	1.11182436267276	1.04563880636717	1.33912382236999	0.78083802923959	22.5	24.5
HYBRID-AraCFP-minus35_31A_32C-lacO2_core-minus10cons-lacOscram-AraCO2	ACTGGACTTATGGATTAATCTGCTGTGAAGCGAATGTAAGTTAGCTCATTCATTAGGCACCCCAGGCTTTGCAAATTGTAGCGAGTAACAATATAATGTGTGGTTAACGGTGTGCATAATAGAAAATGTGGACTTTTCTGCCGTGACACA	1.26709436100545	1.01878920720117	2.21438014679364	1.47469166135137	3.35439360929557	3.92224561403509	6.46718853827329	4.28768585506809	3.63831961166533	5.37743719667069	0.676589884474691	7	8
DISTAL-lacOscram-21-minus35_30C_33T-lacO2_core-minus10cons	TTCATTAATGCAGCTGGCACGACAGGTTTCCCGACTGGAAAGCGTTAACGGTGTGCATAATAGAAATTCATTAGGCACCCCAGGCTTTTACCATTGTAGCGAGTAACAATATAATGTGTGGACACACAGGAAACAGCTATGACCATGATT	0.329066485241515	0.35245873201815	0.378858576789951	0.474684686662714	0.871141525917298	1.35693400167084	1.10647209739043	1.38015211583692	1.11403776379407	1.24331210661368	0.896024222613178	5	4
COMBO-lacOsym-minus35_30C_33T-minus10_12A-O2_leftSym	ACAGGTTTCCCGACTAAATTGTGAGCGCTCACAATTGGAAAGCGAATGTAAGTTAGCTCATTCATTAGGCACCCCAGGCTTTTACCTTTATGCTTCCGGCTCGAATAATGTGTGGGGTTGTTACTCAGTAACAACCACACACAGGAAACA	0.244582118414096	0.576638320253027	0.374901518855933	0.401159447263473	0.647485080988917	2.22000498877526	1.0949153465077	1.16637649261699	1.43374503488209	1.13064591956234	1.26807607056776	5.5	5
HYBRID-AraCscram-minus35_33T-lacO3_core-minus10cons-lacOsym-AraCFP	ACTGGAGACTTTCGATGTGGCTCTATGAAGCGAATGTAAGTTAGCTCATTCATTAGGCACCCCAGGCTTTTACACAGTGAGCGCAACGCAATATAATGTGTGGAAATTGTGAGCGCTCACAATTCTTATGGATTAATCTGCTGTGACACA	0.290315498820621	0.325540295848532	0.348552735597817	0.262131669356895	0.768555589775177	1.25330047526844	1.0179626383961	0.762151357007741	1.01092803252181	0.890056997701921	1.13580145443715	12.5	13.5
HYBRID-AraCscram-minus35_33T-lacO2_core-minus10cons-lacO1-AraCI1	ACTGGAGACTTTCGATGTGGCTCTATGAAGCGAATGTAAGTTAGCTCATTCATTAGGCACCCCAGGCTTTTACAATTGTAGCGAGTAACAATATAATGTGTGGAATTGTGAGCGGATAACAATTCTTATGGATAAAAATGCTATGACACA	0.975039724964876	0.896214149482145	0.658389924850708	0.572383884033522	2.58123398137151	3.45034281105061	1.9228549270885	1.66421384724621	3.01578839621106	1.79353438716735	1.681477878422	15	17.5
HYBRID-AraCFP-minus35_31A_32C-lacO3_core-minus10_12G-lacO1-AraCI2	ACTGGACTTATGGATTAATCTGCTGTGAAGCGAATGTAAGTTAGCTCATTCATTAGGCACCCCAGGCTTTGCAACAGTGAGCGCAACGCAAGATAATGTGTGGAATTGTGAGCGGATAACAATTCGTCAGGTAGGATCCGCTAATACACA	0.348808297750437	0.405155527903231	0.359396637944154	0.531647493182854	0.923404255319149	1.55981186401273	1.04963270239389	1.5457722425267	1.24160805966594	1.29770247246029	0.956774057239788	16.5	14
COMBO-lacO1-minus35_30C_33T-minus10_12G-lacO1	ACAGGTTTCCCGACTAATTGTGAGCGGATAACAATTGGAAAGCGAATGTAAGTTAGCTCATTCATTAGGCACCCCAGGCTTTTACCTTTATGCTTCCGGCTCGGATAATGTGTGGAATTGTGAGCGGATAACAATTACACACAGGAAACA	0.233356400192841	0.437419916721083	0.310241084851104	0.349817710104347	0.617767106842737	1.68402682097915	0.906071882443364	1.01709970075524	1.15089696391094	0.9615857915993	1.1968739284269	8	7.5
HYBRID-AraCscram-minus35_31A_32C-lacO3_core-minus10_12G-lacO1-AraCFP	ACTGGAGACTTTCGATGTGGCTCTATGAAGCGAATGTAAGTTAGCTCATTCATTAGGCACCCCAGGCTTTGCAACAGTGAGCGCAACGCAAGATAATGTGTGGAATTGTGAGCGGATAACAATTCTTATGGATTAATCTGCTGTGACACA	0.355842241014519	0.48848241434641	0.539712002969725	0.526209185017837	0.942025294966472	1.88061278394083	1.57625116203663	1.52996028833604	1.41131903945365	1.55310572518633	0.908707640804254	21	20.5
COMBO-O3_rightSym-minus35_30C_33T-minus10_12A-O3_leftSym	ACAGGTTTCCCGACTAATTGCGTTGGCAACGCAATTGGAAAGCGAATGTAAGTTAGCTCATTCATTAGGCACCCCAGGCTTTTACCTTTATGCTTCCGGCTCGAATAATGTGTGGGGCAGTGAGCGGCTCACTGCCACACACAGGAAACA	0.173037689218136	0.137861382863128	0.229594861202806	0.380499001005142	0.458084683148622	0.530753761875043	0.670541260481959	1.10630596702653	0.494419222511833	0.888423613754244	0.556512923404351	8	8
COMBO-O3_rightSym-minus35cons-minus10_12G-lacO3	ACAGGTTTCCCGACTAATTGCGTTGGCAACGCAATTGGAAAGCGAATGTAAGTTAGCTCATTCATTAGGCACCCCAGGCTTTGACATTTATGCTTCCGGCTCGGATAATGTGTGGGGCAGTGAGCGCAACGCAATTACACACAGGAAACA	2.10779871354907	2.12123664381302	2.81385239144016	2.32728349392514	5.58	8.16656778823064	8.21797195059956	6.76660808435852	6.87328389411532	7.49229001747904	0.917380917994416	14.5	15
HYBRID-AraCO2-minus35_33T-lacO1_core-minus10_12G-lacOscram-AraCI1	ACTGGAAATGTGGACTTTTCTGCCGTGAAGCGAATGTAAGTTAGCTCATTCATTAGGCACCCCAGGCTTTTACATTGTGAGCGGATAACAAGATAATGTGTGGTTAACGGTGTGCATAATAGAACTTATGGATAAAAATGCTATGACACA	0.112037493633012	0.181487476197749	0.266450383558048	0.222962025915253	0.296598157335223	0.698710245934471	0.778179333417638	0.648265091468754	0.497654201634847	0.713222212443196	0.697754771167453	13	12
HYBRID-AraCO2-minus35_31A_32C-lacO3_core-minus10_12G-lacOscram-AraCscram	ACTGGAAATGTGGACTTTTCTGCCGTGAAGCGAATGTAAGTTAGCTCATTCATTAGGCACCCCAGGCTTTGCAACAGTGAGCGCAACGCAAGATAATGTGTGGTTAACGGTGTGCATAATAGAAGACTTTCGATGTGGCTCTATGACACA	0.238438768501026	0.274316863914113	0.255331158328784	0.353355966570673	0.631221719457014	1.05609492988134	0.745705177586131	1.02738722905682	0.843658324669176	0.886546203321478	0.951623639589655	19	18.5
COMBO-lacOscram-minus35_30C_33T-minus10_12A-O2_leftSym	ACAGGTTTCCCGACTTTAACGGTGTGCATAATAGAAGGAAAGCGAATGTAAGTTAGCTCATTCATTAGGCACCCCAGGCTTTTACCTTTATGCTTCCGGCTCGAATAATGTGTGGGGTTGTTACTCAGTAACAACCACACACAGGAAACA	0.102372861210632	0.172688519954042	0.182817388992323	0.27534334570478	0.271012863744224	0.664835066171057	0.533925723819444	0.800564483821419	0.46792396495764	0.667245103820431	0.701277480012155	10.5	10
HYBRID-AraCFP-minus35_33T-lacO2_core-minus10_12G-lacO2-AraCI1	ACTGGACTTATGGATTAATCTGCTGTGAAGCGAATGTAAGTTAGCTCATTCATTAGGCACCCCAGGCTTTTACAATTGTAGCGAGTAACAAGATAATGTGTGGAAATTGTAGCGAGTAACAACCCTTATGGATAAAAATGCTATGACACA	0.113855059339333	0.139550607109263	0.294880522394247	0.344859976117608	0.301409820126398	0.537257121297868	0.861210726328748	1.00268502245655	0.419333470712133	0.93194787439265	0.449953782002467	10	9
HYBRID-AraCO2-minus35_33T-lacO2_core-minus10_12A-lacOscram-AraCscram	ACTGGAAATGTGGACTTTTCTGCCGTGAAGCGAATGTAAGTTAGCTCATTCATTAGGCACCCCAGGCTTTTACAATTGTAGCGAGTAACAAAATAATGTGTGGTTAACGGTGTGCATAATAGAAGACTTTCGATGTGGCTCTATGACACA	0.120304499717674	0.152919440884587	0.348797264950409	0.32319292880709	0.318483498499864	0.588725913143515	1.01867679645457	0.939687790757779	0.453604705821689	0.979182293606177	0.463248476594826	17.5	16
STERIC-55-no_up-lacOscram-ext_min10-minus10_12G-lacOsym	GCAGCTGGCACGACAGGTTTCCCGACTGGAAAGCGAATGTAAGTTAAGCTCATTCATTAGGCACCCCAGCTTAACGGTGTGCATAATAGAATGGGATAATGTGTGGACACACAGGAAACAGCTATAAATTGTGAGCGCTCACAATTGACC	0.108761543526784	0.190855977370021	0.13877710460701	0.1924696969244	0.287925696594427	0.734778121775026	0.40530425708014	0.559608234494087	0.511351909184727	0.482456245787114	1.05989281649877	4.5	4.5
HYBRID-AraCI2-minus35cons-lacO1_core-minus10_12A-lacOscram-AraCscram	ACTGGACGTCAGGTAGGATCCGCTAATAAGCGAATGTAAGTTAGCTCATTCATTAGGCACCCCAGGCTTTGACATTGTGAGCGGATAACAAAATAATGTGTGGTTAACGGTGTGCATAATAGAAGACTTTCGATGTGGCTCTATGACACA	0.158605543452295	0.219905705916272	0.223983715946268	0.1874735083445	0.419878296146045	0.846616929620721	0.654153679360347	0.545081748948181	0.633247612883383	0.599617714154264	1.05608556574509	19.5	19
MULTIPLE-lacOscram-lacO1-minus35_31A_32C-minus10cons-lacO2	GACTTTAACGGTGTGCATAATAGAAAATTGTGAGCGGATAACAATTGGAAAGCGAATGTAAGTTAGCTCATTCATTAGGCACCCCAGGCTTTGCAATTTATGCTTCCGGCTCGTATAATGTGTGGAAATTGTAGCGAGTAACAACCACAC	1.56400589475673	1.26914539452438	1.17165202315016	1.5196018048219	4.14041095890411	4.88609412237632	3.42185805175915	4.41826270170954	4.51325254064021	3.92006037673434	1.15132220090958	8.5	6.5
>neg_control_1395746:1395896_flipped_rc	GAAGAGGTGATTCCTGATTTGGCGGAGCACTTACAGGCGGGGATTGTGGTTCTGGGCACGGTAGGACGCACCGGTATTTCAGCAGCATTCCTCGGCAACACGGCGGAACAGGTGATTGATCATCTTCGCTGCGACCTGCTGGTCATTAAA	0.223135397140055	0.222665306931692	0.333340607940972	0.305864334543707	0.590708926823964	0.857241142070863	0.973534992236271	0.889304669690128	0.723975034447414	0.9314198309632	0.777281103945078	60	63
MULTIPLE-lacO3-lacO1-minus35_30C_33T-minus10_12A-lacOscram	GACTGGCAGTGAGCGCAACGCAATTAATTGTGAGCGGATAACAATTGGAAAGCGAATGTAAGTTAGCTCATTCATTAGGCACCCCAGGCTTTTACCTTTATGCTTCCGGCTCGAATAATGTGTGGTTAACGGTGTGCATAATAGAAACAC	0.26399339765331	0.4079859301706	0.428761968574529	0.423120473156615	0.698872785829308	1.57070865483136	1.25221701107994	1.23022847100176	1.13479072033033	1.24122274104085	0.914252279473011	10	10.5
HYBRID-AraCFP-minus35_31A_32C-lacO2_core-minus10cons-lacO1-AraCscram	ACTGGACTTATGGATTAATCTGCTGTGAAGCGAATGTAAGTTAGCTCATTCATTAGGCACCCCAGGCTTTGCAAATTGTAGCGAGTAACAATATAATGTGTGGAATTGTGAGCGGATAACAATTGACTTTCGATGTGGCTCTATGACACA	0.954371991904496	1.02167916301152	0.547964165938619	0.517115263074022	2.52652005174644	3.93337168056754	1.60035194430099	1.50351958787811	3.22994586615699	1.55193576608955	2.08123682483043	24.5	22
HYBRID-AraCO2-minus35_33T-lacO3_core-minus10_12A-lacOsym-AraCFP	ACTGGAAATGTGGACTTTTCTGCCGTGAAGCGAATGTAAGTTAGCTCATTCATTAGGCACCCCAGGCTTTTACACAGTGAGCGCAACGCAAAATAATGTGTGGAAATTGTGAGCGCTCACAATTCTTATGGATTAATCTGCTGTGACACA	0.235356349467876	0.422319609499622	0.390201474839797	0.324612339491257	0.62306159577233	1.62589201414048	1.13959949891857	0.943814746427592	1.12447680495641	1.04170712267308	1.07945580910586	19	20.5
MULTIPLE-lacO1-lacO1-minus35_30C_33T-minus10_12A-lacO2	GACTAATTGTGAGCGGATAACAATTAATTGTGAGCGGATAACAATTGGAAAGCGAATGTAAGTTAGCTCATTCATTAGGCACCCCAGGCTTTTACCTTTATGCTTCCGGCTCGAATAATGTGTGGAAATTGTAGCGAGTAACAACCACAC	0.286791370478421	0.281551999673957	0.386966018861222	0.485808476994879	0.75922612390964	1.08394954327969	1.13015021630509	1.41249468595646	0.921587833594663	1.27132245113078	0.724904867978188	14.5	13.5
COMBO-lacO3-minus35_30C_33T-minus10cons-O2_leftSym	ACAGGTTTCCCGACTGGCAGTGAGCGCAACGCAATTGGAAAGCGAATGTAAGTTAGCTCATTCATTAGGCACCCCAGGCTTTTACCTTTATGCTTCCGGCTCGTATAATGTGTGGGGTTGTTACTCAGTAACAACCACACACAGGAAACA	0.10963250683831	0.175841084045457	0.218820070189382	0.220123389011239	0.290231407878467	0.676972150656361	0.639073038982047	0.640011716461629	0.483601779267414	0.639542377721838	0.756168466881098	4.5	4.5
HYBRID-AraCI2-minus35_33T-lacOscram_core-minus10_12G-lacO1-AraCFP	ACTGGACGTCAGGTAGGATCCGCTAATAAGCGAATGTAAGTTAGCTCATTCATTAGGCACCCCAGGCTTTTACAAACGGTGTGCATAATAGGATAATGTGTGGAATTGTGAGCGGATAACAATTCTTATGGATTAATCTGCTGTGACACA	0.641443741717046	0.782676924741097	0.716796929608452	0.324070544933213	1.69810146280735	3.01323484148969	2.09343499314947	0.942239471457398	2.35566815214852	1.51783723230343	1.55198996441378	11.5	12
STERIC-O1-up_69x-lacOsym-ext_min10-minus10cons-lacO2	TGCAGCTGGCACGACAGGTTTCCCGACTGGAAAGCGAATGTAAGTTAGAAAATTATTTTAAATTTCCTGCAAATTGTGAGCGCTCACAATTTGGTATAATGTGTGGAAATTGTAGCGAGTAACAACCACACACAGGAAACAGCTATGACC	0.525166554736303	0.600613562372453	0.341333824142712	0.624086091921974	1.39027951606174	2.31230748627293	0.996879509788366	1.8145387126055	1.85129350116734	1.40570911119693	1.31698193205207	6.5	7
HYBRID-AraCI1-minus35cons-lacOsym_core-minus10_12A-lacOscram-AraCI2	ACTGGACTTATGGATAAAAATGCTATGAAGCGAATGTAAGTTAGCTCATTCATTAGGCACCCCAGGCTTTGACAATTGTGAGCGCTCACAAAATAATGTGTGGTTAACGGTGTGCATAATAGAACGTCAGGTAGGATCCGCTAATACACA	0.24655292093464	0.35338746892653	0.275365165599683	0.33910900469299	0.652702409377035	1.36050955414013	0.804215322009908	0.985963995630077	1.00660598175858	0.895089658819992	1.1245867627223	13	14
DISTAL-lacOscram-25-minus35_30C_33T-lacO1_core-minus10_12G	TTAATGCAGCTGGCACGACAGGTTTCCCGACTGGAAAGCGTTAACGGTGTGCATAATAGAAGCTCATTCATTAGGCACCCCAGGCTTTTACCTTGTGAGCGGATAACAAGATAATGTGTGGACACACAGGAAACAGCTATGACCATGATT	0.199396163132437	0.291837975978498	0.154745342880301	0.205829662452068	0.527863777089783	1.12354961477768	0.451940155476798	0.59845251409399	0.825706695933734	0.525196334785394	1.5721867066554	7.5	6
HYBRID-AraCI1-minus35_33T-lacOsym_core-minus10_12G-lacOscram-AraCI1	ACTGGACTTATGGATAAAAATGCTATGAAGCGAATGTAAGTTAGCTCATTCATTAGGCACCCCAGGCTTTTACAATTGTGAGCGCTCACAAGATAATGTGTGGTTAACGGTGTGCATAATAGAACTTATGGATAAAAATGCTATGACACA	0.115606675636861	0.255321858346094	0.307462091349735	0.168707706906424	0.306046894282188	0.98296588929952	0.897955717318775	0.490519928674971	0.644506391790854	0.694237822996873	0.928365425278417	3.5	4.5
DISTAL-lacOsym-21-minus35_33T-lacOsym_core-minus10_12A	TTCATTAATGCAGCTGGCACGACAGGTTTCCCGACTGGAAAGCGAAATTGTGAGCGCTCACAATTATTCATTAGGCACCCCAGGCTTTTACAATTGTGAGCGCTCACAAAATAATGTGTGGACACACAGGAAACAGCTATGACCATGATT	0.141062179237309	0.261241233437892	0.229860379738484	0.402995127574422	0.373435544430538	1.00575494402009	0.671316718315214	1.17171375782975	0.689595244225314	0.921515238072482	0.748327554157138	6.5	7.5
>neg_control_5682:5832_flipped_rc	TTAACGCTGCTCGTAGCGTTTAAACACCAGTTCGCCATTGCTGGAGGAATCTTCATCAAAGAAGTAACCTTCGCTATTAAAACCAGTCAGTTGCTCTGGTTTGGTCAGCCGATTTTCAATAATGAAACGACTCATCAGACCGCGTGCTTT	0.198061436936681	0.244656942184204	0.400158042231491	0.368121242048582	0.524330340939338	0.941906933880331	1.16867806458822	1.07031746625285	0.733118637409834	1.11949776542054	0.654863868472699	68	64.5
HYBRID-AraCscram-minus35_31A_32C-lacO1_core-minus10_12A-lacOscram-AraCFP	ACTGGAGACTTTCGATGTGGCTCTATGAAGCGAATGTAAGTTAGCTCATTCATTAGGCACCCCAGGCTTTGCAATTGTGAGCGGATAACAAAATAATGTGTGGTTAACGGTGTGCATAATAGAACTTATGGATTAATCTGCTGTGACACA	0.307147353522633	0.402298234557172	0.365344835302226	0.213427620524205	0.813114754098361	1.54881154499151	1.06700465807783	0.620543679458994	1.18096314954494	0.843774168768414	1.3996199377242	6	5.5
MULTIPLE-lacO2-lacO1-minus35cons-minus10cons-lacO1	GACTAAATTGTAGCGAGTAACAACCAATTGTGAGCGGATAACAATTGGAAAGCGAATGTAAGTTAGCTCATTCATTAGGCACCCCAGGCTTTGACATTTATGCTTCCGGCTCGTATAATGTGTGGAATTGTGAGCGGATAACAATTACAC	9.87465990882279	8.47213687517078	1.31471032411982	0.94338595290531	26.1413017936869	32.6169549748497	3.83966571937009	2.74290735626412	29.3791283842683	3.29128653781711	8.92633565832087	12.5	12
DISTAL-lacOsym-26-minus35_33T-lacO1_core-minus10_7A	TAATGCAGCTGGCACGACAGGTTTCCCGACTGGAAAGCGAAATTGTGAGCGCTCACAATTAGCTCATTCATTAGGCACCCCAGGCTTTTACATTGTGAGCGGATAACAATATAAAGTGTGGACACACAGGAAACAGCTATGACCATGATT	0.44748362555667	0.457820166574714	0.48801750030677	0.706229206411058	1.18462859596393	1.76256592401249	1.42527523516261	2.05337092364772	1.47359725998821	1.73932307940517	0.847224576869391	4	4
HYBRID-AraCFP-minus35_31A_32C-lacO2_core-minus10cons-lacOsym-AraCFP	ACTGGACTTATGGATTAATCTGCTGTGAAGCGAATGTAAGTTAGCTCATTCATTAGGCACCCCAGGCTTTGCAAATTGTAGCGAGTAACAATATAATGTGTGGAAATTGTGAGCGCTCACAATTCTTATGGATTAATCTGCTGTGACACA	1.44769602570115	2.17954612324849	0.85166568080747	1.17665957035099	3.83250249252243	8.39105397080487	2.48732474292367	3.42115353890398	6.11177823166365	2.95423914091383	2.06881634835192	9	7.5
COMBO-lacO2-minus35_31A_32C-minus10_12A-lacOscram	ACAGGTTTCCCGACTAAATTGTAGCGAGTAACAACCGGAAAGCGAATGTAAGTTAGCTCATTCATTAGGCACCCCAGGCTTTGCAATTTATGCTTCCGGCTCGAATAATGTGTGGTTAACGGTGTGCATAATAGAAACACACAGGAAACA	0.270978460298464	0.262937669129036	0.314763382399089	0.229530371447617	0.717364423246776	1.01228606684908	0.919279438928794	0.667362644515544	0.864825245047928	0.793321041722169	1.09013274521313	11	11
COMBO-lacO1-minus35_33T-minus10_7A-O3_leftSym	ACAGGTTTCCCGACTAATTGTGAGCGGATAACAATTGGAAAGCGAATGTAAGTTAGCTCATTCATTAGGCACCCCAGGCTTTTACATTTATGCTTCCGGCTCGTATAAAGTGTGGGGCAGTGAGCGGCTCACTGCCACACACAGGAAACA	0.256306273117382	0.0752048387650085	0.246251102911687	0.892392117613131	0.678522571819426	0.28953177646102	0.71918650128506	2.59464209376336	0.484027174140223	1.65691429752421	0.292125654817189	5	5
>neg_control_3573820:3573970	TTATTGAACAACTGAACTACTCCGGTGCGCAAATGGCGGCGCTGTCGATTTGTATCGCTGGTGGTTCGATTGTTGTCAGCCACGTTAACGACGCCGGTTTCTGGTTGTTCGGTAAATTTACCGGCGCGACCGAAGCCGAAACGCTGAAAA	0.251865592577615	0.210513103895881	0.36680260102699	0.300947915554917	0.666766706682673	0.81045626771102	1.0712621229943	0.875010115304092	0.738611487196847	0.973136119149194	0.759001205137272	28.5	26.5
HYBRID-AraCI2-minus35_33T-lacO1_core-minus10cons-lacOsym-AraCI1	ACTGGACGTCAGGTAGGATCCGCTAATAAGCGAATGTAAGTTAGCTCATTCATTAGGCACCCCAGGCTTTTACATTGTGAGCGGATAACAATATAATGTGTGGAAATTGTGAGCGCTCACAATTCTTATGGATAAAAATGCTATGACACA	0.989966880275617	0.826637354214106	0.366962427868396	0.407977380680516	2.62075081288797	3.18247848921667	1.07172890387578	1.18619972579799	2.90161465105232	1.12896431483688	2.57015621567415	9.5	10.5
DISTAL-lacO2-28-minus35_31A_32C-lacO1_core-minus10cons	ATGCAGCTGGCACGACAGGTTTCCCGACTGGAAAGCGAAATTGTAGCGAGTAACAACCTTAGCTCATTCATTAGGCACCCCAGGCTTTGCAATTGTGAGCGGATAACAATATAATGTGTGGACACACAGGAAACAGCTATGACCATGATT	3.34457972491593	3.69599044866274	1.0798325477906	1.08322904710068	8.85414472694449	14.2292264428361	3.15369548739753	3.14950303495739	11.5416855848903	3.15159926117746	3.6621678799919	16	13.5
HYBRID-AraCFP-minus35_31A_32C-lacOsym_core-minus10cons-lacO1-AraCI2	ACTGGACTTATGGATTAATCTGCTGTGAAGCGAATGTAAGTTAGCTCATTCATTAGGCACCCCAGGCTTTGCAAATTGTGAGCGCTCACAATATAATGTGTGGAATTGTGAGCGGATAACAATTCGTCAGGTAGGATCCGCTAATACACA	2.27811888564109	3.2686448203544	0.381774713368292	0.368578697879284	6.03089056851791	12.5839847142609	1.11498879452701	1.07164752523808	9.30743764138941	1.09331815988254	8.51301842675815	11.5	12.5
HYBRID-AraCI2-minus35cons-lacO1_core-minus10cons-lacOscram-AraCO2	ACTGGACGTCAGGTAGGATCCGCTAATAAGCGAATGTAAGTTAGCTCATTCATTAGGCACCCCAGGCTTTGACATTGTGAGCGGATAACAATATAATGTGTGGTTAACGGTGTGCATAATAGAAAATGTGGACTTTTCTGCCGTGACACA	6.1795698754874	6.35343154229144	4.95047460101095	4.38479162351622	16.3592470588235	24.4601325030567	14.458065226528	12.7488406656773	20.4096897809401	13.6034529461026	1.50033156006817	26.5	25.5
DISTAL-lacO1-27-minus35_31A_32C-lacO1_core-minus10_12G	AATGCAGCTGGCACGACAGGTTTCCCGACTGGAAAGCGAATTGTGAGCGGATAACAATTTAGCTCATTCATTAGGCACCCCAGGCTTTGCAATTGTGAGCGGATAACAAGATAATGTGTGGACACACAGGAAACAGCTATGACCATGATT	0.501783126221261	0.764241279832848	0.46027259184092	0.33939343245956	1.32837629433796	2.94225928847815	1.34424508580655	0.986790973189842	2.13531779140806	1.1655180294982	1.83207615615127	11.5	14
DISTAL-lacO2-21-minus35cons-lacOscram_core-minus10_7A	TTCATTAATGCAGCTGGCACGACAGGTTTCCCGACTGGAAAGCGAAATTGTAGCGAGTAACAACCATTCATTAGGCACCCCAGGCTTTGACAAACGGTGTGCATAATAGTATAAAGTGTGGACACACAGGAAACAGCTATGACCATGATT	12.0017296992164	11.160138745697	12.0311253136853	17.6439747445487	31.7723183391003	42.9655172413793	35.1373976342129	51.3000940617342	37.3689177902398	43.2187458479736	0.864646047844352	3.5	4
COMBO-O2_leftSym-minus35_31A_32C-minus10_7A-O3_rightSym	ACAGGTTTCCCGACTGGTTGTTACTCAGTAACAACCGGAAAGCGAATGTAAGTTAGCTCATTCATTAGGCACCCCAGGCTTTGCAATTTATGCTTCCGGCTCGTATAAAGTGTGGAATTGCGTTGGCAACGCAATTACACACAGGAAACA	0.251624880001083	0.415000788002256	1.08107965255547	1.03772454819584	0.666129465484824	1.59771521827825	3.15733770829312	3.01719809189053	1.13192234188154	3.08726790009183	0.366642085660228	10	9
DISTAL-lacOsym-23-minus35_30C_33T-lacO1_core-minus10_12G	CATTAATGCAGCTGGCACGACAGGTTTCCCGACTGGAAAGCGAAATTGTGAGCGCTCACAATTTCATTCATTAGGCACCCCAGGCTTTTACCTTGTGAGCGGATAACAAGATAATGTGTGGACACACAGGAAACAGCTATGACCATGATT	0.19904304123787	0.227182608171219	0.389009430226093	0.277380917944798	0.526928953399542	0.874632340219385	1.13611808346512	0.806488752535463	0.700780646809463	0.971303418000293	0.721484794372722	6	8
HYBRID-AraCscram-minus35cons-lacO2_core-minus10cons-lacOscram-AraCI1	ACTGGAGACTTTCGATGTGGCTCTATGAAGCGAATGTAAGTTAGCTCATTCATTAGGCACCCCAGGCTTTGACAATTGTAGCGAGTAACAATATAATGTGTGGTTAACGGTGTGCATAATAGAACTTATGGATAAAAATGCTATGACACA	4.99721670588	6.71101831747559	6.11037613625881	6.93478156437846	13.2291897891232	25.8368090036412	17.8456054937861	20.1629707421855	19.5329993963822	19.0042881179858	1.02782063053948	12.5	11.5
HYBRID-AraCscram-minus35_31A_32C-lacOscram_core-minus10cons-lacOsym-AraCI2	ACTGGAGACTTTCGATGTGGCTCTATGAAGCGAATGTAAGTTAGCTCATTCATTAGGCACCCCAGGCTTTGCAAAACGGTGTGCATAATAGTATAATGTGTGGAAATTGTGAGCGCTCACAATTCGTCAGGTAGGATCCGCTAATACACA	4.5017790000973	6.87802321073869	2.03222698698161	1.71309920844761	11.9176117999647	26.4797626249532	5.93520272316726	4.98085900727085	19.198687212459	5.45803086521906	3.51751166062496	17	16.5
HYBRID-AraCscram-minus35_31A_32C-lacOsym_core-minus10cons-lacOsym-AraCI2	ACTGGAGACTTTCGATGTGGCTCTATGAAGCGAATGTAAGTTAGCTCATTCATTAGGCACCCCAGGCTTTGCAAATTGTGAGCGCTCACAATATAATGTGTGGAAATTGTGAGCGCTCACAATTCGTCAGGTAGGATCCGCTAATACACA	2.27557634224194	4.96087239729179	0.546704214888174	1.07087054113576	6.02415966386555	19.0989066870074	1.59667220529862	3.11357051251603	12.5615331754365	2.35512135890733	5.33370950415245	7.5	5.5
COMBO-lacO1-minus35_30C_33T-minus10_12G-O2_leftSym	ACAGGTTTCCCGACTAATTGTGAGCGGATAACAATTGGAAAGCGAATGTAAGTTAGCTCATTCATTAGGCACCCCAGGCTTTTACCTTTATGCTTCCGGCTCGGATAATGTGTGGGGTTGTTACTCAGTAACAACCACACACAGGAAACA	0.303634230198028	0.254263978681695	0.296124744007725	0.350975819832221	0.803814421943641	0.978893148987258	0.864844526861781	1.02046692037745	0.89135378546545	0.942655723619617	0.945577227328364	19	17.5
HYBRID-AraCO2-minus35_33T-lacOsym_core-minus10_12A-lacO3-AraCI1	ACTGGAAATGTGGACTTTTCTGCCGTGAAGCGAATGTAAGTTAGCTCATTCATTAGGCACCCCAGGCTTTTACAATTGTGAGCGCTCACAAAATAATGTGTGGGGCAGTGAGCGCAACGCAATTCTTATGGATAAAAATGCTATGACACA	0.215979374822865	0.263287385175202	0.390678937485141	0.467338887439246	0.571764705882353	1.01363244176014	1.14099394826454	1.35879410571853	0.792698573821246	1.24989402699154	0.634212626593032	12	11.5
DISTAL-lacOsym-25-minus35cons-lacOsym_core-minus10_12G	TTAATGCAGCTGGCACGACAGGTTTCCCGACTGGAAAGCGAAATTGTGAGCGCTCACAATTGCTCATTCATTAGGCACCCCAGGCTTTGACAATTGTGAGCGCTCACAAGATAATGTGTGGACACACAGGAAACAGCTATGACCATGATT	1.699299299743	2.37933785121293	0.240742129692186	0.302725472108763	4.4985747603006	9.16023391812865	0.703097317811121	0.880178384910719	6.82940433921462	0.79163785136092	8.62693001285129	12	13.5
HYBRID-AraCO2-minus35_31A_32C-lacO2_core-minus10_12G-lacO1-AraCI2	ACTGGAAATGTGGACTTTTCTGCCGTGAAGCGAATGTAAGTTAGCTCATTCATTAGGCACCCCAGGCTTTGCAAATTGTAGCGAGTAACAAGATAATGTGTGGAATTGTGAGCGGATAACAATTCGTCAGGTAGGATCCGCTAATACACA	0.428283798343812	0.587039744207941	0.366570373992468	0.529399048310955	1.13380067052728	2.26004952320742	1.07058389436309	1.53923485879707	1.69692509686735	1.30490937658008	1.30041604982154	12	10.5
HYBRID-AraCI1-minus35_33T-lacO1_core-minus10cons-lacO2-AraCFP	ACTGGACTTATGGATAAAAATGCTATGAAGCGAATGTAAGTTAGCTCATTCATTAGGCACCCCAGGCTTTTACATTGTGAGCGGATAACAATATAATGTGTGGAAATTGTAGCGAGTAACAACCCTTATGGATTAATCTGCTGTGACACA	1.06629817273659	0.7910032750043	0.741680996880642	0.682474607771247	2.82282352941177	3.04529053129277	2.16610993782026	1.98430410836011	2.93405703035227	2.07520702309019	1.41386232684543	9	12
DISTAL-lacO2-25-minus35cons-lacO1_core-minus10cons	TTAATGCAGCTGGCACGACAGGTTTCCCGACTGGAAAGCGAAATTGTAGCGAGTAACAACCGCTCATTCATTAGGCACCCCAGGCTTTGACATTGTGAGCGGATAACAATATAATGTGTGGACACACAGGAAACAGCTATGACCATGATT	10.5278021625419	10.6049538729951	5.26780762625819	5.30156331280589	27.8703728631041	40.8281060708036	15.3848494133651	15.4143666922449	34.3492394669538	15.399608052805	2.23052686465596	8.5	7.5
COMBO-O1_rightSym-minus35_30C_33T-minus10_7A-lacO3	ACAGGTTTCCCGACTAATTGTTATCGGATAACAATTGGAAAGCGAATGTAAGTTAGCTCATTCATTAGGCACCCCAGGCTTTTACCTTTATGCTTCCGGCTCGTATAAAGTGTGGGGCAGTGAGCGCAACGCAATTACACACAGGAAACA	0.224722432724371	0.160732395688348	0.332912548744069	0.465861136016513	0.594910304547351	0.618805077209152	0.97228482769884	1.35449752356607	0.606857690878251	1.16339117563245	0.521628239571566	7	7
COMBO-lacO1-minus35_31A_32C-minus10cons-lacO1	ACAGGTTTCCCGACTAATTGTGAGCGGATAACAATTGGAAAGCGAATGTAAGTTAGCTCATTCATTAGGCACCCCAGGCTTTGCAATTTATGCTTCCGGCTCGTATAATGTGTGGAATTGTGAGCGGATAACAATTACACACAGGAAACA	5.93631582133805	4.820329071761	1.44262104455763	0.93571094854269	15.7152777777778	18.5578276902447	4.21323425336164	2.72059217777248	17.1365527340113	3.46691321556706	4.94288482822848	3.5	5
HYBRID-AraCI1-minus35_31A_32C-lacOscram_core-minus10cons-lacOscram-AraCscram	ACTGGACTTATGGATAAAAATGCTATGAAGCGAATGTAAGTTAGCTCATTCATTAGGCACCCCAGGCTTTGCAAAACGGTGTGCATAATAGTATAATGTGTGGTTAACGGTGTGCATAATAGAAGACTTTCGATGTGGCTCTATGACACA	3.64737482308127	3.269256323021	4.72146047133776	3.87170297307618	9.65573770491804	12.5863389438062	13.7892200164272	11.2570285082316	11.1210383243621	12.5231242623294	0.888040243904239	4.5	5
STERIC-O1-up_326x-lacOscram-ext_UV5-minus10cons-lacO3	TGCAGCTGGCACGACAGGTTTCCCGACTGGAAAGCGAATGTAAGTTGGAAAATTTTTTTTCAAAAGTAGCTTAACGGTGTGCATAATAGAATCGTATAATGTGTGGGGCAGTGAGCGCAACGCAATTACACACAGGAAACAGCTATGACC	4.45053972822874	2.4311667920666	5.77187666958628	7.83763278056918	11.7819654808031	9.35977061767993	16.8570038418765	22.788022805845	10.5708680492415	19.8225133238607	0.533275870548522	7.5	7.5
HYBRID-AraCO2-minus35cons-lacO2_core-minus10cons-lacO2-AraCI1	ACTGGAAATGTGGACTTTTCTGCCGTGAAGCGAATGTAAGTTAGCTCATTCATTAGGCACCCCAGGCTTTGACAATTGTAGCGAGTAACAATATAATGTGTGGAAATTGTAGCGAGTAACAACCCTTATGGATAAAAATGCTATGACACA	8.69096965490138	7.81734154809022	12.9469507842413	13.5190980595142	23.0077048451623	30.0960526315789	37.8121036890041	39.3069595782074	26.5518787383706	38.5595316336058	0.688594430831464	11	12.5
COMBO-O2_leftSym-minus35_33T-minus10_12G-O2_rightSym	ACAGGTTTCCCGACTGGTTGTTACTCAGTAACAACCGGAAAGCGAATGTAAGTTAGCTCATTCATTAGGCACCCCAGGCTTTTACATTTATGCTTCCGGCTCGGATAATGTGTGGAAATGTGAGCCGCTCACATTTACACACAGGAAACA	0.072891334286028	0.144661536987469	0.197694547407974	0.127813580716203	0.192966075319017	0.556933735612918	0.577375078496456	0.371619706332559	0.374949905465967	0.474497392414508	0.790204354038729	6	6
DISTAL-lacO2-23-minus35_33T-lacO2_core-minus10cons	CATTAATGCAGCTGGCACGACAGGTTTCCCGACTGGAAAGCGAAATTGTAGCGAGTAACAACCTCATTCATTAGGCACCCCAGGCTTTTACAATTGTAGCGAGTAACAATATAATGTGTGGACACACAGGAAACAGCTATGACCATGATT	1.38473834782835	1.27420910362093	1.8977142106388	1.62234088751842	3.66583390112802	4.90558894098483	5.54235261264078	4.71697796754133	4.28571142105643	5.12966529009105	0.835475840760042	11	11.5
MULTIPLE-lacOsym-lacO3-minus35_31A_32C-minus10_12A-lacOsym	GACTAAATTGTGAGCGCTCACAATTGGCAGTGAGCGCAACGCAATTGGAAAGCGAATGTAAGTTAGCTCATTCATTAGGCACCCCAGGCTTTGCAATTTATGCTTCCGGCTCGAATAATGTGTGGAAATTGTGAGCGCTCACAATTACAC	0.113273133480488	0.19697109300245	0.111555548724369	0.149471540590192	0.299869281045752	0.758320759740836	0.325802580526051	0.434590516187303	0.529095020393294	0.380196548356677	1.39163551768211	7	7.5
HYBRID-AraCI2-minus35_31A_32C-lacOscram_core-minus10_12A-lacO2-AraCO2	ACTGGACGTCAGGTAGGATCCGCTAATAAGCGAATGTAAGTTAGCTCATTCATTAGGCACCCCAGGCTTTGCAAAACGGTGTGCATAATAGAATAATGTGTGGAAATTGTAGCGAGTAACAACCAATGTGGACTTTTCTGCCGTGACACA	0.192229704838037	0.256523846596896	0.263527613096202	0.212626926846769	0.508891928864569	0.987593434538029	0.769643261750711	0.618215651814328	0.748242681701299	0.69392945678252	1.07826908684725	13	15
COMBO-lacOsym-minus35_31A_32C-minus10_7A-lacOscram	ACAGGTTTCCCGACTAAATTGTGAGCGCTCACAATTGGAAAGCGAATGTAAGTTAGCTCATTCATTAGGCACCCCAGGCTTTGCAATTTATGCTTCCGGCTCGTATAAAGTGTGGTTAACGGTGTGCATAATAGAAACACACAGGAAACA	0.116685881852961	0.24451693332623	0.085240766392507	0.250696081929467	0.308903889424622	0.94136791253496	0.248949173521751	0.728902232636855	0.625135900979791	0.488925703079303	1.27859079005792	8	8
HYBRID-AraCscram-minus35_33T-lacO1_core-minus10_12G-lacO2-AraCI2	ACTGGAGACTTTCGATGTGGCTCTATGAAGCGAATGTAAGTTAGCTCATTCATTAGGCACCCCAGGCTTTTACATTGTGAGCGGATAACAAGATAATGTGTGGAAATTGTAGCGAGTAACAACCCGTCAGGTAGGATCCGCTAATACACA	0.232034204485807	0.206145544617896	0.225017726650378	0.228699624946742	0.614266842800529	0.79364156246971	0.65717355026361	0.664947237882212	0.703954202635119	0.661060394072911	1.0648863688504	14	14.5
DISTAL-lacOscram-30-minus35_31A_32C-lacO2_core-minus10_12G	GCAGCTGGCACGACAGGTTTCCCGACTGGAAAGCGTTAACGGTGTGCATAATAGAAAGTTAGCTCATTCATTAGGCACCCCAGGCTTTGCAAATTGTAGCGAGTAACAAGATAATGTGTGGACACACAGGAAACAGCTATGACCATGATT	0.819384351885879	1.08996655826161	0.966267914686076	0.864699949658499	2.16916570549789	4.19627192982456	2.82202529308594	2.51412674269232	3.18271881766122	2.66807601788913	1.19288910672765	8	7
HYBRID-AraCscram-minus35cons-lacO2_core-minus10_12G-lacOscram-AraCI1	ACTGGAGACTTTCGATGTGGCTCTATGAAGCGAATGTAAGTTAGCTCATTCATTAGGCACCCCAGGCTTTGACAATTGTAGCGAGTAACAAGATAATGTGTGGTTAACGGTGTGCATAATAGAACTTATGGATAAAAATGCTATGACACA	2.03421039352942	1.01131142086036	1.80916761527906	1.84681673604051	5.38518878625831	3.89345681801069	5.28374862929003	5.36964451861588	4.6393228021345	5.32669657395296	0.870956837455385	11	10.5
DISTAL-lacOscram-20-minus35_31A_32C-lacO3_core-minus10_12G	ATTCATTAATGCAGCTGGCACGACAGGTTTCCCGACTGGAAAGCGTTAACGGTGTGCATAATAGAATTCATTAGGCACCCCAGGCTTTGCAACAGTGAGCGCAACGCAAGATAATGTGTGGACACACAGGAAACAGCTATGACCATGATT	0.160552754730014	0.224425506986488	0.148869984942065	0.216261575168936	0.425033171163202	0.864017751889605	0.434780930322332	0.628783440734232	0.644525461526404	0.531782185528282	1.21201025357049	5	4
COMBO-lacOscram-minus35cons-minus10_12G-O3_leftSym	ACAGGTTTCCCGACTTTAACGGTGTGCATAATAGAAGGAAAGCGAATGTAAGTTAGCTCATTCATTAGGCACCCCAGGCTTTGACATTTATGCTTCCGGCTCGGATAATGTGTGGGGCAGTGAGCGGCTCACTGCCACACACAGGAAACA	3.04177544159107	2.51594227726368	2.81109370601233	3.21776295311845	8.05252743299155	9.68614851081191	8.20991509604122	9.35568909802143	8.86933797190173	8.78280209703133	1.00985287769374	7.5	8
HYBRID-AraCI2-minus35cons-lacOscram_core-minus10cons-lacOsym-AraCI2	ACTGGACGTCAGGTAGGATCCGCTAATAAGCGAATGTAAGTTAGCTCATTCATTAGGCACCCCAGGCTTTGACAAACGGTGTGCATAATAGTATAATGTGTGGAAATTGTGAGCGCTCACAATTCGTCAGGTAGGATCCGCTAATACACA	11.1012164661946	13.4862818514679	4.60093169032793	3.59040636584135	29.388379204893	51.9209562367457	13.4372107409614	10.4391548363793	40.6546677208193	11.9381827886703	3.40543183501946	13.5	14
HYBRID-AraCI1-minus35_33T-lacO3_core-minus10cons-lacO2-AraCO2	ACTGGACTTATGGATAAAAATGCTATGAAGCGAATGTAAGTTAGCTCATTCATTAGGCACCCCAGGCTTTTACACAGTGAGCGCAACGCAATATAATGTGTGGAAATTGTAGCGAGTAACAACCAATGTGGACTTTTCTGCCGTGACACA	0.563038019532858	0.44294220003964	0.353856626873096	0.809739609577057	1.49053708439898	1.70528710855637	1.0334528715945	2.35432881412671	1.59791209647768	1.6938908428606	0.94333829314477	4.5	4.5
DISTAL-lacOsym-20-minus35cons-lacO1_core-minus10_7A	ATTCATTAATGCAGCTGGCACGACAGGTTTCCCGACTGGAAAGCGAAATTGTGAGCGCTCACAATTTTCATTAGGCACCCCAGGCTTTGACATTGTGAGCGGATAACAATATAAAGTGTGGACACACAGGAAACAGCTATGACCATGATT	1.7160154645337	1.58454846328134	0.738248695819258	0.335360398305524	4.54282765737874	6.10036719706242	2.15608576102468	0.975064872101415	5.32159742722058	1.56557531656305	3.39913217264005	8	8.5
STERIC-O1-up_69x-lacO1-ext_UV5-minus10cons-lacOscram	TGCAGCTGGCACGACAGGTTTCCCGACTGGAAAGCGAATGTAAGTTAGAAAATTATTTTAAATTTCCTGCAATTGTGAGCGGATAACAATTTCGTATAATGTGTGGTTAACGGTGTGCATAATAGAAACACACAGGAAACAGCTATGACC	0.341611460562446	0.350070042702382	0.423841604187997	0.283015785871593	0.904351984696318	1.3477377654663	1.23784688397652	0.822872206879237	1.12604487508131	1.03035954542788	1.09286596128315	4.5	3
DISTAL-lacO1-21-minus35cons-lacO3_core-minus10_12A	TTCATTAATGCAGCTGGCACGACAGGTTTCCCGACTGGAAAGCGAATTGTGAGCGGATAACAATTATTCATTAGGCACCCCAGGCTTTGACACAGTGAGCGCAACGCAAAATAATGTGTGGACACACAGGAAACAGCTATGACCATGATT	0.140695783966563	0.219025795540196	0.252069890787672	0.252827435378623	0.372465581977472	0.84322935485166	0.736180511239811	0.735099171478785	0.607847468414566	0.735639841359298	0.826284051297983	5	4.5
STERIC-O1-up_326x-lacO2-ext_UV5-minus10_12G-lacO1	TGCAGCTGGCACGACAGGTTTCCCGACTGGAAAGCGAATGTAAGTTGGAAAATTTTTTTTCAAAAGTAGCAAATTGTAGCGAGTAACAACCTCGGATAATGTGTGGAATTGTGAGCGGATAACAATTACACACAGGAAACAGCTATGACC	0.288932181288325	0.511255620643385	0.45378234100111	0.45593785463224	0.764893517215499	1.96828755305349	1.32529004057526	1.32564544937164	1.36659053513449	1.32546774497345	1.03102511571254	13	10.5
COMBO-O3_leftSym-minus35_33T-minus10_12A-lacO2	ACAGGTTTCCCGACTGGCAGTGAGCGGCTCACTGCCGGAAAGCGAATGTAAGTTAGCTCATTCATTAGGCACCCCAGGCTTTTACATTTATGCTTCCGGCTCGAATAATGTGTGGAAATTGTAGCGAGTAACAACCACACACAGGAAACA	0.255119670001098	0.390167599307069	0.71500505697058	0.642072756864017	0.675381263616558	1.50210970464135	2.08820175521493	1.86683518302913	1.08874548412895	1.97751846912203	0.550561474458608	6.5	5.5
COMBO-O3_leftSym-minus35cons-minus10_7A-O2_leftSym	ACAGGTTTCCCGACTGGCAGTGAGCGGCTCACTGCCGGAAAGCGAATGTAAGTTAGCTCATTCATTAGGCACCCCAGGCTTTGACATTTATGCTTCCGGCTCGTATAAAGTGTGGGGTTGTTACTCAGTAACAACCACACACAGGAAACA	0.805393173603466	0.398369503060799	0.673803584180684	1.49605984743922	2.13212669683258	1.53368628672272	1.96787115481074	4.34981414373921	1.83290649177765	3.15884264927497	0.580246215239099	7.5	6.5
DISTAL-lacOscram-21-minus35_31A_32C-lacOscram_core-minus10cons	TTCATTAATGCAGCTGGCACGACAGGTTTCCCGACTGGAAAGCGTTAACGGTGTGCATAATAGAAATTCATTAGGCACCCCAGGCTTTGCAAAACGGTGTGCATAATAGTATAATGTGTGGACACACAGGAAACAGCTATGACCATGATT	5.77367703171235	6.81076136485521	9.60982857980362	8.91584605979712	15.2847222222222	26.2208106473079	28.0659006702469	25.922942428199	20.7527664347651	26.9944215492229	0.76877981611584	8.5	7.5
MULTIPLE-lacO3-lacO3-minus35_31A_32C-minus10_12G-lacO1	GACTGGCAGTGAGCGCAACGCAATTGGCAGTGAGCGCAACGCAATTGGAAAGCGAATGTAAGTTAGCTCATTCATTAGGCACCCCAGGCTTTGCAATTTATGCTTCCGGCTCGGATAATGTGTGGAATTGTGAGCGGATAACAATTACAC	0.217385239723369	0.289735769715078	0.199879141973772	0.20490209083493	0.575486468351599	1.11545631221989	0.583755277017094	0.595755587131835	0.845471390285743	0.589755432074465	1.43359661361964	21	22.5
HYBRID-AraCscram-minus35_33T-lacO1_core-minus10cons-lacO3-AraCI1	ACTGGAGACTTTCGATGTGGCTCTATGAAGCGAATGTAAGTTAGCTCATTCATTAGGCACCCCAGGCTTTTACATTGTGAGCGGATAACAATATAATGTGTGGGGCAGTGAGCGCAACGCAATTCTTATGGATAAAAATGCTATGACACA	1.00092145129721	1.44501468896749	0.823970747057947	1.00641566940946	2.64975097590524	5.56317488049307	2.40644054678757	2.92616710539443	4.10646292819915	2.666303826091	1.54013315662511	7	6
HYBRID-AraCscram-minus35_31A_32C-lacOsym_core-minus10_12G-lacOsym-AraCO2	ACTGGAGACTTTCGATGTGGCTCTATGAAGCGAATGTAAGTTAGCTCATTCATTAGGCACCCCAGGCTTTGCAAATTGTGAGCGCTCACAAGATAATGTGTGGAAATTGTGAGCGCTCACAATTAATGTGGACTTTTCTGCCGTGACACA	0.10196394705636	0.171426051838795	0.173287813160076	0.244086188321323	0.269930340557276	0.659974678965455	0.506094204608005	0.709683878000489	0.464952509761365	0.607889041304247	0.764864108692918	5	5.5
COMBO-O2_rightSym-minus35_33T-minus10_7A-O2_rightSym	ACAGGTTTCCCGACTAAATGTGAGCCGCTCACATTTGGAAAGCGAATGTAAGTTAGCTCATTCATTAGGCACCCCAGGCTTTTACATTTATGCTTCCGGCTCGTATAAAGTGTGGAAATGTGAGCCGCTCACATTTACACACAGGAAACA	0.288053300128512	0.313988865995842	0.337208717500688	0.205114976124109	0.762566844919786	1.2088285229202	0.984831965723685	0.596374553975609	0.985697683919995	0.790603259849647	1.24676653130351	10.5	9.5
HYBRID-AraCFP-minus35_33T-lacOscram_core-minus10_12G-lacO2-AraCO2	ACTGGACTTATGGATTAATCTGCTGTGAAGCGAATGTAAGTTAGCTCATTCATTAGGCACCCCAGGCTTTTACAAACGGTGTGCATAATAGGATAATGTGTGGAAATTGTAGCGAGTAACAACCAATGTGGACTTTTCTGCCGTGACACA	0.499198309469498	0.374621923452201	0.800767645165143	0.660370167033717	1.32153347894856	1.44226026914676	2.33867493082917	1.92003514938489	1.38189687404766	2.12935504010703	0.648974383331679	15.5	15
COMBO-O1_rightSym-minus35_33T-minus10_12A-O3_rightSym	ACAGGTTTCCCGACTAATTGTTATCGGATAACAATTGGAAAGCGAATGTAAGTTAGCTCATTCATTAGGCACCCCAGGCTTTTACATTTATGCTTCCGGCTCGAATAATGTGTGGAATTGCGTTGGCAACGCAATTACACACAGGAAACA	0.187600472514321	0.359281191095333	0.662782223794221	0.273606053860517	0.496636908401614	1.3831998474447	1.93568281728851	0.795513284399876	0.939918377923156	1.36559805084419	0.688283332963248	9.5	11
DISTAL-lacO3-21-minus35_31A_32C-lacO2_core-minus10_7A	TTCATTAATGCAGCTGGCACGACAGGTTTCCCGACTGGAAAGCGGGCAGTGAGCGCAACGCAATTATTCATTAGGCACCCCAGGCTTTGCAAATTGTAGCGAGTAACAATATAAAGTGTGGACACACAGGAAACAGCTATGACCATGATT	0.137764621800593	0.0908474452281302	0.477761822902604	0.297385240783396	0.364705882352941	0.349754385964912	1.39532310636644	0.864651590451472	0.357230134158927	1.12998734840895	0.316136401581765	4	4.5
DISTAL-lacO3-23-minus35cons-lacOscram_core-minus10cons	CATTAATGCAGCTGGCACGACAGGTTTCCCGACTGGAAAGCGGGCAGTGAGCGCAACGCAATTTCATTCATTAGGCACCCCAGGCTTTGACAAACGGTGTGCATAATAGTATAATGTGTGGACACACAGGAAACAGCTATGACCATGATT	3.7885270995163	3.02112440824941	2.37752763218811	3.57200226713692	10.0294117647059	11.6310536821095	6.94366749746146	10.3856446716728	10.8302327234077	8.66465608456713	1.24993220939233	3	3
MULTIPLE-lacOscram-lacO3-minus35cons-minus10_12G-lacO3	GACTTTAACGGTGTGCATAATAGAAGGCAGTGAGCGCAACGCAATTGGAAAGCGAATGTAAGTTAGCTCATTCATTAGGCACCCCAGGCTTTGACATTTATGCTTCCGGCTCGGATAATGTGTGGGGCAGTGAGCGCAACGCAATTACAC	0.762102163152216	1.08151720509679	1.41856353432637	1.06613978774118	2.01752190237797	4.16374269005848	4.14297330261553	3.09981578334427	3.09063229621823	3.6213945429799	0.853437055680508	5	4
MULTIPLE-lacOscram-lacOsym-minus35cons-minus10_7A-lacOscram	GACTTTAACGGTGTGCATAATAGAAAAATTGTGAGCGCTCACAATTGGAAAGCGAATGTAAGTTAGCTCATTCATTAGGCACCCCAGGCTTTGACATTTATGCTTCCGGCTCGTATAAAGTGTGGTTAACGGTGTGCATAATAGAAACAC	0.679759647042399	1.76786466217744	7.52462133020866	4.17524363672931	1.79953560371517	6.80611785874944	21.9759669052466	12.1395770735302	4.3028267312323	17.0577719893884	0.252250219659934	3	3
HYBRID-AraCFP-minus35cons-lacO2_core-minus10cons-lacOsym-AraCI2	ACTGGACTTATGGATTAATCTGCTGTGAAGCGAATGTAAGTTAGCTCATTCATTAGGCACCCCAGGCTTTGACAATTGTAGCGAGTAACAATATAATGTGTGGAAATTGTGAGCGCTCACAATTCGTCAGGTAGGATCCGCTAATACACA	8.70013535501571	10.1962443831006	2.47081162809142	1.54086372307867	23.0319693094629	39.2546117769672	7.21610725446695	4.4800820152314	31.143290543215	5.84809463484917	5.32537390172009	11.5	12.5
>neg_control_3926054:3926204	GCGGTATCGGCCAGTCTCGTTTGACTATGCTGCTGCTGCAACTGCCGCATATCGGCCAGGTTCAGTGTGGAGTATGGCCAGCTGCTGTTCGCGAGAGCGTCCCTTCTCTGCTGTAATAATTTATCGCCGCCAGCGTCTGAGCAGGCGGCT	0.192482401163645	0.244706576256418	0.29037826733205	0.288291993661891	0.509560894780448	0.94209802053562	0.848061704749603	0.838212852048499	0.725829457658034	0.843137278399051	0.860867472300879	40	43
HYBRID-AraCO2-minus35_33T-lacO3_core-minus10_12A-lacO2-AraCFP	ACTGGAAATGTGGACTTTTCTGCCGTGAAGCGAATGTAAGTTAGCTCATTCATTAGGCACCCCAGGCTTTTACACAGTGAGCGCAACGCAAAATAATGTGTGGAAATTGTAGCGAGTAACAACCCTTATGGATTAATCTGCTGTGACACA	0.329047470285803	0.423800635076095	0.766396616965697	0.537383077799679	0.87109118740433	1.6315938276565	2.23829292553437	1.56244853200241	1.25134250753042	1.90037072876839	0.658472838266351	17.5	15.5
COMBO-lacOsym-minus35_30C_33T-minus10_12G-O3_leftSym	ACAGGTTTCCCGACTAAATTGTGAGCGCTCACAATTGGAAAGCGAATGTAAGTTAGCTCATTCATTAGGCACCCCAGGCTTTTACCTTTATGCTTCCGGCTCGGATAATGTGTGGGGCAGTGAGCGGCTCACTGCCACACACAGGAAACA	0.271572557335372	0.393278983671559	0.620429845869539	0.548493362123957	0.718937183228383	1.51408825093036	1.81199095097562	1.59475183322223	1.11651271707937	1.70337139209892	0.65547227237601	6.5	6
DISTAL-lacOsym-27-minus35_31A_32C-lacOscram_core-minus10_12G	AATGCAGCTGGCACGACAGGTTTCCCGACTGGAAAGCGAAATTGTGAGCGCTCACAATTTAGCTCATTCATTAGGCACCCCAGGCTTTGCAAAACGGTGTGCATAATAGGATAATGTGTGGACACACAGGAAACAGCTATGACCATGATT	1.02781085949655	1.39633210184502	1.63654378810059	1.46199598476983	2.72093561834183	5.37575135610614	4.77959362312363	4.25077300452055	4.04834348722398	4.51518331382209	0.89660667260862	8.5	9
DISTAL-lacOscram-22-minus35_31A_32C-lacO1_core-minus10_12A	TCATTAATGCAGCTGGCACGACAGGTTTCCCGACTGGAAAGCGTTAACGGTGTGCATAATAGAACATTCATTAGGCACCCCAGGCTTTGCAATTGTGAGCGGATAACAAAATAATGTGTGGACACACAGGAAACAGCTATGACCATGATT	0.319598041929329	0.606248398704774	0.533743288592564	0.351785976831045	0.846075606034921	2.33400109269714	1.55881928555233	1.02282246275643	1.59003834936603	1.29082087415438	1.23180402579689	5	5
DISTAL-lacOsym-28-minus35cons-lacOscram_core-minus10cons	ATGCAGCTGGCACGACAGGTTTCCCGACTGGAAAGCGAAATTGTGAGCGCTCACAATTTTAGCTCATTCATTAGGCACCCCAGGCTTTGACAAACGGTGTGCATAATAGTATAATGTGTGGACACACAGGAAACAGCTATGACCATGATT	8.86226095219399	13.2106982170342	7.09803788831784	11.0738997241039	23.4611662846957	50.8599843557939	20.7301123711874	32.1975125050696	37.1605753202448	26.4638124381285	1.40420339688867	6.5	6
>neg_control_1123876:1124026	TGCTATGTGCGGCGTTCAATGCGTGGTTGTTACCAGCATGGAAACTCTCCACCGTACGCACGCCCGTTCGCGAAGGCATGACCCGCGTGATGCGTGACAAGCGTTTTGTCACCTATGTTCTGACGCTGGCGGGTTACTACATGCTGGCTG	0.196226275410845	0.253189051768266	0.329962910347781	0.395332712789882	0.51947209653092	0.974754778319601	0.963670287121358	1.14943518370583	0.74711343742526	1.0565527354136	0.707123660167135	75.5	75
>neg_control_4550936:4551086	TTGACAGCAATCTGCCGGTTGCCCGCCCGTCATGGGATCATTCTCGTCTGGAATCACGCATTGTGCATCTCGGTTGCGGGGCGTTTCACCGCGCGCACCAGGCGCTGTATACCCATCATCTGCTGGAAAGCACCGACAGCGACTGGGGCA	0.204778233987694	0.205231593525507	0.331504590857271	0.327158639121653	0.542111795735627	0.790122934044685	0.968172828627201	0.951218146876747	0.666117364890156	0.959695487751974	0.694092421389303	71	68
HYBRID-AraCI2-minus35cons-lacO3_core-minus10_12A-lacOsym-AraCO2	ACTGGACGTCAGGTAGGATCCGCTAATAAGCGAATGTAAGTTAGCTCATTCATTAGGCACCCCAGGCTTTGACACAGTGAGCGCAACGCAAAATAATGTGTGGAAATTGTGAGCGCTCACAATTAATGTGGACTTTTCTGCCGTGACACA	0.421904154264316	0.416432405980348	0.544043134339773	0.326540656546474	1.11691176470588	1.60322681704261	1.58890040981583	0.949421354221224	1.36006929087424	1.26916088201853	1.07162875104623	5	6.5
HYBRID-AraCFP-minus35cons-lacOscram_core-minus10cons-lacOscram-AraCFP	ACTGGACTTATGGATTAATCTGCTGTGAAGCGAATGTAAGTTAGCTCATTCATTAGGCACCCCAGGCTTTGACAAACGGTGTGCATAATAGTATAATGTGTGGTTAACGGTGTGCATAATAGAACTTATGGATTAATCTGCTGTGACACA	4.11758883543276	4.63913959028359	6.44530329430372	5.11107215600598	10.9005407176798	17.8602646968298	18.8237740710292	14.8605110897943	14.3804027072548	16.8421425804118	0.853834518891909	15.5	14.5
DISTAL-lacO3-27-minus35_33T-lacOscram_core-minus10cons	AATGCAGCTGGCACGACAGGTTTCCCGACTGGAAAGCGGGCAGTGAGCGCAACGCAATTTAGCTCATTCATTAGGCACCCCAGGCTTTTACAAACGGTGTGCATAATAGTATAATGTGTGGACACACAGGAAACAGCTATGACCATGATT	1.10889228367363	1.95612034683905	2.69797741219301	2.17471299987007	2.93558341369335	7.53088509053985	7.87955429510128	6.32300731925946	5.2332342521166	7.10128080718037	0.736942305791525	7	7.5
MULTIPLE-lacO3-lacO3-minus35_31A_32C-minus10_7A-lacOsym	GACTGGCAGTGAGCGCAACGCAATTGGCAGTGAGCGCAACGCAATTGGAAAGCGAATGTAAGTTAGCTCATTCATTAGGCACCCCAGGCTTTGCAATTTATGCTTCCGGCTCGTATAAAGTGTGGAAATTGTGAGCGCTCACAATTACAC	0.171466696661682	0.224459144533202	0.243532242153987	0.264496087981884	0.453925776319111	0.86414725337935	0.71124595631819	0.769025935985514	0.659036514849231	0.740135946151852	0.890426303810432	13	13
DISTAL-lacO1-25-minus35_33T-lacOsym_core-minus10_7A	TTAATGCAGCTGGCACGACAGGTTTCCCGACTGGAAAGCGAATTGTGAGCGGATAACAATTGCTCATTCATTAGGCACCCCAGGCTTTTACAATTGTGAGCGCTCACAATATAAAGTGTGGACACACAGGAAACAGCTATGACCATGATT	0.0500962261093065	0.0515008192903233	0.246251102911687	0.606241464817838	0.132620320855615	0.198273461431356	0.71918650128506	1.76265521910744	0.165446891143486	1.24092086019625	0.133325900506919	3.5	3.5
DISTAL-lacOscram-22-minus35_30C_33T-lacO1_core-minus10_7A	TCATTAATGCAGCTGGCACGACAGGTTTCCCGACTGGAAAGCGTTAACGGTGTGCATAATAGAACATTCATTAGGCACCCCAGGCTTTTACCTTGTGAGCGGATAACAATATAAAGTGTGGACACACAGGAAACAGCTATGACCATGATT	0.305507923760451	0.439571695145657	0.580012928345709	0.450605525740654	0.808774672659762	1.69231097184029	1.69395167658051	1.31014163134498	1.25054282225003	1.50204665396275	0.832559241053403	9	9.5
DISTAL-lacO2-26-minus35_31A_32C-lacOscram_core-minus10_12A	TAATGCAGCTGGCACGACAGGTTTCCCGACTGGAAAGCGAAATTGTAGCGAGTAACAACCAGCTCATTCATTAGGCACCCCAGGCTTTGCAAAACGGTGTGCATAATAGAATAATGTGTGGACACACAGGAAACAGCTATGACCATGATT	0.261866636480466	0.29495923775367	0.508816341391273	0.616050021595212	0.693242586290715	1.13556618819777	1.48601910828025	1.79117372996308	0.914404387244241	1.63859641912167	0.558041245894084	5	4.5
DISTAL-lacO1-20-minus35cons-lacOscram_core-minus10_7A	ATTCATTAATGCAGCTGGCACGACAGGTTTCCCGACTGGAAAGCGAATTGTGAGCGGATAACAATTTTCATTAGGCACCCCAGGCTTTGACAAACGGTGTGCATAATAGTATAAAGTGTGGACACACAGGAAACAGCTATGACCATGATT	6.09777834199346	3.52943907419391	7.53435886232612	13.0541031233272	16.1427193828351	13.5880188275567	22.0044057693649	37.9549805423048	14.8653691051959	29.9796931558349	0.495847940401708	3.5	4.5
STERIC-55-no_up-lacO1-ext_min10-minus10_12G-lacOsym	GCAGCTGGCACGACAGGTTTCCCGACTGGAAAGCGAATGTAAGTTAAGCTCATTCATTAGGCACCCCAGCAATTGTGAGCGGATAACAATTTGGGATAATGTGTGGACACACAGGAAACAGCTATAAATTGTGAGCGCTCACAATTGACC	0.214401894855227	0.167063633307634	0.18339350780899	0.264148066813487	0.567588624853915	0.643179765130985	0.535608302582277	0.768014059753954	0.60538419499245	0.651811181168116	0.928772338497686	8	7
COMBO-O2_rightSym-minus35_30C_33T-minus10_12A-O3_rightSym	ACAGGTTTCCCGACTAAATGTGAGCCGCTCACATTTGGAAAGCGAATGTAAGTTAGCTCATTCATTAGGCACCCCAGGCTTTTACCTTTATGCTTCCGGCTCGAATAATGTGTGGAATTGCGTTGGCAACGCAATTACACACAGGAAACA	0.139917194016227	0.0811137903822591	0.372788909835129	0.121560677513669	0.370404411764706	0.312280701754386	1.08874538473985	0.353439306105676	0.341342556759546	0.721092345422765	0.473368714737115	7.5	8
STERIC-O1-up_69x-lacO3-ext_min10-minus10cons-lacO1	TGCAGCTGGCACGACAGGTTTCCCGACTGGAAAGCGAATGTAAGTTAGAAAATTATTTTAAATTTCCTGCGGCAGTGAGCGCAACGCAATTTGGTATAATGTGTGGAATTGTGAGCGGATAACAATTACACACAGGAAACAGCTATGACC	0.232532641892721	0.168058170348021	0.278735290955356	0.179499759279551	0.615586361933309	0.647008642112681	0.814057912092876	0.521897966213345	0.631297502022995	0.667977939153111	0.945087352470621	10	8
COMBO-O1_rightSym-minus35_31A_32C-minus10_12A-lacOscram	ACAGGTTTCCCGACTAATTGTTATCGGATAACAATTGGAAAGCGAATGTAAGTTAGCTCATTCATTAGGCACCCCAGGCTTTGCAATTTATGCTTCCGGCTCGAATAATGTGTGGTTAACGGTGTGCATAATAGAAACACACAGGAAACA	0.181821328264742	0.380939258475387	0.534624105005636	0.321186328620172	0.481337712750075	1.46658143334044	1.56139174621099	0.933853573705018	0.973959573045255	1.247622659958	0.78065235932637	9	8.5
COMBO-O3_leftSym-minus35cons-minus10cons-O3_leftSym	ACAGGTTTCCCGACTGGCAGTGAGCGGCTCACTGCCGGAAAGCGAATGTAAGTTAGCTCATTCATTAGGCACCCCAGGCTTTGACATTTATGCTTCCGGCTCGTATAATGTGTGGGGCAGTGAGCGGCTCACTGCCACACACAGGAAACA	7.87462578212189	6.99798553655785	12.2878786258771	8.94294395481397	20.8465882352941	26.9416066481994	35.8872562708048	26.0017299227044	23.8940974417468	30.9444930967546	0.772159924127267	13.5	14
COMBO-lacO1-minus35_31A_32C-minus10_12A-lacOsym	ACAGGTTTCCCGACTAATTGTGAGCGGATAACAATTGGAAAGCGAATGTAAGTTAGCTCATTCATTAGGCACCCCAGGCTTTGCAATTTATGCTTCCGGCTCGAATAATGTGTGGAAATTGTGAGCGCTCACAATTACACACAGGAAACA	0.302664699410393	0.550206594576475	0.89119446768039	0.587980596150826	0.801247771836007	2.11824525342132	2.60277019512688	1.70956149766261	1.45974651262867	2.15616584639474	0.677010312110017	12	13
>neg_control_4467100:4467250_flipped_rc	GCGAGATTGTGCCGCTCGATGACATCATGCTGCGTAAGATTAAGCGGGTTACTGATACGCTGAATCGTCAGGGGCTGCGCGTGGTTGCGGTGGCGACGAAATACCTGCCAGCGCGTGAAGGAGATTACCAGCGGGCGGATGAATCCGACC	0.256735919471163	0.305046813906022	0.425392649247793	0.416954040125512	0.679659979598776	1.17440243718838	1.24237677503772	1.21229948396222	0.927031208393577	1.22733812949997	0.755318510939818	115	115.5
COMBO-lacOsym-minus35cons-minus10cons-lacO3	ACAGGTTTCCCGACTAAATTGTGAGCGCTCACAATTGGAAAGCGAATGTAAGTTAGCTCATTCATTAGGCACCCCAGGCTTTGACATTTATGCTTCCGGCTCGTATAATGTGTGGGGCAGTGAGCGCAACGCAATTACACACAGGAAACA	3.905182626041	2.63130526441109	1.06458991302255	1.29002544257749	10.3382352941177	10.130285499271	3.10917874396135	3.75076633833327	10.2342603966943	3.42997254114731	2.98377327337758	5.5	5
HYBRID-AraCI2-minus35cons-lacO1_core-minus10_12A-lacO2-AraCO2	ACTGGACGTCAGGTAGGATCCGCTAATAAGCGAATGTAAGTTAGCTCATTCATTAGGCACCCCAGGCTTTGACATTGTGAGCGGATAACAAAATAATGTGTGGAAATTGTAGCGAGTAACAACCAATGTGGACTTTTCTGCCGTGACACA	0.370904751001596	0.41429494432847	0.518594241629934	0.610357588695769	0.981900452488688	1.59499778445177	1.51457586916136	1.77462290468649	1.28844911847023	1.64459938692393	0.783442538477506	19.5	17
DISTAL-lacO1-29-minus35_31A_32C-lacOscram_core-minus10_12G	TGCAGCTGGCACGACAGGTTTCCCGACTGGAAAGCGAATTGTGAGCGGATAACAATTGTTAGCTCATTCATTAGGCACCCCAGGCTTTGCAAAACGGTGTGCATAATAGGATAATGTGTGGACACACAGGAAACAGCTATGACCATGATT	1.69163965800728	1.02504111083586	1.09026915779881	1.88408929172653	4.47829730182671	3.94631487334524	3.18417603732536	5.47801497597015	4.21230608758598	4.33109550664776	0.972572893190776	11	9.5
HYBRID-AraCscram-minus35cons-lacOsym_core-minus10cons-lacO2-AraCI2	ACTGGAGACTTTCGATGTGGCTCTATGAAGCGAATGTAAGTTAGCTCATTCATTAGGCACCCCAGGCTTTGACAATTGTGAGCGCTCACAATATAATGTGTGGAAATTGTAGCGAGTAACAACCCGTCAGGTAGGATCCGCTAATACACA	10.4838877190251	10.4497946168136	1.6326224934734	1.33956323669072	27.7541176470588	40.2307570728623	4.76814132045336	3.89479814150758	33.9924373599606	4.33146973098047	7.84778365570294	6	6
DISTAL-lacO3-30-minus35cons-lacOscram_core-minus10_12A	GCAGCTGGCACGACAGGTTTCCCGACTGGAAAGCGGGCAGTGAGCGCAACGCAATTAGTTAGCTCATTCATTAGGCACCCCAGGCTTTGACAAACGGTGTGCATAATAGAATAATGTGTGGACACACAGGAAACAGCTATGACCATGATT	2.53972549182748	2.04123247253219	3.55850185334353	3.49858350352588	6.72344477359289	7.85855901890649	10.3927514129362	10.1721786282402	7.29100189624969	10.2824650205882	0.709071402786313	8.5	9
MULTIPLE-lacO1-lacO1-minus35_30C_33T-minus10_12A-lacOscram	GACTAATTGTGAGCGGATAACAATTAATTGTGAGCGGATAACAATTGGAAAGCGAATGTAAGTTAGCTCATTCATTAGGCACCCCAGGCTTTTACCTTTATGCTTCCGGCTCGAATAATGTGTGGTTAACGGTGTGCATAATAGAAACAC	0.0679556430406512	0.0825709243412219	0.130294887363399	0.464582027058896	0.179899762595621	0.317890534720034	0.380531591819183	1.35077849705469	0.248895148657827	0.865655044436938	0.287522322266048	4	6
HYBRID-AraCI1-minus35cons-lacOsym_core-minus10_12G-lacO3-AraCI2	ACTGGACTTATGGATAAAAATGCTATGAAGCGAATGTAAGTTAGCTCATTCATTAGGCACCCCAGGCTTTGACAATTGTGAGCGCTCACAAGATAATGTGTGGGGCAGTGAGCGCAACGCAATTCGTCAGGTAGGATCCGCTAATACACA	1.24955387515528	1.34066669513595	0.364076547847908	0.512474765041791	3.30795847750865	5.16144461259645	1.06330057226417	1.49002727738723	4.23470154505255	1.2766639248257	3.31700572304548	14	14
STERIC-55-up_69x-lacOscram-ext_UV5-minus10_12G-lacO1	GCAGCTGGCACGACAGGTTTCCCGACTGGAAAGCGAATGTAAGTTAAGAAAATTATTTTAAATTTCCTGCTTAACGGTGTGCATAATAGAATCGGATAATGTGTGGACACACAGGAAACAGCTATAATTGTGAGCGGATAACAATTGACC	0.236782943719769	0.357286933826618	0.444352548829469	0.201779773260302	0.626838235294118	1.37552213868003	1.29774994365963	0.586677406756493	1.00118018698708	0.942213675208063	1.062582950482	3.5	4
HYBRID-AraCscram-minus35cons-lacO1_core-minus10_12G-lacO3-AraCI1	ACTGGAGACTTTCGATGTGGCTCTATGAAGCGAATGTAAGTTAGCTCATTCATTAGGCACCCCAGGCTTTGACATTGTGAGCGGATAACAAGATAATGTGTGGGGCAGTGAGCGCAACGCAATTCTTATGGATAAAAATGCTATGACACA	2.08062322650895	1.40669098270895	0.829149283221629	1.28751416214121	5.50805801772764	5.4156321035146	2.42156467521299	3.74346475666236	5.46184506062112	3.08251471593767	1.77187963852418	15	14.5
MULTIPLE-lacOsym-lacO2-minus35_31A_32C-minus10_7A-lacO1	GACTAAATTGTGAGCGCTCACAATTAAATTGTAGCGAGTAACAACCGGAAAGCGAATGTAAGTTAGCTCATTCATTAGGCACCCCAGGCTTTGCAATTTATGCTTCCGGCTCGTATAAAGTGTGGAATTGTGAGCGGATAACAATTACAC	0.474339266678688	0.173683286923288	0.129688747162445	0.144634388168768	1.2557238464248	0.668664828357911	0.378761334365479	0.420526430412828	0.962194337391354	0.399643882389154	2.40762934150063	5	5
HYBRID-AraCI1-minus35_33T-lacO3_core-minus10_12A-lacO2-AraCscram	ACTGGACTTATGGATAAAAATGCTATGAAGCGAATGTAAGTTAGCTCATTCATTAGGCACCCCAGGCTTTTACACAGTGAGCGCAACGCAAAATAATGTGTGGAAATTGTAGCGAGTAACAACCGACTTTCGATGTGGCTCTATGACACA	0.107085945517268	0.143493683231515	0.20496126541441	0.257472844908453	0.283489866534849	0.552437605069184	0.598597828108864	0.748605762215046	0.417963735802017	0.673601795161955	0.620490828266758	6	6
STERIC-O1-up_136x-lacO1-ext_min10-minus10_12A-lacO1	TGCAGCTGGCACGACAGGTTTCCCGACTGGAAAGCGAATGTAAGTTGAAAATATATTTTTCAAAAGTAGCAATTGTGAGCGGATAACAATTTGGAATAATGTGTGGAATTGTGAGCGGATAACAATTACACACAGGAAACAGCTATGACC	0.187860847909899	0.0430692692295181	0.0841505567503966	0.231129558461801	0.497326203208556	0.165812761993479	0.245765171302449	0.67201230228471	0.331569482601018	0.458888736793579	0.722548748783448	5	4
DISTAL-lacOsym-30-minus35_30C_33T-lacOscram_core-minus10_7A	GCAGCTGGCACGACAGGTTTCCCGACTGGAAAGCGAAATTGTGAGCGCTCACAATTAGTTAGCTCATTCATTAGGCACCCCAGGCTTTTACCAACGGTGTGCATAATAGTATAAAGTGTGGACACACAGGAAACAGCTATGACCATGATT	0.29003078273809	0.182903644979604	0.558018554304465	0.236736474974351	0.76780185758514	0.704162366701066	1.62971620015972	0.688314487515337	0.735982112143103	1.15901534383753	0.635006357815978	7.5	7.5
DISTAL-lacOsym-20-minus35_33T-lacOscram_core-minus10_7A	ATTCATTAATGCAGCTGGCACGACAGGTTTCCCGACTGGAAAGCGAAATTGTGAGCGCTCACAATTTTCATTAGGCACCCCAGGCTTTTACAAACGGTGTGCATAATAGTATAAAGTGTGGACACACAGGAAACAGCTATGACCATGATT	0.698131529394897	0.548539301865637	0.609070775249024	0.844463129199126	1.84817170111288	2.11182632841096	1.7788163167879	2.45528791481443	1.97999901476192	2.11705211580117	0.935262292309047	6	5.5
HYBRID-AraCI1-minus35_33T-lacOsym_core-minus10_12A-lacO1-AraCFP	ACTGGACTTATGGATAAAAATGCTATGAAGCGAATGTAAGTTAGCTCATTCATTAGGCACCCCAGGCTTTTACAATTGTGAGCGCTCACAAAATAATGTGTGGAATTGTGAGCGGATAACAATTCTTATGGATTAATCTGCTGTGACACA	0.290185054431036	0.319826099561696	0.310039039208088	0.391039647066339	0.768210262828536	1.23130134025076	0.905481799810708	1.13695303732898	0.999755801539646	1.02121741856984	0.978984282249852	17	17
HYBRID-AraCFP-minus35_31A_32C-lacO2_core-minus10_12A-lacOsym-AraCI2	ACTGGACTTATGGATTAATCTGCTGTGAAGCGAATGTAAGTTAGCTCATTCATTAGGCACCCCAGGCTTTGCAAATTGTAGCGAGTAACAAAATAATGTGTGGAAATTGTGAGCGCTCACAATTCGTCAGGTAGGATCCGCTAATACACA	0.220040715375947	0.289567509751721	0.110413473871907	0.160902375723951	0.582516339869281	1.11480852669308	0.32246710382103	0.467825823200378	0.848662433281179	0.395146463510704	2.14771612971348	6	5
MULTIPLE-lacO1-lacO3-minus35_31A_32C-minus10_12G-lacOsym	GACTAATTGTGAGCGGATAACAATTGGCAGTGAGCGCAACGCAATTGGAAAGCGAATGTAAGTTAGCTCATTCATTAGGCACCCCAGGCTTTGCAATTTATGCTTCCGGCTCGGATAATGTGTGGAAATTGTGAGCGCTCACAATTACAC	0.358643436918899	0.52297049062246	0.497741590991707	0.625613842452995	0.949440933398153	2.01338873499538	1.45367484302299	1.81898066783831	1.48141483419677	1.63632775543065	0.905328916704029	5.5	6
HYBRID-AraCscram-minus35cons-lacOscram_core-minus10cons-lacOsym-AraCscram	ACTGGAGACTTTCGATGTGGCTCTATGAAGCGAATGTAAGTTAGCTCATTCATTAGGCACCCCAGGCTTTGACAAACGGTGTGCATAATAGTATAATGTGTGGAAATTGTGAGCGCTCACAATTGACTTTCGATGTGGCTCTATGACACA	10.5033310947261	13.2976182782108	5.36445290567097	3.27522300585271	27.8055903212349	51.1946186710299	15.6671059374771	9.52275497477181	39.5001044961324	12.5949304561245	3.13619075815737	6.5	6.5
DISTAL-lacOscram-20-minus35cons-lacO1_core-minus10_12G	ATTCATTAATGCAGCTGGCACGACAGGTTTCCCGACTGGAAAGCGTTAACGGTGTGCATAATAGAATTCATTAGGCACCCCAGGCTTTGACATTGTGAGCGGATAACAAGATAATGTGTGGACACACAGGAAACAGCTATGACCATGATT	1.93825274830339	1.96076592527089	0.854175620561359	0.980194736333811	5.13115899825277	7.54877014418999	2.49465512548315	2.84992938953718	6.33996457122138	2.67229225751017	2.37248173488646	14	14
MULTIPLE-lacO2-lacOsym-minus35_31A_32C-minus10cons-lacO3	GACTAAATTGTAGCGAGTAACAACCAAATTGTGAGCGCTCACAATTGGAAAGCGAATGTAAGTTAGCTCATTCATTAGGCACCCCAGGCTTTGCAATTTATGCTTCCGGCTCGTATAATGTGTGGGGCAGTGAGCGCAACGCAATTACAC	1.52910431125056	2.38141769199197	1.0919338155985	1.22794827312593	4.04801559177888	9.16824111560953	3.18903773907873	3.57027613257986	6.60812835369421	3.37965693582929	1.95526601639309	9.5	10.5
HYBRID-AraCFP-minus35_33T-lacOscram_core-minus10cons-lacO2-AraCI2	ACTGGACTTATGGATTAATCTGCTGTGAAGCGAATGTAAGTTAGCTCATTCATTAGGCACCCCAGGCTTTTACAAACGGTGTGCATAATAGTATAATGTGTGGAAATTGTAGCGAGTAACAACCCGTCAGGTAGGATCCGCTAATACACA	2.98149854341283	2.3201150920216	3.22617578663486	4.69668148065931	7.89295570079884	8.93223169171383	9.42217943020787	13.6556646234301	8.41259369625634	11.538922026819	0.7290623575325	11.5	13
>neg_control_1215677:1215827	ATTTCCAGTGTTTTTCTAATCACATCAGCTTTGAGAATATCACTTGTTGTTTCCAAGGAGTGTATCAGACTTAAGATAATATTTTTATTATTAACATTATCGCCTGAAAGCATTAAATTGGTGACAGCCTGCCCTAACACTGCTGATTCT	0.26676964337109	0.323614604115749	0.385705132517588	0.551573549476438	0.706222373342401	1.24588673756931	1.1264677457404	1.6037075194096	0.976054555455856	1.365087632575	0.715012378813147	10.5	8.5
HYBRID-AraCI2-minus35_31A_32C-lacOscram_core-minus10_12A-lacO2-AraCI1	ACTGGACGTCAGGTAGGATCCGCTAATAAGCGAATGTAAGTTAGCTCATTCATTAGGCACCCCAGGCTTTGCAAAACGGTGTGCATAATAGAATAATGTGTGGAAATTGTAGCGAGTAACAACCCTTATGGATAAAAATGCTATGACACA	0.363952635607949	0.470163484722233	0.557889522728781	0.635292818918512	0.963496036712557	1.81008657413769	1.62933935812176	1.84712242219306	1.38679130542513	1.73823089015741	0.797817662358734	9	9
DISTAL-lacO3-30-minus35cons-lacOsym_core-minus10_12A	GCAGCTGGCACGACAGGTTTCCCGACTGGAAAGCGGGCAGTGAGCGCAACGCAATTAGTTAGCTCATTCATTAGGCACCCCAGGCTTTGACAATTGTGAGCGCTCACAAAATAATGTGTGGACACACAGGAAACAGCTATGACCATGATT	0.385412930037373	0.696816454290548	0.768068916224547	0.562332018986694	1.0203081232493	2.68267985399741	2.24317694448435	1.63498791432214	1.85149398862335	1.93908242940325	0.954829954904574	6	6.5
MULTIPLE-lacO2-lacO3-minus35_33T-minus10_7A-lacOsym	GACTAAATTGTAGCGAGTAACAACCGGCAGTGAGCGCAACGCAATTGGAAAGCGAATGTAAGTTAGCTCATTCATTAGGCACCCCAGGCTTTTACATTTATGCTTCCGGCTCGTATAAAGTGTGGAAATTGTGAGCGCTCACAATTACAC	0.238602643943295	0.334785691436211	0.328633755966949	0.293497852014985	0.631655548817465	1.28889440582589	0.959788436938699	0.853348955282172	0.960274977321675	0.906568696110435	1.05924127034351	12	12.5
COMBO-lacO2-minus35_33T-minus10cons-lacOscram	ACAGGTTTCCCGACTAAATTGTAGCGAGTAACAACCGGAAAGCGAATGTAAGTTAGCTCATTCATTAGGCACCCCAGGCTTTTACATTTATGCTTCCGGCTCGTATAATGTGTGGTTAACGGTGTGCATAATAGAAACACACAGGAAACA	1.13368803356738	0.90449137101445	1.31682390094756	1.20644549746544	3.00122549019608	3.48220935971643	3.845838507658	3.5077565229147	3.24171742495625	3.67679751528635	0.881668737938045	12.5	12.5
HYBRID-AraCscram-minus35cons-lacOscram_core-minus10cons-lacOsym-AraCI1	ACTGGAGACTTTCGATGTGGCTCTATGAAGCGAATGTAAGTTAGCTCATTCATTAGGCACCCCAGGCTTTGACAAACGGTGTGCATAATAGTATAATGTGTGGAAATTGTGAGCGCTCACAATTCTTATGGATAAAAATGCTATGACACA	15.2042258154715	11.5232505798653	3.6209885309537	3.10493178897008	40.2503234796457	44.3634647156007	10.5752463318057	9.02763096952663	42.3068940976232	9.80143865066615	4.31639635827826	23.5	23
HYBRID-AraCO2-minus35_31A_32C-lacO1_core-minus10cons-lacO2-AraCI2	ACTGGAAATGTGGACTTTTCTGCCGTGAAGCGAATGTAAGTTAGCTCATTCATTAGGCACCCCAGGCTTTGCAATTGTGAGCGGATAACAATATAATGTGTGGAAATTGTAGCGAGTAACAACCCGTCAGGTAGGATCCGCTAATACACA	1.8198788057386	2.26586205951986	0.833488020463696	0.887732968633198	4.81778628611208	8.72336246020456	2.43423613625508	2.58109555539099	6.77057437315832	2.50766584582303	2.69995078667915	14.5	13.5
HYBRID-AraCscram-minus35_31A_32C-lacO2_core-minus10_12A-lacO1-AraCI2	ACTGGAGACTTTCGATGTGGCTCTATGAAGCGAATGTAAGTTAGCTCATTCATTAGGCACCCCAGGCTTTGCAAATTGTAGCGAGTAACAAAATAATGTGTGGAATTGTGAGCGGATAACAATTCGTCAGGTAGGATCCGCTAATACACA	0.273307233572144	0.196845181680796	0.303318236298821	0.286425614617034	0.723529411764706	0.757836012625706	0.88585341775276	0.832786329853685	0.740682712195206	0.859319873803223	0.861940628600912	8	9
MULTIPLE-lacOscram-lacOsym-minus35_31A_32C-minus10_12G-lacOsym	GACTTTAACGGTGTGCATAATAGAAAAATTGTGAGCGCTCACAATTGGAAAGCGAATGTAAGTTAGCTCATTCATTAGGCACCCCAGGCTTTGCAATTTATGCTTCCGGCTCGGATAATGTGTGGAAATTGTGAGCGCTCACAATTACAC	0.164495070806678	0.160444860096776	0.573288140770686	0.452902742893761	0.435469710272169	0.617698091382302	1.6743116571419	1.31682082113871	0.526583900827235	1.4955662391403	0.352096675524002	10	9.5
DISTAL-lacOsym-22-minus35_31A_32C-lacO1_core-minus10_12G	TCATTAATGCAGCTGGCACGACAGGTTTCCCGACTGGAAAGCGAAATTGTGAGCGCTCACAATTCATTCATTAGGCACCCCAGGCTTTGCAATTGTGAGCGGATAACAAGATAATGTGTGGACACACAGGAAACAGCTATGACCATGATT	0.663669456146115	0.366320343661815	0.397023645033855	0.257705431037548	1.75693985459352	1.4102999434069	1.15952392831207	0.749282009516053	1.58361989900021	0.954402968914064	1.65927805191353	7	6.5
COMBO-lacOsym-minus35_30C_33T-minus10cons-O3_rightSym	ACAGGTTTCCCGACTAAATTGTGAGCGCTCACAATTGGAAAGCGAATGTAAGTTAGCTCATTCATTAGGCACCCCAGGCTTTTACCTTTATGCTTCCGGCTCGTATAATGTGTGGAATTGCGTTGGCAACGCAATTACACACAGGAAACA	0.497122338101196	0.549623497672138	0.801939443660676	0.841468910901689	1.31603773584906	2.11600038347234	2.34209721665956	2.44658218481177	1.7160190596607	2.39433970073566	0.716698244252246	4.5	5
DISTAL-lacOsym-20-minus35cons-lacOsym_core-minus10cons	ATTCATTAATGCAGCTGGCACGACAGGTTTCCCGACTGGAAAGCGAAATTGTGAGCGCTCACAATTTTCATTAGGCACCCCAGGCTTTGACAATTGTGAGCGCTCACAATATAATGTGTGGACACACAGGAAACAGCTATGACCATGATT	1.98543131418502	4.43054959476987	0.537508934815066	0.632513360980185	5.2560553633218	17.0572122211534	1.56981701063789	1.83904111082523	11.1566337922376	1.70442906073156	6.5456721252154	6	7.5
DISTAL-lacO1-21-minus35_30C_33T-lacOsym_core-minus10_12A	TTCATTAATGCAGCTGGCACGACAGGTTTCCCGACTGGAAAGCGAATTGTGAGCGGATAACAATTATTCATTAGGCACCCCAGGCTTTTACCATTGTGAGCGCTCACAAAATAATGTGTGGACACACAGGAAACAGCTATGACCATGATT	0.148227757633549	0.0974511969256824	0.301696647224783	0.233881100824441	0.392405063291139	0.375178228256153	0.881117499988778	0.68001244874048	0.383791645773646	0.780564974364629	0.4916844316337	7.5	7
HYBRID-AraCI1-minus35cons-lacOsym_core-minus10_12A-lacO3-AraCI2	ACTGGACTTATGGATAAAAATGCTATGAAGCGAATGTAAGTTAGCTCATTCATTAGGCACCCCAGGCTTTGACAATTGTGAGCGCTCACAAAATAATGTGTGGGGCAGTGAGCGCAACGCAATTCGTCAGGTAGGATCCGCTAATACACA	0.223867510425963	0.41322119628698	0.425342814120186	0.547624040954789	0.592647058823529	1.59086395233366	1.24223122949238	1.59222427022161	1.0917555055786	1.41722774985699	0.770345842923807	8.5	7
DISTAL-lacO3-30-minus35_31A_32C-lacO2_core-minus10cons	GCAGCTGGCACGACAGGTTTCCCGACTGGAAAGCGGGCAGTGAGCGCAACGCAATTAGTTAGCTCATTCATTAGGCACCCCAGGCTTTGCAAATTGTAGCGAGTAACAATATAATGTGTGGACACACAGGAAACAGCTATGACCATGATT	4.2409163305642	2.72459142053229	3.42349094291857	3.99587043746517	11.227027027027	10.489428699955	9.9984464812801	11.6180470822652	10.858227863491	10.8082467817727	1.00462434682771	9.5	8.5
STERIC-55-up_326x-lacOsym-ext_min10-minus10_7A-lacOsym	GCAGCTGGCACGACAGGTTTCCCGACTGGAAAGCGAATGTAAGTTAGGAAAATTTTTTTTCAAAAGTAGCAAATTGTGAGCGCTCACAATTTGGTATAAAGTGTGGACACACAGGAAACAGCTATAAATTGTGAGCGCTCACAATTGACC	0.503227009108857	0.616700488620566	0.293481410949031	0.422125239944071	1.33219870226572	2.37424068646192	0.857124563654571	1.22733481704022	1.85321969436382	1.04222969034739	1.77812982255966	11	10
MULTIPLE-lacO2-lacO1-minus35_30C_33T-minus10_7A-lacOscram	GACTAAATTGTAGCGAGTAACAACCAATTGTGAGCGGATAACAATTGGAAAGCGAATGTAAGTTAGCTCATTCATTAGGCACCCCAGGCTTTTACCTTTATGCTTCCGGCTCGTATAAAGTGTGGTTAACGGTGTGCATAATAGAAACAC	0.121029656896399	0.18227818063429	0.19113506204135	0.159492387696067	0.320403215516141	0.701754385964912	0.558217830974422	0.463726264030542	0.511078800740527	0.510972047502482	1.00020892187462	5.5	5.5
HYBRID-AraCscram-minus35_33T-lacO2_core-minus10cons-lacO1-AraCFP	ACTGGAGACTTTCGATGTGGCTCTATGAAGCGAATGTAAGTTAGCTCATTCATTAGGCACCCCAGGCTTTTACAATTGTAGCGAGTAACAATATAATGTGTGGAATTGTGAGCGGATAACAATTCTTATGGATTAATCTGCTGTGACACA	1.02584385761386	1.07850462235279	0.685471657166578	0.740982554871371	2.71572835142641	4.15214452100539	2.0019482431496	2.15441675208415	3.4339364362159	2.07818249761688	1.65237482278564	14.5	17
DISTAL-lacO3-22-minus35_33T-lacOscram_core-minus10_12A	TCATTAATGCAGCTGGCACGACAGGTTTCCCGACTGGAAAGCGGGCAGTGAGCGCAACGCAATTCATTCATTAGGCACCCCAGGCTTTTACAAACGGTGTGCATAATAGAATAATGTGTGGACACACAGGAAACAGCTATGACCATGATT	0.791345618249917	0.87353312719356	0.813699296577748	0.761233621940884	2.09493844049248	3.36302294197031	2.37644235207237	2.21329700217278	2.72898069123139	2.29486967712258	1.1891658678645	7.5	7
COMBO-O2_leftSym-minus35_30C_33T-minus10_7A-lacO2	ACAGGTTTCCCGACTGGTTGTTACTCAGTAACAACCGGAAAGCGAATGTAAGTTAGCTCATTCATTAGGCACCCCAGGCTTTTACCTTTATGCTTCCGGCTCGTATAAAGTGTGGAAATTGTAGCGAGTAACAACCACACACAGGAAACA	0.18328334186921	0.243441142106657	0.18162088876395	0.283163420606007	0.485208118335053	0.937226214367407	0.530431295559607	0.823301456856743	0.71121716635123	0.676866376208175	1.05074973635932	14	12.5
HYBRID-AraCI1-minus35cons-lacOsym_core-minus10_12A-lacOsym-AraCI1	ACTGGACTTATGGATAAAAATGCTATGAAGCGAATGTAAGTTAGCTCATTCATTAGGCACCCCAGGCTTTGACAATTGTGAGCGCTCACAAAATAATGTGTGGAAATTGTGAGCGCTCACAATTCTTATGGATAAAAATGCTATGACACA	0.233939923812328	0.417156636251618	0.368865759963149	0.249739990441842	0.619311875693674	1.60601503759398	1.07728766375065	0.726122383767375	1.11266345664383	0.901705023759012	1.23395503776321	9.5	9
MULTIPLE-lacOscram-lacO1-minus35cons-minus10_12A-lacO1	GACTTTAACGGTGTGCATAATAGAAAATTGTGAGCGGATAACAATTGGAAAGCGAATGTAAGTTAGCTCATTCATTAGGCACCCCAGGCTTTGACATTTATGCTTCCGGCTCGAATAATGTGTGGAATTGTGAGCGGATAACAATTACAC	0.450062932572128	0.305474238002658	0.37450688567819	0.224230168656971	1.19145682536446	1.17604798101286	1.0937628040377	0.651952233559793	1.18375240318866	0.872857518798744	1.35618056520585	17	16
DISTAL-lacOsym-22-minus35cons-lacOscram_core-minus10_12A	TCATTAATGCAGCTGGCACGACAGGTTTCCCGACTGGAAAGCGAAATTGTGAGCGCTCACAATTCATTCATTAGGCACCCCAGGCTTTGACAAACGGTGTGCATAATAGAATAATGTGTGGACACACAGGAAACAGCTATGACCATGATT	3.65825744418673	2.91080216528003	2.41765488025935	4.01524342437289	9.68454739408717	11.2063230994152	7.06086078027451	11.6743743024643	10.4454352467512	9.36761754136941	1.11505782560207	4	5
STERIC-55-no_up-lacOsym-ext_min10-minus10_12A-lacO3	GCAGCTGGCACGACAGGTTTCCCGACTGGAAAGCGAATGTAAGTTAAGCTCATTCATTAGGCACCCCAGCAAATTGTGAGCGCTCACAATTTGGAATAATGTGTGGACACACAGGAAACAGCTATGGCAGTGAGCGCAACGCAATTGACC	0.026493196500114	0.139550607109263	0.0435910337452365	0.168094224335855	0.0701357466063349	0.537257121297868	0.127309411718163	0.488736219843425	0.303696433952102	0.308022815780794	0.985954346213848	3	3
HYBRID-AraCI1-minus35cons-lacO3_core-minus10cons-lacO1-AraCI2	ACTGGACTTATGGATAAAAATGCTATGAAGCGAATGTAAGTTAGCTCATTCATTAGGCACCCCAGGCTTTGACACAGTGAGCGCAACGCAATATAATGTGTGGAATTGTGAGCGGATAACAATTCGTCAGGTAGGATCCGCTAATACACA	4.89064407392105	3.30420720206985	1.98578067019219	2.58522195207926	12.9470588235294	12.7208966433647	5.79955433956859	7.5165676233526	12.8339777334471	6.65806098146059	1.9275848883306	14	13.5
DISTAL-lacOsym-28-minus35_30C_33T-lacOsym_core-minus10_12G	ATGCAGCTGGCACGACAGGTTTCCCGACTGGAAAGCGAAATTGTGAGCGCTCACAATTTTAGCTCATTCATTAGGCACCCCAGGCTTTTACCATTGTGAGCGCTCACAAGATAATGTGTGGACACACAGGAAACAGCTATGACCATGATT	0.287736235406302	0.206003277161293	0.506781536736196	0.315400676792223	0.761727475800447	0.793093845725425	1.48007637737111	0.91703171313905	0.777410660762936	1.19855404525508	0.648623784501502	11.5	10
DISTAL-lacOsym-23-minus35_31A_32C-lacO1_core-minus10cons	CATTAATGCAGCTGGCACGACAGGTTTCCCGACTGGAAAGCGAAATTGTGAGCGCTCACAATTTCATTCATTAGGCACCCCAGGCTTTGCAATTGTGAGCGGATAACAATATAATGTGTGGACACACAGGAAACAGCTATGACCATGATT	2.79662182255204	5.431097269073	0.779795159220342	0.176884866169746	7.40352941176471	20.9092295957285	2.27742392073602	0.514295129299523	14.1563795037466	1.39585952501777	10.1416935228968	3	3
HYBRID-AraCI1-minus35cons-lacOscram_core-minus10cons-lacO2-AraCFP	ACTGGACTTATGGATAAAAATGCTATGAAGCGAATGTAAGTTAGCTCATTCATTAGGCACCCCAGGCTTTGACAAACGGTGTGCATAATAGTATAATGTGTGGAAATTGTAGCGAGTAACAACCCTTATGGATTAATCTGCTGTGACACA	5.77033660307232	4.61949684898309	8.10381952103553	7.61021382083465	15.2758790667105	17.7846419327006	23.6675391073041	22.1267991193054	16.5302604997055	22.8971691133047	0.72193468187735	13	12
DISTAL-lacO2-28-minus35_31A_32C-lacO2_core-minus10_7A	ATGCAGCTGGCACGACAGGTTTCCCGACTGGAAAGCGAAATTGTAGCGAGTAACAACCTTAGCTCATTCATTAGGCACCCCAGGCTTTGCAAATTGTAGCGAGTAACAATATAAAGTGTGGACACACAGGAAACAGCTATGACCATGATT	0.420730023964879	0.348168241779999	0.469087644291667	0.447313339467461	1.11380347593583	1.34041600521024	1.36998981001585	1.30056955544209	1.22710974057303	1.33527968272897	0.918990797542233	11.5	9.5
DISTAL-lacO3-28-minus35_31A_32C-lacO1_core-minus10_12A	ATGCAGCTGGCACGACAGGTTTCCCGACTGGAAAGCGGGCAGTGAGCGCAACGCAATTTTAGCTCATTCATTAGGCACCCCAGGCTTTGCAATTGTGAGCGGATAACAAAATAATGTGTGGACACACAGGAAACAGCTATGACCATGATT	0.267875653501153	0.215596567029098	0.353856626873096	0.323710866192998	0.709150326797386	0.830027137560677	1.0334528715945	0.941193700678866	0.769588732179032	0.987323286136682	0.77946984841244	7.5	7.5
HYBRID-AraCO2-minus35_33T-lacOsym_core-minus10cons-lacOscram-AraCFP	ACTGGAAATGTGGACTTTTCTGCCGTGAAGCGAATGTAAGTTAGCTCATTCATTAGGCACCCCAGGCTTTTACAATTGTGAGCGCTCACAATATAATGTGTGGTTAACGGTGTGCATAATAGAACTTATGGATTAATCTGCTGTGACACA	1.22743557118285	0.994407555732298	0.425212660260296	0.47839641216654	3.24940443467107	3.82837847757469	1.24185110977711	1.39094400769997	3.53889145612288	1.31639755873854	2.68831511622832	18	19
HYBRID-AraCscram-minus35cons-lacO2_core-minus10_12G-lacOsym-AraCO2	ACTGGAGACTTTCGATGTGGCTCTATGAAGCGAATGTAAGTTAGCTCATTCATTAGGCACCCCAGGCTTTGACAATTGTAGCGAGTAACAAGATAATGTGTGGAAATTGTGAGCGCTCACAATTAATGTGGACTTTTCTGCCGTGACACA	0.638231581223086	0.990903601426517	0.460951995135799	0.380035406960789	1.68959787304752	3.81488857278331	1.34622931114738	1.10495806110249	2.75224322291542	1.22559368612494	2.24564083029623	13.5	12.5
MULTIPLE-lacOsym-lacO3-minus35_33T-minus10_12G-lacO2	GACTAAATTGTGAGCGCTCACAATTGGCAGTGAGCGCAACGCAATTGGAAAGCGAATGTAAGTTAGCTCATTCATTAGGCACCCCAGGCTTTTACATTTATGCTTCCGGCTCGGATAATGTGTGGAAATTGTAGCGAGTAACAACCACAC	0.0933637328096319	0.134654870601106	0.139297208521329	0.158898804989855	0.247162893557586	0.518408981848746	0.406823242010648	0.46200041432247	0.382785937703166	0.434411828166559	0.881159104987356	4.5	4.5
DISTAL-lacO1-22-minus35_30C_33T-lacO1_core-minus10_7A	TCATTAATGCAGCTGGCACGACAGGTTTCCCGACTGGAAAGCGAATTGTGAGCGGATAACAATTCATTCATTAGGCACCCCAGGCTTTTACCTTGTGAGCGGATAACAATATAAAGTGTGGACACACAGGAAACAGCTATGACCATGATT	0.176713781890813	0.269310608383785	0.563958999078997	0.194966430267097	0.467816445950108	1.03682130226753	1.64706551410373	0.566867520294585	0.752318874108817	1.10696651719916	0.679622068436479	5.5	6
STERIC-O1-up_136x-lacO2-ext_min10-minus10_7A-lacO1	TGCAGCTGGCACGACAGGTTTCCCGACTGGAAAGCGAATGTAAGTTGAAAATATATTTTTCAAAAGTAGCAAATTGTAGCGAGTAACAACCTGGTATAAAGTGTGGAATTGTGAGCGGATAACAATTACACACAGGAAACAGCTATGACC	0.445119941197392	0.42240918520865	0.36251346866765	0.37758197729069	1.17837118692388	1.62623687245796	1.05873553505788	1.09782468131295	1.40230402969092	1.07828010818542	1.3005006946208	10.5	9
DISTAL-lacOsym-20-minus35_31A_32C-lacOsym_core-minus10_12A	ATTCATTAATGCAGCTGGCACGACAGGTTTCCCGACTGGAAAGCGAAATTGTGAGCGCTCACAATTTTCATTAGGCACCCCAGGCTTTGCAAATTGTGAGCGCTCACAAAATAATGTGTGGACACACAGGAAACAGCTATGACCATGATT	0.27794616679067	0.180556835252246	0.527425089509031	0.226919144645143	0.735810113519092	0.695127363095766	1.54036672457055	0.659770467439639	0.715468738307429	1.10006859600509	0.650385567687015	13	13
STERIC-O1-no_up-lacOscram-ext_min10-minus10_12G-lacO2	TGCAGCTGGCACGACAGGTTTCCCGACTGGAAAGCGAATGTAAGTTAGCTCATTCATTAGGCACCCCAGCTTAACGGTGTGCATAATAGAATGGGATAATGTGTGGAAATTGTAGCGAGTAACAACCACACACAGGAAACAGCTATGACC	0.23821310243203	0.257591091078796	0.351714506296623	0.229295196886707	0.630624311053212	0.991702228544334	1.02719672011128	0.666678871314196	0.811163269798773	0.846937795712739	0.957760149452463	10	9.5
STERIC-O1-up_136x-lacOscram-ext_min10-minus10cons-lacOsym	TGCAGCTGGCACGACAGGTTTCCCGACTGGAAAGCGAATGTAAGTTGAAAATATATTTTTCAAAAGTAGCTTAACGGTGTGCATAATAGAATGGTATAATGTGTGGAAATTGTGAGCGCTCACAATTACACACAGGAAACAGCTATGACC	1.2536052750054	0.604377261671735	0.375884347362025	0.482879371151137	3.31868379535722	2.32679738562091	1.09778573769094	1.40397827128934	2.82274059048907	1.25088200449014	2.25660020717911	5.5	6
HYBRID-AraCscram-minus35cons-lacO1_core-minus10_12A-lacO2-AraCFP	ACTGGAGACTTTCGATGTGGCTCTATGAAGCGAATGTAAGTTAGCTCATTCATTAGGCACCCCAGGCTTTGACATTGTGAGCGGATAACAAAATAATGTGTGGAAATTGTAGCGAGTAACAACCCTTATGGATTAATCTGCTGTGACACA	0.667519301508028	0.921822709435857	0.626251422117221	0.705316827617163	1.767131594906	3.54893343337978	1.8289931044849	2.05071817002365	2.65803251414289	1.93985563725428	1.37022181604459	10.5	12.5
DISTAL-lacO1-20-minus35_33T-lacO3_core-minus10cons	ATTCATTAATGCAGCTGGCACGACAGGTTTCCCGACTGGAAAGCGAATTGTGAGCGGATAACAATTTTCATTAGGCACCCCAGGCTTTTACACAGTGAGCGCAACGCAATATAATGTGTGGACACACAGGAAACAGCTATGACCATGATT	0.684931453019897	0.468087486000389	0.488546364812744	0.864850269516238	1.81322698570954	1.80209416822689	1.42681980576233	2.51456379970203	1.80766057696821	1.97069180273218	0.917272084078323	4	3.5
DISTAL-lacO1-21-minus35cons-lacOscram_core-minus10_12A	TTCATTAATGCAGCTGGCACGACAGGTTTCCCGACTGGAAAGCGAATTGTGAGCGGATAACAATTATTCATTAGGCACCCCAGGCTTTGACAAACGGTGTGCATAATAGAATAATGTGTGGACACACAGGAAACAGCTATGACCATGATT	2.50581483563578	3.57481358060516	5.58968211476528	3.38478104219142	6.63367269984917	13.762706542643	16.3248971309396	9.841296440103	10.1981896212461	13.0830967855213	0.779493554808225	10.5	10
MULTIPLE-lacO2-lacO1-minus35cons-minus10_7A-lacOsym	GACTAAATTGTAGCGAGTAACAACCAATTGTGAGCGGATAACAATTGGAAAGCGAATGTAAGTTAGCTCATTCATTAGGCACCCCAGGCTTTGACATTTATGCTTCCGGCTCGTATAAAGTGTGGAAATTGTGAGCGCTCACAATTACAC	0.175511647320127	0.246170033016847	0.269828336169189	0.243294272065054	0.464634021147726	0.947732195710766	0.788044783322991	0.707381370826011	0.706183108429246	0.747713077074501	0.944457346114977	14	14
DISTAL-lacOscram-27-minus35_30C_33T-lacOscram_core-minus10_12G	AATGCAGCTGGCACGACAGGTTTCCCGACTGGAAAGCGTTAACGGTGTGCATAATAGAATAGCTCATTCATTAGGCACCCCAGGCTTTTACCAACGGTGTGCATAATAGGATAATGTGTGGACACACAGGAAACAGCTATGACCATGATT	0.262408803429701	0.392925315520776	0.347252531840308	0.534523592962458	0.69467787114846	1.51272666077664	1.01416533970276	1.55413454134887	1.10370226596255	1.28414994052581	0.859480837191508	7.5	6.5
DISTAL-lacO1-22-minus35_30C_33T-lacO3_core-minus10cons	TCATTAATGCAGCTGGCACGACAGGTTTCCCGACTGGAAAGCGAATTGTGAGCGGATAACAATTCATTCATTAGGCACCCCAGGCTTTTACCCAGTGAGCGCAACGCAATATAATGTGTGGACACACAGGAAACAGCTATGACCATGATT	0.336619437883802	0.370805898890327	0.138630250528061	0.280285730059327	0.891136545115784	1.42756892230576	0.404875363686404	0.814934532857894	1.15935273371077	0.609904948272149	1.9008744510029	6.5	6
COMBO-lacO3-minus35_30C_33T-minus10_12A-lacO1	ACAGGTTTCCCGACTGGCAGTGAGCGCAACGCAATTGGAAAGCGAATGTAAGTTAGCTCATTCATTAGGCACCCCAGGCTTTTACCTTTATGCTTCCGGCTCGAATAATGTGTGGAATTGTGAGCGGATAACAATTACACACAGGAAACA	0.479181293219454	0.435835291606168	0.985827993930733	1.06708821692865	1.26854219948849	1.67792615868028	2.8791513111646	3.10257335397293	1.47323417908439	2.99086233256877	0.492578398892425	7	7.5
HYBRID-AraCI1-minus35_33T-lacO1_core-minus10cons-lacOscram-AraCscram	ACTGGACTTATGGATAAAAATGCTATGAAGCGAATGTAAGTTAGCTCATTCATTAGGCACCCCAGGCTTTTACATTGTGAGCGGATAACAATATAATGTGTGGTTAACGGTGTGCATAATAGAAGACTTTCGATGTGGCTCTATGACACA	0.52179874451906	0.564933693015264	0.441856648456437	0.46309268375436	1.38136387298282	2.17494324045408	1.29046056369093	1.34644821134985	1.77815355671845	1.31845438752039	1.34866520491666	17.5	16
COMBO-lacOsym-minus35_33T-minus10_7A-lacO3	ACAGGTTTCCCGACTAAATTGTGAGCGCTCACAATTGGAAAGCGAATGTAAGTTAGCTCATTCATTAGGCACCCCAGGCTTTTACATTTATGCTTCCGGCTCGTATAAAGTGTGGGGCAGTGAGCGCAACGCAATTACACACAGGAAACA	0.421397666684167	0.618009831483879	0.887590372406683	0.764343342268813	1.11557093425606	2.37928153717627	2.59224428624953	2.22233855588378	1.74742623571616	2.40729142106666	0.725888947397108	4.5	4
MULTIPLE-lacO2-lacO1-minus35_31A_32C-minus10_12A-lacO1	GACTAAATTGTAGCGAGTAACAACCAATTGTGAGCGGATAACAATTGGAAAGCGAATGTAAGTTAGCTCATTCATTAGGCACCCCAGGCTTTGCAATTTATGCTTCCGGCTCGAATAATGTGTGGAATTGTGAGCGGATAACAATTACAC	0.125240565273266	0.340751996126385	0.619937151580172	0.393197504035343	0.331550802139038	1.3118641352239	1.81055201698514	1.14322703551161	0.821707468681471	1.47688952624837	0.556377070916597	5	4.5
MULTIPLE-lacO1-lacO1-minus35_33T-minus10_7A-lacO2	GACTAATTGTGAGCGGATAACAATTAATTGTGAGCGGATAACAATTGGAAAGCGAATGTAAGTTAGCTCATTCATTAGGCACCCCAGGCTTTTACATTTATGCTTCCGGCTCGTATAAAGTGTGGAAATTGTAGCGAGTAACAACCACAC	0.353719974893414	0.128074405866725	0.0913822452211338	0.423498259293362	0.936406995230525	0.493074792243767	0.266885615711253	1.23132688927944	0.714740893737146	0.749106252495345	0.954124853925962	5	4.5
STERIC-O1-up_69x-lacO2-ext_min10-minus10cons-lacO2	TGCAGCTGGCACGACAGGTTTCCCGACTGGAAAGCGAATGTAAGTTAGAAAATTATTTTAAATTTCCTGCAAATTGTAGCGAGTAACAACCTGGTATAATGTGTGGAAATTGTAGCGAGTAACAACCACACACAGGAAACAGCTATGACC	0.181795929494729	0.259454885061098	0.213447580078561	0.334395093689204	0.481270474291412	0.998877665544332	0.623382460055481	0.972258235936244	0.740074069917872	0.797820347995863	0.927619948246431	4	4
HYBRID-AraCscram-minus35_33T-lacO1_core-minus10_12A-lacOscram-AraCFP	ACTGGAGACTTTCGATGTGGCTCTATGAAGCGAATGTAAGTTAGCTCATTCATTAGGCACCCCAGGCTTTTACATTGTGAGCGGATAACAAAATAATGTGTGGTTAACGGTGTGCATAATAGAACTTATGGATTAATCTGCTGTGACACA	0.582410236681908	0.469253332789929	0.733837649836633	0.534869954294277	1.54182137971468	1.80658257213281	2.14320311932382	1.55514159158323	1.67420197592374	1.84917235545353	0.90537908539798	13	14
COMBO-O3_rightSym-minus35_30C_33T-minus10_12A-O1_rightSym	ACAGGTTTCCCGACTAATTGCGTTGGCAACGCAATTGGAAAGCGAATGTAAGTTAGCTCATTCATTAGGCACCCCAGGCTTTTACCTTTATGCTTCCGGCTCGAATAATGTGTGGAATTGTTATCGGATAACAATTACACACAGGAAACA	0.170147540869258	0.144033833389058	0.314917275838984	0.285051870662036	0.450433559878135	0.554517133956386	0.919728891066471	0.82879215081362	0.50247534691726	0.874260520940045	0.57474326574529	9	10
DISTAL-lacO1-20-minus35_31A_32C-lacO1_core-minus10_7A	ATTCATTAATGCAGCTGGCACGACAGGTTTCCCGACTGGAAAGCGAATTGTGAGCGGATAACAATTTTCATTAGGCACCCCAGGCTTTGCAATTGTGAGCGGATAACAATATAAAGTGTGGACACACAGGAAACAGCTATGACCATGATT	0.395060312516406	0.407294777238578	0.246251102911687	0.239689912478905	1.04584775086505	1.56804777902202	0.71918650128506	0.696901646813773	1.30694776494354	0.708044074049417	1.84585651210792	5.5	5.5
DISTAL-lacO2-29-minus35_30C_33T-lacO2_core-minus10_7A	TGCAGCTGGCACGACAGGTTTCCCGACTGGAAAGCGAAATTGTAGCGAGTAACAACCGTTAGCTCATTCATTAGGCACCCCAGGCTTTTACCATTGTAGCGAGTAACAATATAAAGTGTGGACACACAGGAAACAGCTATGACCATGATT	0.124849188506787	0.236077449620008	0.478216920847834	0.158488840088092	0.330514705882353	0.908876669285153	1.39665223868342	0.460808435852373	0.619695687583753	0.928730337267895	0.667250398438314	5.5	6.5
MULTIPLE-lacO1-lacOscram-minus35_33T-minus10_7A-lacOscram	GACTAATTGTGAGCGGATAACAATTTTAACGGTGTGCATAATAGAAGGAAAGCGAATGTAAGTTAGCTCATTCATTAGGCACCCCAGGCTTTTACATTTATGCTTCCGGCTCGTATAAAGTGTGGTTAACGGTGTGCATAATAGAAACAC	0.158282756962383	0.18671476276671	0.355264843312419	0.307975324535904	0.419023779724656	0.718834822906322	1.03756562577945	0.895442401506853	0.568929301315489	0.966504013643151	0.588646599791097	6.5	7
STERIC-O1-up_136x-lacO3-ext_min10-minus10_12G-lacO3	TGCAGCTGGCACGACAGGTTTCCCGACTGGAAAGCGAATGTAAGTTGAAAATATATTTTTCAAAAGTAGCGGCAGTGAGCGCAACGCAATTTGGGATAATGTGTGGGGCAGTGAGCGCAACGCAATTACACACAGGAAACAGCTATGACC	0.168005636342186	0.208807777221657	0.210590473527216	0.217650092505495	0.444763271162123	0.80389091540733	0.615038162547106	0.632820573580037	0.624327093284727	0.623929368063572	1.00063745231674	7	7
MULTIPLE-lacOsym-lacOscram-minus35cons-minus10cons-lacO3	GACTAAATTGTGAGCGCTCACAATTTTAACGGTGTGCATAATAGAAGGAAAGCGAATGTAAGTTAGCTCATTCATTAGGCACCCCAGGCTTTGACATTTATGCTTCCGGCTCGTATAATGTGTGGGGCAGTGAGCGCAACGCAATTACAC	3.23447372923131	3.71477648707158	2.91844128896326	3.0625862818955	8.56265984654732	14.3015509788965	8.52342813899224	8.90451083772701	11.4321054127219	8.71396948835963	1.31192855655431	4	4.5
MULTIPLE-lacO2-lacO2-minus35cons-minus10_12A-lacO3	GACTAAATTGTAGCGAGTAACAACCAAATTGTAGCGAGTAACAACCGGAAAGCGAATGTAAGTTAGCTCATTCATTAGGCACCCCAGGCTTTGACATTTATGCTTCCGGCTCGAATAATGTGTGGGGCAGTGAGCGCAACGCAATTACAC	0.430293098940155	0.496984703109724	0.861525305125704	0.842727288322439	1.13911991531831	1.91334582093755	2.51612018234942	2.45024093410065	1.52623286812793	2.48318055822503	0.614628228733748	21.5	21.5
MULTIPLE-lacOscram-lacOscram-minus35_31A_32C-minus10cons-lacO1	GACTTTAACGGTGTGCATAATAGAATTAACGGTGTGCATAATAGAAGGAAAGCGAATGTAAGTTAGCTCATTCATTAGGCACCCCAGGCTTTGCAATTTATGCTTCCGGCTCGTATAATGTGTGGAATTGTGAGCGGATAACAATTACAC	2.3430748567179	2.66094601964387	1.10470980889548	0.99346254059412	6.20284926470588	10.2443997060045	3.22635055437603	2.88850570901173	8.22362448535521	3.05742813169388	2.68971963726884	17	16.5
HYBRID-AraCI1-minus35_31A_32C-lacO1_core-minus10_12G-lacO2-AraCO2	ACTGGACTTATGGATAAAAATGCTATGAAGCGAATGTAAGTTAGCTCATTCATTAGGCACCCCAGGCTTTGCAATTGTGAGCGGATAACAAGATAATGTGTGGAAATTGTAGCGAGTAACAACCAATGTGGACTTTTCTGCCGTGACACA	0.245121736987541	0.237318248428308	0.341789411552953	0.32043726838351	0.648913619501855	0.913653631633552	0.998210071608097	0.9316756709844	0.781283625567704	0.964942871296248	0.809668270327934	17	15.5
MULTIPLE-lacOsym-lacOscram-minus35_30C_33T-minus10_7A-lacO2	GACTAAATTGTGAGCGCTCACAATTTTAACGGTGTGCATAATAGAAGGAAAGCGAATGTAAGTTAGCTCATTCATTAGGCACCCCAGGCTTTTACCTTTATGCTTCCGGCTCGTATAAAGTGTGGAAATTGTAGCGAGTAACAACCACAC	0.506487580149239	0.463507373612909	0.524177658895001	0.440246778022478	1.34083044982699	1.78446115288221	1.5308824695404	1.28002343292326	1.5626458013546	1.40545295123183	1.11184497494918	3	3
DISTAL-lacO1-22-minus35_30C_33T-lacO1_core-minus10_12A	TCATTAATGCAGCTGGCACGACAGGTTTCCCGACTGGAAAGCGAATTGTGAGCGGATAACAATTCATTCATTAGGCACCCCAGGCTTTTACCTTGTGAGCGGATAACAAAATAATGTGTGGACACACAGGAAACAGCTATGACCATGATT	0.180925057111538	0.259564129223229	0.443676556108125	0.417742150391936	0.478965003723008	0.999298245614035	1.29577567903946	1.21459092516999	0.739131624668522	1.25518330210473	0.588863493825264	7.5	7.5
COMBO-O2_rightSym-minus35cons-minus10_12G-lacO3	ACAGGTTTCCCGACTAAATGTGAGCCGCTCACATTTGGAAAGCGAATGTAAGTTAGCTCATTCATTAGGCACCCCAGGCTTTGACATTTATGCTTCCGGCTCGGATAATGTGTGGGGCAGTGAGCGCAACGCAATTACACACAGGAAACA	0.742607927103196	1.17140201302708	0.87640694885826	0.957572207836216	1.96591458501209	4.50979101014377	2.55958263657942	2.78415408342599	3.23785279757793	2.67186836000271	1.21183095920738	15.5	15
HYBRID-AraCI1-minus35_33T-lacO2_core-minus10_12A-lacO3-AraCscram	ACTGGACTTATGGATAAAAATGCTATGAAGCGAATGTAAGTTAGCTCATTCATTAGGCACCCCAGGCTTTTACAATTGTAGCGAGTAACAAAATAATGTGTGGGGCAGTGAGCGCAACGCAATTGACTTTCGATGTGGCTCTATGACACA	0.204785248622503	0.0311976116854843	0.209497206954719	0.243828984750911	0.542130365659778	0.120107962213225	0.611845232436543	0.708936055157496	0.331119163936501	0.66039064379702	0.50139893265701	3	3
DISTAL-lacO2-21-minus35_33T-lacO1_core-minus10_12A	TTCATTAATGCAGCTGGCACGACAGGTTTCCCGACTGGAAAGCGAAATTGTAGCGAGTAACAACCATTCATTAGGCACCCCAGGCTTTTACATTGTGAGCGGATAACAAAATAATGTGTGGACACACAGGAAACAGCTATGACCATGATT	0.385273942323692	0.223187842119563	0.41167956729789	0.390280119167166	1.01994017946162	0.859252854929933	1.20232715368466	1.13474469973872	0.939596517195774	1.16853592671169	0.804080127720027	11	12
HYBRID-AraCO2-minus35cons-lacOsym_core-minus10_12G-lacO3-AraCI1	ACTGGAAATGTGGACTTTTCTGCCGTGAAGCGAATGTAAGTTAGCTCATTCATTAGGCACCCCAGGCTTTGACAATTGTGAGCGCTCACAAGATAATGTGTGGGGCAGTGAGCGCAACGCAATTCTTATGGATAAAAATGCTATGACACA	0.473325376577456	0.506113900992369	0.0974743949025427	0.343829095232431	1.25303976339139	1.94849240091873	0.284677990092003	0.999687722407007	1.60076608215506	0.642182856249505	2.49269513593667	6	5.5
DISTAL-lacO3-30-minus35cons-lacOsym_core-minus10_12G	GCAGCTGGCACGACAGGTTTCCCGACTGGAAAGCGGGCAGTGAGCGCAACGCAATTAGTTAGCTCATTCATTAGGCACCCCAGGCTTTGACAATTGTGAGCGCTCACAAGATAATGTGTGGACACACAGGAAACAGCTATGACCATGATT	4.72335846173461	7.03732057247462	2.56218409458112	1.23621295268712	12.5042016806723	27.0930429522081	7.48296431098979	3.59430579964851	19.7986223164402	5.53863505531915	3.57463926015962	5	5
STERIC-O1-up_136x-lacO3-ext_min10-minus10_7A-lacO1	TGCAGCTGGCACGACAGGTTTCCCGACTGGAAAGCGAATGTAAGTTGAAAATATATTTTTCAAAAGTAGCGGCAGTGAGCGCAACGCAATTTGGTATAAAGTGTGGAATTGTGAGCGGATAACAATTACACACAGGAAACAGCTATGACC	0.218596896369065	0.270379301274197	0.269369074709931	0.310042518576448	0.57869410105368	1.04093567251462	0.786703491291593	0.901452796004641	0.80981488678415	0.844078143648117	0.959407482444835	23	24
MULTIPLE-lacOscram-lacO3-minus35_30C_33T-minus10_12G-lacOscram	GACTTTAACGGTGTGCATAATAGAAGGCAGTGAGCGCAACGCAATTGGAAAGCGAATGTAAGTTAGCTCATTCATTAGGCACCCCAGGCTTTTACCTTTATGCTTCCGGCTCGGATAATGTGTGGTTAACGGTGTGCATAATAGAAACAC	0.18927121463595	0.325346521862908	0.299352644060889	0.504988951261077	0.501059883412825	1.25255446308078	0.874271742083497	1.46826217305903	0.876807173246802	1.17126695757126	0.748597207134527	9	8.5
DISTAL-lacO3-24-minus35_33T-lacO3_core-minus10cons	ATTAATGCAGCTGGCACGACAGGTTTCCCGACTGGAAAGCGGGCAGTGAGCGCAACGCAATTCTCATTCATTAGGCACCCCAGGCTTTTACACAGTGAGCGCAACGCAATATAATGTGTGGACACACAGGAAACAGCTATGACCATGATT	0.904472896927905	0.865029519238402	1.24343109443046	1.10847849466374	2.3944215984266	3.33028482620521	3.63149178955435	3.22291614361034	2.86235321231591	3.42720396658235	0.835186128466781	12.5	13.5
DISTAL-lacO1-20-minus35_31A_32C-lacO1_core-minus10_12A	ATTCATTAATGCAGCTGGCACGACAGGTTTCCCGACTGGAAAGCGAATTGTGAGCGGATAACAATTTTCATTAGGCACCCCAGGCTTTGCAATTGTGAGCGGATAACAAAATAATGTGTGGACACACAGGAAACAGCTATGACCATGATT	0.243228498941725	0.350383543767858	0.344027276126621	0.650687320009762	0.643901628447989	1.34894471600167	1.00474584738354	1.89188214132939	0.996423172224828	1.44831399435646	0.687988361714045	8.5	9.5
MULTIPLE-lacO2-lacO3-minus35cons-minus10_12A-lacO2	GACTAAATTGTAGCGAGTAACAACCGGCAGTGAGCGCAACGCAATTGGAAAGCGAATGTAAGTTAGCTCATTCATTAGGCACCCCAGGCTTTGACATTTATGCTTCCGGCTCGAATAATGTGTGGAAATTGTAGCGAGTAACAACCACAC	0.328932383512652	0.309263281056105	0.341774200766598	0.521135493261548	0.870786516853933	1.19063545150502	0.998165647879264	1.51520846126157	1.03071098417947	1.25668705457042	0.820181110667852	7	7.5
STERIC-55-up_136x-lacOsym-ext_min10-minus10cons-lacOsym	GCAGCTGGCACGACAGGTTTCCCGACTGGAAAGCGAATGTAAGTTAGAAAATATATTTTTCAAAAGTAGCAAATTGTGAGCGCTCACAATTTGGTATAATGTGTGGACACACAGGAAACAGCTATAAATTGTGAGCGCTCACAATTGACC	0.582368628520688	0.850176626466459	0.409995392992138	0.660370167033717	1.54171122994652	3.27310254245239	1.19740845317049	1.92003514938489	2.40740688619946	1.55872180127769	1.54447502063941	3.5	4
HYBRID-AraCFP-minus35_33T-lacOsym_core-minus10_12G-lacO1-AraCFP	ACTGGACTTATGGATTAATCTGCTGTGAAGCGAATGTAAGTTAGCTCATTCATTAGGCACCCCAGGCTTTTACAATTGTGAGCGCTCACAAGATAATGTGTGGAATTGTGAGCGGATAACAATTCTTATGGATTAATCTGCTGTGACACA	0.186799487187245	0.316832132770645	0.272549764387692	0.270983691463004	0.494516450648056	1.21977484092022	0.795992826665018	0.787888730431506	0.857145645784136	0.791940778548262	1.08233553442645	15	15.5
HYBRID-AraCO2-minus35_31A_32C-lacO2_core-minus10cons-lacO1-AraCO2	ACTGGAAATGTGGACTTTTCTGCCGTGAAGCGAATGTAAGTTAGCTCATTCATTAGGCACCCCAGGCTTTGCAAATTGTAGCGAGTAACAATATAATGTGTGGAATTGTGAGCGGATAACAATTAATGTGGACTTTTCTGCCGTGACACA	2.56231972829489	2.47704460115994	1.31036001294772	1.25338914787743	6.78325875804868	9.53639600223051	3.82696045618805	3.64424581835987	8.15982738013959	3.73560313727396	2.18434000622834	11	11.5
DISTAL-lacO2-20-minus35_31A_32C-lacO2_core-minus10_12A	ATTCATTAATGCAGCTGGCACGACAGGTTTCCCGACTGGAAAGCGAAATTGTAGCGAGTAACAACCTTCATTAGGCACCCCAGGCTTTGCAAATTGTAGCGAGTAACAAAATAATGTGTGGACACACAGGAAACAGCTATGACCATGATT	0.136250724857729	0.191921021886595	0.192075860271116	0.430904671327041	0.360698125404008	0.738878446115288	0.560965471002347	1.25286113195937	0.549788285759648	0.906913301480858	0.606219232711576	5	5
MULTIPLE-lacO3-lacO2-minus35_31A_32C-minus10_7A-lacO1	GACTGGCAGTGAGCGCAACGCAATTAAATTGTAGCGAGTAACAACCGGAAAGCGAATGTAAGTTAGCTCATTCATTAGGCACCCCAGGCTTTGCAATTTATGCTTCCGGCTCGTATAAAGTGTGGAATTGTGAGCGGATAACAATTACAC	0.40170618693257	0.347159102856536	0.488260798782342	0.367453498884108	1.06344145134689	1.33653091230925	1.42598579839398	1.06837599401416	1.19998618182807	1.24718089620407	0.962158886076877	25.5	24
HYBRID-AraCI2-minus35cons-lacO3_core-minus10cons-lacOsym-AraCO2	ACTGGACGTCAGGTAGGATCCGCTAATAAGCGAATGTAAGTTAGCTCATTCATTAGGCACCCCAGGCTTTGACACAGTGAGCGCAACGCAATATAATGTGTGGAAATTGTGAGCGCTCACAATTAATGTGGACTTTTCTGCCGTGACACA	3.29591780211401	4.00963418042546	1.05469194697029	1.58819400808791	8.72532145388276	15.436726230408	3.0802713259202	4.6176954559723	12.0810238421454	3.84898339094625	3.13875707298787	15	16
COMBO-O3_leftSym-minus35_33T-minus10_12A-O3_rightSym	ACAGGTTTCCCGACTGGCAGTGAGCGGCTCACTGCCGGAAAGCGAATGTAAGTTAGCTCATTCATTAGGCACCCCAGGCTTTTACATTTATGCTTCCGGCTCGAATAATGTGTGGAATTGCGTTGGCAACGCAATTACACACAGGAAACA	0.163078262555472	0.142443729451772	0.266556666120297	0.300289049798028	0.431718977343588	0.548395378690629	0.778489736023708	0.873094454247453	0.490057178017108	0.825792095135581	0.593438930820293	10.5	11
HYBRID-AraCscram-minus35_31A_32C-lacOsym_core-minus10_12A-lacOscram-AraCFP	ACTGGAGACTTTCGATGTGGCTCTATGAAGCGAATGTAAGTTAGCTCATTCATTAGGCACCCCAGGCTTTGCAAATTGTGAGCGCTCACAAAATAATGTGTGGTTAACGGTGTGCATAATAGAACTTATGGATTAATCTGCTGTGACACA	0.283376595475903	0.350066893202668	0.412785765170904	0.325311502948344	0.750186150409531	1.34772564017939	1.20555785019166	0.945847573589971	1.04895589529446	1.07570271189082	0.975135493942054	22	23
DISTAL-lacO1-24-minus35_30C_33T-lacO1_core-minus10_12A	ATTAATGCAGCTGGCACGACAGGTTTCCCGACTGGAAAGCGAATTGTGAGCGGATAACAATTCTCATTCATTAGGCACCCCAGGCTTTTACCTTGTGAGCGGATAACAAAATAATGTGTGGACACACAGGAAACAGCTATGACCATGATT	0.162199936982349	0.21174282629907	0.355399129327468	0.362840751117427	0.429393775858967	0.81519058690904	1.03795781362426	1.05496436779389	0.622292181384004	1.04646109070908	0.594663468053399	7.5	6.5
DISTAL-lacO1-26-minus35_30C_33T-lacOscram_core-minus10_7A	TAATGCAGCTGGCACGACAGGTTTCCCGACTGGAAAGCGAATTGTGAGCGGATAACAATTAGCTCATTCATTAGGCACCCCAGGCTTTTACCAACGGTGTGCATAATAGTATAAAGTGTGGACACACAGGAAACAGCTATGACCATGATT	0.282677407939896	0.378124436368426	0.292423184707628	0.469913002956607	0.748335183129856	1.45574462471969	0.854033970276008	1.36627838123345	1.10203990392477	1.11015617575473	0.9926890720358	8	7.5
COMBO-lacOsym-minus35_33T-minus10_7A-lacOsym	ACAGGTTTCCCGACTAAATTGTGAGCGCTCACAATTGGAAAGCGAATGTAAGTTAGCTCATTCATTAGGCACCCCAGGCTTTTACATTTATGCTTCCGGCTCGTATAAAGTGTGGAAATTGTGAGCGCTCACAATTACACACAGGAAACA	0.173864792445835	0.182814837206716	0.208202415811612	0.277041837884857	0.460274283123654	0.703820464867753	0.608063741506775	0.805502872697089	0.582047373995704	0.706783307101932	0.823516017069374	8.5	9
HYBRID-AraCscram-minus35_33T-lacO1_core-minus10_12G-lacO2-AraCO2	ACTGGAGACTTTCGATGTGGCTCTATGAAGCGAATGTAAGTTAGCTCATTCATTAGGCACCCCAGGCTTTTACATTGTGAGCGGATAACAAGATAATGTGTGGAAATTGTAGCGAGTAACAACCAATGTGGACTTTTCTGCCGTGACACA	0.370404879369519	0.255997423546846	0.646972906825668	0.232545702160857	0.980577136514984	0.985566753763842	1.88951105511615	0.676129759151337	0.983071945139413	1.28282040713374	0.76633637855507	11	10
DISTAL-lacOsym-24-minus35_31A_32C-lacO3_core-minus10cons	ATTAATGCAGCTGGCACGACAGGTTTCCCGACTGGAAAGCGAAATTGTGAGCGCTCACAATTCTCATTCATTAGGCACCCCAGGCTTTGCAACAGTGAGCGCAACGCAATATAATGTGTGGACACACAGGAAACAGCTATGACCATGATT	1.54539070569059	1.69485130430299	1.23849819405584	0.872340837933428	4.09113075281926	6.52502308402585	3.61708505058074	2.53634272819979	5.30807691842256	3.07671388939026	1.72524229072028	5	5.5
HYBRID-AraCO2-minus35_31A_32C-lacO2_core-minus10_12G-lacO1-AraCFP	ACTGGAAATGTGGACTTTTCTGCCGTGAAGCGAATGTAAGTTAGCTCATTCATTAGGCACCCCAGGCTTTGCAAATTGTAGCGAGTAACAAGATAATGTGTGGAATTGTGAGCGGATAACAATTCTTATGGATTAATCTGCTGTGACACA	0.218383862770493	0.231958235515022	0.190177315928737	0.238377523709732	0.578130134735458	0.893018070330283	0.555420693955726	0.693085858802349	0.735574102532871	0.624253276379037	1.17832637867685	18.5	17.5
HYBRID-AraCO2-minus35cons-lacOsym_core-minus10cons-lacO3-AraCI1	ACTGGAAATGTGGACTTTTCTGCCGTGAAGCGAATGTAAGTTAGCTCATTCATTAGGCACCCCAGGCTTTGACAATTGTGAGCGCTCACAATATAATGTGTGGGGCAGTGAGCGCAACGCAATTCTTATGGATAAAAATGCTATGACACA	2.48833228371884	1.43872089406464	0.563977177817323	0.582889912778858	6.58739093723614	5.53894434361766	1.64711860585869	1.69476026723684	6.0631676404269	1.67093943654776	3.62859808548997	12	13
COMBO-O2_rightSym-minus35_30C_33T-minus10cons-O2_leftSym	ACAGGTTTCCCGACTAAATGTGAGCCGCTCACATTTGGAAAGCGAATGTAAGTTAGCTCATTCATTAGGCACCCCAGGCTTTTACCTTTATGCTTCCGGCTCGTATAATGTGTGGGGTTGTTACTCAGTAACAACCACACACAGGAAACA	0.397492905195259	0.458142704936834	0.789434159952361	0.536739222520555	1.05228758169935	1.76380766731644	2.30557501987985	1.56057651411192	1.40804762450789	1.93307576699589	0.728397535444812	18	18.5
MULTIPLE-lacO2-lacOscram-minus35_31A_32C-minus10_7A-lacO3	GACTAAATTGTAGCGAGTAACAACCTTAACGGTGTGCATAATAGAAGGAAAGCGAATGTAAGTTAGCTCATTCATTAGGCACCCCAGGCTTTGCAATTTATGCTTCCGGCTCGTATAAAGTGTGGGGCAGTGAGCGCAACGCAATTACAC	0.184265005349533	0.324146450623681	0.483472998716612	0.34735859620223	0.487806887460867	1.24793429816215	1.41200283085633	1.00994979398459	0.867870592811509	1.21097631242046	0.716670164321246	15.5	17.5
HYBRID-AraCO2-minus35_31A_32C-lacOscram_core-minus10_12G-lacO2-AraCI1	ACTGGAAATGTGGACTTTTCTGCCGTGAAGCGAATGTAAGTTAGCTCATTCATTAGGCACCCCAGGCTTTGCAAAACGGTGTGCATAATAGGATAATGTGTGGAAATTGTAGCGAGTAACAACCCTTATGGATAAAAATGCTATGACACA	0.525630857283254	0.553601619358918	0.937011925192185	0.707034440078926	1.39150866958354	2.13131578947368	2.73658196927151	2.05571215137568	1.76141222952861	2.3961470603236	0.735101888650663	5.5	5.5
MULTIPLE-lacOsym-lacOscram-minus35_33T-minus10_12A-lacO1	GACTAAATTGTGAGCGCTCACAATTTTAACGGTGTGCATAATAGAAGGAAAGCGAATGTAAGTTAGCTCATTCATTAGGCACCCCAGGCTTTTACATTTATGCTTCCGGCTCGAATAATGTGTGGAATTGTGAGCGGATAACAATTACAC	0.209943567227604	0.246296934359086	0.279782413034388	0.389726655954325	0.555786042376649	0.948220754314937	0.817116075307305	1.13313549799764	0.752003398345793	0.975125786652471	0.77118604454853	8.5	8.5
HYBRID-AraCI2-minus35_33T-lacOsym_core-minus10cons-lacO2-AraCO2	ACTGGACGTCAGGTAGGATCCGCTAATAAGCGAATGTAAGTTAGCTCATTCATTAGGCACCCCAGGCTTTTACAATTGTGAGCGCTCACAATATAATGTGTGGAAATTGTAGCGAGTAACAACCAATGTGGACTTTTCTGCCGTGACACA	0.677238137302845	0.558005243485545	0.334329137757602	0.284217834985724	1.792860381714	2.14826934109598	0.976422034332052	0.826367180858431	1.97056486140499	0.901394607595242	2.18612896593879	24	26
HYBRID-AraCFP-minus35cons-lacOsym_core-minus10_12A-lacOsym-AraCI1	ACTGGACTTATGGATTAATCTGCTGTGAAGCGAATGTAAGTTAGCTCATTCATTAGGCACCCCAGGCTTTGACAATTGTGAGCGCTCACAAAATAATGTGTGGAAATTGTGAGCGCTCACAATTCTTATGGATAAAAATGCTATGACACA	0.296331309001275	0.287436787394851	0.391600189128119	0.442487219640913	0.784481313893079	1.10660543977393	1.14368450167966	1.28653754708572	0.945543376833505	1.21511102438269	0.778153895290241	16.5	18.5
COMBO-O1_rightSym-minus35_31A_32C-minus10_7A-lacOsym	ACAGGTTTCCCGACTAATTGTTATCGGATAACAATTGGAAAGCGAATGTAAGTTAGCTCATTCATTAGGCACCCCAGGCTTTGCAATTTATGCTTCCGGCTCGTATAAAGTGTGGAAATTGTGAGCGCTCACAATTACACACAGGAAACA	0.150639820099714	0.179249870638061	0.159293072904868	0.126469150596229	0.398790544255085	0.690095668423842	0.465221988558903	0.367710757662394	0.544443106339463	0.416466373110648	1.30729187634751	10.5	10.5
DISTAL-lacOsym-27-minus35_31A_32C-lacO1_core-minus10_12G	AATGCAGCTGGCACGACAGGTTTCCCGACTGGAAAGCGAAATTGTGAGCGCTCACAATTTAGCTCATTCATTAGGCACCCCAGGCTTTGCAATTGTGAGCGGATAACAAGATAATGTGTGGACACACAGGAAACAGCTATGACCATGATT	1.42418831996559	0.867355382305345	0.363258614543638	0.42810203931841	3.77027027027027	3.3392391870766	1.06091176431802	1.2447124416702	3.55475472867344	1.15281210299411	3.08355084010737	4	5
DISTAL-lacO3-23-minus35cons-lacO1_core-minus10_12G	CATTAATGCAGCTGGCACGACAGGTTTCCCGACTGGAAAGCGGGCAGTGAGCGCAACGCAATTTCATTCATTAGGCACCCCAGGCTTTGACATTGTGAGCGGATAACAAGATAATGTGTGGACACACAGGAAACAGCTATGACCATGATT	1.34439268860579	1.46335899383504	1.18013642399864	0.863363331219178	3.55902636916836	5.63379878267096	3.44663709432818	2.5102405065888	4.59641257591966	2.97843880045849	1.54322881343478	4.5	5.5
DISTAL-lacO3-27-minus35_30C_33T-lacOscram_core-minus10cons	AATGCAGCTGGCACGACAGGTTTCCCGACTGGAAAGCGGGCAGTGAGCGCAACGCAATTTAGCTCATTCATTAGGCACCCCAGGCTTTTACCAACGGTGTGCATAATAGTATAATGTGTGGACACACAGGAAACAGCTATGACCATGATT	0.448618127401931	0.531955555530164	0.768964670897837	0.729364065082016	1.18763197586727	2.04798041615667	2.24579303294802	2.12063583663405	1.61780619601197	2.18321443479104	0.741020291104303	6	6
HYBRID-AraCI2-minus35_33T-lacOsym_core-minus10_12G-lacO1-AraCI2	ACTGGACGTCAGGTAGGATCCGCTAATAAGCGAATGTAAGTTAGCTCATTCATTAGGCACCCCAGGCTTTTACAATTGTGAGCGCTCACAAGATAATGTGTGGAATTGTGAGCGGATAACAATTCGTCAGGTAGGATCCGCTAATACACA	0.318928188361238	0.327301259437186	0.411570969422312	0.455565501009644	0.844302294908995	1.26008002462296	1.20200998911053	1.32456282620198	1.05219115976598	1.26328640765625	0.832899929413539	12	13.5
DISTAL-lacO1-21-minus35cons-lacO1_core-minus10_7A	TTCATTAATGCAGCTGGCACGACAGGTTTCCCGACTGGAAAGCGAATTGTGAGCGGATAACAATTATTCATTAGGCACCCCAGGCTTTGACATTGTGAGCGGATAACAATATAAAGTGTGGACACACAGGAAACAGCTATGACCATGATT	1.65035434307195	1.68413034450514	0.592749698731679	0.683422103049267	4.36900220839189	6.48374836571498	1.73114993974867	1.98705896363446	5.42637528705344	1.85910445169156	2.91881141057786	9.5	10.5
MULTIPLE-lacO1-lacO1-minus35_31A_32C-minus10cons-lacOscram	GACTAATTGTGAGCGGATAACAATTAATTGTGAGCGGATAACAATTGGAAAGCGAATGTAAGTTAGCTCATTCATTAGGCACCCCAGGCTTTGCAATTTATGCTTCCGGCTCGTATAATGTGTGGTTAACGGTGTGCATAATAGAAACAC	1.47736859839778	1.31327089190324	1.94328113484432	2.18018623538621	3.91105503863744	5.05597326649958	5.67543269393261	6.33892082519366	4.48351415256851	6.00717675956313	0.746359618173541	9.5	11.5
HYBRID-AraCscram-minus35_33T-lacO2_core-minus10_12A-lacO3-AraCI2	ACTGGAGACTTTCGATGTGGCTCTATGAAGCGAATGTAAGTTAGCTCATTCATTAGGCACCCCAGGCTTTTACAATTGTAGCGAGTAACAAAATAATGTGTGGGGCAGTGAGCGCAACGCAATTCGTCAGGTAGGATCCGCTAATACACA	0.133133878210657	0.166998980198769	0.263712544754516	0.270994237011676	0.35244686109738	0.642930856553147	0.770183362285273	0.787919391756217	0.497688858825264	0.779051377020745	0.638839585559209	11	10
MULTIPLE-lacO1-lacOscram-minus35_31A_32C-minus10_12A-lacO1	GACTAATTGTGAGCGGATAACAATTTTAACGGTGTGCATAATAGAAGGAAAGCGAATGTAAGTTAGCTCATTCATTAGGCACCCCAGGCTTTGCAATTTATGCTTCCGGCTCGAATAATGTGTGGAATTGTGAGCGGATAACAATTACAC	0.724147371003117	0.801814479640722	0.197000882329349	0.544305107373245	1.91704374057315	3.08691268400887	0.575349201028048	1.58257442615966	2.50197821229101	1.07896181359386	2.31887559019101	4	4
HYBRID-AraCO2-minus35_31A_32C-lacO1_core-minus10cons-lacOscram-AraCI2	ACTGGAAATGTGGACTTTTCTGCCGTGAAGCGAATGTAAGTTAGCTCATTCATTAGGCACCCCAGGCTTTGCAATTGTGAGCGGATAACAATATAATGTGTGGTTAACGGTGTGCATAATAGAACGTCAGGTAGGATCCGCTAATACACA	1.3197288463918	1.39889245715679	0.727918260206946	0.757932392716085	3.49373349339736	5.38560849075284	2.12591529779864	2.20369863376637	4.4396709920751	2.1648069657825	2.05083920287106	20.5	19
HYBRID-AraCI1-minus35_31A_32C-lacOscram_core-minus10_12A-lacOscram-AraCI1	ACTGGACTTATGGATAAAAATGCTATGAAGCGAATGTAAGTTAGCTCATTCATTAGGCACCCCAGGCTTTGCAAAACGGTGTGCATAATAGAATAATGTGTGGTTAACGGTGTGCATAATAGAACTTATGGATAAAAATGCTATGACACA	0.370769581631698	0.450511839773295	0.835494813450366	0.440989184056242	0.981542617046819	1.73442953177336	2.44009705793145	1.28218198845938	1.35798607441009	1.86113952319542	0.72965302035956	12	11.5
DISTAL-lacO3-23-minus35_30C_33T-lacO3_core-minus10_12G	CATTAATGCAGCTGGCACGACAGGTTTCCCGACTGGAAAGCGGGCAGTGAGCGCAACGCAATTTCATTCATTAGGCACCCCAGGCTTTTACCCAGTGAGCGCAACGCAAGATAATGTGTGGACACACAGGAAACAGCTATGACCATGATT	0.196806602572276	0.221622378093604	0.287292953396968	0.328183961798574	0.521008403361345	0.853225961077557	0.839050918165903	0.954199286360974	0.687117182219451	0.896625102263438	0.7663372132733	5.5	6
DISTAL-lacOscram-21-minus35_30C_33T-lacOscram_core-minus10_7A	TTCATTAATGCAGCTGGCACGACAGGTTTCCCGACTGGAAAGCGTTAACGGTGTGCATAATAGAAATTCATTAGGCACCCCAGGCTTTTACCAACGGTGTGCATAATAGTATAAAGTGTGGACACACAGGAAACAGCTATGACCATGATT	0.0769861121826843	0.162951811035788	0.336486952266312	0.22700224491784	0.203806228373702	0.62734962406015	0.982724020591571	0.660012082601054	0.415577926216926	0.821368051596313	0.505958230794659	4	4
HYBRID-AraCI1-minus35_33T-lacO3_core-minus10_12A-lacOsym-AraCI1	ACTGGACTTATGGATAAAAATGCTATGAAGCGAATGTAAGTTAGCTCATTCATTAGGCACCCCAGGCTTTTACACAGTGAGCGCAACGCAAAATAATGTGTGGAAATTGTGAGCGCTCACAATTCTTATGGATAAAAATGCTATGACACA	0.105972786000456	0.197838513127461	0.16464883127233	0.220588766155026	0.280542986425339	0.761660248181429	0.480863701738984	0.641364806771273	0.521101617303384	0.561114254255128	0.928690749435941	8	7.5
HYBRID-AraCI1-minus35cons-lacOsym_core-minus10_12G-lacO2-AraCO2	ACTGGACTTATGGATAAAAATGCTATGAAGCGAATGTAAGTTAGCTCATTCATTAGGCACCCCAGGCTTTGACAATTGTGAGCGCTCACAAGATAATGTGTGGAAATTGTAGCGAGTAACAACCAATGTGGACTTTTCTGCCGTGACACA	1.27711527777306	1.16296606992295	0.598239797722476	0.720068122487836	3.38092209856916	4.47731339788938	1.74718400025931	2.09360775841595	3.92911774822927	1.92039587933763	2.04599363626237	16.5	18
STERIC-O1-up_326x-lacO3-ext_min10-minus10_12G-lacO3	TGCAGCTGGCACGACAGGTTTCCCGACTGGAAAGCGAATGTAAGTTGGAAAATTTTTTTTCAAAAGTAGCGGCAGTGAGCGCAACGCAATTTGGGATAATGTGTGGGGCAGTGAGCGCAACGCAATTACACACAGGAAACAGCTATGACC	0.14806478043989	0.170765874488967	0.201312103418901	0.121340101363086	0.391973611874657	0.657433056325023	0.58794030001197	0.352797977978848	0.52470333409984	0.470369138995409	1.11551394553749	6.5	5
HYBRID-AraCI1-minus35_33T-lacOscram_core-minus10_12A-lacO3-AraCscram	ACTGGACTTATGGATAAAAATGCTATGAAGCGAATGTAAGTTAGCTCATTCATTAGGCACCCCAGGCTTTTACAAACGGTGTGCATAATAGAATAATGTGTGGGGCAGTGAGCGCAACGCAATTGACTTTCGATGTGGCTCTATGACACA	0.168378982200725	0.236483353884137	0.299069166178256	0.295764244694638	0.445751633986928	0.910439363715411	0.873443833236827	0.859938522504428	0.67809549885117	0.866691177870627	0.782395755449111	6.5	6.5
COMBO-lacO2-minus35_31A_32C-minus10_12A-O3_leftSym	ACAGGTTTCCCGACTAAATTGTAGCGAGTAACAACCGGAAAGCGAATGTAAGTTAGCTCATTCATTAGGCACCCCAGGCTTTGCAATTTATGCTTCCGGCTCGAATAATGTGTGGGGCAGTGAGCGGCTCACTGCCACACACAGGAAACA	0.207013327971636	0.223062923551213	0.398112601546852	0.340372282100863	0.548028785982478	0.858771929824561	1.16270427071612	0.989636991697473	0.70340035790352	1.0761706312068	0.653614155140751	10.5	11
MULTIPLE-lacOscram-lacO2-minus35_31A_32C-minus10cons-lacO2	GACTTTAACGGTGTGCATAATAGAAAAATTGTAGCGAGTAACAACCGGAAAGCGAATGTAAGTTAGCTCATTCATTAGGCACCCCAGGCTTTGCAATTTATGCTTCCGGCTCGTATAATGTGTGGAAATTGTAGCGAGTAACAACCACAC	1.58538652072111	1.55793073354387	2.14405814651651	2.3288357055504	4.19701213818861	5.99789136302294	6.26181023643147	6.77112116055211	5.09745175060578	6.51646569849179	0.78224178357688	14	16
DISTAL-lacO2-26-minus35cons-lacO2_core-minus10_7A	TAATGCAGCTGGCACGACAGGTTTCCCGACTGGAAAGCGAAATTGTAGCGAGTAACAACCAGCTCATTCATTAGGCACCCCAGGCTTTGACAATTGTAGCGAGTAACAATATAAAGTGTGGACACACAGGAAACAGCTATGACCATGATT	0.767868383806583	0.825244649976028	1.65946556050831	1.39185712128645	2.0327868852459	3.17711670480549	4.84653760471902	4.04684331485737	2.6049517950257	4.4466904597882	0.585818108677116	4	4.5
MULTIPLE-lacO3-lacOscram-minus35_30C_33T-minus10_7A-lacOscram	GACTGGCAGTGAGCGCAACGCAATTTTAACGGTGTGCATAATAGAAGGAAAGCGAATGTAAGTTAGCTCATTCATTAGGCACCCCAGGCTTTTACCTTTATGCTTCCGGCTCGTATAAAGTGTGGTTAACGGTGTGCATAATAGAAACAC	0.200105037252258	0.385979753876224	0.22781806250478	0.337863806389343	0.529740387775222	1.48598688133572	0.665352046610379	0.98234356480157	1.00786363455547	0.823847805705974	1.22336143590479	12.5	12
DISTAL-lacO2-21-minus35_31A_32C-lacO2_core-minus10cons	TTCATTAATGCAGCTGGCACGACAGGTTTCCCGACTGGAAAGCGAAATTGTAGCGAGTAACAACCATTCATTAGGCACCCCAGGCTTTGCAAATTGTAGCGAGTAACAATATAATGTGTGGACACACAGGAAACAGCTATGACCATGATT	7.64315338626017	10.9523794575846	8.98816525627657	7.31816359166716	20.2338086749851	42.1656629135027	26.2503072969047	21.2776591469376	31.1997357942439	23.7639832219212	1.31290009351057	13.5	12
HYBRID-AraCI2-minus35_33T-lacO1_core-minus10_12G-lacOsym-AraCI1	ACTGGACGTCAGGTAGGATCCGCTAATAAGCGAATGTAAGTTAGCTCATTCATTAGGCACCCCAGGCTTTTACATTGTGAGCGGATAACAAGATAATGTGTGGAAATTGTGAGCGCTCACAATTCTTATGGATAAAAATGCTATGACACA	0.323374199514481	0.347223944794232	0.62024053010033	0.571492561340322	0.856072271840674	1.33678054786088	1.81143804646439	1.66162231451832	1.09642640985078	1.73653018049136	0.631389204845573	15.5	16
HYBRID-AraCI1-minus35_31A_32C-lacO3_core-minus10_12G-lacO3-AraCO2	ACTGGACTTATGGATAAAAATGCTATGAAGCGAATGTAAGTTAGCTCATTCATTAGGCACCCCAGGCTTTGCAACAGTGAGCGCAACGCAAGATAATGTGTGGGGCAGTGAGCGCAACGCAATTAATGTGGACTTTTCTGCCGTGACACA	0.211090952758973	0.469505704330253	0.50296787769712	0.457931109486383	0.558823529411765	1.80755417956656	1.46893842887473	1.33144086468973	1.18318885448916	1.40018964678223	0.845020427917206	11.5	11.5
DISTAL-lacO2-27-minus35_30C_33T-lacOsym_core-minus10cons	AATGCAGCTGGCACGACAGGTTTCCCGACTGGAAAGCGAAATTGTAGCGAGTAACAACCTAGCTCATTCATTAGGCACCCCAGGCTTTTACCATTGTGAGCGCTCACAATATAATGTGTGGACACACAGGAAACAGCTATGACCATGATT	0.330816361560634	0.366427800494805	0.437333190185889	0.376123877745291	0.87577399380805	1.41071364242228	1.27724961726738	1.09358523725835	1.14324381811516	1.18541742726287	0.964422988748292	4.5	5
COMBO-lacO3-minus35_30C_33T-minus10cons-lacO2	ACAGGTTTCCCGACTGGCAGTGAGCGCAACGCAATTGGAAAGCGAATGTAAGTTAGCTCATTCATTAGGCACCCCAGGCTTTTACCTTTATGCTTCCGGCTCGTATAATGTGTGGAAATTGTAGCGAGTAACAACCACACACAGGAAACA	0.253625245155903	0.372325595197255	0.358659494596893	0.413511143729615	0.6714250553778	1.4334196146103	1.04747984484891	1.20228921634897	1.05242233499405	1.12488453059894	0.935582547689307	9	8.5
HYBRID-AraCI1-minus35_33T-lacOsym_core-minus10cons-lacO3-AraCO2	ACTGGACTTATGGATAAAAATGCTATGAAGCGAATGTAAGTTAGCTCATTCATTAGGCACCCCAGGCTTTTACAATTGTGAGCGCTCACAATATAATGTGTGGGGCAGTGAGCGCAACGCAATTAATGTGGACTTTTCTGCCGTGACACA	1.38514781496496	1.3169776029972	0.51502800781012	0.560343273267122	3.66691788823153	5.07024376644993	1.50416053622148	1.62920560937351	4.36858082734073	1.5666830727975	2.78842664683937	14.5	13.5
HYBRID-AraCscram-minus35_31A_32C-lacO3_core-minus10cons-lacO1-AraCI1	ACTGGAGACTTTCGATGTGGCTCTATGAAGCGAATGTAAGTTAGCTCATTCATTAGGCACCCCAGGCTTTGCAACAGTGAGCGCAACGCAATATAATGTGTGGAATTGTGAGCGGATAACAATTCTTATGGATAAAAATGCTATGACACA	0.676738493055544	0.542585489719166	0.289690257747744	0.290129843877108	1.79153766769866	2.08890469416785	0.846052344385579	0.84355642628713	1.94022118093326	0.844804385336354	2.29665140784131	9	10
MULTIPLE-lacOscram-lacOscram-minus35_31A_32C-minus10cons-lacO3	GACTTTAACGGTGTGCATAATAGAATTAACGGTGTGCATAATAGAAGGAAAGCGAATGTAAGTTAGCTCATTCATTAGGCACCCCAGGCTTTGCAATTTATGCTTCCGGCTCGTATAATGTGTGGGGCAGTGAGCGCAACGCAATTACAC	1.69121494673116	1.64800987819793	1.91592055675991	2.1937878558118	4.47717295873573	6.34468786178645	5.59552499730506	6.37846771966198	5.41093041026109	5.98699635848352	0.903780474593716	17.5	17
DISTAL-lacO2-28-minus35_31A_32C-lacOsym_core-minus10_12A	ATGCAGCTGGCACGACAGGTTTCCCGACTGGAAAGCGAAATTGTAGCGAGTAACAACCTTAGCTCATTCATTAGGCACCCCAGGCTTTGCAAATTGTGAGCGCTCACAAAATAATGTGTGGACACACAGGAAACAGCTATGACCATGATT	0.302994975162696	0.401915177569752	0.571849783428251	0.511424400816531	0.802122114668652	1.54733681049471	1.67011087520642	1.48697332926414	1.17472946258168	1.57854210223528	0.744186335554949	4.5	4.5
STERIC-55-up_326x-lacOscram-ext_UV5-minus10cons-lacOscram	GCAGCTGGCACGACAGGTTTCCCGACTGGAAAGCGAATGTAAGTTAGGAAAATTTTTTTTCAAAAGTAGCTTAACGGTGTGCATAATAGAATCGTATAATGTGTGGACACACAGGAAACAGCTATTTAACGGTGTGCATAATAGAAGACC	0.530989589337642	0.636977081530663	0.669973496356108	0.68249424369576	1.40569490315094	2.45230372153047	1.95668522536879	1.98436120007494	1.9289993123407	1.97052321272187	0.97892747463563	9.5	7.5
MULTIPLE-lacOscram-lacO1-minus35_30C_33T-minus10_12A-lacOscram	GACTTTAACGGTGTGCATAATAGAAAATTGTGAGCGGATAACAATTGGAAAGCGAATGTAAGTTAGCTCATTCATTAGGCACCCCAGGCTTTTACCTTTATGCTTCCGGCTCGAATAATGTGTGGTTAACGGTGTGCATAATAGAAACAC	0.273559012486326	0.256869849908632	0.319356899088594	0.360591232582613	0.724195949006665	0.988925515759843	0.932694993854062	1.04842386237489	0.856560732383254	0.990559428114474	0.86472422357709	12.5	13
HYBRID-AraCscram-minus35_31A_32C-lacO1_core-minus10_12G-lacOsym-AraCFP	ACTGGAGACTTTCGATGTGGCTCTATGAAGCGAATGTAAGTTAGCTCATTCATTAGGCACCCCAGGCTTTGCAATTGTGAGCGGATAACAAGATAATGTGTGGAAATTGTGAGCGCTCACAATTCTTATGGATTAATCTGCTGTGACACA	0.33824912112074	0.343079475937048	0.530874162858024	0.414601334642528	0.895450824464975	1.3208247204113	1.55043988552377	1.20545896110249	1.10813777243814	1.37794942331313	0.80419335694756	13.5	14.5
HYBRID-AraCI1-minus35cons-lacO1_core-minus10_12A-lacO2-AraCO2	ACTGGACTTATGGATAAAAATGCTATGAAGCGAATGTAAGTTAGCTCATTCATTAGGCACCCCAGGCTTTGACATTGTGAGCGGATAACAAAATAATGTGTGGAAATTGTAGCGAGTAACAACCAATGTGGACTTTTCTGCCGTGACACA	0.636222071588193	0.678239603196291	0.702575184037808	0.603679456638711	1.68427807486631	2.61116067003667	2.05189979871509	1.7552061458414	2.14771937245149	1.90355297227824	1.12826877093997	4.5	5
STERIC-O1-up_69x-lacO2-ext_min10-minus10_12G-lacO3	TGCAGCTGGCACGACAGGTTTCCCGACTGGAAAGCGAATGTAAGTTAGAAAATTATTTTAAATTTCCTGCAAATTGTAGCGAGTAACAACCTGGGATAATGTGTGGGGCAGTGAGCGCAACGCAATTACACACAGGAAACAGCTATGACC	0.298319301854444	0.381407397329346	0.51317402022221	0.533501021643003	0.789744150448283	1.46838372527062	1.49874588901378	1.5511614014735	1.12906393785945	1.52495364524364	0.740392300697811	9	10.5
STERIC-55-up_326x-lacOsym-ext_min10-minus10cons-lacOscram	GCAGCTGGCACGACAGGTTTCCCGACTGGAAAGCGAATGTAAGTTAGGAAAATTTTTTTTCAAAAGTAGCAAATTGTGAGCGCTCACAATTTGGTATAATGTGTGGACACACAGGAAACAGCTATTTAACGGTGTGCATAATAGAAGACC	0.70517499289621	0.725389039704203	0.391615190093035	0.463244744038577	1.86681794379473	2.79268170426065	1.14372831261633	1.34689032867298	2.32974982402769	1.24530932064465	1.87082019334896	10	9.5
COMBO-O3_leftSym-minus35_31A_32C-minus10_12G-lacO2	ACAGGTTTCCCGACTGGCAGTGAGCGGCTCACTGCCGGAAAGCGAATGTAAGTTAGCTCATTCATTAGGCACCCCAGGCTTTGCAATTTATGCTTCCGGCTCGGATAATGTGTGGAAATTGTAGCGAGTAACAACCACACACAGGAAACA	0.284050766599161	0.265690642870598	0.35906846866425	0.530178423889302	0.751970891449363	1.02288476489876	1.04867427047845	1.54150090378169	0.887427828174061	1.29508758713007	0.685226109023725	15	13
COMBO-lacO1-minus35_31A_32C-minus10_12A-O1_rightSym	ACAGGTTTCCCGACTAATTGTGAGCGGATAACAATTGGAAAGCGAATGTAAGTTAGCTCATTCATTAGGCACCCCAGGCTTTGCAATTTATGCTTCCGGCTCGAATAATGTGTGGAATTGTTATCGGATAACAATTACACACAGGAAACA	0.0354758682748308	0.147479618876835	0.121002697120398	0.217210603145306	0.0939156778591265	0.567783094098884	0.353393367010762	0.63154275234966	0.330849385979005	0.492468059680211	0.671818972775301	5.5	6
DISTAL-lacO3-24-minus35_33T-lacOsym_core-minus10cons	ATTAATGCAGCTGGCACGACAGGTTTCCCGACTGGAAAGCGGGCAGTGAGCGCAACGCAATTCTCATTCATTAGGCACCCCAGGCTTTTACAATTGTGAGCGCTCACAATATAATGTGTGGACACACAGGAAACAGCTATGACCATGATT	1.58326505651428	1.54752931138849	0.737576949963189	0.491340601226994	4.19139596136962	5.95784683551883	2.15412389954968	1.428579411625	5.07462139844423	1.79135165558734	2.83284489821759	8.5	8
HYBRID-AraCI1-minus35cons-lacOsym_core-minus10cons-lacOsym-AraCI2	ACTGGACTTATGGATAAAAATGCTATGAAGCGAATGTAAGTTAGCTCATTCATTAGGCACCCCAGGCTTTGACAATTGTGAGCGCTCACAATATAATGTGTGGAAATTGTGAGCGCTCACAATTCGTCAGGTAGGATCCGCTAATACACA	8.12574424001491	8.85616342403964	0.698111378839161	0.757224458198662	21.5113770436541	34.0954221948862	2.03886307154808	2.201640304628	27.8033996192702	2.12025168808804	13.1132543251703	8	8
MULTIPLE-lacOscram-lacO2-minus35_30C_33T-minus10cons-lacO1	GACTTTAACGGTGTGCATAATAGAAAAATTGTAGCGAGTAACAACCGGAAAGCGAATGTAAGTTAGCTCATTCATTAGGCACCCCAGGCTTTTACCTTTATGCTTCCGGCTCGTATAATGTGTGGAATTGTGAGCGGATAACAATTACAC	0.443330596360399	0.460730217389944	0.359524000276469	0.464536255430614	1.17363423356764	1.77376935448267	1.05000466933775	1.35064541542937	1.47370179402516	1.20032504238356	1.22775226875108	12.5	12
MULTIPLE-lacO3-lacO2-minus35cons-minus10_12A-lacO1	GACTGGCAGTGAGCGCAACGCAATTAAATTGTAGCGAGTAACAACCGGAAAGCGAATGTAAGTTAGCTCATTCATTAGGCACCCCAGGCTTTGACATTTATGCTTCCGGCTCGAATAATGTGTGGAATTGTGAGCGGATAACAATTACAC	0.754698084084329	0.264585459104036	0.465659668539161	0.44801583881111	1.997920997921	1.01862990810359	1.35997826546322	1.30261208173955	1.5082754530123	1.33129517360138	1.13293842186188	14	14.5
COMBO-O2_leftSym-minus35_31A_32C-minus10cons-lacOscram	ACAGGTTTCCCGACTGGTTGTTACTCAGTAACAACCGGAAAGCGAATGTAAGTTAGCTCATTCATTAGGCACCCCAGGCTTTGCAATTTATGCTTCCGGCTCGTATAATGTGTGGTTAACGGTGTGCATAATAGAAACACACAGGAAACA	3.26265139264307	5.03001493021346	5.38840459636061	6.40358949850877	8.63725490196079	19.3650991383785	15.737057837888	18.6185226607019	14.0011770201696	17.177790249295	0.815074396472171	4.5	5
STERIC-O1-no_up-lacO1-ext_min10-minus10_12G-lacO1	TGCAGCTGGCACGACAGGTTTCCCGACTGGAAAGCGAATGTAAGTTAGCTCATTCATTAGGCACCCCAGCAATTGTGAGCGGATAACAATTTGGGATAATGTGTGGAATTGTGAGCGGATAACAATTACACACAGGAAACAGCTATGACC	0.105521837974922	0.0484261435117965	0.103684674910184	0.243631712109527	0.279349186483104	0.186436239853365	0.30281536896213	0.708362482297337	0.232892713168234	0.505588925629733	0.460636500054182	5	3.5
DISTAL-lacOsym-25-minus35_33T-lacOsym_core-minus10cons	TTAATGCAGCTGGCACGACAGGTTTCCCGACTGGAAAGCGAAATTGTGAGCGCTCACAATTGCTCATTCATTAGGCACCCCAGGCTTTTACAATTGTGAGCGCTCACAATATAATGTGTGGACACACAGGAAACAGCTATGACCATGATT	0.204600923466227	0.760229667181006	0.11968948955475	0.153574457449702	0.541642399534071	2.92681494531307	0.349558090159483	0.446519802182532	1.73422867242357	0.398038946171007	4.35693212713538	5.5	5
MULTIPLE-lacOscram-lacOsym-minus35_31A_32C-minus10_12G-lacO2	GACTTTAACGGTGTGCATAATAGAAAAATTGTGAGCGCTCACAATTGGAAAGCGAATGTAAGTTAGCTCATTCATTAGGCACCCCAGGCTTTGCAATTTATGCTTCCGGCTCGGATAATGTGTGGAAATTGTAGCGAGTAACAACCACAC	2.23712370086098	2.53111379512147	0.89976364525424	0.69719378229582	5.9223635400106	9.74455747211165	2.62779683161849	2.02710030641378	7.83346050606112	2.32744856901614	3.36568576008212	5	4.5
MULTIPLE-lacO2-lacO2-minus35_33T-minus10cons-lacO3	GACTAAATTGTAGCGAGTAACAACCAAATTGTAGCGAGTAACAACCGGAAAGCGAATGTAAGTTAGCTCATTCATTAGGCACCCCAGGCTTTTACATTTATGCTTCCGGCTCGTATAATGTGTGGGGCAGTGAGCGCAACGCAATTACAC	1.14047658466658	0.984553593605352	1.66664312209087	1.78127904775027	3.01919690031701	3.79044162129462	4.86749996931875	5.17909280775963	3.40481926080581	5.02329638853919	0.677805766861381	7.5	7
STERIC-55-up_136x-lacO3-ext_min10-minus10cons-lacOsym	GCAGCTGGCACGACAGGTTTCCCGACTGGAAAGCGAATGTAAGTTAGAAAATATATTTTTCAAAAGTAGCGGCAGTGAGCGCAACGCAATTTGGTATAATGTGTGGACACACAGGAAACAGCTATAAATTGTGAGCGCTCACAATTGACC	0.460706365112372	0.402985710179377	0.200258679021566	0.474837596295673	1.2196333078686	1.55145826349313	0.584863730617033	1.38059670265294	1.38554578568087	0.982730216634987	1.40989435577261	11.5	12
STERIC-55-up_326x-lacO1-ext_min10-minus10_12G-lacO2	GCAGCTGGCACGACAGGTTTCCCGACTGGAAAGCGAATGTAAGTTAGGAAAATTTTTTTTCAAAAGTAGCAATTGTGAGCGGATAACAATTTGGGATAATGTGTGGACACACAGGAAACAGCTATAAATTGTAGCGAGTAACAACCGACC	0.376967870598637	0.625097100193557	0.306437075348569	0.383291775271318	0.99795141937372	2.40656687590536	0.894962115816392	1.11442599579682	1.70225914763954	1.00469405580661	1.69430598081214	10	11
HYBRID-AraCI2-minus35cons-lacO3_core-minus10_12A-lacO3-AraCFP	ACTGGACGTCAGGTAGGATCCGCTAATAAGCGAATGTAAGTTAGCTCATTCATTAGGCACCCCAGGCTTTGACACAGTGAGCGCAACGCAAAATAATGTGTGGGGCAGTGAGCGCAACGCAATTCTTATGGATTAATCTGCTGTGACACA	0.246526165327377	0.167181094680992	0.233938547766103	0.364232945845935	0.652631578947368	0.643631980715146	0.683227176220807	1.05901219270629	0.648131779831257	0.871119684463549	0.744021506333413	7	7
HYBRID-AraCI1-minus35_33T-lacO1_core-minus10_12A-lacOscram-AraCI1	ACTGGACTTATGGATAAAAATGCTATGAAGCGAATGTAAGTTAGCTCATTCATTAGGCACCCCAGGCTTTTACATTGTGAGCGGATAACAAAATAATGTGTGGTTAACGGTGTGCATAATAGAACTTATGGATAAAAATGCTATGACACA	0.223100602106223	0.200177991688866	0.192244057395837	0.235014088856117	0.59061681352703	0.770667027465837	0.561456697641431	0.683306626692856	0.680641920496434	0.622381662167144	1.09360857150968	13.5	12.5
HYBRID-AraCI2-minus35_31A_32C-lacOscram_core-minus10_12A-lacO3-AraCscram	ACTGGACGTCAGGTAGGATCCGCTAATAAGCGAATGTAAGTTAGCTCATTCATTAGGCACCCCAGGCTTTGCAAAACGGTGTGCATAATAGAATAATGTGTGGGGCAGTGAGCGCAACGCAATTGACTTTCGATGTGGCTCTATGACACA	0.428942585119493	0.392120766769385	0.778890524464866	0.537624782826706	1.1355446844052	1.50962922139555	2.27478189762612	1.5631512926219	1.32258695290038	1.91896659512401	0.689218330460258	10.5	11
HYBRID-AraCO2-minus35_31A_32C-lacO2_core-minus10cons-lacO2-AraCscram	ACTGGAAATGTGGACTTTTCTGCCGTGAAGCGAATGTAAGTTAGCTCATTCATTAGGCACCCCAGGCTTTGCAAATTGTAGCGAGTAACAATATAATGTGTGGAAATTGTAGCGAGTAACAACCGACTTTCGATGTGGCTCTATGACACA	3.24288632216002	3.33139721527137	4.04415838812546	4.06189951798097	8.58493060145407	12.8255757165934	11.8111313509189	11.8100275226316	10.7052531590237	11.8105794367752	0.906412188862659	29.5	32
HYBRID-AraCFP-minus35_33T-lacO1_core-minus10_12G-lacO2-AraCFP	ACTGGACTTATGGATTAATCTGCTGTGAAGCGAATGTAAGTTAGCTCATTCATTAGGCACCCCAGGCTTTTACATTGTGAGCGGATAACAAGATAATGTGTGGAAATTGTAGCGAGTAACAACCCTTATGGATTAATCTGCTGTGACACA	0.421607247751815	0.40883590549401	0.554165904134456	0.448524038243817	1.11612576064909	1.57398098237539	1.61846437645749	1.30408967843063	1.34505337151224	1.46127702744406	0.920464324184232	14	13
HYBRID-AraCI2-minus35_33T-lacO1_core-minus10cons-lacO2-AraCI2	ACTGGACGTCAGGTAGGATCCGCTAATAAGCGAATGTAAGTTAGCTCATTCATTAGGCACCCCAGGCTTTTACATTGTGAGCGGATAACAATATAATGTGTGGAAATTGTAGCGAGTAACAACCCGTCAGGTAGGATCCGCTAATACACA	2.01372881054231	1.69005891938523	1.14570627735872	1.05553143164425	5.3309676538829	6.50657283878219	3.34608243118996	3.06897184520154	5.91877024633255	3.20752713819575	1.84527518905479	9.5	10.5
STERIC-O1-up_326x-lacOscram-ext_UV5-minus10_7A-lacOscram	TGCAGCTGGCACGACAGGTTTCCCGACTGGAAAGCGAATGTAAGTTGGAAAATTTTTTTTCAAAAGTAGCTTAACGGTGTGCATAATAGAATCGTATAAAGTGTGGTTAACGGTGTGCATAATAGAAACACACAGGAAACAGCTATGACC	0.385355585456204	0.4468670958396	0.886130862750388	0.603985449443284	1.02015631427396	1.72039759974348	2.58798172810912	1.75609582403943	1.37027695700872	2.17203877607427	0.630871314132499	8	7.5
DISTAL-lacO2-22-minus35_30C_33T-lacOscram_core-minus10_12G	TCATTAATGCAGCTGGCACGACAGGTTTCCCGACTGGAAAGCGAAATTGTAGCGAGTAACAACCCATTCATTAGGCACCCCAGGCTTTTACCAACGGTGTGCATAATAGGATAATGTGTGGACACACAGGAAACAGCTATGACCATGATT	0.399095283210631	0.36233571338268	0.453645092626282	0.434700361921407	1.05652957561855	1.39495947991807	1.32488920103655	1.26389715345336	1.22574452776831	1.29439317724495	0.946964608062322	4	5
DISTAL-lacOscram-28-minus35_30C_33T-lacO1_core-minus10cons	ATGCAGCTGGCACGACAGGTTTCCCGACTGGAAAGCGTTAACGGTGTGCATAATAGAATTAGCTCATTCATTAGGCACCCCAGGCTTTTACCTTGTGAGCGGATAACAATATAATGTGTGGACACACAGGAAACAGCTATGACCATGATT	0.702599571183024	0.589489755685023	0.280026191839724	0.593858063879242	1.86	2.26948184414525	0.817828041361564	1.72665031419504	2.06474092207262	1.2722391777783	1.62291883329537	6	5.5
HYBRID-AraCO2-minus35_31A_32C-lacOscram_core-minus10_12A-lacOscram-AraCFP	ACTGGAAATGTGGACTTTTCTGCCGTGAAGCGAATGTAAGTTAGCTCATTCATTAGGCACCCCAGGCTTTGCAAAACGGTGTGCATAATAGAATAATGTGTGGTTAACGGTGTGCATAATAGAACTTATGGATTAATCTGCTGTGACACA	0.536876834958193	0.342152715794257	0.89665207068852	0.802412052018328	1.42128027681661	1.31725677830941	2.61870934978004	2.33302384189409	1.36926852756301	2.47586659583706	0.553046165680052	6	7
HYBRID-AraCscram-minus35_33T-lacOsym_core-minus10_12G-lacO1-AraCI2	ACTGGAGACTTTCGATGTGGCTCTATGAAGCGAATGTAAGTTAGCTCATTCATTAGGCACCCCAGGCTTTTACAATTGTGAGCGCTCACAAGATAATGTGTGGAATTGTGAGCGGATAACAATTCGTCAGGTAGGATCCGCTAATACACA	0.482752597313793	0.588667470257677	0.640522561280399	0.43834300817157	1.27799655427024	2.26631612017792	1.87067255494324	1.27448819645656	1.77215633722408	1.5725803756999	1.12690986394597	13	14
HYBRID-AraCI1-minus35_33T-lacO3_core-minus10_12G-lacO3-AraCO2	ACTGGACTTATGGATAAAAATGCTATGAAGCGAATGTAAGTTAGCTCATTCATTAGGCACCCCAGGCTTTTACACAGTGAGCGCAACGCAAGATAATGTGTGGGGCAGTGAGCGCAACGCAATTAATGTGGACTTTTCTGCCGTGACACA	0.137455732514044	0.311345862073318	0.332531102809672	0.398750763599152	0.363888156159325	1.1986531986532	0.971170799116858	1.15937321244154	0.781270677406262	1.0652720057792	0.73340017682601	20.5	18
STERIC-O1-no_up-lacO1-ext_UV5-minus10_12A-lacO2	TGCAGCTGGCACGACAGGTTTCCCGACTGGAAAGCGAATGTAAGTTAGCTCATTCATTAGGCACCCCAGCAATTGTGAGCGGATAACAATTTCGAATAATGTGTGGAAATTGTAGCGAGTAACAACCACACACAGGAAACAGCTATGACC	0.243463340251048	0.219792206197089	0.344978503618216	0.355583936095078	0.644523326572008	0.846179966044143	1.00752394650073	1.03386508043802	0.745351646308075	1.02069451346937	0.730239691183018	4	4
DISTAL-lacO2-26-minus35_33T-lacO2_core-minus10_7A	TAATGCAGCTGGCACGACAGGTTTCCCGACTGGAAAGCGAAATTGTAGCGAGTAACAACCAGCTCATTCATTAGGCACCCCAGGCTTTTACAATTGTAGCGAGTAACAATATAAAGTGTGGACACACAGGAAACAGCTATGACCATGATT	0.250992734162845	0.246554447726188	0.42872420050859	0.489653230065081	0.66445597846982	0.949212157313251	1.25210670788583	1.42367335725933	0.806834067891535	1.33789003257258	0.603064563041928	19	18
HYBRID-AraCI2-minus35_33T-lacOsym_core-minus10_12A-lacO2-AraCI1	ACTGGACGTCAGGTAGGATCCGCTAATAAGCGAATGTAAGTTAGCTCATTCATTAGGCACCCCAGGCTTTTACAATTGTGAGCGCTCACAAAATAATGTGTGGAAATTGTAGCGAGTAACAACCCTTATGGATAAAAATGCTATGACACA	0.265341352143526	0.260917032353953	0.360885237025748	0.457320060272657	0.702441241397221	1.00450679938864	1.05398021740052	1.32966423087596	0.853474020392932	1.19182222413824	0.716108495971407	17.5	19.5
HYBRID-AraCI1-minus35_31A_32C-lacOscram_core-minus10_12G-lacOscram-AraCI1	ACTGGACTTATGGATAAAAATGCTATGAAGCGAATGTAAGTTAGCTCATTCATTAGGCACCCCAGGCTTTGCAAAACGGTGTGCATAATAGGATAATGTGTGGTTAACGGTGTGCATAATAGAACTTATGGATAAAAATGCTATGACACA	0.508570332815273	0.263071752591111	0.584846369415256	0.739282325358501	1.34634414513469	1.01280227596017	1.70806794055202	2.14947331189	1.17957321054743	1.92877062622101	0.61156738624672	8.5	10
STERIC-55-up_69x-lacO2-ext_min10-minus10cons-lacO3	GCAGCTGGCACGACAGGTTTCCCGACTGGAAAGCGAATGTAAGTTAAGAAAATTATTTTAAATTTCCTGCAAATTGTAGCGAGTAACAACCTGGTATAATGTGTGGACACACAGGAAACAGCTATGGCAGTGAGCGCAACGCAATTGACC	0.401138163478197	0.454550709388505	0.342888651572065	0.368635472170393	1.06193771626298	1.74997881176371	1.00142044741584	1.07181259725367	1.40595826401334	1.03661652233475	1.35629544168052	7	7
DISTAL-lacO2-26-minus35_30C_33T-lacO2_core-minus10_12A	TAATGCAGCTGGCACGACAGGTTTCCCGACTGGAAAGCGAAATTGTAGCGAGTAACAACCAGCTCATTCATTAGGCACCCCAGGCTTTTACCATTGTAGCGAGTAACAAAATAATGTGTGGACACACAGGAAACAGCTATGACCATGATT	0.141816522441787	0.285540757420414	0.374301676425764	0.297498181418346	0.375432525951557	1.09930589714161	1.09316348195329	0.864979966867796	0.737369211546583	0.979071724410544	0.753130943486822	13	15
COMBO-O3_rightSym-minus35cons-minus10cons-lacOsym	ACAGGTTTCCCGACTAATTGCGTTGGCAACGCAATTGGAAAGCGAATGTAAGTTAGCTCATTCATTAGGCACCCCAGGCTTTGACATTTATGCTTCCGGCTCGTATAATGTGTGGAAATTGTGAGCGCTCACAATTACACACAGGAAACA	4.62495516044848	3.00023296956067	0.535836897117889	1.6766284480377	12.2436974789916	11.5506235468189	1.56493375558956	4.8748197804742	11.8971605129052	3.21987676803188	3.69491175284241	8.5	6.5
COMBO-O3_leftSym-minus35cons-minus10_12G-lacO3	ACAGGTTTCCCGACTGGCAGTGAGCGGCTCACTGCCGGAAAGCGAATGTAAGTTAGCTCATTCATTAGGCACCCCAGGCTTTGACATTTATGCTTCCGGCTCGGATAATGTGTGGGGCAGTGAGCGCAACGCAATTACACACAGGAAACA	2.04411813468136	1.20751259737822	1.98771315095381	2.6391389299539	5.4114176644109	4.64881346944187	5.80519822932712	7.67333196225804	5.03011556692638	6.73926509579258	0.746389331095873	8.5	8
MULTIPLE-lacOscram-lacOsym-minus35cons-minus10_12A-lacO3	GACTTTAACGGTGTGCATAATAGAAAAATTGTGAGCGCTCACAATTGGAAAGCGAATGTAAGTTAGCTCATTCATTAGGCACCCCAGGCTTTGACATTTATGCTTCCGGCTCGAATAATGTGTGGGGCAGTGAGCGCAACGCAATTACAC	0.360377653054531	0.598877517775558	0.338224406408823	0.482357339398541	0.954031943903389	2.30562387276603	0.987798327066227	1.402460456942	1.62982790833471	1.19512939200412	1.36372506545224	5	4.5
STERIC-O1-up_326x-lacOscram-ext_UV5-minus10_12G-lacOscram	TGCAGCTGGCACGACAGGTTTCCCGACTGGAAAGCGAATGTAAGTTGGAAAATTTTTTTTCAAAAGTAGCTTAACGGTGTGCATAATAGAATCGGATAATGTGTGGTTAACGGTGTGCATAATAGAAACACACAGGAAACAGCTATGACC	0.376962646542781	0.529578609677426	0.754189945036987	0.785116446935727	0.997937589670015	2.03882939121471	2.20264283677156	2.2827366373136	1.51838349044236	2.24268973704258	0.677036803336267	9	10
STERIC-55-up_69x-lacOscram-ext_UV5-minus10cons-lacO3	GCAGCTGGCACGACAGGTTTCCCGACTGGAAAGCGAATGTAAGTTAAGAAAATTATTTTAAATTTCCTGCTTAACGGTGTGCATAATAGAATCGTATAATGTGTGGACACACAGGAAACAGCTATGGCAGTGAGCGCAACGCAATTGACC	0.332397197949105	0.528428601838822	0.410883568314401	0.325840542944268	0.879958960328318	2.03440196582662	1.20000240582691	0.947385764499121	1.45718046307747	1.07369408516302	1.35716540047459	3	3.5
STERIC-55-no_up-lacO2-ext_min10-minus10_12A-lacO3	GCAGCTGGCACGACAGGTTTCCCGACTGGAAAGCGAATGTAAGTTAAGCTCATTCATTAGGCACCCCAGCAAATTGTAGCGAGTAACAACCTGGAATAATGTGTGGACACACAGGAAACAGCTATGGCAGTGAGCGCAACGCAATTGACC	0.29365042206307	0.314885123463004	0.45270782799722	0.404072654653498	0.777384170784003	1.21227903250038	1.3221518810352	1.17484668231593	0.994831601642189	1.24849928167556	0.796821925525711	12.5	13
HYBRID-AraCI2-minus35_33T-lacO1_core-minus10_12G-lacO3-AraCFP	ACTGGACGTCAGGTAGGATCCGCTAATAAGCGAATGTAAGTTAGCTCATTCATTAGGCACCCCAGGCTTTTACATTGTGAGCGGATAACAAGATAATGTGTGGGGCAGTGAGCGCAACGCAATTCTTATGGATTAATCTGCTGTGACACA	0.187860847909899	0.215983465514891	0.126532799420659	0.325731720155359	0.497326203208556	0.831516661476176	0.369544258836411	0.947069360775589	0.664421432342366	0.658306809806	1.00928840845223	15.5	15
DISTAL-lacO2-23-minus35_30C_33T-lacOscram_core-minus10_7A	CATTAATGCAGCTGGCACGACAGGTTTCCCGACTGGAAAGCGAAATTGTAGCGAGTAACAACCTCATTCATTAGGCACCCCAGGCTTTTACCAACGGTGTGCATAATAGTATAAAGTGTGGACACACAGGAAACAGCTATGACCATGATT	0.448895958676089	0.753655690165872	1.37702957882388	0.694062522494621	1.18836748182419	2.90150573283603	4.02167167273786	2.01799612639432	2.04493660733011	3.01983389956609	0.677168571299216	3.5	5
DISTAL-lacO1-30-minus35_30C_33T-lacO1_core-minus10_7A	GCAGCTGGCACGACAGGTTTCCCGACTGGAAAGCGAATTGTGAGCGGATAACAATTAGTTAGCTCATTCATTAGGCACCCCAGGCTTTTACCTTGTGAGCGGATAACAATATAAAGTGTGGACACACAGGAAACAGCTATGACCATGATT	0.30405082545834	0.276300015900639	0.698085415885181	0.474946031462673	0.804917279411765	1.06372988432151	2.03878724567029	1.38091197936056	0.934323581866637	1.70984961251542	0.546436116385767	6.5	6
COMBO-O3_leftSym-minus35cons-minus10_7A-O3_leftSym	ACAGGTTTCCCGACTGGCAGTGAGCGGCTCACTGCCGGAAAGCGAATGTAAGTTAGCTCATTCATTAGGCACCCCAGGCTTTGACATTTATGCTTCCGGCTCGTATAAAGTGTGGGGCAGTGAGCGGCTCACTGCCACACACAGGAAACA	0.742024893844657	1.01956154763018	2.35881558960173	1.12633697685265	1.96437111429938	3.92521905430986	6.88901820541578	3.27483992095389	2.94479508430462	5.08192906318483	0.579464027870378	14	14.5
DISTAL-lacO2-29-minus35_31A_32C-lacO3_core-minus10_12G	TGCAGCTGGCACGACAGGTTTCCCGACTGGAAAGCGAAATTGTAGCGAGTAACAACCGTTAGCTCATTCATTAGGCACCCCAGGCTTTGCAACAGTGAGCGCAACGCAAGATAATGTGTGGACACACAGGAAACAGCTATGACCATGATT	0.263444627653765	0.222421323579349	0.321392210482402	0.274996554753296	0.697420020639835	0.856301828396494	0.938639204714566	0.799556184462092	0.776860924518165	0.869097694588329	0.893870653846511	17	16.5
HYBRID-AraCFP-minus35cons-lacO3_core-minus10_12A-lacOscram-AraCI2	ACTGGACTTATGGATTAATCTGCTGTGAAGCGAATGTAAGTTAGCTCATTCATTAGGCACCCCAGGCTTTGACACAGTGAGCGCAACGCAAAATAATGTGTGGTTAACGGTGTGCATAATAGAACGTCAGGTAGGATCCGCTAATACACA	0.247704861858209	0.368835349982176	0.567335999073482	0.424719402034133	0.655751955954796	1.41998248856893	1.65692818185285	1.23487737823509	1.03786722226186	1.44590278004397	0.717798759768826	11	12.5
DISTAL-lacO3-22-minus35_30C_33T-lacOscram_core-minus10cons	TCATTAATGCAGCTGGCACGACAGGTTTCCCGACTGGAAAGCGGGCAGTGAGCGCAACGCAATTCATTCATTAGGCACCCCAGGCTTTTACCAACGGTGTGCATAATAGTATAATGTGTGGACACACAGGAAACAGCTATGACCATGATT	0.948574840051568	0.887835757192636	1.46012665017278	1.08382402671925	2.51117318435754	3.41808676418841	4.26436009648021	3.15123294620695	2.96462997427297	3.70779652134358	0.799566523461405	8.5	8.5
STERIC-O1-up_136x-lacO3-ext_UV5-minus10_7A-lacOscram	TGCAGCTGGCACGACAGGTTTCCCGACTGGAAAGCGAATGTAAGTTGAAAATATATTTTTCAAAAGTAGCGGCAGTGAGCGCAACGCAATTTCGTATAAAGTGTGGTTAACGGTGTGCATAATAGAAACACACAGGAAACAGCTATGACC	0.155540702032927	0.264861356350234	0.242005394240796	0.203190820625759	0.411764705882353	1.01969208736126	0.706786734021524	0.59078004596458	0.715728396621807	0.648783389993052	1.10318545089367	4	3.5
>neg_control_2261049:2261199	TGTCAGCATTTCGTTGTCGAGCTTCAGCTGCTCACTCTGCTTTTCGCCCATCAGTAATGCGCGAAGTTCTTCTGCTGTTGTTGCTGACTTCAGTTGTTCAGCAACGGAATCATCGCTCAGTACGTGGGTCAGCTGGCGTAGCAGGCCCAG	0.25715275734558	0.276132052365137	0.437132012590746	0.38506940512084	0.680763479342037	1.06308324001493	1.27666206980434	1.11959447851161	0.871923359678484	1.19812827415798	0.727737904600621	86.5	84
DISTAL-lacO3-20-minus35cons-lacOsym_core-minus10_12A	ATTCATTAATGCAGCTGGCACGACAGGTTTCCCGACTGGAAAGCGGGCAGTGAGCGCAACGCAATTTTCATTAGGCACCCCAGGCTTTGACAATTGTGAGCGCTCACAAAATAATGTGTGGACACACAGGAAACAGCTATGACCATGATT	0.392750018291164	0.517860029802045	0.289835368913755	0.501546962304089	1.03973168214654	1.99371392651009	0.846476147530203	1.45825454383662	1.51672280432831	1.15236534568341	1.31618224203785	5.5	4.5
DISTAL-lacOscram-22-minus35_33T-lacOscram_core-minus10cons	TCATTAATGCAGCTGGCACGACAGGTTTCCCGACTGGAAAGCGTTAACGGTGTGCATAATAGAACATTCATTAGGCACCCCAGGCTTTTACAAACGGTGTGCATAATAGTATAATGTGTGGACACACAGGAAACAGCTATGACCATGATT	1.7189549657101	1.9000425215225	2.59586295527835	3.49910426168515	4.55060943296237	7.31499057297159	7.58132481254982	10.1736927395978	5.93280000296698	8.87750877607383	0.668295594250128	8.5	7.5
HYBRID-AraCO2-minus35_31A_32C-lacO2_core-minus10_12G-lacO1-AraCO2	ACTGGAAATGTGGACTTTTCTGCCGTGAAGCGAATGTAAGTTAGCTCATTCATTAGGCACCCCAGGCTTTGCAAATTGTAGCGAGTAACAAGATAATGTGTGGAATTGTGAGCGGATAACAATTAATGTGGACTTTTCTGCCGTGACACA	0.401296345785511	0.463507373612909	0.331126253271873	0.469815591471749	1.06235647412118	1.78446115288221	0.967067878106657	1.36599515603004	1.42340881350169	1.16653151706835	1.22020604902207	7.5	8.5
HYBRID-AraCI1-minus35_33T-lacO3_core-minus10_12A-lacOscram-AraCI1	ACTGGACTTATGGATAAAAATGCTATGAAGCGAATGTAAGTTAGCTCATTCATTAGGCACCCCAGGCTTTTACACAGTGAGCGCAACGCAAAATAATGTGTGGTTAACGGTGTGCATAATAGAACTTATGGATAAAAATGCTATGACACA	0.136400615644151	0.196204448712249	0.227370078822346	0.198562328128589	0.361094933022714	0.755369249081405	0.664043691791281	0.577322641728485	0.55823209105206	0.620683166759883	0.8993833262245	8.5	8.5
DISTAL-lacOscram-24-minus35_30C_33T-lacO1_core-minus10_12G	ATTAATGCAGCTGGCACGACAGGTTTCCCGACTGGAAAGCGTTAACGGTGTGCATAATAGAACTCATTCATTAGGCACCCCAGGCTTTTACCTTGTGAGCGGATAACAAGATAATGTGTGGACACACAGGAAACAGCTATGACCATGATT	0.198764877224736	0.201304297299037	0.186774601605332	0.248098936778554	0.52619256657887	0.775003201434242	0.545482926448548	0.721350998152404	0.650597884006556	0.633416962300476	1.02712418948126	13	12.5
HYBRID-AraCO2-minus35cons-lacO2_core-minus10_12A-lacOsym-AraCO2	ACTGGAAATGTGGACTTTTCTGCCGTGAAGCGAATGTAAGTTAGCTCATTCATTAGGCACCCCAGGCTTTGACAATTGTAGCGAGTAACAAAATAATGTGTGGAAATTGTGAGCGCTCACAATTAATGTGGACTTTTCTGCCGTGACACA	0.465752280108766	0.348526023589923	0.396404214443203	0.329095363769278	1.23299141720745	1.34179343257681	1.15771485572717	0.956849199858474	1.28739242489213	1.05728202779282	1.21764334496415	9	9
HYBRID-AraCFP-minus35cons-lacOscram_core-minus10_12G-lacOsym-AraCO2	ACTGGACTTATGGATTAATCTGCTGTGAAGCGAATGTAAGTTAGCTCATTCATTAGGCACCCCAGGCTTTGACAAACGGTGTGCATAATAGGATAATGTGTGGAAATTGTGAGCGCTCACAATTAATGTGGACTTTTCTGCCGTGACACA	6.35970015104624	4.58256157144485	1.62197393117831	1.34033588798535	16.8361080281169	17.6424444797795	4.73704175513093	3.89704463554677	17.2392762539482	4.31704319533885	3.99330640762678	8	7
STERIC-55-up_69x-lacOsym-ext_min10-minus10cons-lacOscram	GCAGCTGGCACGACAGGTTTCCCGACTGGAAAGCGAATGTAAGTTAAGAAAATTATTTTAAATTTCCTGCAAATTGTGAGCGCTCACAATTTGGTATAATGTGTGGACACACAGGAAACAGCTATTTAACGGTGTGCATAATAGAAGACC	0.314400589171478	0.861834022811503	0.463086545066005	0.896461055765978	0.832316329021235	3.31798245614035	1.35246335224597	2.60647258621161	2.07514939258079	1.97946796922879	1.04833693943999	3	3
DISTAL-lacO1-20-minus35_33T-lacO3_core-minus10_12G	ATTCATTAATGCAGCTGGCACGACAGGTTTCCCGACTGGAAAGCGAATTGTGAGCGGATAACAATTTTCATTAGGCACCCCAGGCTTTTACACAGTGAGCGCAACGCAAGATAATGTGTGGACACACAGGAAACAGCTATGACCATGATT	0.217523087053568	0.214569545700565	0.401712657780176	0.273137398930176	0.575851393188855	0.826073199029638	1.17321838340947	0.794150663881707	0.700962296109246	0.983684523645586	0.712588517212249	9	8
DISTAL-lacOsym-20-minus35cons-lacO1_core-minus10cons	ATTCATTAATGCAGCTGGCACGACAGGTTTCCCGACTGGAAAGCGAAATTGTGAGCGCTCACAATTTTCATTAGGCACCCCAGGCTTTGACATTGTGAGCGGATAACAATATAATGTGTGGACACACAGGAAACAGCTATGACCATGATT	14.637491066313	10.4636789593114	0.73105796176907	1.9370858232989	38.75	40.2842105263158	2.13508492569002	5.63210310486233	39.5171052631579	3.88359401527618	10.1753955505433	3	3
MULTIPLE-lacOscram-lacO2-minus35cons-minus10_12G-lacO1	GACTTTAACGGTGTGCATAATAGAAAAATTGTAGCGAGTAACAACCGGAAAGCGAATGTAAGTTAGCTCATTCATTAGGCACCCCAGGCTTTGACATTTATGCTTCCGGCTCGGATAATGTGTGGAATTGTGAGCGGATAACAATTACAC	1.9519944263723	1.86079010375171	0.812042327458777	0.759255200651502	5.16753750210686	7.16387234129665	2.37160310542811	2.2075447156439	6.16570492170175	2.28957391053601	2.69294862827045	15	14
HYBRID-AraCscram-minus35cons-lacO3_core-minus10cons-lacOsym-AraCFP	ACTGGAGACTTTCGATGTGGCTCTATGAAGCGAATGTAAGTTAGCTCATTCATTAGGCACCCCAGGCTTTGACACAGTGAGCGCAACGCAATATAATGTGTGGAAATTGTGAGCGCTCACAATTCTTATGGATTAATCTGCTGTGACACA	8.83090679026009	7.40863722613429	2.63875839070723	2.79137421398538	23.3781620478744	28.5225782338351	7.70660270069905	8.11595809970151	25.9503701408547	7.91128040020028	3.28017322457661	17.5	18.5
DISTAL-lacO2-26-minus35cons-lacO3_core-minus10_12G	TAATGCAGCTGGCACGACAGGTTTCCCGACTGGAAAGCGAAATTGTAGCGAGTAACAACCAGCTCATTCATTAGGCACCCCAGGCTTTGACACAGTGAGCGCAACGCAAGATAATGTGTGGACACACAGGAAACAGCTATGACCATGATT	0.542709116184154	0.469091799801017	1.19356401921481	0.740903114232951	1.4367201426025	1.80596068484464	3.48585293990208	2.15418577735865	1.62134041372357	2.82001935863036	0.574939462298949	3	3
DISTAL-lacO3-28-minus35_33T-lacOscram_core-minus10_12A	ATGCAGCTGGCACGACAGGTTTCCCGACTGGAAAGCGGGCAGTGAGCGCAACGCAATTTTAGCTCATTCATTAGGCACCCCAGGCTTTTACAAACGGTGTGCATAATAGAATAATGTGTGGACACACAGGAAACAGCTATGACCATGATT	0.298693206558808	0.305493496244872	0.449465265383947	0.435179189210708	0.790733992712129	1.17612212349054	1.31268184320201	1.26528935024213	0.983428058101337	1.28898559672207	0.76294728242288	15	17
HYBRID-AraCI1-minus35_31A_32C-lacO2_core-minus10cons-lacO3-AraCO2	ACTGGACTTATGGATAAAAATGCTATGAAGCGAATGTAAGTTAGCTCATTCATTAGGCACCCCAGGCTTTGCAAATTGTAGCGAGTAACAATATAATGTGTGGGGCAGTGAGCGCAACGCAATTAATGTGGACTTTTCTGCCGTGACACA	4.76133868328365	6.13920060540236	7.18767711977011	5.71896477185344	12.6047471620227	23.6353629170967	20.9919074433059	16.6279670527453	18.1200550395597	18.8099372480256	0.963323524189942	10.5	11
HYBRID-AraCscram-minus35cons-lacO1_core-minus10_12A-lacOsym-AraCFP	ACTGGAGACTTTCGATGTGGCTCTATGAAGCGAATGTAAGTTAGCTCATTCATTAGGCACCCCAGGCTTTGACATTGTGAGCGGATAACAAAATAATGTGTGGAAATTGTGAGCGCTCACAATTCTTATGGATTAATCTGCTGTGACACA	0.302316808951301	0.606992458229657	0.337146730604089	0.322661879082297	0.800326797385621	2.33686565406806	0.984650930435869	0.938143756534893	1.56859622572684	0.961397343485381	1.63157952989568	15	15.5
STERIC-55-no_up-lacO3-ext_UV5-minus10_7A-lacO1	GCAGCTGGCACGACAGGTTTCCCGACTGGAAAGCGAATGTAAGTTAAGCTCATTCATTAGGCACCCCAGCGGCAGTGAGCGCAACGCAATTTCGTATAAAGTGTGGACACACAGGAAACAGCTATAATTGTGAGCGGATAACAATTGACC	0.0562909207357261	0.206180866193329	0.184266664336314	0.169205167353835	0.149019607843137	0.793777547316567	0.538158392228718	0.49196630162175	0.471398577579852	0.515062346925234	0.915226244733203	8	10.5
DISTAL-lacOsym-22-minus35_30C_33T-lacOsym_core-minus10cons	TCATTAATGCAGCTGGCACGACAGGTTTCCCGACTGGAAAGCGAAATTGTGAGCGCTCACAATTCATTCATTAGGCACCCCAGGCTTTTACCATTGTGAGCGCTCACAATATAATGTGTGGACACACAGGAAACAGCTATGACCATGATT	0.188174734038404	0.317227200009825	0.343481201085151	0.235505505351783	0.498157157599882	1.22129581379191	1.00315101270515	0.684735426768586	0.859726485695894	0.843943219736869	1.01870181025205	5	5.5
HYBRID-AraCFP-minus35cons-lacOsym_core-minus10_12G-lacO3-AraCFP	ACTGGACTTATGGATTAATCTGCTGTGAAGCGAATGTAAGTTAGCTCATTCATTAGGCACCCCAGGCTTTGACAATTGTGAGCGCTCACAAGATAATGTGTGGGGCAGTGAGCGCAACGCAATTCTTATGGATTAATCTGCTGTGACACA	1.15757493717431	1.70787327488274	0.908441568736388	0.788817453527689	3.06446156737455	6.57515648417526	2.65314106501988	2.29349736379613	4.81980902577491	2.47331921440801	1.94872097289251	8.5	8.5
HYBRID-AraCO2-minus35_31A_32C-lacOsym_core-minus10_12A-lacO1-AraCscram	ACTGGAAATGTGGACTTTTCTGCCGTGAAGCGAATGTAAGTTAGCTCATTCATTAGGCACCCCAGGCTTTGCAAATTGTGAGCGCTCACAAAATAATGTGTGGAATTGTGAGCGGATAACAATTGACTTTCGATGTGGCTCTATGACACA	0.25932164103641	0.373266999989157	0.0358069205764443	0.120067303097039	0.686505190311419	1.43704393727682	0.104575588197062	0.349097299888161	1.06177456379412	0.226836444042612	4.68079354830066	5.5	4
HYBRID-AraCI2-minus35cons-lacOscram_core-minus10_12A-lacO2-AraCFP	ACTGGACGTCAGGTAGGATCCGCTAATAAGCGAATGTAAGTTAGCTCATTCATTAGGCACCCCAGGCTTTGACAAACGGTGTGCATAATAGAATAATGTGTGGAAATTGTAGCGAGTAACAACCCTTATGGATTAATCTGCTGTGACACA	1.17193433929916	1.02744134484195	1.49267501590776	1.53795300057935	3.10247537929199	3.95555555555555	4.35941894088212	4.47161905038563	3.52901546742377	4.41551899563387	0.799230049947313	14.5	12.5
STERIC-55-up_136x-lacO1-ext_min10-minus10_7A-lacO1	GCAGCTGGCACGACAGGTTTCCCGACTGGAAAGCGAATGTAAGTTAGAAAATATATTTTTCAAAAGTAGCAATTGTGAGCGGATAACAATTTGGTATAAAGTGTGGACACACAGGAAACAGCTATAATTGTGAGCGGATAACAATTGACC	1.14007524206849	1.5766058644679	0.435398705600895	0.485208151097114	3.01813442139862	6.06978891537289	1.27159987526005	1.41074923032819	4.54396166838575	1.34117455279412	3.38804643953253	8.5	8.5
STERIC-55-up_136x-lacO3-ext_UV5-minus10_12A-lacO1	GCAGCTGGCACGACAGGTTTCCCGACTGGAAAGCGAATGTAAGTTAGAAAATATATTTTTCAAAAGTAGCGGCAGTGAGCGCAACGCAATTTCGAATAATGTGTGGACACACAGGAAACAGCTATAATTGTGAGCGGATAACAATTGACC	0.179692984957295	0.279814271906896	0.323177138179553	0.357343163979284	0.475703324808184	1.07725944972101	0.943852159663325	1.03898005919096	0.776481387264598	0.99141610942714	0.783204327508118	18	15.5
DISTAL-lacO2-22-minus35_33T-lacO3_core-minus10cons	TCATTAATGCAGCTGGCACGACAGGTTTCCCGACTGGAAAGCGAAATTGTAGCGAGTAACAACCCATTCATTAGGCACCCCAGGCTTTTACACAGTGAGCGCAACGCAATATAATGTGTGGACACACAGGAAACAGCTATGACCATGATT	0.242275714201043	0.0527093222700601	0.399998553175201	0.274535912137613	0.641379310344828	0.202926087782633	1.1682122702221	0.798216859856638	0.422152699063731	0.983214565039371	0.429359688184467	5	4.5
HYBRID-AraCFP-minus35_33T-lacO1_core-minus10_12G-lacO3-AraCscram	ACTGGACTTATGGATTAATCTGCTGTGAAGCGAATGTAAGTTAGCTCATTCATTAGGCACCCCAGGCTTTTACATTGTGAGCGGATAACAAGATAATGTGTGGGGCAGTGAGCGCAACGCAATTGACTTTCGATGTGGCTCTATGACACA	0.192087438922674	0.159633535807644	0.180150696849584	0.193804288151199	0.508515306655522	0.614574566798299	0.526137539443966	0.563488576449912	0.561544936726911	0.544813057946939	1.03071122935824	8	7.5
DISTAL-lacOscram-30-minus35_30C_33T-lacO1_core-minus10_12A	GCAGCTGGCACGACAGGTTTCCCGACTGGAAAGCGTTAACGGTGTGCATAATAGAAAGTTAGCTCATTCATTAGGCACCCCAGGCTTTTACCTTGTGAGCGGATAACAAAATAATGTGTGGACACACAGGAAACAGCTATGACCATGATT	0.247976319241067	0.201423506318362	0.313970156212401	0.30122147969959	0.656470588235294	0.775462145296126	0.916962789138451	0.875805506736965	0.71596636676571	0.896384147937708	0.798727162247256	8	7
MULTIPLE-lacOscram-lacOscram-minus35_30C_33T-minus10cons-lacO1	GACTTTAACGGTGTGCATAATAGAATTAACGGTGTGCATAATAGAAGGAAAGCGAATGTAAGTTAGCTCATTCATTAGGCACCCCAGGCTTTTACCTTTATGCTTCCGGCTCGTATAATGTGTGGAATTGTGAGCGGATAACAATTACAC	0.254824733966415	0.276465009019919	0.281318506807338	0.33142173176973	0.674600476028562	1.0643650927963	0.821602300518692	0.963613146133239	0.869482784412431	0.892607723325965	0.974092831252492	10	9.5
STERIC-55-up_69x-lacO2-ext_UV5-minus10_12A-lacOsym	GCAGCTGGCACGACAGGTTTCCCGACTGGAAAGCGAATGTAAGTTAAGAAAATTATTTTAAATTTCCTGCAAATTGTAGCGAGTAACAACCTCGAATAATGTGTGGACACACAGGAAACAGCTATAAATTGTGAGCGCTCACAATTGACC	0.132990600253048	0.180880926287965	0.279753202701232	0.389373817006547	0.352067559697146	0.696375084051592	0.817030765324708	1.13210961400768	0.524221321874369	0.974570189666195	0.537900017292672	5.5	5
DISTAL-lacO3-22-minus35_30C_33T-lacO2_core-minus10_7A	TCATTAATGCAGCTGGCACGACAGGTTTCCCGACTGGAAAGCGGGCAGTGAGCGCAACGCAATTCATTCATTAGGCACCCCAGGCTTTTACCATTGTAGCGAGTAACAATATAAAGTGTGGACACACAGGAAACAGCTATGACCATGATT	0.251570178940213	0.446713628192152	0.484846731121456	0.344721533734582	0.665984654731458	1.71980676328502	1.41601487299649	1.00228249936444	1.19289570900824	1.20914868618046	0.986558330370797	5	5.5
MULTIPLE-lacO2-lacOscram-minus35_33T-minus10cons-lacOscram	GACTAAATTGTAGCGAGTAACAACCTTAACGGTGTGCATAATAGAAGGAAAGCGAATGTAAGTTAGCTCATTCATTAGGCACCCCAGGCTTTTACATTTATGCTTCCGGCTCGTATAATGTGTGGTTAACGGTGTGCATAATAGAAACAC	0.785599909441398	0.776404038923387	0.975821014162472	0.912353520243951	2.07972775887214	2.98908480268682	2.84992551407022	2.65268014059754	2.53440628077948	2.75130282733388	0.921165876616869	6	7.5
DISTAL-lacO2-26-minus35_30C_33T-lacOscram_core-minus10_7A	TAATGCAGCTGGCACGACAGGTTTCCCGACTGGAAAGCGAAATTGTAGCGAGTAACAACCAGCTCATTCATTAGGCACCCCAGGCTTTTACCAACGGTGTGCATAATAGTATAAAGTGTGGACACACAGGAAACAGCTATGACCATGATT	0.449843663022344	0.430484450663525	0.618630819509847	0.651891805402756	1.19087635054022	1.65732590862823	1.80673682030149	1.89538419882217	1.42410112958422	1.85106050956183	0.769343369505151	14	13
MULTIPLE-lacOscram-lacO2-minus35cons-minus10_12A-lacOscram	GACTTTAACGGTGTGCATAATAGAAAAATTGTAGCGAGTAACAACCGGAAAGCGAATGTAAGTTAGCTCATTCATTAGGCACCCCAGGCTTTGACATTTATGCTTCCGGCTCGAATAATGTGTGGTTAACGGTGTGCATAATAGAAACAC	0.275529243601186	0.379871745591847	0.479784147364611	0.57900650748515	0.729411764705882	1.46247160601228	1.40122938835704	1.68346921407385	1.09594168535908	1.54234930121545	0.710566461498327	12	12.5
HYBRID-AraCscram-minus35cons-lacO3_core-minus10cons-lacOsym-AraCO2	ACTGGAGACTTTCGATGTGGCTCTATGAAGCGAATGTAAGTTAGCTCATTCATTAGGCACCCCAGGCTTTGACACAGTGAGCGCAACGCAATATAATGTGTGGAAATTGTGAGCGCTCACAATTAATGTGGACTTTTCTGCCGTGACACA	6.49673481919451	6.36985032495374	2.24000300422436	2.20021949661464	17.1988814956934	24.523343320201	6.54202115006928	6.39716780186761	20.8611124079472	6.46959447596845	3.2244853190469	17	18.5
MULTIPLE-lacO1-lacOscram-minus35cons-minus10_7A-lacOsym	GACTAATTGTGAGCGGATAACAATTTTAACGGTGTGCATAATAGAAGGAAAGCGAATGTAAGTTAGCTCATTCATTAGGCACCCCAGGCTTTGACATTTATGCTTCCGGCTCGTATAAAGTGTGGAAATTGTGAGCGCTCACAATTACAC	0.348716698932751	0.577420202721167	0.272844094586815	0.358166870255575	0.923161764705883	2.22301516503122	0.796852430149537	1.04137499627655	1.57308846486855	0.919113713213043	1.71152757515644	9.5	9
DISTAL-lacO3-27-minus35_31A_32C-lacOscram_core-minus10_7A	AATGCAGCTGGCACGACAGGTTTCCCGACTGGAAAGCGGGCAGTGAGCGCAACGCAATTTAGCTCATTCATTAGGCACCCCAGGCTTTGCAAAACGGTGTGCATAATAGTATAAAGTGTGGACACACAGGAAACAGCTATGACCATGATT	0.434706718602994	0.563974416898639	0.687312714461056	0.9166195086226	1.15080414188147	2.17125011481584	2.0073251269021	2.66508355922965	1.66102712834865	2.33620434306587	0.710993939069917	8	8
HYBRID-AraCO2-minus35_33T-lacO2_core-minus10cons-lacO1-AraCI1	ACTGGAAATGTGGACTTTTCTGCCGTGAAGCGAATGTAAGTTAGCTCATTCATTAGGCACCCCAGGCTTTTACAATTGTAGCGAGTAACAATATAATGTGTGGAATTGTGAGCGGATAACAATTCTTATGGATAAAAATGCTATGACACA	2.4817525732309	1.38204332741898	1.23931730661804	0.884670470447446	6.56997239328945	5.3207408765817	3.61947730259832	2.57219130069398	5.94535663493557	3.09583430164615	1.92043761249568	5.5	5
HYBRID-AraCI1-minus35_33T-lacO1_core-minus10cons-lacO1-AraCscram	ACTGGACTTATGGATAAAAATGCTATGAAGCGAATGTAAGTTAGCTCATTCATTAGGCACCCCAGGCTTTTACATTGTGAGCGGATAACAATATAATGTGTGGAATTGTGAGCGGATAACAATTGACTTTCGATGTGGCTCTATGACACA	0.76023652844028	0.999598029561798	0.393851916117373	0.357783635311319	2.01258298595029	3.84836132885405	1.1502607632115	1.04026073551769	2.93047215740217	1.0952607493646	2.67559314903072	16.5	14
DISTAL-lacO2-30-minus35_33T-lacO1_core-minus10_7A	GCAGCTGGCACGACAGGTTTCCCGACTGGAAAGCGAAATTGTAGCGAGTAACAACCAGTTAGCTCATTCATTAGGCACCCCAGGCTTTTACATTGTGAGCGGATAACAATATAAAGTGTGGACACACAGGAAACAGCTATGACCATGATT	0.17734624821345	0.135410910294442	0.19251800688981	0.244998740008245	0.469490781387182	0.521319665776553	0.562256778436075	0.712337134313369	0.495405223581867	0.637296956374722	0.777353820109217	8	7.5
HYBRID-AraCFP-minus35_33T-lacO3_core-minus10_12G-lacOsym-AraCI1	ACTGGACTTATGGATTAATCTGCTGTGAAGCGAATGTAAGTTAGCTCATTCATTAGGCACCCCAGGCTTTTACACAGTGAGCGCAACGCAAGATAATGTGTGGAAATTGTGAGCGCTCACAATTCTTATGGATAAAAATGCTATGACACA	0.124595944716713	0.162359580423399	0.13266224700429	0.207259035107985	0.32984429065744	0.625069590167445	0.387445563278742	0.602608434330754	0.477456940412442	0.495026998804748	0.964506868444086	18	17.5
HYBRID-AraCI2-minus35_33T-lacOscram_core-minus10_12A-lacOscram-AraCFP	ACTGGACGTCAGGTAGGATCCGCTAATAAGCGAATGTAAGTTAGCTCATTCATTAGGCACCCCAGGCTTTTACAAACGGTGTGCATAATAGAATAATGTGTGGTTAACGGTGTGCATAATAGAACTTATGGATTAATCTGCTGTGACACA	0.354195973663456	0.435696931196135	0.42073582646095	0.601152190098628	0.937667112299466	1.67739348370927	1.22877633204447	1.74785808435852	1.30753029800437	1.4883172082015	0.878529315389966	19.5	18.5
DISTAL-lacO1-22-minus35_31A_32C-lacO3_core-minus10_12A	TCATTAATGCAGCTGGCACGACAGGTTTCCCGACTGGAAAGCGAATTGTGAGCGGATAACAATTCATTCATTAGGCACCCCAGGCTTTGCAACAGTGAGCGCAACGCAAAATAATGTGTGGACACACAGGAAACAGCTATGACCATGATT	0.244746672429625	0.344119110712615	0.518852032010422	0.350400496793401	0.647920706744236	1.32482721956406	1.51532875659868	1.0187941608981	0.986373963154149	1.26706145874839	0.77847365362095	8.5	10.5
HYBRID-AraCO2-minus35cons-lacO2_core-minus10cons-lacOscram-AraCFP	ACTGGAAATGTGGACTTTTCTGCCGTGAAGCGAATGTAAGTTAGCTCATTCATTAGGCACCCCAGGCTTTGACAATTGTAGCGAGTAACAATATAATGTGTGGTTAACGGTGTGCATAATAGAACTTATGGATTAATCTGCTGTGACACA	2.68170895849225	2.08659209465009	2.51439502829844	2.83554542870278	7.09931925292372	8.03318943081963	7.34339437212194	8.24438650104706	7.56625434187168	7.7938904365845	0.970793008117705	11.5	10.5
STERIC-O1-up_69x-lacOscram-ext_UV5-minus10_12G-lacO3	TGCAGCTGGCACGACAGGTTTCCCGACTGGAAAGCGAATGTAAGTTAGAAAATTATTTTAAATTTCCTGCTTAACGGTGTGCATAATAGAATCGGATAATGTGTGGGGCAGTGAGCGCAACGCAATTACACACAGGAAACAGCTATGACC	0.348611695410037	0.281390223045545	0.649169574173279	0.381244632514311	0.922883787661406	1.08332671800164	1.89592651269395	1.10847390067581	1.00310525283152	1.50220020668488	0.667757365741029	12	12.5
MULTIPLE-lacO1-lacO2-minus35_33T-minus10_7A-lacO3	GACTAATTGTGAGCGGATAACAATTAAATTGTAGCGAGTAACAACCGGAAAGCGAATGTAAGTTAGCTCATTCATTAGGCACCCCAGGCTTTTACATTTATGCTTCCGGCTCGTATAAAGTGTGGGGCAGTGAGCGCAACGCAATTACAC	0.383296730009714	0.560922482643419	0.471219074786007	0.513940260430588	1.01470588235294	2.15950044603033	1.37621474067334	1.49428822495606	1.58710316419164	1.4352514828147	1.10580144538791	9.5	10.5
MULTIPLE-lacO2-lacOscram-minus35_33T-minus10_12G-lacO2	GACTAAATTGTAGCGAGTAACAACCTTAACGGTGTGCATAATAGAAGGAAAGCGAATGTAAGTTAGCTCATTCATTAGGCACCCCAGGCTTTTACATTTATGCTTCCGGCTCGGATAATGTGTGGAAATTGTAGCGAGTAACAACCACAC	0.168292009585952	0.232651956910356	0.285622645528381	0.209641322867847	0.445521390374332	0.895688834489324	0.83417271515331	0.609534968058694	0.670605112431828	0.721853841606002	0.929004008539797	9.5	10
DISTAL-lacOsym-29-minus35_30C_33T-lacO1_core-minus10_12G	TGCAGCTGGCACGACAGGTTTCCCGACTGGAAAGCGAAATTGTGAGCGCTCACAATTGTTAGCTCATTCATTAGGCACCCCAGGCTTTTACCTTGTGAGCGGATAACAAGATAATGTGTGGACACACAGGAAACAGCTATGACCATGATT	0.317918358001368	0.202784475955648	0.601749443675813	0.346213485629327	0.841628959276018	0.780701754385965	1.7574340660015	1.00662036958043	0.811165356830992	1.38202721779096	0.586938771095668	6	7
MULTIPLE-lacO2-lacO1-minus35_31A_32C-minus10_12G-lacO1	GACTAAATTGTAGCGAGTAACAACCAATTGTGAGCGGATAACAATTGGAAAGCGAATGTAAGTTAGCTCATTCATTAGGCACCCCAGGCTTTGCAATTTATGCTTCCGGCTCGGATAATGTGTGGAATTGTGAGCGGATAACAATTACAC	0.160921638000693	0.243975072634139	0.209313437474934	0.275154236264049	0.426009720127367	0.939281798245614	0.611308526092301	0.800014645577036	0.682645759186491	0.705661585834668	0.967384044830846	10.5	10
MULTIPLE-lacO3-lacO3-minus35_31A_32C-minus10_12G-lacO2	GACTGGCAGTGAGCGCAACGCAATTGGCAGTGAGCGCAACGCAATTGGAAAGCGAATGTAAGTTAGCTCATTCATTAGGCACCCCAGGCTTTGCAATTTATGCTTCCGGCTCGGATAATGTGTGGAAATTGTAGCGAGTAACAACCACAC	0.243324526816632	0.48035471609352	0.497372437772183	0.42883794383592	0.644155844155844	1.84932188627597	1.45259671582174	1.24685209396031	1.24673886521591	1.34972440489102	0.923698838591105	12.5	13.5
DISTAL-lacO2-23-minus35_31A_32C-lacO2_core-minus10cons	CATTAATGCAGCTGGCACGACAGGTTTCCCGACTGGAAAGCGAAATTGTAGCGAGTAACAACCTCATTCATTAGGCACCCCAGGCTTTGCAAATTGTAGCGAGTAACAATATAATGTGTGGACACACAGGAAACAGCTATGACCATGATT	1.82985070177887	1.563164543399	1.91175587421761	4.06631876252289	4.84418500224517	6.01804105405213	5.58336187019154	11.8228765356212	5.43111302814865	8.70311920290638	0.624042128060816	5	4.5
STERIC-55-up_136x-lacO3-ext_UV5-minus10_12A-lacOscram	GCAGCTGGCACGACAGGTTTCCCGACTGGAAAGCGAATGTAAGTTAGAAAATATATTTTTCAAAAGTAGCGGCAGTGAGCGCAACGCAATTTCGAATAATGTGTGGACACACAGGAAACAGCTATTTAACGGTGTGCATAATAGAAGACC	0.199373645214523	0.258534890795418	0.350239425798393	0.398691872884114	0.527804165144319	0.995335771452801	1.02288868668486	1.15920198689488	0.76156996829856	1.09104533678987	0.698018627291225	12.5	12.5
>neg_control_145824:145974_flipped_rc	GCGTATCCTGTGTTGAAACAATATGGCATGAAGGCGACGGCGTTTATTGTTACCTCACGCATCAAACGTCACCCGCAGAAGTGGAACCCAAAATCGCTGCAATTTATGAGCGTTTCTGAGCTTAACGAAATTCGCGATGTATTTGATTTC	0.178263266902777	0.194070160496462	0.346171809685931	0.325324190007274	0.471918415607449	0.747152433930354	1.01100904608264	0.945884461384583	0.609535424768902	0.978446753733611	0.622962284297028	51	51
DISTAL-lacO3-30-minus35_30C_33T-lacO2_core-minus10cons	GCAGCTGGCACGACAGGTTTCCCGACTGGAAAGCGGGCAGTGAGCGCAACGCAATTAGTTAGCTCATTCATTAGGCACCCCAGGCTTTTACCATTGTAGCGAGTAACAATATAATGTGTGGACACACAGGAAACAGCTATGACCATGATT	0.193079204796286	0.331665276229682	0.166185853604335	0.150010013252104	0.511140819964349	1.27688109161793	0.485352638845382	0.436156132699777	0.894010955791142	0.460754385772579	1.94032001299801	6.5	6.5
HYBRID-AraCI2-minus35_33T-lacOscram_core-minus10_12A-lacO2-AraCI1	ACTGGACGTCAGGTAGGATCCGCTAATAAGCGAATGTAAGTTAGCTCATTCATTAGGCACCCCAGGCTTTTACAAACGGTGTGCATAATAGAATAATGTGTGGAAATTGTAGCGAGTAACAACCCTTATGGATAAAAATGCTATGACACA	0.222559970598696	0.279257427584693	0.346734169607581	0.418613029716705	0.589185593461941	1.07511564982107	1.01265144142517	1.21712301852899	0.832150621641505	1.11488722997708	0.746398917546676	16	15.5
MULTIPLE-lacOscram-lacO3-minus35cons-minus10_12G-lacO1	GACTTTAACGGTGTGCATAATAGAAGGCAGTGAGCGCAACGCAATTGGAAAGCGAATGTAAGTTAGCTCATTCATTAGGCACCCCAGGCTTTGACATTTATGCTTCCGGCTCGGATAATGTGTGGAATTGTGAGCGGATAACAATTACAC	0.821946724040772	0.973672152981749	0.454815720980957	0.313332536721102	2.17594910304547	3.74854906642788	1.32830806942231	0.911018568044625	2.96224908473668	1.11966331873347	2.6456605616834	18	20.5
DISTAL-lacO1-23-minus35_33T-lacO2_core-minus10_12G	CATTAATGCAGCTGGCACGACAGGTTTCCCGACTGGAAAGCGAATTGTGAGCGGATAACAATTTCATTCATTAGGCACCCCAGGCTTTTACAATTGTAGCGAGTAACAAGATAATGTGTGGACACACAGGAAACAGCTATGACCATGATT	0.30222305673404	0.370805898890327	0.736638556897079	0.545448605497979	0.800078606052666	1.42756892230576	2.1513832839014	1.58589916234907	1.11382376417922	1.86864122312524	0.596060790265766	9.5	8
STERIC-O1-up_136x-lacOscram-ext_min10-minus10_7A-lacO2	TGCAGCTGGCACGACAGGTTTCCCGACTGGAAAGCGAATGTAAGTTGAAAATATATTTTTCAAAAGTAGCTTAACGGTGTGCATAATAGAATGGTATAAAGTGTGGAAATTGTAGCGAGTAACAACCACACACAGGAAACAGCTATGACC	0.57327858749279	0.569104819617463	0.448417469497412	0.667917254656959	1.51764705882353	2.19100169779287	1.30962171210498	1.941978408235	1.8543243783082	1.62580006016999	1.14056114508589	13.5	12
DISTAL-lacO1-20-minus35_31A_32C-lacOscram_core-minus10_7A	ATTCATTAATGCAGCTGGCACGACAGGTTTCCCGACTGGAAAGCGAATTGTGAGCGGATAACAATTTTCATTAGGCACCCCAGGCTTTGCAAAACGGTGTGCATAATAGTATAAAGTGTGGACACACAGGAAACAGCTATGACCATGATT	1.12700574831783	1.13333990450768	1.6366803341811	1.3185997500576	2.98353539889238	4.36325536062378	4.77999241158283	3.83384652194843	3.67339537975808	4.30691946676563	0.852905518225697	10.5	9
DISTAL-lacO2-29-minus35_33T-lacOscram_core-minus10cons	TGCAGCTGGCACGACAGGTTTCCCGACTGGAAAGCGAAATTGTAGCGAGTAACAACCGTTAGCTCATTCATTAGGCACCCCAGGCTTTTACAAACGGTGTGCATAATAGTATAATGTGTGGACACACAGGAAACAGCTATGACCATGATT	3.97108404370562	6.49529512297632	6.83820370393223	6.5923648434353	10.5126968820315	25.0062943618588	19.9712559203005	19.1673895170354	17.7594956219452	19.5693227186679	0.907517131648286	5	6
COMBO-lacO1-minus35_31A_32C-minus10_12G-O2_leftSym	ACAGGTTTCCCGACTAATTGTGAGCGGATAACAATTGGAAAGCGAATGTAAGTTAGCTCATTCATTAGGCACCCCAGGCTTTGCAATTTATGCTTCCGGCTCGGATAATGTGTGGGGTTGTTACTCAGTAACAACCACACACAGGAAACA	0.212789304373527	0.266154624691788	0.366658651024134	0.495277625275288	0.563319595354065	1.02467105263158	1.07084171107455	1.44002636203866	0.793995323992822	1.25543403655661	0.632446867675011	13.5	12.5
>neg_control_2339824:2339974_flipped_rc	CACGTTGGAAAGATAAGTCAGGCTGTCAGTTTCAAGGTTGGTATTAAGCTCACCTGTCAACGTCACACCATCGGTGGCATTCACCAGCGTCCCATCGCCGTTAAATAGTGAGGCATTAAGGGCGACGGAAGTATCCTGCCCGGTCAGGCG	0.217930745961071	0.279925135384069	0.393721207445979	0.398960557447039	0.576930593346462	1.07768626400607	1.14987902314635	1.15998319087814	0.827308428676267	1.15493110701225	0.716327081029512	100.5	97
MULTIPLE-lacO1-lacO3-minus35cons-minus10_12A-lacOsym	GACTAATTGTGAGCGGATAACAATTGGCAGTGAGCGCAACGCAATTGGAAAGCGAATGTAAGTTAGCTCATTCATTAGGCACCCCAGGCTTTGACATTTATGCTTCCGGCTCGAATAATGTGTGGAAATTGTGAGCGCTCACAATTACAC	0.448535977955419	0.643224361848364	0.557877169244592	0.503787550108196	1.18741450068399	2.47635518149152	1.62930327926174	1.46476908303589	1.83188484108776	1.54703618114882	1.1841254027604	13.5	13
DISTAL-lacOsym-23-minus35_30C_33T-lacOscram_core-minus10_12A	CATTAATGCAGCTGGCACGACAGGTTTCCCGACTGGAAAGCGAAATTGTGAGCGCTCACAATTTCATTCATTAGGCACCCCAGGCTTTTACCAACGGTGTGCATAATAGAATAATGTGTGGACACACAGGAAACAGCTATGACCATGATT	0.181269239211306	0.415365303406738	0.804298888807672	0.661726163269926	0.479876160990712	1.59911856937029	2.34898807351331	1.92397772669368	1.0394973651805	2.1364829001035	0.48654607304844	8.5	8
DISTAL-lacO1-21-minus35_31A_32C-lacOscram_core-minus10cons	TTCATTAATGCAGCTGGCACGACAGGTTTCCCGACTGGAAAGCGAATTGTGAGCGGATAACAATTATTCATTAGGCACCCCAGGCTTTGCAAAACGGTGTGCATAATAGTATAATGTGTGGACACACAGGAAACAGCTATGACCATGATT	16.3844591084856	14.656209300367	25.9514665115158	24.5386148049164	43.3747687754347	56.4250703093612	75.7923281680768	71.3463528406945	49.8999195423979	73.5693405043856	0.678270583918355	5.5	4.5
DISTAL-lacOscram-27-minus35_33T-lacOscram_core-minus10_7A	AATGCAGCTGGCACGACAGGTTTCCCGACTGGAAAGCGTTAACGGTGTGCATAATAGAATAGCTCATTCATTAGGCACCCCAGGCTTTTACAAACGGTGTGCATAATAGTATAAAGTGTGGACACACAGGAAACAGCTATGACCATGATT	0.671515995711433	0.585178059186298	0.663110482110729	0.672956637815808	1.77771208986107	2.25288220551378	1.93664150923903	1.95663048260061	2.01529714768743	1.94663599591982	1.03527169533057	9.5	11.5
HYBRID-AraCscram-minus35_33T-lacOscram_core-minus10_12A-lacO2-AraCscram	ACTGGAGACTTTCGATGTGGCTCTATGAAGCGAATGTAAGTTAGCTCATTCATTAGGCACCCCAGGCTTTTACAAACGGTGTGCATAATAGAATAATGTGTGGAAATTGTAGCGAGTAACAACCGACTTTCGATGTGGCTCTATGACACA	0.177907955305401	0.335994361834462	0.221293220859827	0.322466471174906	0.470977795091547	1.29354767672319	0.646295977506169	0.937575605413918	0.882262735907368	0.791935791460044	1.11405841915642	9	9
COMBO-O3_rightSym-minus35_33T-minus10_12A-lacO3	ACAGGTTTCCCGACTAATTGCGTTGGCAACGCAATTGGAAAGCGAATGTAAGTTAGCTCATTCATTAGGCACCCCAGGCTTTTACATTTATGCTTCCGGCTCGAATAATGTGTGGGGCAGTGAGCGCAACGCAATTACACACAGGAAACA	0.485307190433907	0.277138783806052	0.48801750030677	0.642194841335541	1.28475935828877	1.06695906432749	1.42527523516261	1.86719014527338	1.17585921130813	1.64623269021799	0.714272786766506	5	4.5
DISTAL-lacOsym-28-minus35_30C_33T-lacOsym_core-minus10_7A	ATGCAGCTGGCACGACAGGTTTCCCGACTGGAAAGCGAAATTGTGAGCGCTCACAATTTTAGCTCATTCATTAGGCACCCCAGGCTTTTACCATTGTGAGCGCTCACAATATAAAGTGTGGACACACAGGAAACAGCTATGACCATGATT	0.251327350582163	0.285829547061294	0.142067943987512	0.229108017134147	0.665341812400636	1.10041771094403	0.414915289202919	0.666134643664144	0.882879761672331	0.540524966433532	1.63337462004338	10	9
MULTIPLE-lacO2-lacO3-minus35_33T-minus10cons-lacOscram	GACTAAATTGTAGCGAGTAACAACCGGCAGTGAGCGCAACGCAATTGGAAAGCGAATGTAAGTTAGCTCATTCATTAGGCACCCCAGGCTTTTACATTTATGCTTCCGGCTCGTATAATGTGTGGTTAACGGTGTGCATAATAGAAACAC	1.64707196570456	1.58478624066179	2.34705559398123	1.83968821487614	4.36031273268801	6.10128261831048	6.8546726532317	5.34891824737895	5.23079767549925	6.10179545030532	0.857255494403292	21.5	22.5
HYBRID-AraCI2-minus35cons-lacOscram_core-minus10_12G-lacO3-AraCO2	ACTGGACGTCAGGTAGGATCCGCTAATAAGCGAATGTAAGTTAGCTCATTCATTAGGCACCCCAGGCTTTGACAAACGGTGTGCATAATAGGATAATGTGTGGGGCAGTGAGCGCAACGCAATTAATGTGGACTTTTCTGCCGTGACACA	3.94366493913462	3.81733525261898	5.54807980568701	5.02356657657114	10.4401099682419	14.6963928809365	16.203395871625	14.6060874397423	12.5682514245892	15.4047416556837	0.815869016534406	30	29.5
MULTIPLE-lacO3-lacO1-minus35_30C_33T-minus10_7A-lacOsym	GACTGGCAGTGAGCGCAACGCAATTAATTGTGAGCGGATAACAATTGGAAAGCGAATGTAAGTTAGCTCATTCATTAGGCACCCCAGGCTTTTACCTTTATGCTTCCGGCTCGTATAAAGTGTGGAAATTGTGAGCGCTCACAATTACAC	0.185872902429371	0.207387707787377	0.412668713580252	0.317357749337067	0.492063492063492	0.798423777484332	1.20521599619403	0.92272192790583	0.645243634773912	1.06396896204993	0.606449678316491	17	15.5
COMBO-lacO3-minus35_30C_33T-minus10_12A-O2_leftSym	ACAGGTTTCCCGACTGGCAGTGAGCGCAACGCAATTGGAAAGCGAATGTAAGTTAGCTCATTCATTAGGCACCCCAGGCTTTTACCTTTATGCTTCCGGCTCGAATAATGTGTGGGGTTGTTACTCAGTAACAACCACACACAGGAAACA	0.213207152786632	0.48067431337635	0.362440003581286	0.316977680176184	0.564425770308123	1.85055230669266	1.0585209772435	0.921616871704745	1.20748903850039	0.990068924474124	1.21960098802389	3.5	4
HYBRID-AraCFP-minus35_33T-lacO2_core-minus10_12A-lacO2-AraCscram	ACTGGACTTATGGATTAATCTGCTGTGAAGCGAATGTAAGTTAGCTCATTCATTAGGCACCCCAGGCTTTTACAATTGTAGCGAGTAACAAAATAATGTGTGGAAATTGTAGCGAGTAACAACCGACTTTCGATGTGGCTCTATGACACA	0.606575573599626	0.732640687323631	1.20208423005967	0.882739713075682	1.60579455662862	2.82059988681381	3.5107365670423	2.56657759764714	2.21319722172122	3.03865708234472	0.728347148673138	5.5	5.5
DISTAL-lacO3-30-minus35_30C_33T-lacO1_core-minus10_12G	GCAGCTGGCACGACAGGTTTCCCGACTGGAAAGCGGGCAGTGAGCGCAACGCAATTAGTTAGCTCATTCATTAGGCACCCCAGGCTTTTACCTTGTGAGCGGATAACAAGATAATGTGTGGACACACAGGAAACAGCTATGACCATGATT	0.218747879210401	0.301386101879036	0.339041373574062	0.393130065993316	0.579093799682035	1.16030902945437	0.990184313363488	1.14303095849669	0.869701414568202	1.06660763593009	0.815390200924089	6.5	6.5
DISTAL-lacOsym-27-minus35_30C_33T-lacOsym_core-minus10_12G	AATGCAGCTGGCACGACAGGTTTCCCGACTGGAAAGCGAAATTGTGAGCGCTCACAATTTAGCTCATTCATTAGGCACCCCAGGCTTTTACCATTGTGAGCGCTCACAAGATAATGTGTGGACACACAGGAAACAGCTATGACCATGATT	0.193489637360383	0.120333645072582	0.155019519604044	0.169414336045299	0.512227362855255	0.463273568536726	0.452740899905354	0.492574462407641	0.487750465695991	0.472657681156497	1.03193174498416	7	7
MULTIPLE-lacOscram-lacOscram-minus35cons-minus10_7A-lacO2	GACTTTAACGGTGTGCATAATAGAATTAACGGTGTGCATAATAGAAGGAAAGCGAATGTAAGTTAGCTCATTCATTAGGCACCCCAGGCTTTGACATTTATGCTTCCGGCTCGTATAAAGTGTGGAAATTGTAGCGAGTAACAACCACAC	1.02528670455441	0.568885308385643	1.25626842186206	0.582219851408425	2.71425339366516	2.19015659955257	3.66898373372118	1.69281205478312	2.45220499660887	2.68089789425215	0.914695409275525	9.5	8.5
COMBO-lacO2-minus35_31A_32C-minus10_12G-O2_leftSym	ACAGGTTTCCCGACTAAATTGTAGCGAGTAACAACCGGAAAGCGAATGTAAGTTAGCTCATTCATTAGGCACCCCAGGCTTTGCAATTTATGCTTCCGGCTCGGATAATGTGTGGGGTTGTTACTCAGTAACAACCACACACAGGAAACA	0.419555893665442	0.303745257601651	0.325206052948394	0.295845834831105	1.11069518716578	1.16939156401642	0.949777688916817	0.860175746924429	1.1400433755911	0.904976717920623	1.25974884548477	7	9.5
HYBRID-AraCFP-minus35_31A_32C-lacO3_core-minus10_12G-lacOscram-AraCI1	ACTGGACTTATGGATTAATCTGCTGTGAAGCGAATGTAAGTTAGCTCATTCATTAGGCACCCCAGGCTTTGCAACAGTGAGCGCAACGCAAGATAATGTGTGGTTAACGGTGTGCATAATAGAACTTATGGATAAAAATGCTATGACACA	0.303308941001305	0.300631530787394	0.53722839779272	0.309203422691372	0.802953280077463	1.15740399950926	1.56899769069496	0.899013113424361	0.980178639793363	1.23400540205966	0.794306603648055	11.5	11
DISTAL-lacO2-25-minus35cons-lacO2_core-minus10_12G	TTAATGCAGCTGGCACGACAGGTTTCCCGACTGGAAAGCGAAATTGTAGCGAGTAACAACCGCTCATTCATTAGGCACCCCAGGCTTTGACAATTGTAGCGAGTAACAAGATAATGTGTGGACACACAGGAAACAGCTATGACCATGATT	2.30836372983602	3.4126630979479	2.53776536616668	3.48802748466966	6.11095809561283	13.1384419598218	7.41164840764331	10.1414868613293	9.62470002771733	8.77656763448632	1.09663600037655	7.5	8.5
COMBO-O1_rightSym-minus35_31A_32C-minus10_12G-lacO3	ACAGGTTTCCCGACTAATTGTTATCGGATAACAATTGGAAAGCGAATGTAAGTTAGCTCATTCATTAGGCACCCCAGGCTTTGCAATTTATGCTTCCGGCTCGGATAATGTGTGGGGCAGTGAGCGCAACGCAATTACACACAGGAAACA	0.283784801461895	0.324455161529036	0.217280384922077	0.672023758216665	0.751266798854373	1.24912280701754	0.634576324663288	1.95391812260933	1.00019480293596	1.29424722363631	0.772800423806063	5	5
HYBRID-AraCFP-minus35_33T-lacO3_core-minus10_12A-lacO3-AraCO2	ACTGGACTTATGGATTAATCTGCTGTGAAGCGAATGTAAGTTAGCTCATTCATTAGGCACCCCAGGCTTTTACACAGTGAGCGCAACGCAAAATAATGTGTGGGGCAGTGAGCGCAACGCAATTAATGTGGACTTTTCTGCCGTGACACA	0.23000086687599	0.292563143214647	0.36354086676939	0.263631143003676	0.608883964544722	1.12634144255847	1.06173609358323	0.766511096819015	0.867612703551595	0.914123595201121	0.949119690276354	15.5	14.5
HYBRID-AraCFP-minus35_31A_32C-lacO3_core-minus10cons-lacO3-AraCFP	ACTGGACTTATGGATTAATCTGCTGTGAAGCGAATGTAAGTTAGCTCATTCATTAGGCACCCCAGGCTTTGCAACAGTGAGCGCAACGCAATATAATGTGTGGGGCAGTGAGCGCAACGCAATTCTTATGGATTAATCTGCTGTGACACA	0.495091609595881	0.465284625812345	0.678523060620297	0.852722887301423	1.31066176470588	1.79130341190399	1.9816545803807	2.4793032726751	1.55098258830494	2.2304789265279	0.695358548273439	11	12
COMBO-O3_leftSym-minus35_30C_33T-minus10_12A-O2_rightSym	ACAGGTTTCCCGACTGGCAGTGAGCGGCTCACTGCCGGAAAGCGAATGTAAGTTAGCTCATTCATTAGGCACCCCAGGCTTTTACCTTTATGCTTCCGGCTCGAATAATGTGTGGAAATGTGAGCCGCTCACATTTACACACAGGAAACA	0.114274801493579	0.185441066827862	0.209830376813107	0.185341461244822	0.302521008403361	0.713931209602955	0.61281826874767	0.538882793308023	0.508226109003158	0.575850531027847	0.882566016038946	11	11
HYBRID-AraCO2-minus35cons-lacOscram_core-minus10_12A-lacO1-AraCI1	ACTGGAAATGTGGACTTTTCTGCCGTGAAGCGAATGTAAGTTAGCTCATTCATTAGGCACCCCAGGCTTTGACAAACGGTGTGCATAATAGAATAATGTGTGGAATTGTGAGCGGATAACAATTCTTATGGATAAAAATGCTATGACACA	2.20357320721812	2.05969572436627	1.11411071850594	1.17444928302408	5.83354492876287	7.92964085606687	3.25380629858061	3.41472709875003	6.88159289241487	3.33426669866532	2.0638999559242	14.5	14
DISTAL-lacO2-24-minus35_30C_33T-lacO2_core-minus10_7A	ATTAATGCAGCTGGCACGACAGGTTTCCCGACTGGAAAGCGAAATTGTAGCGAGTAACAACCCTCATTCATTAGGCACCCCAGGCTTTTACCATTGTAGCGAGTAACAATATAAAGTGTGGACACACAGGAAACAGCTATGACCATGATT	0.295534667228995	0.323025843636838	0.306568545445464	0.339587338826384	0.782372354882547	1.24362006337429	0.895346079656114	0.987354758561407	1.01299620912842	0.941350419108761	1.07610958529927	13.5	14.5
MULTIPLE-lacOscram-lacOscram-minus35_33T-minus10_12G-lacO3	GACTTTAACGGTGTGCATAATAGAATTAACGGTGTGCATAATAGAAGGAAAGCGAATGTAAGTTAGCTCATTCATTAGGCACCCCAGGCTTTTACATTTATGCTTCCGGCTCGGATAATGTGTGGGGCAGTGAGCGCAACGCAATTACAC	0.305961808512006	0.445470743068501	0.389342960009018	0.306411757503645	0.809976247030879	1.71502176881263	1.1370921709507	0.890896309314587	1.26249900792176	1.01399424013264	1.2450751276029	9	11
>neg_control_1071183:1071333	CCTTCGTTCCCGGCACGCTGGCTGATGGCGTGGTGTATGTCTCCGGTACGCTGGCTTTTGATCAACATAATAACGTGCTGTTTGCCGATGACCCAAAGGCGCAAACCCGCCACGTTCTGGAAACTATCCGCAAGGTGATCGAGACGGCGG	0.254614482535749	0.304418700181629	0.389897579610171	0.394865507067116	0.674043874975733	1.17198425658418	1.13871196036801	1.1480767767782	0.923014065779957	1.1433943685731	0.807257837846298	46.5	45.5
DISTAL-lacOsym-23-minus35_30C_33T-lacO2_core-minus10_12A	CATTAATGCAGCTGGCACGACAGGTTTCCCGACTGGAAAGCGAAATTGTGAGCGCTCACAATTTCATTCATTAGGCACCCCAGGCTTTTACCATTGTAGCGAGTAACAAAATAATGTGTGGACACACAGGAAACAGCTATGACCATGATT	0.242363686501043	0.374844031311955	0.392662810671236	0.330185083516858	0.64161220043573	1.443115364168	1.14678793171814	0.960017574692443	1.04236378230186	1.05340275320529	0.989520654972812	7	7
HYBRID-AraCI1-minus35_33T-lacOscram_core-minus10cons-lacOscram-AraCFP	ACTGGACTTATGGATAAAAATGCTATGAAGCGAATGTAAGTTAGCTCATTCATTAGGCACCCCAGGCTTTTACAAACGGTGTGCATAATAGTATAATGTGTGGTTAACGGTGTGCATAATAGAACTTATGGATTAATCTGCTGTGACACA	2.44245194067301	2.09188196248984	3.10871358776431	2.51262795261609	6.46593137254902	8.05355493998153	9.07912623434361	7.30549959278152	7.25974315626528	8.19231291356256	0.886165266495937	14	12.5
HYBRID-AraCscram-minus35_31A_32C-lacOscram_core-minus10_12A-lacO2-AraCI1	ACTGGAGACTTTCGATGTGGCTCTATGAAGCGAATGTAAGTTAGCTCATTCATTAGGCACCCCAGGCTTTGCAAAACGGTGTGCATAATAGAATAATGTGTGGAAATTGTAGCGAGTAACAACCCTTATGGATAAAAATGCTATGACACA	0.877449486040451	1.84507763530461	2.57141691770077	1.69890102800982	2.32288220911837	7.10338076952037	7.50992915166621	4.93957760653719	4.71313148931937	6.2247533791017	0.757159553524276	7.5	8.5
HYBRID-AraCO2-minus35_31A_32C-lacOscram_core-minus10cons-lacOsym-AraCI2	ACTGGAAATGTGGACTTTTCTGCCGTGAAGCGAATGTAAGTTAGCTCATTCATTAGGCACCCCAGGCTTTGCAAAACGGTGTGCATAATAGTATAATGTGTGGAAATTGTGAGCGCTCACAATTCGTCAGGTAGGATCCGCTAATACACA	2.68655041495046	2.29745331025692	1.00731893960982	0.747712080349672	7.11213609680125	8.84498589689732	2.94191650429268	2.17398293799327	7.97856099684928	2.55794972114297	3.11912346474277	9.5	10
MULTIPLE-lacO2-lacOsym-minus35_31A_32C-minus10_12A-lacO2	GACTAAATTGTAGCGAGTAACAACCAAATTGTGAGCGCTCACAATTGGAAAGCGAATGTAAGTTAGCTCATTCATTAGGCACCCCAGGCTTTGCAATTTATGCTTCCGGCTCGAATAATGTGTGGAAATTGTAGCGAGTAACAACCACAC	0.171210368133685	0.409721535036667	0.21705638452525	0.363347777494534	0.45324719483169	1.57739057541465	0.633922122266728	1.05643855381002	1.01531888512317	0.845180338038376	1.20130443105157	6.5	8
DISTAL-lacO3-21-minus35_33T-lacO3_core-minus10cons	TTCATTAATGCAGCTGGCACGACAGGTTTCCCGACTGGAAAGCGGGCAGTGAGCGCAACGCAATTATTCATTAGGCACCCCAGGCTTTTACACAGTGAGCGCAACGCAATATAATGTGTGGACACACAGGAAACAGCTATGACCATGATT	1.33123615037807	0.695838999787959	1.40435893371253	1.1735826366783	3.52419691280768	2.67891674322965	4.10148818073455	3.41220731283442	3.10155682801866	3.75684774678448	0.825574267861483	11.5	10.5
HYBRID-AraCFP-minus35cons-lacO2_core-minus10_12A-lacO1-AraCI2	ACTGGACTTATGGATTAATCTGCTGTGAAGCGAATGTAAGTTAGCTCATTCATTAGGCACCCCAGGCTTTGACAATTGTAGCGAGTAACAAAATAATGTGTGGAATTGTGAGCGGATAACAATTCGTCAGGTAGGATCCGCTAATACACA	0.242562223209215	0.324455161529036	0.32526215197426	0.260276189612638	0.642137788967727	1.24912280701754	0.949941528435346	0.756756524676128	0.945630297992636	0.853349026555737	1.10814012621466	12	11.5
MULTIPLE-lacO1-lacO2-minus35cons-minus10_7A-lacOsym	GACTAATTGTGAGCGGATAACAATTAAATTGTAGCGAGTAACAACCGGAAAGCGAATGTAAGTTAGCTCATTCATTAGGCACCCCAGGCTTTGACATTTATGCTTCCGGCTCGTATAAAGTGTGGAAATTGTGAGCGCTCACAATTACAC	0.401027152501726	0.6900725450431	0.611430295297768	0.539275393127779	1.06164383561644	2.65671641791045	1.78570739239529	1.56795046428986	1.85918012676344	1.67682892834257	1.10874764583237	8.5	8.5
DISTAL-lacOscram-25-minus35cons-lacO3_core-minus10_12A	TTAATGCAGCTGGCACGACAGGTTTCCCGACTGGAAAGCGTTAACGGTGTGCATAATAGAAGCTCATTCATTAGGCACCCCAGGCTTTGACACAGTGAGCGCAACGCAAAATAATGTGTGGACACACAGGAAACAGCTATGACCATGATT	0.346043836750304	0.478957619400006	0.698754091864879	0.747681678876163	0.916085865625871	1.84394319131161	2.04074014144475	2.17389454529983	1.38001452846874	2.10731734337229	0.654867921440031	9.5	9
STERIC-55-no_up-lacO1-ext_min10-minus10_7A-lacOscram	GCAGCTGGCACGACAGGTTTCCCGACTGGAAAGCGAATGTAAGTTAAGCTCATTCATTAGGCACCCCAGCAATTGTGAGCGGATAACAATTTGGTATAAAGTGTGGACACACAGGAAACAGCTATTTAACGGTGTGCATAATAGAAGACC	0.245334258001056	0.344719051732214	0.258188275278442	0.216800771818616	0.649476228847704	1.32713693782194	0.754049505463207	0.630351162250887	0.988306583334823	0.692200333857047	1.42777536356827	17.5	17.5
DISTAL-lacOscram-28-minus35_33T-lacOsym_core-minus10_12G	ATGCAGCTGGCACGACAGGTTTCCCGACTGGAAAGCGTTAACGGTGTGCATAATAGAATTAGCTCATTCATTAGGCACCCCAGGCTTTTACAATTGTGAGCGCTCACAAGATAATGTGTGGACACACAGGAAACAGCTATGACCATGATT	0.258931096396295	0.291758129747041	0.404579915244027	0.405254889935663	0.685471296952516	1.12324221406229	1.18159232707643	1.17828404731198	0.904356755507402	1.17993818719421	0.766444179298821	12	10
MULTIPLE-lacOscram-lacOsym-minus35_33T-minus10_7A-lacOsym	GACTTTAACGGTGTGCATAATAGAAAAATTGTGAGCGCTCACAATTGGAAAGCGAATGTAAGTTAGCTCATTCATTAGGCACCCCAGGCTTTTACATTTATGCTTCCGGCTCGTATAAAGTGTGGAAATTGTGAGCGCTCACAATTACAC	0.826587730803557	0.981991081928372	0.755939093163888	0.775480563122163	2.18823529411765	3.78057618483837	2.20775129600987	2.25472017542445	2.98440573947801	2.23123573571716	1.33755734174756	9.5	10
COMBO-O2_leftSym-minus35cons-minus10_12G-lacOscram	ACAGGTTTCCCGACTGGTTGTTACTCAGTAACAACCGGAAAGCGAATGTAAGTTAGCTCATTCATTAGGCACCCCAGGCTTTGACATTTATGCTTCCGGCTCGGATAATGTGTGGTTAACGGTGTGCATAATAGAAACACACAGGAAACA	0.438805832401889	0.846100744504599	0.791932048858012	1.28709089880457	1.16165577342048	3.25741076830006	2.31287020744009	3.74223411281385	2.20953327086027	3.02755216012697	0.729808490159128	8	7.5
HYBRID-AraCFP-minus35cons-lacO1_core-minus10_12G-lacOsym-AraCFP	ACTGGACTTATGGATTAATCTGCTGTGAAGCGAATGTAAGTTAGCTCATTCATTAGGCACCCCAGGCTTTGACATTGTGAGCGGATAACAAGATAATGTGTGGAAATTGTGAGCGCTCACAATTCTTATGGATTAATCTGCTGTGACACA	1.17656121102991	1.43687285820002	0.533990163379147	0.588830065605064	3.11472415052978	5.53182957393484	1.55954029354749	1.71203134153486	4.32327686223231	1.63578581754118	2.64293577794361	5	4
STERIC-55-up_136x-lacOscram-ext_UV5-minus10_12A-lacO1	GCAGCTGGCACGACAGGTTTCCCGACTGGAAAGCGAATGTAAGTTAGAAAATATATTTTTCAAAAGTAGCTTAACGGTGTGCATAATAGAATCGAATAATGTGTGGACACACAGGAAACAGCTATAATTGTGAGCGGATAACAATTGACC	0.548013965173629	0.692795595666104	0.564575699358501	0.471692976452655	1.45076373090673	2.66719991468032	1.64886661270233	1.37145367813206	2.05898182279352	1.5101601454172	1.36341952146056	12	12
HYBRID-AraCI1-minus35_33T-lacO1_core-minus10_12A-lacO1-AraCI2	ACTGGACTTATGGATAAAAATGCTATGAAGCGAATGTAAGTTAGCTCATTCATTAGGCACCCCAGGCTTTTACATTGTGAGCGGATAACAAAATAATGTGTGGAATTGTGAGCGGATAACAATTCGTCAGGTAGGATCCGCTAATACACA	0.193127974486812	0.200560518592226	0.217557730417054	0.277438535583977	0.511269928532161	0.772139721187315	0.635386323618912	0.806656276596921	0.641704824859738	0.721021300107916	0.889994268912295	13	13.5
HYBRID-AraCI1-minus35_33T-lacO2_core-minus10cons-lacOsym-AraCI2	ACTGGACTTATGGATAAAAATGCTATGAAGCGAATGTAAGTTAGCTCATTCATTAGGCACCCCAGGCTTTTACAATTGTAGCGAGTAACAATATAATGTGTGGAAATTGTGAGCGCTCACAATTCGTCAGGTAGGATCCGCTAATACACA	0.345000292201485	0.418749001416305	0.223412387214643	0.237762255529154	0.913323278029161	1.61214549837919	0.65248509023842	0.691296958285667	1.26273438820417	0.671891024262043	1.87937380111763	15	15
HYBRID-AraCFP-minus35_33T-lacO3_core-minus10_12G-lacOscram-AraCI1	ACTGGACTTATGGATTAATCTGCTGTGAAGCGAATGTAAGTTAGCTCATTCATTAGGCACCCCAGGCTTTTACACAGTGAGCGCAACGCAAGATAATGTGTGGTTAACGGTGTGCATAATAGAACTTATGGATAAAAATGCTATGACACA	0.888219272135402	0.43039970406913	0.505094591767721	0.476614990119987	2.35139318885449	1.65699964196205	1.4751495850222	1.38576449912127	2.00419641540827	1.43045704207173	1.40108815326994	5.5	5
DISTAL-lacOsym-24-minus35cons-lacO1_core-minus10_12A	ATTAATGCAGCTGGCACGACAGGTTTCCCGACTGGAAAGCGAAATTGTGAGCGCTCACAATTCTCATTCATTAGGCACCCCAGGCTTTGACATTGTGAGCGGATAACAAAATAATGTGTGGACACACAGGAAACAGCTATGACCATGATT	0.207284731875892	0.226534009175679	0.0821946248907928	0.153872660279701	0.548747276688453	0.872135293187925	0.240052791645148	0.447386830924634	0.710441284938189	0.343719811284891	2.06691980390197	5	6
HYBRID-AraCFP-minus35_33T-lacOscram_core-minus10_12G-lacO2-AraCI1	ACTGGACTTATGGATTAATCTGCTGTGAAGCGAATGTAAGTTAGCTCATTCATTAGGCACCCCAGGCTTTTACAAACGGTGTGCATAATAGGATAATGTGTGGAAATTGTAGCGAGTAACAACCCTTATGGATAAAAATGCTATGACACA	0.484692850719271	0.451171202485054	0.442909969820326	0.571700745544682	1.28313300963146	1.73696801813145	1.29353683217243	1.66222761289471	1.51005051388146	1.47788222253357	1.02176647831431	14	14
DISTAL-lacO2-23-minus35_33T-lacOsym_core-minus10_12G	CATTAATGCAGCTGGCACGACAGGTTTCCCGACTGGAAAGCGAAATTGTAGCGAGTAACAACCTCATTCATTAGGCACCCCAGGCTTTTACAATTGTGAGCGCTCACAAGATAATGTGTGGACACACAGGAAACAGCTATGACCATGATT	0.297933870676023	0.427331188355316	0.317916487989832	0.50053534953511	0.788723794015876	1.64518613607189	0.928488213838532	1.45531326609428	1.21695496504388	1.1919007399664	1.02102039560625	8	8
STERIC-55-up_69x-lacO2-ext_UV5-minus10_12A-lacO3	GCAGCTGGCACGACAGGTTTCCCGACTGGAAAGCGAATGTAAGTTAAGAAAATTATTTTAAATTTCCTGCAAATTGTAGCGAGTAACAACCTCGAATAATGTGTGGACACACAGGAAACAGCTATGGCAGTGAGCGCAACGCAATTGACC	0.272845517202473	0.24911351353353	0.226822546313141	0.240742541905963	0.722307104660046	0.95906432748538	0.662444600518273	0.699962181041579	0.840685716072713	0.681203390779926	1.23411851357668	5	5
STERIC-O1-up_326x-lacO2-ext_min10-minus10_12A-lacOsym	TGCAGCTGGCACGACAGGTTTCCCGACTGGAAAGCGAATGTAAGTTGGAAAATTTTTTTTCAAAAGTAGCAAATTGTAGCGAGTAACAACCTGGAATAATGTGTGGAAATTGTGAGCGCTCACAATTACACACAGGAAACAGCTATGACC	0.522555462002249	0.681140968243077	0.93633396441699	0.588920280108757	1.38336713995943	2.62233066108981	2.7346019568689	1.71229364141865	2.00284890052462	2.22344779914378	0.900785213530038	9	9.5
HYBRID-AraCI1-minus35_33T-lacO2_core-minus10_12A-lacOsym-AraCI2	ACTGGACTTATGGATAAAAATGCTATGAAGCGAATGTAAGTTAGCTCATTCATTAGGCACCCCAGGCTTTTACAATTGTAGCGAGTAACAAAATAATGTGTGGAAATTGTGAGCGCTCACAATTCGTCAGGTAGGATCCGCTAATACACA	0.115081826927856	0.13104004908281	0.250178184290203	0.154774257898527	0.30465745620282	0.504492248391577	0.730655704401238	0.450008238137083	0.404574852297198	0.59033197126916	0.68533447617177	12.5	12.5
DISTAL-lacO3-28-minus35_30C_33T-lacO3_core-minus10cons	ATGCAGCTGGCACGACAGGTTTCCCGACTGGAAAGCGGGCAGTGAGCGCAACGCAATTTTAGCTCATTCATTAGGCACCCCAGGCTTTTACCCAGTGAGCGCAACGCAATATAATGTGTGGACACACAGGAAACAGCTATGACCATGATT	0.627366772140246	0.328489239913945	0.640771711061124	0.47633257949973	1.66083533785261	1.26465364120782	1.87140020715262	1.38494338644156	1.46274448953021	1.62817179679709	0.898396896695854	8.5	8.5
HYBRID-AraCscram-minus35_31A_32C-lacOscram_core-minus10_12G-lacO1-AraCI2	ACTGGAGACTTTCGATGTGGCTCTATGAAGCGAATGTAAGTTAGCTCATTCATTAGGCACCCCAGGCTTTGCAAAACGGTGTGCATAATAGGATAATGTGTGGAATTGTGAGCGGATAACAATTCGTCAGGTAGGATCCGCTAATACACA	1.0898215517694	0.89335851005802	0.714344726192256	0.935615063672152	2.88509724376566	3.43934885947813	2.08627323194523	2.72031339122076	3.1622230516219	2.403293311583	1.31578739739387	10.5	9.5
HYBRID-AraCscram-minus35_31A_32C-lacO1_core-minus10cons-lacOscram-AraCscram	ACTGGAGACTTTCGATGTGGCTCTATGAAGCGAATGTAAGTTAGCTCATTCATTAGGCACCCCAGGCTTTGCAATTGTGAGCGGATAACAATATAATGTGTGGTTAACGGTGTGCATAATAGAAGACTTTCGATGTGGCTCTATGACACA	1.04336441510743	0.716505148376622	0.432115788867323	0.300762650332188	2.7621107266436	2.75847953216374	1.26201198155436	0.874471454175295	2.76029512940367	1.06824171786483	2.58396117961099	3	3
COMBO-O2_rightSym-minus35_33T-minus10_7A-lacO1	ACAGGTTTCCCGACTAAATGTGAGCCGCTCACATTTGGAAAGCGAATGTAAGTTAGCTCATTCATTAGGCACCCCAGGCTTTTACATTTATGCTTCCGGCTCGTATAAAGTGTGGAATTGTGAGCGGATAACAATTACACACAGGAAACA	0.404805997707903	0.30533327938569	0.287381405660945	0.283620520456789	1.07164761639253	1.17550530318191	0.83930924665056	0.82463048082556	1.12357645978722	0.83196986373806	1.35050139284969	9.5	10.5
DISTAL-lacO1-26-minus35_31A_32C-lacOscram_core-minus10_7A	TAATGCAGCTGGCACGACAGGTTTCCCGACTGGAAAGCGAATTGTGAGCGGATAACAATTAGCTCATTCATTAGGCACCCCAGGCTTTGCAAAACGGTGTGCATAATAGTATAAAGTGTGGACACACAGGAAACAGCTATGACCATGATT	0.934831362218309	1.74181191978746	0.917339203339381	0.684753065508808	2.47478991596639	6.70581717451523	2.67912697381045	1.99092875490064	4.59030354524081	2.33502786435554	1.96584529688587	8	8.5
DISTAL-lacO2-20-minus35_31A_32C-lacOscram_core-minus10cons	ATTCATTAATGCAGCTGGCACGACAGGTTTCCCGACTGGAAAGCGAAATTGTAGCGAGTAACAACCTTCATTAGGCACCCCAGGCTTTGCAAAACGGTGTGCATAATAGTATAATGTGTGGACACACAGGAAACAGCTATGACCATGATT	8.79627110196786	7.62729673804079	11.5918937546142	10.6857720676454	23.2864705882353	29.3643974300733	33.854603752329	31.0690261196291	26.3254340091543	32.461814935979	0.810966178603173	10	8.5
DISTAL-lacO2-25-minus35_30C_33T-lacOscram_core-minus10_7A	TTAATGCAGCTGGCACGACAGGTTTCCCGACTGGAAAGCGAAATTGTAGCGAGTAACAACCGCTCATTCATTAGGCACCCCAGGCTTTTACCAACGGTGTGCATAATAGTATAAAGTGTGGACACACAGGAAACAGCTATGACCATGATT	0.420344810612045	0.383606734298771	0.471808835830795	0.800279100727301	1.11278369615563	1.47685097219583	1.377937162126	2.32682225730541	1.29481733417573	1.8523797097157	0.699002114622845	11.5	11
HYBRID-AraCscram-minus35_31A_32C-lacO2_core-minus10_12G-lacO3-AraCO2	ACTGGAGACTTTCGATGTGGCTCTATGAAGCGAATGTAAGTTAGCTCATTCATTAGGCACCCCAGGCTTTGCAAATTGTAGCGAGTAACAAGATAATGTGTGGGGCAGTGAGCGCAACGCAATTAATGTGGACTTTTCTGCCGTGACACA	0.0233499358984056	0.471934780405871	0.505495354469468	0.327774973418195	0.061814556331007	1.81690590111643	1.47632002901983	0.953010147139943	0.939360228723717	1.21466508807989	0.773349162614556	4.5	4.5
HYBRID-AraCI1-minus35_33T-lacO1_core-minus10_12A-lacO3-AraCFP	ACTGGACTTATGGATAAAAATGCTATGAAGCGAATGTAAGTTAGCTCATTCATTAGGCACCCCAGGCTTTTACATTGTGAGCGGATAACAAAATAATGTGTGGGGCAGTGAGCGCAACGCAATTCTTATGGATTAATCTGCTGTGACACA	0.145831919473601	0.198031714800437	0.252906538125516	0.288359372628523	0.386062533121357	0.762404057017544	0.738623974292764	0.838408757300918	0.57423329506945	0.788516365796841	0.728245246361062	17	17
DISTAL-lacO3-27-minus35_30C_33T-lacO2_core-minus10_7A	AATGCAGCTGGCACGACAGGTTTCCCGACTGGAAAGCGGGCAGTGAGCGCAACGCAATTTAGCTCATTCATTAGGCACCCCAGGCTTTTACCATTGTAGCGAGTAACAATATAAAGTGTGGACACACAGGAAACAGCTATGACCATGATT	0.331841789738654	0.5122976234669	0.681883659407922	0.629842105783983	0.878488621726063	1.97229916897507	1.99146934772881	1.83127440038656	1.42539389535057	1.91137187405768	0.745743889348216	9	9
HYBRID-AraCscram-minus35_33T-lacOscram_core-minus10_12A-lacOscram-AraCI2	ACTGGAGACTTTCGATGTGGCTCTATGAAGCGAATGTAAGTTAGCTCATTCATTAGGCACCCCAGGCTTTTACAAACGGTGTGCATAATAGAATAATGTGTGGTTAACGGTGTGCATAATAGAACGTCAGGTAGGATCCGCTAATACACA	0.281118738996437	0.390547879618285	0.621575851552446	0.366363476856431	0.744208900744069	1.50357374918778	1.81533790783306	1.06520674029675	1.12389132496593	1.4402723240649	0.780332515030178	14.5	15
MULTIPLE-lacOscram-lacO1-minus35_31A_32C-minus10_12G-lacO3	GACTTTAACGGTGTGCATAATAGAAAATTGTGAGCGGATAACAATTGGAAAGCGAATGTAAGTTAGCTCATTCATTAGGCACCCCAGGCTTTGCAATTTATGCTTCCGGCTCGGATAATGTGTGGGGCAGTGAGCGCAACGCAATTACAC	0.237364719994265	0.250560923170329	0.474577006208084	0.362556170136158	0.628378378378378	0.964636722696794	1.38602171787037	1.05413694476033	0.796507550537586	1.22007933131535	0.652832590548749	5	5.5
DISTAL-lacOscram-25-minus35cons-lacOscram_core-minus10_7A	TTAATGCAGCTGGCACGACAGGTTTCCCGACTGGAAAGCGTTAACGGTGTGCATAATAGAAGCTCATTCATTAGGCACCCCAGGCTTTGACAAACGGTGTGCATAATAGTATAAAGTGTGGACACACAGGAAACAGCTATGACCATGATT	22.538034622611	38.3427793494249	39.1487825266566	30.7290016304471	59.6652006597031	147.616206640379	114.335633838819	89.3449858599556	103.640703650041	101.840309849387	1.01767859704391	6.5	6
MULTIPLE-lacO3-lacO3-minus35_30C_33T-minus10cons-lacOscram	GACTGGCAGTGAGCGCAACGCAATTGGCAGTGAGCGCAACGCAATTGGAAAGCGAATGTAAGTTAGCTCATTCATTAGGCACCCCAGGCTTTTACCTTTATGCTTCCGGCTCGTATAATGTGTGGTTAACGGTGTGCATAATAGAAACAC	0.575560248797779	0.500520666605592	0.687843815790072	0.799194892997112	1.52368732727991	1.92695895819403	2.00887623023576	2.3236699087362	1.72532314273697	2.16627306948598	0.796447671828538	23	24.5
DISTAL-lacO3-25-minus35_31A_32C-lacO3_core-minus10_7A	TTAATGCAGCTGGCACGACAGGTTTCCCGACTGGAAAGCGGGCAGTGAGCGCAACGCAATTGCTCATTCATTAGGCACCCCAGGCTTTGCAACAGTGAGCGCAACGCAATATAAAGTGTGGACACACAGGAAACAGCTATGACCATGATT	0.306327584532568	0.405568951911296	0.566851096510172	0.465796814246997	0.810944570135747	1.56140350877193	1.65551200391965	1.35431050715541	1.18617403945384	1.50491125553753	0.788201985392259	10	10.5
MULTIPLE-lacOsym-lacO2-minus35_33T-minus10_12A-lacO2	GACTAAATTGTGAGCGCTCACAATTAAATTGTAGCGAGTAACAACCGGAAAGCGAATGTAAGTTAGCTCATTCATTAGGCACCCCAGGCTTTTACATTTATGCTTCCGGCTCGAATAATGTGTGGAAATTGTAGCGAGTAACAACCACAC	0.11132494690957	0.133552972057957	0.179207583174861	0.220780473754556	0.294711824123589	0.514166772864364	0.523383137063558	0.641922199197335	0.404439298493977	0.582652668130446	0.694134465721573	6	4.5
DISTAL-lacO1-20-minus35_30C_33T-lacO1_core-minus10_12G	ATTCATTAATGCAGCTGGCACGACAGGTTTCCCGACTGGAAAGCGAATTGTGAGCGGATAACAATTTTCATTAGGCACCCCAGGCTTTTACCTTGTGAGCGGATAACAAGATAATGTGTGGACACACAGGAAACAGCTATGACCATGATT	0.115212406132168	0.14498600213254	0.163635771753491	0.126294456580192	0.305003140046054	0.558182896855666	0.477905019636316	0.367202832459346	0.43159301845086	0.422553926047831	1.02139157121926	6	6
DISTAL-lacOscram-28-minus35cons-lacO2_core-minus10_12A	ATGCAGCTGGCACGACAGGTTTCCCGACTGGAAAGCGTTAACGGTGTGCATAATAGAATTAGCTCATTCATTAGGCACCCCAGGCTTTGACAATTGTAGCGAGTAACAAAATAATGTGTGGACACACAGGAAACAGCTATGACCATGATT	0.252927235337026	0.337133693595891	0.345591036472651	0.311748352965156	0.669577205882353	1.29793400018697	1.00931287396256	0.906412532450733	0.983755603034661	0.957862703206644	1.02703195326568	7.5	7
MULTIPLE-lacO1-lacOscram-minus35_31A_32C-minus10cons-lacO3	GACTAATTGTGAGCGGATAACAATTTTAACGGTGTGCATAATAGAAGGAAAGCGAATGTAAGTTAGCTCATTCATTAGGCACCCCAGGCTTTGCAATTTATGCTTCCGGCTCGTATAATGTGTGGGGCAGTGAGCGCAACGCAATTACAC	2.74657315615106	1.76869898226072	2.01305815559599	2.39400466865478	7.27103499627699	6.80932991504549	5.87921936059571	6.9606007979673	7.04018245566124	6.4199100792815	1.09661698820074	10	10.5
DISTAL-lacOsym-25-minus35cons-lacO1_core-minus10_7A	TTAATGCAGCTGGCACGACAGGTTTCCCGACTGGAAAGCGAAATTGTGAGCGCTCACAATTGCTCATTCATTAGGCACCCCAGGCTTTGACATTGTGAGCGGATAACAATATAAAGTGTGGACACACAGGAAACAGCTATGACCATGATT	0.521271541948189	0.713088267096784	0.216609766450095	0.221395778543096	1.37996820349762	2.74532485058801	0.632617755760006	0.643711206152158	2.06264652704281	0.638164480956082	3.23215501425684	4	3.5
MULTIPLE-lacO3-lacO3-minus35_30C_33T-minus10_12G-lacO2	GACTGGCAGTGAGCGCAACGCAATTGGCAGTGAGCGCAACGCAATTGGAAAGCGAATGTAAGTTAGCTCATTCATTAGGCACCCCAGGCTTTTACCTTTATGCTTCCGGCTCGGATAATGTGTGGAAATTGTAGCGAGTAACAACCACAC	0.147687366754404	0.185599350874661	0.253865635265432	0.287727702958368	0.390974480244359	0.714540588760036	0.741425057042416	0.836572169232522	0.552757534502197	0.788998613137469	0.700581123082265	21.5	20.5
HYBRID-AraCscram-minus35_33T-lacOsym_core-minus10cons-lacO3-AraCscram	ACTGGAGACTTTCGATGTGGCTCTATGAAGCGAATGTAAGTTAGCTCATTCATTAGGCACCCCAGGCTTTTACAATTGTGAGCGCTCACAATATAATGTGTGGGGCAGTGAGCGCAACGCAATTGACTTTCGATGTGGCTCTATGACACA	0.898889730897486	0.83482076232836	0.261488197103827	0.342521669054851	2.3796412181894	3.21398386477142	0.763687063240822	0.995886363197435	2.79681254148041	0.879786713219129	3.17896656025517	3.5	4
DISTAL-lacOsym-20-minus35_30C_33T-lacO1_core-minus10cons	ATTCATTAATGCAGCTGGCACGACAGGTTTCCCGACTGGAAAGCGAAATTGTGAGCGCTCACAATTTTCATTAGGCACCCCAGGCTTTTACCTTGTGAGCGGATAACAATATAATGTGTGGACACACAGGAAACAGCTATGACCATGATT	0.11644056628767	0.14401836251544	0.179251614522079	0.178281753083483	0.308254462681203	0.554457572502685	0.52351173242893	0.518356596803633	0.431356017591944	0.520934164616282	0.828043247863537	7.5	8.5
DISTAL-lacO1-20-minus35cons-lacO3_core-minus10_12G	ATTCATTAATGCAGCTGGCACGACAGGTTTCCCGACTGGAAAGCGAATTGTGAGCGGATAACAATTTTCATTAGGCACCCCAGGCTTTGACACAGTGAGCGCAACGCAAGATAATGTGTGGACACACAGGAAACAGCTATGACCATGATT	2.46998108908755	1.72092771486685	1.65133092540778	1.64149155805524	6.53880960668291	6.62541488857278	4.82278006744099	4.77265879989957	6.58211224762785	4.79771943367028	1.37192521126491	4	4.5
DISTAL-lacO2-24-minus35_31A_32C-lacO1_core-minus10_12A	ATTAATGCAGCTGGCACGACAGGTTTCCCGACTGGAAAGCGAAATTGTAGCGAGTAACAACCCTCATTCATTAGGCACCCCAGGCTTTGCAATTGTGAGCGGATAACAAAATAATGTGTGGACACACAGGAAACAGCTATGACCATGATT	0.224680499073928	0.175967509595986	0.180219325686479	0.314176109770586	0.594799293107801	0.6774588775058	0.526337972792325	0.913471268040688	0.636129085306801	0.719904620416507	0.883629674357088	6.5	6
COMBO-lacOsym-minus35cons-minus10_12A-lacO2	ACAGGTTTCCCGACTAAATTGTGAGCGCTCACAATTGGAAAGCGAATGTAAGTTAGCTCATTCATTAGGCACCCCAGGCTTTGACATTTATGCTTCCGGCTCGAATAATGTGTGGAAATTGTAGCGAGTAACAACCACACACAGGAAACA	0.485086696480961	0.414198078547706	1.09012180421619	0.905314591007647	1.28417564208782	1.5946248600224	3.18374568511056	2.63221435909738	1.43940025105511	2.90798002210397	0.494982854116611	6.5	6
HYBRID-AraCFP-minus35_33T-lacO1_core-minus10cons-lacO3-AraCFP	ACTGGACTTATGGATTAATCTGCTGTGAAGCGAATGTAAGTTAGCTCATTCATTAGGCACCCCAGGCTTTTACATTGTGAGCGGATAACAATATAATGTGTGGGGCAGTGAGCGCAACGCAATTCTTATGGATTAATCTGCTGTGACACA	0.994459852732757	0.467819070111634	0.542466197718499	1.02644493354154	2.63264511102454	1.80106079151367	1.58429490138158	2.98440246045694	2.21685295126911	2.28434868091926	0.970452965340215	5	5
MULTIPLE-lacOscram-lacO1-minus35_30C_33T-minus10_12A-lacO1	GACTTTAACGGTGTGCATAATAGAAAATTGTGAGCGGATAACAATTGGAAAGCGAATGTAAGTTAGCTCATTCATTAGGCACCCCAGGCTTTTACCTTTATGCTTCCGGCTCGAATAATGTGTGGAATTGTGAGCGGATAACAATTACAC	0.105175141374646	0.198175737865747	0.238408711099213	0.269828670400873	0.27843137254902	0.762958532695375	0.696282472581714	0.784530491146513	0.520694952622197	0.740406481864113	0.70325552973449	9.5	10
MULTIPLE-lacOscram-lacO2-minus35_33T-minus10_7A-lacO3	GACTTTAACGGTGTGCATAATAGAAAAATTGTAGCGAGTAACAACCGGAAAGCGAATGTAAGTTAGCTCATTCATTAGGCACCCCAGGCTTTTACATTTATGCTTCCGGCTCGTATAAAGTGTGGGGCAGTGAGCGCAACGCAATTACAC	0.329104374301416	0.168676995290325	0.183996610602553	0.0796062667109138	0.87124183006536	0.64939106175224	0.537369689162432	0.231456291980644	0.7603164459088	0.384412990571538	1.97786355965332	8	6
HYBRID-AraCO2-minus35_31A_32C-lacO2_core-minus10_12A-lacO3-AraCI1	ACTGGAAATGTGGACTTTTCTGCCGTGAAGCGAATGTAAGTTAGCTCATTCATTAGGCACCCCAGGCTTTGCAAATTGTAGCGAGTAACAAAATAATGTGTGGGGCAGTGAGCGCAACGCAATTCTTATGGATAAAAATGCTATGACACA	0.279834388032454	0.417966256118191	0.746875046957741	0.33729676223876	0.740808823529412	1.60913200030644	2.18127937526959	0.980694876301203	1.17497041191793	1.5809871257854	0.743187843059904	7.5	9
MULTIPLE-lacO2-lacO3-minus35_30C_33T-minus10_12A-lacOscram	GACTAAATTGTAGCGAGTAACAACCGGCAGTGAGCGCAACGCAATTGGAAAGCGAATGTAAGTTAGCTCATTCATTAGGCACCCCAGGCTTTTACCTTTATGCTTCCGGCTCGAATAATGTGTGGTTAACGGTGTGCATAATAGAAACAC	0.753712242459766	0.28885242123703	0.495108037600217	0.552769916175188	1.99531116794544	1.11205550107152	1.44598344173716	1.60718597168959	1.55368333450848	1.52658470671337	1.01775114585908	8	7
HYBRID-AraCI1-minus35_31A_32C-lacO2_core-minus10_12G-lacO2-AraCFP	ACTGGACTTATGGATAAAAATGCTATGAAGCGAATGTAAGTTAGCTCATTCATTAGGCACCCCAGGCTTTGCAAATTGTAGCGAGTAACAAGATAATGTGTGGAAATTGTAGCGAGTAACAACCCTTATGGATTAATCTGCTGTGACACA	0.497053379530229	0.597613064318304	1.03992439546482	0.946864816506045	1.31585518102372	2.30075584217461	3.03714208274447	2.75302219900957	1.80830551159916	2.89508214087702	0.624612851589547	12.5	11.5
HYBRID-AraCI2-minus35cons-lacO3_core-minus10_12G-lacO2-AraCI2	ACTGGACGTCAGGTAGGATCCGCTAATAAGCGAATGTAAGTTAGCTCATTCATTAGGCACCCCAGGCTTTGACACAGTGAGCGCAACGCAAGATAATGTGTGGAAATTGTAGCGAGTAACAACCCGTCAGGTAGGATCCGCTAATACACA	2.05416891434813	1.02659640952547	2.41099931881391	1.96068668150217	5.43802521008403	3.95230263157895	7.04142293860219	5.70072291776131	4.69516392083149	6.37107292818175	0.736950270976014	4.5	5
DISTAL-lacO1-30-minus35_33T-lacO1_core-minus10_7A	GCAGCTGGCACGACAGGTTTCCCGACTGGAAAGCGAATTGTGAGCGGATAACAATTAGTTAGCTCATTCATTAGGCACCCCAGGCTTTTACATTGTGAGCGGATAACAATATAAAGTGTGGACACACAGGAAACAGCTATGACCATGATT	0.262408803429701	0.271998339006378	0.393593291265244	0.30296552466063	0.694677871148459	1.04716882025423	1.14950543866534	0.880876340936435	0.870923345701344	1.01519088980089	0.857891214796226	12.5	12
HYBRID-AraCscram-minus35_33T-lacO3_core-minus10_12A-lacO2-AraCI2	ACTGGAGACTTTCGATGTGGCTCTATGAAGCGAATGTAAGTTAGCTCATTCATTAGGCACCCCAGGCTTTTACACAGTGAGCGCAACGCAAAATAATGTGTGGAAATTGTAGCGAGTAACAACCCGTCAGGTAGGATCCGCTAATACACA	0.22262343827092	0.129782064611615	0.316133172656895	0.270151431968339	0.589353612167301	0.499649122807018	0.923279967865955	0.785468924748362	0.544501367487159	0.854374446307159	0.637309987255171	10	10
STERIC-55-up_136x-lacO2-ext_UV5-minus10cons-lacO1	GCAGCTGGCACGACAGGTTTCCCGACTGGAAAGCGAATGTAAGTTAGAAAATATATTTTTCAAAAGTAGCAAATTGTAGCGAGTAACAACCTCGTATAATGTGTGGACACACAGGAAACAGCTATAATTGTGAGCGGATAACAATTGACC	0.177760802323346	0.148984512947007	0.176082777888464	0.173487077780044	0.470588235294118	0.573576799140709	0.514257014359747	0.504416013821453	0.522082517217413	0.5093365140906	1.02502471897105	7.5	7
MULTIPLE-lacO3-lacOsym-minus35cons-minus10_7A-lacO2	GACTGGCAGTGAGCGCAACGCAATTAAATTGTGAGCGCTCACAATTGGAAAGCGAATGTAAGTTAGCTCATTCATTAGGCACCCCAGGCTTTGACATTTATGCTTCCGGCTCGTATAAAGTGTGGAAATTGTAGCGAGTAACAACCACAC	0.756699838722235	1.07214762534966	0.933922969555478	1.06831214735147	2.00322026620867	4.12767066180302	2.72756054694804	3.10613194815166	3.06544546400585	2.91684624754985	1.05094516606106	6.5	7
HYBRID-AraCFP-minus35cons-lacOscram_core-minus10_12G-lacO2-AraCI1	ACTGGACTTATGGATTAATCTGCTGTGAAGCGAATGTAAGTTAGCTCATTCATTAGGCACCCCAGGCTTTGACAAACGGTGTGCATAATAGGATAATGTGTGGAAATTGTAGCGAGTAACAACCCTTATGGATAAAAATGCTATGACACA	4.3454327394038	5.69688767288153	4.68542323630118	7.52760939247371	11.50371452929	21.9324984311479	13.6839717853513	21.8866256319713	16.7181064802189	17.7852987086613	0.939995822059335	14.5	14
HYBRID-AraCO2-minus35_33T-lacOscram_core-minus10cons-lacOsym-AraCFP	ACTGGAAATGTGGACTTTTCTGCCGTGAAGCGAATGTAAGTTAGCTCATTCATTAGGCACCCCAGGCTTTTACAAACGGTGTGCATAATAGTATAATGTGTGGAAATTGTGAGCGCTCACAATTCTTATGGATTAATCTGCTGTGACACA	0.628925447350533	0.608353427866943	0.419139898080934	0.237858448789396	1.66496163682864	2.34210526315789	1.22411535739561	0.691576641484604	2.00353344999327	0.957845999440108	2.09170727983872	5	5
>neg_control_2707284:2707434	GAGTATCACCCCGCATTGAGTCACGGATTAAGTGATAGCTTTCCCAGGTTTTCTGCATTTCTGGGTTATGAGCCAGTTCGTTAAGCAGCTCACTATCCAGCGTTTCGCCATCCATTAAAGCGGAAAGTTGTTCTTTCTGCATGCCTAATA	0.245623865319695	0.274120198289177	0.347736860523479	0.321778674035524	0.650242909663866	1.05533778514582	1.01557984159535	0.935575825973258	0.852790347404843	0.975577833784304	0.87413870823288	53.5	51.5
COMBO-O3_rightSym-minus35_30C_33T-minus10_12G-O3_leftSym	ACAGGTTTCCCGACTAATTGCGTTGGCAACGCAATTGGAAAGCGAATGTAAGTTAGCTCATTCATTAGGCACCCCAGGCTTTTACCTTTATGCTTCCGGCTCGGATAATGTGTGGGGCAGTGAGCGGCTCACTGCCACACACAGGAAACA	0.174358349466375	0.256557995138775	0.332778825909318	0.344752072495543	0.461580882352941	0.987724903312595	0.971894284645309	1.00237129122299	0.724652892832768	0.98713278793415	0.734098696437088	12.5	13
HYBRID-AraCscram-minus35_33T-lacO1_core-minus10_12A-lacO1-AraCO2	ACTGGAGACTTTCGATGTGGCTCTATGAAGCGAATGTAAGTTAGCTCATTCATTAGGCACCCCAGGCTTTTACATTGTGAGCGGATAACAAAATAATGTGTGGAATTGTGAGCGGATAACAATTAATGTGGACTTTTCTGCCGTGACACA	0.556588306227526	0.684908950489969	0.690786282485514	0.664940202791735	1.47346268350272	2.63683704939582	2.01746982556516	1.93332258986506	2.05514986644927	1.97539620771511	1.04037349997063	16	14.5
HYBRID-AraCO2-minus35_31A_32C-lacO2_core-minus10cons-lacO2-AraCFP	ACTGGAAATGTGGACTTTTCTGCCGTGAAGCGAATGTAAGTTAGCTCATTCATTAGGCACCCCAGGCTTTGCAAATTGTAGCGAGTAACAATATAATGTGTGGAAATTGTAGCGAGTAACAACCCTTATGGATTAATCTGCTGTGACACA	1.79893535163721	2.29585231257388	2.17974237419859	2.660484126179	4.76234243697479	8.83882220170309	6.36602749497077	7.73539340759378	6.80058231933894	7.05071045128228	0.964524407338576	10.5	11.5
HYBRID-AraCI1-minus35cons-lacO1_core-minus10cons-lacOscram-AraCI2	ACTGGACTTATGGATAAAAATGCTATGAAGCGAATGTAAGTTAGCTCATTCATTAGGCACCCCAGGCTTTGACATTGTGAGCGGATAACAATATAATGTGTGGTTAACGGTGTGCATAATAGAACGTCAGGTAGGATCCGCTAATACACA	12.2440803361179	9.08578112077318	9.2108938657758	5.00530569785783	32.4138959931799	34.9794294041814	26.9007953861267	14.5529936890877	33.6966626986806	20.7268945376072	1.62574584617782	7	5
STERIC-O1-up_69x-lacOscram-ext_UV5-minus10_7A-lacOscram	TGCAGCTGGCACGACAGGTTTCCCGACTGGAAAGCGAATGTAAGTTAGAAAATTATTTTAAATTTCCTGCTTAACGGTGTGCATAATAGAATCGTATAAAGTGTGGTTAACGGTGTGCATAATAGAAACACACAGGAAACAGCTATGACC	0.238332795715026	0.166890703358355	0.202024528108399	0.231129558461801	0.630941176470588	0.642514000583911	0.590020965697568	0.67201230228471	0.636727588527249	0.631016633991139	1.00905040252265	10	10.5
HYBRID-AraCscram-minus35cons-lacOscram_core-minus10_12G-lacOscram-AraCI2	ACTGGAGACTTTCGATGTGGCTCTATGAAGCGAATGTAAGTTAGCTCATTCATTAGGCACCCCAGGCTTTGACAAACGGTGTGCATAATAGGATAATGTGTGGTTAACGGTGTGCATAATAGAACGTCAGGTAGGATCCGCTAATACACA	3.55687662335694	3.69622313339916	5.37036979754211	4.60650699676129	9.41616077035797	14.2301222578687	15.6843864641955	13.3934810977273	11.8231415141133	14.5389337809614	0.813205541220338	24.5	24.5
HYBRID-AraCI2-minus35_31A_32C-lacO2_core-minus10_12G-lacO1-AraCI2	ACTGGACGTCAGGTAGGATCCGCTAATAAGCGAATGTAAGTTAGCTCATTCATTAGGCACCCCAGGCTTTGCAAATTGTAGCGAGTAACAAGATAATGTGTGGAATTGTGAGCGGATAACAATTCGTCAGGTAGGATCCGCTAATACACA	0.309492560181695	0.23291100858826	0.248575479557293	0.315544183056481	0.819323246908155	0.896686159844054	0.725974939134299	0.917448959534009	0.858004703376105	0.821711949334154	1.04416724628546	19.5	18.5
STERIC-55-up_326x-lacO2-ext_min10-minus10_12A-lacO3	GCAGCTGGCACGACAGGTTTCCCGACTGGAAAGCGAATGTAAGTTAGGAAAATTTTTTTTCAAAAGTAGCAAATTGTAGCGAGTAACAACCTGGAATAATGTGTGGACACACAGGAAACAGCTATGGCAGTGAGCGCAACGCAATTGACC	0.5317857162769	0.994561047903077	1.07203750089476	0.87329325827356	1.40780249923804	3.82896940844574	3.13092973147568	2.53911190315852	2.61838595384189	2.8350208173171	0.923586147180315	10	8.5
COMBO-lacOscram-minus35_33T-minus10_12A-lacOscram	ACAGGTTTCCCGACTTTAACGGTGTGCATAATAGAAGGAAAGCGAATGTAAGTTAGCTCATTCATTAGGCACCCCAGGCTTTTACATTTATGCTTCCGGCTCGAATAATGTGTGGTTAACGGTGTGCATAATAGAAACACACAGGAAACA	0.198112841084923	0.198122763864713	0.564679253228523	0.326352089180842	0.524466423737637	0.762754587618471	1.64916904605022	0.948873092067489	0.643610505678054	1.29902106905886	0.495458096106441	15.5	15.5
STERIC-O1-up_136x-lacOsym-ext_UV5-minus10_12A-lacO3	TGCAGCTGGCACGACAGGTTTCCCGACTGGAAAGCGAATGTAAGTTGAAAATATATTTTTCAAAAGTAGCAAATTGTGAGCGCTCACAATTTCGAATAATGTGTGGGGCAGTGAGCGCAACGCAATTACACACAGGAAACAGCTATGACC	0.328392412431646	0.230928940590062	0.32358846743157	0.257287078065084	0.869357045143639	0.889055378660174	0.945053463706785	0.748065642617488	0.879206211901906	0.846559553162136	1.03856392455537	10.5	8.5
MULTIPLE-lacO3-lacO2-minus35cons-minus10_12G-lacO1	GACTGGCAGTGAGCGCAACGCAATTAAATTGTAGCGAGTAACAACCGGAAAGCGAATGTAAGTTAGCTCATTCATTAGGCACCCCAGGCTTTGACATTTATGCTTCCGGCTCGGATAATGTGTGGAATTGTGAGCGGATAACAATTACAC	2.06196721518534	1.92523092835001	1.99366348588846	0.833256777287179	5.45866974240677	7.41196364404988	5.82257642789161	2.42270529579037	6.43531669322832	4.12264086184099	1.56096951174995	6	6.5
HYBRID-AraCI2-minus35_31A_32C-lacO2_core-minus10cons-lacO1-AraCO2	ACTGGACGTCAGGTAGGATCCGCTAATAAGCGAATGTAAGTTAGCTCATTCATTAGGCACCCCAGGCTTTGCAAATTGTAGCGAGTAACAATATAATGTGTGGAATTGTGAGCGGATAACAATTAATGTGGACTTTTCTGCCGTGACACA	1.417928271164	1.03886378591182	0.489070134702653	0.76679875706051	3.75369797041624	3.99953091284361	1.42834949732573	2.22947770744109	3.87661444162992	1.82891360238341	2.11962688482276	17	17
DISTAL-lacOscram-25-minus35_30C_33T-lacO3_core-minus10_7A	TTAATGCAGCTGGCACGACAGGTTTCCCGACTGGAAAGCGTTAACGGTGTGCATAATAGAAGCTCATTCATTAGGCACCCCAGGCTTTTACCCAGTGAGCGCAACGCAATATAAAGTGTGGACACACAGGAAACAGCTATGACCATGATT	0.118762605000511	0.171603874963558	0.193109650278622	0.242135727912363	0.314401622718053	0.660659281792267	0.563984697352081	0.704012888107792	0.48753045225516	0.633998792729936	0.768976941037856	12.5	10
DISTAL-lacOsym-26-minus35cons-lacO1_core-minus10cons	TAATGCAGCTGGCACGACAGGTTTCCCGACTGGAAAGCGAAATTGTGAGCGCTCACAATTAGCTCATTCATTAGGCACCCCAGGCTTTGACATTGTGAGCGGATAACAATATAATGTGTGGACACACAGGAAACAGCTATGACCATGATT	5.77186260302484	10.1619356590894	2.94275639271387	2.94546058629324	15.2799188640974	39.1225263157895	8.59444140223458	8.56396630122465	27.2012225899434	8.57920385172962	3.17059986684656	4.5	4
COMBO-O3_leftSym-minus35_31A_32C-minus10_7A-O2_rightSym	ACAGGTTTCCCGACTGGCAGTGAGCGGCTCACTGCCGGAAAGCGAATGTAAGTTAGCTCATTCATTAGGCACCCCAGGCTTTGCAATTTATGCTTCCGGCTCGTATAAAGTGTGGAAATGTGAGCCGCTCACATTTACACACAGGAAACA	0.410013755358907	0.271362498733376	0.510710914137266	0.350821651236662	1.08543417366947	1.04472089314195	1.49155228611585	1.02001867311072	1.06507753340571	1.25578547961328	0.848136525462689	8.5	8.5
HYBRID-AraCFP-minus35cons-lacO1_core-minus10_12A-lacO2-AraCFP	ACTGGACTTATGGATTAATCTGCTGTGAAGCGAATGTAAGTTAGCTCATTCATTAGGCACCCCAGGCTTTGACATTGTGAGCGGATAACAAAATAATGTGTGGAAATTGTAGCGAGTAACAACCCTTATGGATTAATCTGCTGTGACACA	0.451536218610639	0.662865383768999	0.774035963066573	0.578213878536609	1.19535707259492	2.55197132616487	2.26060395086353	1.681164634737	1.8736641993799	1.97088429280026	0.950671841175296	11.5	10
HYBRID-AraCI2-minus35_31A_32C-lacO1_core-minus10cons-lacOscram-AraCI2	ACTGGACGTCAGGTAGGATCCGCTAATAAGCGAATGTAAGTTAGCTCATTCATTAGGCACCCCAGGCTTTGCAATTGTGAGCGGATAACAATATAATGTGTGGTTAACGGTGTGCATAATAGAACGTCAGGTAGGATCCGCTAATACACA	5.18277146472712	3.61668656758173	4.0387504001129	2.83839104521401	13.7204110559887	13.9239137269698	11.7953370989064	8.25266016935613	13.8221623914792	10.0239986341313	1.37890705056716	3	3
STERIC-O1-no_up-lacOscram-ext_min10-minus10_12A-lacOscram	TGCAGCTGGCACGACAGGTTTCCCGACTGGAAAGCGAATGTAAGTTAGCTCATTCATTAGGCACCCCAGCTTAACGGTGTGCATAATAGAATGGAATAATGTGTGGTTAACGGTGTGCATAATAGAAACACACAGGAAACAGCTATGACC	0.225339901829966	0.327181675491465	0.382730344690866	0.134552634569873	0.596544937677673	1.25961963732862	1.11777975521419	0.391213596121317	0.928082287503144	0.754496675667752	1.23006809364901	5	5
DISTAL-lacO3-30-minus35_30C_33T-lacO1_core-minus10cons	GCAGCTGGCACGACAGGTTTCCCGACTGGAAAGCGGGCAGTGAGCGCAACGCAATTAGTTAGCTCATTCATTAGGCACCCCAGGCTTTTACCTTGTGAGCGGATAACAATATAATGTGTGGACACACAGGAAACAGCTATGACCATGATT	0.214983008542326	0.261657388329868	0.290536583515966	0.392947537408493	0.56912701386287	1.0073571024335	0.848524073693583	1.14250025417944	0.788242058148187	0.995512163936509	0.791795506577515	10	10
HYBRID-AraCI1-minus35_31A_32C-lacOscram_core-minus10_12G-lacOsym-AraCFP	ACTGGACTTATGGATAAAAATGCTATGAAGCGAATGTAAGTTAGCTCATTCATTAGGCACCCCAGGCTTTGCAAAACGGTGTGCATAATAGGATAATGTGTGGAAATTGTGAGCGCTCACAATTCTTATGGATTAATCTGCTGTGACACA	0.397575754189631	0.300653431532698	0.423551897008101	0.395599109496613	1.05250690880379	1.15748831538305	1.2370007822103	1.15020973571642	1.10499761209342	1.19360525896336	0.92576469799832	9	8.5
COMBO-lacOscram-minus35cons-minus10_12G-lacO3	ACAGGTTTCCCGACTTTAACGGTGTGCATAATAGAAGGAAAGCGAATGTAAGTTAGCTCATTCATTAGGCACCCCAGGCTTTGACATTTATGCTTCCGGCTCGGATAATGTGTGGGGCAGTGAGCGCAACGCAATTACACACAGGAAACA	3.09837421617164	3.57742424563265	4.66461431097917	3.9232611103419	8.20236202589144	13.7727573651109	13.6231984608022	11.4069344863161	10.9875596955012	12.5150664735591	0.877946570936306	5.5	6
HYBRID-AraCO2-minus35_31A_32C-lacO2_core-minus10_12A-lacO1-AraCI1	ACTGGAAATGTGGACTTTTCTGCCGTGAAGCGAATGTAAGTTAGCTCATTCATTAGGCACCCCAGGCTTTGCAAATTGTAGCGAGTAACAAAATAATGTGTGGAATTGTGAGCGGATAACAATTCTTATGGATAAAAATGCTATGACACA	0.157335640496499	0.177436416461192	0.260376808301313	0.346291672956705	0.416516467311159	0.683114035087719	0.760441206410145	1.0068477002872	0.549815251199439	0.88364445334867	0.622213209301379	5.5	6.5
HYBRID-AraCFP-minus35_33T-lacO3_core-minus10_12A-lacO1-AraCscram	ACTGGACTTATGGATTAATCTGCTGTGAAGCGAATGTAAGTTAGCTCATTCATTAGGCACCCCAGGCTTTTACACAGTGAGCGCAACGCAAAATAATGTGTGGAATTGTGAGCGGATAACAATTGACTTTCGATGTGGCTCTATGACACA	0.298267093801284	0.332025781964714	0.353305250132194	0.359713830823244	0.789605939463164	1.27826900584795	1.03184255308428	1.04587280494949	1.03393747265556	1.03885767901689	0.995263830204361	25	24
MULTIPLE-lacO2-lacO3-minus35_31A_32C-minus10_12A-lacO1	GACTAAATTGTAGCGAGTAACAACCGGCAGTGAGCGCAACGCAATTGGAAAGCGAATGTAAGTTAGCTCATTCATTAGGCACCCCAGGCTTTGCAATTTATGCTTCCGGCTCGAATAATGTGTGGAATTGTGAGCGGATAACAATTACAC	0.201026827836639	0.266692310802276	0.384025628110018	0.363459549297627	0.532180654688654	1.02674109516215	1.12156268385644	1.05676353183199	0.779460874925401	1.08916310784422	0.71565119063589	17	15.5
DISTAL-lacO1-21-minus35_33T-lacOscram_core-minus10_7A	TTCATTAATGCAGCTGGCACGACAGGTTTCCCGACTGGAAAGCGAATTGTGAGCGGATAACAATTATTCATTAGGCACCCCAGGCTTTTACAAACGGTGTGCATAATAGTATAAAGTGTGGACACACAGGAAACAGCTATGACCATGATT	0.439030113430461	0.664089511901537	1.01175954202639	0.997293721642756	1.16224951519069	2.55668410793065	2.95488546677775	2.89964491947922	1.85946681156067	2.92726519312848	0.635223216511307	4.5	4.5
DISTAL-lacOsym-22-minus35_30C_33T-lacOsym_core-minus10_12G	TCATTAATGCAGCTGGCACGACAGGTTTCCCGACTGGAAAGCGAAATTGTGAGCGCTCACAATTCATTCATTAGGCACCCCAGGCTTTTACCATTGTGAGCGCTCACAAGATAATGTGTGGACACACAGGAAACAGCTATGACCATGATT	0.354314762138905	0.422467658240933	0.465086576075751	0.47739416864239	0.937981582409322	1.62646198830409	1.35830452528987	1.38802997116308	1.28222178535671	1.37316724822648	0.933769565952561	13.5	13.5
HYBRID-AraCscram-minus35_31A_32C-lacO3_core-minus10_12G-lacOscram-AraCI1	ACTGGAGACTTTCGATGTGGCTCTATGAAGCGAATGTAAGTTAGCTCATTCATTAGGCACCCCAGGCTTTGCAACAGTGAGCGCAACGCAAGATAATGTGTGGTTAACGGTGTGCATAATAGAACTTATGGATAAAAATGCTATGACACA	0.291317684030666	0.335681222070408	0.31313411851733	0.345773220506925	0.771208686314283	1.29234211716537	0.91452110657236	1.00534029281097	1.03177540173983	0.959930699691665	1.07484363409904	26	21.5
HYBRID-AraCscram-minus35cons-lacOsym_core-minus10_12G-lacO1-AraCO2	ACTGGAGACTTTCGATGTGGCTCTATGAAGCGAATGTAAGTTAGCTCATTCATTAGGCACCCCAGGCTTTGACAATTGTGAGCGCTCACAAGATAATGTGTGGAATTGTGAGCGGATAACAATTAATGTGGACTTTTCTGCCGTGACACA	1.51348406187924	1.28033316869013	0.410517163147247	0.520979711528032	4.00666392431098	4.92916603346673	1.19893230442594	1.51475552377451	4.46791497888886	1.35684391410022	3.29287321294558	17	17.5
DISTAL-lacOscram-24-minus35cons-lacO2_core-minus10_7A	ATTAATGCAGCTGGCACGACAGGTTTCCCGACTGGAAAGCGTTAACGGTGTGCATAATAGAACTCATTCATTAGGCACCCCAGGCTTTGACAATTGTAGCGAGTAACAATATAAAGTGTGGACACACAGGAAACAGCTATGACCATGATT	1.33014117600572	1.0071222124848	1.46083148788057	1.7920732395457	3.52129817444219	3.87732874749212	4.26641860407283	5.21047706569715	3.69931346096715	4.73844783488499	0.780701527139835	7.5	8.5
DISTAL-lacO3-26-minus35_31A_32C-lacOsym_core-minus10_12A	TAATGCAGCTGGCACGACAGGTTTCCCGACTGGAAAGCGGGCAGTGAGCGCAACGCAATTAGCTCATTCATTAGGCACCCCAGGCTTTGCAAATTGTGAGCGCTCACAAAATAATGTGTGGACACACAGGAAACAGCTATGACCATGATT	0.288546373220139	0.550023177344084	0.620836915225426	0.340873489544963	0.763872163038444	2.11753911378988	1.81317981381676	0.991094259087561	1.44070563841416	1.40213703645216	1.02750701319437	10	10
HYBRID-AraCI2-minus35_33T-lacO2_core-minus10_12A-lacO1-AraCI1	ACTGGACGTCAGGTAGGATCCGCTAATAAGCGAATGTAAGTTAGCTCATTCATTAGGCACCCCAGGCTTTTACAATTGTAGCGAGTAACAAAATAATGTGTGGAATTGTGAGCGGATAACAATTCTTATGGATAAAAATGCTATGACACA	0.243488269429259	0.326819386880941	0.30776837769672	0.357385273157363	0.644589321874846	1.25822485919041	0.898850239226191	1.03910249219302	0.951407090532628	0.968976365709606	0.981868210826679	27.5	27.5
DISTAL-lacO2-20-minus35cons-lacO1_core-minus10_12G	ATTCATTAATGCAGCTGGCACGACAGGTTTCCCGACTGGAAAGCGAAATTGTAGCGAGTAACAACCTTCATTAGGCACCCCAGGCTTTGACATTGTGAGCGGATAACAAGATAATGTGTGGACACACAGGAAACAGCTATGACCATGATT	4.78055012402057	3.28783220261485	2.11003396024328	2.54100538362478	12.6556058320764	12.6578543875789	6.16244119728571	7.38800735540601	12.6567301098277	6.77522427634586	1.86809020537013	13	13.5
COMBO-lacOscram-minus35cons-minus10_7A-lacO3	ACAGGTTTCCCGACTTTAACGGTGTGCATAATAGAAGGAAAGCGAATGTAAGTTAGCTCATTCATTAGGCACCCCAGGCTTTGACATTTATGCTTCCGGCTCGTATAAAGTGTGGGGCAGTGAGCGCAACGCAATTACACACAGGAAACA	0.95073036655455	1.18280927291261	1.70847139735286	1.35646142495324	2.51687953468849	4.55370792125542	4.9896611721916	3.94392985133436	3.53529372797196	4.46679551176298	0.791460840027715	13.5	14
HYBRID-AraCI2-minus35_33T-lacO1_core-minus10cons-lacOsym-AraCFP	ACTGGACGTCAGGTAGGATCCGCTAATAAGCGAATGTAAGTTAGCTCATTCATTAGGCACCCCAGGCTTTTACATTGTGAGCGGATAACAATATAATGTGTGGAAATTGTGAGCGCTCACAATTCTTATGGATTAATCTGCTGTGACACA	0.772263021691468	0.594619021128912	0.487225396475266	0.257042818180845	2.04442086112796	2.28922904871741	1.42296186325687	0.747355453716269	2.16682495492268	1.08515865848657	1.99678170374153	18.5	18
DISTAL-lacOscram-27-minus35_31A_32C-lacO2_core-minus10_12G	AATGCAGCTGGCACGACAGGTTTCCCGACTGGAAAGCGTTAACGGTGTGCATAATAGAATAGCTCATTCATTAGGCACCCCAGGCTTTGCAAATTGTAGCGAGTAACAAGATAATGTGTGGACACACAGGAAACAGCTATGACCATGATT	0.377212654930195	0.179647992121782	0.540427657814098	0.433675930589307	0.99859943977591	0.691628399858707	1.57834126152275	1.26091860556619	0.845113919817309	1.41962993354447	0.595305790507857	4.5	5
DISTAL-lacO2-20-minus35cons-lacOscram_core-minus10cons	ATTCATTAATGCAGCTGGCACGACAGGTTTCCCGACTGGAAAGCGAAATTGTAGCGAGTAACAACCTTCATTAGGCACCCCAGGCTTTGACAAACGGTGTGCATAATAGTATAATGTGTGGACACACAGGAAACAGCTATGACCATGATT	9.51690163100419	7.62006122219623	12.2953748360789	8.51732908867575	25.1942041522491	29.3365413533835	35.9091492618378	24.7642489705335	27.2653727528163	30.3366991161856	0.8987587162464	3.5	4
DISTAL-lacOscram-24-minus35cons-lacOscram_core-minus10_12G	ATTAATGCAGCTGGCACGACAGGTTTCCCGACTGGAAAGCGTTAACGGTGTGCATAATAGAACTCATTCATTAGGCACCCCAGGCTTTGACAAACGGTGTGCATAATAGGATAATGTGTGGACACACAGGAAACAGCTATGACCATGATT	22.2220324730522	14.6104348811235	28.2459135450924	23.9200749392213	58.8286445012788	56.2488429663115	82.4933553511048	69.547939855497	57.5387437337951	76.0206476033009	0.756883104101533	4	4
MULTIPLE-lacO1-lacO2-minus35_31A_32C-minus10cons-lacO3	GACTAATTGTGAGCGGATAACAATTAAATTGTAGCGAGTAACAACCGGAAAGCGAATGTAAGTTAGCTCATTCATTAGGCACCCCAGGCTTTGCAATTTATGCTTCCGGCTCGTATAATGTGTGGGGCAGTGAGCGCAACGCAATTACAC	1.86410321588938	2.07624599250062	1.20905739831039	2.35846488226327	4.93486208042539	7.99335788029745	3.53110199248734	6.85726839066031	6.46410998036142	5.19418519157383	1.24448970183961	7.5	6.5
COMBO-lacO2-minus35_33T-minus10_7A-O3_rightSym	ACAGGTTTCCCGACTAAATTGTAGCGAGTAACAACCGGAAAGCGAATGTAAGTTAGCTCATTCATTAGGCACCCCAGGCTTTTACATTTATGCTTCCGGCTCGTATAAAGTGTGGAATTGCGTTGGCAACGCAATTACACACAGGAAACA	0.154240289038832	0.219731881727157	0.441003447924317	0.256209190488491	0.408322107468942	0.845947722331766	1.28796875635145	0.744931669979929	0.627134914900354	1.01645021316569	0.616985373978299	8.5	9.5
STERIC-55-up_69x-lacOsym-ext_UV5-minus10cons-lacO2	GCAGCTGGCACGACAGGTTTCCCGACTGGAAAGCGAATGTAAGTTAAGAAAATTATTTTAAATTTCCTGCAAATTGTGAGCGCTCACAATTTCGTATAATGTGTGGACACACAGGAAACAGCTATAAATTGTAGCGAGTAACAACCGACC	0.509130124045669	0.19663949183578	0.615627757279217	0.219049616381916	1.34782608695652	0.757044125465178	1.79796625321265	0.636889708088645	1.05243510621085	1.21742798065065	0.864474221833132	4	3.5
DISTAL-lacO1-25-minus35cons-lacO2_core-minus10_7A	TTAATGCAGCTGGCACGACAGGTTTCCCGACTGGAAAGCGAATTGTGAGCGGATAACAATTGCTCATTCATTAGGCACCCCAGGCTTTGACAATTGTAGCGAGTAACAATATAAAGTGTGGACACACAGGAAACAGCTATGACCATGATT	0.70624162440304	1.25514125428842	1.03782401131961	0.923888309999477	1.86964164976335	4.83217945854736	3.03100782422993	2.68621769707265	3.35091055415536	2.85861276065129	1.17221562860158	9.5	9.5
MULTIPLE-lacO1-lacO2-minus35_30C_33T-minus10cons-lacO1	GACTAATTGTGAGCGGATAACAATTAAATTGTAGCGAGTAACAACCGGAAAGCGAATGTAAGTTAGCTCATTCATTAGGCACCCCAGGCTTTTACCTTTATGCTTCCGGCTCGTATAATGTGTGGAATTGTGAGCGGATAACAATTACAC	0.494676055114098	0.596795763434238	0.7139269032644	0.316046175658454	1.30956166250284	2.2976093082447	2.08505296285369	0.918908509781179	1.80358548537377	1.50198073631743	1.20080467196658	6	5
COMBO-lacOsym-minus35cons-minus10_12G-O2_leftSym	ACAGGTTTCCCGACTAAATTGTGAGCGCTCACAATTGGAAAGCGAATGTAAGTTAGCTCATTCATTAGGCACCCCAGGCTTTGACATTTATGCTTCCGGCTCGGATAATGTGTGGGGTTGTTACTCAGTAACAACCACACACAGGAAACA	2.01813086321921	1.51682788014825	1.62360335389907	1.61021766756167	5.34262125902993	5.83964912280702	4.74180055138321	4.68172954233575	5.59113519091847	4.71176504685948	1.18663285102578	5	5
COMBO-O3_leftSym-minus35_30C_33T-minus10cons-lacO1	ACAGGTTTCCCGACTGGCAGTGAGCGGCTCACTGCCGGAAAGCGAATGTAAGTTAGCTCATTCATTAGGCACCCCAGGCTTTTACCTTTATGCTTCCGGCTCGTATAATGTGTGGAATTGTGAGCGGATAACAATTACACACAGGAAACA	0.611468642216535	0.634941607688917	0.758180368026601	0.414975814933574	1.61874803397295	2.44446733271535	2.21429703167511	1.20654776758929	2.03160768334415	1.7104223996322	1.1877812660668	13	10
MULTIPLE-lacOscram-lacO1-minus35cons-minus10cons-lacO2	GACTTTAACGGTGTGCATAATAGAAAATTGTGAGCGGATAACAATTGGAAAGCGAATGTAAGTTAGCTCATTCATTAGGCACCCCAGGCTTTGACATTTATGCTTCCGGCTCGTATAATGTGTGGAAATTGTAGCGAGTAACAACCACAC	5.80173690778786	4.92766276572224	3.48501046466375	4.45879178054619	15.3590054578532	18.9710526315789	10.178116781561	12.9639971183011	17.1650290447161	11.571056949931	1.48344521325845	10	9
MULTIPLE-lacO3-lacOsym-minus35_33T-minus10_12G-lacOsym	GACTGGCAGTGAGCGCAACGCAATTAAATTGTGAGCGCTCACAATTGGAAAGCGAATGTAAGTTAGCTCATTCATTAGGCACCCCAGGCTTTTACATTTATGCTTCCGGCTCGGATAATGTGTGGAAATTGTGAGCGCTCACAATTACAC	0.0797584652529748	0.16278892187443	0.198771315095381	0.102781348954664	0.211145510835913	0.626722515631639	0.580519822932712	0.298838155546286	0.418934013233776	0.439678989239499	0.952817904622633	6	6.5
DISTAL-lacO1-30-minus35_30C_33T-lacOsym_core-minus10_12G	GCAGCTGGCACGACAGGTTTCCCGACTGGAAAGCGAATTGTGAGCGGATAACAATTAGTTAGCTCATTCATTAGGCACCCCAGGCTTTTACCATTGTGAGCGCTCACAAGATAATGTGTGGACACACAGGAAACAGCTATGACCATGATT	0.33113491861367	0.671286541094558	0.609900987444062	0.459016989488552	0.876617313592104	2.58439201451906	1.7812409857409	1.33459807541223	1.73050466405558	1.55791953057657	1.11077923480113	10.5	9.5
HYBRID-AraCO2-minus35_31A_32C-lacOsym_core-minus10_12G-lacO3-AraCscram	ACTGGAAATGTGGACTTTTCTGCCGTGAAGCGAATGTAAGTTAGCTCATTCATTAGGCACCCCAGGCTTTGCAAATTGTGAGCGCTCACAAGATAATGTGTGGGGCAGTGAGCGCAACGCAATTGACTTTCGATGTGGCTCTATGACACA	0.421587387784423	0.448482363948393	0.585274201433848	0.47450306226982	1.11607318512689	1.72661623477654	1.70931744160582	1.37962404046987	1.42134470995172	1.54447074103785	0.920279466736036	14	14
COMBO-O2_leftSym-minus35_31A_32C-minus10_12A-O3_rightSym	ACAGGTTTCCCGACTGGTTGTTACTCAGTAACAACCGGAAAGCGAATGTAAGTTAGCTCATTCATTAGGCACCCCAGGCTTTGCAATTTATGCTTCCGGCTCGAATAATGTGTGGAATTGCGTTGGCAACGCAATTACACACAGGAAACA	0.238366579954704	0.257263887406419	0.389897579610171	0.440246778022478	0.63103061388043	0.990442524221	1.13871196036801	1.28002343292326	0.810736569050715	1.20936769664563	0.670380539598847	8.5	9
>neg_control_971716:971866	ACCTGCAACGCGCGCCAGTGGCGGAGTCGTTCATCTGGCGGCGTTGGTTGTATGTGTTATGGGATGAAGTTGCGCAACTGGTTAATACCGGACGATTTAGTCGGCGCAACTTCGATCTGGCATCAAAATCACTCTTGCCGTGGCTCGCCT	0.160983378283839	0.182011432077264	0.176928313436548	0.217023059588545	0.426173165895572	0.700727428326915	0.516726435797249	0.630997466934	0.563450297111243	0.573861951365624	0.981856866046608	16.5	16.5
HYBRID-AraCI1-minus35_33T-lacO2_core-minus10_12A-lacOsym-AraCFP	ACTGGACTTATGGATAAAAATGCTATGAAGCGAATGTAAGTTAGCTCATTCATTAGGCACCCCAGGCTTTTACAATTGTAGCGAGTAACAAAATAATGTGTGGAAATTGTGAGCGCTCACAATTCTTATGGATTAATCTGCTGTGACACA	0.0917009092480727	0.206367240548504	0.180901513211046	0.277655638411904	0.24276088144236	0.794495071601265	0.528330329590782	0.807287505991373	0.518627976521812	0.667808917791077	0.776611337023301	6.5	8.5
HYBRID-AraCI2-minus35cons-lacOsym_core-minus10cons-lacOsym-AraCO2	ACTGGACGTCAGGTAGGATCCGCTAATAAGCGAATGTAAGTTAGCTCATTCATTAGGCACCCCAGGCTTTGACAATTGTGAGCGCTCACAATATAATGTGTGGAAATTGTGAGCGCTCACAATTAATGTGGACTTTTCTGCCGTGACACA	5.57838242212243	6.22363991660243	0.901414587722597	0.811163354781573	14.7677165354331	23.9604465709729	2.63261847718109	2.35846837247277	19.364081553203	2.49554342482693	7.75946487669149	11.5	11.5
MULTIPLE-lacOsym-lacO3-minus35_31A_32C-minus10_7A-lacOscram	GACTAAATTGTGAGCGCTCACAATTGGCAGTGAGCGCAACGCAATTGGAAAGCGAATGTAAGTTAGCTCATTCATTAGGCACCCCAGGCTTTGCAATTTATGCTTCCGGCTCGTATAAAGTGTGGTTAACGGTGTGCATAATAGAAACAC	0.323384322752971	0.873800917851804	0.829979996199869	0.803811227905795	0.856099071207431	3.36405391160304	2.42399080672398	2.33709196462013	2.11007649140524	2.38054138567206	0.886385132434711	14	13
STERIC-55-up_326x-lacO2-ext_min10-minus10cons-lacOsym	GCAGCTGGCACGACAGGTTTCCCGACTGGAAAGCGAATGTAAGTTAGGAAAATTTTTTTTCAAAAGTAGCAAATTGTAGCGAGTAACAACCTGGTATAATGTGTGGACACACAGGAAACAGCTATAAATTGTGAGCGCTCACAATTGACC	0.300101296027607	0.388901734709462	0.386634838358203	0.334425992846433	0.794461644306846	1.49723624128815	1.12918298998836	0.972348075651795	1.1458489427975	1.05076553282008	1.09048965445434	10.5	9
DISTAL-lacOsym-28-minus35cons-lacO3_core-minus10cons	ATGCAGCTGGCACGACAGGTTTCCCGACTGGAAAGCGAAATTGTGAGCGCTCACAATTTTAGCTCATTCATTAGGCACCCCAGGCTTTGACACAGTGAGCGCAACGCAATATAATGTGTGGACACACAGGAAACAGCTATGACCATGATT	22.3234917774838	25.167296862043	27.1482327948433	24.8118568741899	59.0972388955582	96.8917996348337	79.2875334523793	72.1408078350082	77.994519265196	75.7141706436937	1.03011785775523	8	8
HYBRID-AraCscram-minus35_31A_32C-lacO1_core-minus10cons-lacOsym-AraCI1	ACTGGAGACTTTCGATGTGGCTCTATGAAGCGAATGTAAGTTAGCTCATTCATTAGGCACCCCAGGCTTTGCAATTGTGAGCGGATAACAATATAATGTGTGGAAATTGTGAGCGCTCACAATTCTTATGGATAAAAATGCTATGACACA	2.98011664520033	2.35394190064791	0.445181564778777	0.539856701373559	7.88929738562092	9.06246182257263	1.30017111892765	1.56964062583901	8.47587960409677	1.43490587238333	5.90692376916586	20.5	19
STERIC-55-no_up-lacOsym-ext_min10-minus10_12G-lacO1	GCAGCTGGCACGACAGGTTTCCCGACTGGAAAGCGAATGTAAGTTAAGCTCATTCATTAGGCACCCCAGCAAATTGTGAGCGCTCACAATTTGGGATAATGTGTGGACACACAGGAAACAGCTATAATTGTGAGCGGATAACAATTGACC	0.26493196500114	0.585482998247885	0.420296373952659	0.242454747316727	0.701357466063348	2.25405619311436	1.22749289287128	0.704940441320055	1.47770682958886	0.966216667095667	1.5293741868795	8	6.5
DISTAL-lacOsym-24-minus35cons-lacO3_core-minus10cons	ATTAATGCAGCTGGCACGACAGGTTTCCCGACTGGAAAGCGAAATTGTGAGCGCTCACAATTCTCATTCATTAGGCACCCCAGGCTTTGACACAGTGAGCGCAACGCAATATAATGTGTGGACACACAGGAAACAGCTATGACCATGATT	6.26727232674126	6.55979062960666	2.33425524635036	4.61488256806442	16.591422776007	25.2545961854527	6.81728871009796	13.4178331840282	20.9230094807298	10.1175609470631	2.06798946803511	10.5	8.5
MULTIPLE-lacO2-lacO1-minus35_30C_33T-minus10_12A-lacOsym	GACTAAATTGTAGCGAGTAACAACCAATTGTGAGCGGATAACAATTGGAAAGCGAATGTAAGTTAGCTCATTCATTAGGCACCCCAGGCTTTTACCTTTATGCTTCCGGCTCGAATAATGTGTGGAAATTGTGAGCGCTCACAATTACAC	0.406831559048659	0.502976342108332	0.697364381290073	0.664812118829908	1.07700990844099	1.93641308511453	2.03668143440029	1.932950184022	1.50671149677776	1.98481580921115	0.759119052652343	11.5	13
DISTAL-lacO2-30-minus35_33T-lacO2_core-minus10_7A	GCAGCTGGCACGACAGGTTTCCCGACTGGAAAGCGAAATTGTAGCGAGTAACAACCAGTTAGCTCATTCATTAGGCACCCCAGGCTTTTACAATTGTAGCGAGTAACAATATAAAGTGTGGACACACAGGAAACAGCTATGACCATGATT	0.337872094605884	0.324455161529036	0.377740416771546	0.381923486916936	0.894452717795979	1.24912280701754	1.10320646494451	1.11044767898898	1.07178776240676	1.10682707196674	0.968342561862242	7	7.5
HYBRID-AraCI2-minus35cons-lacO2_core-minus10_12A-lacO3-AraCscram	ACTGGACGTCAGGTAGGATCCGCTAATAAGCGAATGTAAGTTAGCTCATTCATTAGGCACCCCAGGCTTTGACAATTGTAGCGAGTAACAAAATAATGTGTGGGGCAGTGAGCGCAACGCAATTGACTTTCGATGTGGCTCTATGACACA	0.299488308262158	0.393912361618503	0.711333485712774	0.472327540994968	0.792838874680307	1.51652669831169	2.07747877994335	1.37329868308022	1.154682786496	1.72538873151179	0.669230513337283	18.5	15
HYBRID-AraCO2-minus35_31A_32C-lacO1_core-minus10_12A-lacOscram-AraCI2	ACTGGAAATGTGGACTTTTCTGCCGTGAAGCGAATGTAAGTTAGCTCATTCATTAGGCACCCCAGGCTTTGCAATTGTGAGCGGATAACAAAATAATGTGTGGTTAACGGTGTGCATAATAGAACGTCAGGTAGGATCCGCTAATACACA	0.0526184319377265	0.161198653190959	0.0901150029915649	0.124898985314224	0.139297385620915	0.620600126108082	0.263184582519571	0.36314548097018	0.379948755864498	0.313165031744875	1.21325409081442	6.5	8
>neg_control_882282:882432	CGCTATCGCGCTGGCGGTCAGCCTGTTTGTGTCCTGGACGATGGGACATCTTTTTCCGCACGACCGACCCTTTGTCGAAAATATCGGCTATAACTTCCTGCATCATGCGGCGGATGACTCATTCCCAAGCGATCACGGTACGGTGATTTT	0.377577111601625	0.189898505911643	0.491066339334093	0.888800099026512	0.999564270152506	0.731091943906589	1.434179495274	2.58419825137337	0.865328107029547	2.00918887332368	0.430685297195622	3	3
HYBRID-AraCO2-minus35_33T-lacOsym_core-minus10cons-lacO2-AraCI2	ACTGGAAATGTGGACTTTTCTGCCGTGAAGCGAATGTAAGTTAGCTCATTCATTAGGCACCCCAGGCTTTTACAATTGTGAGCGCTCACAATATAATGTGTGGAAATTGTAGCGAGTAACAACCCGTCAGGTAGGATCCGCTAATACACA	2.29091730634694	2.00047507568516	0.910689346660899	0.752945424094518	6.06477197620621	7.70164675492412	2.65970579314528	2.18919895537342	6.88320936556517	2.42445237425935	2.83907798670119	8	8
MULTIPLE-lacOsym-lacOscram-minus35_33T-minus10cons-lacOscram	GACTAAATTGTGAGCGCTCACAATTTTAACGGTGTGCATAATAGAAGGAAAGCGAATGTAAGTTAGCTCATTCATTAGGCACCCCAGGCTTTTACATTTATGCTTCCGGCTCGTATAATGTGTGGTTAACGGTGTGCATAATAGAAACAC	1.57689257184976	1.44364977106331	2.5306048123568	1.66157654931064	4.17452600875061	5.55792007093546	7.39073571494508	4.83105618232326	4.86622303984304	6.11089594863417	0.796319080008337	6	8
HYBRID-AraCO2-minus35_31A_32C-lacO3_core-minus10_12G-lacO1-AraCI2	ACTGGAAATGTGGACTTTTCTGCCGTGAAGCGAATGTAAGTTAGCTCATTCATTAGGCACCCCAGGCTTTGCAACAGTGAGCGCAACGCAAGATAATGTGTGGAATTGTGAGCGGATAACAATTCGTCAGGTAGGATCCGCTAATACACA	0.306363219212222	0.415800257459007	0.538674287619315	0.419551416662447	0.811038906236813	1.60079310283782	1.57322047156107	1.21985139120464	1.20591600453732	1.39653593138286	0.863505175511821	14.5	13
STERIC-O1-up_136x-lacO1-ext_UV5-minus10cons-lacOscram	TGCAGCTGGCACGACAGGTTTCCCGACTGGAAAGCGAATGTAAGTTGAAAATATATTTTTCAAAAGTAGCAATTGTGAGCGGATAACAATTTCGTATAATGTGTGGTTAACGGTGTGCATAATAGAAACACACAGGAAACAGCTATGACC	1.69477764937858	1.37432132993638	1.23063865307819	0.896634082672834	4.48660454280722	5.29101188991436	3.5941309370333	2.60697566427227	4.88880821636079	3.10055330065279	1.57675348310623	14	15
DISTAL-lacO1-26-minus35_30C_33T-lacO3_core-minus10_7A	TAATGCAGCTGGCACGACAGGTTTCCCGACTGGAAAGCGAATTGTGAGCGGATAACAATTAGCTCATTCATTAGGCACCCCAGGCTTTTACCCAGTGAGCGCAACGCAATATAAAGTGTGGACACACAGGAAACAGCTATGACCATGATT	0.162542431476959	0.134988774484592	0.23181505111467	0.191699047487265	0.430300465509945	0.519694481374312	0.677025416678712	0.557367560882499	0.474997473442129	0.617196488780606	0.769604950897535	13	12.5
COMBO-lacO2-minus35_33T-minus10_7A-O2_leftSym	ACAGGTTTCCCGACTAAATTGTAGCGAGTAACAACCGGAAAGCGAATGTAAGTTAGCTCATTCATTAGGCACCCCAGGCTTTTACATTTATGCTTCCGGCTCGTATAAAGTGTGGGGTTGTTACTCAGTAACAACCACACACAGGAAACA	0.200335007797675	0.317331395507441	0.29187039985941	0.316751429155359	0.530349191469417	1.22169695696327	0.852419539330307	0.920959043816305	0.876023074216341	0.886689291573306	0.987970738500699	9	8.5
DISTAL-lacO2-23-minus35cons-lacOscram_core-minus10_12A	CATTAATGCAGCTGGCACGACAGGTTTCCCGACTGGAAAGCGAAATTGTAGCGAGTAACAACCTCATTCATTAGGCACCCCAGGCTTTGACAAACGGTGTGCATAATAGAATAATGTGTGGACACACAGGAAACAGCTATGACCATGATT	2.92049797841501	2.93405823656316	4.27185879172152	4.69510995337092	7.73146819703491	11.2958568547251	12.4761397698342	13.6510953866859	9.51366252588002	13.06361757826	0.728256355399769	12.5	13
DISTAL-lacO3-25-minus35_30C_33T-lacO2_core-minus10cons	TTAATGCAGCTGGCACGACAGGTTTCCCGACTGGAAAGCGGGCAGTGAGCGCAACGCAATTGCTCATTCATTAGGCACCCCAGGCTTTTACCATTGTAGCGAGTAACAATATAATGTGTGGACACACAGGAAACAGCTATGACCATGATT	0.264822148642591	0.302884735277799	0.349422009584936	0.444317338558959	0.701066747942701	1.16607863148175	1.02050138892376	1.29185864247376	0.933572689712226	1.15618001569876	0.80746309141834	17	14.5
DISTAL-lacO1-20-minus35_30C_33T-lacO3_core-minus10cons	ATTCATTAATGCAGCTGGCACGACAGGTTTCCCGACTGGAAAGCGAATTGTGAGCGGATAACAATTTTCATTAGGCACCCCAGGCTTTTACCCAGTGAGCGCAACGCAATATAATGTGTGGACACACAGGAAACAGCTATGACCATGATT	0.604820290831871	0.263619818742342	0.217319962405669	0.382714528621813	1.60114777618364	1.01491228070175	0.634691912336269	1.11274764339351	1.3080300284427	0.873719777864891	1.49708185802905	5	5
MULTIPLE-lacO2-lacOsym-minus35cons-minus10_12G-lacO3	GACTAAATTGTAGCGAGTAACAACCAAATTGTGAGCGCTCACAATTGGAAAGCGAATGTAAGTTAGCTCATTCATTAGGCACCCCAGGCTTTGACATTTATGCTTCCGGCTCGGATAATGTGTGGGGCAGTGAGCGCAACGCAATTACAC	0.904835619063105	1.26148166802489	1.27725069182642	0.970051251788286	2.39538183694531	4.85658947368421	3.73026331844693	2.82043707168743	3.62598565531476	3.27535019506718	1.10705281553577	13	13
HYBRID-AraCI1-minus35_31A_32C-lacOsym_core-minus10_12A-lacO2-AraCO2	ACTGGACTTATGGATAAAAATGCTATGAAGCGAATGTAAGTTAGCTCATTCATTAGGCACCCCAGGCTTTGCAAATTGTGAGCGCTCACAAAATAATGTGTGGAAATTGTAGCGAGTAACAACCAATGTGGACTTTTCTGCCGTGACACA	0.0937451568465573	0.115592133714276	0.273126223280221	0.147244699406167	0.2481726418378	0.445019181861287	0.797676398633429	0.428115945470954	0.346595911849544	0.612896172052192	0.565505101278441	4.5	4.5
DISTAL-lacO1-29-minus35_33T-lacO1_core-minus10_12A	TGCAGCTGGCACGACAGGTTTCCCGACTGGAAAGCGAATTGTGAGCGGATAACAATTGTTAGCTCATTCATTAGGCACCCCAGGCTTTTACATTGTGAGCGGATAACAAAATAATGTGTGGACACACAGGAAACAGCTATGACCATGATT	0.321450784201383	0.359751538933869	0.755426560494706	0.427298343374758	0.850980392156863	1.38501064376422	2.20625442321302	1.2423756848961	1.11799551796054	1.72431505405456	0.648370792409243	3.5	3.5
MULTIPLE-lacO2-lacO1-minus35_30C_33T-minus10_12G-lacOscram	GACTAAATTGTAGCGAGTAACAACCAATTGTGAGCGGATAACAATTGGAAAGCGAATGTAAGTTAGCTCATTCATTAGGCACCCCAGGCTTTTACCTTTATGCTTCCGGCTCGGATAATGTGTGGTTAACGGTGTGCATAATAGAAACAC	0.249174272474116	0.280183130900552	0.356156442913137	0.351308034987634	0.659641943734015	1.07867952323557	1.04016957918232	1.02143284041351	0.869160733484793	1.03080120979791	0.843189477489253	8.5	9
HYBRID-AraCO2-minus35_33T-lacOsym_core-minus10cons-lacO1-AraCscram	ACTGGAAATGTGGACTTTTCTGCCGTGAAGCGAATGTAAGTTAGCTCATTCATTAGGCACCCCAGGCTTTTACAATTGTGAGCGCTCACAATATAATGTGTGGAATTGTGAGCGGATAACAATTGACTTTCGATGTGGCTCTATGACACA	0.332255852577901	0.352349496683117	0.0089976364525424	0.0340104807055991	0.879584775086505	1.35651345558466	0.0262779683161849	0.0988859304404233	1.11804911533558	0.0625819493783041	17.8653609617854	4	5
DISTAL-lacOsym-21-minus35cons-lacOscram_core-minus10cons	TTCATTAATGCAGCTGGCACGACAGGTTTCCCGACTGGAAAGCGAAATTGTGAGCGCTCACAATTATTCATTAGGCACCCCAGGCTTTGACAAACGGTGTGCATAATAGTATAATGTGTGGACACACAGGAAACAGCTATGACCATGATT	9.80126927619485	12.7601586375532	9.43275058082271	10.4952261096453	25.9470139200718	49.1254480286738	27.5487370716444	30.5150111819515	37.5362309743728	29.0318741267979	1.29293172085384	5.5	5.5
HYBRID-AraCO2-minus35_31A_32C-lacOsym_core-minus10_12G-lacO1-AraCscram	ACTGGAAATGTGGACTTTTCTGCCGTGAAGCGAATGTAAGTTAGCTCATTCATTAGGCACCCCAGGCTTTGCAAATTGTGAGCGCTCACAAGATAATGTGTGGAATTGTGAGCGGATAACAATTGACTTTCGATGTGGCTCTATGACACA	0.205535927686368	0.174594705755535	0.247991393391628	0.213022634527005	0.544117647058824	0.672173707812131	0.724269091400149	0.619366177220931	0.608145677435477	0.67181763431054	0.905224344192146	4	5
STERIC-55-up_136x-lacO3-ext_min10-minus10cons-lacOscram	GCAGCTGGCACGACAGGTTTCCCGACTGGAAAGCGAATGTAAGTTAGAAAATATATTTTTCAAAAGTAGCGGCAGTGAGCGCAACGCAATTTGGTATAATGTGTGGACACACAGGAAACAGCTATTTAACGGTGTGCATAATAGAAGACC	0.283396920137583	0.262548895615489	0.277946789425072	0.482712179369032	0.750239956122309	1.01078932424759	0.811755060856404	1.40349215893243	0.880514640184948	1.10762360989442	0.794958352566068	18	17
MULTIPLE-lacO2-lacO1-minus35cons-minus10_7A-lacO3	GACTAAATTGTAGCGAGTAACAACCAATTGTGAGCGGATAACAATTGGAAAGCGAATGTAAGTTAGCTCATTCATTAGGCACCCCAGGCTTTGACATTTATGCTTCCGGCTCGTATAAAGTGTGGGGCAGTGAGCGCAACGCAATTACAC	0.851402476345279	1.00052252453888	0.478821588994947	0.489610833224083	2.25392765801973	3.85192055027436	1.39841819694317	1.42355008787346	3.05292410414705	1.41098414240832	2.16368420621383	9	8.5
HYBRID-AraCO2-minus35_33T-lacO1_core-minus10_12G-lacO2-AraCFP	ACTGGAAATGTGGACTTTTCTGCCGTGAAGCGAATGTAAGTTAGCTCATTCATTAGGCACCCCAGGCTTTTACATTGTGAGCGGATAACAAGATAATGTGTGGAAATTGTAGCGAGTAACAACCCTTATGGATTAATCTGCTGTGACACA	0.370214374545567	0.429548607165691	0.798688874531848	0.570534607317913	0.980072810883311	1.65372299643711	2.33260379546751	1.65883705030389	1.31689790366021	1.9957204228857	0.659860914664615	13.5	12
STERIC-55-up_136x-lacOscram-ext_UV5-minus10cons-lacO2	GCAGCTGGCACGACAGGTTTCCCGACTGGAAAGCGAATGTAAGTTAGAAAATATATTTTTCAAAAGTAGCTTAACGGTGTGCATAATAGAATCGTATAATGTGTGGACACACAGGAAACAGCTATAAATTGTAGCGAGTAACAACCGACC	1.30876390710563	0.985976815953962	1.23331619324389	2.02130694605103	3.46470588235294	3.79592089765049	3.60195080350718	5.87697715289982	3.63031339000171	4.7394639782035	0.765975521007712	6.5	6.5
HYBRID-AraCI1-minus35cons-lacO1_core-minus10_12A-lacO3-AraCI1	ACTGGACTTATGGATAAAAATGCTATGAAGCGAATGTAAGTTAGCTCATTCATTAGGCACCCCAGGCTTTGACATTGTGAGCGGATAACAAAATAATGTGTGGGGCAGTGAGCGCAACGCAATTCTTATGGATAAAAATGCTATGACACA	0.397437548692293	0.501842569926759	0.464163785250203	0.36443664819703	1.05214103578651	1.9320481655266	1.35560947662858	1.05960446003398	1.49209460065655	1.20760696833128	1.2355796544619	19.5	22
COMBO-O2_leftSym-minus35_33T-minus10_7A-O3_rightSym	ACAGGTTTCCCGACTGGTTGTTACTCAGTAACAACCGGAAAGCGAATGTAAGTTAGCTCATTCATTAGGCACCCCAGGCTTTTACATTTATGCTTCCGGCTCGTATAAAGTGTGGAATTGCGTTGGCAACGCAATTACACACAGGAAACA	0.27677786555104	0.40345293998828	0.494078212882008	0.463417661076292	0.732717256086725	1.55325705568268	1.44297579617834	1.34739308728764	1.1429871558847	1.39518444173299	0.819237314935202	10.5	10.5
HYBRID-AraCFP-minus35cons-lacOscram_core-minus10cons-lacO3-AraCO2	ACTGGACTTATGGATTAATCTGCTGTGAAGCGAATGTAAGTTAGCTCATTCATTAGGCACCCCAGGCTTTGACAAACGGTGTGCATAATAGTATAATGTGTGGGGCAGTGAGCGCAACGCAATTAATGTGGACTTTTCTGCCGTGACACA	1.66216011085498	1.81117093593264	1.36998259136998	1.65801093439796	4.4002557544757	6.97284306657053	4.00109065526568	4.82068910897064	5.68654941052312	4.41088988211816	1.28920684090902	8	9
DISTAL-lacO1-25-minus35cons-lacO3_core-minus10_12A	TTAATGCAGCTGGCACGACAGGTTTCCCGACTGGAAAGCGAATTGTGAGCGGATAACAATTGCTCATTCATTAGGCACCCCAGGCTTTGACACAGTGAGCGCAACGCAAAATAATGTGTGGACACACAGGAAACAGCTATGACCATGATT	0.207785483294283	0.291837975978498	0.396086430080174	0.322131788796935	0.550072921730676	1.12354961477768	1.15678675338973	0.936602511895066	0.83681126825418	1.0466946326424	0.799479850337666	7	6.5
HYBRID-AraCFP-minus35_33T-lacO1_core-minus10_12A-lacOscram-AraCscram	ACTGGACTTATGGATTAATCTGCTGTGAAGCGAATGTAAGTTAGCTCATTCATTAGGCACCCCAGGCTTTTACATTGTGAGCGGATAACAAAATAATGTGTGGTTAACGGTGTGCATAATAGAAGACTTTCGATGTGGCTCTATGACACA	0.500962261093065	0.320040805589866	0.550443641802594	0.426700723314094	1.32620320855615	1.23212793889486	1.60759335581366	1.24063809652562	1.2791655737255	1.42411572616964	0.898217434313431	4.5	5
HYBRID-AraCI2-minus35_31A_32C-lacO3_core-minus10_12G-lacO2-AraCO2	ACTGGACGTCAGGTAGGATCCGCTAATAAGCGAATGTAAGTTAGCTCATTCATTAGGCACCCCAGGCTTTGCAACAGTGAGCGCAACGCAAGATAATGTGTGGAAATTGTAGCGAGTAACAACCAATGTGGACTTTTCTGCCGTGACACA	0.238298839646272	0.30344727337248	0.346809167847322	0.46582127965034	0.630851284175642	1.16824435188691	1.01287047687721	1.35438164064494	0.899547818031277	1.18362605876107	0.759993252406805	25.5	25.5
COMBO-lacO3-minus35cons-minus10_12A-lacOscram	ACAGGTTTCCCGACTGGCAGTGAGCGCAACGCAATTGGAAAGCGAATGTAAGTTAGCTCATTCATTAGGCACCCCAGGCTTTGACATTTATGCTTCCGGCTCGAATAATGTGTGGTTAACGGTGTGCATAATAGAAACACACAGGAAACA	0.422053465631874	0.450363134659707	0.696985053816412	0.598161383182715	1.11730703842231	1.73385703063629	2.03557359287025	1.73916227299356	1.4255820345293	1.8873679329319	0.755328099865907	4	4.5
MULTIPLE-lacO3-lacO3-minus35_33T-minus10_12A-lacO1	GACTGGCAGTGAGCGCAACGCAATTGGCAGTGAGCGCAACGCAATTGGAAAGCGAATGTAAGTTAGCTCATTCATTAGGCACCCCAGGCTTTTACATTTATGCTTCCGGCTCGAATAATGTGTGGAATTGTGAGCGGATAACAATTACAC	0.234302284289112	0.304817857263051	0.318818905805131	0.42647184754618	0.620271156789854	1.17352097497583	0.931123762283224	1.23997263714969	0.896896065882843	1.08554819971646	0.82621487108275	18.5	17
HYBRID-AraCFP-minus35_31A_32C-lacO2_core-minus10_12G-lacO2-AraCscram	ACTGGACTTATGGATTAATCTGCTGTGAAGCGAATGTAAGTTAGCTCATTCATTAGGCACCCCAGGCTTTGCAAATTGTAGCGAGTAACAAGATAATGTGTGGAAATTGTAGCGAGTAACAACCGACTTTCGATGTGGCTCTATGACACA	0.396429197868161	0.502300488577043	0.44910424910653	0.60869998220856	1.04947161694567	1.93381111060392	1.31162748027575	1.76980339151317	1.49164136377479	1.54071543589446	0.968148516607042	22.5	23.5
HYBRID-AraCFP-minus35_31A_32C-lacO1_core-minus10cons-lacOsym-AraCO2	ACTGGACTTATGGATTAATCTGCTGTGAAGCGAATGTAAGTTAGCTCATTCATTAGGCACCCCAGGCTTTGCAATTGTGAGCGGATAACAATATAATGTGTGGAAATTGTGAGCGCTCACAATTAATGTGGACTTTTCTGCCGTGACACA	1.64257818300707	1.26860819353538	0.396255720045687	0.571811855616478	4.34841628959276	4.88402594751928	1.15728117171541	1.66255066692402	4.61622111855602	1.40991591931972	3.27411092768095	12.5	12.5
STERIC-55-up_69x-lacOsym-ext_min10-minus10_12A-lacO2	GCAGCTGGCACGACAGGTTTCCCGACTGGAAAGCGAATGTAAGTTAAGAAAATTATTTTAAATTTCCTGCAAATTGTGAGCGCTCACAATTTGGAATAATGTGTGGACACACAGGAAACAGCTATAAATTGTAGCGAGTAACAACCGACC	0.434537942595328	0.45887229987678	0.882328778771805	0.886137745506782	1.15035733919736	1.76661654135338	2.57687758505425	2.57645742267886	1.45848694027537	2.57666750386656	0.566036144782654	7	6
HYBRID-AraCO2-minus35cons-lacOsym_core-minus10_12G-lacOscram-AraCscram	ACTGGAAATGTGGACTTTTCTGCCGTGAAGCGAATGTAAGTTAGCTCATTCATTAGGCACCCCAGGCTTTGACAATTGTGAGCGCTCACAAGATAATGTGTGGTTAACGGTGTGCATAATAGAAGACTTTCGATGTGGCTCTATGACACA	1.31911876429979	0.90024882846789	0.666632273317654	0.33499827715413	3.49211841599385	3.46587595749938	1.94692704569518	0.974011999979505	3.47899718674662	1.46046952283734	2.38210872075424	8	8.5
HYBRID-AraCI1-minus35_31A_32C-lacOsym_core-minus10_12A-lacO1-AraCO2	ACTGGACTTATGGATAAAAATGCTATGAAGCGAATGTAAGTTAGCTCATTCATTAGGCACCCCAGGCTTTGCAAATTGTGAGCGCTCACAAAATAATGTGTGGAATTGTGAGCGGATAACAATTAATGTGGACTTTTCTGCCGTGACACA	0.273226187613638	0.493269886743861	0.360663472967117	0.288600955668126	0.723314857858037	1.89904411642894	1.05333254632188	0.839111163240327	1.31117948714349	0.946221854781105	1.38569985518545	12	11.5
HYBRID-AraCscram-minus35cons-lacO3_core-minus10_12G-lacOsym-AraCI2	ACTGGAGACTTTCGATGTGGCTCTATGAAGCGAATGTAAGTTAGCTCATTCATTAGGCACCCCAGGCTTTGACACAGTGAGCGCAACGCAAGATAATGTGTGGAAATTGTGAGCGCTCACAATTCGTCAGGTAGGATCCGCTAATACACA	0.373686536634108	0.286283966055032	0.222221418430667	0.174744105738153	0.989264705882353	1.10216718266254	0.649006816790058	0.508070839529539	1.04571594427245	0.578538828159799	1.80751212083488	9	9.5
HYBRID-AraCscram-minus35cons-lacO1_core-minus10_12A-lacO3-AraCI2	ACTGGAGACTTTCGATGTGGCTCTATGAAGCGAATGTAAGTTAGCTCATTCATTAGGCACCCCAGGCTTTGACATTGTGAGCGGATAACAAAATAATGTGTGGGGCAGTGAGCGCAACGCAATTCGTCAGGTAGGATCCGCTAATACACA	0.259161169723888	0.309101119015832	0.177291690543627	0.271423331365553	0.686080372743157	1.19001114242643	0.517787693623902	0.789166989365822	0.938045757584792	0.653477341494862	1.435467916055	8	7
HYBRID-AraCI2-minus35cons-lacO2_core-minus10_12G-lacOsym-AraCI1	ACTGGACGTCAGGTAGGATCCGCTAATAAGCGAATGTAAGTTAGCTCATTCATTAGGCACCCCAGGCTTTGACAATTGTAGCGAGTAACAAGATAATGTGTGGAAATTGTGAGCGCTCACAATTCTTATGGATAAAAATGCTATGACACA	0.331655571001427	0.603985762230976	0.184315219452081	0.266534946935295	0.877995642701525	2.32529014844804	0.538300199446696	0.774953945836068	1.60164289557478	0.656627072641382	2.4391971673235	9.5	9.5
MULTIPLE-lacOscram-lacO1-minus35_30C_33T-minus10_7A-lacO1	GACTTTAACGGTGTGCATAATAGAAAATTGTGAGCGGATAACAATTGGAAAGCGAATGTAAGTTAGCTCATTCATTAGGCACCCCAGGCTTTTACCTTTATGCTTCCGGCTCGTATAAAGTGTGGAATTGTGAGCGGATAACAATTACAC	0.144587869578452	0.282870744403109	0.338262494742878	0.193587966774268	0.382769145394007	1.08902659032081	0.987909565616572	0.562859619134747	0.735897867857408	0.77538459237566	0.949074659328385	9	9
MULTIPLE-lacOscram-lacOscram-minus35_33T-minus10_7A-lacO3	GACTTTAACGGTGTGCATAATAGAATTAACGGTGTGCATAATAGAAGGAAAGCGAATGTAAGTTAGCTCATTCATTAGGCACCCCAGGCTTTTACATTTATGCTTCCGGCTCGTATAAAGTGTGGGGCAGTGAGCGCAACGCAATTACAC	0.175943131348003	0.309581417450413	0.453238341640704	0.435017064676638	0.465776293823038	1.19186024763401	1.32370126800902	1.26481797097708	0.828818270728524	1.29425961949305	0.640380228391242	18	17
DISTAL-lacOscram-30-minus35_31A_32C-lacO2_core-minus10cons	GCAGCTGGCACGACAGGTTTCCCGACTGGAAAGCGTTAACGGTGTGCATAATAGAAAGTTAGCTCATTCATTAGGCACCCCAGGCTTTGCAAATTGTAGCGAGTAACAATATAATGTGTGGACACACAGGAAACAGCTATGACCATGATT	10.0604427762275	4.3039970406913	5.64562680302588	5.49125013447392	26.6331269349845	16.5699964196205	16.4882859001264	15.9658836794729	21.6015616773025	16.2270847897996	1.33120409223974	5	7
DISTAL-lacOscram-22-minus35_31A_32C-lacOscram_core-minus10cons	TCATTAATGCAGCTGGCACGACAGGTTTCCCGACTGGAAAGCGTTAACGGTGTGCATAATAGAACATTCATTAGGCACCCCAGGCTTTGCAAAACGGTGTGCATAATAGTATAATGTGTGGACACACAGGAAACAGCTATGACCATGATT	6.40020881354046	5.54675184231625	8.52047366063356	6.5186539973101	16.9433470805296	21.3544891640867	24.8843947045394	18.9530742397614	19.1489181223082	21.9187344721504	0.873632469367175	7.5	7.5
DISTAL-lacO3-20-minus35_30C_33T-lacO1_core-minus10_12G	ATTCATTAATGCAGCTGGCACGACAGGTTTCCCGACTGGAAAGCGGGCAGTGAGCGCAACGCAATTTTCATTAGGCACCCCAGGCTTTTACCTTGTGAGCGGATAACAAGATAATGTGTGGACACACAGGAAACAGCTATGACCATGATT	0.237219008072844	0.445767640962366	0.687924852997398	0.510665997982345	0.627992633517495	1.71616479865021	2.00911290274167	1.48476826281547	1.17207871608385	1.74694058277857	0.670932215805312	6.5	6
DISTAL-lacOscram-22-minus35_30C_33T-lacOscram_core-minus10_7A	TCATTAATGCAGCTGGCACGACAGGTTTCCCGACTGGAAAGCGTTAACGGTGTGCATAATAGAACATTCATTAGGCACCCCAGGCTTTTACCAACGGTGTGCATAATAGTATAAAGTGTGGACACACAGGAAACAGCTATGACCATGATT	0.330061073063921	0.433294651326535	0.452473734362421	0.518755797128066	0.873774509803922	1.66814492511087	1.3214682009209	1.50828946272221	1.2709597174574	1.41487883182156	0.898281668276232	9	10.5
MULTIPLE-lacO2-lacO2-minus35cons-minus10cons-lacOscram	GACTAAATTGTAGCGAGTAACAACCAAATTGTAGCGAGTAACAACCGGAAAGCGAATGTAAGTTAGCTCATTCATTAGGCACCCCAGGCTTTGACATTTATGCTTCCGGCTCGTATAATGTGTGGTTAACGGTGTGCATAATAGAAACAC	10.689650600677	11.0247560063934	14.5947468186981	13.4415145035692	28.2988361119849	42.4443060313506	42.6245599616465	39.0813843450047	35.3715710716677	40.8529721533256	0.865826137175881	5.5	6.5
MULTIPLE-lacOsym-lacO2-minus35cons-minus10_7A-lacO2	GACTAAATTGTGAGCGCTCACAATTAAATTGTAGCGAGTAACAACCGGAAAGCGAATGTAAGTTAGCTCATTCATTAGGCACCCCAGGCTTTGACATTTATGCTTCCGGCTCGTATAAAGTGTGGAAATTGTAGCGAGTAACAACCACAC	0.756475378637184	0.860887695257043	1.17622733513683	1.28044656116368	2.00262605042017	3.31433918128655	3.43522043909903	3.72291561168866	2.65848261585336	3.57906802539384	0.742786277598291	7	6.5
DISTAL-lacO2-25-minus35_31A_32C-lacOsym_core-minus10_12G	TTAATGCAGCTGGCACGACAGGTTTCCCGACTGGAAAGCGAAATTGTAGCGAGTAACAACCGCTCATTCATTAGGCACCCCAGGCTTTGCAAATTGTGAGCGCTCACAAGATAATGTGTGGACACACAGGAAACAGCTATGACCATGATT	0.229607703000988	0.215547135281528	0.088697079721745	0.300616270067587	0.607843137254902	0.82983682983683	0.259043479135851	0.874045851585657	0.718839983545866	0.566544665360754	1.26881431861711	4	5
STERIC-O1-up_326x-lacOscram-ext_UV5-minus10_7A-lacO3	TGCAGCTGGCACGACAGGTTTCCCGACTGGAAAGCGAATGTAAGTTGGAAAATTTTTTTTCAAAAGTAGCTTAACGGTGTGCATAATAGAATCGTATAAAGTGTGGGGCAGTGAGCGCAACGCAATTACACACAGGAAACAGCTATGACC	0.604890881435376	0.990732914158007	0.965634192492479	0.947616383187396	1.60133465150766	3.81423144235284	2.82017448128526	2.75520738925185	2.70778304693025	2.78769093526856	0.971335456406824	8	9
HYBRID-AraCI1-minus35_31A_32C-lacO2_core-minus10_12A-lacO1-AraCO2	ACTGGACTTATGGATAAAAATGCTATGAAGCGAATGTAAGTTAGCTCATTCATTAGGCACCCCAGGCTTTGCAAATTGTAGCGAGTAACAAAATAATGTGTGGAATTGTGAGCGGATAACAATTAATGTGGACTTTTCTGCCGTGACACA	0.349518150861471	0.599695214286815	0.780610844533334	0.469596563223976	0.92528345769939	2.30877192982456	2.27980616333094	1.36535832845147	1.61702769376198	1.8225822458912	0.887217955407704	17	18
HYBRID-AraCI2-minus35_33T-lacOsym_core-minus10_12G-lacO1-AraCI1	ACTGGACGTCAGGTAGGATCCGCTAATAAGCGAATGTAAGTTAGCTCATTCATTAGGCACCCCAGGCTTTTACAATTGTGAGCGCTCACAAGATAATGTGTGGAATTGTGAGCGGATAACAATTCTTATGGATAAAAATGCTATGACACA	0.167822357466177	0.198646017262675	0.288022835826939	0.249395116273372	0.44427807486631	0.764769065520945	0.841182569902498	0.725119657480462	0.604523570193628	0.78315111369148	0.771911780019223	10.5	11.5
DISTAL-lacO2-29-minus35cons-lacO2_core-minus10_7A	TGCAGCTGGCACGACAGGTTTCCCGACTGGAAAGCGAAATTGTAGCGAGTAACAACCGTTAGCTCATTCATTAGGCACCCCAGGCTTTGACAATTGTAGCGAGTAACAATATAAAGTGTGGACACACAGGAAACAGCTATGACCATGATT	3.59362753766663	3.33063155610419	4.8568344168763	2.83148190917615	9.51345189238486	12.8226279985678	14.1845852071039	8.23257176332748	11.1680399454764	11.2085784852157	0.996383257717043	6.5	7
MULTIPLE-lacOscram-lacO3-minus35_30C_33T-minus10_7A-lacOsym	GACTTTAACGGTGTGCATAATAGAAGGCAGTGAGCGCAACGCAATTGGAAAGCGAATGTAAGTTAGCTCATTCATTAGGCACCCCAGGCTTTTACCTTTATGCTTCCGGCTCGTATAAAGTGTGGAAATTGTGAGCGCTCACAATTACAC	0.136576995750588	0.270379301274197	0.358069205764443	0.198976163866054	0.361561866125761	1.04093567251462	1.04575588197062	0.57852587470549	0.70124876932019	0.812140878338056	0.863457052864039	9	9
DISTAL-lacO3-21-minus35_30C_33T-lacOsym_core-minus10_12A	TTCATTAATGCAGCTGGCACGACAGGTTTCCCGACTGGAAAGCGGGCAGTGAGCGCAACGCAATTATTCATTAGGCACCCCAGGCTTTTACCATTGTGAGCGCTCACAAAATAATGTGTGGACACACAGGAAACAGCTATGACCATGATT	0.300196557639805	0.512816668678112	1.03416684217457	0.616345489231469	0.794713831478537	1.97429744574201	3.02032691092264	1.79203280609256	1.38450563861028	2.4061798585076	0.575395739314765	7	6.5
HYBRID-AraCscram-minus35_33T-lacO2_core-minus10_12G-lacO1-AraCI2	ACTGGAGACTTTCGATGTGGCTCTATGAAGCGAATGTAAGTTAGCTCATTCATTAGGCACCCCAGGCTTTTACAATTGTAGCGAGTAACAAGATAATGTGTGGAATTGTGAGCGGATAACAATTCGTCAGGTAGGATCCGCTAATACACA	0.295805085116192	0.191861658749606	0.592196323788518	0.332138841407491	0.783088235294118	0.738649903447143	1.72953378540635	0.965698152057487	0.76086906937063	1.34761596873192	0.564603779581652	16	15
HYBRID-AraCscram-minus35_31A_32C-lacO2_core-minus10_12A-lacO1-AraCFP	ACTGGAGACTTTCGATGTGGCTCTATGAAGCGAATGTAAGTTAGCTCATTCATTAGGCACCCCAGGCTTTGCAAATTGTAGCGAGTAACAAAATAATGTGTGGAATTGTGAGCGGATAACAATTCTTATGGATTAATCTGCTGTGACACA	0.136576995750588	0.130477946995591	0.206183126844701	0.116225149397934	0.361561866125761	0.50232820657542	0.602166324804779	0.33792618629174	0.43194503635059	0.470046255548259	0.918941553628104	7	7
DISTAL-lacOscram-24-minus35_33T-lacO1_core-minus10_12A	ATTAATGCAGCTGGCACGACAGGTTTCCCGACTGGAAAGCGTTAACGGTGTGCATAATAGAACTCATTCATTAGGCACCCCAGGCTTTTACATTGTGAGCGGATAACAAAATAATGTGTGGACACACAGGAAACAGCTATGACCATGATT	0.428746137357295	0.338955950871116	0.681349258720764	0.438712817123445	1.13502462596413	1.30494952464961	1.98990860848363	1.27556342096185	1.21998707530687	1.63273601472274	0.74720411891817	17	16.5
DISTAL-lacO1-20-minus35_33T-lacO2_core-minus10cons	ATTCATTAATGCAGCTGGCACGACAGGTTTCCCGACTGGAAAGCGAATTGTGAGCGGATAACAATTTTCATTAGGCACCCCAGGCTTTTACAATTGTAGCGAGTAACAATATAATGTGTGGACACACAGGAAACAGCTATGACCATGATT	1.36903592914339	0.95579944081006	1.23811487675653	1.6043110528525	3.62426470588235	3.67974075315678	3.61596555660037	4.66455598056446	3.65200272951957	4.14026076858241	0.882070703669705	8	8.5
HYBRID-AraCI2-minus35_31A_32C-lacOscram_core-minus10_12A-lacO1-AraCscram	ACTGGACGTCAGGTAGGATCCGCTAATAAGCGAATGTAAGTTAGCTCATTCATTAGGCACCCCAGGCTTTGCAAAACGGTGTGCATAATAGAATAATGTGTGGAATTGTGAGCGGATAACAATTGACTTTCGATGTGGCTCTATGACACA	0.276667794194579	0.320138684878983	0.466231572335726	0.387652930184571	0.732425862907147	1.23250476523904	1.36164853408602	1.12710611240925	0.982465314073093	1.24437732324763	0.789523640232377	15	13.5
HYBRID-AraCscram-minus35_33T-lacO3_core-minus10cons-lacOscram-AraCI2	ACTGGAGACTTTCGATGTGGCTCTATGAAGCGAATGTAAGTTAGCTCATTCATTAGGCACCCCAGGCTTTTACACAGTGAGCGCAACGCAATATAATGTGTGGTTAACGGTGTGCATAATAGAACGTCAGGTAGGATCCGCTAATACACA	0.500077793824186	0.482888617442223	0.742791620611142	0.901092697998129	1.32386174808907	1.85907717557537	2.16935356022657	2.61993914834456	1.59146946183222	2.39464635428556	0.664594777840183	20	20
HYBRID-AraCFP-minus35_31A_32C-lacOsym_core-minus10_12G-lacO1-AraCscram	ACTGGACTTATGGATTAATCTGCTGTGAAGCGAATGTAAGTTAGCTCATTCATTAGGCACCCCAGGCTTTGCAAATTGTGAGCGCTCACAAGATAATGTGTGGAATTGTGAGCGGATAACAATTGACTTTCGATGTGGCTCTATGACACA	0.310110403748286	0.464378628074588	0.287190960726776	0.376313881949361	0.82095887135342	1.78781540316958	0.838753044366497	1.09413767703918	1.3043871372615	0.966445360702839	1.3496749948832	23.5	24.5
HYBRID-AraCI1-minus35_33T-lacO3_core-minus10_12G-lacOscram-AraCO2	ACTGGACTTATGGATAAAAATGCTATGAAGCGAATGTAAGTTAGCTCATTCATTAGGCACCCCAGGCTTTTACACAGTGAGCGCAACGCAAGATAATGTGTGGTTAACGGTGTGCATAATAGAAAATGTGGACTTTTCTGCCGTGACACA	0.159727097739818	0.302567313330649	0.50296787769712	0.292377631205768	0.422847399829497	1.16485658590922	1.46893842887473	0.850091898200942	0.793851992869357	1.15951516353784	0.684641320642334	9	9.5
HYBRID-AraCI1-minus35_33T-lacO2_core-minus10_12A-lacOscram-AraCFP	ACTGGACTTATGGATAAAAATGCTATGAAGCGAATGTAAGTTAGCTCATTCATTAGGCACCCCAGGCTTTTACAATTGTAGCGAGTAACAAAATAATGTGTGGTTAACGGTGTGCATAATAGAACTTATGGATTAATCTGCTGTGACACA	0.565714298032222	0.488475312246754	0.584846369415256	0.352640995997854	1.49762202753442	1.88058544150431	1.70806794055202	1.02530844249268	1.68910373451937	1.36668819152235	1.23591009638993	7.5	8
DISTAL-lacOscram-21-minus35_30C_33T-lacO2_core-minus10_12G	TTCATTAATGCAGCTGGCACGACAGGTTTCCCGACTGGAAAGCGTTAACGGTGTGCATAATAGAAATTCATTAGGCACCCCAGGCTTTTACCATTGTAGCGAGTAACAAGATAATGTGTGGACACACAGGAAACAGCTATGACCATGATT	0.235650010974698	0.2571900670657	0.321092124384847	0.326915924274117	0.623839009287926	0.990158322635858	0.937762790891303	0.950512450190538	0.806998665961892	0.944137620540921	0.854746859360971	5.5	4
DISTAL-lacO2-20-minus35_30C_33T-lacO2_core-minus10cons	ATTCATTAATGCAGCTGGCACGACAGGTTTCCCGACTGGAAAGCGAAATTGTAGCGAGTAACAACCTTCATTAGGCACCCCAGGCTTTTACCATTGTAGCGAGTAACAATATAATGTGTGGACACACAGGAAACAGCTATGACCATGATT	0.408191472001757	0.439879557387522	0.507336609613234	0.539025552201602	1.08061002178649	1.69349621341858	1.48169749059934	1.56722404843408	1.38705311760254	1.52446076951671	0.909864750433861	7.5	8.5
DISTAL-lacOsym-27-minus35cons-lacO3_core-minus10_7A	AATGCAGCTGGCACGACAGGTTTCCCGACTGGAAAGCGAAATTGTGAGCGCTCACAATTTAGCTCATTCATTAGGCACCCCAGGCTTTGACACAGTGAGCGCAACGCAATATAAAGTGTGGACACACAGGAAACAGCTATGACCATGATT	0.528493592252275	0.588580791889409	0.320076886279577	0.299332799371148	1.39908722109534	2.26598241635836	0.93479774613712	0.870314143259948	1.83253481872685	0.902555944698534	2.03038363382442	8	8
HYBRID-AraCI2-minus35_31A_32C-lacO3_core-minus10cons-lacO1-AraCFP	ACTGGACGTCAGGTAGGATCCGCTAATAAGCGAATGTAAGTTAGCTCATTCATTAGGCACCCCAGGCTTTGCAACAGTGAGCGCAACGCAATATAATGTGTGGAATTGTGAGCGGATAACAATTCTTATGGATTAATCTGCTGTGACACA	0.766558632276026	0.867450284147055	0.638630213669954	0.693017680909541	2.02931956481652	3.33960455051958	1.86514587570778	2.01495823542189	2.68446205766805	1.94005205556484	1.38370620003105	23	21.5
HYBRID-AraCFP-minus35_31A_32C-lacO1_core-minus10_12G-lacO1-AraCFP	ACTGGACTTATGGATTAATCTGCTGTGAAGCGAATGTAAGTTAGCTCATTCATTAGGCACCCCAGGCTTTGCAATTGTGAGCGGATAACAAGATAATGTGTGGAATTGTGAGCGGATAACAATTCTTATGGATTAATCTGCTGTGACACA	0.718420976967936	0.796857306924306	0.745137596588327	0.562323941360588	1.90188419117647	3.06782802075612	2.17620507981442	1.63496442851551	2.48485610596629	1.90558475416497	1.3039861389189	11	9.5
MULTIPLE-lacOscram-lacO3-minus35_31A_32C-minus10_12G-lacOsym	GACTTTAACGGTGTGCATAATAGAAGGCAGTGAGCGCAACGCAATTGGAAAGCGAATGTAAGTTAGCTCATTCATTAGGCACCCCAGGCTTTGCAATTTATGCTTCCGGCTCGGATAATGTGTGGAAATTGTGAGCGCTCACAATTACAC	0.0757705419903261	0.209941575107024	0.21949789666943	0.154313303636745	0.200588235294118	0.808255933952528	0.64105265917014	0.4486680074164	0.504422084623323	0.54486033329327	0.925782358892732	7.5	8
HYBRID-AraCFP-minus35_31A_32C-lacO2_core-minus10_12G-lacO3-AraCscram	ACTGGACTTATGGATTAATCTGCTGTGAAGCGAATGTAAGTTAGCTCATTCATTAGGCACCCCAGGCTTTGCAAATTGTAGCGAGTAACAAGATAATGTGTGGGGCAGTGAGCGCAACGCAATTGACTTTCGATGTGGCTCTATGACACA	0.538764531451138	0.770857443165384	0.903149515417567	0.732538804844304	1.42627759765323	2.96773091443311	2.63768540506151	2.12986643522563	2.19700425604317	2.38377592014357	0.921648816685274	15.5	15
HYBRID-AraCI2-minus35_33T-lacOsym_core-minus10_12A-lacO2-AraCI2	ACTGGACGTCAGGTAGGATCCGCTAATAAGCGAATGTAAGTTAGCTCATTCATTAGGCACCCCAGGCTTTTACAATTGTGAGCGCTCACAAAATAATGTGTGGAAATTGTAGCGAGTAACAACCCGTCAGGTAGGATCCGCTAATACACA	0.153559291815948	0.168162736158342	0.214970557406689	0.263116238427496	0.406519295616336	0.647411210954215	0.62783037814885	0.76501400483304	0.526965253285275	0.696422191490945	0.756674987850566	9.5	9.5
HYBRID-AraCFP-minus35cons-lacO1_core-minus10_12A-lacO1-AraCO2	ACTGGACTTATGGATTAATCTGCTGTGAAGCGAATGTAAGTTAGCTCATTCATTAGGCACCCCAGGCTTTGACATTGTGAGCGGATAACAAAATAATGTGTGGAATTGTGAGCGGATAACAATTAATGTGGACTTTTCTGCCGTGACACA	0.550090585878246	0.823396914963487	0.250567091083459	0.437113348997407	1.45626119300179	3.17000309337576	0.731791522729199	1.27091294585619	2.31313214318877	1.00135223429269	2.31000847051853	8.5	9.5
HYBRID-AraCFP-minus35_33T-lacOsym_core-minus10_12A-lacOscram-AraCI2	ACTGGACTTATGGATTAATCTGCTGTGAAGCGAATGTAAGTTAGCTCATTCATTAGGCACCCCAGGCTTTTACAATTGTGAGCGCTCACAAAATAATGTGTGGTTAACGGTGTGCATAATAGAACGTCAGGTAGGATCCGCTAATACACA	0.170828131032735	0.184349523596043	0.300865848833045	0.272533719728201	0.452235294117647	0.709728867623604	0.878691119024135	0.792395458476302	0.580982080870626	0.835543288750218	0.695334507132051	9	11.5
MULTIPLE-lacOscram-lacO2-minus35_30C_33T-minus10cons-lacOscram	GACTTTAACGGTGTGCATAATAGAAAAATTGTAGCGAGTAACAACCGGAAAGCGAATGTAAGTTAGCTCATTCATTAGGCACCCCAGGCTTTTACCTTTATGCTTCCGGCTCGTATAATGTGTGGTTAACGGTGTGCATAATAGAAACAC	0.332616638251432	0.216525518474203	0.286356313655603	0.384394574840522	0.880539887187752	0.8336035159768	0.836315423174847	1.11763240038822	0.857071701582276	0.976973911781532	0.877271840370219	7.5	6.5
COMBO-lacOscram-minus35cons-minus10_12A-O3_leftSym	ACAGGTTTCCCGACTTTAACGGTGTGCATAATAGAAGGAAAGCGAATGTAAGTTAGCTCATTCATTAGGCACCCCAGGCTTTGACATTTATGCTTCCGGCTCGAATAATGTGTGGGGCAGTGAGCGGCTCACTGCCACACACAGGAAACA	0.699104050928382	0.854419965884271	1.09075641903213	0.858251123008977	1.85074626865672	3.28943901255114	3.18559910385162	2.49537669240614	2.57009264060393	2.84048789812888	0.904806756014321	10.5	11
HYBRID-AraCI1-minus35_33T-lacO3_core-minus10_12A-lacOsym-AraCscram	ACTGGACTTATGGATAAAAATGCTATGAAGCGAATGTAAGTTAGCTCATTCATTAGGCACCCCAGGCTTTTACACAGTGAGCGCAACGCAAAATAATGTGTGGAAATTGTGAGCGCTCACAATTGACTTTCGATGTGGCTCTATGACACA	0.228133969348864	0.222064726198228	0.325139504103983	0.343952859493787	0.603941705051726	0.854928960972898	0.949583330272286	1.00004756866279	0.729435333012312	0.97481544946754	0.748280439554729	22	23
DISTAL-lacOscram-29-minus35cons-lacO2_core-minus10cons	TGCAGCTGGCACGACAGGTTTCCCGACTGGAAAGCGTTAACGGTGTGCATAATAGAAGTTAGCTCATTCATTAGGCACCCCAGGCTTTGACAATTGTAGCGAGTAACAATATAATGTGTGGACACACAGGAAACAGCTATGACCATGATT	5.75345259434695	3.84443889207367	5.62060147230246	7.79484952903682	15.2311818344359	14.8007394231105	16.4151983897207	22.6636299261423	15.0159606287732	19.5394141579315	0.768495949131508	8.5	9.5
DISTAL-lacO1-29-minus35_31A_32C-lacO2_core-minus10_12G	TGCAGCTGGCACGACAGGTTTCCCGACTGGAAAGCGAATTGTGAGCGGATAACAATTGTTAGCTCATTCATTAGGCACCCCAGGCTTTGCAAATTGTAGCGAGTAACAAGATAATGTGTGGACACACAGGAAACAGCTATGACCATGATT	0.8356214764954	0.596295972539851	0.85667637210122	0.845273813803158	2.21215043394407	2.29568515884305	2.50195867348464	2.45764499121265	2.25391779639356	2.47980183234865	0.908910448807456	6	6.5
MULTIPLE-lacO2-lacO3-minus35_30C_33T-minus10_12A-lacOsym	GACTAAATTGTAGCGAGTAACAACCGGCAGTGAGCGCAACGCAATTGGAAAGCGAATGTAAGTTAGCTCATTCATTAGGCACCCCAGGCTTTTACCTTTATGCTTCCGGCTCGAATAATGTGTGGAAATTGTGAGCGCTCACAATTACAC	0.129778266913602	0.171209038523107	0.171269485885333	0.231268877062441	0.343563512361466	0.659139197474655	0.500199596567645	0.672417372991331	0.501351354918061	0.586308484779488	0.855098242534593	10.5	10.5
DISTAL-lacOsym-25-minus35_30C_33T-lacOscram_core-minus10cons	TTAATGCAGCTGGCACGACAGGTTTCCCGACTGGAAAGCGAAATTGTGAGCGCTCACAATTGCTCATTCATTAGGCACCCCAGGCTTTTACCAACGGTGTGCATAATAGTATAATGTGTGGACACACAGGAAACAGCTATGACCATGATT	0.207659907861188	0.236445056984723	0.363490173819841	0.396906421636845	0.549740484429066	0.91029192414234	1.06158804273352	1.15401076336086	0.730016204285703	1.10779940304719	0.65897869440773	6	5.5
COMBO-O3_leftSym-minus35_31A_32C-minus10_7A-lacOscram	ACAGGTTTCCCGACTGGCAGTGAGCGGCTCACTGCCGGAAAGCGAATGTAAGTTAGCTCATTCATTAGGCACCCCAGGCTTTGCAATTTATGCTTCCGGCTCGTATAAAGTGTGGTTAACGGTGTGCATAATAGAAACACACAGGAAACA	0.476877537002052	0.425574595279117	0.530260708269832	0.483428878259132	1.26244343891403	1.63842341279207	1.5486482661005	1.40557597060233	1.45043342585305	1.47711211835141	0.981938613753883	10	12
>neg_control_268275:268425_flipped_rc	ATTTTTTCAATCCTCTGCGCTTGAGGCAGCTGCGCGACTGCTGGCTCAGGCAATGAATGAGTTATAATAGCAGCATTTACTAACAGGGATTTATTGAGAGTATGAGCCGCCGTGATACACCTTAAAATCTCAACCCAGCAAAGTTTCGGA	0.354107351017436	0.267351961301918	0.436411214487626	0.542283140637063	0.937432500539996	1.02928068947737	1.27455694921894	1.57669553065807	0.983356595008682	1.42562623993851	0.689771671887223	24	23.5
STERIC-55-up_326x-lacO3-ext_min10-minus10_7A-lacO3	GCAGCTGGCACGACAGGTTTCCCGACTGGAAAGCGAATGTAAGTTAGGAAAATTTTTTTTCAAAAGTAGCGGCAGTGAGCGCAACGCAATTTGGTATAAAGTGTGGACACACAGGAAACAGCTATGGCAGTGAGCGCAACGCAATTGACC	0.36437744171896	0.293257549843552	0.233938547766103	0.188677190581062	0.96462063086104	1.12901484480432	0.683227176220807	0.548581471252825	1.04681773783268	0.615904323736816	1.69964343078715	6	5
MULTIPLE-lacOsym-lacO3-minus35cons-minus10_12A-lacO1	GACTAAATTGTGAGCGCTCACAATTGGCAGTGAGCGCAACGCAATTGGAAAGCGAATGTAAGTTAGCTCATTCATTAGGCACCCCAGGCTTTGACATTTATGCTTCCGGCTCGAATAATGTGTGGAATTGTGAGCGGATAACAATTACAC	0.227764944549937	0.322316568185625	0.254112352880261	0.253807751030752	0.602964781418185	1.24088941751743	0.742145606010993	0.737949452432625	0.921927099467807	0.740047529221809	1.24576741771877	14.5	13.5
HYBRID-AraCI1-minus35_31A_32C-lacOscram_core-minus10_12A-lacO1-AraCI1	ACTGGACTTATGGATAAAAATGCTATGAAGCGAATGTAAGTTAGCTCATTCATTAGGCACCCCAGGCTTTGCAAAACGGTGTGCATAATAGAATAATGTGTGGAATTGTGAGCGGATAACAATTCTTATGGATAAAAATGCTATGACACA	0.0904183078643509	0.295699102062416	0.180996942178803	0.275550141639968	0.239365435911835	1.13841459836883	0.528609033826543	0.801165745786499	0.688890017140333	0.664887389806521	1.03610028961565	5.5	6.5
>neg_control_346602:346752_flipped_rc	CTGATGCCCGCCGACGCGGGTGACCTCTTTTTCTTCCAGCACCCGCAGCAGCCGGGTCTGCAAAGGTAGCGGCATTTCGCCAATCTCATCCAGAAACAGCGTACCGCCGTGGGCAATTTCGAACAGCCCGGCGCGACCTCCGCGTCGCGA	0.182929213929359	0.261631339809377	0.255095257624655	0.285661744315556	0.484270631329455	1.0072568180032	0.745016219851334	0.830565366670269	0.745763724666325	0.787790793260801	0.94665199320175	23	26
MULTIPLE-lacO1-lacO3-minus35cons-minus10_12G-lacO1	GACTAATTGTGAGCGGATAACAATTGGCAGTGAGCGCAACGCAATTGGAAAGCGAATGTAAGTTAGCTCATTCATTAGGCACCCCAGGCTTTGACATTTATGCTTCCGGCTCGGATAATGTGTGGAATTGTGAGCGGATAACAATTACAC	0.946690221604074	0.568785725241451	0.180850248896488	0.375820420263091	2.50618401206637	2.18977321352161	0.52818061004601	1.09270293054424	2.34797861279399	0.810441770295127	2.89715893091117	5	4.5
COMBO-O2_leftSym-minus35_33T-minus10_12A-O3_leftSym	ACAGGTTTCCCGACTGGTTGTTACTCAGTAACAACCGGAAAGCGAATGTAAGTTAGCTCATTCATTAGGCACCCCAGGCTTTTACATTTATGCTTCCGGCTCGAATAATGTGTGGGGCAGTGAGCGGCTCACTGCCACACACAGGAAACA	0.304048523734414	0.367938842971072	0.598795584741624	0.438422865943669	0.804911186031299	1.41653101826732	1.74880719916902	1.27472038400384	1.11072110214931	1.51176379158643	0.73471868312425	22.5	25
>neg_control_446326:446476	TGTGCGGTAACCGGTGAGTTCGATAGCGGCGCAGCGATCCTGCTGGCTATCTTCAGCCTGTGGCAGATGCCTCACTCCTATGCCATCGCCATTTTCCGCTTTAAGGATTACCAGGCGGCAAACATTCCGGTATTGCCAGTGGTAAAAGGC	0.205802945856682	0.262414419174589	0.305681152858753	0.244973187130202	0.544824527360426	1.01027160220383	0.892754413011145	0.712262838976512	0.777548064782126	0.802508625993829	0.968896831257369	44.5	43.5
MULTIPLE-lacO3-lacO1-minus35_31A_32C-minus10_12G-lacO1	GACTGGCAGTGAGCGCAACGCAATTAATTGTGAGCGGATAACAATTGGAAAGCGAATGTAAGTTAGCTCATTCATTAGGCACCCCAGGCTTTGCAATTTATGCTTCCGGCTCGGATAATGTGTGGAATTGTGAGCGGATAACAATTACAC	0.209641815783511	0.64708754125173	0.0742662056400325	0.330185083516858	0.554987212276215	2.49122807017544	0.216897516260574	0.960017574692443	1.52310764122583	0.588457545476508	2.58830505774631	4	4
COMBO-lacOsym-minus35_33T-minus10_7A-lacO1	ACAGGTTTCCCGACTAAATTGTGAGCGCTCACAATTGGAAAGCGAATGTAAGTTAGCTCATTCATTAGGCACCCCAGGCTTTTACATTTATGCTTCCGGCTCGTATAAAGTGTGGAATTGTGAGCGGATAACAATTACACACAGGAAACA	0.342465726509948	0.34476312651557	0.378056872203354	0.454652758978711	0.906613492854769	1.3273066217217	1.10413068608352	1.32190901646132	1.11696005728823	1.21301985127242	0.920809380091	11.5	12
HYBRID-AraCI1-minus35_31A_32C-lacO3_core-minus10cons-lacO1-AraCI1	ACTGGACTTATGGATAAAAATGCTATGAAGCGAATGTAAGTTAGCTCATTCATTAGGCACCCCAGGCTTTGCAACAGTGAGCGCAACGCAATATAATGTGTGGAATTGTGAGCGGATAACAATTCTTATGGATAAAAATGCTATGACACA	0.441465184572972	0.331358462838165	0.36435422767032	0.334529624089449	1.1686959072906	1.27569988801792	1.06411154763686	0.972649384885765	1.22219789765426	1.01838046626131	1.20013878716783	10.5	12.5
HYBRID-AraCFP-minus35_33T-lacO3_core-minus10cons-lacOscram-AraCI1	ACTGGACTTATGGATTAATCTGCTGTGAAGCGAATGTAAGTTAGCTCATTCATTAGGCACCCCAGGCTTTTACACAGTGAGCGCAACGCAATATAATGTGTGGTTAACGGTGTGCATAATAGAACTTATGGATAAAAATGCTATGACACA	0.211239086760909	0.416650070815976	0.399407276673834	0.291265929185974	0.55921568627451	1.60406480682581	1.16648542281601	0.846859609614626	1.08164024655016	1.00667251621532	1.07447082256371	6.5	6
STERIC-55-up_326x-lacOscram-ext_min10-minus10_12A-lacO3	GCAGCTGGCACGACAGGTTTCCCGACTGGAAAGCGAATGTAAGTTAGGAAAATTTTTTTTCAAAAGTAGCTTAACGGTGTGCATAATAGAATGGAATAATGTGTGGACACACAGGAAACAGCTATGGCAGTGAGCGCAACGCAATTGACC	0.587276704727343	0.72703999406172	0.690084211699417	0.764046029434915	1.55470443705738	2.79903772809951	2.01541939888144	2.22147411481733	2.17687108257845	2.11844675684938	1.02757885018359	11	11
MULTIPLE-lacO2-lacOsym-minus35_31A_32C-minus10_12G-lacO3	GACTAAATTGTAGCGAGTAACAACCAAATTGTGAGCGCTCACAATTGGAAAGCGAATGTAAGTTAGCTCATTCATTAGGCACCCCAGGCTTTGCAATTTATGCTTCCGGCTCGGATAATGTGTGGGGCAGTGAGCGCAACGCAATTACAC	0.342714945858618	0.193024795294681	0.324339579498726	0.31005184671705	0.907273254129238	0.743127873158833	0.947247117474275	0.901479917699001	0.825200563644035	0.924363517586638	0.892722990408037	14	13.5
MULTIPLE-lacOscram-lacO2-minus35_30C_33T-minus10_7A-lacOsym	GACTTTAACGGTGTGCATAATAGAAAAATTGTAGCGAGTAACAACCGGAAAGCGAATGTAAGTTAGCTCATTCATTAGGCACCCCAGGCTTTTACCTTTATGCTTCCGGCTCGTATAAAGTGTGGAAATTGTGAGCGCTCACAATTACAC	0.199811283527577	0.285838561207027	0.308686633366395	0.316134654431035	0.52896273013022	1.10045241458372	0.901532042777728	0.919165763003403	0.814707572356969	0.910348902890565	0.89493991783819	13.5	14
HYBRID-AraCO2-minus35_33T-lacO1_core-minus10cons-lacO1-AraCI1	ACTGGAAATGTGGACTTTTCTGCCGTGAAGCGAATGTAAGTTAGCTCATTCATTAGGCACCCCAGGCTTTTACATTGTGAGCGGATAACAATATAATGTGTGGAATTGTGAGCGGATAACAATTCTTATGGATAAAAATGCTATGACACA	1.48096968435637	1.29320952624945	0.388328575265663	0.906776945777641	3.92058823529412	4.97873883675597	1.13412961847518	2.63646617527477	4.44966353602504	1.88529789687498	2.36019121614717	15	16.5
HYBRID-AraCI2-minus35cons-lacO1_core-minus10_12G-lacOsym-AraCI2	ACTGGACGTCAGGTAGGATCCGCTAATAAGCGAATGTAAGTTAGCTCATTCATTAGGCACCCCAGGCTTTGACATTGTGAGCGGATAACAAGATAATGTGTGGAAATTGTGAGCGCTCACAATTCGTCAGGTAGGATCCGCTAATACACA	0.545123049981938	0.43449917324548	0.112564573192895	0.240916803608392	1.44311057756436	1.67278222474086	0.328749478097878	0.700468849286994	1.55794640115261	0.514609163692436	3.02743618083672	8.5	8
HYBRID-AraCscram-minus35cons-lacO1_core-minus10_12A-lacO1-AraCFP	ACTGGAGACTTTCGATGTGGCTCTATGAAGCGAATGTAAGTTAGCTCATTCATTAGGCACCCCAGGCTTTGACATTGTGAGCGGATAACAAAATAATGTGTGGAATTGTGAGCGGATAACAATTCTTATGGATTAATCTGCTGTGACACA	0.503766154345452	0.426808223707149	0.259361068324658	0.304055328706172	1.33362598770852	1.64317276982981	0.757474695919885	0.884044960867861	1.48839937876916	0.820759828393873	1.81344082309898	8.5	8
STERIC-O1-up_69x-lacO3-ext_UV5-minus10cons-lacOsym	TGCAGCTGGCACGACAGGTTTCCCGACTGGAAAGCGAATGTAAGTTAGAAAATTATTTTAAATTTCCTGCGGCAGTGAGCGCAACGCAATTTCGTATAATGTGTGGAAATTGTGAGCGCTCACAATTACACACAGGAAACAGCTATGACC	0.207635674005678	0.500624175015505	0.735488616082822	0.476185290514109	0.549676329862088	1.92735745614035	2.14802483433057	1.38451514173332	1.23851689300122	1.76626998803194	0.701204742985658	5.5	6
DISTAL-lacOsym-27-minus35_33T-lacOscram_core-minus10_7A	AATGCAGCTGGCACGACAGGTTTCCCGACTGGAAAGCGAAATTGTGAGCGCTCACAATTTAGCTCATTCATTAGGCACCCCAGGCTTTTACAAACGGTGTGCATAATAGTATAAAGTGTGGACACACAGGAAACAGCTATGACCATGATT	0.39067579316586	0.848346064548398	0.375972666052665	0.800448687313596	1.0342405618964	3.26605504587156	1.09804367606915	2.32731533258774	2.15014780388398	1.71267950432845	1.25542916724928	3.5	3
DISTAL-lacO3-20-minus35cons-lacOsym_core-minus10cons	ATTCATTAATGCAGCTGGCACGACAGGTTTCCCGACTGGAAAGCGGGCAGTGAGCGCAACGCAATTTTCATTAGGCACCCCAGGCTTTGACAATTGTGAGCGCTCACAATATAATGTGTGGACACACAGGAAACAGCTATGACCATGATT	7.33727400286069	7.516048466613	3.01657601066816	3.11107723135884	19.4240506329114	28.9361017221954	8.81003464074198	9.04549892599102	24.1800761775534	8.9277667833665	2.708412614743	3.5	4
MULTIPLE-lacOscram-lacOscram-minus35_31A_32C-minus10_7A-lacOsym	GACTTTAACGGTGTGCATAATAGAATTAACGGTGTGCATAATAGAAGGAAAGCGAATGTAAGTTAGCTCATTCATTAGGCACCCCAGGCTTTGCAATTTATGCTTCCGGCTCGTATAAAGTGTGGAAATTGTGAGCGCTCACAATTACAC	0.168046217413767	0.190735335159295	0.0911448887400399	0.257866698516295	0.44487070190395	0.734313660256837	0.266192406319795	0.749750896881207	0.589592181080393	0.507971651600501	1.16067930015922	15.5	17.5
DISTAL-lacO2-30-minus35_30C_33T-lacOscram_core-minus10_12G	GCAGCTGGCACGACAGGTTTCCCGACTGGAAAGCGAAATTGTAGCGAGTAACAACCAGTTAGCTCATTCATTAGGCACCCCAGGCTTTTACCAACGGTGTGCATAATAGGATAATGTGTGGACACACAGGAAACAGCTATGACCATGATT	0.300865266001295	0.207099039273853	0.260967304280911	0.299281060921684	0.796484110885734	0.797312430011198	0.762165774270223	0.870163713021722	0.796898270448466	0.816164743645972	0.976393891861294	5	6
MULTIPLE-lacOscram-lacOsym-minus35_30C_33T-minus10_12G-lacO3	GACTTTAACGGTGTGCATAATAGAAAAATTGTGAGCGCTCACAATTGGAAAGCGAATGTAAGTTAGCTCATTCATTAGGCACCCCAGGCTTTTACCTTTATGCTTCCGGCTCGGATAATGTGTGGGGCAGTGAGCGCAACGCAATTACAC	0.210007045427733	0.22742184219325	0.263712544754516	0.360201909291118	0.555954088952654	0.87555336940482	0.770183362285273	1.04729189966448	0.715753729178737	0.908737630974878	0.78763518179707	3.5	4
MULTIPLE-lacO3-lacO1-minus35_33T-minus10_7A-lacO1	GACTGGCAGTGAGCGCAACGCAATTAATTGTGAGCGGATAACAATTGGAAAGCGAATGTAAGTTAGCTCATTCATTAGGCACCCCAGGCTTTTACATTTATGCTTCCGGCTCGTATAAAGTGTGGAATTGTGAGCGGATAACAATTACAC	0.246936586246346	0.473657170115382	0.472854511442122	0.342884509805968	0.653718091009989	1.82353694455116	1.38099110087184	0.996941327565229	1.23862751778057	1.18896621421854	1.04176847329062	5	6
STERIC-55-no_up-lacO2-ext_UV5-minus10_7A-lacOscram	GCAGCTGGCACGACAGGTTTCCCGACTGGAAAGCGAATGTAAGTTAAGCTCATTCATTAGGCACCCCAGCAAATTGTAGCGAGTAACAACCTCGTATAAAGTGTGGACACACAGGAAACAGCTATTTAACGGTGTGCATAATAGAAGACC	0.178583769000769	0.522690296019331	0.546929021299925	0.530134751261406	0.47276688453159	2.01231001130511	1.59732876169501	1.54137392502824	1.24253844791835	1.56935134336162	0.791752881325336	5	5.5
HYBRID-AraCO2-minus35_31A_32C-lacO1_core-minus10_12A-lacO2-AraCI2	ACTGGAAATGTGGACTTTTCTGCCGTGAAGCGAATGTAAGTTAGCTCATTCATTAGGCACCCCAGGCTTTGCAATTGTGAGCGGATAACAAAATAATGTGTGGAAATTGTAGCGAGTAACAACCCGTCAGGTAGGATCCGCTAATACACA	0.140895635932425	0.27845032519283	0.207218294058552	0.295688134492709	0.372994652406417	1.07200837915685	0.60518957334244	0.859717231067859	0.722501515781632	0.732453402205149	0.986412942593269	10	8
STERIC-55-up_69x-lacOscram-ext_UV5-minus10_12G-lacOscram	GCAGCTGGCACGACAGGTTTCCCGACTGGAAAGCGAATGTAAGTTAAGAAAATTATTTTAAATTTCCTGCTTAACGGTGTGCATAATAGAATCGGATAATGTGTGGACACACAGGAAACAGCTATTTAACGGTGTGCATAATAGAAGACC	0.147969408600637	0.18169489045626	0.272368644129593	0.259164141024553	0.391721132897604	0.699508771929825	0.79546385748196	0.753523228437842	0.545614952413714	0.774493542959901	0.704479665935656	4.5	5
DISTAL-lacO3-28-minus35_33T-lacOscram_core-minus10_7A	ATGCAGCTGGCACGACAGGTTTCCCGACTGGAAAGCGGGCAGTGAGCGCAACGCAATTTTAGCTCATTCATTAGGCACCCCAGGCTTTTACAAACGGTGTGCATAATAGTATAAAGTGTGGACACACAGGAAACAGCTATGACCATGATT	0.347211648440519	0.591355898693273	0.854775462991528	0.606826639976929	0.919177427068389	2.2766663246811	2.49640699003756	1.76435662375908	1.59792187587474	2.13038180689832	0.750063613339431	8.5	6.5
DISTAL-lacO1-27-minus35_33T-lacO1_core-minus10_12A	AATGCAGCTGGCACGACAGGTTTCCCGACTGGAAAGCGAATTGTGAGCGGATAACAATTTAGCTCATTCATTAGGCACCCCAGGCTTTTACATTGTGAGCGGATAACAAAATAATGTGTGGACACACAGGAAACAGCTATGACCATGATT	0.227441592595318	0.398920280568487	0.333390684014494	0.343581614351671	0.602108768035516	1.5358067299396	0.973681241474097	0.998968168415048	1.06895774898756	0.986324704944572	1.0837787430739	4.5	5
MULTIPLE-lacOsym-lacO1-minus35_31A_32C-minus10cons-lacOscram	GACTAAATTGTGAGCGCTCACAATTAATTGTGAGCGGATAACAATTGGAAAGCGAATGTAAGTTAGCTCATTCATTAGGCACCCCAGGCTTTGCAATTTATGCTTCCGGCTCGTATAATGTGTGGTTAACGGTGTGCATAATAGAAACAC	9.77947545544998	5.55730018404073	10.7431779243356	8.5601254362221	25.8893188854489	21.3950993185443	31.3758941695247	24.8886799270732	23.6422091019966	28.132287048299	0.840394137220569	3.5	3.5
MULTIPLE-lacOscram-lacOscram-minus35_31A_32C-minus10_12A-lacO2	GACTTTAACGGTGTGCATAATAGAATTAACGGTGTGCATAATAGAAGGAAAGCGAATGTAAGTTAGCTCATTCATTAGGCACCCCAGGCTTTGCAATTTATGCTTCCGGCTCGAATAATGTGTGGAAATTGTAGCGAGTAACAACCACAC	0.140856595855968	0.287230135914515	0.40402430350909	0.571206262624101	0.372891301158868	1.10580985040505	1.17996964009149	1.66078989714726	0.739350575781959	1.42037976861938	0.520530207565977	6.5	5.5
STERIC-O1-up_326x-lacOscram-ext_min10-minus10cons-lacO3	TGCAGCTGGCACGACAGGTTTCCCGACTGGAAAGCGAATGTAAGTTGGAAAATTTTTTTTCAAAAGTAGCTTAACGGTGTGCATAATAGAATGGTATAATGTGTGGGGCAGTGAGCGCAACGCAATTACACACAGGAAACAGCTATGACC	2.70384506687471	2.66403135078988	2.96730563860441	4.07686030787181	7.15792042958262	10.2562779497764	8.66613848725246	11.8535262206148	8.70709918967951	10.2598323539336	0.848659012088164	4	3.5
DISTAL-lacO3-20-minus35_33T-lacOsym_core-minus10cons	ATTCATTAATGCAGCTGGCACGACAGGTTTCCCGACTGGAAAGCGGGCAGTGAGCGCAACGCAATTTTCATTAGGCACCCCAGGCTTTTACAATTGTGAGCGCTCACAATATAATGTGTGGACACACAGGAAACAGCTATGACCATGATT	0.474651217968429	0.657448616782521	0.400275081729073	0.300863628223855	1.25654967869501	2.53111726685134	1.16901988326754	0.874765048754504	1.89383347277317	1.02189246601102	1.8532610189072	5.5	5
COMBO-lacO1-minus35_33T-minus10_12A-lacOsym	ACAGGTTTCCCGACTAATTGTGAGCGGATAACAATTGGAAAGCGAATGTAAGTTAGCTCATTCATTAGGCACCCCAGGCTTTTACATTTATGCTTCCGGCTCGAATAATGTGTGGAAATTGTGAGCGCTCACAATTACACACAGGAAACA	0.125033897673805	0.167319926349055	0.274956674638386	0.278050596645775	0.331003688604155	0.644166469986626	0.803022307311545	0.808435852372584	0.48758507929539	0.805729079842064	0.605147674936797	5.5	4.5
HYBRID-AraCI1-minus35cons-lacO2_core-minus10cons-lacOsym-AraCO2	ACTGGACTTATGGATAAAAATGCTATGAAGCGAATGTAAGTTAGCTCATTCATTAGGCACCCCAGGCTTTGACAATTGTAGCGAGTAACAATATAATGTGTGGAAATTGTGAGCGCTCACAATTAATGTGGACTTTTCTGCCGTGACACA	7.39336803663182	5.30389063577181	2.61107881367897	2.2616822819134	19.5725490196078	20.4194956487892	7.62576335450071	6.57587167742699	19.9960223341985	7.10081751596385	2.81601692893023	14.5	15
COMBO-O2_rightSym-minus35cons-minus10_7A-O3_leftSym	ACAGGTTTCCCGACTAAATGTGAGCCGCTCACATTTGGAAAGCGAATGTAAGTTAGCTCATTCATTAGGCACCCCAGGCTTTGACATTTATGCTTCCGGCTCGTATAAAGTGTGGGGCAGTGAGCGGCTCACTGCCACACACAGGAAACA	1.74971125498563	2.79734196930098	2.80774792287739	1.94191939326532	4.6320309145556	10.769511683569	8.20014359841777	5.64615677460066	7.70077129906229	6.92315018650922	1.11232186094538	8	8
HYBRID-AraCscram-minus35cons-lacO3_core-minus10cons-lacO1-AraCFP	ACTGGAGACTTTCGATGTGGCTCTATGAAGCGAATGTAAGTTAGCTCATTCATTAGGCACCCCAGGCTTTGACACAGTGAGCGCAACGCAATATAATGTGTGGAATTGTGAGCGGATAACAATTCTTATGGATTAATCTGCTGTGACACA	5.7399892023914	4.27878000738677	2.00487623609515	2.50940663472812	15.1955400406398	16.4729131392141	5.85532372727659	7.29613356766257	15.834226589927	6.57572864746958	2.40798053551376	28	29
HYBRID-AraCI2-minus35_31A_32C-lacOsym_core-minus10_12A-lacO2-AraCFP	ACTGGACGTCAGGTAGGATCCGCTAATAAGCGAATGTAAGTTAGCTCATTCATTAGGCACCCCAGGCTTTGCAAATTGTGAGCGCTCACAAAATAATGTGTGGAAATTGTAGCGAGTAACAACCCTTATGGATTAATCTGCTGTGACACA	0.601472352426502	0.968051991665447	0.565620242743069	0.386526189037592	1.59228473998295	3.72691195747814	1.65191724473323	1.12383009735822	2.65959834873054	1.38787367104573	1.91631155213616	16	17
>neg_control_2082972:2083122	ACTCTATTGCTGAGACTTTTAATTTGTCTGTGTGGCCGTTGGTTGCCGTTTTGCTGGTGATAACGCTCTGGGTGGTGATGAAAGAGTTGAAGAAGCCAAAACTCAAAGTCGCGACCTTACCGCCGCGCCGAACCGGGATCGCTCATATTC	0.204458364294358	0.244954058005533	0.332510712552985	0.317636926627675	0.541265000983671	0.94305080271878	0.971111248531321	0.923533639636065	0.742157901851225	0.947322444083693	0.783426917082161	30	30.5
HYBRID-AraCI1-minus35_31A_32C-lacO3_core-minus10_12G-lacOscram-AraCI1	ACTGGACTTATGGATAAAAATGCTATGAAGCGAATGTAAGTTAGCTCATTCATTAGGCACCCCAGGCTTTGCAACAGTGAGCGCAACGCAAGATAATGTGTGGTTAACGGTGTGCATAATAGAACTTATGGATAAAAATGCTATGACACA	0.182770548861216	0.290706478403977	0.444849587474692	0.374240039639465	0.483850595452905	1.11919345221963	1.29920156552055	1.08810795260877	0.801522023836269	1.19365475906466	0.671485634979027	13.5	13.5
DISTAL-lacO1-24-minus35_33T-lacOscram_core-minus10cons	ATTAATGCAGCTGGCACGACAGGTTTCCCGACTGGAAAGCGAATTGTGAGCGGATAACAATTCTCATTCATTAGGCACCCCAGGCTTTTACAAACGGTGTGCATAATAGTATAATGTGTGGACACACAGGAAACAGCTATGACCATGATT	4.73142430610233	3.96294598383016	2.94152295712856	2.58517003373664	12.5255544840887	15.2569809278186	8.59083910274162	7.51641667007262	13.8912677059537	8.05362788640712	1.72484598269052	10	9.5
HYBRID-AraCscram-minus35_33T-lacO3_core-minus10_12G-lacOsym-AraCI2	ACTGGAGACTTTCGATGTGGCTCTATGAAGCGAATGTAAGTTAGCTCATTCATTAGGCACCCCAGGCTTTTACACAGTGAGCGCAACGCAAGATAATGTGTGGAAATTGTGAGCGCTCACAATTCGTCAGGTAGGATCCGCTAATACACA	0.407228756265904	0.125964945064214	0.144819100998063	0.220804885571645	1.07806141324454	0.484953560371517	0.422950156708118	0.64199317688411	0.78150748680803	0.532471666796114	1.46769778664537	6	5
HYBRID-AraCO2-minus35_33T-lacO2_core-minus10_12A-lacO2-AraCI2	ACTGGAAATGTGGACTTTTCTGCCGTGAAGCGAATGTAAGTTAGCTCATTCATTAGGCACCCCAGGCTTTTACAATTGTAGCGAGTAACAAAATAATGTGTGGAAATTGTAGCGAGTAACAACCCGTCAGGTAGGATCCGCTAATACACA	0.400556503775446	0.510971052408017	0.560920836120996	0.442426217517639	1.06039788178045	1.96719199127763	1.63819243389307	1.28636018259119	1.51379493652904	1.46227630824213	1.03523180126527	9	7
[truncated: 13,103 more rows]
