# Supplementary material for: Multiplexed characterization of rationally designed promoter architectures deconstructs combinatorial logic for IPTG-inducible systems
Source: Nat Commun. 2021 Jan 12;12:325. doi: 10.1038/s41467-020-20094-3 (PMC7804116; doi:10.1038/s41467-020-20094-3)
Supplement: Supplementary file 4 — Source Data [file 41467_2020_20094_MOESM4_ESM.zip › source_data/FigureS8_BC.txt]

name	Library	Loop_Distance	UP	Core	Extended_Min_10	Min_10	Proximal	variant	sum_RNA_exp_Induced_1	sum_RNA_exp_Induced_2	sum_RNA_exp_UnInduced_1	sum_RNA_exp_UnInduced_2	normalized_RNA_exp_Induced_1	normalized_RNA_exp_Induced_2	normalized_RNA_exp_UnInduced_1	normalized_RNA_exp_UnInduced_2	normalized_RNA_exp_Induced_12	normalized_RNA_exp_UnInduced_12	ratio	avg_num_ind_bc	avg_num_unind_bc
STERIC-55-up_136x-lacO2-ext_UV5-minus10_12A-lacOscram	STERIC	55	up_136x	lacO2	ext_UV5	minus10_12A	lacOscram	GCAGCTGGCACGACAGGTTTCCCGACTGGAAAGCGAATGTAAGTTAGAAAATATATTTTTCAAAAGTAGCAAATTGTAGCGAGTAACAACCTCGAATAATGTGTGGACACACAGGAAACAGCTATTTAACGGTGTGCATAATAGAAGACC	0.178283628212532	0.210017211557765	0.168573365302044	0.216867125860185	0.4719723183391	0.808547127395768	0.492325465217934	0.630544087519888	0.640259722867434	0.561434776368911	1.14039911636455	9.5	9.5
STERIC-O1-no_up-lacO2-ext_min10-minus10cons-lacO3	STERIC	O1	no_up	lacO2	ext_min10	minus10cons	lacO3	TGCAGCTGGCACGACAGGTTTCCCGACTGGAAAGCGAATGTAAGTTAGCTCATTCATTAGGCACCCCAGCAAATTGTAGCGAGTAACAACCTGGTATAATGTGTGGGGCAGTGAGCGCAACGCAATTACACACAGGAAACAGCTATGACC	0.295788746807155	0.348408227145274	0.383505816010004	0.61926828941751	0.783044982698962	1.3413399269987	1.12004455118165	1.80053088697504	1.06219245484883	1.46028771907834	0.727385734312162	5	5.5
STERIC-55-no_up-lacOscram-ext_min10-minus10_7A-lacOscram	STERIC	55	no_up	lacOscram	ext_min10	minus10_7A	lacOscram	GCAGCTGGCACGACAGGTTTCCCGACTGGAAAGCGAATGTAAGTTAAGCTCATTCATTAGGCACCCCAGCTTAACGGTGTGCATAATAGAATGGTATAAAGTGTGGACACACAGGAAACAGCTATTTAACGGTGTGCATAATAGAAGACC	0.185816543150284	0.270379301274197	0.31960249526836	0.42159225353	0.491914291489792	1.04093567251462	0.93341226762529	1.22578515186719	0.766424982002206	1.07959870974624	0.709916541288156	12.5	10
STERIC-O1-up_69x-lacO3-ext_min10-minus10_7A-lacOsym	STERIC	O1	up_69x	lacO3	ext_min10	minus10_7A	lacOsym	TGCAGCTGGCACGACAGGTTTCCCGACTGGAAAGCGAATGTAAGTTAGAAAATTATTTTAAATTTCCTGCGGCAGTGAGCGCAACGCAATTTGGTATAAAGTGTGGAAATTGTGAGCGCTCACAATTACACACAGGAAACAGCTATGACC	0.266372682635587	0.216639315927773	0.397318763409486	0.585983642471298	0.705171494579705	0.834041625803639	1.16038583369859	1.70375532795992	0.769606560191672	1.43207058082925	0.537408260803754	6.5	7.5
STERIC-O1-up_69x-lacOscram-ext_min10-minus10_7A-lacOsym	STERIC	O1	up_69x	lacOscram	ext_min10	minus10_7A	lacOsym	TGCAGCTGGCACGACAGGTTTCCCGACTGGAAAGCGAATGTAAGTTAGAAAATTATTTTAAATTTCCTGCTTAACGGTGTGCATAATAGAATGGTATAAAGTGTGGAAATTGTGAGCGCTCACAATTACACACAGGAAACAGCTATGACC	0.366240455843125	0.421791709987747	0.449510019467924	0.40917053486795	0.969552609776305	1.62385964912281	1.3128125493499	1.18966883765809	1.29670612944956	1.25124069350399	1.03633628300423	8.5	8.5
STERIC-55-no_up-lacO2-ext_min10-minus10_12A-lacOscram	STERIC	55	no_up	lacO2	ext_min10	minus10_12A	lacOscram	GCAGCTGGCACGACAGGTTTCCCGACTGGAAAGCGAATGTAAGTTAAGCTCATTCATTAGGCACCCCAGCAAATTGTAGCGAGTAACAACCTGGAATAATGTGTGGACACACAGGAAACAGCTATTTAACGGTGTGCATAATAGAAGACC	0.161804086007408	0.137893443649841	0.37239197399502	0.267330573642565	0.428345834978287	0.530877192982456	1.08758611724945	0.777267241196773	0.479611513980371	0.93242667922311	0.514369145228641	9	9.5
STERIC-O1-up_326x-lacOscram-ext_min10-minus10_12A-lacO1	STERIC	O1	up_326x	lacOscram	ext_min10	minus10_12A	lacO1	TGCAGCTGGCACGACAGGTTTCCCGACTGGAAAGCGAATGTAAGTTGGAAAATTTTTTTTCAAAAGTAGCTTAACGGTGTGCATAATAGAATGGAATAATGTGTGGAATTGTGAGCGGATAACAATTACACACAGGAAACAGCTATGACC	0.423891144001824	0.443906315524801	0.288548055858292	0.302383312057066	1.12217194570136	1.70899886532251	0.842716496663788	0.879183549954858	1.41558540551193	0.860950023309323	1.64421321468893	14.5	14
STERIC-55-no_up-lacOscram-ext_min10-minus10_12A-lacOsym	STERIC	55	no_up	lacOscram	ext_min10	minus10_12A	lacOsym	GCAGCTGGCACGACAGGTTTCCCGACTGGAAAGCGAATGTAAGTTAAGCTCATTCATTAGGCACCCCAGCTTAACGGTGTGCATAATAGAATGGAATAATGTGTGGACACACAGGAAACAGCTATAAATTGTGAGCGCTCACAATTGACC	0.107706886135009	0.194534143957452	0.275971063607925	0.357343163979284	0.285133689839572	0.748938727976258	0.805984872129808	1.03898005919096	0.517036208907915	0.922482465660382	0.560483508526942	5	5.5
STERIC-55-no_up-lacOscram-ext_min10-minus10_12A-lacO1	STERIC	55	no_up	lacOscram	ext_min10	minus10_12A	lacO1	GCAGCTGGCACGACAGGTTTCCCGACTGGAAAGCGAATGTAAGTTAAGCTCATTCATTAGGCACCCCAGCTTAACGGTGTGCATAATAGAATGGAATAATGTGTGGACACACAGGAAACAGCTATAATTGTGAGCGGATAACAATTGACC	0.367372324801581	0.376549183973489	0.611258786098526	0.551457341990577	0.972549019607843	1.44968004653869	1.78520649270598	1.60336964458028	1.21111453307326	1.69428806864313	0.714822086921255	16.5	14
STERIC-O1-up_69x-lacO2-ext_min10-minus10_7A-lacO1	STERIC	O1	up_69x	lacO2	ext_min10	minus10_7A	lacO1	TGCAGCTGGCACGACAGGTTTCCCGACTGGAAAGCGAATGTAAGTTAGAAAATTATTTTAAATTTCCTGCAAATTGTAGCGAGTAACAACCTGGTATAAAGTGTGGAATTGTGAGCGGATAACAATTACACACAGGAAACAGCTATGACC	0.301474305001297	0.36397213633065	0.417941257029928	0.421032971771022	0.798096426899672	1.4012595591543	1.22061467677499	1.2241590326249	1.09967799302698	1.22238685469995	0.899615362189835	10.5	10
STERIC-O1-up_136x-lacO3-ext_min10-minus10_7A-lacOscram	STERIC	O1	up_136x	lacO3	ext_min10	minus10_7A	lacOscram	TGCAGCTGGCACGACAGGTTTCCCGACTGGAAAGCGAATGTAAGTTGAAAATATATTTTTCAAAAGTAGCGGCAGTGAGCGCAACGCAATTTGGTATAAAGTGTGGTTAACGGTGTGCATAATAGAAACACACAGGAAACAGCTATGACC	0.198945804774148	0.147479618876835	0.503310128584558	0.304055328706172	0.52667153818049	0.567783094098883	1.46993798670569	0.884044960867861	0.547227316139687	1.17699147378678	0.464937366435691	16	17
STERIC-55-up_69x-lacOscram-ext_min10-minus10_7A-lacO3	STERIC	55	up_69x	lacOscram	ext_min10	minus10_7A	lacO3	GCAGCTGGCACGACAGGTTTCCCGACTGGAAAGCGAATGTAAGTTAAGAAAATTATTTTAAATTTCCTGCTTAACGGTGTGCATAATAGAATGGTATAAAGTGTGGACACACAGGAAACAGCTATGGCAGTGAGCGCAACGCAATTGACC	1.15022006087668	1.19471287786451	2.21449640919214	1.54052765683591	3.0449909179824	4.59953571564486	6.46752808740269	4.47910489810703	3.82226331681363	5.47331649275486	0.698345020221877	10	11
STERIC-55-up_326x-lacO2-ext_UV5-minus10_12G-lacOsym	STERIC	55	up_326x	lacO2	ext_UV5	minus10_12G	lacOsym	GCAGCTGGCACGACAGGTTTCCCGACTGGAAAGCGAATGTAAGTTAGGAAAATTTTTTTTCAAAAGTAGCAAATTGTAGCGAGTAACAACCTCGGATAATGTGTGGACACACAGGAAACAGCTATAAATTGTGAGCGCTCACAATTGACC	0.114022872918858	0.198322225873494	0.282943131338054	0.243478655749832	0.301854074963319	0.763522498176983	0.82634708345908	0.707917468871351	0.532688286570151	0.767132276165216	0.694389094450547	10.5	10
STERIC-O1-no_up-lacOsym-ext_min10-minus10_12G-lacOscram	STERIC	O1	no_up	lacOsym	ext_min10	minus10_12G	lacOscram	TGCAGCTGGCACGACAGGTTTCCCGACTGGAAAGCGAATGTAAGTTAGCTCATTCATTAGGCACCCCAGCAAATTGTGAGCGCTCACAATTTGGGATAATGTGTGGTTAACGGTGTGCATAATAGAAACACACAGGAAACAGCTATGACC	0.327361477545963	0.382612218784241	0.277671866784691	0.241231111245193	0.866627839254514	1.47302217808673	0.810952137947545	0.701382702971648	1.16982500867062	0.756167420459596	1.5470449757801	4	3
STERIC-55-up_69x-lacOscram-ext_min10-minus10cons-lacO3	STERIC	55	up_69x	lacOscram	ext_min10	minus10cons	lacO3	GCAGCTGGCACGACAGGTTTCCCGACTGGAAAGCGAATGTAAGTTAAGAAAATTATTTTAAATTTCCTGCTTAACGGTGTGCATAATAGAATGGTATAATGTGTGGACACACAGGAAACAGCTATGGCAGTGAGCGCAACGCAATTGACC	0.981051094640586	0.803627367676086	1.28904914075199	1.35811977748444	2.59714795008913	3.09389213775179	3.76472117509424	3.94875153364061	2.84552004392046	3.85673635436743	0.737805175792777	11.5	10.5
STERIC-55-no_up-lacO3-ext_UV5-minus10_12G-lacOscram	STERIC	55	no_up	lacO3	ext_UV5	minus10_12G	lacOscram	GCAGCTGGCACGACAGGTTTCCCGACTGGAAAGCGAATGTAAGTTAAGCTCATTCATTAGGCACCCCAGCGGCAGTGAGCGCAACGCAATTTCGGATAATGTGTGGACACACAGGAAACAGCTATTTAACGGTGTGCATAATAGAAGACC	0.151430281335772	0.1521582826481	0.369213357880188	0.246781930933015	0.400883141460338	0.585795523290986	1.07830283780207	0.7175217859293	0.493339332375662	0.897912311865684	0.549429299338373	4.5	5.5
STERIC-55-up_69x-lacO3-ext_min10-minus10_7A-lacO3	STERIC	55	up_69x	lacO3	ext_min10	minus10_7A	lacO3	GCAGCTGGCACGACAGGTTTCCCGACTGGAAAGCGAATGTAAGTTAAGAAAATTATTTTAAATTTCCTGCGGCAGTGAGCGCAACGCAATTTGGTATAAAGTGTGGACACACAGGAAACAGCTATGGCAGTGAGCGCAACGCAATTGACC	0.161316887354324	0.138276172341142	0.407710159389316	0.314860037446456	0.427056068328971	0.532350663569121	1.19073433419193	0.915459796964102	0.479703365949046	1.05309706557802	0.455516762536747	6.5	6.5
STERIC-55-up_69x-lacO2-ext_UV5-minus10cons-lacOsym	STERIC	55	up_69x	lacO2	ext_UV5	minus10cons	lacOsym	GCAGCTGGCACGACAGGTTTCCCGACTGGAAAGCGAATGTAAGTTAAGAAAATTATTTTAAATTTCCTGCAAATTGTAGCGAGTAACAACCTCGTATAATGTGTGGACACACAGGAAACAGCTATAAATTGTGAGCGCTCACAATTGACC	0.0898464924786476	0.15106211974024	0.310229738580217	0.310324326613589	0.237851662404092	0.581575395979828	0.906038745191327	0.90227215666583	0.40971352919196	0.904155450928579	0.453145008163341	7	7
STERIC-55-no_up-lacOsym-ext_min10-minus10_7A-lacOsym	STERIC	55	no_up	lacOsym	ext_min10	minus10_7A	lacOsym	GCAGCTGGCACGACAGGTTTCCCGACTGGAAAGCGAATGTAAGTTAAGCTCATTCATTAGGCACCCCAGCAAATTGTGAGCGCTCACAATTTGGTATAAAGTGTGGACACACAGGAAACAGCTATAAATTGTGAGCGCTCACAATTGACC	0.167207720391221	0.279391944650004	0.12116339127328	0.132287400181229	0.44265093900357	1.07563352826511	0.353862680911175	0.384627396645761	0.759142233634339	0.369245038778468	2.05593076117075	7	6.5
STERIC-O1-up_136x-lacO2-ext_UV5-minus10_12G-lacOscram	STERIC	O1	up_136x	lacO2	ext_UV5	minus10_12G	lacOscram	TGCAGCTGGCACGACAGGTTTCCCGACTGGAAAGCGAATGTAAGTTGAAAATATATTTTTCAAAAGTAGCAAATTGTAGCGAGTAACAACCTCGGATAATGTGTGGTTAACGGTGTGCATAATAGAAACACACAGGAAACAGCTATGACC	0.248575295857592	0.203254973579675	0.259343638926222	0.453587589477704	0.658056265984655	0.782513127365979	0.757423792642976	1.31881202179972	0.720284696675317	1.03811790722135	0.693837079261304	10	9
STERIC-O1-up_69x-lacO1-ext_min10-minus10_7A-lacO2	STERIC	O1	up_69x	lacO1	ext_min10	minus10_7A	lacO2	TGCAGCTGGCACGACAGGTTTCCCGACTGGAAAGCGAATGTAAGTTAGAAAATTATTTTAAATTTCCTGCAATTGTGAGCGGATAACAATTTGGTATAAAGTGTGGAAATTGTAGCGAGTAACAACCACACACAGGAAACAGCTATGACC	0.371378902169384	0.449546308142641	0.636539896001353	0.621902001963791	0.983155678378734	1.73071232297611	1.85904101675332	1.80818844165373	1.35693400067742	1.83361472920352	0.74003223199829	15.5	14.5
STERIC-55-up_326x-lacO1-ext_UV5-minus10_12A-lacOsym	STERIC	55	up_326x	lacO1	ext_UV5	minus10_12A	lacOsym	GCAGCTGGCACGACAGGTTTCCCGACTGGAAAGCGAATGTAAGTTAGGAAAATTTTTTTTCAAAAGTAGCAATTGTGAGCGGATAACAATTTCGAATAATGTGTGGACACACAGGAAACAGCTATAAATTGTGAGCGCTCACAATTGACC	0.434789054618892	0.589918475507339	0.758134182575332	0.601525300664376	1.15102211097205	2.27113237639553	2.21416214516002	1.74894290835059	1.71107724368379	1.98155252675531	0.863503349308431	4	4
STERIC-55-up_136x-lacO3-ext_UV5-minus10_7A-lacOsym	STERIC	55	up_136x	lacO3	ext_UV5	minus10_7A	lacOsym	GCAGCTGGCACGACAGGTTTCCCGACTGGAAAGCGAATGTAAGTTAGAAAATATATTTTTCAAAAGTAGCGGCAGTGAGCGCAACGCAATTTCGTATAAAGTGTGGACACACAGGAAACAGCTATAAATTGTGAGCGCTCACAATTGACC	0.36961239995281	0.384946801814111	0.224324634844208	0.315078576427852	0.978479196556672	1.48201011002081	0.655149347061048	0.916095201994096	1.23024465328874	0.785622274527572	1.5659493030904	7	7
STERIC-55-up_136x-lacOsym-ext_UV5-minus10cons-lacOsym	STERIC	55	up_136x	lacOsym	ext_UV5	minus10cons	lacOsym	GCAGCTGGCACGACAGGTTTCCCGACTGGAAAGCGAATGTAAGTTAGAAAATATATTTTTCAAAAGTAGCAAATTGTGAGCGCTCACAATTTCGTATAATGTGTGGACACACAGGAAACAGCTATAAATTGTGAGCGCTCACAATTGACC	0.275529243601186	0.455880037085102	0.284441410435211	0.571520362741908	0.729411764705882	1.75509660226516	0.830722869350361	1.66170314746765	1.24225418348552	1.246213008409	0.996823316000739	4.5	6
STERIC-O1-no_up-lacO3-ext_min10-minus10cons-lacO2	STERIC	O1	no_up	lacO3	ext_min10	minus10cons	lacO2	TGCAGCTGGCACGACAGGTTTCCCGACTGGAAAGCGAATGTAAGTTAGCTCATTCATTAGGCACCCCAGCGGCAGTGAGCGCAACGCAATTTGGTATAATGTGTGGAAATTGTAGCGAGTAACAACCACACACAGGAAACAGCTATGACC	0.264372249582124	0.15284251410872	0.324440321719412	0.354927634994866	0.699875724937863	0.588429752066116	0.947541339284331	1.03195687615518	0.644152738501989	0.989749107719757	0.650824267966279	8	8
STERIC-55-up_136x-lacOsym-ext_UV5-minus10_12A-lacOscram	STERIC	55	up_136x	lacOsym	ext_UV5	minus10_12A	lacOscram	GCAGCTGGCACGACAGGTTTCCCGACTGGAAAGCGAATGTAAGTTAGAAAATATATTTTTCAAAAGTAGCAAATTGTGAGCGCTCACAATTTCGAATAATGTGTGGACACACAGGAAACAGCTATTTAACGGTGTGCATAATAGAAGACC	0.32332513279731	0.390547879618285	0.322388811409117	0.417670020175171	0.855942376950781	1.50357374918778	0.941549818820193	1.21438120559386	1.17975806306928	1.07796551220703	1.09443024819398	5	6
STERIC-55-no_up-lacOsym-ext_min10-minus10cons-lacOsym	STERIC	55	no_up	lacOsym	ext_min10	minus10cons	lacOsym	GCAGCTGGCACGACAGGTTTCCCGACTGGAAAGCGAATGTAAGTTAAGCTCATTCATTAGGCACCCCAGCAAATTGTGAGCGCTCACAATTTGGTATAATGTGTGGACACACAGGAAACAGCTATAAATTGTGAGCGCTCACAATTGACC	0.403453535273165	0.74136260026796	0.580226729846415	0.480269212388158	1.06806722689076	2.85417845689492	1.69457609268036	1.39638919955264	1.96112284189284	1.5454826461165	1.26893876603582	9	8.5
STERIC-55-no_up-lacOscram-ext_min10-minus10_12A-lacOscram	STERIC	55	no_up	lacOscram	ext_min10	minus10_12A	lacOscram	GCAGCTGGCACGACAGGTTTCCCGACTGGAAAGCGAATGTAAGTTAAGCTCATTCATTAGGCACCCCAGCTTAACGGTGTGCATAATAGAATGGAATAATGTGTGGACACACAGGAAACAGCTATTTAACGGTGTGCATAATAGAAGACC	0.175336791382573	0.228642899064086	0.174003878503713	0.458438793643241	0.464171122994652	0.8802543270929	0.508185502974154	1.33291696320934	0.672212725043776	0.920551233091748	0.730228477111582	3.5	3.5
STERIC-O1-up_69x-lacO1-ext_min10-minus10cons-lacOscram	STERIC	O1	up_69x	lacO1	ext_min10	minus10cons	lacOscram	TGCAGCTGGCACGACAGGTTTCCCGACTGGAAAGCGAATGTAAGTTAGAAAATTATTTTAAATTTCCTGCAATTGTGAGCGGATAACAATTTGGTATAATGTGTGGTTAACGGTGTGCATAATAGAAACACACAGGAAACAGCTATGACC	0.422961558159715	0.352995198885757	0.39853796918602	0.513449403876332	1.11971104231166	1.35899935022742	1.16394657444819	1.49286105291752	1.23935519626954	1.32840381368286	0.932965701772237	5.5	6
STERIC-O1-up_69x-lacO2-ext_UV5-minus10_12G-lacO1	STERIC	O1	up_69x	lacO2	ext_UV5	minus10_12G	lacO1	TGCAGCTGGCACGACAGGTTTCCCGACTGGAAAGCGAATGTAAGTTAGAAAATTATTTTAAATTTCCTGCAAATTGTAGCGAGTAACAACCTCGGATAATGTGTGGAATTGTGAGCGGATAACAATTACACACAGGAAACAGCTATGACC	0.327190976776408	0.341634496194834	0.431972857985369	0.403862746780951	0.866176470588236	1.31526168007262	1.26159454601924	1.17423637235109	1.09071907533043	1.21791545918516	0.895562222405953	4.5	4.5
STERIC-O1-up_69x-lacO1-ext_UV5-minus10_12G-lacO2	STERIC	O1	up_69x	lacO1	ext_UV5	minus10_12G	lacO2	TGCAGCTGGCACGACAGGTTTCCCGACTGGAAAGCGAATGTAAGTTAGAAAATTATTTTAAATTTCCTGCAATTGTGAGCGGATAACAATTTCGGATAATGTGTGGAAATTGTAGCGAGTAACAACCACACACAGGAAACAGCTATGACC	0.220625494570632	0.270923324013179	0.353052533300042	0.407462443488889	0.584064432619014	1.04303011048749	1.03110448315411	1.18470253898216	0.81354727155325	1.10790351106814	0.734312386797027	6.5	6.5
STERIC-55-no_up-lacOscram-ext_min10-minus10_12G-lacOsym	STERIC	55	no_up	lacOscram	ext_min10	minus10_12G	lacOsym	GCAGCTGGCACGACAGGTTTCCCGACTGGAAAGCGAATGTAAGTTAAGCTCATTCATTAGGCACCCCAGCTTAACGGTGTGCATAATAGAATGGGATAATGTGTGGACACACAGGAAACAGCTATAAATTGTGAGCGCTCACAATTGACC	0.108761543526784	0.190855977370021	0.13877710460701	0.1924696969244	0.287925696594427	0.734778121775026	0.40530425708014	0.559608234494087	0.511351909184727	0.482456245787114	1.05989281649877	4.5	4.5
STERIC-O1-up_69x-lacOsym-ext_min10-minus10cons-lacO2	STERIC	O1	up_69x	lacOsym	ext_min10	minus10cons	lacO2	TGCAGCTGGCACGACAGGTTTCCCGACTGGAAAGCGAATGTAAGTTAGAAAATTATTTTAAATTTCCTGCAAATTGTGAGCGCTCACAATTTGGTATAATGTGTGGAAATTGTAGCGAGTAACAACCACACACAGGAAACAGCTATGACC	0.525166554736303	0.600613562372453	0.341333824142712	0.624086091921974	1.39027951606174	2.31230748627293	0.996879509788366	1.8145387126055	1.85129350116734	1.40570911119693	1.31698193205207	6.5	7
STERIC-O1-up_326x-lacOscram-ext_UV5-minus10cons-lacO3	STERIC	O1	up_326x	lacOscram	ext_UV5	minus10cons	lacO3	TGCAGCTGGCACGACAGGTTTCCCGACTGGAAAGCGAATGTAAGTTGGAAAATTTTTTTTCAAAAGTAGCTTAACGGTGTGCATAATAGAATCGTATAATGTGTGGGGCAGTGAGCGCAACGCAATTACACACAGGAAACAGCTATGACC	4.45053972822874	2.4311667920666	5.77187666958628	7.83763278056918	11.7819654808031	9.35977061767993	16.8570038418765	22.788022805845	10.5708680492415	19.8225133238607	0.533275870548522	7.5	7.5
STERIC-O1-up_69x-lacO1-ext_UV5-minus10cons-lacOscram	STERIC	O1	up_69x	lacO1	ext_UV5	minus10cons	lacOscram	TGCAGCTGGCACGACAGGTTTCCCGACTGGAAAGCGAATGTAAGTTAGAAAATTATTTTAAATTTCCTGCAATTGTGAGCGGATAACAATTTCGTATAATGTGTGGTTAACGGTGTGCATAATAGAAACACACAGGAAACAGCTATGACC	0.341611460562446	0.350070042702382	0.423841604187997	0.283015785871593	0.904351984696318	1.3477377654663	1.23784688397652	0.822872206879237	1.12604487508131	1.03035954542788	1.09286596128315	4.5	3
STERIC-O1-up_326x-lacO2-ext_UV5-minus10_12G-lacO1	STERIC	O1	up_326x	lacO2	ext_UV5	minus10_12G	lacO1	TGCAGCTGGCACGACAGGTTTCCCGACTGGAAAGCGAATGTAAGTTGGAAAATTTTTTTTCAAAAGTAGCAAATTGTAGCGAGTAACAACCTCGGATAATGTGTGGAATTGTGAGCGGATAACAATTACACACAGGAAACAGCTATGACC	0.288932181288325	0.511255620643385	0.45378234100111	0.45593785463224	0.764893517215499	1.96828755305349	1.32529004057526	1.32564544937164	1.36659053513449	1.32546774497345	1.03102511571254	13	10.5
STERIC-55-no_up-lacO1-ext_min10-minus10_12G-lacOsym	STERIC	55	no_up	lacO1	ext_min10	minus10_12G	lacOsym	GCAGCTGGCACGACAGGTTTCCCGACTGGAAAGCGAATGTAAGTTAAGCTCATTCATTAGGCACCCCAGCAATTGTGAGCGGATAACAATTTGGGATAATGTGTGGACACACAGGAAACAGCTATAAATTGTGAGCGCTCACAATTGACC	0.214401894855227	0.167063633307634	0.18339350780899	0.264148066813487	0.567588624853915	0.643179765130985	0.535608302582277	0.768014059753954	0.60538419499245	0.651811181168116	0.928772338497686	8	7
STERIC-O1-up_69x-lacO3-ext_min10-minus10cons-lacO1	STERIC	O1	up_69x	lacO3	ext_min10	minus10cons	lacO1	TGCAGCTGGCACGACAGGTTTCCCGACTGGAAAGCGAATGTAAGTTAGAAAATTATTTTAAATTTCCTGCGGCAGTGAGCGCAACGCAATTTGGTATAATGTGTGGAATTGTGAGCGGATAACAATTACACACAGGAAACAGCTATGACC	0.232532641892721	0.168058170348021	0.278735290955356	0.179499759279551	0.615586361933309	0.647008642112681	0.814057912092876	0.521897966213345	0.631297502022995	0.667977939153111	0.945087352470621	10	8
STERIC-55-up_69x-lacOscram-ext_UV5-minus10_12G-lacO1	STERIC	55	up_69x	lacOscram	ext_UV5	minus10_12G	lacO1	GCAGCTGGCACGACAGGTTTCCCGACTGGAAAGCGAATGTAAGTTAAGAAAATTATTTTAAATTTCCTGCTTAACGGTGTGCATAATAGAATCGGATAATGTGTGGACACACAGGAAACAGCTATAATTGTGAGCGGATAACAATTGACC	0.236782943719769	0.357286933826618	0.444352548829469	0.201779773260302	0.626838235294118	1.37552213868003	1.29774994365963	0.586677406756493	1.00118018698708	0.942213675208063	1.062582950482	3.5	4
STERIC-O1-up_136x-lacO1-ext_min10-minus10_12A-lacO1	STERIC	O1	up_136x	lacO1	ext_min10	minus10_12A	lacO1	TGCAGCTGGCACGACAGGTTTCCCGACTGGAAAGCGAATGTAAGTTGAAAATATATTTTTCAAAAGTAGCAATTGTGAGCGGATAACAATTTGGAATAATGTGTGGAATTGTGAGCGGATAACAATTACACACAGGAAACAGCTATGACC	0.187860847909899	0.0430692692295181	0.0841505567503966	0.231129558461801	0.497326203208556	0.165812761993479	0.245765171302449	0.67201230228471	0.331569482601018	0.458888736793579	0.722548748783448	5	4
STERIC-55-up_326x-lacOsym-ext_min10-minus10_7A-lacOsym	STERIC	55	up_326x	lacOsym	ext_min10	minus10_7A	lacOsym	GCAGCTGGCACGACAGGTTTCCCGACTGGAAAGCGAATGTAAGTTAGGAAAATTTTTTTTCAAAAGTAGCAAATTGTGAGCGCTCACAATTTGGTATAAAGTGTGGACACACAGGAAACAGCTATAAATTGTGAGCGCTCACAATTGACC	0.503227009108857	0.616700488620566	0.293481410949031	0.422125239944071	1.33219870226572	2.37424068646192	0.857124563654571	1.22733481704022	1.85321969436382	1.04222969034739	1.77812982255966	11	10
STERIC-55-no_up-lacOsym-ext_min10-minus10_12A-lacO3	STERIC	55	no_up	lacOsym	ext_min10	minus10_12A	lacO3	GCAGCTGGCACGACAGGTTTCCCGACTGGAAAGCGAATGTAAGTTAAGCTCATTCATTAGGCACCCCAGCAAATTGTGAGCGCTCACAATTTGGAATAATGTGTGGACACACAGGAAACAGCTATGGCAGTGAGCGCAACGCAATTGACC	0.026493196500114	0.139550607109263	0.0435910337452365	0.168094224335855	0.0701357466063349	0.537257121297868	0.127309411718163	0.488736219843425	0.303696433952102	0.308022815780794	0.985954346213848	3	3
STERIC-O1-up_136x-lacO2-ext_min10-minus10_7A-lacO1	STERIC	O1	up_136x	lacO2	ext_min10	minus10_7A	lacO1	TGCAGCTGGCACGACAGGTTTCCCGACTGGAAAGCGAATGTAAGTTGAAAATATATTTTTCAAAAGTAGCAAATTGTAGCGAGTAACAACCTGGTATAAAGTGTGGAATTGTGAGCGGATAACAATTACACACAGGAAACAGCTATGACC	0.445119941197392	0.42240918520865	0.36251346866765	0.37758197729069	1.17837118692388	1.62623687245796	1.05873553505788	1.09782468131295	1.40230402969092	1.07828010818542	1.3005006946208	10.5	9
STERIC-O1-no_up-lacOscram-ext_min10-minus10_12G-lacO2	STERIC	O1	no_up	lacOscram	ext_min10	minus10_12G	lacO2	TGCAGCTGGCACGACAGGTTTCCCGACTGGAAAGCGAATGTAAGTTAGCTCATTCATTAGGCACCCCAGCTTAACGGTGTGCATAATAGAATGGGATAATGTGTGGAAATTGTAGCGAGTAACAACCACACACAGGAAACAGCTATGACC	0.23821310243203	0.257591091078796	0.351714506296623	0.229295196886707	0.630624311053212	0.991702228544334	1.02719672011128	0.666678871314196	0.811163269798773	0.846937795712739	0.957760149452463	10	9.5
STERIC-O1-up_136x-lacOscram-ext_min10-minus10cons-lacOsym	STERIC	O1	up_136x	lacOscram	ext_min10	minus10cons	lacOsym	TGCAGCTGGCACGACAGGTTTCCCGACTGGAAAGCGAATGTAAGTTGAAAATATATTTTTCAAAAGTAGCTTAACGGTGTGCATAATAGAATGGTATAATGTGTGGAAATTGTGAGCGCTCACAATTACACACAGGAAACAGCTATGACC	1.2536052750054	0.604377261671735	0.375884347362025	0.482879371151137	3.31868379535722	2.32679738562091	1.09778573769094	1.40397827128934	2.82274059048907	1.25088200449014	2.25660020717911	5.5	6
STERIC-O1-up_69x-lacO2-ext_min10-minus10cons-lacO2	STERIC	O1	up_69x	lacO2	ext_min10	minus10cons	lacO2	TGCAGCTGGCACGACAGGTTTCCCGACTGGAAAGCGAATGTAAGTTAGAAAATTATTTTAAATTTCCTGCAAATTGTAGCGAGTAACAACCTGGTATAATGTGTGGAAATTGTAGCGAGTAACAACCACACACAGGAAACAGCTATGACC	0.181795929494729	0.259454885061098	0.213447580078561	0.334395093689204	0.481270474291412	0.998877665544332	0.623382460055481	0.972258235936244	0.740074069917872	0.797820347995863	0.927619948246431	4	4
STERIC-O1-up_136x-lacO3-ext_min10-minus10_12G-lacO3	STERIC	O1	up_136x	lacO3	ext_min10	minus10_12G	lacO3	TGCAGCTGGCACGACAGGTTTCCCGACTGGAAAGCGAATGTAAGTTGAAAATATATTTTTCAAAAGTAGCGGCAGTGAGCGCAACGCAATTTGGGATAATGTGTGGGGCAGTGAGCGCAACGCAATTACACACAGGAAACAGCTATGACC	0.168005636342186	0.208807777221657	0.210590473527216	0.217650092505495	0.444763271162123	0.80389091540733	0.615038162547106	0.632820573580037	0.624327093284727	0.623929368063572	1.00063745231674	7	7
STERIC-O1-up_136x-lacO3-ext_min10-minus10_7A-lacO1	STERIC	O1	up_136x	lacO3	ext_min10	minus10_7A	lacO1	TGCAGCTGGCACGACAGGTTTCCCGACTGGAAAGCGAATGTAAGTTGAAAATATATTTTTCAAAAGTAGCGGCAGTGAGCGCAACGCAATTTGGTATAAAGTGTGGAATTGTGAGCGGATAACAATTACACACAGGAAACAGCTATGACC	0.218596896369065	0.270379301274197	0.269369074709931	0.310042518576448	0.57869410105368	1.04093567251462	0.786703491291593	0.901452796004641	0.80981488678415	0.844078143648117	0.959407482444835	23	24
STERIC-55-up_136x-lacOsym-ext_min10-minus10cons-lacOsym	STERIC	55	up_136x	lacOsym	ext_min10	minus10cons	lacOsym	GCAGCTGGCACGACAGGTTTCCCGACTGGAAAGCGAATGTAAGTTAGAAAATATATTTTTCAAAAGTAGCAAATTGTGAGCGCTCACAATTTGGTATAATGTGTGGACACACAGGAAACAGCTATAAATTGTGAGCGCTCACAATTGACC	0.582368628520688	0.850176626466459	0.409995392992138	0.660370167033717	1.54171122994652	3.27310254245239	1.19740845317049	1.92003514938489	2.40740688619946	1.55872180127769	1.54447502063941	3.5	4
STERIC-O1-up_326x-lacO3-ext_min10-minus10_12G-lacO3	STERIC	O1	up_326x	lacO3	ext_min10	minus10_12G	lacO3	TGCAGCTGGCACGACAGGTTTCCCGACTGGAAAGCGAATGTAAGTTGGAAAATTTTTTTTCAAAAGTAGCGGCAGTGAGCGCAACGCAATTTGGGATAATGTGTGGGGCAGTGAGCGCAACGCAATTACACACAGGAAACAGCTATGACC	0.14806478043989	0.170765874488967	0.201312103418901	0.121340101363086	0.391973611874657	0.657433056325023	0.58794030001197	0.352797977978848	0.52470333409984	0.470369138995409	1.11551394553749	6.5	5
STERIC-55-up_326x-lacOscram-ext_UV5-minus10cons-lacOscram	STERIC	55	up_326x	lacOscram	ext_UV5	minus10cons	lacOscram	GCAGCTGGCACGACAGGTTTCCCGACTGGAAAGCGAATGTAAGTTAGGAAAATTTTTTTTCAAAAGTAGCTTAACGGTGTGCATAATAGAATCGTATAATGTGTGGACACACAGGAAACAGCTATTTAACGGTGTGCATAATAGAAGACC	0.530989589337642	0.636977081530663	0.669973496356108	0.68249424369576	1.40569490315094	2.45230372153047	1.95668522536879	1.98436120007494	1.9289993123407	1.97052321272187	0.97892747463563	9.5	7.5
STERIC-O1-up_69x-lacO2-ext_min10-minus10_12G-lacO3	STERIC	O1	up_69x	lacO2	ext_min10	minus10_12G	lacO3	TGCAGCTGGCACGACAGGTTTCCCGACTGGAAAGCGAATGTAAGTTAGAAAATTATTTTAAATTTCCTGCAAATTGTAGCGAGTAACAACCTGGGATAATGTGTGGGGCAGTGAGCGCAACGCAATTACACACAGGAAACAGCTATGACC	0.298319301854444	0.381407397329346	0.51317402022221	0.533501021643003	0.789744150448283	1.46838372527062	1.49874588901378	1.5511614014735	1.12906393785945	1.52495364524364	0.740392300697811	9	10.5
STERIC-55-up_326x-lacOsym-ext_min10-minus10cons-lacOscram	STERIC	55	up_326x	lacOsym	ext_min10	minus10cons	lacOscram	GCAGCTGGCACGACAGGTTTCCCGACTGGAAAGCGAATGTAAGTTAGGAAAATTTTTTTTCAAAAGTAGCAAATTGTGAGCGCTCACAATTTGGTATAATGTGTGGACACACAGGAAACAGCTATTTAACGGTGTGCATAATAGAAGACC	0.70517499289621	0.725389039704203	0.391615190093035	0.463244744038577	1.86681794379473	2.79268170426065	1.14372831261633	1.34689032867298	2.32974982402769	1.24530932064465	1.87082019334896	10	9.5
STERIC-O1-no_up-lacO1-ext_min10-minus10_12G-lacO1	STERIC	O1	no_up	lacO1	ext_min10	minus10_12G	lacO1	TGCAGCTGGCACGACAGGTTTCCCGACTGGAAAGCGAATGTAAGTTAGCTCATTCATTAGGCACCCCAGCAATTGTGAGCGGATAACAATTTGGGATAATGTGTGGAATTGTGAGCGGATAACAATTACACACAGGAAACAGCTATGACC	0.105521837974922	0.0484261435117965	0.103684674910184	0.243631712109527	0.279349186483104	0.186436239853365	0.30281536896213	0.708362482297337	0.232892713168234	0.505588925629733	0.460636500054182	5	3.5
STERIC-55-up_136x-lacO3-ext_min10-minus10cons-lacOsym	STERIC	55	up_136x	lacO3	ext_min10	minus10cons	lacOsym	GCAGCTGGCACGACAGGTTTCCCGACTGGAAAGCGAATGTAAGTTAGAAAATATATTTTTCAAAAGTAGCGGCAGTGAGCGCAACGCAATTTGGTATAATGTGTGGACACACAGGAAACAGCTATAAATTGTGAGCGCTCACAATTGACC	0.460706365112372	0.402985710179377	0.200258679021566	0.474837596295673	1.2196333078686	1.55145826349313	0.584863730617033	1.38059670265294	1.38554578568087	0.982730216634987	1.40989435577261	11.5	12
STERIC-55-up_326x-lacO1-ext_min10-minus10_12G-lacO2	STERIC	55	up_326x	lacO1	ext_min10	minus10_12G	lacO2	GCAGCTGGCACGACAGGTTTCCCGACTGGAAAGCGAATGTAAGTTAGGAAAATTTTTTTTCAAAAGTAGCAATTGTGAGCGGATAACAATTTGGGATAATGTGTGGACACACAGGAAACAGCTATAAATTGTAGCGAGTAACAACCGACC	0.376967870598637	0.625097100193557	0.306437075348569	0.383291775271318	0.99795141937372	2.40656687590536	0.894962115816392	1.11442599579682	1.70225914763954	1.00469405580661	1.69430598081214	10	11
STERIC-O1-up_326x-lacOscram-ext_UV5-minus10_7A-lacOscram	STERIC	O1	up_326x	lacOscram	ext_UV5	minus10_7A	lacOscram	TGCAGCTGGCACGACAGGTTTCCCGACTGGAAAGCGAATGTAAGTTGGAAAATTTTTTTTCAAAAGTAGCTTAACGGTGTGCATAATAGAATCGTATAAAGTGTGGTTAACGGTGTGCATAATAGAAACACACAGGAAACAGCTATGACC	0.385355585456204	0.4468670958396	0.886130862750388	0.603985449443284	1.02015631427396	1.72039759974348	2.58798172810912	1.75609582403943	1.37027695700872	2.17203877607427	0.630871314132499	8	7.5
STERIC-O1-no_up-lacO1-ext_UV5-minus10_12A-lacO2	STERIC	O1	no_up	lacO1	ext_UV5	minus10_12A	lacO2	TGCAGCTGGCACGACAGGTTTCCCGACTGGAAAGCGAATGTAAGTTAGCTCATTCATTAGGCACCCCAGCAATTGTGAGCGGATAACAATTTCGAATAATGTGTGGAAATTGTAGCGAGTAACAACCACACACAGGAAACAGCTATGACC	0.243463340251048	0.219792206197089	0.344978503618216	0.355583936095078	0.644523326572008	0.846179966044143	1.00752394650073	1.03386508043802	0.745351646308075	1.02069451346937	0.730239691183018	4	4
STERIC-55-up_69x-lacO2-ext_min10-minus10cons-lacO3	STERIC	55	up_69x	lacO2	ext_min10	minus10cons	lacO3	GCAGCTGGCACGACAGGTTTCCCGACTGGAAAGCGAATGTAAGTTAAGAAAATTATTTTAAATTTCCTGCAAATTGTAGCGAGTAACAACCTGGTATAATGTGTGGACACACAGGAAACAGCTATGGCAGTGAGCGCAACGCAATTGACC	0.401138163478197	0.454550709388505	0.342888651572065	0.368635472170393	1.06193771626298	1.74997881176371	1.00142044741584	1.07181259725367	1.40595826401334	1.03661652233475	1.35629544168052	7	7
STERIC-O1-up_326x-lacOscram-ext_UV5-minus10_12G-lacOscram	STERIC	O1	up_326x	lacOscram	ext_UV5	minus10_12G	lacOscram	TGCAGCTGGCACGACAGGTTTCCCGACTGGAAAGCGAATGTAAGTTGGAAAATTTTTTTTCAAAAGTAGCTTAACGGTGTGCATAATAGAATCGGATAATGTGTGGTTAACGGTGTGCATAATAGAAACACACAGGAAACAGCTATGACC	0.376962646542781	0.529578609677426	0.754189945036987	0.785116446935727	0.997937589670015	2.03882939121471	2.20264283677156	2.2827366373136	1.51838349044236	2.24268973704258	0.677036803336267	9	10
STERIC-55-up_69x-lacOscram-ext_UV5-minus10cons-lacO3	STERIC	55	up_69x	lacOscram	ext_UV5	minus10cons	lacO3	GCAGCTGGCACGACAGGTTTCCCGACTGGAAAGCGAATGTAAGTTAAGAAAATTATTTTAAATTTCCTGCTTAACGGTGTGCATAATAGAATCGTATAATGTGTGGACACACAGGAAACAGCTATGGCAGTGAGCGCAACGCAATTGACC	0.332397197949105	0.528428601838822	0.410883568314401	0.325840542944268	0.879958960328318	2.03440196582662	1.20000240582691	0.947385764499121	1.45718046307747	1.07369408516302	1.35716540047459	3	3.5
STERIC-55-no_up-lacO2-ext_min10-minus10_12A-lacO3	STERIC	55	no_up	lacO2	ext_min10	minus10_12A	lacO3	GCAGCTGGCACGACAGGTTTCCCGACTGGAAAGCGAATGTAAGTTAAGCTCATTCATTAGGCACCCCAGCAAATTGTAGCGAGTAACAACCTGGAATAATGTGTGGACACACAGGAAACAGCTATGGCAGTGAGCGCAACGCAATTGACC	0.29365042206307	0.314885123463004	0.45270782799722	0.404072654653498	0.777384170784003	1.21227903250038	1.3221518810352	1.17484668231593	0.994831601642189	1.24849928167556	0.796821925525711	12.5	13
STERIC-O1-up_136x-lacO3-ext_UV5-minus10_7A-lacOscram	STERIC	O1	up_136x	lacO3	ext_UV5	minus10_7A	lacOscram	TGCAGCTGGCACGACAGGTTTCCCGACTGGAAAGCGAATGTAAGTTGAAAATATATTTTTCAAAAGTAGCGGCAGTGAGCGCAACGCAATTTCGTATAAAGTGTGGTTAACGGTGTGCATAATAGAAACACACAGGAAACAGCTATGACC	0.155540702032927	0.264861356350234	0.242005394240796	0.203190820625759	0.411764705882353	1.01969208736126	0.706786734021524	0.59078004596458	0.715728396621807	0.648783389993052	1.10318545089367	4	3.5
STERIC-55-up_69x-lacOsym-ext_min10-minus10cons-lacOscram	STERIC	55	up_69x	lacOsym	ext_min10	minus10cons	lacOscram	GCAGCTGGCACGACAGGTTTCCCGACTGGAAAGCGAATGTAAGTTAAGAAAATTATTTTAAATTTCCTGCAAATTGTGAGCGCTCACAATTTGGTATAATGTGTGGACACACAGGAAACAGCTATTTAACGGTGTGCATAATAGAAGACC	0.314400589171478	0.861834022811503	0.463086545066005	0.896461055765978	0.832316329021235	3.31798245614035	1.35246335224597	2.60647258621161	2.07514939258079	1.97946796922879	1.04833693943999	3	3
STERIC-55-no_up-lacO3-ext_UV5-minus10_7A-lacO1	STERIC	55	no_up	lacO3	ext_UV5	minus10_7A	lacO1	GCAGCTGGCACGACAGGTTTCCCGACTGGAAAGCGAATGTAAGTTAAGCTCATTCATTAGGCACCCCAGCGGCAGTGAGCGCAACGCAATTTCGTATAAAGTGTGGACACACAGGAAACAGCTATAATTGTGAGCGGATAACAATTGACC	0.0562909207357261	0.206180866193329	0.184266664336314	0.169205167353835	0.149019607843137	0.793777547316567	0.538158392228718	0.49196630162175	0.471398577579852	0.515062346925234	0.915226244733203	8	10.5
STERIC-55-up_136x-lacO1-ext_min10-minus10_7A-lacO1	STERIC	55	up_136x	lacO1	ext_min10	minus10_7A	lacO1	GCAGCTGGCACGACAGGTTTCCCGACTGGAAAGCGAATGTAAGTTAGAAAATATATTTTTCAAAAGTAGCAATTGTGAGCGGATAACAATTTGGTATAAAGTGTGGACACACAGGAAACAGCTATAATTGTGAGCGGATAACAATTGACC	1.14007524206849	1.5766058644679	0.435398705600895	0.485208151097114	3.01813442139862	6.06978891537289	1.27159987526005	1.41074923032819	4.54396166838575	1.34117455279412	3.38804643953253	8.5	8.5
STERIC-55-up_136x-lacO3-ext_UV5-minus10_12A-lacO1	STERIC	55	up_136x	lacO3	ext_UV5	minus10_12A	lacO1	GCAGCTGGCACGACAGGTTTCCCGACTGGAAAGCGAATGTAAGTTAGAAAATATATTTTTCAAAAGTAGCGGCAGTGAGCGCAACGCAATTTCGAATAATGTGTGGACACACAGGAAACAGCTATAATTGTGAGCGGATAACAATTGACC	0.179692984957295	0.279814271906896	0.323177138179553	0.357343163979284	0.475703324808184	1.07725944972101	0.943852159663325	1.03898005919096	0.776481387264598	0.99141610942714	0.783204327508118	18	15.5
STERIC-55-up_69x-lacO2-ext_UV5-minus10_12A-lacOsym	STERIC	55	up_69x	lacO2	ext_UV5	minus10_12A	lacOsym	GCAGCTGGCACGACAGGTTTCCCGACTGGAAAGCGAATGTAAGTTAAGAAAATTATTTTAAATTTCCTGCAAATTGTAGCGAGTAACAACCTCGAATAATGTGTGGACACACAGGAAACAGCTATAAATTGTGAGCGCTCACAATTGACC	0.132990600253048	0.180880926287965	0.279753202701232	0.389373817006547	0.352067559697146	0.696375084051592	0.817030765324708	1.13210961400768	0.524221321874369	0.974570189666195	0.537900017292672	5.5	5
STERIC-O1-up_69x-lacOscram-ext_UV5-minus10_12G-lacO3	STERIC	O1	up_69x	lacOscram	ext_UV5	minus10_12G	lacO3	TGCAGCTGGCACGACAGGTTTCCCGACTGGAAAGCGAATGTAAGTTAGAAAATTATTTTAAATTTCCTGCTTAACGGTGTGCATAATAGAATCGGATAATGTGTGGGGCAGTGAGCGCAACGCAATTACACACAGGAAACAGCTATGACC	0.348611695410037	0.281390223045545	0.649169574173279	0.381244632514311	0.922883787661406	1.08332671800164	1.89592651269395	1.10847390067581	1.00310525283152	1.50220020668488	0.667757365741029	12	12.5
STERIC-55-up_136x-lacO3-ext_UV5-minus10_12A-lacOscram	STERIC	55	up_136x	lacO3	ext_UV5	minus10_12A	lacOscram	GCAGCTGGCACGACAGGTTTCCCGACTGGAAAGCGAATGTAAGTTAGAAAATATATTTTTCAAAAGTAGCGGCAGTGAGCGCAACGCAATTTCGAATAATGTGTGGACACACAGGAAACAGCTATTTAACGGTGTGCATAATAGAAGACC	0.199373645214523	0.258534890795418	0.350239425798393	0.398691872884114	0.527804165144319	0.995335771452801	1.02288868668486	1.15920198689488	0.76156996829856	1.09104533678987	0.698018627291225	12.5	12.5
STERIC-O1-up_136x-lacOscram-ext_min10-minus10_7A-lacO2	STERIC	O1	up_136x	lacOscram	ext_min10	minus10_7A	lacO2	TGCAGCTGGCACGACAGGTTTCCCGACTGGAAAGCGAATGTAAGTTGAAAATATATTTTTCAAAAGTAGCTTAACGGTGTGCATAATAGAATGGTATAAAGTGTGGAAATTGTAGCGAGTAACAACCACACACAGGAAACAGCTATGACC	0.57327858749279	0.569104819617463	0.448417469497412	0.667917254656959	1.51764705882353	2.19100169779287	1.30962171210498	1.941978408235	1.8543243783082	1.62580006016999	1.14056114508589	13.5	12
STERIC-55-no_up-lacO1-ext_min10-minus10_7A-lacOscram	STERIC	55	no_up	lacO1	ext_min10	minus10_7A	lacOscram	GCAGCTGGCACGACAGGTTTCCCGACTGGAAAGCGAATGTAAGTTAAGCTCATTCATTAGGCACCCCAGCAATTGTGAGCGGATAACAATTTGGTATAAAGTGTGGACACACAGGAAACAGCTATTTAACGGTGTGCATAATAGAAGACC	0.245334258001056	0.344719051732214	0.258188275278442	0.216800771818616	0.649476228847704	1.32713693782194	0.754049505463207	0.630351162250887	0.988306583334823	0.692200333857047	1.42777536356827	17.5	17.5
STERIC-55-up_136x-lacOscram-ext_UV5-minus10_12A-lacO1	STERIC	55	up_136x	lacOscram	ext_UV5	minus10_12A	lacO1	GCAGCTGGCACGACAGGTTTCCCGACTGGAAAGCGAATGTAAGTTAGAAAATATATTTTTCAAAAGTAGCTTAACGGTGTGCATAATAGAATCGAATAATGTGTGGACACACAGGAAACAGCTATAATTGTGAGCGGATAACAATTGACC	0.548013965173629	0.692795595666104	0.564575699358501	0.471692976452655	1.45076373090673	2.66719991468032	1.64886661270233	1.37145367813206	2.05898182279352	1.5101601454172	1.36341952146056	12	12
STERIC-55-up_69x-lacO2-ext_UV5-minus10_12A-lacO3	STERIC	55	up_69x	lacO2	ext_UV5	minus10_12A	lacO3	GCAGCTGGCACGACAGGTTTCCCGACTGGAAAGCGAATGTAAGTTAAGAAAATTATTTTAAATTTCCTGCAAATTGTAGCGAGTAACAACCTCGAATAATGTGTGGACACACAGGAAACAGCTATGGCAGTGAGCGCAACGCAATTGACC	0.272845517202473	0.24911351353353	0.226822546313141	0.240742541905963	0.722307104660046	0.95906432748538	0.662444600518273	0.699962181041579	0.840685716072713	0.681203390779926	1.23411851357668	5	5
STERIC-O1-up_326x-lacO2-ext_min10-minus10_12A-lacOsym	STERIC	O1	up_326x	lacO2	ext_min10	minus10_12A	lacOsym	TGCAGCTGGCACGACAGGTTTCCCGACTGGAAAGCGAATGTAAGTTGGAAAATTTTTTTTCAAAAGTAGCAAATTGTAGCGAGTAACAACCTGGAATAATGTGTGGAAATTGTGAGCGCTCACAATTACACACAGGAAACAGCTATGACC	0.522555462002249	0.681140968243077	0.93633396441699	0.588920280108757	1.38336713995943	2.62233066108981	2.7346019568689	1.71229364141865	2.00284890052462	2.22344779914378	0.900785213530038	9	9.5
STERIC-55-up_136x-lacO2-ext_UV5-minus10cons-lacO1	STERIC	55	up_136x	lacO2	ext_UV5	minus10cons	lacO1	GCAGCTGGCACGACAGGTTTCCCGACTGGAAAGCGAATGTAAGTTAGAAAATATATTTTTCAAAAGTAGCAAATTGTAGCGAGTAACAACCTCGTATAATGTGTGGACACACAGGAAACAGCTATAATTGTGAGCGGATAACAATTGACC	0.177760802323346	0.148984512947007	0.176082777888464	0.173487077780044	0.470588235294118	0.573576799140709	0.514257014359747	0.504416013821453	0.522082517217413	0.5093365140906	1.02502471897105	7.5	7
STERIC-O1-up_69x-lacOscram-ext_UV5-minus10_7A-lacOscram	STERIC	O1	up_69x	lacOscram	ext_UV5	minus10_7A	lacOscram	TGCAGCTGGCACGACAGGTTTCCCGACTGGAAAGCGAATGTAAGTTAGAAAATTATTTTAAATTTCCTGCTTAACGGTGTGCATAATAGAATCGTATAAAGTGTGGTTAACGGTGTGCATAATAGAAACACACAGGAAACAGCTATGACC	0.238332795715026	0.166890703358355	0.202024528108399	0.231129558461801	0.630941176470588	0.642514000583911	0.590020965697568	0.67201230228471	0.636727588527249	0.631016633991139	1.00905040252265	10	10.5
STERIC-55-up_326x-lacO2-ext_min10-minus10_12A-lacO3	STERIC	55	up_326x	lacO2	ext_min10	minus10_12A	lacO3	GCAGCTGGCACGACAGGTTTCCCGACTGGAAAGCGAATGTAAGTTAGGAAAATTTTTTTTCAAAAGTAGCAAATTGTAGCGAGTAACAACCTGGAATAATGTGTGGACACACAGGAAACAGCTATGGCAGTGAGCGCAACGCAATTGACC	0.5317857162769	0.994561047903077	1.07203750089476	0.87329325827356	1.40780249923804	3.82896940844574	3.13092973147568	2.53911190315852	2.61838595384189	2.8350208173171	0.923586147180315	10	8.5
STERIC-O1-up_136x-lacOsym-ext_UV5-minus10_12A-lacO3	STERIC	O1	up_136x	lacOsym	ext_UV5	minus10_12A	lacO3	TGCAGCTGGCACGACAGGTTTCCCGACTGGAAAGCGAATGTAAGTTGAAAATATATTTTTCAAAAGTAGCAAATTGTGAGCGCTCACAATTTCGAATAATGTGTGGGGCAGTGAGCGCAACGCAATTACACACAGGAAACAGCTATGACC	0.328392412431646	0.230928940590062	0.32358846743157	0.257287078065084	0.869357045143639	0.889055378660174	0.945053463706785	0.748065642617488	0.879206211901906	0.846559553162136	1.03856392455537	10.5	8.5
STERIC-O1-no_up-lacOscram-ext_min10-minus10_12A-lacOscram	STERIC	O1	no_up	lacOscram	ext_min10	minus10_12A	lacOscram	TGCAGCTGGCACGACAGGTTTCCCGACTGGAAAGCGAATGTAAGTTAGCTCATTCATTAGGCACCCCAGCTTAACGGTGTGCATAATAGAATGGAATAATGTGTGGTTAACGGTGTGCATAATAGAAACACACAGGAAACAGCTATGACC	0.225339901829966	0.327181675491465	0.382730344690866	0.134552634569873	0.596544937677673	1.25961963732862	1.11777975521419	0.391213596121317	0.928082287503144	0.754496675667752	1.23006809364901	5	5
STERIC-55-up_69x-lacOsym-ext_UV5-minus10cons-lacO2	STERIC	55	up_69x	lacOsym	ext_UV5	minus10cons	lacO2	GCAGCTGGCACGACAGGTTTCCCGACTGGAAAGCGAATGTAAGTTAAGAAAATTATTTTAAATTTCCTGCAAATTGTGAGCGCTCACAATTTCGTATAATGTGTGGACACACAGGAAACAGCTATAAATTGTAGCGAGTAACAACCGACC	0.509130124045669	0.19663949183578	0.615627757279217	0.219049616381916	1.34782608695652	0.757044125465178	1.79796625321265	0.636889708088645	1.05243510621085	1.21742798065065	0.864474221833132	4	3.5
STERIC-55-up_326x-lacO2-ext_min10-minus10cons-lacOsym	STERIC	55	up_326x	lacO2	ext_min10	minus10cons	lacOsym	GCAGCTGGCACGACAGGTTTCCCGACTGGAAAGCGAATGTAAGTTAGGAAAATTTTTTTTCAAAAGTAGCAAATTGTAGCGAGTAACAACCTGGTATAATGTGTGGACACACAGGAAACAGCTATAAATTGTGAGCGCTCACAATTGACC	0.300101296027607	0.388901734709462	0.386634838358203	0.334425992846433	0.794461644306846	1.49723624128815	1.12918298998836	0.972348075651795	1.1458489427975	1.05076553282008	1.09048965445434	10.5	9
STERIC-55-no_up-lacOsym-ext_min10-minus10_12G-lacO1	STERIC	55	no_up	lacOsym	ext_min10	minus10_12G	lacO1	GCAGCTGGCACGACAGGTTTCCCGACTGGAAAGCGAATGTAAGTTAAGCTCATTCATTAGGCACCCCAGCAAATTGTGAGCGCTCACAATTTGGGATAATGTGTGGACACACAGGAAACAGCTATAATTGTGAGCGGATAACAATTGACC	0.26493196500114	0.585482998247885	0.420296373952659	0.242454747316727	0.701357466063348	2.25405619311436	1.22749289287128	0.704940441320055	1.47770682958886	0.966216667095667	1.5293741868795	8	6.5
STERIC-O1-up_136x-lacO1-ext_UV5-minus10cons-lacOscram	STERIC	O1	up_136x	lacO1	ext_UV5	minus10cons	lacOscram	TGCAGCTGGCACGACAGGTTTCCCGACTGGAAAGCGAATGTAAGTTGAAAATATATTTTTCAAAAGTAGCAATTGTGAGCGGATAACAATTTCGTATAATGTGTGGTTAACGGTGTGCATAATAGAAACACACAGGAAACAGCTATGACC	1.69477764937858	1.37432132993638	1.23063865307819	0.896634082672834	4.48660454280722	5.29101188991436	3.5941309370333	2.60697566427227	4.88880821636079	3.10055330065279	1.57675348310623	14	15
STERIC-55-up_136x-lacO3-ext_min10-minus10cons-lacOscram	STERIC	55	up_136x	lacO3	ext_min10	minus10cons	lacOscram	GCAGCTGGCACGACAGGTTTCCCGACTGGAAAGCGAATGTAAGTTAGAAAATATATTTTTCAAAAGTAGCGGCAGTGAGCGCAACGCAATTTGGTATAATGTGTGGACACACAGGAAACAGCTATTTAACGGTGTGCATAATAGAAGACC	0.283396920137583	0.262548895615489	0.277946789425072	0.482712179369032	0.750239956122309	1.01078932424759	0.811755060856404	1.40349215893243	0.880514640184948	1.10762360989442	0.794958352566068	18	17
STERIC-55-up_136x-lacOscram-ext_UV5-minus10cons-lacO2	STERIC	55	up_136x	lacOscram	ext_UV5	minus10cons	lacO2	GCAGCTGGCACGACAGGTTTCCCGACTGGAAAGCGAATGTAAGTTAGAAAATATATTTTTCAAAAGTAGCTTAACGGTGTGCATAATAGAATCGTATAATGTGTGGACACACAGGAAACAGCTATAAATTGTAGCGAGTAACAACCGACC	1.30876390710563	0.985976815953962	1.23331619324389	2.02130694605103	3.46470588235294	3.79592089765049	3.60195080350718	5.87697715289982	3.63031339000171	4.7394639782035	0.765975521007712	6.5	6.5
STERIC-55-up_69x-lacOsym-ext_min10-minus10_12A-lacO2	STERIC	55	up_69x	lacOsym	ext_min10	minus10_12A	lacO2	GCAGCTGGCACGACAGGTTTCCCGACTGGAAAGCGAATGTAAGTTAAGAAAATTATTTTAAATTTCCTGCAAATTGTGAGCGCTCACAATTTGGAATAATGTGTGGACACACAGGAAACAGCTATAAATTGTAGCGAGTAACAACCGACC	0.434537942595328	0.45887229987678	0.882328778771805	0.886137745506782	1.15035733919736	1.76661654135338	2.57687758505425	2.57645742267886	1.45848694027537	2.57666750386656	0.566036144782654	7	6
STERIC-O1-up_326x-lacOscram-ext_UV5-minus10_7A-lacO3	STERIC	O1	up_326x	lacOscram	ext_UV5	minus10_7A	lacO3	TGCAGCTGGCACGACAGGTTTCCCGACTGGAAAGCGAATGTAAGTTGGAAAATTTTTTTTCAAAAGTAGCTTAACGGTGTGCATAATAGAATCGTATAAAGTGTGGGGCAGTGAGCGCAACGCAATTACACACAGGAAACAGCTATGACC	0.604890881435376	0.990732914158007	0.965634192492479	0.947616383187396	1.60133465150766	3.81423144235284	2.82017448128526	2.75520738925185	2.70778304693025	2.78769093526856	0.971335456406824	8	9
STERIC-55-up_326x-lacO3-ext_min10-minus10_7A-lacO3	STERIC	55	up_326x	lacO3	ext_min10	minus10_7A	lacO3	GCAGCTGGCACGACAGGTTTCCCGACTGGAAAGCGAATGTAAGTTAGGAAAATTTTTTTTCAAAAGTAGCGGCAGTGAGCGCAACGCAATTTGGTATAAAGTGTGGACACACAGGAAACAGCTATGGCAGTGAGCGCAACGCAATTGACC	0.36437744171896	0.293257549843552	0.233938547766103	0.188677190581062	0.96462063086104	1.12901484480432	0.683227176220807	0.548581471252825	1.04681773783268	0.615904323736816	1.69964343078715	6	5
STERIC-55-up_326x-lacOscram-ext_min10-minus10_12A-lacO3	STERIC	55	up_326x	lacOscram	ext_min10	minus10_12A	lacO3	GCAGCTGGCACGACAGGTTTCCCGACTGGAAAGCGAATGTAAGTTAGGAAAATTTTTTTTCAAAAGTAGCTTAACGGTGTGCATAATAGAATGGAATAATGTGTGGACACACAGGAAACAGCTATGGCAGTGAGCGCAACGCAATTGACC	0.587276704727343	0.72703999406172	0.690084211699417	0.764046029434915	1.55470443705738	2.79903772809951	2.01541939888144	2.22147411481733	2.17687108257845	2.11844675684938	1.02757885018359	11	11
STERIC-O1-up_69x-lacO3-ext_UV5-minus10cons-lacOsym	STERIC	O1	up_69x	lacO3	ext_UV5	minus10cons	lacOsym	TGCAGCTGGCACGACAGGTTTCCCGACTGGAAAGCGAATGTAAGTTAGAAAATTATTTTAAATTTCCTGCGGCAGTGAGCGCAACGCAATTTCGTATAATGTGTGGAAATTGTGAGCGCTCACAATTACACACAGGAAACAGCTATGACC	0.207635674005678	0.500624175015505	0.735488616082822	0.476185290514109	0.549676329862088	1.92735745614035	2.14802483433057	1.38451514173332	1.23851689300122	1.76626998803194	0.701204742985658	5.5	6
STERIC-55-no_up-lacO2-ext_UV5-minus10_7A-lacOscram	STERIC	55	no_up	lacO2	ext_UV5	minus10_7A	lacOscram	GCAGCTGGCACGACAGGTTTCCCGACTGGAAAGCGAATGTAAGTTAAGCTCATTCATTAGGCACCCCAGCAAATTGTAGCGAGTAACAACCTCGTATAAAGTGTGGACACACAGGAAACAGCTATTTAACGGTGTGCATAATAGAAGACC	0.178583769000769	0.522690296019331	0.546929021299925	0.530134751261406	0.47276688453159	2.01231001130511	1.59732876169501	1.54137392502824	1.24253844791835	1.56935134336162	0.791752881325336	5	5.5
STERIC-55-up_69x-lacOscram-ext_UV5-minus10_12G-lacOscram	STERIC	55	up_69x	lacOscram	ext_UV5	minus10_12G	lacOscram	GCAGCTGGCACGACAGGTTTCCCGACTGGAAAGCGAATGTAAGTTAAGAAAATTATTTTAAATTTCCTGCTTAACGGTGTGCATAATAGAATCGGATAATGTGTGGACACACAGGAAACAGCTATTTAACGGTGTGCATAATAGAAGACC	0.147969408600637	0.18169489045626	0.272368644129593	0.259164141024553	0.391721132897604	0.699508771929825	0.79546385748196	0.753523228437842	0.545614952413714	0.774493542959901	0.704479665935656	4.5	5
STERIC-O1-up_326x-lacOscram-ext_min10-minus10cons-lacO3	STERIC	O1	up_326x	lacOscram	ext_min10	minus10cons	lacO3	TGCAGCTGGCACGACAGGTTTCCCGACTGGAAAGCGAATGTAAGTTGGAAAATTTTTTTTCAAAAGTAGCTTAACGGTGTGCATAATAGAATGGTATAATGTGTGGGGCAGTGAGCGCAACGCAATTACACACAGGAAACAGCTATGACC	2.70384506687471	2.66403135078988	2.96730563860441	4.07686030787181	7.15792042958262	10.2562779497764	8.66613848725246	11.8535262206148	8.70709918967951	10.2598323539336	0.848659012088164	4	3.5
STERIC-55-up_69x-lacO2-ext_min10-minus10_12A-lacOscram	STERIC	55	up_69x	lacO2	ext_min10	minus10_12A	lacOscram	GCAGCTGGCACGACAGGTTTCCCGACTGGAAAGCGAATGTAAGTTAAGAAAATTATTTTAAATTTCCTGCAAATTGTAGCGAGTAACAACCTGGAATAATGTGTGGACACACAGGAAACAGCTATTTAACGGTGTGCATAATAGAAGACC	0.261165159811551	0.478144448569106	0.273528148157289	0.344317518998125	0.691385558962922	1.84081255771006	0.79885023681202	1.00110782108006	1.26609905833649	0.899979028946039	1.40680951179409	7	7.5
STERIC-55-up_136x-lacOscram-ext_UV5-minus10cons-lacOsym	STERIC	55	up_136x	lacOscram	ext_UV5	minus10cons	lacOsym	GCAGCTGGCACGACAGGTTTCCCGACTGGAAAGCGAATGTAAGTTAGAAAATATATTTTTCAAAAGTAGCTTAACGGTGTGCATAATAGAATCGTATAATGTGTGGACACACAGGAAACAGCTATAAATTGTGAGCGCTCACAATTGACC	0.57401925750247	0.284085164472428	0.321665503178391	0.452981188957012	1.51960784313726	1.0937019969278	0.939437367303609	1.31704890412352	1.30665492003253	1.12824313571356	1.15813239068025	8	7.5
STERIC-O1-up_136x-lacO2-ext_UV5-minus10cons-lacO1	STERIC	O1	up_136x	lacO2	ext_UV5	minus10cons	lacO1	TGCAGCTGGCACGACAGGTTTCCCGACTGGAAAGCGAATGTAAGTTGAAAATATATTTTTCAAAAGTAGCAAATTGTAGCGAGTAACAACCTCGTATAATGTGTGGAATTGTGAGCGGATAACAATTACACACAGGAAACAGCTATGACC	0.354848268274254	0.529722712700468	0.974743949025427	0.156698005736814	0.93939393939394	2.03938417472252	2.84677990092003	0.45560156087099	1.48938905705823	1.65119073089551	0.902009095127656	3.5	3
STERIC-55-up_69x-lacOsym-ext_min10-minus10_12A-lacOsym	STERIC	55	up_69x	lacOsym	ext_min10	minus10_12A	lacOsym	GCAGCTGGCACGACAGGTTTCCCGACTGGAAAGCGAATGTAAGTTAAGAAAATTATTTTAAATTTCCTGCAAATTGTGAGCGCTCACAATTTGGAATAATGTGTGGACACACAGGAAACAGCTATAAATTGTGAGCGCTCACAATTGACC	0.139089281625599	0.507842861523709	0.0410418504852811	0.397390896976042	0.368212669683258	1.95514874141876	0.119864416880843	1.15541938193073	1.16168070555101	0.637641899405786	1.82183872583275	5.5	6
STERIC-55-up_136x-lacO2-ext_min10-minus10cons-lacOscram	STERIC	55	up_136x	lacO2	ext_min10	minus10cons	lacOscram	GCAGCTGGCACGACAGGTTTCCCGACTGGAAAGCGAATGTAAGTTAGAAAATATATTTTTCAAAAGTAGCAAATTGTAGCGAGTAACAACCTGGTATAATGTGTGGACACACAGGAAACAGCTATTTAACGGTGTGCATAATAGAAGACC	0.260693053561122	0.27818808975865	0.273954351989252	0.321146200393208	0.690135746606335	1.07099879663057	0.800094982679629	0.933736900344985	0.88056727161845	0.866915941512307	1.0157470055082	12.5	14
STERIC-55-no_up-lacOsym-ext_UV5-minus10_12G-lacO1	STERIC	55	no_up	lacOsym	ext_UV5	minus10_12G	lacO1	GCAGCTGGCACGACAGGTTTCCCGACTGGAAAGCGAATGTAAGTTAAGCTCATTCATTAGGCACCCCAGCAAATTGTGAGCGCTCACAATTTCGGATAATGTGTGGACACACAGGAAACAGCTATAATTGTGAGCGGATAACAATTGACC	0.299811497084024	0.395602229085498	0.410654716941935	0.632354462977741	0.793694456199746	1.52303253407621	1.19933403595595	1.83857911274431	1.15836349513798	1.51895657435013	0.76260474769239	8.5	9
STERIC-55-up_326x-lacO1-ext_min10-minus10_12A-lacOscram	STERIC	55	up_326x	lacO1	ext_min10	minus10_12A	lacOscram	GCAGCTGGCACGACAGGTTTCCCGACTGGAAAGCGAATGTAAGTTAGGAAAATTTTTTTTCAAAAGTAGCAATTGTGAGCGGATAACAATTTGGAATAATGTGTGGACACACAGGAAACAGCTATTTAACGGTGTGCATAATAGAAGACC	0.260045611756162	0.333574463406332	0.440163121232388	0.521692431956636	0.688421766401085	1.28423128827987	1.28551454759316	1.51682776801406	0.986326527340478	1.40117115780361	0.703930081523077	6	5
STERIC-55-up_326x-lacOscram-ext_UV5-minus10cons-lacO2	STERIC	55	up_326x	lacOscram	ext_UV5	minus10cons	lacO2	GCAGCTGGCACGACAGGTTTCCCGACTGGAAAGCGAATGTAAGTTAGGAAAATTTTTTTTCAAAAGTAGCTTAACGGTGTGCATAATAGAATCGTATAATGTGTGGACACACAGGAAACAGCTATAAATTGTAGCGAGTAACAACCGACC	1.10419382799973	1.38419437512388	1.42933881931816	1.21343018192445	2.92314513745197	5.32902221423867	4.17444296679965	3.52806458699473	4.12608367584532	3.85125377689719	1.07136115012643	9	10
STERIC-55-up_326x-lacO2-ext_min10-minus10_7A-lacOscram	STERIC	55	up_326x	lacO2	ext_min10	minus10_7A	lacOscram	GCAGCTGGCACGACAGGTTTCCCGACTGGAAAGCGAATGTAAGTTAGGAAAATTTTTTTTCAAAAGTAGCAAATTGTAGCGAGTAACAACCTGGTATAAAGTGTGGACACACAGGAAACAGCTATTTAACGGTGTGCATAATAGAAGACC	0.352151139995898	0.314912362660535	0.558968211476528	0.526994911622966	0.932253800396563	1.21238390092879	1.63248971309396	1.53224479901651	1.07231885066268	1.58236725605524	0.677667492523775	6	6
STERIC-O1-up_326x-lacO3-ext_min10-minus10_7A-lacOscram	STERIC	O1	up_326x	lacO3	ext_min10	minus10_7A	lacOscram	TGCAGCTGGCACGACAGGTTTCCCGACTGGAAAGCGAATGTAAGTTGGAAAATTTTTTTTCAAAAGTAGCGGCAGTGAGCGCAACGCAATTTGGTATAAAGTGTGGTTAACGGTGTGCATAATAGAAACACACAGGAAACAGCTATGACC	0.494045440477826	0.675422223416477	0.948623924836813	0.779938851762413	1.30789222905657	2.60031401460851	2.77049529310478	2.26768270965557	1.95410312183254	2.51908900138018	0.775718174610707	12	13
STERIC-55-no_up-lacOsym-ext_min10-minus10_7A-lacOscram	STERIC	55	no_up	lacOsym	ext_min10	minus10_7A	lacOscram	GCAGCTGGCACGACAGGTTTCCCGACTGGAAAGCGAATGTAAGTTAAGCTCATTCATTAGGCACCCCAGCAAATTGTGAGCGCTCACAATTTGGTATAAAGTGTGGACACACAGGAAACAGCTATTTAACGGTGTGCATAATAGAAGACC	0.237628932800149	0.353729311441431	0.0751609792019607	0.250696081929467	0.629077832006165	1.36182561667326	0.21951073934805	0.728902232636855	0.995451724339714	0.474206485992453	2.09919466254529	6	6
STERIC-O1-up_136x-lacO1-ext_min10-minus10cons-lacO1	STERIC	O1	up_136x	lacO1	ext_min10	minus10cons	lacO1	TGCAGCTGGCACGACAGGTTTCCCGACTGGAAAGCGAATGTAAGTTGAAAATATATTTTTCAAAAGTAGCAATTGTGAGCGGATAACAATTTGGTATAATGTGTGGAATTGTGAGCGGATAACAATTACACACAGGAAACAGCTATGACC	1.85715023569549	2.0851764962141	0.591808826194009	0.624104627847957	4.91645537525355	8.02773950583264	1.72840208270145	1.81459260605979	6.4720974405431	1.77149734438062	3.65346155390709	6	7
STERIC-O1-up_326x-lacO2-ext_min10-minus10cons-lacO3	STERIC	O1	up_326x	lacO2	ext_min10	minus10cons	lacO3	TGCAGCTGGCACGACAGGTTTCCCGACTGGAAAGCGAATGTAAGTTGGAAAATTTTTTTTCAAAAGTAGCAAATTGTAGCGAGTAACAACCTGGTATAATGTGTGGGGCAGTGAGCGCAACGCAATTACACACAGGAAACAGCTATGACC	0.235746946396737	0.569576459110534	0.334197925380146	0.331084770392926	0.624095627555835	2.19281746686465	0.976038823172581	0.962633426394602	1.40845654721024	0.969336124783592	1.45301151086749	8.5	8.5
STERIC-O1-up_136x-lacOscram-ext_UV5-minus10_12A-lacO2	STERIC	O1	up_136x	lacOscram	ext_UV5	minus10_12A	lacO2	TGCAGCTGGCACGACAGGTTTCCCGACTGGAAAGCGAATGTAAGTTGAAAATATATTTTTCAAAAGTAGCTTAACGGTGTGCATAATAGAATCGAATAATGTGTGGAAATTGTAGCGAGTAACAACCACACACAGGAAACAGCTATGACC	0.137764621800593	0.300873207432941	0.190567918124072	0.177990396583306	0.364705882352941	1.15833443257266	0.556561463775376	0.517509473857645	0.7615201574628	0.537035468816511	1.4180071925994	5.5	6.5
STERIC-55-up_136x-lacOsym-ext_min10-minus10cons-lacOscram	STERIC	55	up_136x	lacOsym	ext_min10	minus10cons	lacOscram	GCAGCTGGCACGACAGGTTTCCCGACTGGAAAGCGAATGTAAGTTAGAAAATATATTTTTCAAAAGTAGCAAATTGTGAGCGCTCACAATTTGGTATAATGTGTGGACACACAGGAAACAGCTATTTAACGGTGTGCATAATAGAAGACC	0.341821993941321	0.577704842474061	0.701815643298307	0.271917127602119	0.904909332153914	2.22411100214304	2.04968152866242	0.790602708570247	1.56451016714848	1.42014211861633	1.1016574655731	7	6.5
STERIC-55-up_69x-lacO1-ext_UV5-minus10_12A-lacO2	STERIC	55	up_69x	lacO1	ext_UV5	minus10_12A	lacO2	GCAGCTGGCACGACAGGTTTCCCGACTGGAAAGCGAATGTAAGTTAAGAAAATTATTTTAAATTTCCTGCAATTGTGAGCGGATAACAATTTCGAATAATGTGTGGACACACAGGAAACAGCTATAAATTGTAGCGAGTAACAACCGACC	0.227598007569907	0.209874842247803	0.371331028200163	0.240289531746462	0.602522847213284	0.807999018525334	1.08448758130287	0.69864504790521	0.705260932869309	0.891566314604039	0.791035867233867	10.5	10.5
STERIC-O1-up_136x-lacO3-ext_UV5-minus10cons-lacOscram	STERIC	O1	up_136x	lacO3	ext_UV5	minus10cons	lacOscram	TGCAGCTGGCACGACAGGTTTCCCGACTGGAAAGCGAATGTAAGTTGAAAATATATTTTTCAAAAGTAGCGGCAGTGAGCGCAACGCAATTTCGTATAATGTGTGGTTAACGGTGTGCATAATAGAAACACACAGGAAACAGCTATGACC	0.180565281000777	0.277299429643189	0.296770407473351	0.271365227108937	0.478012564249001	1.06757753616216	0.866730213639874	0.788998050457614	0.77279505020558	0.827864132048744	0.933480531754791	13.5	13.5
STERIC-55-no_up-lacO2-ext_UV5-minus10_12A-lacO1	STERIC	55	no_up	lacO2	ext_UV5	minus10_12A	lacO1	GCAGCTGGCACGACAGGTTTCCCGACTGGAAAGCGAATGTAAGTTAAGCTCATTCATTAGGCACCCCAGCAAATTGTAGCGAGTAACAACCTCGAATAATGTGTGGACACACAGGAAACAGCTATAATTGTGAGCGGATAACAATTGACC	0.21213313445401	0.323820219921348	0.340638570623019	0.318271188750786	0.561582509109839	1.24667833968483	0.99484899321231	0.925377765296324	0.904130424397334	0.960113379254317	0.941691308478106	9.5	8.5
STERIC-55-no_up-lacOsym-ext_min10-minus10_12A-lacO1	STERIC	55	no_up	lacOsym	ext_min10	minus10_12A	lacO1	GCAGCTGGCACGACAGGTTTCCCGACTGGAAAGCGAATGTAAGTTAAGCTCATTCATTAGGCACCCCAGCAAATTGTGAGCGCTCACAATTTGGAATAATGTGTGGACACACAGGAAACAGCTATAATTGTGAGCGGATAACAATTGACC	0.260635770974095	0.53342628251384	0.896966452574694	0.478768371099445	0.689984101748808	2.05364258102884	2.61962751504351	1.39202548330404	1.37181334138883	2.00582649917378	0.683914257765511	5	4
STERIC-O1-up_326x-lacOsym-ext_UV5-minus10_12G-lacO2	STERIC	O1	up_326x	lacOsym	ext_UV5	minus10_12G	lacO2	TGCAGCTGGCACGACAGGTTTCCCGACTGGAAAGCGAATGTAAGTTGGAAAATTTTTTTTCAAAAGTAGCAAATTGTGAGCGCTCACAATTTCGGATAATGTGTGGAAATTGTAGCGAGTAACAACCACACACAGGAAACAGCTATGACC	0.177207604805742	0.230410187172794	0.10762306071564	0.353221252134314	0.469123749084696	0.887058225273328	0.314317587123374	1.02699554501982	0.678090987179012	0.670656566071598	1.01108528788581	8.5	9.5
STERIC-O1-up_326x-lacOsym-ext_min10-minus10_7A-lacO2	STERIC	O1	up_326x	lacOsym	ext_min10	minus10_7A	lacO2	TGCAGCTGGCACGACAGGTTTCCCGACTGGAAAGCGAATGTAAGTTGGAAAATTTTTTTTCAAAAGTAGCAAATTGTGAGCGCTCACAATTTGGTATAAAGTGTGGAAATTGTAGCGAGTAACAACCACACACAGGAAACAGCTATGACC	1.45868423082981	0.857488641183882	0.349162011591198	0.476431444709257	3.86159169550173	3.30125313283208	1.01974205406091	1.385230838369	3.58142241416691	1.20248644621496	2.97834742789832	4.5	5
STERIC-O1-up_326x-lacOscram-ext_UV5-minus10cons-lacOsym	STERIC	O1	up_326x	lacOscram	ext_UV5	minus10cons	lacOsym	TGCAGCTGGCACGACAGGTTTCCCGACTGGAAAGCGAATGTAAGTTGGAAAATTTTTTTTCAAAAGTAGCTTAACGGTGTGCATAATAGAATCGTATAATGTGTGGAAATTGTGAGCGCTCACAATTACACACAGGAAACAGCTATGACC	0.825472227793026	0.920547202477731	0.770285462156679	0.651198359158248	2.18528221005001	3.54402284781722	2.24965045828802	1.89336799453232	2.86465252893361	2.07150922641017	1.38288185850754	5	5.5
STERIC-55-up_136x-lacO1-ext_min10-minus10_7A-lacOscram	STERIC	55	up_136x	lacO1	ext_min10	minus10_7A	lacOscram	GCAGCTGGCACGACAGGTTTCCCGACTGGAAAGCGAATGTAAGTTAGAAAATATATTTTTCAAAAGTAGCAATTGTGAGCGGATAACAATTTGGTATAAAGTGTGGACACACAGGAAACAGCTATTTAACGGTGTGCATAATAGAAGACC	1.37764621800593	1.63518027429691	1.07433079211471	1.09059832527025	3.64705882352941	6.29529505582137	3.13762738305737	3.17092931042757	4.97117693967539	3.15427834674247	1.5760108630899	10.5	11
STERIC-55-up_69x-lacOsym-ext_UV5-minus10_12A-lacO2	STERIC	55	up_69x	lacOsym	ext_UV5	minus10_12A	lacO2	GCAGCTGGCACGACAGGTTTCCCGACTGGAAAGCGAATGTAAGTTAAGAAAATTATTTTAAATTTCCTGCAAATTGTGAGCGCTCACAATTTCGAATAATGTGTGGACACACAGGAAACAGCTATAAATTGTAGCGAGTAACAACCGACC	0.122781158402341	0.254737523514533	0.350907821649154	0.248835135404009	0.325039985782833	0.980716253443526	1.02484076433121	0.723491505565319	0.65287811961318	0.874166134948265	0.74685816975948	6.5	5.5
STERIC-O1-up_326x-lacOscram-ext_min10-minus10_7A-lacO1	STERIC	O1	up_326x	lacOscram	ext_min10	minus10_7A	lacO1	TGCAGCTGGCACGACAGGTTTCCCGACTGGAAAGCGAATGTAAGTTGGAAAATTTTTTTTCAAAAGTAGCTTAACGGTGTGCATAATAGAATGGTATAAAGTGTGGAATTGTGAGCGGATAACAATTACACACAGGAAACAGCTATGACC	1.195478123063	1.6900724085617	1.32062083416348	0.92097601839185	3.16480311132718	6.50662477088243	3.8569276076981	2.67775017002337	4.8357139411048	3.26733888886073	1.48001603310605	3	3
STERIC-O1-no_up-lacOscram-ext_min10-minus10_12A-lacO3	STERIC	O1	no_up	lacOscram	ext_min10	minus10_12A	lacO3	TGCAGCTGGCACGACAGGTTTCCCGACTGGAAAGCGAATGTAAGTTAGCTCATTCATTAGGCACCCCAGCTTAACGGTGTGCATAATAGAATGGAATAATGTGTGGGGCAGTGAGCGCAACGCAATTACACACAGGAAACAGCTATGACC	0.2305931437864	0.256658560612521	0.2287399133713	0.489852048785574	0.610451906084322	0.988112071222833	0.668044350082567	1.42425142536531	0.799281988653578	1.04614788772394	0.764023899520116	5	5
STERIC-O1-up_136x-lacO3-ext_min10-minus10_12G-lacO2	STERIC	O1	up_136x	lacO3	ext_min10	minus10_12G	lacO2	TGCAGCTGGCACGACAGGTTTCCCGACTGGAAAGCGAATGTAAGTTGAAAATATATTTTTCAAAAGTAGCGGCAGTGAGCGCAACGCAATTTGGGATAATGTGTGGAAATTGTAGCGAGTAACAACCACACACAGGAAACAGCTATGACC	0.278809353644057	0.281156985727068	0.290006464172854	0.412294601640098	0.738095238095238	1.08242877557846	0.846975838290256	1.19875210384876	0.91026200683685	1.02286397106951	0.889915015664376	10.5	11
STERIC-55-up_326x-lacO1-ext_UV5-minus10_7A-lacO2	STERIC	55	up_326x	lacO1	ext_UV5	minus10_7A	lacO2	GCAGCTGGCACGACAGGTTTCCCGACTGGAAAGCGAATGTAAGTTAGGAAAATTTTTTTTCAAAAGTAGCAATTGTGAGCGGATAACAATTTCGTATAAAGTGTGGACACACAGGAAACAGCTATAAATTGTAGCGAGTAACAACCGACC	0.61326343122968	0.723550242846443	0.400119613532535	0.497027722891101	1.6234993997599	2.78560250391236	1.16856583198815	1.44511479441336	2.20455095183613	1.30684031320075	1.68693215962758	6.5	7
STERIC-55-up_326x-lacO3-ext_min10-minus10_12G-lacO3	STERIC	55	up_326x	lacO3	ext_min10	minus10_12G	lacO3	GCAGCTGGCACGACAGGTTTCCCGACTGGAAAGCGAATGTAAGTTAGGAAAATTTTTTTTCAAAAGTAGCGGCAGTGAGCGCAACGCAATTTGGGATAATGTGTGGACACACAGGAAACAGCTATGGCAGTGAGCGCAACGCAATTGACC	0.201000841643488	0.187842461937863	0.421404454730185	0.312584599320864	0.532111861137898	0.723176361957525	1.23072908847856	0.908843929986023	0.627644111547712	1.06978650923229	0.586700342667554	8.5	11.5
STERIC-O1-up_69x-lacOscram-ext_min10-minus10_7A-lacO2	STERIC	O1	up_69x	lacOscram	ext_min10	minus10_7A	lacO2	TGCAGCTGGCACGACAGGTTTCCCGACTGGAAAGCGAATGTAAGTTAGAAAATTATTTTAAATTTCCTGCTTAACGGTGTGCATAATAGAATGGTATAAAGTGTGGAAATTGTAGCGAGTAACAACCACACACAGGAAACAGCTATGACC	1.12234814264119	1.11922147463227	1.41567962382062	1.41249194776864	2.97120526532291	4.30890069209722	4.13455072305295	4.10683935060387	3.64005297871006	4.12069503682841	0.883358983418418	6.5	6.5
STERIC-55-up_326x-lacOsym-ext_min10-minus10_12G-lacO1	STERIC	55	up_326x	lacOsym	ext_min10	minus10_12G	lacO1	GCAGCTGGCACGACAGGTTTCCCGACTGGAAAGCGAATGTAAGTTAGGAAAATTTTTTTTCAAAAGTAGCAAATTGTGAGCGCTCACAATTTGGGATAATGTGTGGACACACAGGAAACAGCTATAATTGTGAGCGGATAACAATTGACC	0.229607703000988	0.418651821327789	0.173626265920154	0.276434023409463	0.607843137254902	1.6117713638936	0.50708266985138	0.803735643928557	1.10980725057425	0.655409156889968	1.69330446318523	5	4.5
STERIC-O1-no_up-lacO3-ext_min10-minus10_12A-lacOsym	STERIC	O1	no_up	lacO3	ext_min10	minus10_12A	lacOsym	TGCAGCTGGCACGACAGGTTTCCCGACTGGAAAGCGAATGTAAGTTAGCTCATTCATTAGGCACCCCAGCGGCAGTGAGCGCAACGCAATTTGGAATAATGTGTGGAAATTGTGAGCGCTCACAATTACACACAGGAAACAGCTATGACC	0.147052124393891	0.176975542652202	0.187651241523612	0.0258968692954399	0.389292795769993	0.68133971291866	0.548043189481931	0.0752954960543092	0.535316254344327	0.31166934276812	1.71757751208337	5	4
STERIC-O1-up_69x-lacOscram-ext_UV5-minus10cons-lacO3	STERIC	O1	up_69x	lacOscram	ext_UV5	minus10cons	lacO3	TGCAGCTGGCACGACAGGTTTCCCGACTGGAAAGCGAATGTAAGTTAGAAAATTATTTTAAATTTCCTGCTTAACGGTGTGCATAATAGAATCGTATAATGTGTGGGGCAGTGAGCGCAACGCAATTACACACAGGAAACAGCTATGACC	0.386707710317454	0.592483338444328	0.404555383354914	0.105276403440158	1.02373581011352	2.28100686498856	1.1815206806826	0.306092560046866	1.65237133755104	0.743806620364732	2.22150662861912	4.5	4
STERIC-O1-up_69x-lacO2-ext_UV5-minus10cons-lacOsym	STERIC	O1	up_69x	lacO2	ext_UV5	minus10cons	lacOsym	TGCAGCTGGCACGACAGGTTTCCCGACTGGAAAGCGAATGTAAGTTAGAAAATTATTTTAAATTTCCTGCAAATTGTAGCGAGTAACAACCTCGTATAATGTGTGGAAATTGTGAGCGCTCACAATTACACACAGGAAACAGCTATGACC	0.0868264423112981	0.233464046118679	0.157815686985069	0.136932944334751	0.22985664854177	0.898815303942513	0.460907222053719	0.398134378802217	0.564335976242141	0.429520800427968	1.31387345078479	4.5	4
STERIC-O1-up_326x-lacO2-ext_UV5-minus10_12G-lacOscram	STERIC	O1	up_326x	lacO2	ext_UV5	minus10_12G	lacOscram	TGCAGCTGGCACGACAGGTTTCCCGACTGGAAAGCGAATGTAAGTTGGAAAATTTTTTTTCAAAAGTAGCAAATTGTAGCGAGTAACAACCTCGGATAATGTGTGGTTAACGGTGTGCATAATAGAAACACACAGGAAACAGCTATGACC	0.175808408573978	0.36765457397058	0.467877095532205	0.425195606124273	0.465419640659611	1.41543660851846	1.36645435244161	1.23626194803699	0.940428124589037	1.3013581502393	0.722651273529969	7	7.5
STERIC-O1-up_136x-lacOscram-ext_UV5-minus10_12G-lacOscram	STERIC	O1	up_136x	lacOscram	ext_UV5	minus10_12G	lacOscram	TGCAGCTGGCACGACAGGTTTCCCGACTGGAAAGCGAATGTAAGTTGAAAATATATTTTTCAAAAGTAGCTTAACGGTGTGCATAATAGAATCGGATAATGTGTGGTTAACGGTGTGCATAATAGAAACACACAGGAAACAGCTATGACC	0.170870848744921	0.344515561300993	0.439780037575963	0.273416420035013	0.45234838121295	1.32635351820411	1.28439573597645	0.794961921499707	0.889350949708531	1.03967882873808	0.855409310188599	5.5	5.5
STERIC-O1-up_326x-lacO3-ext_UV5-minus10_12A-lacO1	STERIC	O1	up_326x	lacO3	ext_UV5	minus10_12A	lacO1	TGCAGCTGGCACGACAGGTTTCCCGACTGGAAAGCGAATGTAAGTTGGAAAATTTTTTTTCAAAAGTAGCGGCAGTGAGCGCAACGCAATTTCGAATAATGTGTGGAATTGTGAGCGGATAACAATTACACACAGGAAACAGCTATGACC	0.246526165327377	0.21838328179839	0.377678567143755	0.296563103733157	0.652631578947369	0.840755735492578	1.10302583055591	0.86226121591175	0.746693657219973	0.982643523233829	0.759882540885878	19	20.5
STERIC-O1-up_69x-lacOscram-ext_UV5-minus10_12A-lacO1	STERIC	O1	up_69x	lacOscram	ext_UV5	minus10_12A	lacO1	TGCAGCTGGCACGACAGGTTTCCCGACTGGAAAGCGAATGTAAGTTAGAAAATTATTTTAAATTTCCTGCTTAACGGTGTGCATAATAGAATCGAATAATGTGTGGAATTGTGAGCGGATAACAATTACACACAGGAAACAGCTATGACC	0.241088088151038	0.207984077903229	0	0.136334486097283	0.638235294117647	0.800719748088169	0	0.396394353421396	0.719477521102908	0.198197176710698	3.6301098383107	4	4
STERIC-55-up_326x-lacOsym-ext_min10-minus10_12G-lacOscram	STERIC	55	up_326x	lacOsym	ext_min10	minus10_12G	lacOscram	GCAGCTGGCACGACAGGTTTCCCGACTGGAAAGCGAATGTAAGTTAGGAAAATTTTTTTTCAAAAGTAGCAAATTGTGAGCGCTCACAATTTGGGATAATGTGTGGACACACAGGAAACAGCTATTTAACGGTGTGCATAATAGAAGACC	0.127345448723237	0.347630530209682	0.231050417546768	0.252814981438651	0.337123084527929	1.33834586466165	0.674792272810673	0.735062961480682	0.837734474594791	0.704927617145678	1.1883978641479	7	7
STERIC-O1-no_up-lacO1-ext_UV5-minus10_7A-lacOscram	STERIC	O1	no_up	lacO1	ext_UV5	minus10_7A	lacOscram	TGCAGCTGGCACGACAGGTTTCCCGACTGGAAAGCGAATGTAAGTTAGCTCATTCATTAGGCACCCCAGCAATTGTGAGCGGATAACAATTTCGTATAAAGTGTGGTTAACGGTGTGCATAATAGAAACACACAGGAAACAGCTATGACC	0.401893987861477	0.545908684477426	0.292848837087115	0.380630026831934	1.06393861892583	2.10169869117238	0.855277105603921	1.10668692638157	1.5828186550491	0.980982015992744	1.61350425313078	12.5	13
STERIC-O1-up_69x-lacO2-ext_UV5-minus10_12G-lacOscram	STERIC	O1	up_69x	lacO2	ext_UV5	minus10_12G	lacOscram	TGCAGCTGGCACGACAGGTTTCCCGACTGGAAAGCGAATGTAAGTTAGAAAATTATTTTAAATTTCCTGCAAATTGTAGCGAGTAACAACCTCGGATAATGTGTGGTTAACGGTGTGCATAATAGAAACACACAGGAAACAGCTATGACC	0.141152276435034	0.128752048225808	0.258337046612874	0.126737708824653	0.37367405978785	0.49568365357839	0.754483998280645	0.368491594326392	0.43467885668312	0.561487796303519	0.774155483956679	5.5	4.5
STERIC-O1-no_up-lacO3-ext_UV5-minus10_7A-lacO3	STERIC	O1	no_up	lacO3	ext_UV5	minus10_7A	lacO3	TGCAGCTGGCACGACAGGTTTCCCGACTGGAAAGCGAATGTAAGTTAGCTCATTCATTAGGCACCCCAGCGGCAGTGAGCGCAACGCAATTTCGTATAAAGTGTGGGGCAGTGAGCGCAACGCAATTACACACAGGAAACAGCTATGACC	0.147015004079769	0.219364338769632	0.4372683135815	0.281790609309378	0.389194526731556	0.84453271543639	1.2770601424688	0.819309989533439	0.616863621083973	1.04818506600112	0.58850640129547	9.5	9
STERIC-O1-up_69x-lacO2-ext_min10-minus10_7A-lacO2	STERIC	O1	up_69x	lacO2	ext_min10	minus10_7A	lacO2	TGCAGCTGGCACGACAGGTTTCCCGACTGGAAAGCGAATGTAAGTTAGAAAATTATTTTAAATTTCCTGCAAATTGTAGCGAGTAACAACCTGGTATAAAGTGTGGAAATTGTAGCGAGTAACAACCACACACAGGAAACAGCTATGACC	0.493485212420034	0.42036329103762	0.721993631245788	0.727231501560015	1.30640913081651	1.61836036632462	2.10861217458982	2.11443537948904	1.46238474857056	2.11152377703943	0.692573185522434	11.5	13.5
STERIC-55-no_up-lacOsym-ext_min10-minus10cons-lacOscram	STERIC	55	no_up	lacOsym	ext_min10	minus10cons	lacOscram	GCAGCTGGCACGACAGGTTTCCCGACTGGAAAGCGAATGTAAGTTAAGCTCATTCATTAGGCACCCCAGCAAATTGTGAGCGCTCACAATTTGGTATAATGTGTGGACACACAGGAAACAGCTATTTAACGGTGTGCATAATAGAAGACC	0.353595862621522	0.222097283189519	0.184353746880896	0.213022634527005	0.936078431372549	0.855054302422724	0.538412720391397	0.619366177220931	0.895566366897636	0.578889448806164	1.54704213169639	7.5	7.5
STERIC-O1-up_69x-lacO1-ext_min10-minus10cons-lacO1	STERIC	O1	up_69x	lacO1	ext_min10	minus10cons	lacO1	TGCAGCTGGCACGACAGGTTTCCCGACTGGAAAGCGAATGTAAGTTAGAAAATTATTTTAAATTTCCTGCAATTGTGAGCGGATAACAATTTGGTATAATGTGTGGAATTGTGAGCGGATAACAATTACACACAGGAAACAGCTATGACC	0.61715365257491	0.652639692730821	0.417747406725183	0.338009374595457	1.63379802788167	2.51260334744908	1.22004852896573	0.982766806320226	2.07320068766538	1.10140766764298	1.88231909816104	4.5	4.5
STERIC-55-no_up-lacO2-ext_min10-minus10cons-lacOsym	STERIC	55	no_up	lacO2	ext_min10	minus10cons	lacOsym	GCAGCTGGCACGACAGGTTTCCCGACTGGAAAGCGAATGTAAGTTAAGCTCATTCATTAGGCACCCCAGCAAATTGTAGCGAGTAACAACCTGGTATAATGTGTGGACACACAGGAAACAGCTATAAATTGTGAGCGCTCACAATTGACC	0.0693446082888891	0.229637214780825	0.0813699296577748	0.470211218411442	0.183576786419266	0.884082351998718	0.237644235207237	1.36714544668243	0.533829569208992	0.802394840944835	0.665295365783257	7	7.5
STERIC-55-up_326x-lacOscram-ext_min10-minus10cons-lacO1	STERIC	55	up_326x	lacOscram	ext_min10	minus10cons	lacO1	GCAGCTGGCACGACAGGTTTCCCGACTGGAAAGCGAATGTAAGTTAGGAAAATTTTTTTTCAAAAGTAGCTTAACGGTGTGCATAATAGAATGGTATAATGTGTGGACACACAGGAAACAGCTATAATTGTGAGCGGATAACAATTGACC	4.45903044498196	4.89927293908845	3.45930405739237	5.09428414568867	11.8044430538173	18.8617543859649	10.1030401590098	14.8116997238263	15.3330987198911	12.457369941418	1.23084557912276	5	5
STERIC-55-no_up-lacO2-ext_UV5-minus10cons-lacO1	STERIC	55	no_up	lacO2	ext_UV5	minus10cons	lacO1	GCAGCTGGCACGACAGGTTTCCCGACTGGAAAGCGAATGTAAGTTAAGCTCATTCATTAGGCACCCCAGCAAATTGTAGCGAGTAACAACCTCGTATAATGTGTGGACACACAGGAAACAGCTATAATTGTGAGCGGATAACAATTGACC	0.317110638595877	0.395416369452383	0.457229290145261	0.504069535783133	0.839490674318508	1.52231699142454	1.33535699770064	1.46558896018136	1.18090383287153	1.400472978941	0.843217863271087	14.5	13.5
STERIC-O1-no_up-lacOscram-ext_UV5-minus10_12G-lacOsym	STERIC	O1	no_up	lacOscram	ext_UV5	minus10_12G	lacOsym	TGCAGCTGGCACGACAGGTTTCCCGACTGGAAAGCGAATGTAAGTTAGCTCATTCATTAGGCACCCCAGCTTAACGGTGTGCATAATAGAATCGGATAATGTGTGGAAATTGTGAGCGCTCACAATTACACACAGGAAACAGCTATGACC	0.331772598372988	0.25378176000786	0.580990239507024	0.574234927855406	0.878305450620615	0.977036651033524	1.69680595413079	1.66959578207381	0.92767105082707	1.6832008681023	0.551135083403894	10	11
STERIC-O1-up_69x-lacOscram-ext_UV5-minus10_7A-lacO3	STERIC	O1	up_69x	lacOscram	ext_UV5	minus10_7A	lacO3	TGCAGCTGGCACGACAGGTTTCCCGACTGGAAAGCGAATGTAAGTTAGAAAATTATTTTAAATTTCCTGCTTAACGGTGTGCATAATAGAATCGTATAAAGTGTGGGGCAGTGAGCGCAACGCAATTACACACAGGAAACAGCTATGACC	0.18121346406078	0.347528794614069	0.431283356216837	0.37496880748811	0.47972850678733	1.33795419188885	1.25958082766964	1.09022685493808	0.908841349338092	1.17490384130386	0.773545304209316	13.5	14
STERIC-O1-up_69x-lacO3-ext_min10-minus10_12G-lacOscram	STERIC	O1	up_69x	lacO3	ext_min10	minus10_12G	lacOscram	TGCAGCTGGCACGACAGGTTTCCCGACTGGAAAGCGAATGTAAGTTAGAAAATTATTTTAAATTTCCTGCGGCAGTGAGCGCAACGCAATTTGGGATAATGTGTGGTTAACGGTGTGCATAATAGAAACACACAGGAAACAGCTATGACC	0.382679505001647	0.318483594138932	0.591368819631783	0.451832219549385	1.01307189542484	1.22613281670434	1.72711702539089	1.31370826010545	1.11960235606459	1.52041264274817	0.736380588128293	4	5
STERIC-55-up_136x-lacOscram-ext_UV5-minus10_7A-lacO2	STERIC	55	up_136x	lacOscram	ext_UV5	minus10_7A	lacO2	GCAGCTGGCACGACAGGTTTCCCGACTGGAAAGCGAATGTAAGTTAGAAAATATATTTTTCAAAAGTAGCTTAACGGTGTGCATAATAGAATCGTATAAAGTGTGGACACACAGGAAACAGCTATAAATTGTAGCGAGTAACAACCGACC	0.256125775741947	0.145342233096011	0.269105780436824	0.20792996513015	0.67804473902237	0.559554353604697	0.785934529508902	0.604559172401072	0.618799546313533	0.695246850954987	0.890042932900097	7.5	7.5
STERIC-55-up_326x-lacO1-ext_min10-minus10_12A-lacO1	STERIC	55	up_326x	lacO1	ext_min10	minus10_12A	lacO1	GCAGCTGGCACGACAGGTTTCCCGACTGGAAAGCGAATGTAAGTTAGGAAAATTTTTTTTCAAAAGTAGCAATTGTGAGCGGATAACAATTTGGAATAATGTGTGGACACACAGGAAACAGCTATAATTGTGAGCGGATAACAATTGACC	0.232315341008075	0.391742737641592	0.35605741232325	0.298650553068619	0.615011098779134	1.50817384370016	1.0398803562606	0.868330502952154	1.06159247123965	0.954105429606376	1.11265740482958	15	15
STERIC-O1-up_136x-lacO3-ext_UV5-minus10_7A-lacO3	STERIC	O1	up_136x	lacO3	ext_UV5	minus10_7A	lacO3	TGCAGCTGGCACGACAGGTTTCCCGACTGGAAAGCGAATGTAAGTTGAAAATATATTTTTCAAAAGTAGCGGCAGTGAGCGCAACGCAATTTCGTATAAAGTGTGGGGCAGTGAGCGCAACGCAATTACACACAGGAAACAGCTATGACC	0.277366105225194	0.236930315549554	0.1895119709659	0.206043733863874	0.734274509803922	0.912160125399409	0.553477526553376	0.599074929605269	0.823217317601665	0.576276228079322	1.42851167112233	12	11
STERIC-O1-no_up-lacO3-ext_min10-minus10_12G-lacO3	STERIC	O1	no_up	lacO3	ext_min10	minus10_12G	lacO3	TGCAGCTGGCACGACAGGTTTCCCGACTGGAAAGCGAATGTAAGTTAGCTCATTCATTAGGCACCCCAGCGGCAGTGAGCGCAACGCAATTTGGGATAATGTGTGGGGCAGTGAGCGCAACGCAATTACACACAGGAAACAGCTATGACC	0.177531729124475	0.29757721915385	0.269176153287356	0.545816158466643	0.469981807155852	1.14564517803384	0.786140056321012	1.58696782755281	0.807813492594847	1.18655394193691	0.680806378912858	4.5	4.5
STERIC-O1-up_69x-lacO3-ext_UV5-minus10cons-lacO1	STERIC	O1	up_69x	lacO3	ext_UV5	minus10cons	lacO1	TGCAGCTGGCACGACAGGTTTCCCGACTGGAAAGCGAATGTAAGTTAGAAAATTATTTTAAATTTCCTGCGGCAGTGAGCGCAACGCAATTTCGTATAATGTGTGGAATTGTGAGCGGATAACAATTACACACAGGAAACAGCTATGACC	0.20440685754966	0.283327042461976	0.366962427868396	0.156473252429676	0.541128646580584	1.09078329626884	1.07172890387578	0.454948087605254	0.815955971424712	0.763338495740515	1.06893072467563	6	6
STERIC-55-up_69x-lacOscram-ext_min10-minus10cons-lacOsym	STERIC	55	up_69x	lacOscram	ext_min10	minus10cons	lacOsym	GCAGCTGGCACGACAGGTTTCCCGACTGGAAAGCGAATGTAAGTTAAGAAAATTATTTTAAATTTCCTGCTTAACGGTGTGCATAATAGAATGGTATAATGTGTGGACACACAGGAAACAGCTATAAATTGTGAGCGCTCACAATTGACC	0.545691034404946	0.549023472019658	0.208926250206205	0.230697001583831	1.44461420932009	2.11369033938558	0.610177729706633	0.670754637339698	1.77915227435284	0.640466183523165	2.77790197222565	13	12
STERIC-55-up_326x-lacO2-ext_min10-minus10_12G-lacO1	STERIC	55	up_326x	lacO2	ext_min10	minus10_12G	lacO1	GCAGCTGGCACGACAGGTTTCCCGACTGGAAAGCGAATGTAAGTTAGGAAAATTTTTTTTCAAAAGTAGCAAATTGTAGCGAGTAACAACCTGGGATAATGTGTGGACACACAGGAAACAGCTATAATTGTGAGCGGATAACAATTGACC	0.342608352645454	0.325334443809603	0.578557698776383	0.478345056889808	0.906991068678781	1.25250796367613	1.6897016186106	1.39079469154162	1.07974951617745	1.54024815507611	0.701023086844147	8	9.5
STERIC-55-up_136x-lacOscram-ext_min10-minus10cons-lacO2	STERIC	55	up_136x	lacOscram	ext_min10	minus10cons	lacO2	GCAGCTGGCACGACAGGTTTCCCGACTGGAAAGCGAATGTAAGTTAGAAAATATATTTTTCAAAAGTAGCTTAACGGTGTGCATAATAGAATGGTATAATGTGTGGACACACAGGAAACAGCTATAAATTGTAGCGAGTAACAACCGACC	2.88989005501244	1.60404798958175	2.34446006654966	3.09649181981054	7.65043948613928	6.17543859649123	6.84709230832999	9.00309164559133	6.91293904131526	7.92509197696066	0.872285023494002	6.5	6.5
STERIC-55-up_326x-lacO3-ext_min10-minus10cons-lacO1	STERIC	55	up_326x	lacO3	ext_min10	minus10cons	lacO1	GCAGCTGGCACGACAGGTTTCCCGACTGGAAAGCGAATGTAAGTTAGGAAAATTTTTTTTCAAAAGTAGCGGCAGTGAGCGCAACGCAATTTGGTATAATGTGTGGACACACAGGAAACAGCTATAATTGTGAGCGGATAACAATTGACC	0.306143604001318	0.350411574451359	0.343203258698773	0.290190833964112	0.810457516339869	1.34905263157895	1.00233927050358	0.843733755786034	1.07975507395941	0.923036513144807	1.16978587367108	7	8
STERIC-55-up_69x-lacO2-ext_UV5-minus10cons-lacO1	STERIC	55	up_69x	lacO2	ext_UV5	minus10cons	lacO1	GCAGCTGGCACGACAGGTTTCCCGACTGGAAAGCGAATGTAAGTTAAGAAAATTATTTTAAATTTCCTGCAAATTGTAGCGAGTAACAACCTCGTATAATGTGTGGACACACAGGAAACAGCTATAATTGTGAGCGGATAACAATTGACC	0.246070142084078	0.360370002451302	0.477353975936833	0.410815238544652	0.651424343322235	1.38739167195096	1.39413197248357	1.19445083573619	1.0194080076366	1.29429140410988	0.787618618496254	10	12
STERIC-O1-up_136x-lacOscram-ext_min10-minus10_12A-lacOscram	STERIC	O1	up_136x	lacOscram	ext_min10	minus10_12A	lacOscram	TGCAGCTGGCACGACAGGTTTCCCGACTGGAAAGCGAATGTAAGTTGAAAATATATTTTTCAAAAGTAGCTTAACGGTGTGCATAATAGAATGGAATAATGTGTGGTTAACGGTGTGCATAATAGAAACACACAGGAAACAGCTATGACC	0.399763411474935	0.435960423759946	0.609618867567284	0.578096926818932	1.05829831932773	1.67840790607008	1.78041704300634	1.68082459604366	1.36835311269891	1.730620819525	0.790671819766087	17.5	16
STERIC-55-up_69x-lacO1-ext_UV5-minus10_7A-lacOscram	STERIC	55	up_69x	lacO1	ext_UV5	minus10_7A	lacOscram	GCAGCTGGCACGACAGGTTTCCCGACTGGAAAGCGAATGTAAGTTAAGAAAATTATTTTAAATTTCCTGCAATTGTGAGCGGATAACAATTTCGTATAAAGTGTGGACACACAGGAAACAGCTATTTAACGGTGTGCATAATAGAAGACC	0.146837508504965	0.235325593130761	0.353201336823331	0.332235922544913	0.388724640636151	0.905982090311908	1.03153906998043	0.965980416771278	0.64735336547403	0.998759743375856	0.648157246792851	12	14.5
STERIC-55-up_326x-lacO2-ext_UV5-minus10_7A-lacO3	STERIC	55	up_326x	lacO2	ext_UV5	minus10_7A	lacO3	GCAGCTGGCACGACAGGTTTCCCGACTGGAAAGCGAATGTAAGTTAGGAAAATTTTTTTTCAAAAGTAGCAAATTGTAGCGAGTAACAACCTCGTATAAAGTGTGGACACACAGGAAACAGCTATGGCAGTGAGCGCAACGCAATTGACC	0.117656121102991	0.15112455242322	0.0842660292124898	0.22178469760755	0.311472415052978	0.581815756120339	0.246102413389999	0.644841993566999	0.446644085586658	0.445472203478499	1.00263065147277	5	4.5
STERIC-O1-up_326x-lacO3-ext_UV5-minus10_12A-lacOscram	STERIC	O1	up_326x	lacO3	ext_UV5	minus10_12A	lacOscram	TGCAGCTGGCACGACAGGTTTCCCGACTGGAAAGCGAATGTAAGTTGGAAAATTTTTTTTCAAAAGTAGCGGCAGTGAGCGCAACGCAATTTCGAATAATGTGTGGTTAACGGTGTGCATAATAGAAACACACAGGAAACAGCTATGACC	0.350959302685921	0.419799441452043	0.398347372357141	0.415679435498902	0.92909863565198	1.61618959679902	1.16338992854936	1.20859355385388	1.2726441162255	1.18599174120162	1.07306321959383	11	10.5
STERIC-O1-up_69x-lacOsym-ext_UV5-minus10cons-lacOscram	STERIC	O1	up_69x	lacOsym	ext_UV5	minus10cons	lacOscram	TGCAGCTGGCACGACAGGTTTCCCGACTGGAAAGCGAATGTAAGTTAGAAAATTATTTTAAATTTCCTGCAAATTGTGAGCGCTCACAATTTCGTATAATGTGTGGTTAACGGTGTGCATAATAGAAACACACAGGAAACAGCTATGACC	0.264565277160308	0.406575326481795	0.346990190466468	0.307902654567868	0.700386729086098	1.5652779591659	1.01339916090168	0.895231112596634	1.132832344126	0.954315136749155	1.18706316236894	7.5	8
STERIC-O1-up_69x-lacOsym-ext_UV5-minus10_12A-lacO2	STERIC	O1	up_69x	lacOsym	ext_UV5	minus10_12A	lacO2	TGCAGCTGGCACGACAGGTTTCCCGACTGGAAAGCGAATGTAAGTTAGAAAATTATTTTAAATTTCCTGCAAATTGTGAGCGCTCACAATTTCGAATAATGTGTGGAAATTGTAGCGAGTAACAACCACACACAGGAAACAGCTATGACC	0.121849575238792	0.210934206667813	0.11342475043205	0.208658629166904	0.322573794860905	0.812077475011405	0.331261661197967	0.606677772895919	0.567325634936155	0.468969717046943	1.20972765258394	10	9.5
STERIC-55-up_326x-lacOsym-ext_UV5-minus10_7A-lacO1	STERIC	55	up_326x	lacOsym	ext_UV5	minus10_7A	lacO1	GCAGCTGGCACGACAGGTTTCCCGACTGGAAAGCGAATGTAAGTTAGGAAAATTTTTTTTCAAAAGTAGCAAATTGTGAGCGCTCACAATTTCGTATAAAGTGTGGACACACAGGAAACAGCTATAATTGTGAGCGGATAACAATTGACC	0.148227757633549	0.28840458802581	0.159051703863639	0.0475942462727003	0.392405063291139	1.11033138401559	0.464517060320095	0.138380911667379	0.751368223653367	0.301448985993737	2.4925219807141	6.5	8
STERIC-O1-up_136x-lacO3-ext_UV5-minus10_7A-lacO2	STERIC	O1	up_136x	lacO3	ext_UV5	minus10_7A	lacO2	TGCAGCTGGCACGACAGGTTTCCCGACTGGAAAGCGAATGTAAGTTGAAAATATATTTTTCAAAAGTAGCGGCAGTGAGCGCAACGCAATTTCGTATAAAGTGTGGAAATTGTAGCGAGTAACAACCACACACAGGAAACAGCTATGACC	0.226102241886469	0.35860833642683	0.420857188909242	0.51206008223891	0.598563089357881	1.38060941828255	1.22913077607962	1.48882158155613	0.989586253820214	1.35897617881787	0.728185136167009	16	14
STERIC-55-up_326x-lacOsym-ext_min10-minus10cons-lacO1	STERIC	55	up_326x	lacOsym	ext_min10	minus10cons	lacO1	GCAGCTGGCACGACAGGTTTCCCGACTGGAAAGCGAATGTAAGTTAGGAAAATTTTTTTTCAAAAGTAGCAAATTGTGAGCGCTCACAATTTGGTATAATGTGTGGACACACAGGAAACAGCTATAATTGTGAGCGGATAACAATTGACC	0.869388390003742	1.37893443649841	0.740311860019312	0.354012873049003	2.30154197601371	5.30877192982456	2.16211131715445	1.02929719348468	3.80515695291913	1.59570425531957	2.3846254343397	4	4.5
STERIC-O1-up_69x-lacOsym-ext_UV5-minus10_7A-lacOscram	STERIC	O1	up_69x	lacOsym	ext_UV5	minus10_7A	lacOscram	TGCAGCTGGCACGACAGGTTTCCCGACTGGAAAGCGAATGTAAGTTAGAAAATTATTTTAAATTTCCTGCAAATTGTGAGCGCTCACAATTTCGTATAAAGTGTGGTTAACGGTGTGCATAATAGAAACACACAGGAAACAGCTATGACC	0.741539163263396	1.25214491949313	0.505990679157019	0.608851927052363	1.96308523409364	4.82064384261625	1.47776664519669	1.77024517319174	3.39186453835494	1.62400590919421	2.08857893875392	5	4
STERIC-55-up_69x-lacOscram-ext_min10-minus10_12G-lacOscram	STERIC	55	up_69x	lacOscram	ext_min10	minus10_12G	lacOscram	GCAGCTGGCACGACAGGTTTCCCGACTGGAAAGCGAATGTAAGTTAAGAAAATTATTTTAAATTTCCTGCTTAACGGTGTGCATAATAGAATGGGATAATGTGTGGACACACAGGAAACAGCTATTTAACGGTGTGCATAATAGAAGACC	0.257207605919266	0.325422962159996	0.385458022441133	0.429525921684146	0.680908680607793	1.25284875125921	1.12574605057146	1.24885239881436	0.9668787159335	1.18729922469291	0.814351341115024	19.5	21
STERIC-55-up_136x-lacO3-ext_UV5-minus10_12G-lacO2	STERIC	55	up_136x	lacO3	ext_UV5	minus10_12G	lacO2	GCAGCTGGCACGACAGGTTTCCCGACTGGAAAGCGAATGTAAGTTAGAAAATATATTTTTCAAAAGTAGCGGCAGTGAGCGCAACGCAATTTCGGATAATGTGTGGACACACAGGAAACAGCTATAAATTGTAGCGAGTAACAACCGACC	0.196806602572276	0.272397057253855	0.754640476664847	0.275366710577766	0.521008403361345	1.04870384917518	2.20395863297034	0.800632417504122	0.784856126268261	1.50229552523723	0.52243790458227	9	8.5
STERIC-O1-up_69x-lacOsym-ext_UV5-minus10_12G-lacO1	STERIC	O1	up_69x	lacOsym	ext_UV5	minus10_12G	lacO1	TGCAGCTGGCACGACAGGTTTCCCGACTGGAAAGCGAATGTAAGTTAGAAAATTATTTTAAATTTCCTGCAAATTGTGAGCGCTCACAATTTCGGATAATGTGTGGAATTGTGAGCGGATAACAATTACACACAGGAAACAGCTATGACC	0.58536351160331	0.729843459118768	1.05320881463162	0.535201965439091	1.54963961869333	2.80983081311296	3.07593977676172	1.55610691845572	2.17973521590314	2.31602334760872	0.941154249655429	5	5
STERIC-55-up_69x-lacO3-ext_UV5-minus10_12G-lacOsym	STERIC	55	up_69x	lacO3	ext_UV5	minus10_12G	lacOsym	GCAGCTGGCACGACAGGTTTCCCGACTGGAAAGCGAATGTAAGTTAAGAAAATTATTTTAAATTTCCTGCGGCAGTGAGCGCAACGCAATTTCGGATAATGTGTGGACACACAGGAAACAGCTATAAATTGTGAGCGCTCACAATTGACC	0.172205777250741	0.206221500971845	0.426450477698624	0.307569666837622	0.455882352941177	0.793933987511151	1.24546620665251	0.894262946288851	0.624908170226164	1.06986457647068	0.584100253405566	5.5	6
STERIC-O1-up_69x-lacOscram-ext_UV5-minus10cons-lacO1	STERIC	O1	up_69x	lacOscram	ext_UV5	minus10cons	lacO1	TGCAGCTGGCACGACAGGTTTCCCGACTGGAAAGCGAATGTAAGTTAGAAAATTATTTTAAATTTCCTGCTTAACGGTGTGCATAATAGAATCGTATAATGTGTGGAATTGTGAGCGGATAACAATTACACACAGGAAACAGCTATGACC	0.394308634835619	0.289439983087261	0.422598666932314	0.416791007062264	1.04385782581584	1.11431756065534	1.23421683446339	1.21182546313636	1.07908769323559	1.22302114879988	0.882313191635706	15	15
STERIC-O1-up_326x-lacOscram-ext_min10-minus10_7A-lacOsym	STERIC	O1	up_326x	lacOscram	ext_min10	minus10_7A	lacOsym	TGCAGCTGGCACGACAGGTTTCCCGACTGGAAAGCGAATGTAAGTTGGAAAATTTTTTTTCAAAAGTAGCTTAACGGTGTGCATAATAGAATGGTATAAAGTGTGGAAATTGTGAGCGCTCACAATTACACACAGGAAACAGCTATGACC	1.16570064600502	1.13904471600619	0.542678762842996	0.619939340480632	3.08597285067873	4.38521836506159	1.58491570659372	1.80248197697357	3.73559560787016	1.69369884178364	2.20558431978154	8	8
STERIC-55-up_69x-lacO1-ext_UV5-minus10_7A-lacO3	STERIC	55	up_69x	lacO1	ext_UV5	minus10_7A	lacO3	GCAGCTGGCACGACAGGTTTCCCGACTGGAAAGCGAATGTAAGTTAAGAAAATTATTTTAAATTTCCTGCAATTGTGAGCGGATAACAATTTCGTATAAAGTGTGGACACACAGGAAACAGCTATGGCAGTGAGCGCAACGCAATTGACC	0.214003296000921	0.17679695986446	0.242469895957189	0.29530399264277	0.566533409480297	0.680652185458601	0.708143330439992	0.858600333468523	0.623592797469449	0.783371831954258	0.79603678870325	16	15.5
STERIC-55-up_136x-lacO2-ext_UV5-minus10_12A-lacO2	STERIC	55	up_136x	lacO2	ext_UV5	minus10_12A	lacO2	GCAGCTGGCACGACAGGTTTCCCGACTGGAAAGCGAATGTAAGTTAGAAAATATATTTTTCAAAAGTAGCAAATTGTAGCGAGTAACAACCTCGAATAATGTGTGGACACACAGGAAACAGCTATAAATTGTAGCGAGTAACAACCGACC	0.217657859722126	0.444565966518151	0.497119414002968	0.434415694869862	0.576208178438662	1.71153846153846	1.45185774946921	1.26306948016931	1.14387331998856	1.35746361481926	0.842654865663462	8	7
STERIC-55-no_up-lacO3-ext_min10-minus10_7A-lacOscram	STERIC	55	no_up	lacO3	ext_min10	minus10_7A	lacOscram	GCAGCTGGCACGACAGGTTTCCCGACTGGAAAGCGAATGTAAGTTAAGCTCATTCATTAGGCACCCCAGCGGCAGTGAGCGCAACGCAATTTGGTATAAAGTGTGGACACACAGGAAACAGCTATTTAACGGTGTGCATAATAGAAGACC	0.175759742634903	0.306558758339488	0.342069122837579	0.29152276552767	0.465290806754221	1.18022328548644	0.999026979949953	0.847606364735185	0.822757046120332	0.923316672342569	0.89108869228246	15	15.5
STERIC-O1-up_69x-lacO2-ext_UV5-minus10cons-lacO3	STERIC	O1	up_69x	lacO2	ext_UV5	minus10cons	lacO3	TGCAGCTGGCACGACAGGTTTCCCGACTGGAAAGCGAATGTAAGTTAGAAAATTATTTTAAATTTCCTGCAAATTGTAGCGAGTAACAACCTCGTATAATGTGTGGGGCAGTGAGCGCAACGCAATTACACACAGGAAACAGCTATGACC	0.242363686501043	0.266956778473258	0.656169097392727	0.473265286374164	0.64161220043573	1.02775927159671	1.91636890891202	1.3760251903925	0.834685736016222	1.64619704965226	0.507038775335273	5.5	6
STERIC-O1-up_69x-lacO3-ext_UV5-minus10_7A-lacO3	STERIC	O1	up_69x	lacO3	ext_UV5	minus10_7A	lacO3	TGCAGCTGGCACGACAGGTTTCCCGACTGGAAAGCGAATGTAAGTTAGAAAATTATTTTAAATTTCCTGCGGCAGTGAGCGCAACGCAATTTCGTATAAAGTGTGGGGCAGTGAGCGCAACGCAATTACACACAGGAAACAGCTATGACC	0.857671113438232	0.765865090585981	1.29747429853469	1.05125594267186	2.27052269375717	2.9485108119135	3.78932719584649	3.05654080346523	2.60951675283534	3.42293399965586	0.762362567638667	5	3.5
STERIC-55-no_up-lacO1-ext_min10-minus10_12G-lacO2	STERIC	55	no_up	lacO1	ext_min10	minus10_12G	lacO2	GCAGCTGGCACGACAGGTTTCCCGACTGGAAAGCGAATGTAAGTTAAGCTCATTCATTAGGCACCCCAGCAATTGTGAGCGGATAACAATTTGGGATAATGTGTGGACACACAGGAAACAGCTATAAATTGTAGCGAGTAACAACCGACC	0.591002075771774	0.791670594130849	0.958152562659037	0.96089790771972	1.56456665506439	3.04785964912281	2.79832407281926	2.79382360060196	2.3062131520936	2.79607383671061	0.824804095590945	7	6.5
STERIC-55-up_326x-lacO3-ext_UV5-minus10cons-lacO2	STERIC	55	up_326x	lacO3	ext_UV5	minus10cons	lacO2	GCAGCTGGCACGACAGGTTTCCCGACTGGAAAGCGAATGTAAGTTAGGAAAATTTTTTTTCAAAAGTAGCGGCAGTGAGCGCAACGCAATTTCGTATAATGTGTGGACACACAGGAAACAGCTATAAATTGTAGCGAGTAACAACCGACC	0.215257221563426	0.0705337307671818	0.236723530477604	0.386181384230244	0.569852941176471	0.271548436308162	0.691360833080578	1.1228275727397	0.420700688742316	0.907094202910139	0.463789413924843	3	4.5
STERIC-O1-up_326x-lacOscram-ext_min10-minus10_7A-lacO3	STERIC	O1	up_326x	lacOscram	ext_min10	minus10_7A	lacO3	TGCAGCTGGCACGACAGGTTTCCCGACTGGAAAGCGAATGTAAGTTGGAAAATTTTTTTTCAAAAGTAGCTTAACGGTGTGCATAATAGAATGGTATAAAGTGTGGGGCAGTGAGCGCAACGCAATTACACACAGGAAACAGCTATGACC	1.35648782899219	1.04037252881593	1.41337872608687	1.76638891304724	3.59104597470388	4.00533943554538	4.12783085633404	5.13579954068595	3.79819270512463	4.63181519851	0.820022505722263	8	7
STERIC-O1-up_326x-lacO2-ext_UV5-minus10_12A-lacOsym	STERIC	O1	up_326x	lacO2	ext_UV5	minus10_12A	lacOsym	TGCAGCTGGCACGACAGGTTTCCCGACTGGAAAGCGAATGTAAGTTGGAAAATTTTTTTTCAAAAGTAGCAAATTGTAGCGAGTAACAACCTCGAATAATGTGTGGAAATTGTGAGCGCTCACAATTACACACAGGAAACAGCTATGACC	0.292134800693222	0.244318645729696	0.546585391976875	0.530603103642812	0.773371848739496	0.940604523356584	1.596325178086	1.54273566588131	0.85698818604804	1.56953042198365	0.546015657960255	9	8.5
STERIC-55-up_136x-lacOscram-ext_min10-minus10_7A-lacO2	STERIC	55	up_136x	lacOscram	ext_min10	minus10_7A	lacO2	GCAGCTGGCACGACAGGTTTCCCGACTGGAAAGCGAATGTAAGTTAGAAAATATATTTTTCAAAAGTAGCTTAACGGTGTGCATAATAGAATGGTATAAAGTGTGGACACACAGGAAACAGCTATAAATTGTAGCGAGTAACAACCGACC	0.386662786094601	0.471402789796696	0.680154666653298	0.839613498085725	1.02361688169692	1.81485778574693	1.98641975308642	2.44118754707507	1.41923733372192	2.21380365008074	0.641085461066143	7.5	8.5
STERIC-O1-up_69x-lacOscram-ext_min10-minus10_12A-lacO1	STERIC	O1	up_69x	lacOscram	ext_min10	minus10_12A	lacO1	TGCAGCTGGCACGACAGGTTTCCCGACTGGAAAGCGAATGTAAGTTAGAAAATTATTTTAAATTTCCTGCTTAACGGTGTGCATAATAGAATGGAATAATGTGTGGAATTGTGAGCGGATAACAATTACACACAGGAAACAGCTATGACC	0.67138454928137	0.61649033445525	0.736401242552765	0.564672960109839	1.77736411020104	2.37343161207503	2.15069019757214	1.64179423214729	2.07539786113804	1.89624221485972	1.09447930484533	16.5	15
STERIC-O1-up_69x-lacO1-ext_min10-minus10_12A-lacO1	STERIC	O1	up_69x	lacO1	ext_min10	minus10_12A	lacO1	TGCAGCTGGCACGACAGGTTTCCCGACTGGAAAGCGAATGTAAGTTAGAAAATTATTTTAAATTTCCTGCAATTGTGAGCGGATAACAATTTGGAATAATGTGTGGAATTGTGAGCGGATAACAATTACACACAGGAAACAGCTATGACC	0.188442975371329	0.192128350552488	0.140887360699473	0.253892318007281	0.498867275994063	0.739676642586859	0.411467347023735	0.738195332055174	0.619271959290461	0.574831339539455	1.0773107113238	17	16
STERIC-55-no_up-lacO2-ext_min10-minus10cons-lacO1	STERIC	55	no_up	lacO2	ext_min10	minus10cons	lacO1	GCAGCTGGCACGACAGGTTTCCCGACTGGAAAGCGAATGTAAGTTAAGCTCATTCATTAGGCACCCCAGCAAATTGTAGCGAGTAACAACCTGGTATAATGTGTGGACACACAGGAAACAGCTATAATTGTGAGCGGATAACAATTGACC	0.131534061015641	0.0691195206264865	0.261421299795931	0.271385000150842	0.348211646467632	0.266103856131557	0.763491686894311	0.789055540843104	0.307157751299595	0.776273613868708	0.395682328771701	4	4.5
STERIC-55-no_up-lacO1-ext_UV5-minus10_7A-lacO3	STERIC	55	no_up	lacO1	ext_UV5	minus10_7A	lacO3	GCAGCTGGCACGACAGGTTTCCCGACTGGAAAGCGAATGTAAGTTAAGCTCATTCATTAGGCACCCCAGCAATTGTGAGCGGATAACAATTTCGTATAAAGTGTGGACACACAGGAAACAGCTATGGCAGTGAGCGCAACGCAATTGACC	0.150885061972078	0.171682562465518	0.241788834603891	0.175975219826657	0.399439775910364	0.660962221504682	0.706154262671169	0.511650320312943	0.530200998707523	0.608902291492056	0.870748897016493	8.5	9
STERIC-O1-up_326x-lacOscram-ext_min10-minus10_12G-lacO1	STERIC	O1	up_326x	lacOscram	ext_min10	minus10_12G	lacO1	TGCAGCTGGCACGACAGGTTTCCCGACTGGAAAGCGAATGTAAGTTGGAAAATTTTTTTTCAAAAGTAGCTTAACGGTGTGCATAATAGAATGGGATAATGTGTGGAATTGTGAGCGGATAACAATTACACACAGGAAACAGCTATGACC	0.359589012835446	0.379849945204726	0.3707508234686	0.243430571377135	0.951944167497508	1.46238767650834	1.08279306945708	0.707777662910507	1.20716592200293	0.895285366183795	1.34835882233677	9.5	10
STERIC-55-no_up-lacO3-ext_min10-minus10_12A-lacO3	STERIC	55	no_up	lacO3	ext_min10	minus10_12A	lacO3	GCAGCTGGCACGACAGGTTTCCCGACTGGAAAGCGAATGTAAGTTAAGCTCATTCATTAGGCACCCCAGCGGCAGTGAGCGCAACGCAATTTGGAATAATGTGTGGACACACAGGAAACAGCTATGGCAGTGAGCGCAACGCAATTGACC	0.185502268526222	0.172257780650497	0.212671407060093	0.261274052238859	0.491082308629667	0.663176759102056	0.621115614746188	0.759657823693328	0.577129533865861	0.690386719219758	0.835951094942999	10.5	11
STERIC-55-up_326x-lacO2-ext_min10-minus10cons-lacO2	STERIC	55	up_326x	lacO2	ext_min10	minus10cons	lacO2	GCAGCTGGCACGACAGGTTTCCCGACTGGAAAGCGAATGTAAGTTAGGAAAATTTTTTTTCAAAAGTAGCAAATTGTAGCGAGTAACAACCTGGTATAATGTGTGGACACACAGGAAACAGCTATAAATTGTAGCGAGTAACAACCGACC	0.518322339447775	0.29495923775367	0.307192032420135	0.422636906901579	1.37216074548631	1.13556618819777	0.897166999077827	1.22882249560633	1.25386346684204	1.06299474734208	1.17955753777449	3.5	3.5
STERIC-O1-up_326x-lacO3-ext_UV5-minus10_12A-lacO2	STERIC	O1	up_326x	lacO3	ext_UV5	minus10_12A	lacO2	TGCAGCTGGCACGACAGGTTTCCCGACTGGAAAGCGAATGTAAGTTGGAAAATTTTTTTTCAAAAGTAGCGGCAGTGAGCGCAACGCAATTTCGAATAATGTGTGGAAATTGTAGCGAGTAACAACCACACACAGGAAACAGCTATGACC	0.209762213093365	0.294505454310972	0.336095698948461	0.328380793442996	0.555305941472066	1.13381916329285	0.981581349141761	0.954771577016528	0.844562552382457	0.968176463079145	0.872322954119798	18.5	15.5
STERIC-55-up_69x-lacOsym-ext_UV5-minus10_7A-lacO1	STERIC	55	up_69x	lacOsym	ext_UV5	minus10_7A	lacO1	GCAGCTGGCACGACAGGTTTCCCGACTGGAAAGCGAATGTAAGTTAAGAAAATTATTTTAAATTTCCTGCAAATTGTGAGCGCTCACAATTTCGTATAAAGTGTGGACACACAGGAAACAGCTATAATTGTGAGCGGATAACAATTGACC	0.202923564544117	0.193183489289168	0.141876477755723	0.191437096294349	0.537201907790143	0.74373883057716	0.414356104177039	0.556605934263172	0.640470369183652	0.485481019220105	1.31924904131685	9	8.5
STERIC-O1-up_136x-lacOscram-ext_min10-minus10_12A-lacO2	STERIC	O1	up_136x	lacOscram	ext_min10	minus10_12A	lacO2	TGCAGCTGGCACGACAGGTTTCCCGACTGGAAAGCGAATGTAAGTTGAAAATATATTTTTCAAAAGTAGCTTAACGGTGTGCATAATAGAATGGAATAATGTGTGGAAATTGTAGCGAGTAACAACCACACACAGGAAACAGCTATGACC	0.544188335459035	0.469151299014589	0.963802945515958	0.49425220576126	1.44063609695847	1.80618975139523	2.81482624897093	1.43704494099925	1.62341292417685	2.12593559498509	0.763622815294288	10.5	11.5
STERIC-55-up_69x-lacO2-ext_min10-minus10cons-lacOsym	STERIC	55	up_69x	lacO2	ext_min10	minus10cons	lacOsym	GCAGCTGGCACGACAGGTTTCCCGACTGGAAAGCGAATGTAAGTTAAGAAAATTATTTTAAATTTCCTGCAAATTGTAGCGAGTAACAACCTGGTATAATGTGTGGACACACAGGAAACAGCTATAAATTGTGAGCGCTCACAATTGACC	0.328317556627581	0.305180597477807	0.479382270012505	0.352658413808582	0.869158878504673	1.17491749174917	1.40005568897706	1.02535908501182	1.02203818512692	1.21270738699444	0.842773942080066	4.5	4.5
STERIC-55-up_326x-lacO3-ext_UV5-minus10_7A-lacOscram	STERIC	55	up_326x	lacO3	ext_UV5	minus10_7A	lacOscram	GCAGCTGGCACGACAGGTTTCCCGACTGGAAAGCGAATGTAAGTTAGGAAAATTTTTTTTCAAAAGTAGCGGCAGTGAGCGCAACGCAATTTCGTATAAAGTGTGGACACACAGGAAACAGCTATTTAACGGTGTGCATAATAGAAGACC	0.17960990914363	0.317532648806246	0.247721551376526	0.256885339925539	0.475483397242392	1.22247176382515	0.723481006666937	0.746897583569273	0.84897758053377	0.735189295118105	1.15477413255505	11	10.5
STERIC-O1-no_up-lacOscram-ext_UV5-minus10_12A-lacO2	STERIC	O1	no_up	lacOscram	ext_UV5	minus10_12A	lacO2	TGCAGCTGGCACGACAGGTTTCCCGACTGGAAAGCGAATGTAAGTTAGCTCATTCATTAGGCACCCCAGCTTAACGGTGTGCATAATAGAATCGAATAATGTGTGGAAATTGTAGCGAGTAACAACCACACACAGGAAACAGCTATGACC	0.366288876475261	0.367106544265248	0.792428070489007	0.578641185965187	0.969680794277784	1.41332674409027	2.31431885906901	1.68240703683725	1.19150376918403	1.99836294795313	0.596239922484779	5	4.5
STERIC-55-up_136x-lacO1-ext_UV5-minus10_12A-lacOscram	STERIC	55	up_136x	lacO1	ext_UV5	minus10_12A	lacOscram	GCAGCTGGCACGACAGGTTTCCCGACTGGAAAGCGAATGTAAGTTAGAAAATATATTTTTCAAAAGTAGCAATTGTGAGCGGATAACAATTTCGAATAATGTGTGGACACACAGGAAACAGCTATTTAACGGTGTGCATAATAGAAGACC	0.152613503192274	0.385563308543474	0.525588807756442	0.478378388717338	0.404015498414935	1.48438360475179	1.53500378798507	1.39089160427881	0.944199551583362	1.46294769613194	0.64540896033388	4	4
STERIC-55-no_up-lacO3-ext_UV5-minus10_12A-lacOscram	STERIC	55	no_up	lacO3	ext_UV5	minus10_12A	lacOscram	GCAGCTGGCACGACAGGTTTCCCGACTGGAAAGCGAATGTAAGTTAAGCTCATTCATTAGGCACCCCAGCGGCAGTGAGCGCAACGCAATTTCGAATAATGTGTGGACACACAGGAAACAGCTATTTAACGGTGTGCATAATAGAAGACC	0.0978853891741055	0.151916172186085	0.168384339326151	0.236207561485964	0.259133126934985	0.584863420073717	0.491773407060031	0.686776664428553	0.421998273504351	0.589275035744292	0.716131259440406	15	15.5
STERIC-55-no_up-lacO3-ext_min10-minus10_12G-lacO3	STERIC	55	no_up	lacO3	ext_min10	minus10_12G	lacO3	GCAGCTGGCACGACAGGTTTCCCGACTGGAAAGCGAATGTAAGTTAAGCTCATTCATTAGGCACCCCAGCGGCAGTGAGCGCAACGCAATTTGGGATAATGTGTGGACACACAGGAAACAGCTATGGCAGTGAGCGCAACGCAATTGACC	0.195476828230571	0.35453709703504	0.566683438688074	0.730098693987587	0.517488076311606	1.36493551760195	1.65502235233612	2.12277178006528	0.941211796956779	1.8888970662007	0.498286441224624	4	4.5
STERIC-55-up_136x-lacO1-ext_UV5-minus10_12A-lacO1	STERIC	55	up_136x	lacO1	ext_UV5	minus10_12A	lacO1	GCAGCTGGCACGACAGGTTTCCCGACTGGAAAGCGAATGTAAGTTAGAAAATATATTTTTCAAAAGTAGCAATTGTGAGCGGATAACAATTTCGAATAATGTGTGGACACACAGGAAACAGCTATAATTGTGAGCGGATAACAATTGACC	0.446000574174581	0.781434262274158	0.68957092592212	0.936397908809715	1.18070249682607	3.00845070422535	2.01392032660128	2.7225895239955	2.09457660052571	2.36825492529839	0.88443882377308	5.5	6
STERIC-O1-up_69x-lacOscram-ext_min10-minus10_12A-lacOscram	STERIC	O1	up_69x	lacOscram	ext_min10	minus10_12A	lacOscram	TGCAGCTGGCACGACAGGTTTCCCGACTGGAAAGCGAATGTAAGTTAGAAAATTATTTTAAATTTCCTGCTTAACGGTGTGCATAATAGAATGGAATAATGTGTGGTTAACGGTGTGCATAATAGAAACACACAGGAAACAGCTATGACC	0.213874412859593	0.187370453597716	0.232596644050427	0.216538317528971	0.566192215644288	0.721359172858108	0.679308091079961	0.629588072871048	0.643775694251198	0.654448081975505	0.983692537241317	10	10
STERIC-55-no_up-lacO2-ext_min10-minus10_7A-lacOsym	STERIC	55	no_up	lacO2	ext_min10	minus10_7A	lacOsym	GCAGCTGGCACGACAGGTTTCCCGACTGGAAAGCGAATGTAAGTTAAGCTCATTCATTAGGCACCCCAGCAAATTGTAGCGAGTAACAACCTGGTATAAAGTGTGGACACACAGGAAACAGCTATAAATTGTGAGCGCTCACAATTGACC	0.166599077526298	0.170765874488967	0.105377724218965	0.110500187312415	0.441039671682627	0.657433056325023	0.307759989288652	0.321280781968786	0.549236364003825	0.314520385628719	1.74626634424956	3.5	3.5
STERIC-O1-no_up-lacO3-ext_UV5-minus10_12G-lacOsym	STERIC	O1	no_up	lacO3	ext_UV5	minus10_12G	lacOsym	TGCAGCTGGCACGACAGGTTTCCCGACTGGAAAGCGAATGTAAGTTAGCTCATTCATTAGGCACCCCAGCGGCAGTGAGCGCAACGCAATTTCGGATAATGTGTGGAAATTGTGAGCGCTCACAATTACACACAGGAAACAGCTATGACC	0.20205477864087	0.402519561295421	0.872724116018621	0.945235729283555	0.534901960784314	1.54966363276613	2.54882677139368	2.74828560598229	1.04228279677522	2.64855618868799	0.39352867091392	4.5	4.5
STERIC-O1-up_69x-lacO2-ext_UV5-minus10_7A-lacO1	STERIC	O1	up_69x	lacO2	ext_UV5	minus10_7A	lacO1	TGCAGCTGGCACGACAGGTTTCCCGACTGGAAAGCGAATGTAAGTTAGAAAATTATTTTAAATTTCCTGCAAATTGTAGCGAGTAACAACCTCGTATAAAGTGTGGAATTGTGAGCGGATAACAATTACACACAGGAAACAGCTATGACC	0.184612533536818	0.231112597769646	0.278021186317317	0.388942429087575	0.488726902864892	0.889762442066439	0.811972340048282	1.13085534782669	0.689244672465666	0.971413843937486	0.709527331494383	7.5	10
STERIC-55-up_136x-lacO3-ext_UV5-minus10_7A-lacO1	STERIC	55	up_136x	lacO3	ext_UV5	minus10_7A	lacO1	GCAGCTGGCACGACAGGTTTCCCGACTGGAAAGCGAATGTAAGTTAGAAAATATATTTTTCAAAAGTAGCGGCAGTGAGCGCAACGCAATTTCGTATAAAGTGTGGACACACAGGAAACAGCTATAATTGTGAGCGGATAACAATTGACC	0.38433352250853	0.377612650530797	0.574470943627311	0.572753486395337	1.01745059516931	1.45377429587956	1.67776608166267	1.66528847108812	1.23561244552443	1.6715272763754	0.739211655704346	12.5	10.5
STERIC-O1-no_up-lacO3-ext_UV5-minus10cons-lacOscram	STERIC	O1	no_up	lacO3	ext_UV5	minus10cons	lacOscram	TGCAGCTGGCACGACAGGTTTCCCGACTGGAAAGCGAATGTAAGTTAGCTCATTCATTAGGCACCCCAGCGGCAGTGAGCGCAACGCAATTTCGTATAATGTGTGGTTAACGGTGTGCATAATAGAAACACACAGGAAACAGCTATGACC	0.236360870736311	0.326817699112986	0.241484952532751	0.297690678472342	0.625720876585929	1.25821836143757	0.70526676255051	0.865539654643345	0.941969619011751	0.785403208596928	1.19934526457375	7	7.5
STERIC-55-no_up-lacO3-ext_UV5-minus10_7A-lacO3	STERIC	55	no_up	lacO3	ext_UV5	minus10_7A	lacO3	GCAGCTGGCACGACAGGTTTCCCGACTGGAAAGCGAATGTAAGTTAAGCTCATTCATTAGGCACCCCAGCGGCAGTGAGCGCAACGCAATTTCGTATAAAGTGTGGACACACAGGAAACAGCTATGGCAGTGAGCGCAACGCAATTGACC	0.318155965144867	0.339060860118768	0.779795159220342	0.401763668055478	0.842257979424954	1.30535341569357	2.27742392073602	1.16813327270269	1.07380569755926	1.72277859671936	0.623298721962349	5.5	6
STERIC-O1-no_up-lacO2-ext_min10-minus10_12G-lacOsym	STERIC	O1	no_up	lacO2	ext_min10	minus10_12G	lacOsym	TGCAGCTGGCACGACAGGTTTCCCGACTGGAAAGCGAATGTAAGTTAGCTCATTCATTAGGCACCCCAGCAAATTGTAGCGAGTAACAACCTGGGATAATGTGTGGAAATTGTGAGCGCTCACAATTACACACAGGAAACAGCTATGACC	0.183686162400791	0	0.228852927162492	0.194863327977162	0.486274509803922	0	0.668374411520354	0.566567748998819	0.243137254901961	0.617471080259587	0.393762983684589	3	3.5
STERIC-55-up_69x-lacO3-ext_UV5-minus10_7A-lacO2	STERIC	55	up_69x	lacO3	ext_UV5	minus10_7A	lacO2	GCAGCTGGCACGACAGGTTTCCCGACTGGAAAGCGAATGTAAGTTAAGAAAATTATTTTAAATTTCCTGCGGCAGTGAGCGCAACGCAATTTCGTATAAAGTGTGGACACACAGGAAACAGCTATAAATTGTAGCGAGTAACAACCGACC	0.364671057707452	0.247013188818402	0.386827519928201	0.420038729195216	0.965397923875433	0.95097826871706	1.1297457244596	1.22126825895301	0.958188096296246	1.17550699170631	0.815127517791613	5.5	6.5
STERIC-O1-up_326x-lacO2-ext_min10-minus10_12G-lacO1	STERIC	O1	up_326x	lacO2	ext_min10	minus10_12G	lacO1	TGCAGCTGGCACGACAGGTTTCCCGACTGGAAAGCGAATGTAAGTTGGAAAATTTTTTTTCAAAAGTAGCAAATTGTAGCGAGTAACAACCTGGGATAATGTGTGGAATTGTGAGCGGATAACAATTACACACAGGAAACAGCTATGACC	0.282504667489823	0.352026465088408	0.561122442613579	0.511342530995052	0.747877885331348	1.35526981338019	1.63878123396878	1.48673529165621	1.05157384935577	1.56275826281249	0.672896041812157	7.5	7.5
STERIC-O1-up_69x-lacO3-ext_min10-minus10_7A-lacOscram	STERIC	O1	up_69x	lacO3	ext_min10	minus10_7A	lacOscram	TGCAGCTGGCACGACAGGTTTCCCGACTGGAAAGCGAATGTAAGTTAGAAAATTATTTTAAATTTCCTGCGGCAGTGAGCGCAACGCAATTTGGTATAAAGTGTGGTTAACGGTGTGCATAATAGAAACACACAGGAAACAGCTATGACC	0.380040336001636	0.44695353884102	0.263180866236865	0.391868011206821	1.00608519269777	1.72073039742213	0.768630573248408	1.1393615172174	1.36340779505995	0.953996045232906	1.42915455663874	5	5
STERIC-55-no_up-lacOscram-ext_UV5-minus10_12G-lacOsym	STERIC	55	no_up	lacOscram	ext_UV5	minus10_12G	lacOsym	GCAGCTGGCACGACAGGTTTCCCGACTGGAAAGCGAATGTAAGTTAAGCTCATTCATTAGGCACCCCAGCTTAACGGTGTGCATAATAGAATCGGATAATGTGTGGACACACAGGAAACAGCTATAAATTGTGAGCGCTCACAATTGACC	0.270829911798293	0.312217491026491	0.361962844485662	0.378970459882304	0.716971169078044	1.2020088906987	1.05712741442701	1.10186171313736	0.959490029888372	1.07949456378219	0.888832664915551	13.5	13.5
STERIC-55-up_326x-lacO2-ext_UV5-minus10cons-lacO1	STERIC	55	up_326x	lacO2	ext_UV5	minus10cons	lacO1	GCAGCTGGCACGACAGGTTTCCCGACTGGAAAGCGAATGTAAGTTAGGAAAATTTTTTTTCAAAAGTAGCAAATTGTAGCGAGTAACAACCTCGTATAATGTGTGGACACACAGGAAACAGCTATAATTGTGAGCGGATAACAATTGACC	0.659089737391326	0.739455949531292	1.62324706613214	0.764286284688769	1.7448159119763	2.8468380252958	4.74075999826682	2.2221726602018	2.29582696863605	3.48146632923431	0.659442531256931	3.5	3.5
STERIC-55-up_326x-lacO1-ext_min10-minus10_7A-lacO3	STERIC	55	up_326x	lacO1	ext_min10	minus10_7A	lacO3	GCAGCTGGCACGACAGGTTTCCCGACTGGAAAGCGAATGTAAGTTAGGAAAATTTTTTTTCAAAAGTAGCAATTGTGAGCGGATAACAATTTGGTATAAAGTGTGGACACACAGGAAACAGCTATGGCAGTGAGCGCAACGCAATTGACC	2.7227129646401	2.60256095207533	1.22461337691746	1.36779373663249	7.20786963434022	10.0196225160057	3.5765338695275	3.97687870007729	8.61374607517294	3.7767062848024	2.28075614718438	15.5	14.5
STERIC-55-up_136x-lacOsym-ext_min10-minus10_12A-lacOscram	STERIC	55	up_136x	lacOsym	ext_min10	minus10_12A	lacOscram	GCAGCTGGCACGACAGGTTTCCCGACTGGAAAGCGAATGTAAGTTAGAAAATATATTTTTCAAAAGTAGCAAATTGTGAGCGCTCACAATTTGGAATAATGTGTGGACACACAGGAAACAGCTATTTAACGGTGTGCATAATAGAAGACC	0.319613922577376	0.321717143288285	0.304035657746559	0.241742650431986	0.846117647058824	1.23858168628322	0.887948676676861	0.702870010042682	1.04234966667102	0.795409343359771	1.31045690545724	5.5	5.5
STERIC-55-up_69x-lacO3-ext_UV5-minus10cons-lacO1	STERIC	55	up_69x	lacO3	ext_UV5	minus10cons	lacO1	GCAGCTGGCACGACAGGTTTCCCGACTGGAAAGCGAATGTAAGTTAAGAAAATTATTTTAAATTTCCTGCGGCAGTGAGCGCAACGCAATTTCGTATAATGTGTGGACACACAGGAAACAGCTATAATTGTGAGCGGATAACAATTGACC	0.145015391369045	0.152088356966736	0.852900955397249	0.149115844168904	0.38390092879257	0.585526315789474	2.49093241330502	0.433556324054652	0.484713622291022	1.46224436867984	0.331486058468214	3	3.5
STERIC-55-up_69x-lacO3-ext_min10-minus10_12G-lacOscram	STERIC	55	up_69x	lacO3	ext_min10	minus10_12G	lacOscram	GCAGCTGGCACGACAGGTTTCCCGACTGGAAAGCGAATGTAAGTTAAGAAAATTATTTTAAATTTCCTGCGGCAGTGAGCGCAACGCAATTTGGGATAATGTGTGGACACACAGGAAACAGCTATTTAACGGTGTGCATAATAGAAGACC	0.14734184149796	0.0991924063846167	0.270840576284923	0.241598841597701	0.390059767222397	0.381881726011281	0.791001072325102	0.7024518839213	0.385970746616839	0.746726478123201	0.516883702298766	6	6
STERIC-55-up_136x-lacOscram-ext_UV5-minus10_12G-lacO2	STERIC	55	up_136x	lacOscram	ext_UV5	minus10_12G	lacO2	GCAGCTGGCACGACAGGTTTCCCGACTGGAAAGCGAATGTAAGTTAGAAAATATATTTTTCAAAAGTAGCTTAACGGTGTGCATAATAGAATCGGATAATGTGTGGACACACAGGAAACAGCTATAAATTGTAGCGAGTAACAACCGACC	0.624947281852314	0.529722712700468	0.743788786433123	0.686936782948866	1.65443019312988	2.03938417472252	2.17226582413212	1.99727794275094	1.8469071839262	2.08477188344153	0.885903728170651	10.5	11.5
STERIC-O1-up_136x-lacO3-ext_UV5-minus10_12G-lacOscram	STERIC	O1	up_136x	lacO3	ext_UV5	minus10_12G	lacOscram	TGCAGCTGGCACGACAGGTTTCCCGACTGGAAAGCGAATGTAAGTTGAAAATATATTTTTCAAAAGTAGCGGCAGTGAGCGCAACGCAATTTCGGATAATGTGTGGTTAACGGTGTGCATAATAGAAACACACAGGAAACAGCTATGACC	0.269314298256798	0.272587766978887	0.511101696118201	0.419344853843369	0.71295886775763	1.04943806423878	1.49269358100676	1.21925080702779	0.881198465998203	1.35597219401727	0.649864702156995	10.5	9
STERIC-55-no_up-lacO1-ext_UV5-minus10_12A-lacO3	STERIC	55	no_up	lacO1	ext_UV5	minus10_12A	lacO3	GCAGCTGGCACGACAGGTTTCCCGACTGGAAAGCGAATGTAAGTTAAGCTCATTCATTAGGCACCCCAGCAATTGTGAGCGGATAACAATTTCGAATAATGTGTGGACACACAGGAAACAGCTATGGCAGTGAGCGCAACGCAATTGACC	0.0791750700003408	0.296377311012101	0.177226172550078	0.0849047357614779	0.209601081812035	1.14102564102564	0.517596345621823	0.246861662063771	0.675313361418838	0.382229003842797	1.76677686577804	4.5	4.5
STERIC-O1-no_up-lacO2-ext_UV5-minus10_7A-lacO2	STERIC	O1	no_up	lacO2	ext_UV5	minus10_7A	lacO2	TGCAGCTGGCACGACAGGTTTCCCGACTGGAAAGCGAATGTAAGTTAGCTCATTCATTAGGCACCCCAGCAAATTGTAGCGAGTAACAACCTCGTATAAAGTGTGGAAATTGTAGCGAGTAACAACCACACACAGGAAACAGCTATGACC	0.317015180847955	0.710485755173073	0.578557698776383	0.483549739795181	0.839237967914439	2.73530541682674	1.6897016186106	1.40592737714522	1.78727169237059	1.54781449787791	1.15470664916305	8	10
STERIC-55-up_326x-lacO3-ext_UV5-minus10_12A-lacOsym	STERIC	55	up_326x	lacO3	ext_UV5	minus10_12A	lacOsym	GCAGCTGGCACGACAGGTTTCCCGACTGGAAAGCGAATGTAAGTTAGGAAAATTTTTTTTCAAAAGTAGCGGCAGTGAGCGCAACGCAATTTCGAATAATGTGTGGACACACAGGAAACAGCTATAAATTGTGAGCGCTCACAATTGACC	0.187199947829302	0.266741911570957	0.294978693188219	0.244347494022045	0.495576594753997	1.02693205360187	0.861497438181042	0.710443627842573	0.761254324177932	0.785970533011808	0.968553262755075	11.5	10
STERIC-55-up_136x-lacO2-ext_UV5-minus10_12G-lacO2	STERIC	55	up_136x	lacO2	ext_UV5	minus10_12G	lacO2	GCAGCTGGCACGACAGGTTTCCCGACTGGAAAGCGAATGTAAGTTAGAAAATATATTTTTCAAAAGTAGCAAATTGTAGCGAGTAACAACCTCGGATAATGTGTGGACACACAGGAAACAGCTATAAATTGTAGCGAGTAACAACCGACC	0.0930842039193195	0.15879419281183	0.231458633832186	0.281375114649149	0.246422893481717	0.611343172746681	0.675984485306805	0.818101933216169	0.428883033114199	0.747043209261487	0.574107398068962	6	8
STERIC-55-no_up-lacO3-ext_min10-minus10_12G-lacOscram	STERIC	55	no_up	lacO3	ext_min10	minus10_12G	lacOscram	GCAGCTGGCACGACAGGTTTCCCGACTGGAAAGCGAATGTAAGTTAAGCTCATTCATTAGGCACCCCAGCGGCAGTGAGCGCAACGCAATTTGGGATAATGTGTGGACACACAGGAAACAGCTATTTAACGGTGTGCATAATAGAAGACC	0.127399885364185	0.127368761757266	0.19799486464579	0.309220951230074	0.337267195279366	0.490358126721763	0.578252167374381	0.899064077886574	0.413812661000564	0.738658122630477	0.560222176298438	6	5.5
STERIC-O1-up_69x-lacO3-ext_UV5-minus10_12G-lacOscram	STERIC	O1	up_69x	lacO3	ext_UV5	minus10_12G	lacOscram	TGCAGCTGGCACGACAGGTTTCCCGACTGGAAAGCGAATGTAAGTTAGAAAATTATTTTAAATTTCCTGCGGCAGTGAGCGCAACGCAATTTCGGATAATGTGTGGTTAACGGTGTGCATAATAGAAACACACAGGAAACAGCTATGACC	0.222854535265665	0.230802577284677	0.306957140209995	0.42789291435348	0.589965397923876	0.888568891448868	0.896480986691317	1.2441044080198	0.739267144686372	1.07029269735556	0.69071492920855	17.5	18
STERIC-O1-up_326x-lacO3-ext_min10-minus10cons-lacOsym	STERIC	O1	up_326x	lacO3	ext_min10	minus10cons	lacOsym	TGCAGCTGGCACGACAGGTTTCCCGACTGGAAAGCGAATGTAAGTTGGAAAATTTTTTTTCAAAAGTAGCGGCAGTGAGCGCAACGCAATTTGGTATAATGTGTGGAAATTGTGAGCGCTCACAATTACACACAGGAAACAGCTATGACC	0.362073685501558	0.463507373612909	0.665026920060896	0.726219044088361	0.958521870286576	1.78446115288221	1.94223854530512	2.1114916457623	1.37149151158439	2.02686509553371	0.676656534569833	7.5	8
STERIC-55-no_up-lacOscram-ext_UV5-minus10cons-lacO2	STERIC	55	no_up	lacOscram	ext_UV5	minus10cons	lacO2	GCAGCTGGCACGACAGGTTTCCCGACTGGAAAGCGAATGTAAGTTAAGCTCATTCATTAGGCACCCCAGCTTAACGGTGTGCATAATAGAATCGTATAATGTGTGGACACACAGGAAACAGCTATAAATTGTAGCGAGTAACAACCGACC	0.356086522450685	0.309115590855028	0.398127607675821	0.469174697728267	0.942671984047857	1.19006685768863	1.16274809673462	1.36413174884429	1.06636942086825	1.26343992278946	0.844020678493273	5	5.5
STERIC-O1-up_326x-lacOscram-ext_UV5-minus10_12G-lacO3	STERIC	O1	up_326x	lacOscram	ext_UV5	minus10_12G	lacO3	TGCAGCTGGCACGACAGGTTTCCCGACTGGAAAGCGAATGTAAGTTGGAAAATTTTTTTTCAAAAGTAGCTTAACGGTGTGCATAATAGAATCGGATAATGTGTGGGGCAGTGAGCGCAACGCAATTACACACAGGAAACAGCTATGACC	0.29731253850128	0.427082432661011	0.308182518015225	0.437929689717096	0.787078934137758	1.64422844931582	0.900059753105255	1.27328646748682	1.21565369172679	1.08667311029604	1.11869308277594	4.5	6
STERIC-O1-up_326x-lacOsym-ext_min10-minus10cons-lacO1	STERIC	O1	up_326x	lacOsym	ext_min10	minus10cons	lacO1	TGCAGCTGGCACGACAGGTTTCCCGACTGGAAAGCGAATGTAAGTTGGAAAATTTTTTTTCAAAAGTAGCAAATTGTGAGCGCTCACAATTTGGTATAATGTGTGGAATTGTGAGCGGATAACAATTACACACAGGAAACAGCTATGACC	0.333301504356273	0.665549049290331	0.348419113694195	0.294710653056369	0.882352941176471	2.56230319388214	1.0175723901161	0.856875190634577	1.72232806752931	0.937223790375336	1.83769136594319	7.5	8.5
STERIC-O1-up_326x-lacOscram-ext_min10-minus10_12G-lacO2	STERIC	O1	up_326x	lacOscram	ext_min10	minus10_12G	lacO2	TGCAGCTGGCACGACAGGTTTCCCGACTGGAAAGCGAATGTAAGTTGGAAAATTTTTTTTCAAAAGTAGCTTAACGGTGTGCATAATAGAATGGGATAATGTGTGGAAATTGTAGCGAGTAACAACCACACACAGGAAACAGCTATGACC	0.190627790631053	0.431868645038649	0.185131224850873	0.432926760335643	0.504651162790698	1.66265493084246	0.540683376865387	1.25874038296966	1.08365304681658	0.899711879917525	1.20444452385792	8.5	7
STERIC-55-no_up-lacO1-ext_min10-minus10_12A-lacOscram	STERIC	55	no_up	lacO1	ext_min10	minus10_12A	lacOscram	GCAGCTGGCACGACAGGTTTCCCGACTGGAAAGCGAATGTAAGTTAAGCTCATTCATTAGGCACCCCAGCAATTGTGAGCGGATAACAATTTGGAATAATGTGTGGACACACAGGAAACAGCTATTTAACGGTGTGCATAATAGAAGACC	0.137764621800593	0.229412740475076	0.238141036648128	0.445749862747759	0.364705882352941	0.883218146376041	0.695500718308606	1.2960237258348	0.623962014364491	0.995762222071702	0.626617480091107	4.5	4
STERIC-O1-up_326x-lacO3-ext_UV5-minus10_12G-lacO3	STERIC	O1	up_326x	lacO3	ext_UV5	minus10_12G	lacO3	TGCAGCTGGCACGACAGGTTTCCCGACTGGAAAGCGAATGTAAGTTGGAAAATTTTTTTTCAAAAGTAGCGGCAGTGAGCGCAACGCAATTTCGGATAATGTGTGGGGCAGTGAGCGCAACGCAATTACACACAGGAAACAGCTATGACC	0.152444458549836	0.0806099780196364	0.298644954595024	0.0668729283072118	0.403567984570878	0.31034107006647	0.872204905813796	0.194433939178216	0.356954527318674	0.533319422496006	0.669307196141628	5	5
STERIC-55-up_136x-lacO3-ext_UV5-minus10_7A-lacO3	STERIC	55	up_136x	lacO3	ext_UV5	minus10_7A	lacO3	GCAGCTGGCACGACAGGTTTCCCGACTGGAAAGCGAATGTAAGTTAGAAAATATATTTTTCAAAAGTAGCGGCAGTGAGCGCAACGCAATTTCGTATAAAGTGTGGACACACAGGAAACAGCTATGGCAGTGAGCGCAACGCAATTGACC	0.153071802000659	0.20477907735849	0.199308666893378	0.162488558449937	0.405228758169935	0.788380788035663	0.582089181018792	0.472437670826565	0.596804773102799	0.527263425922678	1.13189108851695	9.5	9.5
STERIC-O1-no_up-lacO3-ext_UV5-minus10_12G-lacO1	STERIC	O1	no_up	lacO3	ext_UV5	minus10_12G	lacO1	TGCAGCTGGCACGACAGGTTTCCCGACTGGAAAGCGAATGTAAGTTAGCTCATTCATTAGGCACCCCAGCGGCAGTGAGCGCAACGCAATTTCGGATAATGTGTGGAATTGTGAGCGGATAACAATTACACACAGGAAACAGCTATGACC	0.572253044402463	0.357286933826618	0.530784940309644	0.230898659801999	1.51493212669683	1.37552213868003	1.55017930739175	0.671340961323387	1.44522713268843	1.11076013435757	1.30111541455736	5.5	6
STERIC-55-up_69x-lacO3-ext_UV5-minus10_12G-lacO2	STERIC	55	up_69x	lacO3	ext_UV5	minus10_12G	lacO2	GCAGCTGGCACGACAGGTTTCCCGACTGGAAAGCGAATGTAAGTTAAGAAAATTATTTTAAATTTCCTGCGGCAGTGAGCGCAACGCAATTTCGGATAATGTGTGGACACACAGGAAACAGCTATAAATTGTAGCGAGTAACAACCGACC	0.15028867832792	0.226213758038173	0.244535067351327	0.407875691403178	0.397860962566845	0.870902355490319	0.714174748662864	1.18590406285537	0.634381659028582	0.950039405759117	0.667742469610181	7.5	8.5
STERIC-55-up_136x-lacO2-ext_min10-minus10_7A-lacO3	STERIC	55	up_136x	lacO2	ext_min10	minus10_7A	lacO3	GCAGCTGGCACGACAGGTTTCCCGACTGGAAAGCGAATGTAAGTTAGAAAATATATTTTTCAAAAGTAGCAAATTGTAGCGAGTAACAACCTGGTATAAAGTGTGGACACACAGGAAACAGCTATGGCAGTGAGCGCAACGCAATTGACC	0.383772875015937	0.288167413200131	0.280726257319323	0.479092081965638	1.01596638655462	1.10941828254848	0.819872611464968	1.39296667700472	1.06269233455155	1.10641964423484	0.960478549064866	5	6
STERIC-O1-up_326x-lacO2-ext_UV5-minus10_12A-lacO2	STERIC	O1	up_326x	lacO2	ext_UV5	minus10_12A	lacO2	TGCAGCTGGCACGACAGGTTTCCCGACTGGAAAGCGAATGTAAGTTGGAAAATTTTTTTTCAAAAGTAGCAAATTGTAGCGAGTAACAACCTCGAATAATGTGTGGAAATTGTAGCGAGTAACAACCACACACAGGAAACAGCTATGACC	0.112460915755586	0.185191302242601	0.250993214934745	0.260464727236406	0.297719087635054	0.712969638708644	0.733036035009944	0.757304700354995	0.505344363171849	0.745170367682469	0.678159498939154	12	10.5
STERIC-O1-up_69x-lacO1-ext_UV5-minus10cons-lacO2	STERIC	O1	up_69x	lacO1	ext_UV5	minus10cons	lacO2	TGCAGCTGGCACGACAGGTTTCCCGACTGGAAAGCGAATGTAAGTTAGAAAATTATTTTAAATTTCCTGCAATTGTGAGCGGATAACAATTTCGTATAATGTGTGGAAATTGTAGCGAGTAACAACCACACACAGGAAACAGCTATGACC	0.583373645402511	0.45257559593336	0.504028074681796	0.758910926925162	1.5443718228032	1.74237480493687	1.4720347778903	2.20654373515056	1.64337331387003	1.83928925652043	0.893482799425997	9.5	6.5
STERIC-O1-up_326x-lacO1-ext_min10-minus10_12G-lacO3	STERIC	O1	up_326x	lacO1	ext_min10	minus10_12G	lacO3	TGCAGCTGGCACGACAGGTTTCCCGACTGGAAAGCGAATGTAAGTTGGAAAATTTTTTTTCAAAAGTAGCAATTGTGAGCGGATAACAATTTGGGATAATGTGTGGGGCAGTGAGCGCAACGCAATTACACACAGGAAACAGCTATGACC	0.277273099573345	0.484089406188971	0.532241140420233	0.302712855217967	0.734028294862249	1.86370010283257	1.55443219986744	0.880141701130905	1.29886419884741	1.21728695049917	1.06701562709991	10	11
STERIC-55-no_up-lacOsym-ext_UV5-minus10_7A-lacOscram	STERIC	55	no_up	lacOsym	ext_UV5	minus10_7A	lacOscram	GCAGCTGGCACGACAGGTTTCCCGACTGGAAAGCGAATGTAAGTTAAGCTCATTCATTAGGCACCCCAGCAAATTGTGAGCGCTCACAATTTCGTATAAAGTGTGGACACACAGGAAACAGCTATTTAACGGTGTGCATAATAGAAGACC	0.997493841810897	0.8396443477269	0.72203255483365	0.469499055631945	2.64067702552719	3.23255422902304	2.10872585253335	1.36507482381517	2.93661562727511	1.73690033817426	1.69072200789709	8	8.5
STERIC-O1-up_69x-lacO1-ext_UV5-minus10_12A-lacOscram	STERIC	O1	up_69x	lacO1	ext_UV5	minus10_12A	lacOscram	TGCAGCTGGCACGACAGGTTTCCCGACTGGAAAGCGAATGTAAGTTAGAAAATTATTTTAAATTTCCTGCAATTGTGAGCGGATAACAATTTCGAATAATGTGTGGTTAACGGTGTGCATAATAGAAACACACAGGAAACAGCTATGACC	0.510239340002196	0.262030296721787	0.297379509872164	0.29155415763078	1.35076252723312	1.00879276576239	0.868509122314585	0.847697637697521	1.17977764649775	0.858103380006053	1.37486656501624	4	4.5
STERIC-O1-no_up-lacOscram-ext_min10-minus10_7A-lacOsym	STERIC	O1	no_up	lacOscram	ext_min10	minus10_7A	lacOsym	TGCAGCTGGCACGACAGGTTTCCCGACTGGAAAGCGAATGTAAGTTAGCTCATTCATTAGGCACCCCAGCTTAACGGTGTGCATAATAGAATGGTATAAAGTGTGGAAATTGTGAGCGCTCACAATTACACACAGGAAACAGCTATGACC	0.197549268997077	0.2255181616009	0.227184416465769	0.291697251695875	0.522974472807991	0.86822437259067	0.663501457222306	0.848113685617864	0.69559942269933	0.755807571420085	0.920339315194171	9	8.5
STERIC-55-no_up-lacOsym-ext_UV5-minus10_12G-lacO3	STERIC	55	no_up	lacOsym	ext_UV5	minus10_12G	lacO3	GCAGCTGGCACGACAGGTTTCCCGACTGGAAAGCGAATGTAAGTTAAGCTCATTCATTAGGCACCCCAGCAAATTGTGAGCGCTCACAATTTCGGATAATGTGTGGACACACAGGAAACAGCTATGGCAGTGAGCGCAACGCAATTGACC	0.322047167845542	0.264017435361863	0.646795984847034	0.794335475381845	0.852559205500382	1.01644306845545	1.8889943471814	2.30954108661094	0.934501136977917	2.09926771689617	0.445155770012795	4	4
STERIC-O1-no_up-lacO3-ext_UV5-minus10_12A-lacO2	STERIC	O1	no_up	lacO3	ext_UV5	minus10_12A	lacO2	TGCAGCTGGCACGACAGGTTTCCCGACTGGAAAGCGAATGTAAGTTAGCTCATTCATTAGGCACCCCAGCGGCAGTGAGCGCAACGCAATTTCGAATAATGTGTGGAAATTGTAGCGAGTAACAACCACACACAGGAAACAGCTATGACC	0.137764621800593	0.196289599501552	0.157711380516474	0.323835370372303	0.364705882352941	0.755697071861148	0.460602590710656	0.94155569825605	0.560201477107044	0.701079144483353	0.799055971804545	4.5	5
STERIC-55-up_326x-lacO1-ext_min10-minus10_12G-lacO1	STERIC	55	up_326x	lacO1	ext_min10	minus10_12G	lacO1	GCAGCTGGCACGACAGGTTTCCCGACTGGAAAGCGAATGTAAGTTAGGAAAATTTTTTTTCAAAAGTAGCAATTGTGAGCGGATAACAATTTGGGATAATGTGTGGACACACAGGAAACAGCTATAATTGTGAGCGGATAACAATTGACC	0.220040715375947	0.257504096451616	0.0903237636162558	0.235105609205721	0.582516339869281	0.991367307156781	0.26379427653313	0.683572723341216	0.786941823513031	0.473683499937173	1.66132411962293	4.5	4.5
STERIC-O1-up_69x-lacO2-ext_UV5-minus10_12A-lacO3	STERIC	O1	up_69x	lacO2	ext_UV5	minus10_12A	lacO3	TGCAGCTGGCACGACAGGTTTCCCGACTGGAAAGCGAATGTAAGTTAGAAAATTATTTTAAATTTCCTGCAAATTGTAGCGAGTAACAACCTCGAATAATGTGTGGGGCAGTGAGCGCAACGCAATTACACACAGGAAACAGCTATGACC	0.096522983427167	0.0971675613954146	0.161168519337816	0.255627161432406	0.255526414387411	0.374086257309941	0.470699307208489	0.743239412665117	0.314806335848676	0.606969359936803	0.51865276343019	6	7
STERIC-55-up_136x-lacOscram-ext_UV5-minus10_12G-lacO3	STERIC	55	up_136x	lacOscram	ext_UV5	minus10_12G	lacO3	GCAGCTGGCACGACAGGTTTCCCGACTGGAAAGCGAATGTAAGTTAGAAAATATATTTTTCAAAAGTAGCTTAACGGTGTGCATAATAGAATCGGATAATGTGTGGACACACAGGAAACAGCTATGGCAGTGAGCGCAACGCAATTGACC	0.447440652001926	0.394881281888668	0.6996293017304	0.622740135169226	1.18451483157366	1.52025695306227	2.04329622795008	1.81062532522999	1.35238589231796	1.92696077659003	0.701823259065581	16	13.5
STERIC-O1-up_69x-lacOscram-ext_min10-minus10_12G-lacOscram	STERIC	O1	up_69x	lacOscram	ext_min10	minus10_12G	lacOscram	TGCAGCTGGCACGACAGGTTTCCCGACTGGAAAGCGAATGTAAGTTAGAAAATTATTTTAAATTTCCTGCTTAACGGTGTGCATAATAGAATGGGATAATGTGTGGTTAACGGTGTGCATAATAGAAACACACAGGAAACAGCTATGACC	0.245497509437043	0.221064837519784	0.447372521624419	0.293786727853583	0.649908406269082	0.851079480672331	1.30656989874895	0.854188865671229	0.750493943470706	1.08037938221009	0.694657780247018	7.5	8
STERIC-55-up_69x-lacOsym-ext_min10-minus10cons-lacO3	STERIC	55	up_69x	lacOsym	ext_min10	minus10cons	lacO3	GCAGCTGGCACGACAGGTTTCCCGACTGGAAAGCGAATGTAAGTTAAGAAAATTATTTTAAATTTCCTGCAAATTGTGAGCGCTCACAATTTGGTATAATGTGTGGACACACAGGAAACAGCTATGGCAGTGAGCGCAACGCAATTGACC	0.301360110188797	0.207438545895614	0.166082133302507	0.215569111997213	0.797794117647059	0.798619499568594	0.485049719426536	0.626770094741733	0.798206808607826	0.555909907084135	1.43585641924353	6.5	6.5
STERIC-O1-up_136x-lacO3-ext_UV5-minus10_12A-lacOsym	STERIC	O1	up_136x	lacO3	ext_UV5	minus10_12A	lacOsym	TGCAGCTGGCACGACAGGTTTCCCGACTGGAAAGCGAATGTAAGTTGAAAATATATTTTTCAAAAGTAGCGGCAGTGAGCGCAACGCAATTTCGAATAATGTGTGGAAATTGTGAGCGCTCACAATTACACACAGGAAACAGCTATGACC	0.25099581780108	0.264251725041354	0.285558790700407	0.446658138867465	0.664464141821112	1.01734506237265	0.833986224494882	1.29866455087845	0.840904602096879	1.06632538768667	0.788600376402155	13.5	14.5
STERIC-O1-up_326x-lacOsym-ext_min10-minus10cons-lacOscram	STERIC	O1	up_326x	lacOsym	ext_min10	minus10cons	lacOscram	TGCAGCTGGCACGACAGGTTTCCCGACTGGAAAGCGAATGTAAGTTGGAAAATTTTTTTTCAAAAGTAGCAAATTGTGAGCGCTCACAATTTGGTATAATGTGTGGTTAACGGTGTGCATAATAGAAACACACAGGAAACAGCTATGACC	0.835772038923597	0.785947285691455	0.182764490442268	0.672162491445033	2.21254901960784	3.02582543314809	0.533771231422505	1.95432149133819	2.61918722637797	1.24404636138035	2.10537750656802	4.5	4
STERIC-55-up_136x-lacO3-ext_min10-minus10_12G-lacO3	STERIC	55	up_136x	lacO3	ext_min10	minus10_12G	lacO3	GCAGCTGGCACGACAGGTTTCCCGACTGGAAAGCGAATGTAAGTTAGAAAATATATTTTTCAAAAGTAGCGGCAGTGAGCGCAACGCAATTTGGGATAATGTGTGGACACACAGGAAACAGCTATGGCAGTGAGCGCAACGCAATTGACC	0.152149682711498	0.143325263415515	0.209051468216517	0.329369811705706	0.402787621072526	0.551789204124267	0.610543434069657	0.95764716092777	0.477288412598396	0.784095297498714	0.608712249800451	12	12
STERIC-O1-up_326x-lacO3-ext_UV5-minus10cons-lacOsym	STERIC	O1	up_326x	lacO3	ext_UV5	minus10cons	lacOsym	TGCAGCTGGCACGACAGGTTTCCCGACTGGAAAGCGAATGTAAGTTGGAAAATTTTTTTTCAAAAGTAGCGGCAGTGAGCGCAACGCAATTTCGTATAATGTGTGGAAATTGTGAGCGCTCACAATTACACACAGGAAACAGCTATGACC	0.21303807494937	0.245988078318559	0.407243119902306	0.302174523732652	0.563978168587023	0.94703168670236	1.18937032610972	0.878576495091285	0.755504927644691	1.0339734106005	0.730681195376112	9.5	10
STERIC-55-up_326x-lacOsym-ext_UV5-minus10_12G-lacOscram	STERIC	55	up_326x	lacOsym	ext_UV5	minus10_12G	lacOscram	GCAGCTGGCACGACAGGTTTCCCGACTGGAAAGCGAATGTAAGTTAGGAAAATTTTTTTTCAAAAGTAGCAAATTGTGAGCGCTCACAATTTCGGATAATGTGTGGACACACAGGAAACAGCTATTTAACGGTGTGCATAATAGAAGACC	0.219326761075571	0.352231099674823	0.381249899445239	0.396650912017005	0.580626280362892	1.35605763789125	1.11345605382176	1.15326786570196	0.968341959127073	1.13336195976186	0.854397794796765	14	13
STERIC-O1-up_69x-lacO1-ext_min10-minus10_7A-lacOscram	STERIC	O1	up_69x	lacO1	ext_min10	minus10_7A	lacOscram	TGCAGCTGGCACGACAGGTTTCCCGACTGGAAAGCGAATGTAAGTTAGAAAATTATTTTAAATTTCCTGCAATTGTGAGCGGATAACAATTTGGTATAAAGTGTGGTTAACGGTGTGCATAATAGAAACACACAGGAAACAGCTATGACC	0.279564190683212	0.326596779756951	0.288219976713884	0.223038930587547	0.740093526950529	1.25736784204736	0.84175832799278	0.648488692838604	0.998730684498946	0.745123510415692	1.34035588803495	6.5	6.5
STERIC-O1-no_up-lacO2-ext_min10-minus10_12G-lacOscram	STERIC	O1	no_up	lacO2	ext_min10	minus10_12G	lacOscram	TGCAGCTGGCACGACAGGTTTCCCGACTGGAAAGCGAATGTAAGTTAGCTCATTCATTAGGCACCCCAGCAAATTGTAGCGAGTAACAACCTGGGATAATGTGTGGTTAACGGTGTGCATAATAGAAACACACAGGAAACAGCTATGACC	0.164005502143563	0.322306451850036	0.384078212750318	0.303573151412515	0.434173669467787	1.24085047054723	1.121716259467	0.882643023896336	0.837512070007508	1.00217964168167	0.835690564021193	4.5	3.5
STERIC-O1-up_326x-lacOscram-ext_min10-minus10cons-lacO2	STERIC	O1	up_326x	lacOscram	ext_min10	minus10cons	lacO2	TGCAGCTGGCACGACAGGTTTCCCGACTGGAAAGCGAATGTAAGTTGGAAAATTTTTTTTCAAAAGTAGCTTAACGGTGTGCATAATAGAATGGTATAATGTGTGGAAATTGTAGCGAGTAACAACCACACACAGGAAACAGCTATGACC	6.48547659460168	7.01712447846524	15.7316077965309	7.07220753208406	17.1690774670524	27.0152898305721	45.9448093307966	20.5625385930746	22.0921836488123	33.2536739619356	0.664353168137165	7.5	8
STERIC-O1-no_up-lacO2-ext_UV5-minus10_12A-lacOscram	STERIC	O1	no_up	lacO2	ext_UV5	minus10_12A	lacOscram	TGCAGCTGGCACGACAGGTTTCCCGACTGGAAAGCGAATGTAAGTTAGCTCATTCATTAGGCACCCCAGCAAATTGTAGCGAGTAACAACCTCGAATAATGTGTGGTTAACGGTGTGCATAATAGAAACACACAGGAAACAGCTATGACC	0.162076025647756	0.190855977370021	0.252906538125516	0.562295389751482	0.429065743944637	0.734778121775026	0.738623974292764	1.63488141432772	0.581921932859831	1.18675269431024	0.490348103399969	5.5	5
STERIC-O1-up_136x-lacO2-ext_UV5-minus10_12G-lacOsym	STERIC	O1	up_136x	lacO2	ext_UV5	minus10_12G	lacOsym	TGCAGCTGGCACGACAGGTTTCCCGACTGGAAAGCGAATGTAAGTTGAAAATATATTTTTCAAAAGTAGCAAATTGTAGCGAGTAACAACCTCGGATAATGTGTGGAAATTGTGAGCGCTCACAATTACACACAGGAAACAGCTATGACC	0.239812489801032	0.259399431171692	0.314539223887197	0.281008581716475	0.634858387799564	0.998664173123163	0.918624774750665	0.817036233780802	0.816761280461364	0.867830504265733	0.941152997557306	6	6
STERIC-O1-up_69x-lacO3-ext_UV5-minus10_7A-lacO1	STERIC	O1	up_69x	lacO3	ext_UV5	minus10_7A	lacO1	TGCAGCTGGCACGACAGGTTTCCCGACTGGAAAGCGAATGTAAGTTAGAAAATTATTTTAAATTTCCTGCGGCAGTGAGCGCAACGCAATTTCGTATAAAGTGTGGAATTGTGAGCGGATAACAATTACACACAGGAAACAGCTATGACC	0.15071898045092	0.254254044748829	0.320430760585908	0.379911752721204	0.399000106371663	0.978854904250918	0.9358312506423	1.10459853473649	0.688927505311291	1.02021489268939	0.675276856129012	13.5	12
STERIC-55-up_69x-lacO2-ext_UV5-minus10_7A-lacO2	STERIC	55	up_69x	lacO2	ext_UV5	minus10_7A	lacO2	GCAGCTGGCACGACAGGTTTCCCGACTGGAAAGCGAATGTAAGTTAAGAAAATTATTTTAAATTTCCTGCAAATTGTAGCGAGTAACAACCTCGTATAAAGTGTGGACACACAGGAAACAGCTATAAATTGTAGCGAGTAACAACCGACC	0.0933569781432589	0.215678286565544	0.277210417873127	0.218390133979654	0.247145011850894	0.830341750329581	0.809604457371476	0.634972254127285	0.538743381090238	0.722288355749381	0.745884073586216	6	6.5
STERIC-O1-no_up-lacO2-ext_min10-minus10cons-lacO1	STERIC	O1	no_up	lacO2	ext_min10	minus10cons	lacO1	TGCAGCTGGCACGACAGGTTTCCCGACTGGAAAGCGAATGTAAGTTAGCTCATTCATTAGGCACCCCAGCAAATTGTAGCGAGTAACAACCTGGTATAATGTGTGGAATTGTGAGCGGATAACAATTACACACAGGAAACAGCTATGACC	0.215106163864084	0.352668653835909	0.313763732704043	0.246867352162137	0.569453044375645	1.35774218154081	0.916359920769524	0.717770149302761	0.963597612958227	0.817065035036142	1.17934016466095	9	8.5
STERIC-55-up_326x-lacO3-ext_UV5-minus10cons-lacOsym	STERIC	55	up_326x	lacO3	ext_UV5	minus10cons	lacOsym	GCAGCTGGCACGACAGGTTTCCCGACTGGAAAGCGAATGTAAGTTAGGAAAATTTTTTTTCAAAAGTAGCGGCAGTGAGCGCAACGCAATTTCGTATAATGTGTGGACACACAGGAAACAGCTATAAATTGTGAGCGCTCACAATTGACC	0.230045885640303	0.469788857278134	0.691254805984653	0.662703630521468	0.60900314324203	1.80864429261456	2.018838167766	1.92681972588448	1.2088237179283	1.97282894682524	0.612736202940243	11.5	11
STERIC-55-up_136x-lacO1-ext_UV5-minus10cons-lacO2	STERIC	55	up_136x	lacO1	ext_UV5	minus10cons	lacO2	GCAGCTGGCACGACAGGTTTCCCGACTGGAAAGCGAATGTAAGTTAGAAAATATATTTTTCAAAAGTAGCAATTGTGAGCGGATAACAATTTCGTATAATGTGTGGACACACAGGAAACAGCTATAAATTGTAGCGAGTAACAACCGACC	0.445959703560682	0.275511375923757	0.264836091810682	0.339529944371109	1.1805942995755	1.06069369227264	0.77346472779714	0.987187883410154	1.12064399592407	0.880326305603647	1.27298706035558	7.5	7.5
STERIC-55-up_326x-lacOscram-ext_UV5-minus10_7A-lacOscram	STERIC	55	up_326x	lacOscram	ext_UV5	minus10_7A	lacOscram	GCAGCTGGCACGACAGGTTTCCCGACTGGAAAGCGAATGTAAGTTAGGAAAATTTTTTTTCAAAAGTAGCTTAACGGTGTGCATAATAGAATCGTATAAAGTGTGGACACACAGGAAACAGCTATTTAACGGTGTGCATAATAGAAGACC	0.467917738768778	0.560422551731972	0.846426521289904	0.718394323969734	1.23872406105299	2.15757575757576	2.47202356149317	2.08874116669486	1.69814990931438	2.28038236409401	0.744677706709525	7	7
STERIC-55-up_69x-lacOscram-ext_min10-minus10_12G-lacO1	STERIC	55	up_69x	lacOscram	ext_min10	minus10_12G	lacO1	GCAGCTGGCACGACAGGTTTCCCGACTGGAAAGCGAATGTAAGTTAAGAAAATTATTTTAAATTTCCTGCTTAACGGTGTGCATAATAGAATGGGATAATGTGTGGACACACAGGAAACAGCTATAATTGTGAGCGGATAACAATTGACC	0.392099308201687	0.425352803224042	0.372603735353268	0.541440942639019	1.03800904977376	1.63756953359007	1.08820457502911	1.57424682864258	1.33778929168191	1.33122570183585	1.00493048612044	10.5	10
STERIC-55-up_136x-lacO2-ext_min10-minus10_7A-lacO2	STERIC	55	up_136x	lacO2	ext_min10	minus10_7A	lacO2	GCAGCTGGCACGACAGGTTTCCCGACTGGAAAGCGAATGTAAGTTAGAAAATATATTTTTCAAAAGTAGCAAATTGTAGCGAGTAACAACCTGGTATAAAGTGTGGACACACAGGAAACAGCTATAAATTGTAGCGAGTAACAACCGACC	0.411710364001772	0.628631875462508	0.847603433935154	0.851143770843457	1.08992562542258	2.42017543859649	2.47546078340872	2.4747119703183	1.75505053200954	2.47508637686351	0.709086579125203	4	3
STERIC-O1-up_136x-lacOsym-ext_min10-minus10cons-lacO3	STERIC	O1	up_136x	lacOsym	ext_min10	minus10cons	lacO3	TGCAGCTGGCACGACAGGTTTCCCGACTGGAAAGCGAATGTAAGTTGAAAATATATTTTTCAAAAGTAGCAAATTGTGAGCGCTCACAATTTGGTATAATGTGTGGGGCAGTGAGCGCAACGCAATTACACACAGGAAACAGCTATGACC	0.318102338532619	0.387785871983078	0.483301615165135	0.296667375254888	0.842116013071896	1.49294027147076	1.4115022981265	0.8625643867647	1.16752814227133	1.1370333424456	1.02681961793674	9.5	9
STERIC-O1-up_326x-lacO1-ext_UV5-minus10_12A-lacOscram	STERIC	O1	up_326x	lacO1	ext_UV5	minus10_12A	lacOscram	TGCAGCTGGCACGACAGGTTTCCCGACTGGAAAGCGAATGTAAGTTGGAAAATTTTTTTTCAAAAGTAGCAATTGTGAGCGGATAACAATTTCGAATAATGTGTGGTTAACGGTGTGCATAATAGAAACACACAGGAAACAGCTATGACC	0.179282727000772	0.27837868888586	0.289315305449866	0.269538843687231	0.474617244157937	1.07173258590263	0.844957280736843	0.783687816075464	0.773174915030282	0.814322548406153	0.949470104375215	12.5	13
STERIC-55-up_69x-lacO1-ext_UV5-minus10_12A-lacO1	STERIC	55	up_69x	lacO1	ext_UV5	minus10_12A	lacO1	GCAGCTGGCACGACAGGTTTCCCGACTGGAAAGCGAATGTAAGTTAAGAAAATTATTTTAAATTTCCTGCAATTGTGAGCGGATAACAATTTCGAATAATGTGTGGACACACAGGAAACAGCTATAATTGTGAGCGGATAACAATTGACC	0.282909491197646	0.236684616312975	0.396786229426605	0.284549746770626	0.748949579831933	0.911214205727084	1.15883054624024	0.827332218840642	0.830081892779508	0.99308138254044	0.835864922425636	9.5	9.5
STERIC-O1-up_69x-lacO1-ext_UV5-minus10_12G-lacOscram	STERIC	O1	up_69x	lacO1	ext_UV5	minus10_12G	lacOscram	TGCAGCTGGCACGACAGGTTTCCCGACTGGAAAGCGAATGTAAGTTAGAAAATTATTTTAAATTTCCTGCAATTGTGAGCGGATAACAATTTCGGATAATGTGTGGTTAACGGTGTGCATAATAGAAACACACAGGAAACAGCTATGACC	0.140383167938302	0.199830000147023	0.247367044465667	0.252637922100048	0.371637989937263	0.769327291739282	0.722445654614146	0.734548159070436	0.570482640838273	0.728496906842291	0.783095488093505	10.5	10.5
STERIC-O1-up_69x-lacOsym-ext_min10-minus10cons-lacOscram	STERIC	O1	up_69x	lacOsym	ext_min10	minus10cons	lacOscram	TGCAGCTGGCACGACAGGTTTCCCGACTGGAAAGCGAATGTAAGTTAGAAAATTATTTTAAATTTCCTGCAAATTGTGAGCGCTCACAATTTGGTATAATGTGTGGTTAACGGTGTGCATAATAGAAACACACAGGAAACAGCTATGACC	0.29359673498487	0.242505146503661	0.150048048129862	0.331844305042069	0.777242044358727	0.933622716585278	0.438221512444832	0.964841783610496	0.855432380472003	0.701531648027664	1.21937817470819	6	5.5
STERIC-O1-up_326x-lacOscram-ext_UV5-minus10_12A-lacO3	STERIC	O1	up_326x	lacOscram	ext_UV5	minus10_12A	lacO3	TGCAGCTGGCACGACAGGTTTCCCGACTGGAAAGCGAATGTAAGTTGGAAAATTTTTTTTCAAAAGTAGCTTAACGGTGTGCATAATAGAATCGAATAATGTGTGGGGCAGTGAGCGCAACGCAATTACACACAGGAAACAGCTATGACC	0.269719892079474	0.35690067768194	0.441501671029164	0.269340166406872	0.714032600992204	1.3740350877193	1.28942383747554	0.783110159208578	1.04403384435575	1.03626699834206	1.00749502399103	10.5	10.5
STERIC-O1-no_up-lacO2-ext_min10-minus10_12G-lacO3	STERIC	O1	no_up	lacO2	ext_min10	minus10_12G	lacO3	TGCAGCTGGCACGACAGGTTTCCCGACTGGAAAGCGAATGTAAGTTAGCTCATTCATTAGGCACCCCAGCAAATTGTAGCGAGTAACAACCTGGGATAATGTGTGGGGCAGTGAGCGCAACGCAATTACACACAGGAAACAGCTATGACC	0.348238349551499	0.583928406953518	0.622074783074133	0.505259965009518	0.921895424836602	2.24807115828788	1.81679505791775	1.46905014918053	1.58498329156224	1.64292260354914	0.9647339979	8.5	7
STERIC-55-up_326x-lacOscram-ext_min10-minus10cons-lacO3	STERIC	55	up_326x	lacOscram	ext_min10	minus10cons	lacO3	GCAGCTGGCACGACAGGTTTCCCGACTGGAAAGCGAATGTAAGTTAGGAAAATTTTTTTTCAAAAGTAGCTTAACGGTGTGCATAATAGAATGGTATAATGTGTGGACACACAGGAAACAGCTATGGCAGTGAGCGCAACGCAATTGACC	5.68563232876704	6.25308868462436	7.45094274635037	7.74446987733747	15.0516404581635	24.0738216444388	21.7607855626327	22.5171504107047	19.5627310513011	22.1389679866687	0.883633377268585	14.5	12.5
STERIC-O1-up_326x-lacO3-ext_UV5-minus10cons-lacO1	STERIC	O1	up_326x	lacO3	ext_UV5	minus10cons	lacO1	TGCAGCTGGCACGACAGGTTTCCCGACTGGAAAGCGAATGTAAGTTGGAAAATTTTTTTTCAAAAGTAGCGGCAGTGAGCGCAACGCAATTTCGTATAATGTGTGGAATTGTGAGCGGATAACAATTACACACAGGAAACAGCTATGACC	0.35077644975921	0.26277406389597	0.452243970621821	0.468880714804428	0.928614566976688	1.01165620160975	1.32079716644118	1.36327698953615	0.970135384293218	1.34203707798867	0.722882698402921	10.5	12
STERIC-O1-up_136x-lacO3-ext_min10-minus10cons-lacO2	STERIC	O1	up_136x	lacO3	ext_min10	minus10cons	lacO2	TGCAGCTGGCACGACAGGTTTCCCGACTGGAAAGCGAATGTAAGTTGAAAATATATTTTTCAAAAGTAGCGGCAGTGAGCGCAACGCAATTTGGTATAATGTGTGGAAATTGTAGCGAGTAACAACCACACACAGGAAACAGCTATGACC	1.12631886742377	0.818316115360844	0.910911159443231	0.933912621160654	2.98171701112878	3.15044247787611	2.6603536065235	2.71536351670331	3.06607974450244	2.6878585616134	1.14071468948947	3	3
STERIC-55-up_69x-lacOscram-ext_UV5-minus10_12A-lacOscram	STERIC	55	up_69x	lacOscram	ext_UV5	minus10_12A	lacOscram	GCAGCTGGCACGACAGGTTTCCCGACTGGAAAGCGAATGTAAGTTAAGAAAATTATTTTAAATTTCCTGCTTAACGGTGTGCATAATAGAATCGAATAATGTGTGGACACACAGGAAACAGCTATTTAACGGTGTGCATAATAGAAGACC	0.248373717188569	0.389601670339985	0.520727000010926	0.504050658895301	0.657522624434389	1.49993092968642	1.52080467796658	1.4655340753759	1.0787267770604	1.49316937667124	0.722440999603968	6.5	6.5
STERIC-O1-up_136x-lacO2-ext_min10-minus10cons-lacO3	STERIC	O1	up_136x	lacO2	ext_min10	minus10cons	lacO3	TGCAGCTGGCACGACAGGTTTCCCGACTGGAAAGCGAATGTAAGTTGAAAATATATTTTTCAAAAGTAGCAAATTGTAGCGAGTAACAACCTGGTATAATGTGTGGGGCAGTGAGCGCAACGCAATTACACACAGGAAACAGCTATGACC	1.04929530594234	1.28763595494707	1.58334042481288	1.89875845674165	2.77781164279183	4.95728109511447	4.6242110065706	5.52066577070195	3.86754636895315	5.07243838863628	0.762462956202202	6.5	5.5
STERIC-55-up_326x-lacOsym-ext_UV5-minus10_12G-lacO2	STERIC	55	up_326x	lacOsym	ext_UV5	minus10_12G	lacO2	GCAGCTGGCACGACAGGTTTCCCGACTGGAAAGCGAATGTAAGTTAGGAAAATTTTTTTTCAAAAGTAGCAAATTGTGAGCGCTCACAATTTCGGATAATGTGTGGACACACAGGAAACAGCTATAAATTGTAGCGAGTAACAACCGACC	0.28905969752803	0.330463590446241	0.403784342719574	0.342644897989193	0.765231092436975	1.2722547108512	1.17926882470989	0.996244652982724	1.01874290164409	1.0877567388463	0.936553978718244	4	4
STERIC-55-up_326x-lacOsym-ext_min10-minus10_7A-lacO1	STERIC	55	up_326x	lacOsym	ext_min10	minus10_7A	lacO1	GCAGCTGGCACGACAGGTTTCCCGACTGGAAAGCGAATGTAAGTTAGGAAAATTTTTTTTCAAAAGTAGCAAATTGTGAGCGCTCACAATTTGGTATAAAGTGTGGACACACAGGAAACAGCTATAATTGTGAGCGGATAACAATTGACC	0.756786989091257	1.42512423379941	0.688269905790724	0.31446198430177	2.00345098039216	5.48659844054581	2.01012064365433	0.914302452088041	3.74502471046898	1.46221154787119	2.5612058090509	8	8.5
STERIC-55-up_326x-lacO1-ext_UV5-minus10_12A-lacOscram	STERIC	55	up_326x	lacO1	ext_UV5	minus10_12A	lacOscram	GCAGCTGGCACGACAGGTTTCCCGACTGGAAAGCGAATGTAAGTTAGGAAAATTTTTTTTCAAAAGTAGCAATTGTGAGCGGATAACAATTTCGAATAATGTGTGGACACACAGGAAACAGCTATTTAACGGTGTGCATAATAGAAGACC	0.132565956826986	0.206471466427569	0.279709133198601	0.120355234279526	0.350943396226415	0.794896331738437	0.816902058524878	0.349934463676862	0.572919863982426	0.58341826110087	0.982005367643732	9	9.5
STERIC-55-up_136x-lacO3-ext_min10-minus10_12A-lacOscram	STERIC	55	up_136x	lacO3	ext_min10	minus10_12A	lacOscram	GCAGCTGGCACGACAGGTTTCCCGACTGGAAAGCGAATGTAAGTTAGAAAATATATTTTTCAAAAGTAGCGGCAGTGAGCGCAACGCAATTTGGAATAATGTGTGGACACACAGGAAACAGCTATTTAACGGTGTGCATAATAGAAGACC	0.153323564832897	0.137229149676882	0.210860984466192	0.251774182096134	0.405895252837977	0.528319721718088	0.615828200900076	0.732036823382917	0.467107487278033	0.673932512141497	0.693107216023376	13	14
STERIC-55-up_69x-lacO3-ext_min10-minus10_12A-lacOsym	STERIC	55	up_69x	lacO3	ext_min10	minus10_12A	lacOsym	GCAGCTGGCACGACAGGTTTCCCGACTGGAAAGCGAATGTAAGTTAAGAAAATTATTTTAAATTTCCTGCGGCAGTGAGCGCAACGCAATTTGGAATAATGTGTGGACACACAGGAAACAGCTATAAATTGTGAGCGCTCACAATTGACC	0.189619844613176	0.443543572876773	0.249534450950509	0.609572461877277	0.50198281559815	1.70760233918129	0.728775654635527	1.77234013789374	1.10479257738972	1.25055789626463	0.883439767714625	7.5	6
STERIC-O1-up_326x-lacO1-ext_UV5-minus10_12A-lacO1	STERIC	O1	up_326x	lacO1	ext_UV5	minus10_12A	lacO1	TGCAGCTGGCACGACAGGTTTCCCGACTGGAAAGCGAATGTAAGTTGGAAAATTTTTTTTCAAAAGTAGCAATTGTGAGCGGATAACAATTTCGAATAATGTGTGGAATTGTGAGCGGATAACAATTACACACAGGAAACAGCTATGACC	0.100192452218613	0.210748820932758	0.181280793471888	0.154144760474714	0.26524064171123	0.811363756824084	0.529438033233836	0.448177965904164	0.538302199267657	0.488807999569	1.10125488891814	6	6
STERIC-55-up_136x-lacO2-ext_min10-minus10_12A-lacO3	STERIC	55	up_136x	lacO2	ext_min10	minus10_12A	lacO3	GCAGCTGGCACGACAGGTTTCCCGACTGGAAAGCGAATGTAAGTTAGAAAATATATTTTTCAAAAGTAGCAAATTGTAGCGAGTAACAACCTGGAATAATGTGTGGACACACAGGAAACAGCTATGGCAGTGAGCGCAACGCAATTGACC	0.285239525314003	0.221711027044842	0.239323322522867	0.757801831022298	0.755117906193314	0.853567251461988	0.698953632962462	2.2033190238843	0.804342578827651	1.45113632842338	0.554284640989967	5	4.5
STERIC-O1-no_up-lacOscram-ext_UV5-minus10cons-lacO2	STERIC	O1	no_up	lacOscram	ext_UV5	minus10cons	lacO2	TGCAGCTGGCACGACAGGTTTCCCGACTGGAAAGCGAATGTAAGTTAGCTCATTCATTAGGCACCCCAGCTTAACGGTGTGCATAATAGAATCGTATAATGTGTGGAAATTGTAGCGAGTAACAACCACACACAGGAAACAGCTATGACC	0.144430651887718	0.272542335684391	0.301542410841962	0.313352118474822	0.382352941176471	1.04926315789474	0.880667046272142	0.911075502257142	0.715808049535604	0.895871274264642	0.799007703560046	11.5	11.5
STERIC-O1-up_136x-lacOsym-ext_UV5-minus10_12G-lacOscram	STERIC	O1	up_136x	lacOsym	ext_UV5	minus10_12G	lacOscram	TGCAGCTGGCACGACAGGTTTCCCGACTGGAAAGCGAATGTAAGTTGAAAATATATTTTTCAAAAGTAGCAAATTGTGAGCGCTCACAATTTCGGATAATGTGTGGTTAACGGTGTGCATAATAGAAACACACAGGAAACAGCTATGACC	0.219170989228216	0.387543665159683	0.301284493335132	0.327774973418195	0.580213903743316	1.49200779727096	0.8799137875571	0.953010147139943	1.03611085050714	0.916461967348521	1.13055520842265	6.5	5.5
STERIC-O1-up_136x-lacOscram-ext_UV5-minus10_12A-lacOscram	STERIC	O1	up_136x	lacOscram	ext_UV5	minus10_12A	lacOscram	TGCAGCTGGCACGACAGGTTTCCCGACTGGAAAGCGAATGTAAGTTGAAAATATATTTTTCAAAAGTAGCTTAACGGTGTGCATAATAGAATCGAATAATGTGTGGTTAACGGTGTGCATAATAGAAACACACAGGAAACAGCTATGACC	0.402381816150247	0.5341235276705	0.667728789032987	0.724187452083194	1.06523005241701	2.0563269113479	1.95012946506138	2.10558476466158	1.56077848188245	2.02785711486148	0.769668863966812	6.5	7
STERIC-O1-up_326x-lacO2-ext_min10-minus10_7A-lacO3	STERIC	O1	up_326x	lacO2	ext_min10	minus10_7A	lacO3	TGCAGCTGGCACGACAGGTTTCCCGACTGGAAAGCGAATGTAAGTTGGAAAATTTTTTTTCAAAAGTAGCAAATTGTAGCGAGTAACAACCTGGTATAAAGTGTGGGGCAGTGAGCGCAACGCAATTACACACAGGAAACAGCTATGACC	0.631421183252717	0.284925023178189	0.302021319873086	0.715270299684976	1.67156862745098	1.09693537641572	0.882065719847431	2.07965802403684	1.38425200193335	1.48086187194213	0.934761052438956	10.5	9.5
STERIC-55-no_up-lacO2-ext_UV5-minus10_7A-lacO3	STERIC	55	no_up	lacO2	ext_UV5	minus10_7A	lacO3	GCAGCTGGCACGACAGGTTTCCCGACTGGAAAGCGAATGTAAGTTAAGCTCATTCATTAGGCACCCCAGCAAATTGTAGCGAGTAACAACCTCGTATAAAGTGTGGACACACAGGAAACAGCTATGGCAGTGAGCGCAACGCAATTGACC	1.08541823236831	0.540758602548394	0.83864762406716	0.664630619724257	2.87344028520499	2.08187134502924	2.44930497135761	1.9324224729293	2.47765581511712	2.19086372214346	1.13090366601765	4.5	4
STERIC-55-up_326x-lacO3-ext_UV5-minus10_12G-lacOscram	STERIC	55	up_326x	lacO3	ext_UV5	minus10_12G	lacOscram	GCAGCTGGCACGACAGGTTTCCCGACTGGAAAGCGAATGTAAGTTAGGAAAATTTTTTTTCAAAAGTAGCGGCAGTGAGCGCAACGCAATTTCGGATAATGTGTGGACACACAGGAAACAGCTATTTAACGGTGTGCATAATAGAAGACC	0.231847778152217	0.214769374061774	0.241365168330106	0.290307657971344	0.61377331420373	0.826842520011613	0.704916927846864	0.844073423159539	0.720307917107672	0.774495175503202	0.930035382905615	7	7.5
STERIC-O1-up_136x-lacO1-ext_min10-minus10_12A-lacO3	STERIC	O1	up_136x	lacO1	ext_min10	minus10_12A	lacO3	TGCAGCTGGCACGACAGGTTTCCCGACTGGAAAGCGAATGTAAGTTGAAAATATATTTTTCAAAAGTAGCAATTGTGAGCGGATAACAATTTGGAATAATGTGTGGGGCAGTGAGCGCAACGCAATTACACACAGGAAACAGCTATGACC	0.200809448726288	0.282008518533302	0.604671670073401	0.370679480551945	0.53160518444666	1.08570709928944	1.76596854870632	1.07775557913586	0.808656141868051	1.42186206392109	0.568730372929431	6.5	5.5
STERIC-55-up_136x-lacOscram-ext_min10-minus10_12A-lacO1	STERIC	55	up_136x	lacOscram	ext_min10	minus10_12A	lacO1	GCAGCTGGCACGACAGGTTTCCCGACTGGAAAGCGAATGTAAGTTAGAAAATATATTTTTCAAAAGTAGCTTAACGGTGTGCATAATAGAATGGAATAATGTGTGGACACACAGGAAACAGCTATAATTGTGAGCGGATAACAATTGACC	0.163003941825129	0.160711435149897	0.165913863663902	0.180732887819754	0.431522227211495	0.618724381046073	0.484558281007664	0.525483304042179	0.525123304128784	0.505020792524922	1.03980531475418	10	10.5
STERIC-55-up_326x-lacO2-ext_min10-minus10_12G-lacOscram	STERIC	55	up_326x	lacO2	ext_min10	minus10_12G	lacOscram	GCAGCTGGCACGACAGGTTTCCCGACTGGAAAGCGAATGTAAGTTAGGAAAATTTTTTTTCAAAAGTAGCAAATTGTAGCGAGTAACAACCTGGGATAATGTGTGGACACACAGGAAACAGCTATTTAACGGTGTGCATAATAGAAGACC	0.288273988349258	0.229928854626876	0.298764892327794	0.789222882552491	0.763151075408137	0.88520513883133	0.8725551889085	2.29467615414291	0.824178107119734	1.58361567152571	0.520440736940734	6.5	6
STERIC-55-up_69x-lacOsym-ext_UV5-minus10_12G-lacOscram	STERIC	55	up_69x	lacOsym	ext_UV5	minus10_12G	lacOscram	GCAGCTGGCACGACAGGTTTCCCGACTGGAAAGCGAATGTAAGTTAAGAAAATTATTTTAAATTTCCTGCAAATTGTGAGCGCTCACAATTTCGGATAATGTGTGGACACACAGGAAACAGCTATTTAACGGTGTGCATAATAGAAGACC	0.30415565852079	0.295981036498775	0.619249097027918	0.470183558928006	0.805194805194805	1.1395000202585	1.80854252529037	1.36706502636204	0.972347412726652	1.5878037758262	0.612385124365066	8.5	8.5
STERIC-55-up_326x-lacO3-ext_min10-minus10_12A-lacO1	STERIC	55	up_326x	lacO3	ext_min10	minus10_12A	lacO1	GCAGCTGGCACGACAGGTTTCCCGACTGGAAAGCGAATGTAAGTTAGGAAAATTTTTTTTCAAAAGTAGCGGCAGTGAGCGCAACGCAATTTGGAATAATGTGTGGACACACAGGAAACAGCTATAATTGTGAGCGGATAACAATTGACC	0.501856836559303	0.43993920207327	0.641314294738109	0.560656153208113	1.32857142857143	1.69372584002379	1.87298484515704	1.63011531201338	1.51114863429761	1.75155007858521	0.862749317175229	8	7.5
STERIC-55-no_up-lacO3-ext_UV5-minus10cons-lacOscram	STERIC	55	no_up	lacO3	ext_UV5	minus10cons	lacOscram	GCAGCTGGCACGACAGGTTTCCCGACTGGAAAGCGAATGTAAGTTAAGCTCATTCATTAGGCACCCCAGCGGCAGTGAGCGCAACGCAATTTCGTATAATGTGTGGACACACAGGAAACAGCTATTTAACGGTGTGCATAATAGAAGACC	0.222432462282207	0.28253117998315	0.983039642208622	0.37014378789151	0.588848039215686	1.08771929824561	2.87100781497041	1.0761980455151	0.83828366873065	1.97360293024275	0.424747884128618	7	6.5
STERIC-O1-no_up-lacO2-ext_UV5-minus10_12G-lacO2	STERIC	O1	no_up	lacO2	ext_UV5	minus10_12G	lacO2	TGCAGCTGGCACGACAGGTTTCCCGACTGGAAAGCGAATGTAAGTTAGCTCATTCATTAGGCACCCCAGCAAATTGTAGCGAGTAACAACCTCGGATAATGTGTGGAAATTGTAGCGAGTAACAACCACACACAGGAAACAGCTATGACC	0.112133994488855	0.130828694164934	0.201745169633153	0.216800771818616	0.296853625170999	0.503678551216752	0.589205087750054	0.630351162250887	0.400266088193875	0.60977812500047	0.656412671729683	5	3.5
STERIC-55-up_326x-lacO2-ext_UV5-minus10_12A-lacOscram	STERIC	55	up_326x	lacO2	ext_UV5	minus10_12A	lacOscram	GCAGCTGGCACGACAGGTTTCCCGACTGGAAAGCGAATGTAAGTTAGGAAAATTTTTTTTCAAAAGTAGCAAATTGTAGCGAGTAACAACCTCGAATAATGTGTGGACACACAGGAAACAGCTATTTAACGGTGTGCATAATAGAAGACC	0.221551292369375	0.273286605588973	0.466752390975637	0.297944789166727	0.586515307877537	1.05212852920833	1.36316960640209	0.866278484907659	0.819321918542931	1.11472404565487	0.73499977123181	10	8.5
STERIC-55-no_up-lacO1-ext_UV5-minus10_7A-lacO1	STERIC	55	no_up	lacO1	ext_UV5	minus10_7A	lacO1	GCAGCTGGCACGACAGGTTTCCCGACTGGAAAGCGAATGTAAGTTAAGCTCATTCATTAGGCACCCCAGCAATTGTGAGCGGATAACAATTTCGTATAAAGTGTGGACACACAGGAAACAGCTATAATTGTGAGCGGATAACAATTGACC	0.323538126955938	0.26491284572744	0.211494259050535	0.290562873494835	0.85650623885918	1.01989031677171	0.617677705439475	0.84481546572935	0.938198277815446	0.731246585584412	1.28301218263554	12.5	13.5
STERIC-O1-up_69x-lacO2-ext_min10-minus10_12A-lacOscram	STERIC	O1	up_69x	lacO2	ext_min10	minus10_12A	lacOscram	TGCAGCTGGCACGACAGGTTTCCCGACTGGAAAGCGAATGTAAGTTAGAAAATTATTTTAAATTTCCTGCAAATTGTAGCGAGTAACAACCTGGAATAATGTGTGGTTAACGGTGTGCATAATAGAAACACACAGGAAACAGCTATGACC	0.280727908574793	0.48285523131363	0.443970966563406	0.588717099056451	0.743174250832409	1.85894864202248	1.2966355169154	1.71170288977421	1.30106144642744	1.5041692033448	0.864970140017684	9.5	10
STERIC-O1-up_136x-lacOscram-ext_UV5-minus10_12G-lacO3	STERIC	O1	up_136x	lacOscram	ext_UV5	minus10_12G	lacO3	TGCAGCTGGCACGACAGGTTTCCCGACTGGAAAGCGAATGTAAGTTGAAAATATATTTTTCAAAAGTAGCTTAACGGTGTGCATAATAGAATCGGATAATGTGTGGGGCAGTGAGCGCAACGCAATTACACACAGGAAACAGCTATGACC	0.454145204358421	0.610213835903234	0.692652151795949	0.729096474010076	1.20226387084802	2.34926766457428	2.02291917383349	2.11985781199055	1.77576576771115	2.07138849291202	0.857282819609915	15.5	15.5
STERIC-O1-up_136x-lacO1-ext_UV5-minus10_12A-lacO1	STERIC	O1	up_136x	lacO1	ext_UV5	minus10_12A	lacO1	TGCAGCTGGCACGACAGGTTTCCCGACTGGAAAGCGAATGTAAGTTGAAAATATATTTTTCAAAAGTAGCAATTGTGAGCGGATAACAATTTCGAATAATGTGTGGAATTGTGAGCGGATAACAATTACACACAGGAAACAGCTATGACC	0.124574392053728	0.25758272365664	0.200102956876137	0.23948792413072	0.329787234042553	0.991670014731485	0.58440893766943	0.696314362972616	0.660728624387019	0.640361650321023	1.03180542441257	10	10
STERIC-O1-no_up-lacO3-ext_UV5-minus10_12A-lacOscram	STERIC	O1	no_up	lacO3	ext_UV5	minus10_12A	lacOscram	TGCAGCTGGCACGACAGGTTTCCCGACTGGAAAGCGAATGTAAGTTAGCTCATTCATTAGGCACCCCAGCGGCAGTGAGCGCAACGCAATTTCGAATAATGTGTGGTTAACGGTGTGCATAATAGAAACACACAGGAAACAGCTATGACC	0.281398914204219	0.390201429845464	0.446495615360034	0.305190993529526	0.744950611823677	1.50223994913148	1.30400885784079	0.887346921628075	1.12359528047758	1.09567788973443	1.02547956019256	10	9
STERIC-O1-no_up-lacOsym-ext_UV5-minus10_12G-lacOscram	STERIC	O1	no_up	lacOsym	ext_UV5	minus10_12G	lacOscram	TGCAGCTGGCACGACAGGTTTCCCGACTGGAAAGCGAATGTAAGTTAGCTCATTCATTAGGCACCCCAGCAAATTGTGAGCGCTCACAATTTCGGATAATGTGTGGTTAACGGTGTGCATAATAGAAACACACAGGAAACAGCTATGACC	0.630021136283199	0.887285543773283	1.46648044868303	0.583582938308866	1.66786226685796	3.41596849266022	4.2829166270558	1.69677524829362	2.54191537975909	2.98984593767471	0.850182729393747	5	5.5
STERIC-55-no_up-lacO3-ext_UV5-minus10_12G-lacO1	STERIC	55	no_up	lacO3	ext_UV5	minus10_12G	lacO1	GCAGCTGGCACGACAGGTTTCCCGACTGGAAAGCGAATGTAAGTTAAGCTCATTCATTAGGCACCCCAGCGGCAGTGAGCGCAACGCAATTTCGGATAATGTGTGGACACACAGGAAACAGCTATAATTGTGAGCGGATAACAATTGACC	0.192806468373652	0.186549910922808	0.212001048014987	0.287642533271544	0.510418801667008	0.718200158328864	0.619157803509793	0.836324537221679	0.614309479997936	0.727741170365736	0.844131821880033	13	14.5
STERIC-55-up_136x-lacOscram-ext_UV5-minus10_12G-lacOscram	STERIC	55	up_136x	lacOscram	ext_UV5	minus10_12G	lacOscram	GCAGCTGGCACGACAGGTTTCCCGACTGGAAAGCGAATGTAAGTTAGAAAATATATTTTTCAAAAGTAGCTTAACGGTGTGCATAATAGAATCGGATAATGTGTGGACACACAGGAAACAGCTATTTAACGGTGTGCATAATAGAAGACC	0.0941248968823927	0.1281566630317	0.159585986073	0.220123389011239	0.249177932042382	0.493391474833519	0.466077453545977	0.640011716461629	0.371284703437951	0.553044585003803	0.671346783795736	7.5	7.5
STERIC-O1-no_up-lacO2-ext_min10-minus10_12G-lacO2	STERIC	O1	no_up	lacO2	ext_min10	minus10_12G	lacO2	TGCAGCTGGCACGACAGGTTTCCCGACTGGAAAGCGAATGTAAGTTAGCTCATTCATTAGGCACCCCAGCAAATTGTAGCGAGTAACAACCTGGGATAATGTGTGGAAATTGTAGCGAGTAACAACCACACACAGGAAACAGCTATGACC	0.343683411680126	0.433278631855546	0.691498925458801	0.431421076104574	0.909837084939684	1.66808325160728	2.01955112875757	1.25436258580098	1.28896016827348	1.63695685727927	0.787412424794027	9	9.5
STERIC-O1-up_326x-lacO3-ext_UV5-minus10_7A-lacO1	STERIC	O1	up_326x	lacO3	ext_UV5	minus10_7A	lacO1	TGCAGCTGGCACGACAGGTTTCCCGACTGGAAAGCGAATGTAAGTTGGAAAATTTTTTTTCAAAAGTAGCGGCAGTGAGCGCAACGCAATTTCGTATAAAGTGTGGAATTGTGAGCGGATAACAATTACACACAGGAAACAGCTATGACC	0.150825827479204	0.184816231250717	0.186087481177582	0.193503816386624	0.399282963749834	0.711525649566955	0.543476162902915	0.56261495074999	0.555404306658395	0.553045556826452	1.00426501904378	5.5	6
STERIC-O1-no_up-lacO3-ext_UV5-minus10_7A-lacOscram	STERIC	O1	no_up	lacO3	ext_UV5	minus10_7A	lacOscram	TGCAGCTGGCACGACAGGTTTCCCGACTGGAAAGCGAATGTAAGTTAGCTCATTCATTAGGCACCCCAGCGGCAGTGAGCGCAACGCAATTTCGTATAAAGTGTGGTTAACGGTGTGCATAATAGAAACACACAGGAAACAGCTATGACC	0.287866373911687	0.295826764923533	0.244273182406372	0.283342216997166	0.762071992976295	1.13890608875129	0.713409902881164	0.823821309770678	0.950489040863792	0.768615606325921	1.23662469645555	6	7
STERIC-55-up_326x-lacOscram-ext_min10-minus10_12G-lacO3	STERIC	55	up_326x	lacOscram	ext_min10	minus10_12G	lacO3	GCAGCTGGCACGACAGGTTTCCCGACTGGAAAGCGAATGTAAGTTAGGAAAATTTTTTTTCAAAAGTAGCTTAACGGTGTGCATAATAGAATGGGATAATGTGTGGACACACAGGAAACAGCTATGGCAGTGAGCGCAACGCAATTGACC	0.632972586651373	0.495603607223579	0.733362522769393	0.617488987356203	1.67567567567568	1.90802872762354	2.14181549113002	1.79535754228197	1.79185220164961	1.968586516706	0.910222734151346	9	9.5
STERIC-O1-no_up-lacOscram-ext_UV5-minus10_7A-lacO1	STERIC	O1	no_up	lacOscram	ext_UV5	minus10_7A	lacO1	TGCAGCTGGCACGACAGGTTTCCCGACTGGAAAGCGAATGTAAGTTAGCTCATTCATTAGGCACCCCAGCTTAACGGTGTGCATAATAGAATCGTATAAAGTGTGGAATTGTGAGCGGATAACAATTACACACAGGAAACAGCTATGACC	0.227378502000979	0.203147238882223	0.312690138103206	0.165379659222357	0.601941747572816	0.782098358597746	0.913224443463455	0.480843585237258	0.692020053085281	0.697034014350357	0.992806719382628	14	13.5
STERIC-O1-no_up-lacOscram-ext_UV5-minus10cons-lacOsym	STERIC	O1	no_up	lacOscram	ext_UV5	minus10cons	lacOsym	TGCAGCTGGCACGACAGGTTTCCCGACTGGAAAGCGAATGTAAGTTAGCTCATTCATTAGGCACCCCAGCTTAACGGTGTGCATAATAGAATCGTATAATGTGTGGAAATTGTGAGCGCTCACAATTACACACAGGAAACAGCTATGACC	0.358913093638387	0.529374210915796	0.659036106556895	0.374327474361358	0.95015479876161	2.03804247460757	1.92474212740952	1.08836217023956	1.49409863668459	1.50655214882454	0.991733766302303	8	7
STERIC-55-up_136x-lacOscram-ext_min10-minus10cons-lacOsym	STERIC	55	up_136x	lacOscram	ext_min10	minus10cons	lacOsym	GCAGCTGGCACGACAGGTTTCCCGACTGGAAAGCGAATGTAAGTTAGAAAATATATTTTTCAAAAGTAGCTTAACGGTGTGCATAATAGAATGGTATAATGTGTGGACACACAGGAAACAGCTATAAATTGTGAGCGCTCACAATTGACC	4.88520599674471	2.55797046823454	0.890363129557554	0.704394844835965	12.9326625386997	9.84795321637426	2.60034223785531	2.04803749267721	11.390307877537	2.32418986526626	4.90076479884835	4.5	4
STERIC-O1-up_136x-lacO2-ext_UV5-minus10cons-lacO2	STERIC	O1	up_136x	lacO2	ext_UV5	minus10cons	lacO2	TGCAGCTGGCACGACAGGTTTCCCGACTGGAAAGCGAATGTAAGTTGAAAATATATTTTTCAAAAGTAGCAAATTGTAGCGAGTAACAACCTCGTATAATGTGTGGAAATTGTAGCGAGTAACAACCACACACAGGAAACAGCTATGACC	0.422478173521818	0.428004681165963	0.446979359255332	0.477024150142292	1.11843137254902	1.64777902202314	1.30542165183628	1.3869541373935	1.38310519728608	1.34618789461489	1.02742358835558	11.5	11.5
STERIC-O1-up_69x-lacO3-ext_min10-minus10_12G-lacO3	STERIC	O1	up_69x	lacO3	ext_min10	minus10_12G	lacO3	TGCAGCTGGCACGACAGGTTTCCCGACTGGAAAGCGAATGTAAGTTAGAAAATTATTTTAAATTTCCTGCGGCAGTGAGCGCAACGCAATTTGGGATAATGTGTGGGGCAGTGAGCGCAACGCAATTACACACAGGAAACAGCTATGACC	0.139028517413442	0.0784972164989605	0.111399308460049	0.235846488226327	0.368051807879115	0.302207130730051	0.32534627439086	0.685726839066031	0.335129469304583	0.505536556728446	0.662918368304276	5	7.5
STERIC-55-up_326x-lacOscram-ext_min10-minus10_7A-lacO3	STERIC	55	up_326x	lacOscram	ext_min10	minus10_7A	lacO3	GCAGCTGGCACGACAGGTTTCCCGACTGGAAAGCGAATGTAAGTTAGGAAAATTTTTTTTCAAAAGTAGCTTAACGGTGTGCATAATAGAATGGTATAAAGTGTGGACACACAGGAAACAGCTATGGCAGTGAGCGCAACGCAATTGACC	1.45032021574477	1.54966511189663	1.69242115718563	1.87940792263393	3.8394495412844	5.96606947285764	4.94278578388199	5.46440383232112	4.90275950707102	5.20359480810155	0.942187024139129	15	15
STERIC-55-up_69x-lacO1-ext_UV5-minus10_12G-lacO2	STERIC	55	up_69x	lacO1	ext_UV5	minus10_12G	lacO2	GCAGCTGGCACGACAGGTTTCCCGACTGGAAAGCGAATGTAAGTTAAGAAAATTATTTTAAATTTCCTGCAATTGTGAGCGGATAACAATTTCGGATAATGTGTGGACACACAGGAAACAGCTATAAATTGTAGCGAGTAACAACCGACC	0.409933752674935	0.672650944633368	0.675929000717632	0.700321387103372	1.08522238163558	2.58964484381686	1.97407852145766	2.03619385949002	1.83743361272622	2.00513619047384	0.91636349762956	6.5	7
STERIC-O1-no_up-lacO2-ext_min10-minus10cons-lacO2	STERIC	O1	no_up	lacO2	ext_min10	minus10cons	lacO2	TGCAGCTGGCACGACAGGTTTCCCGACTGGAAAGCGAATGTAAGTTAGCTCATTCATTAGGCACCCCAGCAAATTGTAGCGAGTAACAACCTGGTATAATGTGTGGAAATTGTAGCGAGTAACAACCACACACAGGAAACAGCTATGACC	0.241928116332749	0.306917044689629	0.162989971804252	0.484828730227286	0.640459110473458	1.18160265528687	0.476018934252201	1.40964605904207	0.911030882880162	0.942832496647135	0.966270134005706	8.5	9
STERIC-O1-up_69x-lacO1-ext_min10-minus10_12A-lacO2	STERIC	O1	up_69x	lacO1	ext_min10	minus10_12A	lacO2	TGCAGCTGGCACGACAGGTTTCCCGACTGGAAAGCGAATGTAAGTTAGAAAATTATTTTAAATTTCCTGCAATTGTGAGCGGATAACAATTTGGAATAATGTGTGGAAATTGTAGCGAGTAACAACCACACACAGGAAACAGCTATGACC	0.216979279335934	0.113843916325978	0.132062083416348	0.139318600640025	0.574411764705883	0.438288704216682	0.38569276076981	0.405070706621284	0.506350234461282	0.395381733695547	1.28066167783862	6	7
STERIC-55-up_326x-lacO2-ext_UV5-minus10cons-lacO2	STERIC	55	up_326x	lacO2	ext_UV5	minus10cons	lacO2	GCAGCTGGCACGACAGGTTTCCCGACTGGAAAGCGAATGTAAGTTAGGAAAATTTTTTTTCAAAAGTAGCAAATTGTAGCGAGTAACAACCTCGTATAATGTGTGGACACACAGGAAACAGCTATAAATTGTAGCGAGTAACAACCGACC	0.30788305629678	0.225087337101362	0.56447858540577	0.590118021604598	0.815062388591801	0.866565737524861	1.64858298739846	1.71577609093969	0.840814063058331	1.68217953916907	0.499836101605217	8.5	9
STERIC-O1-up_326x-lacOsym-ext_UV5-minus10cons-lacO2	STERIC	O1	up_326x	lacOsym	ext_UV5	minus10cons	lacO2	TGCAGCTGGCACGACAGGTTTCCCGACTGGAAAGCGAATGTAAGTTGGAAAATTTTTTTTCAAAAGTAGCAAATTGTGAGCGCTCACAATTTCGTATAATGTGTGGAAATTGTAGCGAGTAACAACCACACACAGGAAACAGCTATGACC	0.238438768501026	0.344588417375707	0.232279409129463	0.211478059533456	0.631221719457014	1.326634007453	0.67838159341073	0.614875304636852	0.978927863455007	0.646628449023791	1.51389544479969	5.5	6
STERIC-55-up_69x-lacO3-ext_min10-minus10_7A-lacOscram	STERIC	55	up_69x	lacO3	ext_min10	minus10_7A	lacOscram	GCAGCTGGCACGACAGGTTTCCCGACTGGAAAGCGAATGTAAGTTAAGAAAATTATTTTAAATTTCCTGCGGCAGTGAGCGCAACGCAATTTGGTATAAAGTGTGGACACACAGGAAACAGCTATTTAACGGTGTGCATAATAGAAGACC	0.106469145653854	0.154373490877755	0.211622041564731	0.287732715636119	0.281857005097121	0.59432387312187	0.618050899541848	0.836586743660557	0.438090439109495	0.727318821601203	0.602336177888306	7	6.5
STERIC-55-up_136x-lacO3-ext_min10-minus10_12A-lacO3	STERIC	55	up_136x	lacO3	ext_min10	minus10_12A	lacO3	GCAGCTGGCACGACAGGTTTCCCGACTGGAAAGCGAATGTAAGTTAGAAAATATATTTTTCAAAAGTAGCGGCAGTGAGCGCAACGCAATTTGGAATAATGTGTGGACACACAGGAAACAGCTATGGCAGTGAGCGCAACGCAATTGACC	0.268641012511156	0.258725021046861	0.499744885320776	0.682530239752969	0.711176470588235	0.996067755595886	1.45952554672556	1.98446585909579	0.853622113092061	1.72199570291068	0.495716749843911	4	4
STERIC-55-no_up-lacOscram-ext_min10-minus10_12G-lacO2	STERIC	55	no_up	lacOscram	ext_min10	minus10_12G	lacO2	GCAGCTGGCACGACAGGTTTCCCGACTGGAAAGCGAATGTAAGTTAAGCTCATTCATTAGGCACCCCAGCTTAACGGTGTGCATAATAGAATGGGATAATGTGTGGACACACAGGAAACAGCTATAAATTGTAGCGAGTAACAACCGACC	0.329721014262083	0.234519977497778	0.563851884359324	0.399971836184459	0.872874268190689	0.902880543533901	1.64675268114759	1.16292349741924	0.887877405862295	1.40483808928341	0.632014046768328	8.5	8.5
STERIC-O1-up_136x-lacO1-ext_min10-minus10_12G-lacOsym	STERIC	O1	up_136x	lacO1	ext_min10	minus10_12G	lacOsym	TGCAGCTGGCACGACAGGTTTCCCGACTGGAAAGCGAATGTAAGTTGAAAATATATTTTTCAAAAGTAGCAATTGTGAGCGGATAACAATTTGGGATAATGTGTGGAAATTGTGAGCGCTCACAATTACACACAGGAAACAGCTATGACC	0.875108603890559	0.775392843654138	0.611839278772884	0.554001817981306	2.31668516463189	2.98519179304193	1.78690184550057	1.61076774277256	2.65093847883691	1.69883479413656	1.56044512861785	4.5	4.5
STERIC-55-up_69x-lacO1-ext_min10-minus10cons-lacOsym	STERIC	55	up_69x	lacO1	ext_min10	minus10cons	lacOsym	GCAGCTGGCACGACAGGTTTCCCGACTGGAAAGCGAATGTAAGTTAAGAAAATTATTTTAAATTTCCTGCAATTGTGAGCGGATAACAATTTGGTATAATGTGTGGACACACAGGAAACAGCTATAAATTGTGAGCGCTCACAATTGACC	0.448579626843892	0.654006477427639	0.27292830572712	0.124661715205344	1.18753005289309	2.51786534398824	0.797098372257608	0.362455614934902	1.85269769844067	0.579776993596255	3.19553504003101	10.5	9.5
STERIC-55-no_up-lacO2-ext_UV5-minus10_7A-lacO2	STERIC	55	no_up	lacO2	ext_UV5	minus10_7A	lacO2	GCAGCTGGCACGACAGGTTTCCCGACTGGAAAGCGAATGTAAGTTAAGCTCATTCATTAGGCACCCCAGCAAATTGTAGCGAGTAACAACCTCGTATAAAGTGTGGACACACAGGAAACAGCTATAAATTGTAGCGAGTAACAACCGACC	0.129154332938056	0.311976116854843	0.403922672401904	0.255039512785435	0.341911764705882	1.20107962213225	1.17967282225175	0.741530816314163	0.771495693419068	0.960601819282958	0.803137864130792	4.5	3
STERIC-O1-no_up-lacOscram-ext_min10-minus10cons-lacO2	STERIC	O1	no_up	lacOscram	ext_min10	minus10cons	lacO2	TGCAGCTGGCACGACAGGTTTCCCGACTGGAAAGCGAATGTAAGTTAGCTCATTCATTAGGCACCCCAGCTTAACGGTGTGCATAATAGAATGGTATAATGTGTGGAAATTGTAGCGAGTAACAACCACACACAGGAAACAGCTATGACC	0.660779420086813	0.868541509323882	1.05167441316376	1.07535688402212	1.74928902858853	3.34380566801619	3.07145849399712	3.12661461484533	2.54654734830236	3.09903655442123	0.82172226870617	8.5	9
STERIC-O1-up_326x-lacO2-ext_min10-minus10_12G-lacOsym	STERIC	O1	up_326x	lacO2	ext_min10	minus10_12G	lacOsym	TGCAGCTGGCACGACAGGTTTCCCGACTGGAAAGCGAATGTAAGTTGGAAAATTTTTTTTCAAAAGTAGCAAATTGTAGCGAGTAACAACCTGGGATAATGTGTGGAAATTGTGAGCGCTCACAATTACACACAGGAAACAGCTATGACC	0.308826596840813	0.433811915136316	0.517909065647595	0.481404302438445	0.817560234425874	1.67013634364463	1.51257478444874	1.39968948915243	1.24384828903525	1.45613213680058	0.854213884577973	13	12.5
STERIC-55-up_69x-lacOscram-ext_min10-minus10_12G-lacOsym	STERIC	55	up_69x	lacOscram	ext_min10	minus10_12G	lacOsym	GCAGCTGGCACGACAGGTTTCCCGACTGGAAAGCGAATGTAAGTTAAGAAAATTATTTTAAATTTCCTGCTTAACGGTGTGCATAATAGAATGGGATAATGTGTGGACACACAGGAAACAGCTATAAATTGTGAGCGCTCACAATTGACC	0.263804594937306	0.183368941023724	0.151020012565206	0.159399695490897	0.69837296620776	0.705953714072415	0.441060174661422	0.463456760196352	0.702163340140087	0.452258467428887	1.55257090957727	8.5	8
STERIC-55-up_69x-lacO1-ext_UV5-minus10_7A-lacOsym	STERIC	55	up_69x	lacO1	ext_UV5	minus10_7A	lacOsym	GCAGCTGGCACGACAGGTTTCCCGACTGGAAAGCGAATGTAAGTTAAGAAAATTATTTTAAATTTCCTGCAATTGTGAGCGGATAACAATTTCGTATAAAGTGTGGACACACAGGAAACAGCTATAAATTGTGAGCGCTCACAATTGACC	0.213207152786632	0.227118613070326	0.374301676425764	0.201779773260302	0.564425770308123	0.874385964912281	1.09316348195329	0.586677406756493	0.719405867610202	0.839920444354892	0.856516676603518	3.5	3.5
STERIC-55-no_up-lacO2-ext_UV5-minus10_12A-lacO3	STERIC	55	no_up	lacO2	ext_UV5	minus10_12A	lacO3	GCAGCTGGCACGACAGGTTTCCCGACTGGAAAGCGAATGTAAGTTAAGCTCATTCATTAGGCACCCCAGCAAATTGTAGCGAGTAACAACCTCGAATAATGTGTGGACACACAGGAAACAGCTATGGCAGTGAGCGCAACGCAATTGACC	0.24994438526679	0.184974437235352	0.385003467732219	0.372807942834869	0.661680672268908	0.71213472819182	1.12441850479854	1.08394411187305	0.686907700230364	1.10418130833579	0.622096837760875	8	7
STERIC-55-up_69x-lacO1-ext_min10-minus10_7A-lacO1	STERIC	55	up_69x	lacO1	ext_min10	minus10_7A	lacO1	GCAGCTGGCACGACAGGTTTCCCGACTGGAAAGCGAATGTAAGTTAAGAAAATTATTTTAAATTTCCTGCAATTGTGAGCGGATAACAATTTGGTATAAAGTGTGGACACACAGGAAACAGCTATAATTGTGAGCGGATAACAATTGACC	0.260635770974095	0.453470796625228	0.419889701118646	0.301586375495713	0.689984101748808	1.74582124602846	1.22630518808863	0.876866446175774	1.21790267388863	1.0515858171322	1.15815813987488	7.5	8
STERIC-O1-up_69x-lacO1-ext_UV5-minus10_12G-lacO3	STERIC	O1	up_69x	lacO1	ext_UV5	minus10_12G	lacO3	TGCAGCTGGCACGACAGGTTTCCCGACTGGAAAGCGAATGTAAGTTAGAAAATTATTTTAAATTTCCTGCAATTGTGAGCGGATAACAATTTCGGATAATGTGTGGGGCAGTGAGCGCAACGCAATTACACACAGGAAACAGCTATGACC	0.21136489920091	0.171912809466878	0.0792514528191313	0.251049815566537	0.559548751007252	0.661848651479445	0.231457136235405	0.729930717947973	0.610698701243349	0.480693927091689	1.27045229162394	8	8
STERIC-55-up_69x-lacO3-ext_UV5-minus10cons-lacOsym	STERIC	55	up_69x	lacO3	ext_UV5	minus10cons	lacOsym	GCAGCTGGCACGACAGGTTTCCCGACTGGAAAGCGAATGTAAGTTAAGAAAATTATTTTAAATTTCCTGCGGCAGTGAGCGCAACGCAATTTCGTATAATGTGTGGACACACAGGAAACAGCTATAAATTGTGAGCGCTCACAATTGACC	0.16711093176995	0.283409629046448	0.398435482813313	0.256263049893681	0.442394709363035	1.09110124709364	1.16364725877023	0.745088266925478	0.766747978228336	0.954367762847854	0.803409343941316	8	8
STERIC-55-no_up-lacOscram-ext_UV5-minus10cons-lacO3	STERIC	55	no_up	lacOscram	ext_UV5	minus10cons	lacO3	GCAGCTGGCACGACAGGTTTCCCGACTGGAAAGCGAATGTAAGTTAAGCTCATTCATTAGGCACCCCAGCTTAACGGTGTGCATAATAGAATCGTATAATGTGTGGACACACAGGAAACAGCTATGGCAGTGAGCGCAACGCAATTGACC	0.296455515267099	0.328802969388722	0.366768062175669	0.536623042913563	0.784810126582279	1.26586147109818	1.07116125085465	1.56023872034078	1.02533579884023	1.31569998559772	0.77930820860686	12	11.5
STERIC-55-up_326x-lacOscram-ext_min10-minus10cons-lacOscram	STERIC	55	up_326x	lacOscram	ext_min10	minus10cons	lacOscram	GCAGCTGGCACGACAGGTTTCCCGACTGGAAAGCGAATGTAAGTTAGGAAAATTTTTTTTCAAAAGTAGCTTAACGGTGTGCATAATAGAATGGTATAATGTGTGGACACACAGGAAACAGCTATTTAACGGTGTGCATAATAGAAGACC	1.9746262458085	1.84811466717815	4.50776324496671	3.42176459951486	5.22745098039216	7.11507306549436	13.1651084540793	9.94882663082808	6.17126202294326	11.5569675424537	0.533986272806735	6.5	6.5
STERIC-55-up_326x-lacO1-ext_UV5-minus10cons-lacO1	STERIC	55	up_326x	lacO1	ext_UV5	minus10cons	lacO1	GCAGCTGGCACGACAGGTTTCCCGACTGGAAAGCGAATGTAAGTTAGGAAAATTTTTTTTCAAAAGTAGCAATTGTGAGCGGATAACAATTTCGTATAATGTGTGGACACACAGGAAACAGCTATAATTGTGAGCGGATAACAATTGACC	1.63757946668629	1.58562801078573	0.472285089702764	0.430218377611943	4.33518312985572	6.10452335658423	1.37932808119948	1.25086572374505	5.21985324321997	1.31509690247226	3.9691776578647	9	10.5
STERIC-O1-no_up-lacO3-ext_min10-minus10_12A-lacO1	STERIC	O1	no_up	lacO3	ext_min10	minus10_12A	lacO1	TGCAGCTGGCACGACAGGTTTCCCGACTGGAAAGCGAATGTAAGTTAGCTCATTCATTAGGCACCCCAGCGGCAGTGAGCGCAACGCAATTTGGAATAATGTGTGGAATTGTGAGCGGATAACAATTACACACAGGAAACAGCTATGACC	0.375864664501618	0.544970938303396	0.625298814662033	0.969955468156475	0.995030889067956	2.09808845385128	1.82621097512713	2.82015857948867	1.54655967145962	2.3231847773079	0.66570669994307	11.5	11.5
STERIC-O1-no_up-lacOscram-ext_min10-minus10_12G-lacO3	STERIC	O1	no_up	lacOscram	ext_min10	minus10_12G	lacO3	TGCAGCTGGCACGACAGGTTTCCCGACTGGAAAGCGAATGTAAGTTAGCTCATTCATTAGGCACCCCAGCTTAACGGTGTGCATAATAGAATGGGATAATGTGTGGGGCAGTGAGCGCAACGCAATTACACACAGGAAACAGCTATGACC	0.184936943662275	0.225072499439061	0.278417429852256	0.361139935096564	0.489585717555505	0.866508613877035	0.813129585632891	1.05001922231986	0.67804716571627	0.931574403976375	0.727850789826408	11	10.5
STERIC-O1-up_326x-lacOsym-ext_UV5-minus10_7A-lacO2	STERIC	O1	up_326x	lacOsym	ext_UV5	minus10_7A	lacO2	TGCAGCTGGCACGACAGGTTTCCCGACTGGAAAGCGAATGTAAGTTGGAAAATTTTTTTTCAAAAGTAGCAAATTGTGAGCGCTCACAATTTCGTATAAAGTGTGGAAATTGTAGCGAGTAACAACCACACACAGGAAACAGCTATGACC	0.466954991496392	0.377571095270476	0.286373049851608	0.137638127940509	1.23617536902401	1.45361431191391	0.836364301925471	0.400184709627892	1.34489484046896	0.618274505776681	2.17523903687326	12	10.5
STERIC-O1-up_69x-lacO1-ext_UV5-minus10_12A-lacO2	STERIC	O1	up_69x	lacO1	ext_UV5	minus10_12A	lacO2	TGCAGCTGGCACGACAGGTTTCCCGACTGGAAAGCGAATGTAAGTTAGAAAATTATTTTAAATTTCCTGCAATTGTGAGCGGATAACAATTTCGAATAATGTGTGGAAATTGTAGCGAGTAACAACCACACACAGGAAACAGCTATGACC	0.410147528199155	0.523314776659736	0.694979776642804	0.678522522336065	1.08578831206218	2.01471420486701	2.02971709818844	1.97281336676134	1.55025125846459	2.00126523247489	0.774635582184904	13.5	12.5
STERIC-55-up_136x-lacOscram-ext_min10-minus10_12G-lacOsym	STERIC	55	up_136x	lacOscram	ext_min10	minus10_12G	lacOsym	GCAGCTGGCACGACAGGTTTCCCGACTGGAAAGCGAATGTAAGTTAGAAAATATATTTTTCAAAAGTAGCTTAACGGTGTGCATAATAGAATGGGATAATGTGTGGACACACAGGAAACAGCTATAAATTGTGAGCGCTCACAATTGACC	0.326017567244497	0.461897973010087	0.462258484122975	0.339992561245082	0.863070089914419	1.77826510721248	1.35004496611317	0.988532948198159	1.32066759856345	1.16928895715566	1.12946213207727	10	11.5
STERIC-O1-up_69x-lacO1-ext_UV5-minus10_12G-lacOsym	STERIC	O1	up_69x	lacO1	ext_UV5	minus10_12G	lacOsym	TGCAGCTGGCACGACAGGTTTCCCGACTGGAAAGCGAATGTAAGTTAGAAAATTATTTTAAATTTCCTGCAATTGTGAGCGGATAACAATTTCGGATAATGTGTGGAAATTGTGAGCGCTCACAATTACACACAGGAAACAGCTATGACC	0.420947455501812	0.198278154267745	0.3498146508652	0.533916305261303	1.11437908496732	0.763352826510721	1.02164811397504	1.55236884418353	0.938865955739021	1.28700847907928	0.729494771014003	3	3
STERIC-O1-no_up-lacO3-ext_UV5-minus10cons-lacO1	STERIC	O1	no_up	lacO3	ext_UV5	minus10cons	lacO1	TGCAGCTGGCACGACAGGTTTCCCGACTGGAAAGCGAATGTAAGTTAGCTCATTCATTAGGCACCCCAGCGGCAGTGAGCGCAACGCAATTTCGTATAATGTGTGGAATTGTGAGCGGATAACAATTACACACAGGAAACAGCTATGACC	0.457762192691844	0.257935065650698	1.51128442362172	0.835408042633015	1.21183916604617	0.99302649930265	4.41376848355034	2.42896012873992	1.10243283267441	3.42136430614513	0.322220241409055	4.5	4.5
STERIC-55-up_69x-lacOscram-ext_UV5-minus10cons-lacOscram	STERIC	55	up_69x	lacOscram	ext_UV5	minus10cons	lacOscram	GCAGCTGGCACGACAGGTTTCCCGACTGGAAAGCGAATGTAAGTTAAGAAAATTATTTTAAATTTCCTGCTTAACGGTGTGCATAATAGAATCGTATAATGTGTGGACACACAGGAAACAGCTATTTAACGGTGTGCATAATAGAAGACC	0.201813086321921	0.304442835292994	0.325554875585832	0.418198877992273	0.534262125902993	1.17207717456371	0.95079643981467	1.21591886681563	0.853169650233349	1.08335765331515	0.78752353631563	8.5	7.5
STERIC-O1-up_136x-lacO2-ext_min10-minus10_12G-lacOscram	STERIC	O1	up_136x	lacO2	ext_min10	minus10_12G	lacOscram	TGCAGCTGGCACGACAGGTTTCCCGACTGGAAAGCGAATGTAAGTTGAAAATATATTTTTCAAAAGTAGCAAATTGTAGCGAGTAACAACCTGGGATAATGTGTGGTTAACGGTGTGCATAATAGAAACACACAGGAAACAGCTATGACC	0.254597334469846	0.434264868320114	0.356878411035296	0.491307931909102	0.673998478701826	1.67188017212843	1.04227811685657	1.42848442514349	1.17293932541513	1.23538127100003	0.94945532440009	17	18.5
STERIC-O1-up_136x-lacO1-ext_min10-minus10_12G-lacOscram	STERIC	O1	up_136x	lacO1	ext_min10	minus10_12G	lacOscram	TGCAGCTGGCACGACAGGTTTCCCGACTGGAAAGCGAATGTAAGTTGAAAATATATTTTTCAAAAGTAGCAATTGTGAGCGGATAACAATTTGGGATAATGTGTGGTTAACGGTGTGCATAATAGAAACACACAGGAAACAGCTATGACC	0.472134509495638	0.580359611320878	0.693092511008724	0.57306699240892	1.24988716714307	2.23433162029653	2.02420526107453	1.66619999404248	1.7421093937198	1.8452026275585	0.944129044529322	14	14.5
STERIC-O1-up_136x-lacO1-ext_min10-minus10_7A-lacO1	STERIC	O1	up_136x	lacO1	ext_min10	minus10_7A	lacO1	TGCAGCTGGCACGACAGGTTTCCCGACTGGAAAGCGAATGTAAGTTGAAAATATATTTTTCAAAAGTAGCAATTGTGAGCGGATAACAATTTGGTATAAAGTGTGGAATTGTGAGCGGATAACAATTACACACAGGAAACAGCTATGACC	0.587245507675338	0.668694174370819	0.38693932786806	0.400939029984757	1.5546218487395	2.57441163885323	1.13007226415885	1.16573562641225	2.06451674379636	1.14790394528555	1.79851001669203	8	8
STERIC-55-no_up-lacO1-ext_UV5-minus10cons-lacO1	STERIC	55	no_up	lacO1	ext_UV5	minus10cons	lacO1	GCAGCTGGCACGACAGGTTTCCCGACTGGAAAGCGAATGTAAGTTAAGCTCATTCATTAGGCACCCCAGCAATTGTGAGCGGATAACAATTTCGTATAATGTGTGGACACACAGGAAACAGCTATAATTGTGAGCGGATAACAATTGACC	0.822143710745474	0.347073430001013	0.239936972067797	0.144674736240602	2.17647058823529	1.33620107962213	0.70074582176493	0.420643742974781	1.75633583392871	0.560694782369855	3.13242764005278	6	6.5
STERIC-55-up_69x-lacO1-ext_min10-minus10_7A-lacO2	STERIC	55	up_69x	lacO1	ext_min10	minus10_7A	lacO2	GCAGCTGGCACGACAGGTTTCCCGACTGGAAAGCGAATGTAAGTTAAGAAAATTATTTTAAATTTCCTGCAATTGTGAGCGGATAACAATTTGGTATAAAGTGTGGACACACAGGAAACAGCTATAAATTGTAGCGAGTAACAACCGACC	0.171479170595675	0.273717317339311	0.354281935318857	0.294862958303427	0.453958798709357	1.05378673019999	1.03469500244978	0.857318020190461	0.753872764454671	0.94600651132012	0.796900185605136	7.5	7
STERIC-O1-up_326x-lacOscram-ext_UV5-minus10_12A-lacOsym	STERIC	O1	up_326x	lacOscram	ext_UV5	minus10_12A	lacOsym	TGCAGCTGGCACGACAGGTTTCCCGACTGGAAAGCGAATGTAAGTTGGAAAATTTTTTTTCAAAAGTAGCTTAACGGTGTGCATAATAGAATCGAATAATGTGTGGAAATTGTGAGCGCTCACAATTACACACAGGAAACAGCTATGACC	0.426314302218298	0.674357786707409	0.666973731928888	0.569124640441236	1.12858680057389	2.59621603027176	1.94792428965081	1.65473755263147	1.86240141542282	1.80133092114114	1.03390298449049	14	15.5
STERIC-55-up_136x-lacOsym-ext_min10-minus10_12G-lacO1	STERIC	55	up_136x	lacOsym	ext_min10	minus10_12G	lacO1	GCAGCTGGCACGACAGGTTTCCCGACTGGAAAGCGAATGTAAGTTAGAAAATATATTTTTCAAAAGTAGCAAATTGTGAGCGCTCACAATTTGGGATAATGTGTGGACACACAGGAAACAGCTATAATTGTGAGCGGATAACAATTGACC	0.451687284592108	0.524853937767559	0.0607632591600266	0.413565155112025	1.19575699132112	2.02063983488132	0.177461604213197	1.20244625517033	1.60819841310122	0.689953929691765	2.33087796719946	3	3
STERIC-O1-no_up-lacO3-ext_min10-minus10cons-lacOscram	STERIC	O1	no_up	lacO3	ext_min10	minus10cons	lacOscram	TGCAGCTGGCACGACAGGTTTCCCGACTGGAAAGCGAATGTAAGTTAGCTCATTCATTAGGCACCCCAGCGGCAGTGAGCGCAACGCAATTTGGTATAATGTGTGGTTAACGGTGTGCATAATAGAAACACACAGGAAACAGCTATGACC	0.192592859192265	0.159913049780848	0.147362864734553	0.228589673203979	0.509853311601719	0.615650670125378	0.430379323603658	0.664627551710153	0.562751990863549	0.547503437656905	1.02785106386163	12	9.5
STERIC-55-up_326x-lacO2-ext_UV5-minus10cons-lacO3	STERIC	55	up_326x	lacO2	ext_UV5	minus10cons	lacO3	GCAGCTGGCACGACAGGTTTCCCGACTGGAAAGCGAATGTAAGTTAGGAAAATTTTTTTTCAAAAGTAGCAAATTGTAGCGAGTAACAACCTCGTATAATGTGTGGACACACAGGAAACAGCTATGGCAGTGAGCGCAACGCAATTGACC	0.349683159927525	0.429425949082548	0.324761748663531	0.438034482655531	0.925720288115246	1.65325077399381	0.948480079930061	1.27359115436585	1.28948553105453	1.11103561714796	1.16061583548928	15.5	15.5
STERIC-O1-up_136x-lacOsym-ext_min10-minus10_12G-lacO2	STERIC	O1	up_136x	lacOsym	ext_min10	minus10_12G	lacO2	TGCAGCTGGCACGACAGGTTTCCCGACTGGAAAGCGAATGTAAGTTGAAAATATATTTTTCAAAAGTAGCAAATTGTGAGCGCTCACAATTTGGGATAATGTGTGGAAATTGTAGCGAGTAACAACCACACACAGGAAACAGCTATGACC	0.308957423891036	0.1819374737546	0.229275320900333	0.440246778022478	0.817906574394464	0.700442695523856	0.669608029850957	1.28002343292326	0.75917463495916	0.974815731387107	0.77878783703962	10	11.5
STERIC-O1-up_69x-lacOscram-ext_UV5-minus10_12G-lacO1	STERIC	O1	up_69x	lacOscram	ext_UV5	minus10_12G	lacO1	TGCAGCTGGCACGACAGGTTTCCCGACTGGAAAGCGAATGTAAGTTAGAAAATTATTTTAAATTTCCTGCTTAACGGTGTGCATAATAGAATCGGATAATGTGTGGAATTGTGAGCGGATAACAATTACACACAGGAAACAGCTATGACC	0.1426847868649	0.227687832651955	0.330097337338672	0.214560704090377	0.377731092436975	0.876577408433364	0.964062886691936	0.623838135179205	0.627154250435169	0.79395051093557	0.789916048666745	7	7.5
STERIC-O1-up_136x-lacOsym-ext_min10-minus10_7A-lacOscram	STERIC	O1	up_136x	lacOsym	ext_min10	minus10_7A	lacOscram	TGCAGCTGGCACGACAGGTTTCCCGACTGGAAAGCGAATGTAAGTTGAAAATATATTTTTCAAAAGTAGCAAATTGTGAGCGCTCACAATTTGGTATAAAGTGTGGTTAACGGTGTGCATAATAGAAACACACAGGAAACAGCTATGACC	1.16486839899454	1.18966892560647	0.562177905484432	1.06887822384992	3.08376963350785	4.58011695906433	1.64186375680969	3.10777782319042	3.83194329628609	2.37482079000006	1.61357156397726	5.5	6
STERIC-55-no_up-lacOsym-ext_min10-minus10_12A-lacOscram	STERIC	55	no_up	lacOsym	ext_min10	minus10_12A	lacOscram	GCAGCTGGCACGACAGGTTTCCCGACTGGAAAGCGAATGTAAGTTAAGCTCATTCATTAGGCACCCCAGCAAATTGTGAGCGCTCACAATTTGGAATAATGTGTGGACACACAGGAAACAGCTATTTAACGGTGTGCATAATAGAAGACC	0.253434917463355	0.530458438690329	0.54819387214945	0.733071469826419	0.670921198668146	2.04221665274297	1.60102281076265	2.13141516583093	1.35656892570556	1.86621898829679	0.726907685653565	7.5	7
STERIC-O1-up_326x-lacO1-ext_min10-minus10_12A-lacOscram	STERIC	O1	up_326x	lacO1	ext_min10	minus10_12A	lacOscram	TGCAGCTGGCACGACAGGTTTCCCGACTGGAAAGCGAATGTAAGTTGGAAAATTTTTTTTCAAAAGTAGCAATTGTGAGCGGATAACAATTTGGAATAATGTGTGGTTAACGGTGTGCATAATAGAAACACACAGGAAACAGCTATGACC	0.277465046249438	0.363151648683876	0.416517093077532	0.508218370828799	0.73453643752583	1.39810075647835	1.21645534722045	1.47765175392091	1.06631859700209	1.34705355057068	0.791593323480233	7.5	7
STERIC-55-up_136x-lacOsym-ext_UV5-minus10_12A-lacOsym	STERIC	55	up_136x	lacOsym	ext_UV5	minus10_12A	lacOsym	GCAGCTGGCACGACAGGTTTCCCGACTGGAAAGCGAATGTAAGTTAGAAAATATATTTTTCAAAAGTAGCAAATTGTGAGCGCTCACAATTTCGAATAATGTGTGGACACACAGGAAACAGCTATAAATTGTGAGCGCTCACAATTGACC	0.23218756483246	0.175381168394074	0.709362048064956	0.152393115469319	0.614672835426305	0.67520151730678	2.07172111499212	0.443085034473435	0.644937176366543	1.25740307473278	0.512912040161508	4.5	3.5
STERIC-O1-up_69x-lacOsym-ext_UV5-minus10_12G-lacO2	STERIC	O1	up_69x	lacOsym	ext_UV5	minus10_12G	lacO2	TGCAGCTGGCACGACAGGTTTCCCGACTGGAAAGCGAATGTAAGTTAGAAAATTATTTTAAATTTCCTGCAAATTGTGAGCGCTCACAATTTCGGATAATGTGTGGAAATTGTAGCGAGTAACAACCACACACAGGAAACAGCTATGACC	0.194949936510273	0.4508293819933	0.212671407060093	0.299035547336023	0.516093229744728	1.73565204038543	0.621115614746188	0.869449878966741	1.12587263506508	0.745282746856464	1.51066509967379	5	4.5
STERIC-O1-up_326x-lacO2-ext_min10-minus10_12A-lacO3	STERIC	O1	up_326x	lacO2	ext_min10	minus10_12A	lacO3	TGCAGCTGGCACGACAGGTTTCCCGACTGGAAAGCGAATGTAAGTTGGAAAATTTTTTTTCAAAAGTAGCAAATTGTAGCGAGTAACAACCTGGAATAATGTGTGGGGCAGTGAGCGCAACGCAATTACACACAGGAAACAGCTATGACC	0.252826459484234	0.327605211640969	0.365257212125513	0.538862056299513	0.669310420797533	1.26125021291092	1.06674875097672	1.56674868189807	0.965280316854225	1.3167487164374	0.73307860854871	7	6.5
STERIC-55-up_326x-lacOscram-ext_min10-minus10cons-lacOsym	STERIC	55	up_326x	lacOscram	ext_min10	minus10cons	lacOsym	GCAGCTGGCACGACAGGTTTCCCGACTGGAAAGCGAATGTAAGTTAGGAAAATTTTTTTTCAAAAGTAGCTTAACGGTGTGCATAATAGAATGGTATAATGTGTGGACACACAGGAAACAGCTATAAATTGTGAGCGCTCACAATTGACC	7.14668398184985	7.20273862422516	1.95983916122635	1.97184964654728	18.9194994580747	27.7298873782923	5.72379109282328	5.73317938888605	23.3246934181835	5.72848524085466	4.07170350232125	19	19.5
STERIC-O1-no_up-lacO1-ext_min10-minus10cons-lacOscram	STERIC	O1	no_up	lacO1	ext_min10	minus10cons	lacOscram	TGCAGCTGGCACGACAGGTTTCCCGACTGGAAAGCGAATGTAAGTTAGCTCATTCATTAGGCACCCCAGCAATTGTGAGCGGATAACAATTTGGTATAATGTGTGGTTAACGGTGTGCATAATAGAAACACACAGGAAACAGCTATGACC	1.09392714550789	0.69549706213709	0.448473741805126	0.509650387734257	2.89596602972399	2.6776003144317	1.30978605770029	1.48181536234881	2.78678317207785	1.39580071002455	1.99654804017748	9.5	9
STERIC-55-up_69x-lacO2-ext_UV5-minus10_12A-lacO1	STERIC	55	up_69x	lacO2	ext_UV5	minus10_12A	lacO1	GCAGCTGGCACGACAGGTTTCCCGACTGGAAAGCGAATGTAAGTTAAGAAAATTATTTTAAATTTCCTGCAAATTGTAGCGAGTAACAACCTCGAATAATGTGTGGACACACAGGAAACAGCTATAATTGTGAGCGGATAACAATTGACC	0.253332491927535	0.461045183049228	0.628141144566448	0.399015206666898	0.670650046358298	1.77498194357075	1.83451211682877	1.16014208422047	1.22281599496452	1.49732710052462	0.816665907226339	12.5	14
STERIC-55-up_69x-lacO2-ext_min10-minus10_7A-lacOscram	STERIC	55	up_69x	lacO2	ext_min10	minus10_7A	lacOscram	GCAGCTGGCACGACAGGTTTCCCGACTGGAAAGCGAATGTAAGTTAAGAAAATTATTTTAAATTTCCTGCAAATTGTAGCGAGTAACAACCTGGTATAAAGTGTGGACACACAGGAAACAGCTATTTAACGGTGTGCATAATAGAAGACC	0.191641074945707	0.35616882393413	0.335338532634004	0.363152872193657	0.507333642118265	1.37121751747791	0.979370013695354	1.05587186402425	0.939275579798085	1.0176209388598	0.923011254908432	11	11
STERIC-O1-no_up-lacO3-ext_UV5-minus10_12G-lacOscram	STERIC	O1	no_up	lacO3	ext_UV5	minus10_12G	lacOscram	TGCAGCTGGCACGACAGGTTTCCCGACTGGAAAGCGAATGTAAGTTAGCTCATTCATTAGGCACCCCAGCGGCAGTGAGCGCAACGCAATTTCGGATAATGTGTGGTTAACGGTGTGCATAATAGAAACACACAGGAAACAGCTATGACC	0.238647376347484	0.0308027052084528	0.103442214998617	0.460441584353784	0.631773969430292	0.118587608261159	0.302107254791513	1.33874010415827	0.375180788845726	0.820423679474891	0.457301267908136	5	5.5
STERIC-55-up_136x-lacO2-ext_UV5-minus10cons-lacO2	STERIC	55	up_136x	lacO2	ext_UV5	minus10cons	lacO2	GCAGCTGGCACGACAGGTTTCCCGACTGGAAAGCGAATGTAAGTTAGAAAATATATTTTTCAAAAGTAGCAAATTGTAGCGAGTAACAACCTCGTATAATGTGTGGACACACAGGAAACAGCTATAAATTGTAGCGAGTAACAACCGACC	0.28315258235695	0.29495923775367	0.506559847525025	0.271917127602119	0.749593117879563	1.13556618819777	1.47942892488757	0.790602708570247	0.942579653038665	1.13501581672891	0.83045508189935	5.5	5.5
STERIC-O1-no_up-lacO3-ext_min10-minus10cons-lacOsym	STERIC	O1	no_up	lacO3	ext_min10	minus10cons	lacOsym	TGCAGCTGGCACGACAGGTTTCCCGACTGGAAAGCGAATGTAAGTTAGCTCATTCATTAGGCACCCCAGCGGCAGTGAGCGCAACGCAATTTGGTATAATGTGTGGAAATTGTGAGCGCTCACAATTACACACAGGAAACAGCTATGACC	0.247269834001064	0.29467724995467	0.470527957263266	0.28155317199112	0.654600301659125	1.13448056086679	1.37419630344695	0.818619637334641	0.89454043126296	1.09640797039079	0.81588282411347	6.5	7.5
STERIC-55-up_326x-lacO3-ext_min10-minus10cons-lacO3	STERIC	55	up_326x	lacO3	ext_min10	minus10cons	lacO3	GCAGCTGGCACGACAGGTTTCCCGACTGGAAAGCGAATGTAAGTTAGGAAAATTTTTTTTCAAAAGTAGCGGCAGTGAGCGCAACGCAATTTGGTATAATGTGTGGACACACAGGAAACAGCTATGGCAGTGAGCGCAACGCAATTGACC	0.392420437856234	0.277686849957283	0.431537126947179	0.641089286244411	1.03885918003565	1.06906906906907	1.26032197555294	1.86397572896489	1.05396412455236	1.56214885225892	0.674688665570054	9	8
STERIC-O1-no_up-lacO3-ext_min10-minus10_12A-lacO2	STERIC	O1	no_up	lacO3	ext_min10	minus10_12A	lacO2	TGCAGCTGGCACGACAGGTTTCCCGACTGGAAAGCGAATGTAAGTTAGCTCATTCATTAGGCACCCCAGCGGCAGTGAGCGCAACGCAATTTGGAATAATGTGTGGAAATTGTAGCGAGTAACAACCACACACAGGAAACAGCTATGACC	0.170079780000732	0.324455161529036	0.395805118695173	0.116535911829479	0.450254175744372	1.24912280701754	1.15596517188874	0.338829732244392	0.849688491380958	0.747397452066565	1.13686297569192	8	7.5
STERIC-55-no_up-lacO1-ext_min10-minus10_12A-lacO1	STERIC	55	no_up	lacO1	ext_min10	minus10_12A	lacO1	GCAGCTGGCACGACAGGTTTCCCGACTGGAAAGCGAATGTAAGTTAAGCTCATTCATTAGGCACCCCAGCAATTGTGAGCGGATAACAATTTGGAATAATGTGTGGACACACAGGAAACAGCTATAATTGTGAGCGGATAACAATTGACC	0.205394527048157	0.253134152217984	0.313310555043887	0.274943390105992	0.543743315508021	0.974543420053551	0.915036396724295	0.799401607534448	0.759143367780786	0.857219002129372	0.88558859042443	14	13.5
STERIC-55-up_136x-lacOscram-ext_min10-minus10_12A-lacO2	STERIC	55	up_136x	lacOscram	ext_min10	minus10_12A	lacO2	GCAGCTGGCACGACAGGTTTCCCGACTGGAAAGCGAATGTAAGTTAGAAAATATATTTTTCAAAAGTAGCTTAACGGTGTGCATAATAGAATGGAATAATGTGTGGACACACAGGAAACAGCTATAAATTGTAGCGAGTAACAACCGACC	0.282704484319967	0.319567656198935	0.744198233264492	0.670501369038418	0.748406862745098	1.2303063568539	2.17346163048844	1.94949175558186	0.989356609799497	2.06147669303515	0.479926168043572	13	13
STERIC-55-up_136x-lacOsym-ext_UV5-minus10_12A-lacO1	STERIC	55	up_136x	lacOsym	ext_UV5	minus10_12A	lacO1	GCAGCTGGCACGACAGGTTTCCCGACTGGAAAGCGAATGTAAGTTAGAAAATATATTTTTCAAAAGTAGCAAATTGTGAGCGCTCACAATTTCGAATAATGTGTGGACACACAGGAAACAGCTATAATTGTGAGCGGATAACAATTGACC	0.254003521444843	0.383819197392393	0.409392458590679	0.294164892587747	0.672426470588235	1.47766893574631	1.19564755838641	0.855288384725995	1.07504770316727	1.0254679715562	1.04834839603603	9	7.5
STERIC-O1-up_69x-lacOsym-ext_UV5-minus10_12G-lacO3	STERIC	O1	up_69x	lacOsym	ext_UV5	minus10_12G	lacO3	TGCAGCTGGCACGACAGGTTTCCCGACTGGAAAGCGAATGTAAGTTAGAAAATTATTTTAAATTTCCTGCAAATTGTGAGCGCTCACAATTTCGGATAATGTGTGGGGCAGTGAGCGCAACGCAATTACACACAGGAAACAGCTATGACC	0.263623659001135	0.215867345372141	0.213553861031297	0.153129314094775	0.697893972403776	0.83106960950764	0.623692857960902	0.44522554188635	0.764481790955708	0.534459199923626	1.43038381800697	6.5	6.5
STERIC-O1-no_up-lacO2-ext_min10-minus10_12A-lacOsym	STERIC	O1	no_up	lacO2	ext_min10	minus10_12A	lacOsym	TGCAGCTGGCACGACAGGTTTCCCGACTGGAAAGCGAATGTAAGTTAGCTCATTCATTAGGCACCCCAGCAAATTGTAGCGAGTAACAACCTGGAATAATGTGTGGAAATTGTGAGCGCTCACAATTACACACAGGAAACAGCTATGACC	0.217523087053568	0.20491904938676	0.125324222017555	0.121365327995386	0.575851393188855	0.788919667590028	0.366014558689718	0.352871324751817	0.682385530389441	0.359442941720767	1.89845299819394	7.5	7
STERIC-O1-no_up-lacO3-ext_UV5-minus10_12A-lacO3	STERIC	O1	no_up	lacO3	ext_UV5	minus10_12A	lacO3	TGCAGCTGGCACGACAGGTTTCCCGACTGGAAAGCGAATGTAAGTTAGCTCATTCATTAGGCACCCCAGCGGCAGTGAGCGCAACGCAATTTCGAATAATGTGTGGGGCAGTGAGCGCAACGCAATTACACACAGGAAACAGCTATGACC	0.241772349517597	0.295808448610926	0.272021567169887	0.235459854639071	0.640046747175692	1.13883557261676	0.794450204907915	0.684602696706906	0.889441159896227	0.73952645080741	1.20271716978499	8	8.5
STERIC-O1-up_136x-lacOsym-ext_UV5-minus10_12A-lacO2	STERIC	O1	up_136x	lacOsym	ext_UV5	minus10_12A	lacO2	TGCAGCTGGCACGACAGGTTTCCCGACTGGAAAGCGAATGTAAGTTGAAAATATATTTTTCAAAAGTAGCAAATTGTGAGCGCTCACAATTTCGAATAATGTGTGGAAATTGTAGCGAGTAACAACCACACACAGGAAACAGCTATGACC	0.165731875850337	0.183969421485536	0.108156520371315	0.273695587300721	0.43874391862008	0.708265509133659	0.315875578047291	0.79577360408241	0.573504713876869	0.555824591064851	1.03180881719923	6.5	7.5
STERIC-55-up_326x-lacO1-ext_min10-minus10_7A-lacO2	STERIC	55	up_326x	lacO1	ext_min10	minus10_7A	lacO2	GCAGCTGGCACGACAGGTTTCCCGACTGGAAAGCGAATGTAAGTTAGGAAAATTTTTTTTCAAAAGTAGCAATTGTGAGCGGATAACAATTTGGTATAAAGTGTGGACACACAGGAAACAGCTATAAATTGTAGCGAGTAACAACCGACC	0.643957236002771	0.894273921665904	0.506980526256957	0.514628493422263	1.70475546540455	3.44287311075473	1.48065753447269	1.49628927164313	2.57381428807964	1.48847340305791	1.72916377463783	11.5	12
STERIC-O1-up_136x-lacO1-ext_UV5-minus10_12G-lacOscram	STERIC	O1	up_136x	lacO1	ext_UV5	minus10_12G	lacOscram	TGCAGCTGGCACGACAGGTTTCCCGACTGGAAAGCGAATGTAAGTTGAAAATATATTTTTCAAAAGTAGCAATTGTGAGCGGATAACAATTTCGGATAATGTGTGGTTAACGGTGTGCATAATAGAAACACACAGGAAACAGCTATGACC	0.256187905072531	0.399242919732437	0.550210797622475	0.266352362225004	0.678209214720371	1.53704886132141	1.60691332478328	0.774423078333264	1.10762903802089	1.19066820155827	0.930258351210937	8	7.5
STERIC-O1-up_69x-lacO3-ext_min10-minus10_12A-lacO3	STERIC	O1	up_69x	lacO3	ext_min10	minus10_12A	lacO3	TGCAGCTGGCACGACAGGTTTCCCGACTGGAAAGCGAATGTAAGTTAGAAAATTATTTTAAATTTCCTGCGGCAGTGAGCGCAACGCAATTTGGAATAATGTGTGGGGCAGTGAGCGCAACGCAATTACACACAGGAAACAGCTATGACC	0.125993011927111	0.163071051721699	0.123403906131328	0.203386384456968	0.333542762899552	0.627808689835507	0.360406196951443	0.591348650436153	0.48067572636753	0.475877423693798	1.0100830643246	20	18.5
STERIC-55-no_up-lacO2-ext_min10-minus10_12A-lacO2	STERIC	55	no_up	lacO2	ext_min10	minus10_12A	lacO2	GCAGCTGGCACGACAGGTTTCCCGACTGGAAAGCGAATGTAAGTTAAGCTCATTCATTAGGCACCCCAGCAAATTGTAGCGAGTAACAACCTGGAATAATGTGTGGACACACAGGAAACAGCTATAAATTGTAGCGAGTAACAACCGACC	0.139180011750599	0.260987698487708	0.185911428688293	0.174526401287482	0.368452860596293	1.00477885756439	0.542961994347661	0.507437860908863	0.68661585908034	0.525199927628262	1.30734187679921	10	7.5
STERIC-O1-up_326x-lacOscram-ext_UV5-minus10_12G-lacO1	STERIC	O1	up_326x	lacOscram	ext_UV5	minus10_12G	lacO1	TGCAGCTGGCACGACAGGTTTCCCGACTGGAAAGCGAATGTAAGTTGGAAAATTTTTTTTCAAAAGTAGCTTAACGGTGTGCATAATAGAATCGGATAATGTGTGGAATTGTGAGCGGATAACAATTACACACAGGAAACAGCTATGACC	0.926934801003989	0.865213764077431	0.506360493000222	0.821793985641959	2.45388525780683	3.33099415204678	1.47884670177664	2.38937707479008	2.89243970492681	1.93411188828336	1.49548726857474	6.5	7.5
STERIC-55-up_326x-lacO3-ext_min10-minus10_12A-lacO2	STERIC	55	up_326x	lacO3	ext_min10	minus10_12A	lacO2	GCAGCTGGCACGACAGGTTTCCCGACTGGAAAGCGAATGTAAGTTAGGAAAATTTTTTTTCAAAAGTAGCGGCAGTGAGCGCAACGCAATTTGGAATAATGTGTGGACACACAGGAAACAGCTATAAATTGTAGCGAGTAACAACCGACC	0.167332028837984	0.188219845085905	0.146211592353814	0.318430921967715	0.442980022197558	0.724629252689735	0.427016985138004	0.925842191774589	0.583804637443647	0.676429588456297	0.86306786013895	11	11.5
STERIC-O1-up_326x-lacOscram-ext_min10-minus10_12A-lacO2	STERIC	O1	up_326x	lacOscram	ext_min10	minus10_12A	lacO2	TGCAGCTGGCACGACAGGTTTCCCGACTGGAAAGCGAATGTAAGTTGGAAAATTTTTTTTCAAAAGTAGCTTAACGGTGTGCATAATAGAATGGAATAATGTGTGGAAATTGTAGCGAGTAACAACCACACACAGGAAACAGCTATGACC	0.377437320001624	0.230655328101211	0.430446927889629	0.625613842452995	0.999194198227236	0.888001995510102	1.25713800424628	1.81898066783831	0.943598096868669	1.5380593360423	0.613499151012415	7	7
STERIC-O1-up_69x-lacO3-ext_UV5-minus10_12A-lacOscram	STERIC	O1	up_69x	lacO3	ext_UV5	minus10_12A	lacOscram	TGCAGCTGGCACGACAGGTTTCCCGACTGGAAAGCGAATGTAAGTTAGAAAATTATTTTAAATTTCCTGCGGCAGTGAGCGCAACGCAATTTCGAATAATGTGTGGTTAACGGTGTGCATAATAGAAACACACAGGAAACAGCTATGACC	0.0886604001686984	0.268346374196947	0	0.132074033406743	0.234711706464764	1.03310908851075	0	0.384007029876977	0.633910397487757	0.192003514938489	3.30155621208727	3.5	3.5
STERIC-O1-up_136x-lacO1-ext_min10-minus10cons-lacO3	STERIC	O1	up_136x	lacO1	ext_min10	minus10cons	lacO3	TGCAGCTGGCACGACAGGTTTCCCGACTGGAAAGCGAATGTAAGTTGAAAATATATTTTTCAAAAGTAGCAATTGTGAGCGGATAACAATTTGGTATAATGTGTGGGGCAGTGAGCGCAACGCAATTACACACAGGAAACAGCTATGACC	1.21483348315068	1.05447927496937	0.59468490647084	0.815085463310187	3.21604278074866	4.05964912280702	1.73680179375757	2.3698719558122	3.63784595177784	2.05333687478488	1.77167516760198	7.5	8
STERIC-55-no_up-lacO1-ext_UV5-minus10cons-lacO3	STERIC	55	no_up	lacO1	ext_UV5	minus10cons	lacO3	GCAGCTGGCACGACAGGTTTCCCGACTGGAAAGCGAATGTAAGTTAAGCTCATTCATTAGGCACCCCAGCAATTGTGAGCGGATAACAATTTCGTATAATGTGTGGACACACAGGAAACAGCTATGGCAGTGAGCGCAACGCAATTGACC	0.216762516819115	0.164230390403586	0.339862296996759	0.491315404273085	0.573837926779103	0.632272038119991	0.992581854073811	1.42850615114236	0.603054982449547	1.21054400260808	0.498168576400595	9.5	10.5
STERIC-55-up_136x-lacO2-ext_min10-minus10cons-lacO2	STERIC	55	up_136x	lacO2	ext_min10	minus10cons	lacO2	GCAGCTGGCACGACAGGTTTCCCGACTGGAAAGCGAATGTAAGTTAGAAAATATATTTTTCAAAAGTAGCAAATTGTAGCGAGTAACAACCTGGTATAATGTGTGGACACACAGGAAACAGCTATAAATTGTAGCGAGTAACAACCGACC	0.203891640264877	0.177946158059801	0.422144747848606	0.248164585063626	0.539764705882353	0.6850764937939	1.2328911450601	0.721541871424893	0.612420599838126	0.977216508242498	0.626698991137134	6	7
STERIC-O1-no_up-lacOscram-ext_UV5-minus10_7A-lacOsym	STERIC	O1	no_up	lacOscram	ext_UV5	minus10_7A	lacOsym	TGCAGCTGGCACGACAGGTTTCCCGACTGGAAAGCGAATGTAAGTTAGCTCATTCATTAGGCACCCCAGCTTAACGGTGTGCATAATAGAATCGTATAAAGTGTGGAAATTGTGAGCGCTCACAATTACACACAGGAAACAGCTATGACC	0.429325645848002	0.393772061635039	0.283475106840198	0.936628173873037	1.13655876551804	1.51598655615971	0.827900739851406	2.72325902276653	1.32627266083887	1.77557988130897	0.746951840804334	9	6.5
STERIC-55-up_136x-lacOsym-ext_min10-minus10_12A-lacO2	STERIC	55	up_136x	lacOsym	ext_min10	minus10_12A	lacO2	GCAGCTGGCACGACAGGTTTCCCGACTGGAAAGCGAATGTAAGTTAGAAAATATATTTTTCAAAAGTAGCAAATTGTGAGCGCTCACAATTTGGAATAATGTGTGGACACACAGGAAACAGCTATAAATTGTAGCGAGTAACAACCGACC	0.175869729958204	0.147479618876835	0.109395723775516	0.27443954993609	0.46558197747184	0.567783094098884	0.319494722693183	0.797936685458654	0.516682535785362	0.558715704075919	0.924768235465876	4.5	4
STERIC-55-no_up-lacO2-ext_min10-minus10_12G-lacOsym	STERIC	55	no_up	lacO2	ext_min10	minus10_12G	lacOsym	GCAGCTGGCACGACAGGTTTCCCGACTGGAAAGCGAATGTAAGTTAAGCTCATTCATTAGGCACCCCAGCAAATTGTAGCGAGTAACAACCTGGGATAATGTGTGGACACACAGGAAACAGCTATAAATTGTGAGCGCTCACAATTGACC	0.113513920584758	0.19663949183578	0.306123140049343	0.24928674182035	0.300506719541749	0.757044125465178	0.894045254828519	0.724804557299558	0.528775422503464	0.809424906064039	0.653272982511399	4.5	6.5
STERIC-O1-up_136x-lacO3-ext_min10-minus10_7A-lacO3	STERIC	O1	up_136x	lacO3	ext_min10	minus10_7A	lacO3	TGCAGCTGGCACGACAGGTTTCCCGACTGGAAAGCGAATGTAAGTTGAAAATATATTTTTCAAAAGTAGCGGCAGTGAGCGCAACGCAATTTGGTATAAAGTGTGGGGCAGTGAGCGCAACGCAATTACACACAGGAAACAGCTATGACC	0.373396685325864	0.401535669516598	0.704832435825186	0.547666991859962	0.98849737914968	1.54587573907144	2.05849219564768	1.59234915055653	1.26718655911056	1.82542067310211	0.694188784964898	15.5	13
STERIC-55-no_up-lacOsym-ext_UV5-minus10_12A-lacO1	STERIC	55	no_up	lacOsym	ext_UV5	minus10_12A	lacO1	GCAGCTGGCACGACAGGTTTCCCGACTGGAAAGCGAATGTAAGTTAAGCTCATTCATTAGGCACCCCAGCAAATTGTGAGCGCTCACAATTTCGAATAATGTGTGGACACACAGGAAACAGCTATAATTGTGAGCGGATAACAATTGACC	0.422961558159715	0.371198701749321	0.103972687896046	0.51212380300574	1.11971104231166	1.42908117752007	0.303656522764803	1.48900685054338	1.27439610991587	0.896331686654092	1.42179075992845	4	3
STERIC-O1-up_136x-lacOscram-ext_min10-minus10_12A-lacO3	STERIC	O1	up_136x	lacOscram	ext_min10	minus10_12A	lacO3	TGCAGCTGGCACGACAGGTTTCCCGACTGGAAAGCGAATGTAAGTTGAAAATATATTTTTCAAAAGTAGCTTAACGGTGTGCATAATAGAATGGAATAATGTGTGGGGCAGTGAGCGCAACGCAATTACACACAGGAAACAGCTATGACC	0.254565062022835	0.156219151847314	0.145421259422172	0.330185083516858	0.673913043478261	0.601429499675114	0.424708785218339	0.960017574692443	0.637671271576687	0.692363179955391	0.921006907989781	4	3.5
STERIC-55-no_up-lacO1-ext_UV5-minus10_12A-lacO1	STERIC	55	no_up	lacO1	ext_UV5	minus10_12A	lacO1	GCAGCTGGCACGACAGGTTTCCCGACTGGAAAGCGAATGTAAGTTAAGCTCATTCATTAGGCACCCCAGCAATTGTGAGCGGATAACAATTTCGAATAATGTGTGGACACACAGGAAACAGCTATAATTGTGAGCGGATAACAATTGACC	0.187311547185017	0.447083883996704	0.572076798030644	0.673577570374391	0.495872033023736	1.72123221439425	1.67077388071464	1.95843585237258	1.10855212370899	1.81460486654361	0.610905516758875	5	5
STERIC-O1-up_136x-lacO3-ext_UV5-minus10_12A-lacO1	STERIC	O1	up_136x	lacO3	ext_UV5	minus10_12A	lacO1	TGCAGCTGGCACGACAGGTTTCCCGACTGGAAAGCGAATGTAAGTTGAAAATATATTTTTCAAAAGTAGCGGCAGTGAGCGCAACGCAATTTCGAATAATGTGTGGAATTGTGAGCGGATAACAATTACACACAGGAAACAGCTATGACC	0.276759284867263	0.324455161529037	0.178306819943676	0.327907945009846	0.732668067226891	1.24912280701754	0.520752420900005	0.953396763832495	0.990895437122217	0.73707459236625	1.34436249381643	5	6
STERIC-55-up_69x-lacO1-ext_min10-minus10cons-lacO3	STERIC	55	up_69x	lacO1	ext_min10	minus10cons	lacO3	GCAGCTGGCACGACAGGTTTCCCGACTGGAAAGCGAATGTAAGTTAAGAAAATTATTTTAAATTTCCTGCAATTGTGAGCGGATAACAATTTGGTATAATGTGTGGACACACAGGAAACAGCTATGGCAGTGAGCGCAACGCAATTGACC	0.410753124425948	0.563071457507915	0.326188824771908	0.453362938507603	1.08739151398264	2.16777380344064	0.952647914556245	1.3181588460803	1.62758265871164	1.13540338031827	1.4334840700011	12.5	12
STERIC-O1-up_136x-lacO1-ext_UV5-minus10_12G-lacO2	STERIC	O1	up_136x	lacO1	ext_UV5	minus10_12G	lacO2	TGCAGCTGGCACGACAGGTTTCCCGACTGGAAAGCGAATGTAAGTTGAAAATATATTTTTCAAAAGTAGCAATTGTGAGCGGATAACAATTTCGGATAATGTGTGGAAATTGTAGCGAGTAACAACCACACACAGGAAACAGCTATGACC	0.11544521379938	0.171216444078647	0.214341601356377	0.107190519866342	0.305619454485705	0.659167708188677	0.625993486066184	0.311657879320445	0.482393581337191	0.468825682693315	1.02894017786298	6	6
STERIC-55-up_136x-lacO1-ext_min10-minus10_12A-lacOsym	STERIC	55	up_136x	lacO1	ext_min10	minus10_12A	lacOsym	GCAGCTGGCACGACAGGTTTCCCGACTGGAAAGCGAATGTAAGTTAGAAAATATATTTTTCAAAAGTAGCAATTGTGAGCGGATAACAATTTGGAATAATGTGTGGACACACAGGAAACAGCTATAAATTGTGAGCGCTCACAATTGACC	0.347914044886243	0.37833994100559	0.558968211476528	0.431441842462028	0.921036889332004	1.45657429793565	1.63248971309396	1.25442296426479	1.18880559363383	1.44345633867938	0.823582647966664	7.5	7.5
STERIC-55-up_69x-lacO1-ext_min10-minus10_12G-lacO2	STERIC	55	up_69x	lacO1	ext_min10	minus10_12G	lacO2	GCAGCTGGCACGACAGGTTTCCCGACTGGAAAGCGAATGTAAGTTAAGAAAATTATTTTAAATTTCCTGCAATTGTGAGCGGATAACAATTTGGGATAATGTGTGGACACACAGGAAACAGCTATAAATTGTAGCGAGTAACAACCGACC	0.140767665327581	0.233341040825677	0.376037232885234	0.231902567018529	0.372655874338836	0.898341744772891	1.09823224616637	0.674259835068271	0.635498809555864	0.886246040617319	0.717068150863844	10.5	8.5
STERIC-55-up_326x-lacO3-ext_min10-minus10_7A-lacO2	STERIC	55	up_326x	lacO3	ext_min10	minus10_7A	lacO2	GCAGCTGGCACGACAGGTTTCCCGACTGGAAAGCGAATGTAAGTTAGGAAAATTTTTTTTCAAAAGTAGCGGCAGTGAGCGCAACGCAATTTGGTATAAAGTGTGGACACACAGGAAACAGCTATAAATTGTAGCGAGTAACAACCGACC	0.11050638112347	0.304295579394173	0.4160652024028	0.311923726132518	0.292544825416798	1.17151025277144	1.21513558186922	0.906922432295402	0.732027539094117	1.06102900708231	0.689922268107538	13.5	14
STERIC-O1-no_up-lacO3-ext_min10-minus10_7A-lacO3	STERIC	O1	no_up	lacO3	ext_min10	minus10_7A	lacO3	TGCAGCTGGCACGACAGGTTTCCCGACTGGAAAGCGAATGTAAGTTAGCTCATTCATTAGGCACCCCAGCGGCAGTGAGCGCAACGCAATTTGGTATAAAGTGTGGGGCAGTGAGCGCAACGCAATTACACACAGGAAACAGCTATGACC	0.159225442282092	0.178781415536408	0.28718798702744	0.283594550259878	0.42151936151345	0.688292158968851	0.838744359554955	0.824554972128479	0.55490576024115	0.831649665841717	0.667234994532857	5	5.5
STERIC-55-up_136x-lacO3-ext_UV5-minus10cons-lacO3	STERIC	55	up_136x	lacO3	ext_UV5	minus10cons	lacO3	GCAGCTGGCACGACAGGTTTCCCGACTGGAAAGCGAATGTAAGTTAGAAAATATATTTTTCAAAAGTAGCGGCAGTGAGCGCAACGCAATTTCGTATAATGTGTGGACACACAGGAAACAGCTATGGCAGTGAGCGCAACGCAATTGACC	0.186168407838639	0.223955245231432	0.236637040331284	0.344878458350102	0.492845786963434	0.862207286983637	0.691108235041455	1.0027387597963	0.677526536973535	0.84692349741888	0.799985522940849	7	8
STERIC-O1-no_up-lacO2-ext_UV5-minus10_12A-lacO1	STERIC	O1	no_up	lacO2	ext_UV5	minus10_12A	lacO1	TGCAGCTGGCACGACAGGTTTCCCGACTGGAAAGCGAATGTAAGTTAGCTCATTCATTAGGCACCCCAGCAAATTGTAGCGAGTAACAACCTCGAATAATGTGTGGAATTGTGAGCGGATAACAATTACACACAGGAAACAGCTATGACC	0.242363686501043	0.135189650637099	0.173782921197676	0.262051653584808	0.64161220043573	0.52046783625731	0.507540188049742	0.761918710073368	0.58104001834652	0.634729449061555	0.915413676182168	4.5	4
STERIC-55-up_136x-lacO1-ext_min10-minus10_12G-lacO1	STERIC	55	up_136x	lacO1	ext_min10	minus10_12G	lacO1	GCAGCTGGCACGACAGGTTTCCCGACTGGAAAGCGAATGTAAGTTAGAAAATATATTTTTCAAAAGTAGCAATTGTGAGCGGATAACAATTTGGGATAATGTGTGGACACACAGGAAACAGCTATAATTGTGAGCGGATAACAATTGACC	0.329800155219601	0.422848832067917	0.298010888874016	0.213315449144912	0.873083778966132	1.62792947280482	0.870353090727143	0.620217539663846	1.25050662588548	0.745285315195495	1.67788979655054	7	8
STERIC-55-no_up-lacO1-ext_min10-minus10_7A-lacO3	STERIC	55	no_up	lacO1	ext_min10	minus10_7A	lacO3	GCAGCTGGCACGACAGGTTTCCCGACTGGAAAGCGAATGTAAGTTAAGCTCATTCATTAGGCACCCCAGCAATTGTGAGCGGATAACAATTTGGTATAAAGTGTGGACACACAGGAAACAGCTATGGCAGTGAGCGCAACGCAATTGACC	0.490758956254508	0.55163905732804	0.650650828173736	0.573048492054052	1.29919188122533	2.12376010448657	1.90025257608821	1.66614620401168	1.71147599285595	1.78319939004994	0.959778251611008	8	9
STERIC-O1-no_up-lacOscram-ext_min10-minus10_12G-lacO1	STERIC	O1	no_up	lacOscram	ext_min10	minus10_12G	lacO1	TGCAGCTGGCACGACAGGTTTCCCGACTGGAAAGCGAATGTAAGTTAGCTCATTCATTAGGCACCCCAGCTTAACGGTGTGCATAATAGAATGGGATAATGTGTGGAATTGTGAGCGGATAACAATTACACACAGGAAACAGCTATGACC	0.220250649273675	0.150113183499635	0.544265192761953	0.325156884275485	0.58307210031348	0.577922077922078	1.58954894059535	0.945398017717431	0.580497089117779	1.26747347915639	0.457995452105356	9.5	10
STERIC-O1-up_136x-lacO2-ext_UV5-minus10_12A-lacOsym	STERIC	O1	up_136x	lacO2	ext_UV5	minus10_12A	lacOsym	TGCAGCTGGCACGACAGGTTTCCCGACTGGAAAGCGAATGTAAGTTGAAAATATATTTTTCAAAAGTAGCAAATTGTAGCGAGTAACAACCTCGAATAATGTGTGGAAATTGTGAGCGCTCACAATTACACACAGGAAACAGCTATGACC	0.169100818715013	0.17196918794278	0.257885013285467	0.221743025987241	0.447662560169699	0.662065703474372	0.753163816306401	0.644720832770042	0.554864131822036	0.698942324538222	0.793862543935402	13.5	14
STERIC-55-no_up-lacO1-ext_UV5-minus10_12G-lacO2	STERIC	55	no_up	lacO1	ext_UV5	minus10_12G	lacO2	GCAGCTGGCACGACAGGTTTCCCGACTGGAAAGCGAATGTAAGTTAAGCTCATTCATTAGGCACCCCAGCAATTGTGAGCGGATAACAATTTCGGATAATGTGTGGACACACAGGAAACAGCTATAAATTGTAGCGAGTAACAACCGACC	0.858095941142379	1.02662817401105	1.28117127866215	1.13964159019946	2.27164734506942	3.95242492195401	3.74171355398308	3.31352326334289	3.11203613351171	3.52761840866299	0.8821918283081	8	8
STERIC-55-no_up-lacOscram-ext_UV5-minus10_12G-lacO3	STERIC	55	no_up	lacOscram	ext_UV5	minus10_12G	lacO3	GCAGCTGGCACGACAGGTTTCCCGACTGGAAAGCGAATGTAAGTTAAGCTCATTCATTAGGCACCCCAGCTTAACGGTGTGCATAATAGAATCGGATAATGTGTGGACACACAGGAAACAGCTATGGCAGTGAGCGCAACGCAATTGACC	0.146017801908463	0.301754373777005	0.451710610523978	0.319327933768722	0.38655462184874	1.16172684270403	1.31923946628001	0.928450265660003	0.774140732276384	1.12384486597001	0.688832378664836	11.5	9
STERIC-55-no_up-lacO3-ext_min10-minus10_12G-lacOsym	STERIC	55	no_up	lacO3	ext_min10	minus10_12G	lacOsym	GCAGCTGGCACGACAGGTTTCCCGACTGGAAAGCGAATGTAAGTTAAGCTCATTCATTAGGCACCCCAGCGGCAGTGAGCGCAACGCAATTTGGGATAATGTGTGGACACACAGGAAACAGCTATAAATTGTGAGCGCTCACAATTGACC	0.111701044703183	0.249580893483874	0.350314068989849	0.510686262506074	0.29570747217806	0.960863697705803	1.02310668520375	1.48482718219098	0.628285584941932	1.25396693369736	0.501038399066402	9	8
STERIC-O1-up_69x-lacOsym-ext_min10-minus10cons-lacO3	STERIC	O1	up_69x	lacOsym	ext_min10	minus10cons	lacO3	TGCAGCTGGCACGACAGGTTTCCCGACTGGAAAGCGAATGTAAGTTAGAAAATTATTTTAAATTTCCTGCAAATTGTGAGCGCTCACAATTTGGTATAATGTGTGGGGCAGTGAGCGCAACGCAATTACACACAGGAAACAGCTATGACC	0.382155286501645	0.790602767016956	0.526808180083971	0.361889037671873	1.01168412570508	3.04374861203642	1.53856501515373	1.05219724814066	2.02771636887075	1.29538113164719	1.56534344937719	7.5	6.5
STERIC-55-up_69x-lacOsym-ext_min10-minus10_12G-lacOscram	STERIC	55	up_69x	lacOsym	ext_min10	minus10_12G	lacOscram	GCAGCTGGCACGACAGGTTTCCCGACTGGAAAGCGAATGTAAGTTAAGAAAATTATTTTAAATTTCCTGCAAATTGTGAGCGCTCACAATTTGGGATAATGTGTGGACACACAGGAAACAGCTATTTAACGGTGTGCATAATAGAAGACC	0.11629481061089	0.12066514271741	0.13615471034006	0.332494070114878	0.307868601986249	0.464549804262723	0.397645446477718	0.966730984305677	0.386209203124486	0.682188215391697	0.566132915243535	4.5	5
STERIC-O1-up_326x-lacO3-ext_min10-minus10_12A-lacO2	STERIC	O1	up_326x	lacO3	ext_min10	minus10_12A	lacO2	TGCAGCTGGCACGACAGGTTTCCCGACTGGAAAGCGAATGTAAGTTGGAAAATTTTTTTTCAAAAGTAGCGGCAGTGAGCGCAACGCAATTTGGAATAATGTGTGGAAATTGTAGCGAGTAACAACCACACACAGGAAACAGCTATGACC	0.34828134724869	0.349023280731355	0.728716873681891	0.430050326760377	0.922009253139458	1.34370782726046	2.1282476813865	1.25037711363212	1.13285854019996	1.68931239750931	0.670603342442892	12.5	14
STERIC-55-up_136x-lacOsym-ext_min10-minus10_7A-lacO2	STERIC	55	up_136x	lacOsym	ext_min10	minus10_7A	lacO2	GCAGCTGGCACGACAGGTTTCCCGACTGGAAAGCGAATGTAAGTTAGAAAATATATTTTTCAAAAGTAGCAAATTGTGAGCGCTCACAATTTGGTATAAAGTGTGGACACACAGGAAACAGCTATAAATTGTAGCGAGTAACAACCGACC	0.237014403097794	0.289692108508068	0.462735588987895	0.335781440864602	0.627450980392157	1.11528822055138	1.35143837054665	0.976289059009264	0.871369600471768	1.16386371477796	0.748686972029202	3	3.5
STERIC-O1-up_136x-lacO2-ext_min10-minus10_7A-lacO3	STERIC	O1	up_136x	lacO2	ext_min10	minus10_7A	lacO3	TGCAGCTGGCACGACAGGTTTCCCGACTGGAAAGCGAATGTAAGTTGAAAATATATTTTTCAAAAGTAGCAAATTGTAGCGAGTAACAACCTGGTATAAAGTGTGGGGCAGTGAGCGCAACGCAATTACACACAGGAAACAGCTATGACC	1.2374960616287	1.47836424406375	1.61178133303417	1.60623369920928	3.27603768780239	5.69156762874929	4.70727385191501	4.67014610072607	4.48380265827584	4.68870997632054	0.956297719611676	13.5	13
STERIC-55-up_69x-lacOscram-ext_UV5-minus10_7A-lacO3	STERIC	55	up_69x	lacOscram	ext_UV5	minus10_7A	lacO3	GCAGCTGGCACGACAGGTTTCCCGACTGGAAAGCGAATGTAAGTTAAGAAAATTATTTTAAATTTCCTGCTTAACGGTGTGCATAATAGAATCGTATAAAGTGTGGACACACAGGAAACAGCTATGGCAGTGAGCGCAACGCAATTGACC	0.214300522800922	0.494446782682789	0.608510673380035	0.425744531217031	0.567320261437909	1.90357505855318	1.77718051618129	1.23785795513284	1.23544765999555	1.50751923565707	0.819523645717903	7.5	6.5
STERIC-O1-no_up-lacOscram-ext_UV5-minus10_7A-lacO3	STERIC	O1	no_up	lacOscram	ext_UV5	minus10_7A	lacO3	TGCAGCTGGCACGACAGGTTTCCCGACTGGAAAGCGAATGTAAGTTAGCTCATTCATTAGGCACCCCAGCTTAACGGTGTGCATAATAGAATCGTATAAAGTGTGGGGCAGTGAGCGCAACGCAATTACACACAGGAAACAGCTATGACC	0.16010483074123	0.217227814698928	0.155959031844068	0.284549746770626	0.423847376788553	0.836307292447643	0.455484784147205	0.827332218840642	0.630077334618098	0.641408501493923	0.982333930951285	6.5	4.5
STERIC-55-up_136x-lacO2-ext_UV5-minus10_12A-lacOsym	STERIC	55	up_136x	lacO2	ext_UV5	minus10_12A	lacOsym	GCAGCTGGCACGACAGGTTTCCCGACTGGAAAGCGAATGTAAGTTAGAAAATATATTTTTCAAAAGTAGCAAATTGTAGCGAGTAACAACCTCGAATAATGTGTGGACACACAGGAAACAGCTATAAATTGTGAGCGCTCACAATTGACC	0.370459487194872	0.406484457446084	0.390855558921252	0.366074766507821	0.980721700444884	1.56492812165855	1.14150977845245	1.06436731107206	1.27282491105172	1.10293854476225	1.15403067296563	5.5	6
STERIC-55-up_326x-lacO1-ext_min10-minus10cons-lacO1	STERIC	55	up_326x	lacO1	ext_min10	minus10cons	lacO1	GCAGCTGGCACGACAGGTTTCCCGACTGGAAAGCGAATGTAAGTTAGGAAAATTTTTTTTCAAAAGTAGCAATTGTGAGCGGATAACAATTTGGTATAATGTGTGGACACACAGGAAACAGCTATAATTGTGAGCGGATAACAATTGACC	9.06213154413074	4.52365369439522	0.6374347350575	0.569908500316769	23.990286022666	17.4156545209177	1.86165443111936	1.65701663577052	20.7029702717918	1.75933553344494	11.7674939647547	6.5	7
STERIC-O1-no_up-lacO1-ext_UV5-minus10_7A-lacO3	STERIC	O1	no_up	lacO1	ext_UV5	minus10_7A	lacO3	TGCAGCTGGCACGACAGGTTTCCCGACTGGAAAGCGAATGTAAGTTAGCTCATTCATTAGGCACCCCAGCAATTGTGAGCGGATAACAATTTCGTATAAAGTGTGGGGCAGTGAGCGCAACGCAATTACACACAGGAAACAGCTATGACC	0.198036643838352	0.236910931575444	0.294319573713514	0.394401784292725	0.524264705882353	0.912085498865383	0.859572452573518	1.14672849656984	0.718175102373868	1.00315047457168	0.715919615828833	9.5	7.5
STERIC-55-no_up-lacOscram-ext_min10-minus10cons-lacOsym	STERIC	55	no_up	lacOscram	ext_min10	minus10cons	lacOsym	GCAGCTGGCACGACAGGTTTCCCGACTGGAAAGCGAATGTAAGTTAAGCTCATTCATTAGGCACCCCAGCTTAACGGTGTGCATAATAGAATGGTATAATGTGTGGACACACAGGAAACAGCTATAAATTGTGAGCGCTCACAATTGACC	0.551058487202372	0.47779355978591	0.35796631231451	0.383974633463214	1.45882352941177	1.8394616678683	1.04545537740684	1.11641141518119	1.64914259864003	1.08093339629401	1.52566532248345	8.5	8.5
STERIC-O1-up_136x-lacO3-ext_min10-minus10cons-lacO1	STERIC	O1	up_136x	lacO3	ext_min10	minus10cons	lacO1	TGCAGCTGGCACGACAGGTTTCCCGACTGGAAAGCGAATGTAAGTTGAAAATATATTTTTCAAAAGTAGCGGCAGTGAGCGCAACGCAATTTGGTATAATGTGTGGAATTGTGAGCGGATAACAATTACACACAGGAAACAGCTATGACC	0.393391075796275	0.694146860002025	0.561452514638646	0.444700141383977	1.0414287611207	2.67240215924426	1.63974522292994	1.29297164684011	1.85691546018248	1.46635843488502	1.26634485539552	14	15
STERIC-O1-no_up-lacOsym-ext_UV5-minus10_7A-lacOscram	STERIC	O1	no_up	lacOsym	ext_UV5	minus10_7A	lacOscram	TGCAGCTGGCACGACAGGTTTCCCGACTGGAAAGCGAATGTAAGTTAGCTCATTCATTAGGCACCCCAGCAAATTGTGAGCGCTCACAATTTCGTATAAAGTGTGGTTAACGGTGTGCATAATAGAAACACACAGGAAACAGCTATGACC	0.175028822779442	0.202784475955648	0.35185879135552	0.129202858767466	0.463355834136934	0.780701754385965	1.02761811057601	0.375659050966608	0.622028794261449	0.701638580771309	0.886537330341292	5	5
STERIC-O1-up_326x-lacOscram-ext_min10-minus10_12G-lacOsym	STERIC	O1	up_326x	lacOscram	ext_min10	minus10_12G	lacOsym	TGCAGCTGGCACGACAGGTTTCCCGACTGGAAAGCGAATGTAAGTTGGAAAATTTTTTTTCAAAAGTAGCTTAACGGTGTGCATAATAGAATGGGATAATGTGTGGAAATTGTGAGCGCTCACAATTACACACAGGAAACAGCTATGACC	0.413772214783031	0.531381285741197	0.49652263199336	0.48718140254513	1.0953839869281	2.04576952979752	1.45011482299926	1.41648648547371	1.57057675836281	1.43330065423649	1.09577620977188	11.5	12
STERIC-O1-up_136x-lacOsym-ext_min10-minus10_12A-lacO2	STERIC	O1	up_136x	lacOsym	ext_min10	minus10_12A	lacO2	TGCAGCTGGCACGACAGGTTTCCCGACTGGAAAGCGAATGTAAGTTGAAAATATATTTTTCAAAAGTAGCAAATTGTGAGCGCTCACAATTTGGAATAATGTGTGGAAATTGTAGCGAGTAACAACCACACACAGGAAACAGCTATGACC	0.269428965145071	0.186826388596374	0.477727139648672	0.233959716320517	0.713262426741915	0.719264572179008	1.39522181249302	0.680241024353502	0.716263499460461	1.03773141842326	0.690220500935358	8.5	8
STERIC-55-up_136x-lacO2-ext_UV5-minus10_12A-lacO1	STERIC	55	up_136x	lacO2	ext_UV5	minus10_12A	lacO1	GCAGCTGGCACGACAGGTTTCCCGACTGGAAAGCGAATGTAAGTTAGAAAATATATTTTTCAAAAGTAGCAAATTGTAGCGAGTAACAACCTCGAATAATGTGTGGACACACAGGAAACAGCTATAATTGTGAGCGGATAACAATTGACC	0.125902713276977	0.127701011097434	0.176255070234735	0.231537194367377	0.333303714234939	0.491637256406322	0.514760201262252	0.673197509167046	0.41247048532063	0.593978855214649	0.694419475877763	9	9
STERIC-55-up_326x-lacO2-ext_UV5-minus10_7A-lacO1	STERIC	55	up_326x	lacO2	ext_UV5	minus10_7A	lacO1	GCAGCTGGCACGACAGGTTTCCCGACTGGAAAGCGAATGTAAGTTAGGAAAATTTTTTTTCAAAAGTAGCAAATTGTAGCGAGTAACAACCTCGTATAAAGTGTGGACACACAGGAAACAGCTATAATTGTGAGCGGATAACAATTGACC	0.213588560931152	0.320789001511759	0.151264612825351	0.212532927321196	0.565435476516188	1.23500842501735	0.441774539808325	0.617942346928469	0.900221950766767	0.529858443368397	1.69898576126089	17.5	16.5
STERIC-55-up_136x-lacO1-ext_UV5-minus10cons-lacOscram	STERIC	55	up_136x	lacO1	ext_UV5	minus10cons	lacOscram	GCAGCTGGCACGACAGGTTTCCCGACTGGAAAGCGAATGTAAGTTAGAAAATATATTTTTCAAAAGTAGCAATTGTGAGCGGATAACAATTTCGTATAATGTGTGGACACACAGGAAACAGCTATTTAACGGTGTGCATAATAGAAGACC	0.684638278450091	0.645467827975537	0.488513990166293	0.467156727779353	1.81245086126796	2.48499232165294	1.42672525427226	1.35826447405549	2.14872159146045	1.39249486416387	1.54307326135142	14	16
STERIC-55-no_up-lacO2-ext_min10-minus10_12G-lacO1	STERIC	55	no_up	lacO2	ext_min10	minus10_12G	lacO1	GCAGCTGGCACGACAGGTTTCCCGACTGGAAAGCGAATGTAAGTTAAGCTCATTCATTAGGCACCCCAGCAAATTGTAGCGAGTAACAACCTGGGATAATGTGTGGACACACAGGAAACAGCTATAATTGTGAGCGGATAACAATTGACC	0.176185879960697	0.308704910969375	0.28758800624014	0.261664471826657	0.466418925043053	1.18848577755067	0.839912632162171	0.760792973899988	0.827452351296863	0.80035280303108	1.03385950316305	15	16.5
STERIC-55-up_326x-lacO3-ext_min10-minus10_7A-lacOsym	STERIC	55	up_326x	lacO3	ext_min10	minus10_7A	lacOsym	GCAGCTGGCACGACAGGTTTCCCGACTGGAAAGCGAATGTAAGTTAGGAAAATTTTTTTTCAAAAGTAGCGGCAGTGAGCGCAACGCAATTTGGTATAAAGTGTGGACACACAGGAAACAGCTATAAATTGTGAGCGCTCACAATTGACC	0.340397433819647	0.374210527794443	0.340361411708879	0.304975421646856	0.901138077608666	1.44067643335142	0.994039539173715	0.886720143477564	1.17090725548004	0.940379841325639	1.24514287102266	11.5	13
STERIC-55-up_136x-lacOscram-ext_min10-minus10cons-lacOscram	STERIC	55	up_136x	lacOscram	ext_min10	minus10cons	lacOscram	GCAGCTGGCACGACAGGTTTCCCGACTGGAAAGCGAATGTAAGTTAGAAAATATATTTTTCAAAAGTAGCTTAACGGTGTGCATAATAGAATGGTATAATGTGTGGACACACAGGAAACAGCTATTTAACGGTGTGCATAATAGAAGACC	1.68513847224514	1.41175908229885	2.63790081205006	1.80824889855409	4.46108663729809	5.43514382512246	7.70409810686483	5.25750801199214	4.94811523121028	6.48080305942849	0.763503409351654	22	21
STERIC-55-up_326x-lacO2-ext_min10-minus10cons-lacO1	STERIC	55	up_326x	lacO2	ext_min10	minus10cons	lacO1	GCAGCTGGCACGACAGGTTTCCCGACTGGAAAGCGAATGTAAGTTAGGAAAATTTTTTTTCAAAAGTAGCAAATTGTAGCGAGTAACAACCTGGTATAATGTGTGGACACACAGGAAACAGCTATAATTGTGAGCGGATAACAATTGACC	0.455838822134315	0.3944172730599	0.627640006201738	0.676925407989994	1.20674740484429	1.51847056135273	1.83304852156802	1.96816973530261	1.36260898309851	1.90060912843532	0.71693277839841	6	5.5
STERIC-55-up_326x-lacO3-ext_UV5-minus10cons-lacO3	STERIC	55	up_326x	lacO3	ext_UV5	minus10cons	lacO3	GCAGCTGGCACGACAGGTTTCCCGACTGGAAAGCGAATGTAAGTTAGGAAAATTTTTTTTCAAAAGTAGCGGCAGTGAGCGCAACGCAATTTCGTATAATGTGTGGACACACAGGAAACAGCTATGGCAGTGAGCGCAACGCAATTGACC	0.400801355616335	0.405568951911296	0.572754877555746	0.555795419175005	1.06104608090087	1.56140350877193	1.67275423993125	1.61598266238552	1.3112247948364	1.64436845115838	0.797403278999122	9	9
STERIC-55-no_up-lacOscram-ext_UV5-minus10cons-lacOscram	STERIC	55	no_up	lacOscram	ext_UV5	minus10cons	lacOscram	GCAGCTGGCACGACAGGTTTCCCGACTGGAAAGCGAATGTAAGTTAAGCTCATTCATTAGGCACCCCAGCTTAACGGTGTGCATAATAGAATCGTATAATGTGTGGACACACAGGAAACAGCTATTTAACGGTGTGCATAATAGAAGACC	0.227311625970978	0.0865213764077431	0.362164278968443	0.264148066813487	0.601764705882353	0.333099415204678	1.057715712141	0.768014059753954	0.467432060543516	0.912864885947476	0.512049557102156	9.5	8.5
STERIC-55-no_up-lacO3-ext_UV5-minus10_12A-lacO1	STERIC	55	no_up	lacO3	ext_UV5	minus10_12A	lacO1	GCAGCTGGCACGACAGGTTTCCCGACTGGAAAGCGAATGTAAGTTAAGCTCATTCATTAGGCACCCCAGCGGCAGTGAGCGCAACGCAATTTCGAATAATGTGTGGACACACAGGAAACAGCTATAATTGTGAGCGGATAACAATTGACC	0.136649118790062	0.161540175761279	0.319588180008337	0.24356510056828	0.361752798285306	0.621914956883735	0.933370459318042	0.708168808344555	0.49183387758452	0.820769633831299	0.599234983010607	5	7
STERIC-55-up_69x-lacO3-ext_UV5-minus10_12A-lacO2	STERIC	55	up_69x	lacO3	ext_UV5	minus10_12A	lacO2	GCAGCTGGCACGACAGGTTTCCCGACTGGAAAGCGAATGTAAGTTAAGAAAATTATTTTAAATTTCCTGCGGCAGTGAGCGCAACGCAATTTCGAATAATGTGTGGACACACAGGAAACAGCTATAAATTGTAGCGAGTAACAACCGACC	0.277476446736177	0.513649332235942	0.421924880792435	0.283522075291757	0.734566618166702	1.97750312456603	1.23224901425538	0.824344250183135	1.35603487136637	1.02829663221926	1.31871954928004	9.5	10
STERIC-O1-no_up-lacO2-ext_UV5-minus10cons-lacOsym	STERIC	O1	no_up	lacO2	ext_UV5	minus10cons	lacOsym	TGCAGCTGGCACGACAGGTTTCCCGACTGGAAAGCGAATGTAAGTTAGCTCATTCATTAGGCACCCCAGCAAATTGTAGCGAGTAACAACCTCGTATAATGTGTGGAAATTGTGAGCGCTCACAATTACACACAGGAAACAGCTATGACC	0.254918788371176	0.234637091930019	0.729716571013531	0.449148826842785	0.674849467345994	0.903331423426373	2.13116733867041	1.30590625969193	0.789090445386183	1.71853679918117	0.459164124831172	13.5	12.5
STERIC-O1-up_69x-lacO2-ext_UV5-minus10_12A-lacOsym	STERIC	O1	up_69x	lacO2	ext_UV5	minus10_12A	lacOsym	TGCAGCTGGCACGACAGGTTTCCCGACTGGAAAGCGAATGTAAGTTAGAAAATTATTTTAAATTTCCTGCAAATTGTAGCGAGTAACAACCTCGAATAATGTGTGGAAATTGTGAGCGCTCACAATTACACACAGGAAACAGCTATGACC	0.247830536572495	0.263864137388072	0.139318241845818	0.291339779573699	0.656084656084656	1.01585288522511	0.406884670702217	0.847074330610979	0.835968770654884	0.626979500656598	1.33332711799895	10	9.5
STERIC-O1-up_136x-lacO1-ext_min10-minus10cons-lacOscram	STERIC	O1	up_136x	lacO1	ext_min10	minus10cons	lacOscram	TGCAGCTGGCACGACAGGTTTCCCGACTGGAAAGCGAATGTAAGTTGAAAATATATTTTTCAAAAGTAGCAATTGTGAGCGGATAACAATTTGGTATAATGTGTGGTTAACGGTGTGCATAATAGAAACACACAGGAAACAGCTATGACC	1.52376021082474	1.00844171826592	0.504921594419245	0.720064645409646	4.03386809269162	3.88240872451399	1.47464433913168	2.09359764876431	3.95813840860281	1.78412099394799	2.21853698377487	11	10
STERIC-O1-up_69x-lacOscram-ext_min10-minus10_12G-lacO2	STERIC	O1	up_69x	lacOscram	ext_min10	minus10_12G	lacO2	TGCAGCTGGCACGACAGGTTTCCCGACTGGAAAGCGAATGTAAGTTAGAAAATTATTTTAAATTTCCTGCTTAACGGTGTGCATAATAGAATGGGATAATGTGTGGAAATTGTAGCGAGTAACAACCACACACAGGAAACAGCTATGACC	0.492964971985254	0.455093873431817	0.641517529242316	0.617302547444561	1.30503189227498	1.75206994383649	1.87357839990783	1.79481546572935	1.52855091805574	1.83419693281859	0.833362487258567	12	12.5
STERIC-55-up_136x-lacOscram-ext_min10-minus10_12G-lacO1	STERIC	55	up_136x	lacOscram	ext_min10	minus10_12G	lacO1	GCAGCTGGCACGACAGGTTTCCCGACTGGAAAGCGAATGTAAGTTAGAAAATATATTTTTCAAAAGTAGCTTAACGGTGTGCATAATAGAATGGGATAATGTGTGGACACACAGGAAACAGCTATAATTGTGAGCGGATAACAATTGACC	0.277989326133339	0.267804260309681	0.370957831186896	0.430383815582056	0.735924369747899	1.03102199944305	1.08339764403523	1.25134673686999	0.883473184595476	1.16737219045261	0.756805063390229	12.5	14
STERIC-O1-no_up-lacOscram-ext_UV5-minus10_12G-lacOscram	STERIC	O1	no_up	lacOscram	ext_UV5	minus10_12G	lacOscram	TGCAGCTGGCACGACAGGTTTCCCGACTGGAAAGCGAATGTAAGTTAGCTCATTCATTAGGCACCCCAGCTTAACGGTGTGCATAATAGAATCGGATAATGTGTGGTTAACGGTGTGCATAATAGAAACACACAGGAAACAGCTATGACC	0.310645715824866	0.225729508403229	0.313771566613278	0.324920173301328	0.822376009227221	0.86903803852138	0.916382800024512	0.944709777373885	0.8457070238743	0.930546288699198	0.908828538832287	9	8.5
STERIC-55-up_326x-lacO1-ext_UV5-minus10_7A-lacO3	STERIC	55	up_326x	lacO1	ext_UV5	minus10_7A	lacO3	GCAGCTGGCACGACAGGTTTCCCGACTGGAAAGCGAATGTAAGTTAGGAAAATTTTTTTTCAAAAGTAGCAATTGTGAGCGGATAACAATTTCGTATAAAGTGTGGACACACAGGAAACAGCTATGGCAGTGAGCGCAACGCAATTGACC	0.47171553883011	0.527609457197673	0.477318561585546	0.573207214337991	1.24877802123715	2.03124833359996	1.39402854341017	1.66660769118867	1.64001317741855	1.53031811729942	1.07168121378104	5.5	5
STERIC-O1-no_up-lacO3-ext_min10-minus10_7A-lacOscram	STERIC	O1	no_up	lacO3	ext_min10	minus10_7A	lacOscram	TGCAGCTGGCACGACAGGTTTCCCGACTGGAAAGCGAATGTAAGTTAGCTCATTCATTAGGCACCCCAGCGGCAGTGAGCGCAACGCAATTTGGTATAAAGTGTGGTTAACGGTGTGCATAATAGAAACACACAGGAAACAGCTATGACC	0.358931434539487	0.446205526660757	0.325393975817972	0.45440676211092	0.95020335284198	1.71785061868817	0.950326525407234	1.32119377725705	1.33402698576508	1.13576015133214	1.17456752132075	9	9.5
STERIC-O1-up_326x-lacOsym-ext_UV5-minus10_7A-lacO3	STERIC	O1	up_326x	lacOsym	ext_UV5	minus10_7A	lacO3	TGCAGCTGGCACGACAGGTTTCCCGACTGGAAAGCGAATGTAAGTTGGAAAATTTTTTTTCAAAAGTAGCAAATTGTGAGCGCTCACAATTTCGTATAAAGTGTGGGGCAGTGAGCGCAACGCAATTACACACAGGAAACAGCTATGACC	0.582141136098108	0.472962001631879	0.268771309473923	0.292541832953047	1.54110898661568	1.82086060923453	0.78495769326839	0.85056931699135	1.6809847979251	0.81776350512987	2.05558793878695	6.5	6
STERIC-O1-up_326x-lacO3-ext_min10-minus10cons-lacOscram	STERIC	O1	up_326x	lacO3	ext_min10	minus10cons	lacOscram	TGCAGCTGGCACGACAGGTTTCCCGACTGGAAAGCGAATGTAAGTTGGAAAATTTTTTTTCAAAAGTAGCGGCAGTGAGCGCAACGCAATTTGGTATAATGTGTGGTTAACGGTGTGCATAATAGAAACACACAGGAAACAGCTATGACC	0.552263425585467	0.273225399182347	0.354452345100155	0.534122929218447	1.46201337677928	1.05189289012004	1.03519269124365	1.55296960612013	1.25695313344966	1.29408114868189	0.971309360877372	14	14
STERIC-O1-up_136x-lacOscram-ext_UV5-minus10_12G-lacO2	STERIC	O1	up_136x	lacOscram	ext_UV5	minus10_12G	lacO2	TGCAGCTGGCACGACAGGTTTCCCGACTGGAAAGCGAATGTAAGTTGAAAATATATTTTTCAAAAGTAGCTTAACGGTGTGCATAATAGAATCGGATAATGTGTGGAAATTGTAGCGAGTAACAACCACACACAGGAAACAGCTATGACC	0.580107340536588	0.680816578554696	0.784088594370901	0.847267384118731	1.53572489601901	2.62108179034845	2.28996307515164	2.4634413237391	2.07840334318373	2.37670219944537	0.87449043623082	16.5	15
STERIC-55-up_69x-lacO1-ext_UV5-minus10_12G-lacOscram	STERIC	55	up_69x	lacO1	ext_UV5	minus10_12G	lacOscram	GCAGCTGGCACGACAGGTTTCCCGACTGGAAAGCGAATGTAAGTTAAGAAAATTATTTTAAATTTCCTGCAATTGTGAGCGGATAACAATTTCGGATAATGTGTGGACACACAGGAAACAGCTATTTAACGGTGTGCATAATAGAAGACC	0.118583846611047	0.209871364447047	0.207808208657664	0.346222017047617	0.313928393558741	0.807985629309325	0.606912443256829	1.00664517479394	0.560957011434033	0.806778809025384	0.695304592979689	14.5	14.5
STERIC-55-up_69x-lacO2-ext_min10-minus10_7A-lacO1	STERIC	55	up_69x	lacO2	ext_min10	minus10_7A	lacO1	GCAGCTGGCACGACAGGTTTCCCGACTGGAAAGCGAATGTAAGTTAAGAAAATTATTTTAAATTTCCTGCAAATTGTAGCGAGTAACAACCTGGTATAAAGTGTGGACACACAGGAAACAGCTATAATTGTGAGCGGATAACAATTGACC	0.257838158287995	0.303522570462647	0.291382532804754	0.270483721552556	0.682577949212472	1.16853423882286	0.850994703477873	0.786435061187167	0.925556094017668	0.81871488233252	1.13049868029851	7	6
STERIC-O1-up_136x-lacO3-ext_UV5-minus10_12A-lacO3	STERIC	O1	up_136x	lacO3	ext_UV5	minus10_12A	lacO3	TGCAGCTGGCACGACAGGTTTCCCGACTGGAAAGCGAATGTAAGTTGAAAATATATTTTTCAAAAGTAGCGGCAGTGAGCGCAACGCAATTTCGAATAATGTGTGGGGCAGTGAGCGCAACGCAATTACACACAGGAAACAGCTATGACC	0.345877135584467	0.283688126984585	0.33735073599694	0.332690281419111	0.915644555694619	1.09217343877829	0.985246736598738	0.967301471313782	1.00390899723646	0.97627410395626	1.0283064901222	14.5	12.5
STERIC-55-up_136x-lacO1-ext_min10-minus10_7A-lacOsym	STERIC	55	up_136x	lacO1	ext_min10	minus10_7A	lacOsym	GCAGCTGGCACGACAGGTTTCCCGACTGGAAAGCGAATGTAAGTTAGAAAATATATTTTTCAAAAGTAGCAATTGTGAGCGGATAACAATTTGGTATAAAGTGTGGACACACAGGAAACAGCTATAAATTGTGAGCGCTCACAATTGACC	0.499238767075543	0.267502925728727	0.219317388530721	0.169678445696163	1.32164058283864	1.02986188876446	0.640525477707006	0.493342364772505	1.17575123580155	0.566933921239756	2.07387702826187	3	3
STERIC-55-up_136x-lacOscram-ext_min10-minus10_7A-lacOsym	STERIC	55	up_136x	lacOscram	ext_min10	minus10_7A	lacOsym	GCAGCTGGCACGACAGGTTTCCCGACTGGAAAGCGAATGTAAGTTAGAAAATATATTTTTCAAAAGTAGCTTAACGGTGTGCATAATAGAATGGTATAAAGTGTGGACACACAGGAAACAGCTATAAATTGTGAGCGCTCACAATTGACC	0.468067751177918	0.520118961229753	0.23931083174403	0.258968692954399	1.23912119064493	2.00241060666934	0.698917153127756	0.752954960543092	1.62076589865714	0.725936056835424	2.23265655892965	6.5	6
STERIC-O1-no_up-lacOscram-ext_UV5-minus10_12A-lacO3	STERIC	O1	no_up	lacOscram	ext_UV5	minus10_12A	lacO3	TGCAGCTGGCACGACAGGTTTCCCGACTGGAAAGCGAATGTAAGTTAGCTCATTCATTAGGCACCCCAGCTTAACGGTGTGCATAATAGAATCGAATAATGTGTGGGGCAGTGAGCGCAACGCAATTACACACAGGAAACAGCTATGACC	0.30552637899325	0.217026863899021	0.183337419879391	0.286484116580804	0.808823529411765	0.835533650178959	0.535444495470852	0.832956425100796	0.822178589795362	0.684200460285824	1.20166330997775	4.5	5.5
STERIC-55-no_up-lacO1-ext_min10-minus10cons-lacO2	STERIC	55	no_up	lacO1	ext_min10	minus10cons	lacO2	GCAGCTGGCACGACAGGTTTCCCGACTGGAAAGCGAATGTAAGTTAAGCTCATTCATTAGGCACCCCAGCAATTGTGAGCGGATAACAATTTGGTATAATGTGTGGACACACAGGAAACAGCTATAAATTGTAGCGAGTAACAACCGACC	0.826946492839497	0.615454829748659	0.423393935246783	0.509514047181839	2.18918504901961	2.36944501331149	1.23653944837214	1.48141895035748	2.27931503116555	1.35897919936481	1.67722584144843	7	6.5
STERIC-O1-up_69x-lacO1-ext_UV5-minus10_7A-lacO2	STERIC	O1	up_69x	lacO1	ext_UV5	minus10_7A	lacO2	TGCAGCTGGCACGACAGGTTTCCCGACTGGAAAGCGAATGTAAGTTAGAAAATTATTTTAAATTTCCTGCAATTGTGAGCGGATAACAATTTCGTATAAAGTGTGGAAATTGTAGCGAGTAACAACCACACACAGGAAACAGCTATGACC	0.336011272684373	0.31311402366404	0.320830008364941	0.321261162340727	0.889526542324247	1.20546045965979	0.936997270245678	0.934071153754809	1.04749350099202	0.935534212000244	1.11967417926106	9	10
STERIC-O1-up_136x-lacOscram-ext_min10-minus10cons-lacO1	STERIC	O1	up_136x	lacOscram	ext_min10	minus10cons	lacO1	TGCAGCTGGCACGACAGGTTTCCCGACTGGAAAGCGAATGTAAGTTGAAAATATATTTTTCAAAAGTAGCTTAACGGTGTGCATAATAGAATGGTATAATGTGTGGAATTGTGAGCGGATAACAATTACACACAGGAAACAGCTATGACC	0.731577646803149	0.677166177966007	0.27491669693134	0.258630613720777	1.93671399594321	2.60702808071229	0.802905550769462	0.751971990620713	2.27187103832775	0.777438770695087	2.92225075975633	7.5	7.5
STERIC-O1-no_up-lacO2-ext_min10-minus10_7A-lacO1	STERIC	O1	no_up	lacO2	ext_min10	minus10_7A	lacO1	TGCAGCTGGCACGACAGGTTTCCCGACTGGAAAGCGAATGTAAGTTAGCTCATTCATTAGGCACCCCAGCAAATTGTAGCGAGTAACAACCTGGTATAAAGTGTGGAATTGTGAGCGGATAACAATTACACACAGGAAACAGCTATGACC	0.394718860215182	0.478957619400006	0.867836548164574	0.218772938771906	1.04494382022472	1.84394319131161	2.5345524279159	0.636085264213398	1.44444350576817	1.58531884606465	0.911137535110879	5.5	6
STERIC-55-up_69x-lacOsym-ext_UV5-minus10_12G-lacOsym	STERIC	55	up_69x	lacOsym	ext_UV5	minus10_12G	lacOsym	GCAGCTGGCACGACAGGTTTCCCGACTGGAAAGCGAATGTAAGTTAAGAAAATTATTTTAAATTTCCTGCAAATTGTGAGCGCTCACAATTTCGGATAATGTGTGGACACACAGGAAACAGCTATAAATTGTGAGCGCTCACAATTGACC	0.0972456153886538	0.413913992074079	0.401037510456176	0.311107723135884	0.257439446366782	1.59353115298534	1.1712465878071	0.904549892599102	0.925485299676063	1.0378982402031	0.891691751490937	5.5	5
STERIC-O1-no_up-lacOsym-ext_min10-minus10_12A-lacOscram	STERIC	O1	no_up	lacOsym	ext_min10	minus10_12A	lacOscram	TGCAGCTGGCACGACAGGTTTCCCGACTGGAAAGCGAATGTAAGTTAGCTCATTCATTAGGCACCCCAGCAAATTGTGAGCGCTCACAATTTGGAATAATGTGTGGTTAACGGTGTGCATAATAGAAACACACAGGAAACAGCTATGACC	0.0875622596190209	0.0499161786967748	0.255205688472112	0.0550308472528097	0.231804586241276	0.192172739541161	0.745338737695426	0.160002929115407	0.211988662891218	0.452670833405416	0.468306432063316	4	3.5
STERIC-O1-no_up-lacOsym-ext_UV5-minus10_12A-lacO2	STERIC	O1	no_up	lacOsym	ext_UV5	minus10_12A	lacO2	TGCAGCTGGCACGACAGGTTTCCCGACTGGAAAGCGAATGTAAGTTAGCTCATTCATTAGGCACCCCAGCAAATTGTGAGCGCTCACAATTTCGAATAATGTGTGGAAATTGTAGCGAGTAACAACCACACACAGGAAACAGCTATGACC	0.127849743716459	0.16491219794029	0.133679170152059	0.192439159104917	0.338458110516934	0.634896935008917	0.390415529269032	0.559519445372896	0.486677522762926	0.474967487320964	1.02465439373127	4.5	5.5
STERIC-O1-up_136x-lacO1-ext_UV5-minus10_7A-lacO3	STERIC	O1	up_136x	lacO1	ext_UV5	minus10_7A	lacO3	TGCAGCTGGCACGACAGGTTTCCCGACTGGAAAGCGAATGTAAGTTGAAAATATATTTTTCAAAAGTAGCAATTGTGAGCGGATAACAATTTCGTATAAAGTGTGGGGCAGTGAGCGCAACGCAATTACACACAGGAAACAGCTATGACC	0.539476505723561	0.495642432418035	0.369892363483576	0.612823515007289	1.42816241540864	1.90817820108438	1.0802859016685	1.78179261862917	1.66817030824651	1.43103926014884	1.16570548041639	13	12
STERIC-55-up_136x-lacOsym-ext_min10-minus10_7A-lacO3	STERIC	55	up_136x	lacOsym	ext_min10	minus10_7A	lacO3	GCAGCTGGCACGACAGGTTTCCCGACTGGAAAGCGAATGTAAGTTAGAAAATATATTTTTCAAAAGTAGCAAATTGTGAGCGCTCACAATTTGGTATAAAGTGTGGACACACAGGAAACAGCTATGGCAGTGAGCGCAACGCAATTGACC	0.763843447607248	0.633460077270976	0.788003529317398	0.41050037410204	2.0221316249272	2.43876357560568	2.30139680411219	1.19353536313115	2.23044760026644	1.74746608362167	1.27638963707025	5	3.5
STERIC-O1-up_69x-lacO3-ext_UV5-minus10_12A-lacOsym	STERIC	O1	up_69x	lacO3	ext_UV5	minus10_12A	lacOsym	TGCAGCTGGCACGACAGGTTTCCCGACTGGAAAGCGAATGTAAGTTAGAAAATTATTTTAAATTTCCTGCGGCAGTGAGCGCAACGCAATTTCGAATAATGTGTGGAAATTGTGAGCGCTCACAATTACACACAGGAAACAGCTATGACC	0.23921918824289	0.284238445328326	0.284162642766735	0.287455249179383	0.633287733698131	1.09429211425582	0.829908716878381	0.835780006202833	0.863789923976974	0.832844361540607	1.0371564770867	13.5	13
STERIC-55-up_69x-lacO3-ext_UV5-minus10_7A-lacOscram	STERIC	55	up_69x	lacO3	ext_UV5	minus10_7A	lacOscram	GCAGCTGGCACGACAGGTTTCCCGACTGGAAAGCGAATGTAAGTTAAGAAAATTATTTTAAATTTCCTGCGGCAGTGAGCGCAACGCAATTTCGTATAAAGTGTGGACACACAGGAAACAGCTATTTAACGGTGTGCATAATAGAAGACC	0.118252894249436	0.0901264337580657	0.206835911134664	0.241989950833547	0.313052259530422	0.346978557504873	0.604072808244006	0.703589039288943	0.330015408517647	0.653830923766474	0.504741205289821	6.5	7
STERIC-O1-up_136x-lacOscram-ext_min10-minus10_12G-lacOsym	STERIC	O1	up_136x	lacOscram	ext_min10	minus10_12G	lacOsym	TGCAGCTGGCACGACAGGTTTCCCGACTGGAAAGCGAATGTAAGTTGAAAATATATTTTTCAAAAGTAGCTTAACGGTGTGCATAATAGAATGGGATAATGTGTGGAAATTGTGAGCGCTCACAATTACACACAGGAAACAGCTATGACC	0.338473424251457	0.458825480950153	0.3498146508652	0.378004992164127	0.896044624746451	1.76643629275208	1.02164811397504	1.09905460275135	1.33124045874927	1.06035135836319	1.25547107404496	5.5	5.5
STERIC-O1-no_up-lacO3-ext_UV5-minus10_7A-lacO2	STERIC	O1	no_up	lacO3	ext_UV5	minus10_7A	lacO2	TGCAGCTGGCACGACAGGTTTCCCGACTGGAAAGCGAATGTAAGTTAGCTCATTCATTAGGCACCCCAGCGGCAGTGAGCGCAACGCAATTTCGTATAAAGTGTGGAAATTGTAGCGAGTAACAACCACACACAGGAAACAGCTATGACC	0.211649558632196	0.381032751973602	0.24826131599668	0.405490453441756	0.560302333223792	1.46694137478929	0.725057411499632	1.17896895137668	1.01362185400654	0.952013181438158	1.06471409615916	7.5	6.5
STERIC-55-up_326x-lacO2-ext_min10-minus10_12G-lacO3	STERIC	55	up_326x	lacO2	ext_min10	minus10_12G	lacO3	GCAGCTGGCACGACAGGTTTCCCGACTGGAAAGCGAATGTAAGTTAGGAAAATTTTTTTTCAAAAGTAGCAAATTGTAGCGAGTAACAACCTGGGATAATGTGTGGACACACAGGAAACAGCTATGGCAGTGAGCGCAACGCAATTGACC	0.405190064119391	0.405568951911296	0.997919679281976	0.483013607887519	1.07266435986159	1.56140350877193	2.91446557688596	1.40436856640723	1.31703393431676	2.15941707164659	0.609902529534278	6.5	5.5
STERIC-55-up_326x-lacO2-ext_min10-minus10_7A-lacOsym	STERIC	55	up_326x	lacO2	ext_min10	minus10_7A	lacOsym	GCAGCTGGCACGACAGGTTTCCCGACTGGAAAGCGAATGTAAGTTAGGAAAATTTTTTTTCAAAAGTAGCAAATTGTAGCGAGTAACAACCTGGTATAAAGTGTGGACACACAGGAAACAGCTATAAATTGTGAGCGCTCACAATTGACC	0.214388748623401	0.374371340225811	0.202358376835685	0.40932035146718	0.567553822681811	1.4412955465587	0.590995984673306	1.19010443143691	1.00442468462026	0.890550208055109	1.12786979951848	9	7.5
STERIC-55-no_up-lacOscram-ext_UV5-minus10_12A-lacO2	STERIC	55	no_up	lacOscram	ext_UV5	minus10_12A	lacO2	GCAGCTGGCACGACAGGTTTCCCGACTGGAAAGCGAATGTAAGTTAAGCTCATTCATTAGGCACCCCAGCTTAACGGTGTGCATAATAGAATCGAATAATGTGTGGACACACAGGAAACAGCTATAAATTGTAGCGAGTAACAACCGACC	0.223402089406367	0.239617584362761	0.795185853152322	0.428661336495571	0.591414944356121	0.922505865462058	2.32237307706634	1.24633860574107	0.75696040490909	1.7843558414037	0.424220543540021	8	9
STERIC-O1-up_136x-lacO1-ext_UV5-minus10_7A-lacO2	STERIC	O1	up_136x	lacO1	ext_UV5	minus10_7A	lacO2	TGCAGCTGGCACGACAGGTTTCCCGACTGGAAAGCGAATGTAAGTTGAAAATATATTTTTCAAAAGTAGCAATTGTGAGCGGATAACAATTTCGTATAAAGTGTGGAAATTGTAGCGAGTAACAACCACACACAGGAAACAGCTATGACC	0.278243817429769	0.336290269734277	0.199859876514304	0.321736130509774	0.736598087510867	1.29468689517388	0.583699011448225	0.935452130099494	1.01564249134237	0.759575570773859	1.33711842563292	12.5	9.5
STERIC-55-up_69x-lacO3-ext_min10-minus10_7A-lacO1	STERIC	55	up_69x	lacO3	ext_min10	minus10_7A	lacO1	GCAGCTGGCACGACAGGTTTCCCGACTGGAAAGCGAATGTAAGTTAAGAAAATTATTTTAAATTTCCTGCGGCAGTGAGCGCAACGCAATTTGGTATAAAGTGTGGACACACAGGAAACAGCTATAATTGTGAGCGGATAACAATTGACC	0.237892517026797	0.166776017608383	0.50986606564407	0.366872315018732	0.629775621588842	0.642072470896868	1.48908487125048	1.06668619410271	0.635924046242855	1.2778855326766	0.497637722614232	4	5
STERIC-O1-up_136x-lacO1-ext_UV5-minus10cons-lacO1	STERIC	O1	up_136x	lacO1	ext_UV5	minus10cons	lacO1	TGCAGCTGGCACGACAGGTTTCCCGACTGGAAAGCGAATGTAAGTTGAAAATATATTTTTCAAAAGTAGCAATTGTGAGCGGATAACAATTTCGTATAATGTGTGGAATTGTGAGCGGATAACAATTACACACAGGAAACAGCTATGACC	0.61333564500264	0.762113085459687	0.201961336200952	0.333589053450022	1.62369057211926	2.93406593406593	0.589836411125876	0.969914663091334	2.2788782530926	0.779875537108605	2.92210505991963	9.5	10
STERIC-O1-up_136x-lacOscram-ext_UV5-minus10_12G-lacOsym	STERIC	O1	up_136x	lacOscram	ext_UV5	minus10_12G	lacOsym	TGCAGCTGGCACGACAGGTTTCCCGACTGGAAAGCGAATGTAAGTTGAAAATATATTTTTCAAAAGTAGCTTAACGGTGTGCATAATAGAATCGGATAATGTGTGGAAATTGTGAGCGCTCACAATTACACACAGGAAACAGCTATGACC	0.323455295894249	0.362440156049509	0.507584839428453	0.612434304421302	0.856286959228136	1.39536157466838	1.48242245601152	1.78066098361155	1.12582426694826	1.63154171981154	0.690037069403475	9	8.5
STERIC-55-no_up-lacO1-ext_UV5-minus10cons-lacO2	STERIC	55	no_up	lacO1	ext_UV5	minus10cons	lacO2	GCAGCTGGCACGACAGGTTTCCCGACTGGAAAGCGAATGTAAGTTAAGCTCATTCATTAGGCACCCCAGCAATTGTGAGCGGATAACAATTTCGTATAATGTGTGGACACACAGGAAACAGCTATAAATTGTAGCGAGTAACAACCGACC	0.360002201001549	0.313372476388469	0.322673858987728	0.344808665304318	0.953038005325587	1.20645547909822	0.942382312028699	1.00253583557626	1.0797467422119	0.972459073802478	1.11032615284252	9.5	10.5
STERIC-O1-no_up-lacO2-ext_min10-minus10_7A-lacOsym	STERIC	O1	no_up	lacO2	ext_min10	minus10_7A	lacOsym	TGCAGCTGGCACGACAGGTTTCCCGACTGGAAAGCGAATGTAAGTTAGCTCATTCATTAGGCACCCCAGCAAATTGTAGCGAGTAACAACCTGGTATAAAGTGTGGAAATTGTGAGCGCTCACAATTACACACAGGAAACAGCTATGACC	0.599622994168048	0.394406503693554	0.707790498152845	0.591244559348673	1.58738891239949	1.51842910027362	2.06713133866413	1.71905151459404	1.55290900633656	1.89309142662909	0.820303227035225	5	5
STERIC-O1-up_136x-lacOsym-ext_min10-minus10_7A-lacO2	STERIC	O1	up_136x	lacOsym	ext_min10	minus10_7A	lacO2	TGCAGCTGGCACGACAGGTTTCCCGACTGGAAAGCGAATGTAAGTTGAAAATATATTTTTCAAAAGTAGCAAATTGTGAGCGCTCACAATTTGGTATAAAGTGTGGAAATTGTAGCGAGTAACAACCACACACAGGAAACAGCTATGACC	0.284106029394219	0.37749110139436	0.0932202941762458	0.235972273020048	0.752117189288167	1.45330634278003	0.272253713484572	0.686092560046866	1.1027117660341	0.479173136765719	2.30128043795836	8.5	9
STERIC-O1-up_69x-lacO1-ext_min10-minus10_12G-lacOscram	STERIC	O1	up_69x	lacO1	ext_min10	minus10_12G	lacOscram	TGCAGCTGGCACGACAGGTTTCCCGACTGGAAAGCGAATGTAAGTTAGAAAATTATTTTAAATTTCCTGCAATTGTGAGCGGATAACAATTTGGGATAATGTGTGGTTAACGGTGTGCATAATAGAAACACACAGGAAACAGCTATGACC	0.101770132745384	0.281676486564205	0.183043520198668	0.21473349212066	0.269417253682188	1.0844288064637	0.534586149333074	0.624340518703019	0.676923030072944	0.579463334018046	1.16818958221067	8.5	7.5
STERIC-O1-up_136x-lacOscram-ext_min10-minus10_7A-lacOscram	STERIC	O1	up_136x	lacOscram	ext_min10	minus10_7A	lacOscram	TGCAGCTGGCACGACAGGTTTCCCGACTGGAAAGCGAATGTAAGTTGAAAATATATTTTTCAAAAGTAGCTTAACGGTGTGCATAATAGAATGGTATAAAGTGTGGTTAACGGTGTGCATAATAGAAACACACAGGAAACAGCTATGACC	0.715422137180176	0.729270067580205	0.9148434828842	0.791031643933436	1.89394532779823	2.80762330793784	2.67183811929924	2.29993515220436	2.35078431786803	2.4858866357518	0.945652261072273	17	16.5
STERIC-55-up_136x-lacO1-ext_min10-minus10_12A-lacO2	STERIC	55	up_136x	lacO1	ext_min10	minus10_12A	lacO2	GCAGCTGGCACGACAGGTTTCCCGACTGGAAAGCGAATGTAAGTTAGAAAATATATTTTTCAAAAGTAGCAATTGTGAGCGGATAACAATTTGGAATAATGTGTGGACACACAGGAAACAGCTATAAATTGTAGCGAGTAACAACCGACC	0.207590526000893	0.225811284580648	0.281261994451612	0.331220146474591	0.54955680902498	0.869352869352869	0.82143725385326	0.963027034174237	0.709454839188925	0.892232144013749	0.795146021076318	4.5	4
STERIC-55-up_136x-lacO3-ext_UV5-minus10cons-lacO1	STERIC	55	up_136x	lacO3	ext_UV5	minus10cons	lacO1	GCAGCTGGCACGACAGGTTTCCCGACTGGAAAGCGAATGTAAGTTAGAAAATATATTTTTCAAAAGTAGCGGCAGTGAGCGCAACGCAATTTCGTATAATGTGTGGACACACAGGAAACAGCTATAATTGTGAGCGGATAACAATTGACC	0.196169688000844	0.385622937882871	0.448296336027553	0.340836215243209	0.519322292023606	1.48461317227495	1.3092679368108	0.990985883553489	1.00196773214928	1.15012691018214	0.871180148276505	7	6.5
STERIC-55-up_136x-lacOscram-ext_UV5-minus10cons-lacOscram	STERIC	55	up_136x	lacOscram	ext_UV5	minus10cons	lacOscram	GCAGCTGGCACGACAGGTTTCCCGACTGGAAAGCGAATGTAAGTTAGAAAATATATTTTTCAAAAGTAGCTTAACGGTGTGCATAATAGAATCGTATAATGTGTGGACACACAGGAAACAGCTATTTAACGGTGTGCATAATAGAAGACC	0.475532704692402	0.370754225827494	0.574836773850692	0.829120593764637	1.25888324873096	1.42736998572239	1.67883450391665	2.4106792865246	1.34312661722668	2.04475689522063	0.65686371830611	13	12.5
STERIC-O1-up_136x-lacO2-ext_min10-minus10cons-lacOscram	STERIC	O1	up_136x	lacO2	ext_min10	minus10cons	lacOscram	TGCAGCTGGCACGACAGGTTTCCCGACTGGAAAGCGAATGTAAGTTGAAAATATATTTTTCAAAAGTAGCAAATTGTAGCGAGTAACAACCTGGTATAATGTGTGGTTAACGGTGTGCATAATAGAAACACACAGGAAACAGCTATGACC	0.270949810189532	0.212062197077802	0.603259823324882	0.401004725385377	0.717288577480854	0.816420135305584	1.76184519205365	1.16592663667383	0.766854356393219	1.46388591436374	0.523848442606623	14	14
STERIC-55-up_69x-lacO2-ext_min10-minus10_12G-lacO3	STERIC	55	up_69x	lacO2	ext_min10	minus10_12G	lacO3	GCAGCTGGCACGACAGGTTTCCCGACTGGAAAGCGAATGTAAGTTAAGAAAATTATTTTAAATTTCCTGCAAATTGTAGCGAGTAACAACCTGGGATAATGTGTGGACACACAGGAAACAGCTATGGCAGTGAGCGCAACGCAATTGACC	0.192792965810956	0.212133299239437	0.268972823035422	0.319359343073683	0.510383056176057	0.816693872148939	0.785546221935034	0.928541588636953	0.663538464162498	0.857043905285993	0.774217586835387	18.5	17.5
STERIC-O1-no_up-lacOscram-ext_min10-minus10_12A-lacO2	STERIC	O1	no_up	lacOscram	ext_min10	minus10_12A	lacO2	TGCAGCTGGCACGACAGGTTTCCCGACTGGAAAGCGAATGTAAGTTAGCTCATTCATTAGGCACCCCAGCTTAACGGTGTGCATAATAGAATGGAATAATGTGTGGAAATTGTAGCGAGTAACAACCACACACAGGAAACAGCTATGACC	0.202258309014721	0.236253758394929	0.299747850220536	0.464911766643187	0.535440769105426	0.909555442003066	0.875425957970783	1.35173721933439	0.722498105554246	1.11358158865259	0.648805721032489	10	10.5
STERIC-O1-up_136x-lacO3-ext_min10-minus10_12G-lacOsym	STERIC	O1	up_136x	lacO3	ext_min10	minus10_12G	lacOsym	TGCAGCTGGCACGACAGGTTTCCCGACTGGAAAGCGAATGTAAGTTGAAAATATATTTTTCAAAAGTAGCGGCAGTGAGCGCAACGCAATTTGGGATAATGTGTGGAAATTGTGAGCGCTCACAATTACACACAGGAAACAGCTATGACC	0.244384436362438	0.220698298919928	0.33991071042938	0.297125761186988	0.646961754999029	0.849668340462464	0.992723247500317	0.86389715003226	0.748315047730747	0.928310198766289	0.806104520585088	17.5	18.5
STERIC-55-up_69x-lacO3-ext_min10-minus10cons-lacO3	STERIC	55	up_69x	lacO3	ext_min10	minus10cons	lacO3	GCAGCTGGCACGACAGGTTTCCCGACTGGAAAGCGAATGTAAGTTAAGAAAATTATTTTAAATTTCCTGCGGCAGTGAGCGCAACGCAATTTGGTATAATGTGTGGACACACAGGAAACAGCTATGGCAGTGAGCGCAACGCAATTGACC	0.113453217953429	0.356544133548392	0.923441635918826	0.38344074214861	0.300346020761246	1.372662425294	2.69694937981897	1.11485911899768	0.836504223027625	1.90590424940833	0.438901494284045	4.5	3.5
STERIC-O1-no_up-lacO3-ext_UV5-minus10cons-lacO2	STERIC	O1	no_up	lacO3	ext_UV5	minus10cons	lacO2	TGCAGCTGGCACGACAGGTTTCCCGACTGGAAAGCGAATGTAAGTTAGCTCATTCATTAGGCACCCCAGCGGCAGTGAGCGCAACGCAATTTCGTATAATGTGTGGAAATTGTAGCGAGTAACAACCACACACAGGAAACAGCTATGACC	0.338838552001458	0.370715370106419	0.490872945218098	0.438361352848934	0.897011231677137	1.42722039473684	1.43361467978279	1.27454153385292	1.16211581320699	1.35407810681786	0.858233958111924	6	5
STERIC-O1-up_69x-lacO1-ext_min10-minus10_7A-lacO3	STERIC	O1	up_69x	lacO1	ext_min10	minus10_7A	lacO3	TGCAGCTGGCACGACAGGTTTCCCGACTGGAAAGCGAATGTAAGTTAGAAAATTATTTTAAATTTCCTGCAATTGTGAGCGGATAACAATTTGGTATAAAGTGTGGGGCAGTGAGCGCAACGCAATTACACACAGGAAACAGCTATGACC	0.531232582219999	0.530770976643806	0.647466283716284	0.812477902136988	1.40633818102887	2.0434198953849	1.89095198267173	2.36229043660275	1.72487903820688	2.12662120963724	0.811088984907244	6.5	4
STERIC-55-up_326x-lacO1-ext_min10-minus10cons-lacOscram	STERIC	55	up_326x	lacO1	ext_min10	minus10cons	lacOscram	GCAGCTGGCACGACAGGTTTCCCGACTGGAAAGCGAATGTAAGTTAGGAAAATTTTTTTTCAAAAGTAGCAATTGTGAGCGGATAACAATTTGGTATAATGTGTGGACACACAGGAAACAGCTATTTAACGGTGTGCATAATAGAAGACC	3.0807206764857	3.81499577910625	1.43599166208011	1.06963065446412	8.15562760537286	14.6873861210891	4.19387286844472	3.10996552532908	11.421506863231	3.6519191968869	3.12753548133466	10.5	10.5
STERIC-55-up_326x-lacO1-ext_UV5-minus10_7A-lacO1	STERIC	55	up_326x	lacO1	ext_UV5	minus10_7A	lacO1	GCAGCTGGCACGACAGGTTTCCCGACTGGAAAGCGAATGTAAGTTAGGAAAATTTTTTTTCAAAAGTAGCAATTGTGAGCGGATAACAATTTCGTATAAAGTGTGGACACACAGGAAACAGCTATAATTGTGAGCGGATAACAATTGACC	1.00029094959561	0.935194289113105	0.451092266992933	0.488308653352443	2.64808184143223	3.60041279669763	1.31743356849752	1.41976398236903	3.12424731906493	1.36859877543327	2.28280733195589	13	12
STERIC-55-up_69x-lacO2-ext_min10-minus10_7A-lacO3	STERIC	55	up_69x	lacO2	ext_min10	minus10_7A	lacO3	GCAGCTGGCACGACAGGTTTCCCGACTGGAAAGCGAATGTAAGTTAAGAAAATTATTTTAAATTTCCTGCAAATTGTAGCGAGTAACAACCTGGTATAAAGTGTGGACACACAGGAAACAGCTATGGCAGTGAGCGCAACGCAATTGACC	0.123141561386005	0.206745847113851	0.157376841224469	0.282825202850804	0.325994084784752	0.795952672378621	0.459625554912179	0.822318084181002	0.560973378581686	0.64097181954659	0.875191953023	7.5	7
STERIC-O1-up_326x-lacOsym-ext_min10-minus10_7A-lacO3	STERIC	O1	up_326x	lacOsym	ext_min10	minus10_7A	lacO3	TGCAGCTGGCACGACAGGTTTCCCGACTGGAAAGCGAATGTAAGTTGGAAAATTTTTTTTCAAAAGTAGCAAATTGTGAGCGCTCACAATTTGGTATAAAGTGTGGGGCAGTGAGCGCAACGCAATTACACACAGGAAACAGCTATGACC	0.667822404460191	0.484348532498382	0.188091294686314	0.80838416998955	1.76793400286944	1.8646977155118	0.549328382891101	2.3503878552815	1.81631585919062	1.4498581190863	1.25275420765672	6.5	7.5
STERIC-O1-up_136x-lacO1-ext_min10-minus10_12A-lacOscram	STERIC	O1	up_136x	lacO1	ext_min10	minus10_12A	lacOscram	TGCAGCTGGCACGACAGGTTTCCCGACTGGAAAGCGAATGTAAGTTGAAAATATATTTTTCAAAAGTAGCAATTGTGAGCGGATAACAATTTGGAATAATGTGTGGTTAACGGTGTGCATAATAGAAACACACAGGAAACAGCTATGACC	0.418621778952078	0.512989917552666	0.587223793681172	0.550837615290144	1.10822229444264	1.97496443812233	1.71501130616402	1.6015677808571	1.54159336628249	1.65828954351056	0.929628587670503	14.5	14.5
STERIC-55-up_69x-lacOscram-ext_UV5-minus10_7A-lacO2	STERIC	55	up_69x	lacOscram	ext_UV5	minus10_7A	lacO2	GCAGCTGGCACGACAGGTTTCCCGACTGGAAAGCGAATGTAAGTTAAGAAAATTATTTTAAATTTCCTGCTTAACGGTGTGCATAATAGAATCGTATAAAGTGTGGACACACAGGAAACAGCTATAAATTGTAGCGAGTAACAACCGACC	0.650233579086832	1.01690450442465	1.65851955505819	0.949350789213197	1.7213709013017	3.91498968008256	4.8437747567893	2.76025019811737	2.81818029069213	3.80201247745334	0.741233835344959	7	8
STERIC-55-up_69x-lacOscram-ext_min10-minus10cons-lacO1	STERIC	55	up_69x	lacOscram	ext_min10	minus10cons	lacO1	GCAGCTGGCACGACAGGTTTCCCGACTGGAAAGCGAATGTAAGTTAAGAAAATTATTTTAAATTTCCTGCTTAACGGTGTGCATAATAGAATGGTATAATGTGTGGACACACAGGAAACAGCTATAATTGTGAGCGGATAACAATTGACC	1.43658295460511	1.38838367851525	1.04232944937087	1.07559572529808	3.80308273041837	5.3451506505595	3.04416614185992	3.12730904907006	4.57411669048894	3.08573759546499	1.48234143344249	12.5	12
STERIC-55-up_326x-lacO1-ext_UV5-minus10_12A-lacO2	STERIC	55	up_326x	lacO1	ext_UV5	minus10_12A	lacO2	GCAGCTGGCACGACAGGTTTCCCGACTGGAAAGCGAATGTAAGTTAGGAAAATTTTTTTTCAAAAGTAGCAATTGTGAGCGGATAACAATTTCGAATAATGTGTGGACACACAGGAAACAGCTATAAATTGTAGCGAGTAACAACCGACC	0.138689216577778	0.260572798119174	0.0635702575451366	0.160284021124689	0.367153572838531	1.00318152895191	0.185659558755654	0.466027948879827	0.685167550895222	0.32584375381774	2.10274876491408	6	5
STERIC-O1-up_136x-lacO2-ext_UV5-minus10_12G-lacO3	STERIC	O1	up_136x	lacO2	ext_UV5	minus10_12G	lacO3	TGCAGCTGGCACGACAGGTTTCCCGACTGGAAAGCGAATGTAAGTTGAAAATATATTTTTCAAAAGTAGCAAATTGTAGCGAGTAACAACCTCGGATAATGTGTGGGGCAGTGAGCGCAACGCAATTACACACAGGAAACAGCTATGACC	0.267570729592785	0.508137433949187	0.462766787449936	0.528689211107351	0.708343098195454	1.95628281841495	1.35152948694164	1.53717099757302	1.3323129583052	1.44435024225733	0.922430667663384	11	11
STERIC-55-up_326x-lacOscram-ext_UV5-minus10_12A-lacO1	STERIC	55	up_326x	lacOscram	ext_UV5	minus10_12A	lacO1	GCAGCTGGCACGACAGGTTTCCCGACTGGAAAGCGAATGTAAGTTAGGAAAATTTTTTTTCAAAAGTAGCTTAACGGTGTGCATAATAGAATCGAATAATGTGTGGACACACAGGAAACAGCTATAATTGTGAGCGGATAACAATTGACC	0.287231257808186	0.271351888688852	0.312993643218096	0.380247217133554	0.760390642743584	1.04468004543733	0.914110842667838	1.10557390203082	0.902535344090459	1.00984237234933	0.893738833706069	11.5	12
STERIC-O1-up_326x-lacOsym-ext_UV5-minus10cons-lacO1	STERIC	O1	up_326x	lacOsym	ext_UV5	minus10cons	lacO1	TGCAGCTGGCACGACAGGTTTCCCGACTGGAAAGCGAATGTAAGTTGGAAAATTTTTTTTCAAAAGTAGCAAATTGTGAGCGCTCACAATTTCGTATAATGTGTGGAATTGTGAGCGGATAACAATTACACACAGGAAACAGCTATGACC	0.351739459916407	0.0772512289354849	0.381940486148739	0.590448619936029	0.93116395494368	0.297410192147034	1.11547294076866	1.71673731003825	0.614287073545357	1.41610512540346	0.433786349986088	3	3
STERIC-O1-up_326x-lacO2-ext_min10-minus10_12G-lacO3	STERIC	O1	up_326x	lacO2	ext_min10	minus10_12G	lacO3	TGCAGCTGGCACGACAGGTTTCCCGACTGGAAAGCGAATGTAAGTTGGAAAATTTTTTTTCAAAAGTAGCAAATTGTAGCGAGTAACAACCTGGGATAATGTGTGGGGCAGTGAGCGCAACGCAATTACACACAGGAAACAGCTATGACC	0.213634993227006	0.246868057685136	0.221007271256418	0.23349120615767	0.565558397271952	0.950419527078566	0.645460849897044	0.678878824748772	0.757988962175259	0.662169837322908	1.14470475616911	13	14.5
STERIC-55-up_326x-lacOsym-ext_UV5-minus10_7A-lacOsym	STERIC	55	up_326x	lacOsym	ext_UV5	minus10_7A	lacOsym	GCAGCTGGCACGACAGGTTTCCCGACTGGAAAGCGAATGTAAGTTAGGAAAATTTTTTTTCAAAAGTAGCAAATTGTGAGCGCTCACAATTTCGTATAAAGTGTGGACACACAGGAAACAGCTATAAATTGTGAGCGCTCACAATTGACC	0.702553802205681	1.05582796032014	0.950375350299792	0.50465465432525	1.85987883525503	4.06484143851315	2.77561040339703	1.4672902002184	2.96236013688409	2.12145030180771	1.39638441417168	11	10.5
STERIC-55-up_326x-lacO1-ext_min10-minus10_12A-lacO3	STERIC	55	up_326x	lacO1	ext_min10	minus10_12A	lacO3	GCAGCTGGCACGACAGGTTTCCCGACTGGAAAGCGAATGTAAGTTAGGAAAATTTTTTTTCAAAAGTAGCAATTGTGAGCGGATAACAATTTGGAATAATGTGTGGACACACAGGAAACAGCTATGGCAGTGAGCGCAACGCAATTGACC	0.221973687300188	0.276257112171462	0.259584217440996	0.209000132651628	0.587633518880698	1.06356470887363	0.758126412116671	0.607670698874472	0.825599113877166	0.682898555495571	1.20896304031283	11.5	13
STERIC-55-up_136x-lacO1-ext_min10-minus10cons-lacO1	STERIC	55	up_136x	lacO1	ext_min10	minus10cons	lacO1	GCAGCTGGCACGACAGGTTTCCCGACTGGAAAGCGAATGTAAGTTAGAAAATATATTTTTCAAAAGTAGCAATTGTGAGCGGATAACAATTTGGTATAATGTGTGGACACACAGGAAACAGCTATAATTGTGAGCGGATAACAATTGACC	1.78229118338435	1.38876641109019	0.221446683565	0.197948796997822	4.71828013716698	5.34662413609782	0.646744171665327	0.575538791707509	5.0324521366324	0.611141481686418	8.23451244504884	3	3
STERIC-55-up_326x-lacO1-ext_UV5-minus10_12A-lacO1	STERIC	55	up_326x	lacO1	ext_UV5	minus10_12A	lacO1	GCAGCTGGCACGACAGGTTTCCCGACTGGAAAGCGAATGTAAGTTAGGAAAATTTTTTTTCAAAAGTAGCAATTGTGAGCGGATAACAATTTCGAATAATGTGTGGACACACAGGAAACAGCTATAATTGTGAGCGGATAACAATTGACC	0.189501554005182	0.238444738131575	0.22924935638549	0.24356510056828	0.501669663498587	0.917990514343602	0.669532199414599	0.708168808344555	0.709830088921094	0.688850503879577	1.03045593336052	3.5	3
STERIC-O1-up_326x-lacO3-ext_UV5-minus10_7A-lacO2	STERIC	O1	up_326x	lacO3	ext_UV5	minus10_7A	lacO2	TGCAGCTGGCACGACAGGTTTCCCGACTGGAAAGCGAATGTAAGTTGGAAAATTTTTTTTCAAAAGTAGCGGCAGTGAGCGCAACGCAATTTCGTATAAAGTGTGGAAATTGTAGCGAGTAACAACCACACACAGGAAACAGCTATGACC	0.1889080098269	0.176975542652202	0.270914750151668	0.303714549395254	0.50009836710604	0.68133971291866	0.791217700161811	0.883054140434399	0.59071904001235	0.837135920298105	0.705642925705535	7	8.5
STERIC-55-no_up-lacO3-ext_min10-minus10_7A-lacO3	STERIC	55	no_up	lacO3	ext_min10	minus10_7A	lacO3	GCAGCTGGCACGACAGGTTTCCCGACTGGAAAGCGAATGTAAGTTAAGCTCATTCATTAGGCACCCCAGCGGCAGTGAGCGCAACGCAATTTGGTATAAAGTGTGGACACACAGGAAACAGCTATGGCAGTGAGCGCAACGCAATTGACC	0.205006877679454	0.187462982216777	0.233938547766103	0.130352397961963	0.542717086834734	0.721715399610136	0.683227176220807	0.379001351647668	0.632216243222435	0.531114263934238	1.19035824520939	5.5	6
STERIC-O1-up_136x-lacO2-ext_min10-minus10_12G-lacO1	STERIC	O1	up_136x	lacO2	ext_min10	minus10_12G	lacO1	TGCAGCTGGCACGACAGGTTTCCCGACTGGAAAGCGAATGTAAGTTGAAAATATATTTTTCAAAAGTAGCAAATTGTAGCGAGTAACAACCTGGGATAATGTGTGGAATTGTGAGCGGATAACAATTACACACAGGAAACAGCTATGACC	0.129319281000557	0.179147021703149	0.211944325326554	0.257212012542673	0.342348433626324	0.68969970939619	0.618992142559021	0.747847388600678	0.516024071511257	0.68341976557985	0.755061672928694	12	13
STERIC-O1-up_136x-lacOscram-ext_UV5-minus10_12A-lacO3	STERIC	O1	up_136x	lacOscram	ext_UV5	minus10_12A	lacO3	TGCAGCTGGCACGACAGGTTTCCCGACTGGAAAGCGAATGTAAGTTGAAAATATATTTTTCAAAAGTAGCTTAACGGTGTGCATAATAGAATCGAATAATGTGTGGGGCAGTGAGCGCAACGCAATTACACACAGGAAACAGCTATGACC	0.530771231252284	0.790263031297745	1.11291153791641	1.06110761882341	1.40511684125705	3.04244066047472	3.25030404221549	3.0851846844817	2.22377875086588	3.16774436334859	0.702007010602064	10.5	9
STERIC-55-no_up-lacOsym-ext_min10-minus10cons-lacO1	STERIC	55	no_up	lacOsym	ext_min10	minus10cons	lacO1	GCAGCTGGCACGACAGGTTTCCCGACTGGAAAGCGAATGTAAGTTAAGCTCATTCATTAGGCACCCCAGCAAATTGTGAGCGCTCACAATTTGGTATAATGTGTGGACACACAGGAAACAGCTATAATTGTGAGCGGATAACAATTGACC	0.574882444355858	0.460136410895725	0.669638222230108	0.366336734996806	1.5218929677134	1.77148325358852	1.95570604345733	1.06512898797994	1.64668811065096	1.51041751571863	1.09022048110154	7.5	6.5
STERIC-55-up_326x-lacOsym-ext_UV5-minus10_12G-lacOsym	STERIC	55	up_326x	lacOsym	ext_UV5	minus10_12G	lacOsym	GCAGCTGGCACGACAGGTTTCCCGACTGGAAAGCGAATGTAAGTTAGGAAAATTTTTTTTCAAAAGTAGCAAATTGTGAGCGCTCACAATTTCGGATAATGTGTGGACACACAGGAAACAGCTATAAATTGTGAGCGCTCACAATTGACC	0.136699431425846	0.267775924233042	0.425342814120186	0.255698886225177	0.361885991510006	1.03091290813002	1.24223122949238	0.743447953465528	0.696399449820014	0.992839591478952	0.701421917293452	8.5	10.5
STERIC-55-up_326x-lacO1-ext_min10-minus10_7A-lacOscram	STERIC	55	up_326x	lacO1	ext_min10	minus10_7A	lacOscram	GCAGCTGGCACGACAGGTTTCCCGACTGGAAAGCGAATGTAAGTTAGGAAAATTTTTTTTCAAAAGTAGCAATTGTGAGCGGATAACAATTTGGTATAAAGTGTGGACACACAGGAAACAGCTATTTAACGGTGTGCATAATAGAAGACC	0.901832664799062	1.0523264573209	0.575955490236159	0.548896032223484	2.38743208126624	4.05136097102856	1.68210176125553	1.59592260195664	3.2193965261474	1.63901218160608	1.96422977344359	16.5	16
STERIC-O1-up_136x-lacOsym-ext_UV5-minus10cons-lacOscram	STERIC	O1	up_136x	lacOsym	ext_UV5	minus10cons	lacOscram	TGCAGCTGGCACGACAGGTTTCCCGACTGGAAAGCGAATGTAAGTTGAAAATATATTTTTCAAAAGTAGCAAATTGTGAGCGCTCACAATTTCGTATAATGTGTGGTTAACGGTGTGCATAATAGAAACACACAGGAAACAGCTATGACC	0.0918430812003953	0.560694403564003	0.0735655810585228	0.251000425478879	0.243137254901961	2.15862236235751	0.214851313276983	0.729787115603305	1.20087980862973	0.472319214440144	2.54251737366471	6.5	5
STERIC-O1-up_69x-lacOscram-ext_UV5-minus10_12G-lacOscram	STERIC	O1	up_69x	lacOscram	ext_UV5	minus10_12G	lacOscram	TGCAGCTGGCACGACAGGTTTCCCGACTGGAAAGCGAATGTAAGTTAGAAAATTATTTTAAATTTCCTGCTTAACGGTGTGCATAATAGAATCGGATAATGTGTGGTTAACGGTGTGCATAATAGAAACACACAGGAAACAGCTATGACC	0.301114101935582	0.467377998862286	0.579847682497177	0.386294966990311	0.797142857142857	1.79936270739479	1.69346906926525	1.12315781614345	1.29825278226882	1.40831344270435	0.921849314862623	11.5	9.5
STERIC-55-no_up-lacO3-ext_min10-minus10_12A-lacOscram	STERIC	55	no_up	lacO3	ext_min10	minus10_12A	lacOscram	GCAGCTGGCACGACAGGTTTCCCGACTGGAAAGCGAATGTAAGTTAAGCTCATTCATTAGGCACCCCAGCGGCAGTGAGCGCAACGCAATTTGGAATAATGTGTGGACACACAGGAAACAGCTATTTAACGGTGTGCATAATAGAAGACC	0.279522421044681	0.342432888157294	0.428083425035909	0.282714384608684	0.73998294970162	1.31833541637735	1.25023529669271	0.821995878650398	1.02915918303949	1.03611558767156	0.993286072794541	10	9.5
STERIC-O1-up_136x-lacO3-ext_min10-minus10_12A-lacO1	STERIC	O1	up_136x	lacO3	ext_min10	minus10_12A	lacO1	TGCAGCTGGCACGACAGGTTTCCCGACTGGAAAGCGAATGTAAGTTGAAAATATATTTTTCAAAAGTAGCGGCAGTGAGCGCAACGCAATTTGGAATAATGTGTGGAATTGTGAGCGGATAACAATTACACACAGGAAACAGCTATGACC	0.14967418022728	0.201154749972078	0.300402629555188	0.1952251136475	0.396234194612424	0.774427457852438	0.877338268020298	0.567619645705043	0.585330826232431	0.722478956862671	0.810170068861523	13	15
STERIC-55-up_69x-lacO2-ext_UV5-minus10cons-lacOscram	STERIC	55	up_69x	lacO2	ext_UV5	minus10cons	lacOscram	GCAGCTGGCACGACAGGTTTCCCGACTGGAAAGCGAATGTAAGTTAAGAAAATTATTTTAAATTTCCTGCAAATTGTAGCGAGTAACAACCTCGTATAATGTGTGGACACACAGGAAACAGCTATTTAACGGTGTGCATAATAGAAGACC	0.177571962944107	0.257062975943776	0.149322477297512	0.236110003855631	0.470088318613564	0.989669033397197	0.436102452906898	0.686493014305211	0.729878676005381	0.561297733606054	1.30034139157534	10	10
STERIC-O1-up_136x-lacOsym-ext_UV5-minus10_12G-lacO3	STERIC	O1	up_136x	lacOsym	ext_UV5	minus10_12G	lacO3	TGCAGCTGGCACGACAGGTTTCCCGACTGGAAAGCGAATGTAAGTTGAAAATATATTTTTCAAAAGTAGCAAATTGTGAGCGCTCACAATTTCGGATAATGTGTGGGGCAGTGAGCGCAACGCAATTACACACAGGAAACAGCTATGACC	0.36523643919227	0.750302561035897	0.732819547219116	0.641609650924804	0.966894664842682	2.88859649122807	2.14022970864349	1.86548869627736	1.92774557803538	2.00285920246043	0.962496802404894	6	5.5
STERIC-O1-up_69x-lacO3-ext_UV5-minus10_12G-lacO3	STERIC	O1	up_69x	lacO3	ext_UV5	minus10_12G	lacO3	TGCAGCTGGCACGACAGGTTTCCCGACTGGAAAGCGAATGTAAGTTAGAAAATTATTTTAAATTTCCTGCGGCAGTGAGCGCAACGCAATTTCGGATAATGTGTGGGGCAGTGAGCGCAACGCAATTACACACAGGAAACAGCTATGACC	0.204650343979142	0.280486938705008	0.575362374235549	0.416411761377949	0.541773231031543	1.07984915559928	1.68036954151604	1.21072280120448	0.810811193315411	1.44554617136026	0.560903006337346	9.5	10
STERIC-O1-up_326x-lacO2-ext_min10-minus10_7A-lacOscram	STERIC	O1	up_326x	lacO2	ext_min10	minus10_7A	lacOscram	TGCAGCTGGCACGACAGGTTTCCCGACTGGAAAGCGAATGTAAGTTGGAAAATTTTTTTTCAAAAGTAGCAAATTGTAGCGAGTAACAACCTGGTATAAAGTGTGGTTAACGGTGTGCATAATAGAAACACACAGGAAACAGCTATGACC	0.423891144001824	0.424287518922586	0.425342814120186	0.642327266295091	1.12217194570136	1.63346828609986	1.24223122949238	1.86757517262574	1.37782011590061	1.55490320105906	0.886113112997753	11.5	12.5
STERIC-O1-up_136x-lacOscram-ext_UV5-minus10cons-lacOsym	STERIC	O1	up_136x	lacOscram	ext_UV5	minus10cons	lacOsym	TGCAGCTGGCACGACAGGTTTCCCGACTGGAAAGCGAATGTAAGTTGAAAATATATTTTTCAAAAGTAGCTTAACGGTGTGCATAATAGAATCGTATAATGTGTGGAAATTGTGAGCGCTCACAATTACACACAGGAAACAGCTATGACC	0.749318551709812	0.951704415564574	0.543831169482238	0.82289117387379	1.98367969942468	3.66397527910686	1.58828135770811	2.39256716434254	2.82382748926577	1.99042426102532	1.41870632535957	15.5	14
STERIC-O1-up_136x-lacOscram-ext_min10-minus10_12A-lacO1	STERIC	O1	up_136x	lacOscram	ext_min10	minus10_12A	lacO1	TGCAGCTGGCACGACAGGTTTCCCGACTGGAAAGCGAATGTAAGTTGAAAATATATTTTTCAAAAGTAGCTTAACGGTGTGCATAATAGAATGGAATAATGTGTGGAATTGTGAGCGGATAACAATTACACACAGGAAACAGCTATGACC	0.379034938287346	0.372437967107274	0.362695422893182	0.339896409502648	1.00342359165889	1.43385223622436	1.05926693987722	0.988253385712809	1.21863791394162	1.02376016279501	1.19035488801846	10	9
STERIC-O1-up_326x-lacO1-ext_min10-minus10_7A-lacO3	STERIC	O1	up_326x	lacO1	ext_min10	minus10_7A	lacO3	TGCAGCTGGCACGACAGGTTTCCCGACTGGAAAGCGAATGTAAGTTGGAAAATTTTTTTTCAAAAGTAGCAATTGTGAGCGGATAACAATTTGGTATAAAGTGTGGGGCAGTGAGCGCAACGCAATTACACACAGGAAACAGCTATGACC	1.37508553730332	1.6045653730639	0.873300008629116	0.621524863090557	3.64027990378308	6.1774304757527	2.55050868951206	1.80709190530342	4.90885518976789	2.17880029740774	2.25300831636946	14.5	14.5
STERIC-O1-up_326x-lacOscram-ext_min10-minus10_7A-lacOscram	STERIC	O1	up_326x	lacOscram	ext_min10	minus10_7A	lacOscram	TGCAGCTGGCACGACAGGTTTCCCGACTGGAAAGCGAATGTAAGTTGGAAAATTTTTTTTCAAAAGTAGCTTAACGGTGTGCATAATAGAATGGTATAAAGTGTGGTTAACGGTGTGCATAATAGAAACACACAGGAAACAGCTATGACC	1.83609370526877	2.41104561252346	2.25895817424368	1.88383217621233	4.86071217784773	9.28230590991266	6.59738050580929	5.47726740915179	7.0715090438802	6.03732395748054	1.17129859084641	14	13
STERIC-O1-no_up-lacOsym-ext_min10-minus10_7A-lacO3	STERIC	O1	no_up	lacOsym	ext_min10	minus10_7A	lacO3	TGCAGCTGGCACGACAGGTTTCCCGACTGGAAAGCGAATGTAAGTTAGCTCATTCATTAGGCACCCCAGCAAATTGTGAGCGCTCACAATTTGGTATAAAGTGTGGGGCAGTGAGCGCAACGCAATTACACACAGGAAACAGCTATGACC	1.26888467447915	0.478363379177426	0.257885013285467	0.367306483438872	3.35913312693499	1.84165542060279	0.753163816306401	1.06794854462828	2.60039427376889	0.910556180467341	2.85583067750333	3.5	4.5
STERIC-O1-up_136x-lacOsym-ext_min10-minus10_12G-lacO3	STERIC	O1	up_136x	lacOsym	ext_min10	minus10_12G	lacO3	TGCAGCTGGCACGACAGGTTTCCCGACTGGAAAGCGAATGTAAGTTGAAAATATATTTTTCAAAAGTAGCAAATTGTGAGCGCTCACAATTTGGGATAATGTGTGGGGCAGTGAGCGCAACGCAATTACACACAGGAAACAGCTATGACC	0.251685366751083	0.320377628080736	0.653100751200561	0.283691241207802	0.666289592760181	1.23342467479291	1.90740767732125	0.824836102361049	0.949857133776544	1.36612188984115	0.695294571326277	10.5	10.5
STERIC-55-no_up-lacO3-ext_UV5-minus10cons-lacO1	STERIC	55	no_up	lacO3	ext_UV5	minus10cons	lacO1	GCAGCTGGCACGACAGGTTTCCCGACTGGAAAGCGAATGTAAGTTAAGCTCATTCATTAGGCACCCCAGCGGCAGTGAGCGCAACGCAATTTCGTATAATGTGTGGACACACAGGAAACAGCTATAATTGTGAGCGGATAACAATTGACC	0.354601245463065	0.199696387489318	0.379121515852101	0.411036091329043	0.938739993038636	0.768812895182118	1.10724002176488	1.19509296817953	0.853776444110377	1.1511664949722	0.741661999232345	8	9
STERIC-O1-up_326x-lacO2-ext_UV5-minus10_12G-lacOsym	STERIC	O1	up_326x	lacO2	ext_UV5	minus10_12G	lacOsym	TGCAGCTGGCACGACAGGTTTCCCGACTGGAAAGCGAATGTAAGTTGGAAAATTTTTTTTCAAAAGTAGCAAATTGTAGCGAGTAACAACCTCGGATAATGTGTGGAAATTGTGAGCGCTCACAATTACACACAGGAAACAGCTATGACC	0.241339483446294	0.215199852034565	0.155959031844068	0.237368078472949	0.638900815800773	0.828499820981024	0.455484784147205	0.690150883189037	0.733700318390899	0.572817833668121	1.28086151524394	7	5
STERIC-O1-up_69x-lacOscram-ext_UV5-minus10cons-lacOsym	STERIC	O1	up_69x	lacOscram	ext_UV5	minus10cons	lacOsym	TGCAGCTGGCACGACAGGTTTCCCGACTGGAAAGCGAATGTAAGTTAGAAAATTATTTTAAATTTCCTGCTTAACGGTGTGCATAATAGAATCGTATAATGTGTGGAAATTGTGAGCGCTCACAATTACACACAGGAAACAGCTATGACC	0.588157662859674	0.753560244398073	0.777511718051322	0.973722285508539	1.55703660774655	2.90113827532717	2.27075503663431	2.83111065164203	2.22908744153686	2.55093284413817	0.873832271460661	8.5	8.5
STERIC-O1-up_69x-lacO3-ext_UV5-minus10cons-lacO2	STERIC	O1	up_69x	lacO3	ext_UV5	minus10cons	lacO2	TGCAGCTGGCACGACAGGTTTCCCGACTGGAAAGCGAATGTAAGTTAGAAAATTATTTTAAATTTCCTGCGGCAGTGAGCGCAACGCAATTTCGTATAATGTGTGGAAATTGTAGCGAGTAACAACCACACACAGGAAACAGCTATGACC	0.18361373094874	0.337852771430595	0.399407276673834	0.419215880983187	0.486082761180182	1.30070238432707	1.16648542281601	1.21887581670081	0.893392572753624	1.19268061975841	0.749062706271348	10	10
STERIC-55-up_69x-lacO1-ext_min10-minus10cons-lacOscram	STERIC	55	up_69x	lacO1	ext_min10	minus10cons	lacOscram	GCAGCTGGCACGACAGGTTTCCCGACTGGAAAGCGAATGTAAGTTAAGAAAATTATTTTAAATTTCCTGCAATTGTGAGCGGATAACAATTTGGTATAATGTGTGGACACACAGGAAACAGCTATTTAACGGTGTGCATAATAGAAGACC	0.610168567144495	0.49437967130793	0.43158474221	0.64585653698902	1.61530633014452	1.90331668587527	1.26046103789164	1.87783657467313	1.75931150800989	1.56914880628238	1.12118844367479	6.5	8
STERIC-55-up_136x-lacOscram-ext_UV5-minus10_12G-lacO1	STERIC	55	up_136x	lacOscram	ext_UV5	minus10_12G	lacO1	GCAGCTGGCACGACAGGTTTCCCGACTGGAAAGCGAATGTAAGTTAGAAAATATATTTTTCAAAAGTAGCTTAACGGTGTGCATAATAGAATCGGATAATGTGTGGACACACAGGAAACAGCTATAATTGTGAGCGGATAACAATTGACC	0.280235488445305	0.414828517023426	0.277753125274135	0.276325105354534	0.741870661308002	1.59705199070736	0.811189456717011	0.803418963217789	1.16946132600768	0.8073042099674	1.44860055425068	8	8.5
STERIC-55-up_136x-lacO2-ext_UV5-minus10_7A-lacO1	STERIC	55	up_136x	lacO2	ext_UV5	minus10_7A	lacO1	GCAGCTGGCACGACAGGTTTCCCGACTGGAAAGCGAATGTAAGTTAGAAAATATATTTTTCAAAAGTAGCAAATTGTAGCGAGTAACAACCTCGTATAAAGTGTGGACACACAGGAAACAGCTATAATTGTGAGCGGATAACAATTGACC	0.380756492413699	0.34703322689317	0.304120112095933	0.463622713138716	1.00798108187999	1.33604630132031	0.888195329087049	1.34798927891918	1.17201369160015	1.11809230400312	1.04822623982294	3.5	5
STERIC-O1-up_69x-lacOscram-ext_UV5-minus10_12A-lacOsym	STERIC	O1	up_69x	lacOscram	ext_UV5	minus10_12A	lacOsym	TGCAGCTGGCACGACAGGTTTCCCGACTGGAAAGCGAATGTAAGTTAGAAAATTATTTTAAATTTCCTGCTTAACGGTGTGCATAATAGAATCGAATAATGTGTGGAAATTGTGAGCGCTCACAATTACACACAGGAAACAGCTATGACC	0.305050233987027	0.200341289498351	0.297872063925783	0.385969777992309	0.807563025210084	0.771295709152399	0.869947646740779	1.12221232475464	0.789429367181242	0.996079985747708	0.792536120067362	7	7
STERIC-55-up_69x-lacO2-ext_UV5-minus10_12A-lacOscram	STERIC	55	up_69x	lacO2	ext_UV5	minus10_12A	lacOscram	GCAGCTGGCACGACAGGTTTCCCGACTGGAAAGCGAATGTAAGTTAAGAAAATTATTTTAAATTTCCTGCAAATTGTAGCGAGTAACAACCTCGAATAATGTGTGGACACACAGGAAACAGCTATTTAACGGTGTGCATAATAGAAGACC	0.169745694718588	0.2651461535076	0.288058659562738	0.240134606194079	0.44936974789916	1.02078853046595	0.841287194600247	0.698194599776322	0.735079139182555	0.769740897188285	0.954969577253408	9.5	9
STERIC-O1-up_136x-lacOsym-ext_UV5-minus10cons-lacO1	STERIC	O1	up_136x	lacOsym	ext_UV5	minus10cons	lacO1	TGCAGCTGGCACGACAGGTTTCCCGACTGGAAAGCGAATGTAAGTTGAAAATATATTTTTCAAAAGTAGCAAATTGTGAGCGCTCACAATTTCGTATAATGTGTGGAATTGTGAGCGGATAACAATTACACACAGGAAACAGCTATGACC	0.667628551802873	0.545958204495975	0.889983605631912	0.572320811429221	1.76742081447964	2.10188933873144	2.59923382257916	1.66403046280023	1.93465507660554	2.1316321426897	0.907593312120163	3	3.5
STERIC-55-up_136x-lacO2-ext_min10-minus10_12G-lacO1	STERIC	55	up_136x	lacO2	ext_min10	minus10_12G	lacO1	GCAGCTGGCACGACAGGTTTCCCGACTGGAAAGCGAATGTAAGTTAGAAAATATATTTTTCAAAAGTAGCAAATTGTAGCGAGTAACAACCTGGGATAATGTGTGGACACACAGGAAACAGCTATAATTGTGAGCGGATAACAATTGACC	0.219306923271566	0.37964417600364	0.408606676520448	0.32430990409485	0.580573763514089	1.46159548383418	1.19335264944517	0.942935411441688	1.02108462367413	1.06814403044343	0.955942826596373	13	13.5
STERIC-O1-up_326x-lacO3-ext_UV5-minus10_12A-lacOsym	STERIC	O1	up_326x	lacO3	ext_UV5	minus10_12A	lacOsym	TGCAGCTGGCACGACAGGTTTCCCGACTGGAAAGCGAATGTAAGTTGGAAAATTTTTTTTCAAAAGTAGCGGCAGTGAGCGCAACGCAATTTCGAATAATGTGTGGAAATTGTGAGCGCTCACAATTACACACAGGAAACAGCTATGACC	0.312648463580007	0.29509270347211	0.541612397346379	0.354614051509752	0.82767790660568	1.13608001905215	1.58180134218465	1.03104512795131	0.981878962828918	1.30642323506798	0.75157800050749	7.5	9
STERIC-O1-up_69x-lacO1-ext_UV5-minus10cons-lacOsym	STERIC	O1	up_69x	lacO1	ext_UV5	minus10cons	lacOsym	TGCAGCTGGCACGACAGGTTTCCCGACTGGAAAGCGAATGTAAGTTAGAAAATTATTTTAAATTTCCTGCAATTGTGAGCGGATAACAATTTCGTATAATGTGTGGAAATTGTGAGCGCTCACAATTACACACAGGAAACAGCTATGACC	0.365937276657825	0.743543078504042	0.693654996283211	0.561807455536147	0.96875	2.8625730994152	2.02584802251518	1.63346273902893	1.9156615497076	1.82965538077206	1.04700675867127	3.5	3.5
STERIC-55-up_69x-lacO2-ext_min10-minus10_7A-lacOsym	STERIC	55	up_69x	lacO2	ext_min10	minus10_7A	lacOsym	GCAGCTGGCACGACAGGTTTCCCGACTGGAAAGCGAATGTAAGTTAAGAAAATTATTTTAAATTTCCTGCAAATTGTAGCGAGTAACAACCTGGTATAAAGTGTGGACACACAGGAAACAGCTATAAATTGTGAGCGCTCACAATTGACC	0.558856484662783	0.554277567612104	0.336729727845148	0.359467552697253	1.47946725860155	2.13391812865497	0.983433056681464	1.04515674798321	1.80669269362826	1.01429490233234	1.78123018214312	5	4.5
STERIC-O1-up_326x-lacOscram-ext_UV5-minus10_12G-lacOsym	STERIC	O1	up_326x	lacOscram	ext_UV5	minus10_12G	lacOsym	TGCAGCTGGCACGACAGGTTTCCCGACTGGAAAGCGAATGTAAGTTGGAAAATTTTTTTTCAAAAGTAGCTTAACGGTGTGCATAATAGAATCGGATAATGTGTGGAAATTGTGAGCGCTCACAATTACACACAGGAAACAGCTATGACC	0.432220576983366	0.31816727080173	0.466192063975666	0.461831495168816	1.14422255031471	1.22491500067999	1.36153314829116	1.34278128856149	1.18456877549735	1.35215721842633	0.876058463731001	18	17
STERIC-O1-up_69x-lacOscram-ext_min10-minus10_7A-lacOscram	STERIC	O1	up_69x	lacOscram	ext_min10	minus10_7A	lacOscram	TGCAGCTGGCACGACAGGTTTCCCGACTGGAAAGCGAATGTAAGTTAGAAAATTATTTTAAATTTCCTGCTTAACGGTGTGCATAATAGAATGGTATAAAGTGTGGTTAACGGTGTGCATAATAGAAACACACAGGAAACAGCTATGACC	0.640644555065139	0.85754629135473	1.01013465240543	1.17126465436723	1.69598576670744	3.30147508073667	2.95013990963036	3.40546774806441	2.49873042372205	3.17780382884738	0.786307323642557	13	13
STERIC-55-no_up-lacO3-ext_min10-minus10_7A-lacOsym	STERIC	55	no_up	lacO3	ext_min10	minus10_7A	lacOsym	GCAGCTGGCACGACAGGTTTCCCGACTGGAAAGCGAATGTAAGTTAAGCTCATTCATTAGGCACCCCAGCGGCAGTGAGCGCAACGCAATTTGGTATAAAGTGTGGACACACAGGAAACAGCTATAAATTGTGAGCGCTCACAATTGACC	0.156921240808368	0.251515629092276	0.495906598951185	0.209641322867847	0.415419422206753	0.968312253501972	1.4483156730948	0.609534968058694	0.691865837854362	1.02892532057675	0.672415989788792	11.5	9.5
STERIC-55-up_136x-lacO2-ext_UV5-minus10_7A-lacO2	STERIC	55	up_136x	lacO2	ext_UV5	minus10_7A	lacO2	GCAGCTGGCACGACAGGTTTCCCGACTGGAAAGCGAATGTAAGTTAGAAAATATATTTTTCAAAAGTAGCAAATTGTAGCGAGTAACAACCTCGTATAAAGTGTGGACACACAGGAAACAGCTATAAATTGTAGCGAGTAACAACCGACC	0.0802922642396094	0.294172679786326	0.580638841577736	0.290472100963284	0.212558643089138	1.13253801169591	1.69577968198689	0.844551543372046	0.672548327392522	1.27016561267947	0.529496563817179	4.5	5
STERIC-55-no_up-lacOscram-ext_min10-minus10cons-lacOscram	STERIC	55	no_up	lacOscram	ext_min10	minus10cons	lacOscram	GCAGCTGGCACGACAGGTTTCCCGACTGGAAAGCGAATGTAAGTTAAGCTCATTCATTAGGCACCCCAGCTTAACGGTGTGCATAATAGAATGGTATAATGTGTGGACACACAGGAAACAGCTATTTAACGGTGTGCATAATAGAAGACC	0.57697460417476	0.48853580915587	0.645542412580637	0.54969360272639	1.52743156668608	1.88081834909184	1.88533323768091	1.59824154892932	1.70412495788896	1.74178739330511	0.978377133994128	14	11.5
STERIC-O1-up_326x-lacO2-ext_UV5-minus10_7A-lacO3	STERIC	O1	up_326x	lacO2	ext_UV5	minus10_7A	lacO3	TGCAGCTGGCACGACAGGTTTCCCGACTGGAAAGCGAATGTAAGTTGGAAAATTTTTTTTCAAAAGTAGCAAATTGTAGCGAGTAACAACCTCGTATAAAGTGTGGGGCAGTGAGCGCAACGCAATTACACACAGGAAACAGCTATGACC	0.339321728572889	0.358334013736888	0.440354913442075	0.207544909639168	0.898290350623008	1.37955330092299	1.28607468465093	0.603439618378107	1.138921825773	0.944757151514519	1.20551807832015	7	6.5
STERIC-55-no_up-lacOscram-ext_min10-minus10cons-lacO1	STERIC	55	no_up	lacOscram	ext_min10	minus10cons	lacO1	GCAGCTGGCACGACAGGTTTCCCGACTGGAAAGCGAATGTAAGTTAAGCTCATTCATTAGGCACCCCAGCTTAACGGTGTGCATAATAGAATGGTATAATGTGTGGACACACAGGAAACAGCTATAATTGTGAGCGGATAACAATTGACC	0.56478411372863	0.506082574308722	0.512209730858209	0.620369771453481	1.49515953983069	1.94837179604123	1.49592964215956	1.80373346082082	1.72176566793596	1.64983155149019	1.04360088542421	17.5	16
STERIC-55-up_69x-lacO3-ext_min10-minus10_12G-lacO1	STERIC	55	up_69x	lacO3	ext_min10	minus10_12G	lacO1	GCAGCTGGCACGACAGGTTTCCCGACTGGAAAGCGAATGTAAGTTAAGAAAATTATTTTAAATTTCCTGCGGCAGTGAGCGCAACGCAATTTGGGATAATGTGTGGACACACAGGAAACAGCTATAATTGTGAGCGGATAACAATTGACC	0.139917194016227	0.229481591837764	0.272103748912234	0.28443654784886	0.370404411764706	0.883483217848543	0.794690220075561	0.827003091451924	0.626943814806624	0.810846655763742	0.773196522856842	9.5	8.5
STERIC-55-up_326x-lacOscram-ext_UV5-minus10_12A-lacOscram	STERIC	55	up_326x	lacOscram	ext_UV5	minus10_12A	lacOscram	GCAGCTGGCACGACAGGTTTCCCGACTGGAAAGCGAATGTAAGTTAGGAAAATTTTTTTTCAAAAGTAGCTTAACGGTGTGCATAATAGAATCGAATAATGTGTGGACACACAGGAAACAGCTATTTAACGGTGTGCATAATAGAAGACC	0.646693255241315	0.458054345688051	0.461720817959413	0.560546769691411	1.71199856089225	1.76346749226006	1.34847468990949	1.62979727796624	1.73773302657615	1.48913598393786	1.1669404576343	8.5	9
STERIC-55-no_up-lacOscram-ext_min10-minus10_12G-lacO3	STERIC	55	no_up	lacOscram	ext_min10	minus10_12G	lacO3	GCAGCTGGCACGACAGGTTTCCCGACTGGAAAGCGAATGTAAGTTAAGCTCATTCATTAGGCACCCCAGCTTAACGGTGTGCATAATAGAATGGGATAATGTGTGGACACACAGGAAACAGCTATGGCAGTGAGCGCAACGCAATTGACC	0.328756483842324	0.22213735125432	0.301856190665939	0.582326420020641	0.870320855614973	0.85520856082114	0.881583453188138	1.69312190445758	0.862764708218057	1.28735267882286	0.670185196652528	5.5	5
STERIC-55-up_326x-lacOsym-ext_UV5-minus10_12A-lacOsym	STERIC	55	up_326x	lacOsym	ext_UV5	minus10_12A	lacOsym	GCAGCTGGCACGACAGGTTTCCCGACTGGAAAGCGAATGTAAGTTAGGAAAATTTTTTTTCAAAAGTAGCAAATTGTGAGCGCTCACAATTTCGAATAATGTGTGGACACACAGGAAACAGCTATAAATTGTGAGCGCTCACAATTGACC	0.191060424394983	0.173576835385904	0.319270970896666	0.234219960721318	0.505796479175612	0.668254999639015	0.932444037025915	0.680997688451782	0.587025739407314	0.806720862738849	0.727668970174316	3	3.5
STERIC-O1-up_326x-lacO1-ext_min10-minus10cons-lacO1	STERIC	O1	up_326x	lacO1	ext_min10	minus10cons	lacO1	TGCAGCTGGCACGACAGGTTTCCCGACTGGAAAGCGAATGTAAGTTGGAAAATTTTTTTTCAAAAGTAGCAATTGTGAGCGGATAACAATTTGGTATAATGTGTGGAATTGTGAGCGGATAACAATTACACACAGGAAACAGCTATGACC	2.12966410765137	3.5390057858561	0.765160933712185	0.870487947453536	5.63788451160281	13.6248497957222	2.23468406163374	2.53095542418917	9.63136715366249	2.38281974291145	4.04200409297196	3	3.5
STERIC-O1-no_up-lacO2-ext_UV5-minus10_12A-lacO2	STERIC	O1	no_up	lacO2	ext_UV5	minus10_12A	lacO2	TGCAGCTGGCACGACAGGTTTCCCGACTGGAAAGCGAATGTAAGTTAGCTCATTCATTAGGCACCCCAGCAAATTGTAGCGAGTAACAACCTCGAATAATGTGTGGAAATTGTAGCGAGTAACAACCACACACAGGAAACAGCTATGACC	0.136073315059737	0.194507558569703	0.192355758743591	0.20780504850696	0.360228466386555	0.748836376655926	0.561782926034037	0.604195975637742	0.55453242152124	0.582989450835889	0.951187745723619	11.5	13
STERIC-O1-up_326x-lacOsym-ext_UV5-minus10_12A-lacOscram	STERIC	O1	up_326x	lacOsym	ext_UV5	minus10_12A	lacOscram	TGCAGCTGGCACGACAGGTTTCCCGACTGGAAAGCGAATGTAAGTTGGAAAATTTTTTTTCAAAAGTAGCAAATTGTGAGCGCTCACAATTTCGAATAATGTGTGGTTAACGGTGTGCATAATAGAAACACACAGGAAACAGCTATGACC	0.167790244500722	0.22019810131472	0.271746797910119	0.180815640973518	0.444193061840121	0.847742625261214	0.793647729953462	0.525723909950624	0.645967843550667	0.659685819952043	0.979205288356247	6	5
STERIC-55-up_136x-lacO1-ext_UV5-minus10_12A-lacOsym	STERIC	55	up_136x	lacO1	ext_UV5	minus10_12A	lacOsym	GCAGCTGGCACGACAGGTTTCCCGACTGGAAAGCGAATGTAAGTTAGAAAATATATTTTTCAAAAGTAGCAATTGTGAGCGGATAACAATTTCGAATAATGTGTGGACACACAGGAAACAGCTATAAATTGTGAGCGCTCACAATTGACC	0.202971078522915	0.364253195895384	0.234268503404701	0.332680184903636	0.537327692097721	1.40234161286793	0.684190825270484	0.967272115559137	0.969834652482825	0.82573147041481	1.17451579264095	12.5	12.5
STERIC-O1-up_69x-lacOsym-ext_min10-minus10_12G-lacO3	STERIC	O1	up_69x	lacOsym	ext_min10	minus10_12G	lacO3	TGCAGCTGGCACGACAGGTTTCCCGACTGGAAAGCGAATGTAAGTTAGAAAATTATTTTAAATTTCCTGCAAATTGTGAGCGCTCACAATTTGGGATAATGTGTGGGGCAGTGAGCGCAACGCAATTACACACAGGAAACAGCTATGACC	0.155805227036385	0.22090564189211	0.332946247757	0.342414160684149	0.412464985994398	0.850466592011945	0.97238324705583	0.995573781162534	0.631465789003171	0.983978514109182	0.641747538130801	5	5
STERIC-O1-no_up-lacO3-ext_UV5-minus10_12G-lacO2	STERIC	O1	no_up	lacO3	ext_UV5	minus10_12G	lacO2	TGCAGCTGGCACGACAGGTTTCCCGACTGGAAAGCGAATGTAAGTTAGCTCATTCATTAGGCACCCCAGCGGCAGTGAGCGCAACGCAATTTCGGATAATGTGTGGAAATTGTAGCGAGTAACAACCACACACAGGAAACAGCTATGACC	0.582850323002508	0.139414327219508	0.112935850645705	0.45400448983568	1.54298642533937	0.536732456140351	0.329833809210045	1.32002416520211	1.03985944073986	0.824928987206077	1.26054418849036	3.5	3.5
STERIC-O1-no_up-lacOsym-ext_min10-minus10cons-lacO2	STERIC	O1	no_up	lacOsym	ext_min10	minus10cons	lacO2	TGCAGCTGGCACGACAGGTTTCCCGACTGGAAAGCGAATGTAAGTTAGCTCATTCATTAGGCACCCCAGCAAATTGTGAGCGCTCACAATTTGGTATAATGTGTGGAAATTGTAGCGAGTAACAACCACACACAGGAAACAGCTATGACC	0.436254635701878	0.31927768554719	0.240677518277883	0.0902369172344209	1.15490196078431	1.22918999626726	0.702908617511118	0.262365051468742	1.19204597852579	0.48263683448993	2.46986117374483	6	5.5
STERIC-55-up_69x-lacOscram-ext_UV5-minus10_12A-lacO2	STERIC	55	up_69x	lacOscram	ext_UV5	minus10_12A	lacO2	GCAGCTGGCACGACAGGTTTCCCGACTGGAAAGCGAATGTAAGTTAAGAAAATTATTTTAAATTTCCTGCTTAACGGTGTGCATAATAGAATCGAATAATGTGTGGACACACAGGAAACAGCTATAAATTGTAGCGAGTAACAACCGACC	0.252046637612448	0.253146334819358	0.507264708166294	0.302062063785139	0.667245989304813	0.974590321958743	1.48148749945838	0.878249516280153	0.820918155631778	1.17986850786927	0.695770884769422	10	10
STERIC-O1-no_up-lacOsym-ext_UV5-minus10cons-lacO3	STERIC	O1	no_up	lacOsym	ext_UV5	minus10cons	lacO3	TGCAGCTGGCACGACAGGTTTCCCGACTGGAAAGCGAATGTAAGTTAGCTCATTCATTAGGCACCCCAGCAAATTGTGAGCGCTCACAATTTCGTATAATGTGTGGGGCAGTGAGCGCAACGCAATTACACACAGGAAACAGCTATGACC	0.145418211900626	0.76282561488018	0.423012168563363	0.334364641536059	0.384967320261438	2.93680910740802	1.2354244830294	0.972169695891081	1.66088821383473	1.10379708946024	1.50470428821923	6	6.5
STERIC-O1-up_326x-lacO1-ext_min10-minus10_12A-lacO3	STERIC	O1	up_326x	lacO1	ext_min10	minus10_12A	lacO3	TGCAGCTGGCACGACAGGTTTCCCGACTGGAAAGCGAATGTAAGTTGGAAAATTTTTTTTCAAAAGTAGCAATTGTGAGCGGATAACAATTTGGAATAATGTGTGGGGCAGTGAGCGCAACGCAATTACACACAGGAAACAGCTATGACC	0.218127317850939	0.283254506096778	0.0948399517970686	0.171207080342075	0.577450980392157	1.09050403787246	0.276983990359787	0.497786890581267	0.833977509132308	0.387385440470527	2.15283648275305	4.5	3.5
STERIC-O1-up_326x-lacO1-ext_UV5-minus10_12A-lacO2	STERIC	O1	up_326x	lacO1	ext_UV5	minus10_12A	lacO2	TGCAGCTGGCACGACAGGTTTCCCGACTGGAAAGCGAATGTAAGTTGGAAAATTTTTTTTCAAAAGTAGCAATTGTGAGCGGATAACAATTTCGAATAATGTGTGGAAATTGTAGCGAGTAACAACCACACACAGGAAACAGCTATGACC	0.297811546349649	0.381325215170904	0.297707941057766	0.368270624744981	0.788399963406825	1.46806733144919	0.869468319136418	1.07075179845336	1.12823364742801	0.970110058794887	1.16299551499296	12.5	13
STERIC-55-no_up-lacO1-ext_UV5-minus10_12G-lacO3	STERIC	55	no_up	lacO1	ext_UV5	minus10_12G	lacO3	GCAGCTGGCACGACAGGTTTCCCGACTGGAAAGCGAATGTAAGTTAAGCTCATTCATTAGGCACCCCAGCAATTGTGAGCGGATAACAATTTCGGATAATGTGTGGACACACAGGAAACAGCTATGGCAGTGAGCGCAACGCAATTGACC	0.129946824930609	0.176168267516502	0.188526572662037	0.207619401479781	0.344009737956374	0.678231777206406	0.550599630169776	0.603656204407366	0.51112075758139	0.577127917288571	0.885628198307764	7	7
STERIC-O1-up_136x-lacO2-ext_UV5-minus10_7A-lacO1	STERIC	O1	up_136x	lacO2	ext_UV5	minus10_7A	lacO1	TGCAGCTGGCACGACAGGTTTCCCGACTGGAAAGCGAATGTAAGTTGAAAATATATTTTTCAAAAGTAGCAAATTGTAGCGAGTAACAACCTCGTATAAAGTGTGGAATTGTGAGCGGATAACAATTACACACAGGAAACAGCTATGACC	0.14647387950063	0.27602901801724	0.209944850559323	0.160630581170364	0.387762001352265	1.06268656716418	0.613152594044314	0.467035576877405	0.725224284258222	0.540094085460859	1.34277397916586	8	7
STERIC-O1-up_69x-lacOsym-ext_UV5-minus10_12A-lacOscram	STERIC	O1	up_69x	lacOsym	ext_UV5	minus10_12A	lacOscram	TGCAGCTGGCACGACAGGTTTCCCGACTGGAAAGCGAATGTAAGTTAGAAAATTATTTTAAATTTCCTGCAAATTGTGAGCGCTCACAATTTCGAATAATGTGTGGTTAACGGTGTGCATAATAGAAACACACAGGAAACAGCTATGACC	0.147906802546649	0.188012096912521	0.163212940301932	0.124374650293346	0.391555395164201	0.72382944115255	0.476670122944749	0.361620969839306	0.557692418158375	0.419145546392027	1.33054597134325	8.5	6.5
STERIC-55-up_136x-lacO2-ext_min10-minus10_12A-lacOsym	STERIC	55	up_136x	lacO2	ext_min10	minus10_12A	lacOsym	GCAGCTGGCACGACAGGTTTCCCGACTGGAAAGCGAATGTAAGTTAGAAAATATATTTTTCAAAAGTAGCAAATTGTAGCGAGTAACAACCTGGAATAATGTGTGGACACACAGGAAACAGCTATAAATTGTGAGCGCTCACAATTGACC	0.114156704648744	0.142644221536611	0.230833766116581	0.215696128572558	0.302208369255256	0.5491672549481	0.674159533374252	0.627139397144219	0.425687812101678	0.650649465259236	0.654250613933992	7.5	6.5
STERIC-55-no_up-lacO1-ext_UV5-minus10_7A-lacO2	STERIC	55	no_up	lacO1	ext_UV5	minus10_7A	lacO2	GCAGCTGGCACGACAGGTTTCCCGACTGGAAAGCGAATGTAAGTTAAGCTCATTCATTAGGCACCCCAGCAATTGTGAGCGGATAACAATTTCGTATAAAGTGTGGACACACAGGAAACAGCTATAAATTGTAGCGAGTAACAACCGACC	0.928413755612691	0.553947836756892	0.818784917181359	0.555786656417517	2.45780051150895	2.132648694908	2.39129511677282	1.61595718455018	2.29522460320848	2.0036261506615	1.14553535970306	3	5
STERIC-55-up_326x-lacOscram-ext_min10-minus10_12G-lacOscram	STERIC	55	up_326x	lacOscram	ext_min10	minus10_12G	lacOscram	GCAGCTGGCACGACAGGTTTCCCGACTGGAAAGCGAATGTAAGTTAGGAAAATTTTTTTTCAAAAGTAGCTTAACGGTGTGCATAATAGAATGGGATAATGTGTGGACACACAGGAAACAGCTATTTAACGGTGTGCATAATAGAAGACC	0.223525379742684	0.411533201204109	0.273557172791007	0.319631222399881	0.591741332294507	1.5843653250774	0.79893500445175	0.929332081437433	1.08805332868595	0.864133542944592	1.25912636717971	5.5	6
STERIC-55-up_326x-lacOsym-ext_UV5-minus10_12A-lacOscram	STERIC	55	up_326x	lacOsym	ext_UV5	minus10_12A	lacOscram	GCAGCTGGCACGACAGGTTTCCCGACTGGAAAGCGAATGTAAGTTAGGAAAATTTTTTTTCAAAAGTAGCAAATTGTGAGCGCTCACAATTTCGAATAATGTGTGGACACACAGGAAACAGCTATTTAACGGTGTGCATAATAGAAGACC	0.19564206646238	0.194673096917422	0.132803542399971	0.114464162285844	0.517925513400627	0.749473684210526	0.387858222308755	0.332806092560047	0.633699598805576	0.360332157434401	1.75865402443561	4.5	4
STERIC-O1-up_326x-lacO2-ext_UV5-minus10_12A-lacOscram	STERIC	O1	up_326x	lacO2	ext_UV5	minus10_12A	lacOscram	TGCAGCTGGCACGACAGGTTTCCCGACTGGAAAGCGAATGTAAGTTGGAAAATTTTTTTTCAAAAGTAGCAAATTGTAGCGAGTAACAACCTCGAATAATGTGTGGTTAACGGTGTGCATAATAGAAACACACAGGAAACAGCTATGACC	0.337382747266758	0.207696210667376	0.288417387656839	0.114554008567073	0.893157262905162	0.799611485461057	0.842334874792776	0.333067321832072	0.84638437418311	0.587701098312424	1.44016129391878	4.5	5
STERIC-O1-no_up-lacOscram-ext_min10-minus10_7A-lacO2	STERIC	O1	no_up	lacOscram	ext_min10	minus10_7A	lacO2	TGCAGCTGGCACGACAGGTTTCCCGACTGGAAAGCGAATGTAAGTTAGCTCATTCATTAGGCACCCCAGCTTAACGGTGTGCATAATAGAATGGTATAAAGTGTGGAAATTGTAGCGAGTAACAACCACACACAGGAAACAGCTATGACC	0.159566821122246	0.122435910010957	0.286867649246861	0.313569318023752	0.422423097679439	0.471367096987752	0.837808799856257	0.91170701286921	0.446895097333596	0.874757906362734	0.510878603191821	10.5	12
STERIC-55-up_69x-lacO2-ext_UV5-minus10cons-lacO2	STERIC	55	up_69x	lacO2	ext_UV5	minus10cons	lacO2	GCAGCTGGCACGACAGGTTTCCCGACTGGAAAGCGAATGTAAGTTAAGAAAATTATTTTAAATTTCCTGCAAATTGTAGCGAGTAACAACCTCGTATAATGTGTGGACACACAGGAAACAGCTATAAATTGTAGCGAGTAACAACCGACC	0.393203191389192	0.372250256145212	0.593641051662102	0.845456615233478	1.04093137254902	1.43312956612494	1.73375317274077	2.45817648883186	1.23703046933698	2.09596483078631	0.590196195645564	8	8
STERIC-55-no_up-lacOscram-ext_UV5-minus10_7A-lacO2	STERIC	55	no_up	lacOscram	ext_UV5	minus10_7A	lacO2	GCAGCTGGCACGACAGGTTTCCCGACTGGAAAGCGAATGTAAGTTAAGCTCATTCATTAGGCACCCCAGCTTAACGGTGTGCATAATAGAATCGTATAAAGTGTGGACACACAGGAAACAGCTATAAATTGTAGCGAGTAACAACCGACC	0.11285802350896	0.119469923818831	0.093575419106441	0.468649795959412	0.298770355599867	0.459948320413437	0.273290870488323	1.36260558988605	0.379359338006652	0.817948230187185	0.463793824604078	6	5.5
STERIC-55-no_up-lacOsym-ext_UV5-minus10_7A-lacO2	STERIC	55	no_up	lacOsym	ext_UV5	minus10_7A	lacO2	GCAGCTGGCACGACAGGTTTCCCGACTGGAAAGCGAATGTAAGTTAAGCTCATTCATTAGGCACCCCAGCAAATTGTGAGCGCTCACAATTTCGTATAAAGTGTGGACACACAGGAAACAGCTATAAATTGTAGCGAGTAACAACCGACC	0.372526783440379	0.321658134274476	0.274760039322604	0.310209473482031	0.986194477791117	1.23835450695705	0.802448025762693	0.901938219639875	1.11227449237408	0.852193122701284	1.30519064604557	4	3
STERIC-55-up_69x-lacO3-ext_min10-minus10cons-lacO1	STERIC	55	up_69x	lacO3	ext_min10	minus10cons	lacO1	GCAGCTGGCACGACAGGTTTCCCGACTGGAAAGCGAATGTAAGTTAAGAAAATTATTTTAAATTTCCTGCGGCAGTGAGCGCAACGCAATTTGGTATAATGTGTGGACACACAGGAAACAGCTATAATTGTGAGCGGATAACAATTGACC	0.212845171202953	0.293863674870584	0.268920012852623	0.358541589961538	0.563467492260062	1.13134837092732	0.785391987618311	1.04246449886545	0.84740793159369	0.913928243241879	0.927214951348665	17	15.5
STERIC-O1-up_326x-lacO3-ext_UV5-minus10_12G-lacOsym	STERIC	O1	up_326x	lacO3	ext_UV5	minus10_12G	lacOsym	TGCAGCTGGCACGACAGGTTTCCCGACTGGAAAGCGAATGTAAGTTGGAAAATTTTTTTTCAAAAGTAGCGGCAGTGAGCGCAACGCAATTTCGGATAATGTGTGGAAATTGTGAGCGCTCACAATTACACACAGGAAACAGCTATGACC	0.384715034283571	0.390044781503208	0.304407741457941	0.435186470229116	1.01846057571965	1.50163686728784	0.889035362500435	1.26531051990115	1.26004872150374	1.07717294120079	1.16977383418032	11.5	13.5
STERIC-O1-up_69x-lacO1-ext_min10-minus10_12A-lacOscram	STERIC	O1	up_69x	lacO1	ext_min10	minus10_12A	lacOscram	TGCAGCTGGCACGACAGGTTTCCCGACTGGAAAGCGAATGTAAGTTAGAAAATTATTTTAAATTTCCTGCAATTGTGAGCGGATAACAATTTGGAATAATGTGTGGTTAACGGTGTGCATAATAGAAACACACAGGAAACAGCTATGACC	0.216741754125933	0.294011425293022	0.280726257319323	0.398683107053896	0.573782961460446	1.13191719659045	0.819872611464968	1.15917650012553	0.852850079025447	0.989524555795251	0.861878640636702	9	9
STERIC-O1-no_up-lacOsym-ext_UV5-minus10_12G-lacO2	STERIC	O1	no_up	lacOsym	ext_UV5	minus10_12G	lacO2	TGCAGCTGGCACGACAGGTTTCCCGACTGGAAAGCGAATGTAAGTTAGCTCATTCATTAGGCACCCCAGCAAATTGTGAGCGCTCACAATTTCGGATAATGTGTGGAAATTGTAGCGAGTAACAACCACACACAGGAAACAGCTATGACC	0.0829907360244536	0.128272970837061	0.217617253735909	0.0843025745149426	0.219702338766832	0.493839249286006	0.635560163926332	0.245110870134241	0.356770794026419	0.440335517030286	0.810224885861024	4.5	5.5
STERIC-O1-no_up-lacO1-ext_UV5-minus10cons-lacO3	STERIC	O1	no_up	lacO1	ext_UV5	minus10cons	lacO3	TGCAGCTGGCACGACAGGTTTCCCGACTGGAAAGCGAATGTAAGTTAGCTCATTCATTAGGCACCCCAGCAATTGTGAGCGGATAACAATTTCGTATAATGTGTGGGGCAGTGAGCGCAACGCAATTACACACAGGAAACAGCTATGACC	0.657308326238123	0.528741744713985	0.335975573919403	0.772297313988584	1.74009996155325	2.03560753736192	0.98123051904052	2.24546483572131	1.88785374945759	1.61334767738091	1.17014687901761	3.5	4
STERIC-55-up_326x-lacO3-ext_UV5-minus10_7A-lacOsym	STERIC	55	up_326x	lacO3	ext_UV5	minus10_7A	lacOsym	GCAGCTGGCACGACAGGTTTCCCGACTGGAAAGCGAATGTAAGTTAGGAAAATTTTTTTTCAAAAGTAGCGGCAGTGAGCGCAACGCAATTTCGTATAAAGTGTGGACACACAGGAAACAGCTATAAATTGTGAGCGCTCACAATTGACC	0.208658095062942	0.229702769224097	0.363985699808088	0.333722780840253	0.552382996994418	0.884334730631889	1.06303524681736	0.970303477278433	0.718358863813154	1.0166693620479	0.706580615713794	13	13.5
STERIC-55-up_326x-lacO3-ext_min10-minus10_12G-lacO2	STERIC	55	up_326x	lacO3	ext_min10	minus10_12G	lacO2	GCAGCTGGCACGACAGGTTTCCCGACTGGAAAGCGAATGTAAGTTAGGAAAATTTTTTTTCAAAAGTAGCGGCAGTGAGCGCAACGCAATTTGGGATAATGTGTGGACACACAGGAAACAGCTATAAATTGTAGCGAGTAACAACCGACC	0.265981200506095	0.101392237977824	0.386966018861222	0.373252703106014	0.704135119394292	0.390350877192982	1.13015021630509	1.08523725834798	0.547242998293637	1.10769373732654	0.494038180277547	6	5.5
STERIC-O1-up_136x-lacO2-ext_min10-minus10_7A-lacOscram	STERIC	O1	up_136x	lacO2	ext_min10	minus10_7A	lacOscram	TGCAGCTGGCACGACAGGTTTCCCGACTGGAAAGCGAATGTAAGTTGAAAATATATTTTTCAAAAGTAGCAAATTGTAGCGAGTAACAACCTGGTATAAAGTGTGGTTAACGGTGTGCATAATAGAAACACACAGGAAACAGCTATGACC	0.367534591729497	0.643246517245845	1.15488650163013	0.751009209567756	0.972978590729578	2.47644047775299	3.37289365476095	2.18356938557497	1.72470953424128	2.77823152016796	0.620794027323186	11.5	11.5
STERIC-O1-no_up-lacOscram-ext_min10-minus10_12G-lacOscram	STERIC	O1	no_up	lacOscram	ext_min10	minus10_12G	lacOscram	TGCAGCTGGCACGACAGGTTTCCCGACTGGAAAGCGAATGTAAGTTAGCTCATTCATTAGGCACCCCAGCTTAACGGTGTGCATAATAGAATGGGATAATGTGTGGTTAACGGTGTGCATAATAGAAACACACAGGAAACAGCTATGACC	0.345484487693076	0.329597822590736	0.423668236111839	0.280967914772667	0.914605094374198	1.26892158349765	1.23734055536052	0.816917994094293	1.09176333893592	1.0271292747274	1.0629269029701	9	7.5
STERIC-55-up_69x-lacOscram-ext_min10-minus10_12A-lacOscram	STERIC	55	up_69x	lacOscram	ext_min10	minus10_12A	lacOscram	GCAGCTGGCACGACAGGTTTCCCGACTGGAAAGCGAATGTAAGTTAAGAAAATTATTTTAAATTTCCTGCTTAACGGTGTGCATAATAGAATGGAATAATGTGTGGACACACAGGAAACAGCTATTTAACGGTGTGCATAATAGAAGACC	0.295443087036816	0.166998980198769	0.321486102451576	0.299390619769172	0.782129913576805	0.642930856553148	0.938913420082581	0.870482256845479	0.712530385064976	0.90469783846403	0.787589352788429	12.5	12.5
STERIC-55-up_136x-lacO2-ext_min10-minus10_12A-lacO2	STERIC	55	up_136x	lacO2	ext_min10	minus10_12A	lacO2	GCAGCTGGCACGACAGGTTTCCCGACTGGAAAGCGAATGTAAGTTAGAAAATATATTTTTCAAAAGTAGCAAATTGTAGCGAGTAACAACCTGGAATAATGTGTGGACACACAGGAAACAGCTATAAATTGTAGCGAGTAACAACCGACC	0.21377268900092	0.128074405866725	0.232829834269581	0.166291761190088	0.565922920892495	0.493074792243767	0.679989132731609	0.48349553398554	0.529498856568131	0.581742333358574	0.91019481685504	5.5	5
STERIC-55-up_326x-lacOscram-ext_min10-minus10_12A-lacO2	STERIC	55	up_326x	lacOscram	ext_min10	minus10_12A	lacO2	GCAGCTGGCACGACAGGTTTCCCGACTGGAAAGCGAATGTAAGTTAGGAAAATTTTTTTTCAAAAGTAGCTTAACGGTGTGCATAATAGAATGGAATAATGTGTGGACACACAGGAAACAGCTATAAATTGTAGCGAGTAACAACCGACC	1.85531224299906	2.64903264792694	4.54678228051238	2.65352389306557	4.91158963585434	10.1985343104597	13.2790651565095	7.71515643613015	7.55506197315702	10.4971107963198	0.719727753641103	5	6.5
STERIC-O1-up_69x-lacO2-ext_min10-minus10_12A-lacO3	STERIC	O1	up_69x	lacO2	ext_min10	minus10_12A	lacO3	TGCAGCTGGCACGACAGGTTTCCCGACTGGAAAGCGAATGTAAGTTAGAAAATTATTTTAAATTTCCTGCAAATTGTAGCGAGTAACAACCTGGAATAATGTGTGGGGCAGTGAGCGCAACGCAATTACACACAGGAAACAGCTATGACC	0.319363441446829	0.538300608900447	0.798540235163138	0.534778294775771	0.845454545454546	2.07240829346093	2.33216968806141	1.55487509029942	1.45893141945774	1.94352238918041	0.750663551693361	5.5	5
STERIC-O1-no_up-lacO3-ext_min10-minus10_7A-lacOsym	STERIC	O1	no_up	lacO3	ext_min10	minus10_7A	lacOsym	TGCAGCTGGCACGACAGGTTTCCCGACTGGAAAGCGAATGTAAGTTAGCTCATTCATTAGGCACCCCAGCGGCAGTGAGCGCAACGCAATTTGGTATAAAGTGTGGAAATTGTGAGCGCTCACAATTACACACAGGAAACAGCTATGACC	0.330327810637109	0.203846174782641	0.308599786414859	0.407977380680516	0.874480647277498	0.784789198126206	0.901278402674256	1.18619972579799	0.829634922701852	1.04373906423612	0.794868134315767	5	5.5
STERIC-55-up_69x-lacO1-ext_min10-minus10_12A-lacO3	STERIC	55	up_69x	lacO1	ext_min10	minus10_12A	lacO3	GCAGCTGGCACGACAGGTTTCCCGACTGGAAAGCGAATGTAAGTTAAGAAAATTATTTTAAATTTCCTGCAATTGTGAGCGGATAACAATTTGGAATAATGTGTGGACACACAGGAAACAGCTATGGCAGTGAGCGCAACGCAATTGACC	0.226327592958117	0.311579956706456	0.358136259922825	0.201756225614922	0.599159663865546	1.1995544416597	1.04595171640545	0.586608941660594	0.899357052762625	0.816280329033021	1.10177474670744	8	7.5
STERIC-O1-up_326x-lacO1-ext_min10-minus10_12A-lacO1	STERIC	O1	up_326x	lacO1	ext_min10	minus10_12A	lacO1	TGCAGCTGGCACGACAGGTTTCCCGACTGGAAAGCGAATGTAAGTTGGAAAATTTTTTTTCAAAAGTAGCAATTGTGAGCGGATAACAATTTGGAATAATGTGTGGAATTGTGAGCGGATAACAATTACACACAGGAAACAGCTATGACC	0.100381257090884	0.156668380177572	0.427285018750872	0.207174954363519	0.265740467041088	0.60315898781221	1.24790351821152	0.602363968434474	0.434449727426649	0.925133743322997	0.469607481688155	6.5	7
STERIC-55-up_136x-lacO3-ext_UV5-minus10_12A-lacO2	STERIC	55	up_136x	lacO3	ext_UV5	minus10_12A	lacO2	GCAGCTGGCACGACAGGTTTCCCGACTGGAAAGCGAATGTAAGTTAGAAAATATATTTTTCAAAAGTAGCGGCAGTGAGCGCAACGCAATTTCGAATAATGTGTGGACACACAGGAAACAGCTATAAATTGTAGCGAGTAACAACCGACC	0.2643158441523	0.184039692463949	0.445597233840195	0.372418059315526	0.699726402188783	0.708536045997346	1.30138509756344	1.08281052029264	0.704131224093064	1.19209780892804	0.590665647415487	8.5	7
STERIC-55-no_up-lacOscram-ext_min10-minus10_7A-lacO1	STERIC	55	no_up	lacOscram	ext_min10	minus10_7A	lacO1	GCAGCTGGCACGACAGGTTTCCCGACTGGAAAGCGAATGTAAGTTAAGCTCATTCATTAGGCACCCCAGCTTAACGGTGTGCATAATAGAATGGTATAAAGTGTGGACACACAGGAAACAGCTATAATTGTGAGCGGATAACAATTGACC	0.268914240884247	0.235356075720545	0.366851763686289	0.266218656362977	0.711899791231733	0.906099445504954	1.07140570456821	0.774034326739708	0.808999618368343	0.922720015653961	0.876755250394108	7.5	8
STERIC-O1-up_69x-lacO3-ext_min10-minus10_12G-lacO2	STERIC	O1	up_69x	lacO3	ext_min10	minus10_12G	lacO2	TGCAGCTGGCACGACAGGTTTCCCGACTGGAAAGCGAATGTAAGTTAGAAAATTATTTTAAATTTCCTGCGGCAGTGAGCGCAACGCAATTTGGGATAATGTGTGGAAATTGTAGCGAGTAACAACCACACACAGGAAACAGCTATGACC	0.371222034792017	0.353317737247877	0.11247045565678	0.336575762552669	0.982740401549842	1.36024109353137	0.328474603952311	0.978598560009071	1.17149074754061	0.653536581980691	1.79254043284025	9.5	9
STERIC-O1-up_326x-lacO2-ext_UV5-minus10_7A-lacOscram	STERIC	O1	up_326x	lacO2	ext_UV5	minus10_7A	lacOscram	TGCAGCTGGCACGACAGGTTTCCCGACTGGAAAGCGAATGTAAGTTGGAAAATTTTTTTTCAAAAGTAGCAAATTGTAGCGAGTAACAACCTCGTATAAAGTGTGGTTAACGGTGTGCATAATAGAAACACACAGGAAACAGCTATGACC	0.208625275833796	0.239745193248056	0.209008605646787	0.176732159810462	0.552296114268162	0.92299714804252	0.610418252167136	0.513851133504444	0.737646631155341	0.56213469283579	1.31222399285507	13	12.5
STERIC-O1-up_326x-lacOscram-ext_min10-minus10_12G-lacO3	STERIC	O1	up_326x	lacOscram	ext_min10	minus10_12G	lacO3	TGCAGCTGGCACGACAGGTTTCCCGACTGGAAAGCGAATGTAAGTTGGAAAATTTTTTTTCAAAAGTAGCTTAACGGTGTGCATAATAGAATGGGATAATGTGTGGGGCAGTGAGCGCAACGCAATTACACACAGGAAACAGCTATGACC	0.618942503741794	0.467703471006341	0.553307823477064	1.09023376632925	1.6385336743393	1.80061574549186	1.6159583165109	3.16986935039958	1.71957470991558	2.39291383345524	0.71861121193512	9.5	9
STERIC-55-up_69x-lacOscram-ext_min10-minus10_12A-lacO3	STERIC	55	up_69x	lacOscram	ext_min10	minus10_12A	lacO3	GCAGCTGGCACGACAGGTTTCCCGACTGGAAAGCGAATGTAAGTTAAGAAAATTATTTTAAATTTCCTGCTTAACGGTGTGCATAATAGAATGGAATAATGTGTGGACACACAGGAAACAGCTATGGCAGTGAGCGCAACGCAATTGACC	0.291618542497605	0.522733315796781	0.533859762850849	0.435512941699655	0.772005152425934	2.01247563352826	1.55915945342697	1.26625974009613	1.3922403929771	1.41270959676155	0.985510678322444	4.5	5
STERIC-55-up_136x-lacO3-ext_min10-minus10_12G-lacO2	STERIC	55	up_136x	lacO3	ext_min10	minus10_12G	lacO2	GCAGCTGGCACGACAGGTTTCCCGACTGGAAAGCGAATGTAAGTTAGAAAATATATTTTTCAAAAGTAGCGGCAGTGAGCGCAACGCAATTTGGGATAATGTGTGGACACACAGGAAACAGCTATAAATTGTAGCGAGTAACAACCGACC	0.303347099926306	0.368033224984968	0.429428284053038	0.473128280115443	0.803054298642534	1.41689438042058	1.25416301291333	1.37562684285114	1.10997433953156	1.31489492788223	0.844154400473108	14	15
STERIC-55-no_up-lacO2-ext_UV5-minus10_12A-lacOscram	STERIC	55	no_up	lacO2	ext_UV5	minus10_12A	lacOscram	GCAGCTGGCACGACAGGTTTCCCGACTGGAAAGCGAATGTAAGTTAAGCTCATTCATTAGGCACCCCAGCAAATTGTAGCGAGTAACAACCTCGAATAATGTGTGGACACACAGGAAACAGCTATTTAACGGTGTGCATAATAGAAGACC	0.0721624209431677	0.269381591675399	0.16562021080786	0.181015172689445	0.191036414565826	1.03709458147213	0.483700655731545	0.526304051100426	0.614065498018978	0.505002353415985	1.21596561652685	7.5	8
STERIC-55-up_326x-lacOscram-ext_UV5-minus10_12G-lacO2	STERIC	55	up_326x	lacOscram	ext_UV5	minus10_12G	lacO2	GCAGCTGGCACGACAGGTTTCCCGACTGGAAAGCGAATGTAAGTTAGGAAAATTTTTTTTCAAAAGTAGCTTAACGGTGTGCATAATAGAATCGGATAATGTGTGGACACACAGGAAACAGCTATAAATTGTAGCGAGTAACAACCGACC	0.761604418633467	0.744609242941243	1.51599928469545	1.0431324931488	2.01620421753607	2.86667773534783	4.42753842975388	3.03292176463345	2.44144097644195	3.73023009719367	0.654501441688196	8	8
STERIC-55-up_326x-lacO1-ext_min10-minus10_12A-lacOsym	STERIC	55	up_326x	lacO1	ext_min10	minus10_12A	lacOsym	GCAGCTGGCACGACAGGTTTCCCGACTGGAAAGCGAATGTAAGTTAGGAAAATTTTTTTTCAAAAGTAGCAATTGTGAGCGGATAACAATTTGGAATAATGTGTGGACACACAGGAAACAGCTATAAATTGTGAGCGCTCACAATTGACC	0.21377268900092	0.517747598184633	0.0961391292189462	0.279029648042416	0.565922920892495	1.993281075028	0.280778291597592	0.811282457486572	1.27960199796025	0.546030374542082	2.34346303359655	3.5	3
STERIC-55-up_136x-lacOscram-ext_min10-minus10_12A-lacO3	STERIC	55	up_136x	lacOscram	ext_min10	minus10_12A	lacO3	GCAGCTGGCACGACAGGTTTCCCGACTGGAAAGCGAATGTAAGTTAGAAAATATATTTTTCAAAAGTAGCTTAACGGTGTGCATAATAGAATGGAATAATGTGTGGACACACAGGAAACAGCTATGGCAGTGAGCGCAACGCAATTGACC	0.176257677891935	0.276429096311313	0.251733502234396	0.145254537758944	0.466608996539792	1.06422683214059	0.735198074597529	0.422329523693621	0.765417914340192	0.578763799145575	1.32250482056786	9	9
STERIC-O1-up_136x-lacO3-ext_UV5-minus10_12A-lacO2	STERIC	O1	up_136x	lacO3	ext_UV5	minus10_12A	lacO2	TGCAGCTGGCACGACAGGTTTCCCGACTGGAAAGCGAATGTAAGTTGAAAATATATTTTTCAAAAGTAGCGGCAGTGAGCGCAACGCAATTTCGAATAATGTGTGGAAATTGTAGCGAGTAACAACCACACACAGGAAACAGCTATGACC	0.16928703526344	0.515607039639167	0.377320238332423	0.291754990660977	0.448155533399801	1.98504011967904	1.10197931648517	0.848281562436078	1.21659782653942	0.975130439460625	1.24762573016627	7	8
STERIC-O1-up_326x-lacOscram-ext_UV5-minus10cons-lacOscram	STERIC	O1	up_326x	lacOscram	ext_UV5	minus10cons	lacOscram	TGCAGCTGGCACGACAGGTTTCCCGACTGGAAAGCGAATGTAAGTTGGAAAATTTTTTTTCAAAAGTAGCTTAACGGTGTGCATAATAGAATCGTATAATGTGTGGTTAACGGTGTGCATAATAGAAACACACAGGAAACAGCTATGACC	1.24258286329947	0.756210455217282	1.32182040717552	1.26061558441338	3.28950403690888	2.91134134548971	3.86043101014936	3.66525677985764	3.1004226911993	3.7628438950035	0.823957298711275	12	8.5
STERIC-O1-no_up-lacO1-ext_min10-minus10_12G-lacO2	STERIC	O1	no_up	lacO1	ext_min10	minus10_12G	lacO2	TGCAGCTGGCACGACAGGTTTCCCGACTGGAAAGCGAATGTAAGTTAGCTCATTCATTAGGCACCCCAGCAATTGTGAGCGGATAACAATTTGGGATAATGTGTGGAAATTGTAGCGAGTAACAACCACACACAGGAAACAGCTATGACC	0.201136347828866	0.213457343111208	0.146956303350523	0.302482480137893	0.532470588235294	0.821791320406279	0.429191944315278	0.879471882484687	0.677130954320786	0.654331913399982	1.03484323544963	6.5	6
STERIC-55-up_136x-lacOsym-ext_UV5-minus10cons-lacO2	STERIC	55	up_136x	lacOsym	ext_UV5	minus10cons	lacO2	GCAGCTGGCACGACAGGTTTCCCGACTGGAAAGCGAATGTAAGTTAGAAAATATATTTTTCAAAAGTAGCAAATTGTGAGCGCTCACAATTTCGTATAATGTGTGGACACACAGGAAACAGCTATAAATTGTAGCGAGTAACAACCGACC	0.176713781890813	0.158966724869754	0.110443091220048	0.263191008600394	0.467816445950108	0.612007405448294	0.322553602507677	0.765231400117165	0.539911925699201	0.543892501312421	0.992681319187864	3.5	3
STERIC-O1-up_136x-lacO2-ext_UV5-minus10_12A-lacO2	STERIC	O1	up_136x	lacO2	ext_UV5	minus10_12A	lacO2	TGCAGCTGGCACGACAGGTTTCCCGACTGGAAAGCGAATGTAAGTTGAAAATATATTTTTCAAAAGTAGCAAATTGTAGCGAGTAACAACCTCGAATAATGTGTGGAAATTGTAGCGAGTAACAACCACACACAGGAAACAGCTATGACC	0.19626218596765	0.19405779172415	0.210597342325074	0.232861089641184	0.519567162964771	0.747104815284016	0.615058223154515	0.677046752495575	0.633335989124393	0.646052487825045	0.980316616776043	17	15.5
STERIC-55-up_69x-lacO3-ext_min10-minus10_12G-lacO3	STERIC	55	up_69x	lacO3	ext_min10	minus10_12G	lacO3	GCAGCTGGCACGACAGGTTTCCCGACTGGAAAGCGAATGTAAGTTAAGAAAATTATTTTAAATTTCCTGCGGCAGTGAGCGCAACGCAATTTGGGATAATGTGTGGACACACAGGAAACAGCTATGGCAGTGAGCGCAACGCAATTGACC	0.244968781722885	0.149205968930577	0.20537814893046	0.177450716669329	0.64850869925435	0.574429384498034	0.599815353609487	0.515940347243539	0.611469041876192	0.557877850426513	1.09606259041958	11.5	12
STERIC-55-up_69x-lacO3-ext_min10-minus10_12A-lacO3	STERIC	55	up_69x	lacO3	ext_min10	minus10_12A	lacO3	GCAGCTGGCACGACAGGTTTCCCGACTGGAAAGCGAATGTAAGTTAAGAAAATTATTTTAAATTTCCTGCGGCAGTGAGCGCAACGCAATTTGGAATAATGTGTGGACACACAGGAAACAGCTATGGCAGTGAGCGCAACGCAATTGACC	0.401525028363537	0.409665607991208	0.465873339234423	0.427845460331704	1.06296186816435	1.57717526138579	1.36060229954036	1.24396643481274	1.32006856477507	1.30228436717655	1.01365615532733	9.5	8.5
STERIC-55-no_up-lacO2-ext_min10-minus10_12A-lacO1	STERIC	55	no_up	lacO2	ext_min10	minus10_12A	lacO1	GCAGCTGGCACGACAGGTTTCCCGACTGGAAAGCGAATGTAAGTTAAGCTCATTCATTAGGCACCCCAGCAAATTGTAGCGAGTAACAACCTGGAATAATGTGTGGACACACAGGAAACAGCTATAATTGTGAGCGGATAACAATTGACC	0.226755433398491	0.467018793109977	0.489808834385277	0.201608337599079	0.600292290829375	1.7979797979798	1.43050690021231	0.586178955263922	1.19913604440459	1.00834292773812	1.18921451365207	11.5	11
STERIC-O1-no_up-lacO3-ext_min10-minus10_12G-lacOscram	STERIC	O1	no_up	lacO3	ext_min10	minus10_12G	lacOscram	TGCAGCTGGCACGACAGGTTTCCCGACTGGAAAGCGAATGTAAGTTAGCTCATTCATTAGGCACCCCAGCGGCAGTGAGCGCAACGCAATTTGGGATAATGTGTGGTTAACGGTGTGCATAATAGAAACACACAGGAAACAGCTATGACC	0.14861594475064	0.107599926017283	0.172162567620075	0.291546403530843	0.393432715551974	0.414249910490512	0.502807878604057	0.847675092547582	0.403841313021243	0.67524148557582	0.598069463514765	9	8
STERIC-O1-up_136x-lacO2-ext_UV5-minus10_12A-lacO1	STERIC	O1	up_136x	lacO2	ext_UV5	minus10_12A	lacO1	TGCAGCTGGCACGACAGGTTTCCCGACTGGAAAGCGAATGTAAGTTGAAAATATATTTTTCAAAAGTAGCAAATTGTAGCGAGTAACAACCTCGAATAATGTGTGGAATTGTGAGCGGATAACAATTACACACAGGAAACAGCTATGACC	0.0890052331857763	0.120346870003352	0.17359397537414	0.231581866795386	0.235624586913417	0.463324483315113	0.506988363980104	0.673327394852782	0.349474535114265	0.590157879416443	0.592171260103874	6.5	7
STERIC-55-up_136x-lacOsym-ext_UV5-minus10_7A-lacO3	STERIC	55	up_136x	lacOsym	ext_UV5	minus10_7A	lacO3	GCAGCTGGCACGACAGGTTTCCCGACTGGAAAGCGAATGTAAGTTAGAAAATATATTTTTCAAAAGTAGCAAATTGTGAGCGCTCACAATTTCGTATAAAGTGTGGACACACAGGAAACAGCTATGGCAGTGAGCGCAACGCAATTGACC	0.592582517635203	0.384818912511183	0.434639924811338	0.321554405456298	1.56875057715394	1.48151774785802	1.26938382467254	0.934923762060452	1.52513416250598	1.10215379336649	1.38377617686866	12.5	10.5
STERIC-55-up_69x-lacO1-ext_min10-minus10cons-lacO2	STERIC	55	up_69x	lacO1	ext_min10	minus10cons	lacO2	GCAGCTGGCACGACAGGTTTCCCGACTGGAAAGCGAATGTAAGTTAAGAAAATTATTTTAAATTTCCTGCAATTGTGAGCGGATAACAATTTGGTATAATGTGTGGACACACAGGAAACAGCTATAAATTGTAGCGAGTAACAACCGACC	0.283422008391845	0.432232654632107	0.403867851192294	0.192496566908614	0.75030637254902	1.66405633460815	1.1795127146483	0.559686359334866	1.20718135357858	0.869599536991582	1.3882037676272	4.5	4
STERIC-O1-up_326x-lacOsym-ext_UV5-minus10_12G-lacOscram	STERIC	O1	up_326x	lacOsym	ext_UV5	minus10_12G	lacOscram	TGCAGCTGGCACGACAGGTTTCCCGACTGGAAAGCGAATGTAAGTTGGAAAATTTTTTTTCAAAAGTAGCAAATTGTGAGCGCTCACAATTTCGGATAATGTGTGGTTAACGGTGTGCATAATAGAAACACACAGGAAACAGCTATGACC	0.170828131032735	0.50931914891186	0.341160382158899	0.22480686537318	0.452235294117647	1.96083231334149	0.99637296532201	0.653628987024642	1.20653380372957	0.825000976173326	1.46246348619603	4.5	3
STERIC-O1-up_326x-lacOsym-ext_min10-minus10_12A-lacO1	STERIC	O1	up_326x	lacOsym	ext_min10	minus10_12A	lacO1	TGCAGCTGGCACGACAGGTTTCCCGACTGGAAAGCGAATGTAAGTTGGAAAATTTTTTTTCAAAAGTAGCAAATTGTGAGCGCTCACAATTTGGAATAATGTGTGGAATTGTGAGCGGATAACAATTACACACAGGAAACAGCTATGACC	0.524817606859402	0.550961595049307	0.303253673030133	0.570319689710937	1.38935574229692	2.12115193644489	0.885664858064009	1.65821217446877	1.7552538393709	1.27193851626639	1.37998324362661	4	4.5
STERIC-O1-up_326x-lacO3-ext_UV5-minus10cons-lacOscram	STERIC	O1	up_326x	lacO3	ext_UV5	minus10cons	lacOscram	TGCAGCTGGCACGACAGGTTTCCCGACTGGAAAGCGAATGTAAGTTGGAAAATTTTTTTTCAAAAGTAGCGGCAGTGAGCGCAACGCAATTTCGTATAATGTGTGGTTAACGGTGTGCATAATAGAAACACACAGGAAACAGCTATGACC	0.117603945439531	0.222698896508842	0.164506941552171	0.193571540531284	0.311334289813486	0.857370458882158	0.480449306959823	0.562811859612172	0.584352374347822	0.521630583285997	1.12024178234856	11.5	11.5
STERIC-55-up_326x-lacOscram-ext_UV5-minus10_12A-lacO3	STERIC	55	up_326x	lacOscram	ext_UV5	minus10_12A	lacO3	GCAGCTGGCACGACAGGTTTCCCGACTGGAAAGCGAATGTAAGTTAGGAAAATTTTTTTTCAAAAGTAGCTTAACGGTGTGCATAATAGAATCGAATAATGTGTGGACACACAGGAAACAGCTATGGCAGTGAGCGCAACGCAATTGACC	0.719437469403096	0.381964409736564	0.724232359177615	0.640358949850877	1.90457516339869	1.47052817228256	2.11515047183837	1.86185226607019	1.68755166784063	1.98850136895428	0.848655019396884	12	11
STERIC-O1-no_up-lacO2-ext_UV5-minus10_12A-lacO3	STERIC	O1	no_up	lacO2	ext_UV5	minus10_12A	lacO3	TGCAGCTGGCACGACAGGTTTCCCGACTGGAAAGCGAATGTAAGTTAGCTCATTCATTAGGCACCCCAGCAAATTGTAGCGAGTAACAACCTCGAATAATGTGTGGGGCAGTGAGCGCAACGCAATTACACACAGGAAACAGCTATGACC	0.197873305025242	0.286425550607977	0.257579396484547	0.340899053778467	0.523832297146501	1.10271227028997	0.752271249835881	0.991168587440575	0.813272283718235	0.871719918638228	0.932951360098209	6.5	7
STERIC-O1-up_326x-lacOscram-ext_UV5-minus10_7A-lacO1	STERIC	O1	up_326x	lacOscram	ext_UV5	minus10_7A	lacO1	TGCAGCTGGCACGACAGGTTTCCCGACTGGAAAGCGAATGTAAGTTGGAAAATTTTTTTTCAAAAGTAGCTTAACGGTGTGCATAATAGAATCGTATAAAGTGTGGAATTGTGAGCGGATAACAATTACACACAGGAAACAGCTATGACC	0.267179872582968	0.0911390903171451	0.0974743949025427	0.15081118001462	0.707308377896613	0.350877192982456	0.284677990092003	0.438485535845683	0.529092785439535	0.361581762968843	1.46327287387314	6.5	6.5
STERIC-O1-up_326x-lacO1-ext_UV5-minus10cons-lacO3	STERIC	O1	up_326x	lacO1	ext_UV5	minus10cons	lacO3	TGCAGCTGGCACGACAGGTTTCCCGACTGGAAAGCGAATGTAAGTTGGAAAATTTTTTTTCAAAAGTAGCAATTGTGAGCGGATAACAATTTCGTATAATGTGTGGGGCAGTGAGCGCAACGCAATTACACACAGGAAACAGCTATGACC	1.3884090790841	1.15175445107722	0.770933850592838	0.675476674122723	3.67555147058824	4.43414968695383	2.25154410345493	1.96395752208323	4.05485057877103	2.10775081276908	1.92378081612215	6	6
STERIC-55-up_136x-lacOscram-ext_min10-minus10cons-lacO1	STERIC	55	up_136x	lacOscram	ext_min10	minus10cons	lacO1	GCAGCTGGCACGACAGGTTTCCCGACTGGAAAGCGAATGTAAGTTAGAAAATATATTTTTCAAAAGTAGCTTAACGGTGTGCATAATAGAATGGTATAATGTGTGGACACACAGGAAACAGCTATAATTGTGAGCGGATAACAATTGACC	3.17777060953368	3.14219982931906	2.18211586571743	3.06417450349912	8.41254901960784	12.0971830206431	6.37295937483274	8.90912861341737	10.2548660201255	7.64104399412505	1.34207655760261	15.5	15
STERIC-O1-up_136x-lacO2-ext_UV5-minus10_12G-lacO2	STERIC	O1	up_136x	lacO2	ext_UV5	minus10_12G	lacO2	TGCAGCTGGCACGACAGGTTTCCCGACTGGAAAGCGAATGTAAGTTGAAAATATATTTTTCAAAAGTAGCAAATTGTAGCGAGTAACAACCTCGGATAATGTGTGGAAATTGTAGCGAGTAACAACCACACACAGGAAACAGCTATGACC	0.472564691060173	0.662619696080427	0.790477284689113	1.0475945228856	1.25102599179207	2.55102545095132	2.30862150869131	3.04589517615315	1.90102572137169	2.67725834242223	0.710064356229348	5.5	6
STERIC-55-up_136x-lacO3-ext_min10-minus10_12G-lacOsym	STERIC	55	up_136x	lacO3	ext_min10	minus10_12G	lacOsym	GCAGCTGGCACGACAGGTTTCCCGACTGGAAAGCGAATGTAAGTTAGAAAATATATTTTTCAAAAGTAGCGGCAGTGAGCGCAACGCAATTTGGGATAATGTGTGGACACACAGGAAACAGCTATAAATTGTGAGCGCTCACAATTGACC	0.277751253630228	0.353729311441431	0.387043278148896	0.330185083516858	0.735294117647059	1.36182561667326	1.13037585524087	0.960017574692443	1.04855986716016	1.04519671496665	1.00321772174113	9	8.5
STERIC-55-no_up-lacO2-ext_UV5-minus10_12A-lacO2	STERIC	55	no_up	lacO2	ext_UV5	minus10_12A	lacO2	GCAGCTGGCACGACAGGTTTCCCGACTGGAAAGCGAATGTAAGTTAAGCTCATTCATTAGGCACCCCAGCAAATTGTAGCGAGTAACAACCTCGAATAATGTGTGGACACACAGGAAACAGCTATAAATTGTAGCGAGTAACAACCGACC	0.126059131059366	0.518141322593899	0.498390819153871	0.513153887758684	0.333717800845829	1.99479687812688	1.45557094064433	1.49200183582775	1.16425733948635	1.47378638823604	0.789976993124385	5	4.5
STERIC-O1-no_up-lacO3-ext_min10-minus10_12G-lacO1	STERIC	O1	no_up	lacO3	ext_min10	minus10_12G	lacO1	TGCAGCTGGCACGACAGGTTTCCCGACTGGAAAGCGAATGTAAGTTAGCTCATTCATTAGGCACCCCAGCGGCAGTGAGCGCAACGCAATTTGGGATAATGTGTGGAATTGTGAGCGGATAACAATTACACACAGGAAACAGCTATGACC	0.279564190683212	0.242639521291801	0.279845843429881	0.334005406797219	0.740093526950529	0.934140047275172	0.817301326393169	0.971125216052521	0.837116787112851	0.894213271222845	0.936148918890552	15	13.5
STERIC-55-up_136x-lacOsym-ext_min10-minus10_12A-lacO1	STERIC	55	up_136x	lacOsym	ext_min10	minus10_12A	lacO1	GCAGCTGGCACGACAGGTTTCCCGACTGGAAAGCGAATGTAAGTTAGAAAATATATTTTTCAAAAGTAGCAAATTGTGAGCGCTCACAATTTGGAATAATGTGTGGACACACAGGAAACAGCTATAATTGTGAGCGGATAACAATTGACC	0.14484081425263	0.298103473283023	0.201237460443959	0.22178201519324	0.383438768765933	1.14767120847805	0.587722302125425	0.644834194411286	0.765554988621991	0.616278248268355	1.24222295817365	12.5	12
STERIC-55-up_136x-lacO2-ext_min10-minus10cons-lacO1	STERIC	55	up_136x	lacO2	ext_min10	minus10cons	lacO1	GCAGCTGGCACGACAGGTTTCCCGACTGGAAAGCGAATGTAAGTTAGAAAATATATTTTTCAAAAGTAGCAAATTGTAGCGAGTAACAACCTGGTATAATGTGTGGACACACAGGAAACAGCTATAATTGTGAGCGGATAACAATTGACC	0.263772525329363	0.408385402966235	0.430823346923118	0.378275506584	0.698288067962415	1.57224658869396	1.25823735155686	1.09984112706832	1.13526732832819	1.17903923931259	0.962874932805526	15.5	17
STERIC-55-up_136x-lacOscram-ext_min10-minus10cons-lacO3	STERIC	55	up_136x	lacOscram	ext_min10	minus10cons	lacO3	GCAGCTGGCACGACAGGTTTCCCGACTGGAAAGCGAATGTAAGTTAGAAAATATATTTTTCAAAAGTAGCTTAACGGTGTGCATAATAGAATGGTATAATGTGTGGACACACAGGAAACAGCTATGGCAGTGAGCGCAACGCAATTGACC	3.24262307095273	2.31753686806455	4.37413353439813	4.20359768394566	8.58423369347739	8.92230576441103	12.7748373735635	12.2220168474638	8.75326972894421	12.4984271105136	0.700349704130449	5.5	6
STERIC-O1-up_136x-lacO2-ext_UV5-minus10cons-lacOscram	STERIC	O1	up_136x	lacO2	ext_UV5	minus10cons	lacOscram	TGCAGCTGGCACGACAGGTTTCCCGACTGGAAAGCGAATGTAAGTTGAAAATATATTTTTCAAAAGTAGCAAATTGTAGCGAGTAACAACCTCGTATAATGTGTGGTTAACGGTGTGCATAATAGAAACACACAGGAAACAGCTATGACC	0.144126047338283	0.228557084229814	0.404849404196992	0.205934250695183	0.381546558017146	0.879923947800536	1.18237938067711	0.598756605818632	0.630735252908841	0.89056799324787	0.708239300863005	10	10
STERIC-O1-up_326x-lacO2-ext_min10-minus10_7A-lacO2	STERIC	O1	up_326x	lacO2	ext_min10	minus10_7A	lacO2	TGCAGCTGGCACGACAGGTTTCCCGACTGGAAAGCGAATGTAAGTTGGAAAATTTTTTTTCAAAAGTAGCAAATTGTAGCGAGTAACAACCTGGTATAAAGTGTGGAAATTGTAGCGAGTAACAACCACACACAGGAAACAGCTATGACC	0.394152894182684	0.409940353788184	0.46584063374534	0.750137847882176	1.04344553177761	1.57823300766887	1.36050678181075	2.18103588974542	1.31083926972324	1.77077133577808	0.740264563378679	9.5	9.5
STERIC-O1-up_69x-lacO3-ext_min10-minus10_12G-lacO1	STERIC	O1	up_69x	lacO3	ext_min10	minus10_12G	lacO1	TGCAGCTGGCACGACAGGTTTCCCGACTGGAAAGCGAATGTAAGTTAGAAAATTATTTTAAATTTCCTGCGGCAGTGAGCGCAACGCAATTTGGGATAATGTGTGGAATTGTGAGCGGATAACAATTACACACAGGAAACAGCTATGACC	0.180538314859648	0.205452692744538	0.201303052836542	0.493114840885439	0.477941176470588	0.790974145891043	0.58791386741295	1.4337380373136	0.634457661180816	1.01082595236328	0.627662615604076	8	7
STERIC-O1-no_up-lacOscram-ext_min10-minus10_7A-lacOscram	STERIC	O1	no_up	lacOscram	ext_min10	minus10_7A	lacOscram	TGCAGCTGGCACGACAGGTTTCCCGACTGGAAAGCGAATGTAAGTTAGCTCATTCATTAGGCACCCCAGCTTAACGGTGTGCATAATAGAATGGTATAAAGTGTGGTTAACGGTGTGCATAATAGAAACACACAGGAAACAGCTATGACC	0.224192426986814	0.315087689673867	0.147163077770433	0.188677190581062	0.593507214206437	1.21305889395405	0.429795837535865	0.548581471252825	0.903283054080241	0.489188654394345	1.84649223968323	4	5
STERIC-55-no_up-lacO2-ext_UV5-minus10cons-lacO3	STERIC	55	no_up	lacO2	ext_UV5	minus10cons	lacO3	GCAGCTGGCACGACAGGTTTCCCGACTGGAAAGCGAATGTAAGTTAAGCTCATTCATTAGGCACCCCAGCAAATTGTAGCGAGTAACAACCTCGTATAATGTGTGGACACACAGGAAACAGCTATGGCAGTGAGCGCAACGCAATTGACC	0.16453669405334	0.225988669721717	0.344155405465961	0.460951453226505	0.435579899976185	0.870035785982369	1.00512005440305	1.34022255476866	0.652807842979277	1.17267130458585	0.556684418239283	9	9.5
STERIC-55-up_136x-lacO2-ext_UV5-minus10_12G-lacO1	STERIC	55	up_136x	lacO2	ext_UV5	minus10_12G	lacO1	GCAGCTGGCACGACAGGTTTCCCGACTGGAAAGCGAATGTAAGTTAGAAAATATATTTTTCAAAAGTAGCAAATTGTAGCGAGTAACAACCTCGGATAATGTGTGGACACACAGGAAACAGCTATAATTGTGAGCGGATAACAATTGACC	0.390953656461142	0.40337668730637	0.376979286309834	0.497710567995938	1.03497615262321	1.55296348980559	1.10098355204257	1.44710017574692	1.2939698212144	1.27404186389474	1.01564152472882	8	9
STERIC-55-up_326x-lacOscram-ext_UV5-minus10cons-lacO3	STERIC	55	up_326x	lacOscram	ext_UV5	minus10cons	lacO3	GCAGCTGGCACGACAGGTTTCCCGACTGGAAAGCGAATGTAAGTTAGGAAAATTTTTTTTCAAAAGTAGCTTAACGGTGTGCATAATAGAATCGTATAATGTGTGGACACACAGGAAACAGCTATGGCAGTGAGCGCAACGCAATTGACC	1.43304108341526	1.3049939745173	2.08683818177716	1.34008171971277	3.79370629370629	5.02410788876954	6.09469696969697	3.8963056378731	4.40890709123792	4.99550130378503	0.882575506065296	11	10
STERIC-55-up_136x-lacO3-ext_UV5-minus10_12A-lacOsym	STERIC	55	up_136x	lacO3	ext_UV5	minus10_12A	lacOsym	GCAGCTGGCACGACAGGTTTCCCGACTGGAAAGCGAATGTAAGTTAGAAAATATATTTTTCAAAAGTAGCGGCAGTGAGCGCAACGCAATTTCGAATAATGTGTGGACACACAGGAAACAGCTATAAATTGTGAGCGCTCACAATTGACC	0.255379996194977	0.264273962213167	0.443750836462404	0.303281113748818	0.676070428171269	1.01743067345784	1.29599261787741	0.881793920458244	0.846750550814553	1.08889326916782	0.777624928714707	8.5	7
STERIC-55-up_69x-lacOsym-ext_min10-minus10_12A-lacO3	STERIC	55	up_69x	lacOsym	ext_min10	minus10_12A	lacO3	GCAGCTGGCACGACAGGTTTCCCGACTGGAAAGCGAATGTAAGTTAAGAAAATTATTTTAAATTTCCTGCAAATTGTGAGCGCTCACAATTTGGAATAATGTGTGGACACACAGGAAACAGCTATGGCAGTGAGCGCAACGCAATTGACC	0.336275848489636	0.459528769547562	0.374301676425764	0.295428758936136	0.890226956924502	1.76914388976734	1.09316348195329	0.85896309314587	1.32968542334592	0.97606328754958	1.36229426954897	6.5	6
STERIC-O1-up_136x-lacO3-ext_min10-minus10cons-lacO3	STERIC	O1	up_136x	lacO3	ext_min10	minus10cons	lacO3	TGCAGCTGGCACGACAGGTTTCCCGACTGGAAAGCGAATGTAAGTTGAAAATATATTTTTCAAAAGTAGCGGCAGTGAGCGCAACGCAATTTGGTATAATGTGTGGGGCAGTGAGCGCAACGCAATTACACACAGGAAACAGCTATGACC	0.350120033305374	0.349851811552875	0.5605373516156	0.721308280375811	0.926876828079298	1.34689759542627	1.63707245158042	2.09721353416805	1.13688721175278	1.86714299287423	0.608891346882161	10	10
STERIC-O1-up_69x-lacOscram-ext_min10-minus10_12A-lacO3	STERIC	O1	up_69x	lacOscram	ext_min10	minus10_12A	lacO3	TGCAGCTGGCACGACAGGTTTCCCGACTGGAAAGCGAATGTAAGTTAGAAAATTATTTTAAATTTCCTGCTTAACGGTGTGCATAATAGAATGGAATAATGTGTGGGGCAGTGAGCGCAACGCAATTACACACAGGAAACAGCTATGACC	0.162421358088767	0.267435825210559	0.354090659033727	0.296795580689311	0.429979946524064	1.02960355788382	1.03413637217095	0.86293714579096	0.729791752203944	0.948536758980955	0.769386895440915	11	10.5
STERIC-O1-up_326x-lacO3-ext_min10-minus10_12A-lacOscram	STERIC	O1	up_326x	lacO3	ext_min10	minus10_12A	lacOscram	TGCAGCTGGCACGACAGGTTTCCCGACTGGAAAGCGAATGTAAGTTGGAAAATTTTTTTTCAAAAGTAGCGGCAGTGAGCGCAACGCAATTTGGAATAATGTGTGGTTAACGGTGTGCATAATAGAAACACACAGGAAACAGCTATGACC	0.296610662595583	0.272069171907161	0.40519499660923	0.501507532511455	0.785220849905799	1.04744152046784	1.18338869756905	1.4581399011838	0.916331185186817	1.32076429937643	0.693788578037311	15	14
STERIC-55-up_136x-lacOscram-ext_UV5-minus10_12A-lacO2	STERIC	55	up_136x	lacOscram	ext_UV5	minus10_12A	lacO2	GCAGCTGGCACGACAGGTTTCCCGACTGGAAAGCGAATGTAAGTTAGAAAATATATTTTTCAAAAGTAGCTTAACGGTGTGCATAATAGAATCGAATAATGTGTGGACACACAGGAAACAGCTATAAATTGTAGCGAGTAACAACCGACC	0.25200845451328	0.434021470535275	0.308363001515279	0.501546962304089	0.667144906743185	1.6709431128356	0.900586862610182	1.45825454383662	1.16904400978939	1.1794207032234	0.99120187274511	15.5	15
STERIC-55-up_326x-lacOsym-ext_UV5-minus10cons-lacO1	STERIC	55	up_326x	lacOsym	ext_UV5	minus10cons	lacO1	GCAGCTGGCACGACAGGTTTCCCGACTGGAAAGCGAATGTAAGTTAGGAAAATTTTTTTTCAAAAGTAGCAAATTGTGAGCGCTCACAATTTCGTATAATGTGTGGACACACAGGAAACAGCTATAATTGTGAGCGGATAACAATTGACC	0.599347117524229	0.495351391647384	0.373219879673088	0.62078962074463	1.58665858095816	1.90705772063747	1.09000404992452	1.80495417828611	1.74685815079781	1.44747911410532	1.20682788012285	11.5	12
STERIC-O1-up_326x-lacO1-ext_UV5-minus10_7A-lacOscram	STERIC	O1	up_326x	lacO1	ext_UV5	minus10_7A	lacOscram	TGCAGCTGGCACGACAGGTTTCCCGACTGGAAAGCGAATGTAAGTTGGAAAATTTTTTTTCAAAAGTAGCAATTGTGAGCGGATAACAATTTCGTATAAAGTGTGGTTAACGGTGTGCATAATAGAAACACACAGGAAACAGCTATGACC	0.538101737743199	0.45632549535669	0.294138995514798	0.349445880055342	1.42452297617704	1.75681157601991	0.859045066497242	1.01601859988284	1.59066727609847	0.937531833190039	1.69665415059676	20	19.5
STERIC-O1-no_up-lacOscram-ext_min10-minus10_12A-lacOsym	STERIC	O1	no_up	lacOscram	ext_min10	minus10_12A	lacOsym	TGCAGCTGGCACGACAGGTTTCCCGACTGGAAAGCGAATGTAAGTTAGCTCATTCATTAGGCACCCCAGCTTAACGGTGTGCATAATAGAATGGAATAATGTGTGGAAATTGTGAGCGCTCACAATTACACACAGGAAACAGCTATGACC	0.483204270494617	0.328001119578534	0.608240224191867	0.611771496732534	1.2791922739245	1.26277442239478	1.7763906581741	1.77873386133492	1.27098334815964	1.77756225975451	0.715014813790641	6.5	6.5
STERIC-O1-up_326x-lacO3-ext_min10-minus10_12G-lacOscram	STERIC	O1	up_326x	lacO3	ext_min10	minus10_12G	lacOscram	TGCAGCTGGCACGACAGGTTTCCCGACTGGAAAGCGAATGTAAGTTGGAAAATTTTTTTTCAAAAGTAGCGGCAGTGAGCGCAACGCAATTTGGGATAATGTGTGGTTAACGGTGTGCATAATAGAAACACACAGGAAACAGCTATGACC	0.0753155107793674	0.0913958201490244	0.110631037367221	0.157125112694891	0.199383625887713	0.351865579441562	0.323102506981268	0.456843380100556	0.275624602664637	0.389972943540912	0.706778783579177	6	6.5
STERIC-O1-up_326x-lacO1-ext_UV5-minus10_12G-lacOscram	STERIC	O1	up_326x	lacO1	ext_UV5	minus10_12G	lacOscram	TGCAGCTGGCACGACAGGTTTCCCGACTGGAAAGCGAATGTAAGTTGGAAAATTTTTTTTCAAAAGTAGCAATTGTGAGCGGATAACAATTTCGGATAATGTGTGGTTAACGGTGTGCATAATAGAAACACACAGGAAACAGCTATGACC	0.25200845451328	0.367665311545754	0.414574641610815	0.16459074071965	0.667144906743185	1.41547794720446	1.21078233760649	0.478549794071613	1.04131142697382	0.844666065839053	1.2328084068814	10.5	10
STERIC-55-up_136x-lacO1-ext_UV5-minus10cons-lacOsym	STERIC	55	up_136x	lacO1	ext_UV5	minus10cons	lacOsym	GCAGCTGGCACGACAGGTTTCCCGACTGGAAAGCGAATGTAAGTTAGAAAATATATTTTTCAAAAGTAGCAATTGTGAGCGGATAACAATTTCGTATAATGTGTGGACACACAGGAAACAGCTATAAATTGTGAGCGCTCACAATTGACC	0.909485057341576	0.839879010650951	0.311566011697518	0.350400496793401	2.40769034886682	3.23345765989778	0.909941385937418	1.0187941608981	2.8205740043823	0.96436777341776	2.92479081334921	8	8.5
STERIC-55-up_326x-lacO3-ext_min10-minus10cons-lacOscram	STERIC	55	up_326x	lacO3	ext_min10	minus10cons	lacOscram	GCAGCTGGCACGACAGGTTTCCCGACTGGAAAGCGAATGTAAGTTAGGAAAATTTTTTTTCAAAAGTAGCGGCAGTGAGCGCAACGCAATTTGGTATAATGTGTGGACACACAGGAAACAGCTATTTAACGGTGTGCATAATAGAAGACC	0.839374267557505	0.738579506551411	1.14203658227958	0.961325751354001	2.22208524128214	2.84346379968613	3.33536493537557	2.79506756172751	2.53277452048414	3.06521624855154	0.826295541686821	8.5	8.5
STERIC-55-up_326x-lacO3-ext_min10-minus10_12G-lacOscram	STERIC	55	up_326x	lacO3	ext_min10	minus10_12G	lacOscram	GCAGCTGGCACGACAGGTTTCCCGACTGGAAAGCGAATGTAAGTTAGGAAAATTTTTTTTCAAAAGTAGCGGCAGTGAGCGCAACGCAATTTGGGATAATGTGTGGACACACAGGAAACAGCTATTTAACGGTGTGCATAATAGAAGACC	0.22772180810981	0.235563336452588	0.277966878091553	0.476597429418829	0.602850585819544	0.906897380437395	0.811813730635304	1.38571344114628	0.754873983128469	1.09876358589079	0.687021296320515	14	15
STERIC-55-up_136x-lacOscram-ext_min10-minus10_12A-lacOscram	STERIC	55	up_136x	lacOscram	ext_min10	minus10_12A	lacOscram	GCAGCTGGCACGACAGGTTTCCCGACTGGAAAGCGAATGTAAGTTAGAAAATATATTTTTCAAAAGTAGCTTAACGGTGTGCATAATAGAATGGAATAATGTGTGGACACACAGGAAACAGCTATTTAACGGTGTGCATAATAGAAGACC	0.611136292198119	0.818498501860909	1.90023767746852	1.17431679370519	1.61786819991154	3.15114464928201	5.54972250158304	3.41434188427201	2.38450642459678	4.48203219292753	0.532014568828719	5.5	6.5
STERIC-O1-no_up-lacO2-ext_UV5-minus10_7A-lacO3	STERIC	O1	no_up	lacO2	ext_UV5	minus10_7A	lacO3	TGCAGCTGGCACGACAGGTTTCCCGACTGGAAAGCGAATGTAAGTTAGCTCATTCATTAGGCACCCCAGCAAATTGTAGCGAGTAACAACCTCGTATAAAGTGTGGGGCAGTGAGCGCAACGCAATTACACACAGGAAACAGCTATGACC	0.384370906128726	0.148064855459679	0.389897579610171	0.38386049118216	1.01754956126097	0.570036201615149	1.13871196036801	1.11607954496264	0.793792881438059	1.12739575266533	0.704094262872126	4	4.5
STERIC-O1-up_136x-lacO2-ext_UV5-minus10cons-lacOsym	STERIC	O1	up_136x	lacO2	ext_UV5	minus10cons	lacOsym	TGCAGCTGGCACGACAGGTTTCCCGACTGGAAAGCGAATGTAAGTTGAAAATATATTTTTCAAAAGTAGCAAATTGTAGCGAGTAACAACCTCGTATAATGTGTGGAAATTGTGAGCGCTCACAATTACACACAGGAAACAGCTATGACC	0.119597858486229	0.234950289383095	0.19047748728662	0.223458591875046	0.31661279896574	0.904537205081669	0.55629735678529	0.649708863680744	0.610575002023705	0.603003110233017	1.01255696971076	3	3
STERIC-O1-no_up-lacOscram-ext_UV5-minus10_7A-lacO2	STERIC	O1	no_up	lacOscram	ext_UV5	minus10_7A	lacO2	TGCAGCTGGCACGACAGGTTTCCCGACTGGAAAGCGAATGTAAGTTAGCTCATTCATTAGGCACCCCAGCTTAACGGTGTGCATAATAGAATCGTATAAAGTGTGGAAATTGTAGCGAGTAACAACCACACACAGGAAACAGCTATGACC	0.263712612860968	0.389044023719334	0.521472923812984	0.487246096216769	0.698129460989417	1.49778404101056	1.52298317919189	1.41667458319479	1.09795675099999	1.46982888119334	0.746996310283796	16	17.5
STERIC-O1-no_up-lacO1-ext_min10-minus10_7A-lacO2	STERIC	O1	no_up	lacO1	ext_min10	minus10_7A	lacO2	TGCAGCTGGCACGACAGGTTTCCCGACTGGAAAGCGAATGTAAGTTAGCTCATTCATTAGGCACCCCAGCAATTGTGAGCGGATAACAATTTGGTATAAAGTGTGGAAATTGTAGCGAGTAACAACCACACACAGGAAACAGCTATGACC	0.452655185916234	0.248670014310575	0.268209799986614	0.108554000060337	1.19831932773109	0.957356895889358	0.783317781654428	0.315622216337242	1.07783811181023	0.549469998995835	1.96159592658378	4.5	5
STERIC-55-up_136x-lacO1-ext_UV5-minus10_7A-lacO2	STERIC	55	up_136x	lacO1	ext_UV5	minus10_7A	lacO2	GCAGCTGGCACGACAGGTTTCCCGACTGGAAAGCGAATGTAAGTTAGAAAATATATTTTTCAAAAGTAGCAATTGTGAGCGGATAACAATTTCGTATAAAGTGTGGACACACAGGAAACAGCTATAAATTGTAGCGAGTAACAACCGACC	0.452142182923747	0.63074487077962	0.529984674585153	0.736518711814542	1.19696124895456	2.42831027802788	1.54784209834094	2.14143806831207	1.81263576349122	1.8446400833265	0.982650100621489	8.5	8
STERIC-55-up_326x-lacOscram-ext_UV5-minus10_12G-lacOscram	STERIC	55	up_326x	lacOscram	ext_UV5	minus10_12G	lacOscram	GCAGCTGGCACGACAGGTTTCCCGACTGGAAAGCGAATGTAAGTTAGGAAAATTTTTTTTCAAAAGTAGCTTAACGGTGTGCATAATAGAATCGGATAATGTGTGGACACACAGGAAACAGCTATTTAACGGTGTGCATAATAGAAGACC	0.366297238566794	0.377360910433694	0.727926033635223	0.478768371099445	0.96970293133976	1.45280511944467	2.12593800041649	1.39202548330404	1.21125402539222	1.75898174186027	0.688610914239062	15.5	16
STERIC-55-up_69x-lacOsym-ext_min10-minus10_12G-lacOsym	STERIC	55	up_69x	lacOsym	ext_min10	minus10_12G	lacOsym	GCAGCTGGCACGACAGGTTTCCCGACTGGAAAGCGAATGTAAGTTAAGAAAATTATTTTAAATTTCCTGCAAATTGTGAGCGCTCACAATTTGGGATAATGTGTGGACACACAGGAAACAGCTATAAATTGTGAGCGCTCACAATTGACC	0.273763030501178	0.230110043637615	0.565565719874094	0.275491848823882	0.72473604826546	0.885902700012442	1.65175800844591	0.800996258639094	0.805319374138951	1.2263771335425	0.656665353676902	4.5	4.5
STERIC-O1-up_326x-lacO3-ext_min10-minus10_7A-lacO3	STERIC	O1	up_326x	lacO3	ext_min10	minus10_7A	lacO3	TGCAGCTGGCACGACAGGTTTCCCGACTGGAAAGCGAATGTAAGTTGGAAAATTTTTTTTCAAAAGTAGCGGCAGTGAGCGCAACGCAATTTGGTATAAAGTGTGGGGCAGTGAGCGCAACGCAATTACACACAGGAAACAGCTATGACC	0.115123639387682	0.201385962328367	0.445013991387525	0.459275125992015	0.304768146813043	0.775317604355717	1.29968171392789	1.33534861077063	0.54004287558438	1.31751516234926	0.409894998567934	10	12
STERIC-55-up_69x-lacO2-ext_UV5-minus10_7A-lacOscram	STERIC	55	up_69x	lacO2	ext_UV5	minus10_7A	lacOscram	GCAGCTGGCACGACAGGTTTCCCGACTGGAAAGCGAATGTAAGTTAAGAAAATTATTTTAAATTTCCTGCAAATTGTAGCGAGTAACAACCTCGTATAAAGTGTGGACACACAGGAAACAGCTATTTAACGGTGTGCATAATAGAAGACC	0.28103982847321	0.224285532657806	0.302097804479172	0.295089488956498	0.744	0.863478863478863	0.882289096293678	0.85797666111342	0.803739431739432	0.870132878703549	0.923697347164907	14.5	12.5
STERIC-O1-up_136x-lacO3-ext_min10-minus10_12A-lacOsym	STERIC	O1	up_136x	lacO3	ext_min10	minus10_12A	lacOsym	TGCAGCTGGCACGACAGGTTTCCCGACTGGAAAGCGAATGTAAGTTGAAAATATATTTTTCAAAAGTAGCGGCAGTGAGCGCAACGCAATTTGGAATAATGTGTGGAAATTGTGAGCGCTCACAATTACACACAGGAAACAGCTATGACC	0.275529243601186	0.547046493275701	0.627154404649552	0.361731429075794	0.729411764705882	2.10607915136679	1.83163030220897	1.05173899902612	1.41774545803634	1.44168465061754	0.983394986850312	5.5	4
STERIC-O1-no_up-lacO2-ext_min10-minus10cons-lacOsym	STERIC	O1	no_up	lacO2	ext_min10	minus10cons	lacOsym	TGCAGCTGGCACGACAGGTTTCCCGACTGGAAAGCGAATGTAAGTTAGCTCATTCATTAGGCACCCCAGCAAATTGTAGCGAGTAACAACCTGGTATAATGTGTGGAAATTGTGAGCGCTCACAATTACACACAGGAAACAGCTATGACC	0.141187345323589	0.223395357118353	0.225054805445871	0.248235532668096	0.373766898063573	0.860051768766178	0.657281840414953	0.721748152539861	0.616909333414875	0.689514996477407	0.894700385874913	6	6
STERIC-O1-no_up-lacOscram-ext_UV5-minus10_12A-lacO1	STERIC	O1	no_up	lacOscram	ext_UV5	minus10_12A	lacO1	TGCAGCTGGCACGACAGGTTTCCCGACTGGAAAGCGAATGTAAGTTAGCTCATTCATTAGGCACCCCAGCTTAACGGTGTGCATAATAGAATCGAATAATGTGTGGAATTGTGAGCGGATAACAATTACACACAGGAAACAGCTATGACC	0.25411639039997	0.372807114570272	0.802397917458613	0.36544756816429	0.672725269883234	1.4352734203196	2.34343620829359	1.062543723446	1.05399934510142	1.7029899658698	0.618911071835406	10	11.5
STERIC-55-up_69x-lacO3-ext_min10-minus10_12G-lacOsym	STERIC	55	up_69x	lacO3	ext_min10	minus10_12G	lacOsym	GCAGCTGGCACGACAGGTTTCCCGACTGGAAAGCGAATGTAAGTTAAGAAAATTATTTTAAATTTCCTGCGGCAGTGAGCGCAACGCAATTTGGGATAATGTGTGGACACACAGGAAACAGCTATAAATTGTGAGCGCTCACAATTGACC	0.322427838256707	0.110109217713474	0.342840975174461	0.179083435127788	0.853566958698373	0.423910454870207	1.00128120653049	0.520687498138274	0.63873870678429	0.760984352334384	0.839358529285005	5.5	5.5
STERIC-55-no_up-lacO1-ext_min10-minus10_7A-lacOsym	STERIC	55	no_up	lacO1	ext_min10	minus10_7A	lacOsym	GCAGCTGGCACGACAGGTTTCCCGACTGGAAAGCGAATGTAAGTTAAGCTCATTCATTAGGCACCCCAGCAATTGTGAGCGGATAACAATTTGGTATAAAGTGTGGACACACAGGAAACAGCTATAAATTGTGAGCGCTCACAATTGACC	0.465273656740789	0.570871937050497	0.797825105098269	0.440859082303455	1.23172435200993	2.1978049388875	2.33008112121547	1.28180371586195	1.71476464544872	1.80594241853871	0.949512358669901	10	10
STERIC-55-up_326x-lacO3-ext_min10-minus10cons-lacO2	STERIC	55	up_326x	lacO3	ext_min10	minus10cons	lacO2	GCAGCTGGCACGACAGGTTTCCCGACTGGAAAGCGAATGTAAGTTAGGAAAATTTTTTTTCAAAAGTAGCGGCAGTGAGCGCAACGCAATTTGGTATAATGTGTGGACACACAGGAAACAGCTATAAATTGTAGCGAGTAACAACCGACC	0.812458026003497	0.576531863947749	1.20912058395963	1.19624431897091	2.15082956259427	2.2195951417004	3.5312865287817	3.47809645913164	2.18521235214734	3.50469149395667	0.623510615960183	8.5	8
STERIC-55-up_69x-lacO3-ext_UV5-minus10_12A-lacO3	STERIC	55	up_69x	lacO3	ext_UV5	minus10_12A	lacO3	GCAGCTGGCACGACAGGTTTCCCGACTGGAAAGCGAATGTAAGTTAAGAAAATTATTTTAAATTTCCTGCGGCAGTGAGCGCAACGCAATTTCGAATAATGTGTGGACACACAGGAAACAGCTATGGCAGTGAGCGCAACGCAATTGACC	0.398299076634367	0.444643701430989	0.591818047991067	0.377954308636149	1.05442176870748	1.71183773386956	1.72842901534005	1.09890723971154	1.38312975128852	1.4136681275258	0.978397775515583	11	10.5
STERIC-55-up_69x-lacO3-ext_UV5-minus10_7A-lacOsym	STERIC	55	up_69x	lacO3	ext_UV5	minus10_7A	lacOsym	GCAGCTGGCACGACAGGTTTCCCGACTGGAAAGCGAATGTAAGTTAAGAAAATTATTTTAAATTTCCTGCGGCAGTGAGCGCAACGCAATTTCGTATAAAGTGTGGACACACAGGAAACAGCTATAAATTGTGAGCGCTCACAATTGACC	0.234492973277605	0.405568951911296	0.462899679622288	0.493807958731444	0.620775969962453	1.56140350877193	1.35191760401138	1.43575328678039	1.09108973936719	1.39383544539589	0.782796665826856	8.5	7.5
STERIC-55-up_326x-lacOsym-ext_UV5-minus10_7A-lacO3	STERIC	55	up_326x	lacOsym	ext_UV5	minus10_7A	lacO3	GCAGCTGGCACGACAGGTTTCCCGACTGGAAAGCGAATGTAAGTTAGGAAAATTTTTTTTCAAAAGTAGCAAATTGTGAGCGCTCACAATTTCGTATAAAGTGTGGACACACAGGAAACAGCTATGGCAGTGAGCGCAACGCAATTGACC	0.220943261378309	0.351141949706749	0.218514028133173	0.344859976117608	0.584905660377359	1.35186450975925	0.638179230535919	1.00268502245655	0.968385085068303	0.820432126496235	1.18033540349513	6	6.5
STERIC-55-up_326x-lacOsym-ext_min10-minus10cons-lacO2	STERIC	55	up_326x	lacOsym	ext_min10	minus10cons	lacO2	GCAGCTGGCACGACAGGTTTCCCGACTGGAAAGCGAATGTAAGTTAGGAAAATTTTTTTTCAAAAGTAGCAAATTGTGAGCGCTCACAATTTGGTATAATGTGTGGACACACAGGAAACAGCTATAAATTGTAGCGAGTAACAACCGACC	0.31772283625598	0.329730855212435	0.263063427206862	0.120881318711257	0.841111352289994	1.26943374696905	0.768287587718176	0.351464061243335	1.05527254962952	0.559875824480756	1.88483321387954	6.5	8.5
STERIC-O1-up_326x-lacO1-ext_UV5-minus10_7A-lacO3	STERIC	O1	up_326x	lacO1	ext_UV5	minus10_7A	lacO3	TGCAGCTGGCACGACAGGTTTCCCGACTGGAAAGCGAATGTAAGTTGGAAAATTTTTTTTCAAAAGTAGCAATTGTGAGCGGATAACAATTTCGTATAAAGTGTGGGGCAGTGAGCGCAACGCAATTACACACAGGAAACAGCTATGACC	1.16570064600502	0.925678991105897	0.846857542913291	0.59232041106943	3.08597285067873	3.56377976641893	2.47328237791932	1.72217956795335	3.32487630854883	2.09773097293634	1.58498699377775	12.5	12
STERIC-O1-no_up-lacOsym-ext_min10-minus10_7A-lacOscram	STERIC	O1	no_up	lacOsym	ext_min10	minus10_7A	lacOscram	TGCAGCTGGCACGACAGGTTTCCCGACTGGAAAGCGAATGTAAGTTAGCTCATTCATTAGGCACCCCAGCAAATTGTGAGCGCTCACAATTTGGTATAAAGTGTGGTTAACGGTGTGCATAATAGAAACACACAGGAAACAGCTATGACC	0.413293865401779	0.81958725698741	0.275927517877967	0.325534589382818	1.09411764705882	3.15533625730994	0.80585769502967	0.946496200401	2.12472695218438	0.876176947715335	2.42499755069417	6.5	5
STERIC-55-no_up-lacOscram-ext_min10-minus10_12A-lacO2	STERIC	55	no_up	lacOscram	ext_min10	minus10_12A	lacO2	GCAGCTGGCACGACAGGTTTCCCGACTGGAAAGCGAATGTAAGTTAAGCTCATTCATTAGGCACCCCAGCTTAACGGTGTGCATAATAGAATGGAATAATGTGTGGACACACAGGAAACAGCTATAAATTGTAGCGAGTAACAACCGACC	0.130710409238514	0.151584419402234	0.1002043202952	0.244705696413509	0.346031183557761	0.583586202085731	0.292650849781565	0.711485106117242	0.464808692821746	0.502067977949403	0.925788365790952	8.5	7
STERIC-O1-no_up-lacO2-ext_UV5-minus10cons-lacOscram	STERIC	O1	no_up	lacO2	ext_UV5	minus10cons	lacOscram	TGCAGCTGGCACGACAGGTTTCCCGACTGGAAAGCGAATGTAAGTTAGCTCATTCATTAGGCACCCCAGCAAATTGTAGCGAGTAACAACCTCGTATAATGTGTGGTTAACGGTGTGCATAATAGAAACACACAGGAAACAGCTATGACC	0.155342896985832	0.209802517928612	0.234322683312517	0.227197297542791	0.411241054285216	0.807720576486754	0.684349059925603	0.660579200733552	0.609480815385985	0.672464130329578	0.906339517450954	7.5	9
STERIC-O1-up_326x-lacO3-ext_UV5-minus10cons-lacO3	STERIC	O1	up_326x	lacO3	ext_UV5	minus10cons	lacO3	TGCAGCTGGCACGACAGGTTTCCCGACTGGAAAGCGAATGTAAGTTGGAAAATTTTTTTTCAAAAGTAGCGGCAGTGAGCGCAACGCAATTTCGTATAATGTGTGGGGCAGTGAGCGCAACGCAATTACACACAGGAAACAGCTATGACC	0.247333252783829	0.24584681640955	0.331517193358381	0.437051953798802	0.654768190938853	0.946487841224683	0.968209634751411	1.27073443848985	0.800628016081768	1.11947203662063	0.715183577518057	15	12.5
STERIC-55-no_up-lacOscram-ext_UV5-minus10cons-lacOsym	STERIC	55	no_up	lacOscram	ext_UV5	minus10cons	lacOsym	GCAGCTGGCACGACAGGTTTCCCGACTGGAAAGCGAATGTAAGTTAAGCTCATTCATTAGGCACCCCAGCTTAACGGTGTGCATAATAGAATCGTATAATGTGTGGACACACAGGAAACAGCTATAAATTGTGAGCGCTCACAATTGACC	0.218568871125941	0.147222237343018	0.341762075954594	0.25943113704896	0.578619909502263	0.566792198646704	0.998130236865788	0.754299522972634	0.572706054074483	0.876214879919211	0.653613705039212	7	5.5
STERIC-O1-up_69x-lacO3-ext_UV5-minus10_12A-lacO2	STERIC	O1	up_69x	lacO3	ext_UV5	minus10_12A	lacO2	TGCAGCTGGCACGACAGGTTTCCCGACTGGAAAGCGAATGTAAGTTAGAAAATTATTTTAAATTTCCTGCGGCAGTGAGCGCAACGCAATTTCGAATAATGTGTGGAAATTGTAGCGAGTAACAACCACACACAGGAAACAGCTATGACC	0.1820829165943	0.153087998749616	0.205024794671416	0.285230306887803	0.482030218571219	0.589374845564616	0.598783367923853	0.829310956541829	0.535702532067917	0.714047162232841	0.750234102734565	15.5	16
STERIC-55-up_69x-lacOsym-ext_UV5-minus10_12G-lacO3	STERIC	55	up_69x	lacOsym	ext_UV5	minus10_12G	lacO3	GCAGCTGGCACGACAGGTTTCCCGACTGGAAAGCGAATGTAAGTTAAGAAAATTATTTTAAATTTCCTGCAAATTGTGAGCGCTCACAATTTCGGATAATGTGTGGACACACAGGAAACAGCTATGGCAGTGAGCGCAACGCAATTGACC	0.25791550200111	0.133451994459244	0.19687897584276	0.552941527420576	0.682782702121945	0.513778018310558	0.57499316810662	1.60768493369548	0.598280360216251	1.09133905090105	0.548207598474818	6	6
STERIC-55-up_136x-lacO1-ext_min10-minus10_12A-lacOscram	STERIC	55	up_136x	lacO1	ext_min10	minus10_12A	lacOscram	GCAGCTGGCACGACAGGTTTCCCGACTGGAAAGCGAATGTAAGTTAGAAAATATATTTTTCAAAAGTAGCAATTGTGAGCGGATAACAATTTGGAATAATGTGTGGACACACAGGAAACAGCTATTTAACGGTGTGCATAATAGAAGACC	0.272801231288303	0.358555549448626	0.563740155850794	0.318186433106421	0.722189866045428	1.3804061932265	1.64642637343082	0.925131337119501	1.05129802963596	1.28577885527516	0.817635183004299	8.5	10.5
STERIC-O1-up_136x-lacO2-ext_UV5-minus10_7A-lacO3	STERIC	O1	up_136x	lacO2	ext_UV5	minus10_7A	lacO3	TGCAGCTGGCACGACAGGTTTCCCGACTGGAAAGCGAATGTAAGTTGAAAATATATTTTTCAAAAGTAGCAAATTGTAGCGAGTAACAACCTCGTATAAAGTGTGGGGCAGTGAGCGCAACGCAATTACACACAGGAAACAGCTATGACC	0.336475804397761	0.384469989095101	0.475106984425639	0.785933508652804	0.890756302521009	1.48017442450056	1.38756954111069	2.28511225525384	1.18546536351078	1.83634089818227	0.645558438895652	9.5	8.5
STERIC-O1-no_up-lacO1-ext_min10-minus10_12A-lacOscram	STERIC	O1	no_up	lacO1	ext_min10	minus10_12A	lacOscram	TGCAGCTGGCACGACAGGTTTCCCGACTGGAAAGCGAATGTAAGTTAGCTCATTCATTAGGCACCCCAGCAATTGTGAGCGGATAACAATTTGGAATAATGTGTGGTTAACGGTGTGCATAATAGAAACACACAGGAAACAGCTATGACC	0.265898282198713	0.328637824753168	0.340345378857039	0.423633692059365	0.70391560879671	1.26522567929954	0.993992714568732	1.23172066186955	0.984570644048124	1.11285668821914	0.884723661609737	5.5	6
STERIC-55-up_69x-lacOscram-ext_UV5-minus10_12G-lacO2	STERIC	55	up_69x	lacOscram	ext_UV5	minus10_12G	lacO2	GCAGCTGGCACGACAGGTTTCCCGACTGGAAAGCGAATGTAAGTTAAGAAAATTATTTTAAATTTCCTGCTTAACGGTGTGCATAATAGAATCGGATAATGTGTGGACACACAGGAAACAGCTATAAATTGTAGCGAGTAACAACCGACC	0.28746161241856	0.182728868443551	0.319862357535422	0.384157645245576	0.761000463177397	0.703489492963177	0.934171206092792	1.11694352440178	0.732244978070287	1.02555736524729	0.713997093564555	5	5
STERIC-55-up_326x-lacOscram-ext_UV5-minus10_7A-lacO2	STERIC	55	up_326x	lacOscram	ext_UV5	minus10_7A	lacO2	GCAGCTGGCACGACAGGTTTCCCGACTGGAAAGCGAATGTAAGTTAGGAAAATTTTTTTTCAAAAGTAGCTTAACGGTGTGCATAATAGAATCGTATAAAGTGTGGACACACAGGAAACAGCTATAAATTGTAGCGAGTAACAACCGACC	0.658874278176749	0.684849971719751	0.691986292551833	0.82100074820408	1.74424552429668	2.63660998650472	2.02097450445146	2.38707072626229	2.1904277554007	2.20402261535688	0.993831796524476	13	13
STERIC-O1-up_69x-lacO3-ext_min10-minus10cons-lacOsym	STERIC	O1	up_69x	lacO3	ext_min10	minus10cons	lacOsym	TGCAGCTGGCACGACAGGTTTCCCGACTGGAAAGCGAATGTAAGTTAGAAAATTATTTTAAATTTCCTGCGGCAGTGAGCGCAACGCAATTTGGTATAATGTGTGGAAATTGTGAGCGCTCACAATTACACACAGGAAACAGCTATGACC	0.319557112424056	0.670661507071193	0.447235458964608	0.366549079498891	0.845967252880534	2.58198569048319	1.3061696015986	1.06574638247795	1.71397647168186	1.18595799203828	1.44522528048071	4	3.5
STERIC-55-no_up-lacO1-ext_min10-minus10_12G-lacOscram	STERIC	55	no_up	lacO1	ext_min10	minus10_12G	lacOscram	GCAGCTGGCACGACAGGTTTCCCGACTGGAAAGCGAATGTAAGTTAAGCTCATTCATTAGGCACCCCAGCAATTGTGAGCGGATAACAATTTGGGATAATGTGTGGACACACAGGAAACAGCTATTTAACGGTGTGCATAATAGAAGACC	0.166929277112139	0.288067666778117	0.397914165359165	0.249012040803841	0.441913812878912	1.10903426791277	1.16212472964661	0.724005860396519	0.775474040395842	0.943065295021562	0.822290932016655	9	9
STERIC-55-up_69x-lacOsym-ext_min10-minus10cons-lacO2	STERIC	55	up_69x	lacOsym	ext_min10	minus10cons	lacO2	GCAGCTGGCACGACAGGTTTCCCGACTGGAAAGCGAATGTAAGTTAAGAAAATTATTTTAAATTTCCTGCAAATTGTGAGCGCTCACAATTTGGTATAATGTGTGGACACACAGGAAACAGCTATAAATTGTAGCGAGTAACAACCGACC	0.584593296456463	0.618728447567	1.10858938680205	0.776271869819226	1.54760061919505	2.38204814361485	3.23768102164338	2.25702091029734	1.96482438140495	2.74735096597036	0.71517050633208	5	4
STERIC-55-up_326x-lacOscram-ext_min10-minus10_12G-lacO2	STERIC	55	up_326x	lacOscram	ext_min10	minus10_12G	lacO2	GCAGCTGGCACGACAGGTTTCCCGACTGGAAAGCGAATGTAAGTTAGGAAAATTTTTTTTCAAAAGTAGCTTAACGGTGTGCATAATAGAATGGGATAATGTGTGGACACACAGGAAACAGCTATAAATTGTAGCGAGTAACAACCGACC	0.573418190217128	0.587595961824239	1.05218935867402	0.864211313899032	1.51801663073606	2.26219091034673	3.07296241359587	2.51270602764452	1.8901037705414	2.79283422062019	0.67676905295212	9.5	12
STERIC-O1-up_69x-lacO3-ext_UV5-minus10cons-lacOscram	STERIC	O1	up_69x	lacO3	ext_UV5	minus10cons	lacOscram	TGCAGCTGGCACGACAGGTTTCCCGACTGGAAAGCGAATGTAAGTTAGAAAATTATTTTAAATTTCCTGCGGCAGTGAGCGCAACGCAATTTCGTATAATGTGTGGTTAACGGTGTGCATAATAGAAACACACAGGAAACAGCTATGACC	0.179282727000772	0.110154530148747	0.176557394540455	0.220123389011239	0.474617244157937	0.424084903617067	0.51564315186476	0.640011716461629	0.449351073887502	0.577827434163194	0.777656177814142	3.5	3
STERIC-55-up_326x-lacO1-ext_min10-minus10_12G-lacOscram	STERIC	55	up_326x	lacO1	ext_min10	minus10_12G	lacOscram	GCAGCTGGCACGACAGGTTTCCCGACTGGAAAGCGAATGTAAGTTAGGAAAATTTTTTTTCAAAAGTAGCAATTGTGAGCGGATAACAATTTGGGATAATGTGTGGACACACAGGAAACAGCTATTTAACGGTGTGCATAATAGAAGACC	0.4079200680975	0.375042256606144	0.289100193972314	0.470608624782649	1.07989153108052	1.44387851348802	0.844329038795599	1.3683009110559	1.26188502228427	1.10631497492575	1.14062003216486	10	9.5
STERIC-55-no_up-lacOsym-ext_UV5-minus10cons-lacO3	STERIC	55	no_up	lacOsym	ext_UV5	minus10cons	lacO3	GCAGCTGGCACGACAGGTTTCCCGACTGGAAAGCGAATGTAAGTTAAGCTCATTCATTAGGCACCCCAGCAAATTGTGAGCGCTCACAATTTCGTATAATGTGTGGACACACAGGAAACAGCTATGGCAGTGAGCGCAACGCAATTGACC	0.308535350907578	0.48470435716228	0.293783292543478	0.366872315018732	0.816789215686275	1.8660676080445	0.858006221300548	1.06668619410271	1.34142841186539	0.962346207701631	1.39391458201838	5.5	6.5
STERIC-55-no_up-lacO3-ext_min10-minus10cons-lacOscram	STERIC	55	no_up	lacO3	ext_min10	minus10cons	lacOscram	GCAGCTGGCACGACAGGTTTCCCGACTGGAAAGCGAATGTAAGTTAAGCTCATTCATTAGGCACCCCAGCGGCAGTGAGCGCAACGCAATTTGGTATAATGTGTGGACACACAGGAAACAGCTATTTAACGGTGTGCATAATAGAAGACC	0.366711583210211	0.346275245491516	0.552239276458534	0.374562610154759	0.970799830723657	1.33312814199241	1.61283758087711	1.08904583072386	1.15196398635803	1.35094170580048	0.852711839017102	8.5	10
STERIC-O1-up_69x-lacOscram-ext_UV5-minus10_12A-lacOscram	STERIC	O1	up_69x	lacOscram	ext_UV5	minus10_12A	lacOscram	TGCAGCTGGCACGACAGGTTTCCCGACTGGAAAGCGAATGTAAGTTAGAAAATTATTTTAAATTTCCTGCTTAACGGTGTGCATAATAGAATCGAATAATGTGTGGTTAACGGTGTGCATAATAGAAACACACAGGAAACAGCTATGACC	0.271224099169917	0.756501671958893	0.868914605988381	0.632354462977741	0.718014705882353	2.91246250340878	2.53770094024871	1.83857911274431	1.81523860464557	2.18814002649651	0.829580640482132	8	9.5
STERIC-O1-up_136x-lacO3-ext_UV5-minus10_12G-lacOsym	STERIC	O1	up_136x	lacO3	ext_UV5	minus10_12G	lacOsym	TGCAGCTGGCACGACAGGTTTCCCGACTGGAAAGCGAATGTAAGTTGAAAATATATTTTTCAAAAGTAGCGGCAGTGAGCGCAACGCAATTTCGGATAATGTGTGGAAATTGTGAGCGCTCACAATTACACACAGGAAACAGCTATGACC	0.350617168096104	0.418112321558037	0.430717181807626	0.447234822118073	0.928192898781134	1.60969433894013	1.25792729195889	1.30034126519188	1.26894361886063	1.27913427857538	0.992033158765709	7	6.5
STERIC-O1-up_326x-lacO2-ext_min10-minus10cons-lacOscram	STERIC	O1	up_326x	lacO2	ext_min10	minus10cons	lacOscram	TGCAGCTGGCACGACAGGTTTCCCGACTGGAAAGCGAATGTAAGTTGGAAAATTTTTTTTCAAAAGTAGCAAATTGTAGCGAGTAACAACCTGGTATAATGTGTGGTTAACGGTGTGCATAATAGAAACACACAGGAAACAGCTATGACC	0.358051616065897	0.222033333496692	0.572296018140251	0.620919481730404	0.947874199184624	0.854808101932535	1.67141412208524	1.8053317508502	0.90134115055858	1.73837293646772	0.518496998917883	11	10
STERIC-O1-up_136x-lacO1-ext_UV5-minus10cons-lacOsym	STERIC	O1	up_136x	lacO1	ext_UV5	minus10cons	lacOsym	TGCAGCTGGCACGACAGGTTTCCCGACTGGAAAGCGAATGTAAGTTGAAAATATATTTTTCAAAAGTAGCAATTGTGAGCGGATAACAATTTCGTATAATGTGTGGAAATTGTGAGCGCTCACAATTACACACAGGAAACAGCTATGACC	0.344411554501482	0.627977731991683	0.292423184707628	0.304786230938639	0.911764705882353	2.41765704584041	0.854033970276008	0.886170068946871	1.66471087586138	0.87010201961144	1.913236423247	5	5
STERIC-55-no_up-lacOscram-ext_UV5-minus10_12A-lacO1	STERIC	55	no_up	lacOscram	ext_UV5	minus10_12A	lacO1	GCAGCTGGCACGACAGGTTTCCCGACTGGAAAGCGAATGTAAGTTAAGCTCATTCATTAGGCACCCCAGCTTAACGGTGTGCATAATAGAATCGAATAATGTGTGGACACACAGGAAACAGCTATAATTGTGAGCGGATAACAATTGACC	0.110125324636838	0.112853969227491	0.206821898810896	0.282627561199615	0.29153605015674	0.434477498093059	0.604031884674584	0.821743438419869	0.363006774124899	0.712887661547226	0.509206139628006	9	10
STERIC-O1-up_69x-lacO1-ext_UV5-minus10_12A-lacO1	STERIC	O1	up_69x	lacO1	ext_UV5	minus10_12A	lacO1	TGCAGCTGGCACGACAGGTTTCCCGACTGGAAAGCGAATGTAAGTTAGAAAATTATTTTAAATTTCCTGCAATTGTGAGCGGATAACAATTTCGAATAATGTGTGGAATTGTGAGCGGATAACAATTACACACAGGAAACAGCTATGACC	0.223757825217524	0.372684982837407	0.701815643298307	0.437892517177438	0.592356687898089	1.43480322427691	2.04968152866242	1.27317838782741	1.0135799560875	1.66142995824492	0.610064812577603	4.5	3
STERIC-O1-up_326x-lacOscram-ext_UV5-minus10cons-lacO1	STERIC	O1	up_326x	lacOscram	ext_UV5	minus10cons	lacO1	TGCAGCTGGCACGACAGGTTTCCCGACTGGAAAGCGAATGTAAGTTGGAAAATTTTTTTTCAAAAGTAGCTTAACGGTGTGCATAATAGAATCGTATAATGTGTGGAATTGTGAGCGGATAACAATTACACACAGGAAACAGCTATGACC	2.02373212681528	2.27417191439831	1.13037533584461	0.97972178846657	5.35744954916273	8.75535464427941	3.3013077842602	2.84855428724719	7.05640209672107	3.0749310357537	2.29481637626109	12.5	12.5
STERIC-O1-no_up-lacO1-ext_min10-minus10_12A-lacO1	STERIC	O1	no_up	lacO1	ext_min10	minus10_12A	lacO1	TGCAGCTGGCACGACAGGTTTCCCGACTGGAAAGCGAATGTAAGTTAGCTCATTCATTAGGCACCCCAGCAATTGTGAGCGGATAACAATTTGGAATAATGTGTGGAATTGTGAGCGGATAACAATTACACACAGGAAACAGCTATGACC	0.11271650874594	0.524568225226586	0.372759224462471	0.211970670899712	0.298395721925134	2.01953986763315	1.0886586873848	0.616307578814902	1.15896779477914	0.852483133099852	1.35951991280441	7.5	8.5
STERIC-55-up_136x-lacO3-ext_min10-minus10_12A-lacO2	STERIC	55	up_136x	lacO3	ext_min10	minus10_12A	lacO2	GCAGCTGGCACGACAGGTTTCCCGACTGGAAAGCGAATGTAAGTTAGAAAATATATTTTTCAAAAGTAGCGGCAGTGAGCGCAACGCAATTTGGAATAATGTGTGGACACACAGGAAACAGCTATAAATTGTAGCGAGTAACAACCGACC	0.313101413183166	0.279833122997071	0.31995147740657	0.527231020454338	0.828877005347594	1.07733202470045	0.934431484351725	1.5329312886218	0.95310451502402	1.23368138648676	0.772569421459975	10	10
STERIC-55-up_69x-lacO2-ext_UV5-minus10_7A-lacOsym	STERIC	55	up_69x	lacO2	ext_UV5	minus10_7A	lacOsym	GCAGCTGGCACGACAGGTTTCCCGACTGGAAAGCGAATGTAAGTTAAGAAAATTATTTTAAATTTCCTGCAAATTGTAGCGAGTAACAACCTCGTATAAAGTGTGGACACACAGGAAACAGCTATAAATTGTGAGCGCTCACAATTGACC	0.238438768501026	0.286053463666904	0.409689334920332	0.270513080471643	0.631221719457014	1.10127976947199	1.19651459795014	0.786520422639592	0.866250744464501	0.991517510294868	0.873661569735553	5	5
STERIC-55-up_326x-lacO2-ext_UV5-minus10_12A-lacO1	STERIC	55	up_326x	lacO2	ext_UV5	minus10_12A	lacO1	GCAGCTGGCACGACAGGTTTCCCGACTGGAAAGCGAATGTAAGTTAGGAAAATTTTTTTTCAAAAGTAGCAAATTGTAGCGAGTAACAACCTCGAATAATGTGTGGACACACAGGAAACAGCTATAATTGTGAGCGGATAACAATTGACC	0.501432206928987	0.515182182157592	1.13395212736625	0.710053189004905	1.32744730162234	1.98340445708867	3.31175395140363	2.06448920451102	1.6554258793555	2.68812157795733	0.615829988096536	9.5	8
STERIC-O1-no_up-lacOsym-ext_UV5-minus10cons-lacOscram	STERIC	O1	no_up	lacOsym	ext_UV5	minus10cons	lacOscram	TGCAGCTGGCACGACAGGTTTCCCGACTGGAAAGCGAATGTAAGTTAGCTCATTCATTAGGCACCCCAGCAAATTGTGAGCGCTCACAATTTCGTATAATGTGTGGTTAACGGTGTGCATAATAGAAACACACAGGAAACAGCTATGACC	0.511162850119847	0.489632334671091	0.796040891704099	0.524293890190405	1.35320734628693	1.88503987240829	2.32487025241802	1.52439154284497	1.61912360934761	1.9246308976315	0.841264478991868	5.5	4.5
STERIC-55-up_136x-lacO3-ext_min10-minus10_7A-lacO1	STERIC	55	up_136x	lacO3	ext_min10	minus10_7A	lacO1	GCAGCTGGCACGACAGGTTTCCCGACTGGAAAGCGAATGTAAGTTAGAAAATATATTTTTCAAAAGTAGCGGCAGTGAGCGCAACGCAATTTGGTATAAAGTGTGGACACACAGGAAACAGCTATAATTGTGAGCGGATAACAATTGACC	0.263447571530975	0.407533645795987	0.424869860657488	0.42378537675729	0.697427814000143	1.56896740120197	1.24084994940028	1.23216168717047	1.13319760760106	1.23650581828538	0.916451496501993	11	12
STERIC-O1-no_up-lacO1-ext_min10-minus10cons-lacO2	STERIC	O1	no_up	lacO1	ext_min10	minus10cons	lacO2	TGCAGCTGGCACGACAGGTTTCCCGACTGGAAAGCGAATGTAAGTTAGCTCATTCATTAGGCACCCCAGCAATTGTGAGCGGATAACAATTTGGTATAATGTGTGGAAATTGTAGCGAGTAACAACCACACACAGGAAACAGCTATGACC	0.76149016226042	0.641735638896497	0.459318368174909	0.433724603533256	2.01590174531351	2.47062373378163	1.34145823623841	1.26106012280588	2.24326273954757	1.30125917952214	1.723916937417	7.5	7
STERIC-55-up_69x-lacOscram-ext_UV5-minus10_7A-lacOsym	STERIC	55	up_69x	lacOscram	ext_UV5	minus10_7A	lacOsym	GCAGCTGGCACGACAGGTTTCCCGACTGGAAAGCGAATGTAAGTTAAGAAAATTATTTTAAATTTCCTGCTTAACGGTGTGCATAATAGAATCGTATAAAGTGTGGACACACAGGAAACAGCTATAAATTGTGAGCGCTCACAATTGACC	0.146199190482262	0.148249747434938	0.137949020795736	0.0991972353913308	0.38703481392557	0.570748018872246	0.402885804159689	0.288417297117901	0.478891416398908	0.345651550638795	1.38547452055075	7.5	4.5
STERIC-55-no_up-lacO2-ext_min10-minus10_7A-lacOscram	STERIC	55	no_up	lacO2	ext_min10	minus10_7A	lacOscram	GCAGCTGGCACGACAGGTTTCCCGACTGGAAAGCGAATGTAAGTTAAGCTCATTCATTAGGCACCCCAGCAAATTGTAGCGAGTAACAACCTGGTATAAAGTGTGGACACACAGGAAACAGCTATTTAACGGTGTGCATAATAGAAGACC	0.28952525099527	0.280298541912659	0.558301365825398	0.428348216454303	0.766463557534568	1.07912384511575	1.63054216286957	1.24542820500641	0.922793701325158	1.43798518393799	0.641726849228059	13.5	11.5
STERIC-O1-up_136x-lacOscram-ext_min10-minus10_7A-lacO1	STERIC	O1	up_136x	lacOscram	ext_min10	minus10_7A	lacO1	TGCAGCTGGCACGACAGGTTTCCCGACTGGAAAGCGAATGTAAGTTGAAAATATATTTTTCAAAAGTAGCTTAACGGTGTGCATAATAGAATGGTATAAAGTGTGGAATTGTGAGCGGATAACAATTACACACAGGAAACAGCTATGACC	0.55977490123577	0.653917801719892	0.306418248963157	0.472988243207216	1.48189859345546	2.51752395059369	0.894907132581409	1.37521968365554	1.99971127202457	1.13506340811847	1.76176172865917	21.5	21.5
STERIC-O1-up_136x-lacO1-ext_min10-minus10_12G-lacO3	STERIC	O1	up_136x	lacO1	ext_min10	minus10_12G	lacO3	TGCAGCTGGCACGACAGGTTTCCCGACTGGAAAGCGAATGTAAGTTGAAAATATATTTTTCAAAAGTAGCAATTGTGAGCGGATAACAATTTGGGATAATGTGTGGGGCAGTGAGCGCAACGCAATTACACACAGGAAACAGCTATGACC	0.42544956732536	0.410848547734993	0.237019805234146	0.409028120825515	1.12629757785467	1.58172947160801	0.692226115725235	1.18925476691278	1.35401352473134	0.940740441319008	1.43930617337221	13.5	9.5
STERIC-O1-up_69x-lacO2-ext_UV5-minus10_12A-lacOscram	STERIC	O1	up_69x	lacO2	ext_UV5	minus10_12A	lacOscram	TGCAGCTGGCACGACAGGTTTCCCGACTGGAAAGCGAATGTAAGTTAGAAAATTATTTTAAATTTCCTGCAAATTGTAGCGAGTAACAACCTCGAATAATGTGTGGTTAACGGTGTGCATAATAGAAACACACAGGAAACAGCTATGACC	0.224359526932394	0.215386901015038	0.297614128814864	0.636356706414309	0.593949579831933	0.829219942511646	0.869194336612269	1.85021568940725	0.71158476117179	1.35970501300976	0.523337602173481	6.5	4.5
STERIC-55-up_326x-lacO3-ext_min10-minus10_7A-lacOscram	STERIC	55	up_326x	lacO3	ext_min10	minus10_7A	lacOscram	GCAGCTGGCACGACAGGTTTCCCGACTGGAAAGCGAATGTAAGTTAGGAAAATTTTTTTTCAAAAGTAGCGGCAGTGAGCGCAACGCAATTTGGTATAAAGTGTGGACACACAGGAAACAGCTATTTAACGGTGTGCATAATAGAAGACC	0.123867313461059	0.318986816110008	0.359905458101696	0.256680983652681	0.327915376676987	1.2280701754386	1.05111873264739	0.746303414955256	0.777992776057791	0.898711073801326	0.865676187528295	8.5	9
STERIC-55-up_69x-lacOsym-ext_min10-minus10_12A-lacO1	STERIC	55	up_69x	lacOsym	ext_min10	minus10_12A	lacO1	GCAGCTGGCACGACAGGTTTCCCGACTGGAAAGCGAATGTAAGTTAAGAAAATTATTTTAAATTTCCTGCAAATTGTGAGCGCTCACAATTTGGAATAATGTGTGGACACACAGGAAACAGCTATAATTGTGAGCGGATAACAATTGACC	0.0826587730803558	0.16022477112545	0.132731090931122	0.477242305587392	0.218823529411765	0.616850768897553	0.387646624806132	1.38758842728656	0.417837149154659	0.887617526046344	0.470740084432315	4	4
STERIC-55-up_326x-lacO3-ext_min10-minus10_7A-lacO1	STERIC	55	up_326x	lacO3	ext_min10	minus10_7A	lacO1	GCAGCTGGCACGACAGGTTTCCCGACTGGAAAGCGAATGTAAGTTAGGAAAATTTTTTTTCAAAAGTAGCGGCAGTGAGCGCAACGCAATTTGGTATAAAGTGTGGACACACAGGAAACAGCTATAATTGTGAGCGGATAACAATTGACC	0.279325906406714	0.236750034946561	0.334197925380146	0.255712200408266	0.739462714219546	0.911466061505338	0.976038823172581	0.743486664632072	0.825464387862442	0.859762743902326	0.960107185054089	7.5	8.5
STERIC-55-up_69x-lacOsym-ext_UV5-minus10cons-lacO1	STERIC	55	up_69x	lacOsym	ext_UV5	minus10cons	lacO1	GCAGCTGGCACGACAGGTTTCCCGACTGGAAAGCGAATGTAAGTTAAGAAAATTATTTTAAATTTCCTGCAAATTGTGAGCGCTCACAATTTCGTATAATGTGTGGACACACAGGAAACAGCTATAATTGTGAGCGGATAACAATTGACC	0.180406052357919	0.161420478372655	0.389897579610171	0.0375210322178248	0.477591036414566	0.621454132844549	1.13871196036801	0.10909290621505	0.549522584629557	0.623902433291531	0.880782884160963	4	3.5
STERIC-55-up_69x-lacO1-ext_UV5-minus10_12G-lacO3	STERIC	55	up_69x	lacO1	ext_UV5	minus10_12G	lacO3	GCAGCTGGCACGACAGGTTTCCCGACTGGAAAGCGAATGTAAGTTAAGAAAATTATTTTAAATTTCCTGCAATTGTGAGCGGATAACAATTTCGGATAATGTGTGGACACACAGGAAACAGCTATGGCAGTGAGCGCAACGCAATTGACC	0.178390861877894	0.257808835027299	0.365801154362483	0.409693373869498	0.472256199266096	0.992540522904895	1.06833735671161	1.19118899909262	0.732398361085496	1.12976317790212	0.648276006344536	17	18
STERIC-55-up_136x-lacOsym-ext_UV5-minus10_12G-lacOsym	STERIC	55	up_136x	lacOsym	ext_UV5	minus10_12G	lacOsym	GCAGCTGGCACGACAGGTTTCCCGACTGGAAAGCGAATGTAAGTTAGAAAATATATTTTTCAAAAGTAGCAAATTGTGAGCGCTCACAATTTCGGATAATGTGTGGACACACAGGAAACAGCTATAAATTGTGAGCGCTCACAATTGACC	0.211090952758973	0.260457125080649	0.41116472031618	0.361002357978432	0.558823529411765	1.0027361982939	1.20082352184263	1.04961921499707	0.780779863852832	1.12522136841985	0.693890007571828	5	4.5
STERIC-55-up_136x-lacO1-ext_UV5-minus10_7A-lacOsym	STERIC	55	up_136x	lacO1	ext_UV5	minus10_7A	lacOsym	GCAGCTGGCACGACAGGTTTCCCGACTGGAAAGCGAATGTAAGTTAGAAAATATATTTTTCAAAAGTAGCAATTGTGAGCGGATAACAATTTCGTATAAAGTGTGGACACACAGGAAACAGCTATAAATTGTGAGCGCTCACAATTGACC	0.30552637899325	0.269133313710722	0.145642675652048	0.549334475231587	0.808823529411765	1.0361387339316	0.425355440448751	1.59719738090424	0.922481131671684	1.0112764106765	0.912194847949225	5.5	6
STERIC-55-up_326x-lacO2-ext_min10-minus10_12A-lacO1	STERIC	55	up_326x	lacO2	ext_min10	minus10_12A	lacO1	GCAGCTGGCACGACAGGTTTCCCGACTGGAAAGCGAATGTAAGTTAGGAAAATTTTTTTTCAAAAGTAGCAAATTGTAGCGAGTAACAACCTGGAATAATGTGTGGACACACAGGAAACAGCTATAATTGTGAGCGGATAACAATTGACC	0.232731617327532	0.282220730527082	0.483574270815212	0.271641628992593	0.616113111911431	1.0865240961284	1.41229860019669	0.789801692654776	0.851318604019915	1.10105014642573	0.773187857776955	6.5	7
STERIC-55-no_up-lacO3-ext_UV5-minus10_7A-lacO2	STERIC	55	no_up	lacO3	ext_UV5	minus10_7A	lacO2	GCAGCTGGCACGACAGGTTTCCCGACTGGAAAGCGAATGTAAGTTAAGCTCATTCATTAGGCACCCCAGCGGCAGTGAGCGCAACGCAATTTCGTATAAAGTGTGGACACACAGGAAACAGCTATAAATTGTAGCGAGTAACAACCGACC	0.170226400500733	0.163003789284923	0.165444517514924	0.317108446545894	0.450642325895876	0.627549735582977	0.48318753622405	0.921997076684822	0.539096030739426	0.702592306454436	0.767295664622236	8.5	9
STERIC-O1-up_69x-lacOsym-ext_UV5-minus10cons-lacO3	STERIC	O1	up_69x	lacOsym	ext_UV5	minus10cons	lacO3	TGCAGCTGGCACGACAGGTTTCCCGACTGGAAAGCGAATGTAAGTTAGAAAATTATTTTAAATTTCCTGCAAATTGTGAGCGCTCACAATTTCGTATAATGTGTGGGGCAGTGAGCGCAACGCAATTACACACAGGAAACAGCTATGACC	0.117603945439531	0.229518120695781	0.0939931665131662	0.209226191535435	0.311334289813486	0.883623850623343	0.274510919017288	0.608327968121944	0.597479070218415	0.441419443569616	1.35354044531159	6	4.5
STERIC-55-no_up-lacO3-ext_min10-minus10_7A-lacO2	STERIC	55	no_up	lacO3	ext_min10	minus10_7A	lacO2	GCAGCTGGCACGACAGGTTTCCCGACTGGAAAGCGAATGTAAGTTAAGCTCATTCATTAGGCACCCCAGCGGCAGTGAGCGCAACGCAATTTGGTATAAAGTGTGGACACACAGGAAACAGCTATAAATTGTAGCGAGTAACAACCGACC	0.563582543729698	0.612382258515069	0.214443668785594	0.462259116923602	1.49197860962567	2.35761589403973	0.626291578202406	1.34402460456942	1.9247972518327	0.985158091385913	1.95379530317303	5.5	4.5
STERIC-O1-no_up-lacO3-ext_min10-minus10_12A-lacO3	STERIC	O1	no_up	lacO3	ext_min10	minus10_12A	lacO3	TGCAGCTGGCACGACAGGTTTCCCGACTGGAAAGCGAATGTAAGTTAGCTCATTCATTAGGCACCCCAGCGGCAGTGAGCGCAACGCAATTTGGAATAATGTGTGGGGCAGTGAGCGCAACGCAATTACACACAGGAAACAGCTATGACC	0.162343772386161	0.278273587442787	0.457509876652397	0.378043822784223	0.429774552993003	1.07132795492381	1.33617646216593	1.09916750330194	0.750551253958405	1.21767198273394	0.616382132956081	12.5	11.5
STERIC-55-no_up-lacOsym-ext_UV5-minus10cons-lacOscram	STERIC	55	no_up	lacOsym	ext_UV5	minus10cons	lacOscram	GCAGCTGGCACGACAGGTTTCCCGACTGGAAAGCGAATGTAAGTTAAGCTCATTCATTAGGCACCCCAGCAAATTGTGAGCGCTCACAATTTCGTATAATGTGTGGACACACAGGAAACAGCTATTTAACGGTGTGCATAATAGAAGACC	0.372875319336316	0.350011561238515	0.398826531814984	0.296028005911666	0.987117160913953	1.34751261715934	1.16478933350621	0.860705411793225	1.16731488903664	1.01274737264972	1.15262198704354	9	8.5
STERIC-55-up_69x-lacO3-ext_UV5-minus10cons-lacO3	STERIC	55	up_69x	lacO3	ext_UV5	minus10cons	lacO3	GCAGCTGGCACGACAGGTTTCCCGACTGGAAAGCGAATGTAAGTTAAGAAAATTATTTTAAATTTCCTGCGGCAGTGAGCGCAACGCAATTTCGTATAATGTGTGGACACACAGGAAACAGCTATGGCAGTGAGCGCAACGCAATTGACC	0.398792326264874	0.422521994917234	0.320220065383258	0.69705739853559	1.05572755417957	1.62667117955661	0.935215906614032	2.02670376879516	1.34119936686809	1.48095983770459	0.90562845306249	5	5.5
STERIC-55-up_136x-lacO1-ext_UV5-minus10cons-lacO1	STERIC	55	up_136x	lacO1	ext_UV5	minus10cons	lacO1	GCAGCTGGCACGACAGGTTTCCCGACTGGAAAGCGAATGTAAGTTAGAAAATATATTTTTCAAAAGTAGCAATTGTGAGCGGATAACAATTTCGTATAATGTGTGGACACACAGGAAACAGCTATAATTGTGAGCGGATAACAATTGACC	1.16217692036214	1.11894441147842	0.394858108612845	0.581315952618339	3.0766444508838	4.30783402420131	1.15319938988923	1.69018395688426	3.69223923754256	1.42169167338675	2.59707453216415	12	12.5
STERIC-55-up_136x-lacOscram-ext_UV5-minus10_12A-lacOsym	STERIC	55	up_136x	lacOscram	ext_UV5	minus10_12A	lacOsym	GCAGCTGGCACGACAGGTTTCCCGACTGGAAAGCGAATGTAAGTTAGAAAATATATTTTTCAAAAGTAGCTTAACGGTGTGCATAATAGAATCGAATAATGTGTGGACACACAGGAAACAGCTATAAATTGTGAGCGCTCACAATTGACC	0.490525547320293	0.35785495756879	0.508950275674345	0.574910498358765	1.29857397504456	1.37770897832817	1.48641026887733	1.67156001240567	1.33814147668637	1.5789851406415	0.847469328395782	4	3.5
STERIC-O1-up_136x-lacO3-ext_min10-minus10_7A-lacO2	STERIC	O1	up_136x	lacO3	ext_min10	minus10_7A	lacO2	TGCAGCTGGCACGACAGGTTTCCCGACTGGAAAGCGAATGTAAGTTGAAAATATATTTTTCAAAAGTAGCGGCAGTGAGCGCAACGCAATTTGGTATAAAGTGTGGAAATTGTAGCGAGTAACAACCACACACAGGAAACAGCTATGACC	0.127265239538654	0.174665910774196	0.303449699968097	0.109136806316497	0.336910745822579	0.67244784064566	0.886237362820353	0.317316733371732	0.504679293234119	0.601777048096042	0.838648291474176	9.5	10.5
STERIC-55-up_326x-lacO1-ext_min10-minus10_7A-lacO1	STERIC	55	up_326x	lacO1	ext_min10	minus10_7A	lacO1	GCAGCTGGCACGACAGGTTTCCCGACTGGAAAGCGAATGTAAGTTAGGAAAATTTTTTTTCAAAAGTAGCAATTGTGAGCGGATAACAATTTGGTATAAAGTGTGGACACACAGGAAACAGCTATAATTGTGAGCGGATAACAATTGACC	0.619361955153926	0.956583321059746	0.146527384129956	0.313509069197825	1.63964409293129	3.68275862068966	0.42793926804327	0.911531838596865	2.66120135681047	0.669735553320068	3.97351065449363	6	8
STERIC-55-no_up-lacOsym-ext_UV5-minus10_12A-lacOscram	STERIC	55	no_up	lacOsym	ext_UV5	minus10_12A	lacOscram	GCAGCTGGCACGACAGGTTTCCCGACTGGAAAGCGAATGTAAGTTAAGCTCATTCATTAGGCACCCCAGCAAATTGTGAGCGCTCACAATTTCGAATAATGTGTGGACACACAGGAAACAGCTATTTAACGGTGTGCATAATAGAAGACC	0.253776934895829	0.230323108492835	0.291209810497223	0.247638812637644	0.671826625386997	0.886722980290232	0.850490260855776	0.720013181019332	0.779274802838614	0.785251720937554	0.992388532314448	4	4.5
STERIC-55-up_69x-lacO3-ext_UV5-minus10_12G-lacO3	STERIC	55	up_69x	lacO3	ext_UV5	minus10_12G	lacO3	GCAGCTGGCACGACAGGTTTCCCGACTGGAAAGCGAATGTAAGTTAAGAAAATTATTTTAAATTTCCTGCGGCAGTGAGCGCAACGCAATTTCGGATAATGTGTGGACACACAGGAAACAGCTATGGCAGTGAGCGCAACGCAATTGACC	0.1222105515973	0.250985005402208	0.308841481876342	0.280474175538884	0.323529411764706	0.966269400646483	0.901984284236877	0.815482440626227	0.644899406205594	0.858733362431552	0.750989113057778	11.5	11
STERIC-55-up_69x-lacO1-ext_min10-minus10_12G-lacOsym	STERIC	55	up_69x	lacO1	ext_min10	minus10_12G	lacOsym	GCAGCTGGCACGACAGGTTTCCCGACTGGAAAGCGAATGTAAGTTAAGAAAATTATTTTAAATTTCCTGCAATTGTGAGCGGATAACAATTTGGGATAATGTGTGGACACACAGGAAACAGCTATAAATTGTGAGCGCTCACAATTGACC	0.145015391369045	0.27242453048202	0.267868566144392	0.387503276499003	0.38390092879257	1.04880961860021	0.782321194145962	1.12667099230409	0.716355273696389	0.954496093225026	0.75050623965991	4.5	4.5
STERIC-O1-up_136x-lacO3-ext_UV5-minus10_12A-lacOscram	STERIC	O1	up_136x	lacO3	ext_UV5	minus10_12A	lacOscram	TGCAGCTGGCACGACAGGTTTCCCGACTGGAAAGCGAATGTAAGTTGAAAATATATTTTTCAAAAGTAGCGGCAGTGAGCGCAACGCAATTTCGAATAATGTGTGGTTAACGGTGTGCATAATAGAAACACACAGGAAACAGCTATGACC	0.169660864286444	0.174908442872796	0.365528980884535	0.221543539908086	0.449145175311504	0.67338156712536	1.06754246284501	0.644140824309768	0.561263371218432	0.855841643577389	0.655802829215426	5	5
STERIC-55-no_up-lacO1-ext_min10-minus10_7A-lacO2	STERIC	55	no_up	lacO1	ext_min10	minus10_7A	lacO2	GCAGCTGGCACGACAGGTTTCCCGACTGGAAAGCGAATGTAAGTTAAGCTCATTCATTAGGCACCCCAGCAATTGTGAGCGGATAACAATTTGGTATAAAGTGTGGACACACAGGAAACAGCTATAAATTGTAGCGAGTAACAACCGACC	0.19287047052083	0.339259199317434	0.268713196758361	0.361465775639508	0.510588235294118	1.30611700353545	0.784787972686062	1.05096660808436	0.908352619414786	0.91787729038521	0.989623154347324	8	9
STERIC-55-no_up-lacOscram-ext_min10-minus10_7A-lacO3	STERIC	55	no_up	lacOscram	ext_min10	minus10_7A	lacO3	GCAGCTGGCACGACAGGTTTCCCGACTGGAAAGCGAATGTAAGTTAAGCTCATTCATTAGGCACCCCAGCTTAACGGTGTGCATAATAGAATGGTATAAAGTGTGGACACACAGGAAACAGCTATGGCAGTGAGCGCAACGCAATTGACC	0.459942012657043	0.515918101371259	0.766084475102182	0.678713782784653	1.21760982874162	1.98623767900316	2.23738130234946	1.97336945909002	1.60192375387239	2.10537538071974	0.760873224101615	6	6.5
STERIC-O1-no_up-lacOscram-ext_min10-minus10cons-lacO1	STERIC	O1	no_up	lacOscram	ext_min10	minus10cons	lacO1	TGCAGCTGGCACGACAGGTTTCCCGACTGGAAAGCGAATGTAAGTTAGCTCATTCATTAGGCACCCCAGCTTAACGGTGTGCATAATAGAATGGTATAATGTGTGGAATTGTGAGCGGATAACAATTACACACAGGAAACAGCTATGACC	0.299281764601288	0.609878123174881	0.279379848411317	0.294531295155883	0.792292089249493	2.3479752011608	0.815940368724129	0.856353705124714	1.57013364520514	0.836147036924422	1.87782001952734	7	7.5
STERIC-55-no_up-lacOscram-ext_UV5-minus10_7A-lacO1	STERIC	55	no_up	lacOscram	ext_UV5	minus10_7A	lacO1	GCAGCTGGCACGACAGGTTTCCCGACTGGAAAGCGAATGTAAGTTAAGCTCATTCATTAGGCACCCCAGCTTAACGGTGTGCATAATAGAATCGTATAAAGTGTGGACACACAGGAAACAGCTATAATTGTGAGCGGATAACAATTGACC	0.200643428539854	0.172726651753454	0.264967654697821	0.23256978418958	0.531165677280086	0.664981870124162	0.773848962634595	0.676199777973999	0.598073773702124	0.725024370304297	0.824901614618981	8	8.5
STERIC-O1-no_up-lacOscram-ext_UV5-minus10cons-lacO1	STERIC	O1	no_up	lacOscram	ext_UV5	minus10cons	lacO1	TGCAGCTGGCACGACAGGTTTCCCGACTGGAAAGCGAATGTAAGTTAGCTCATTCATTAGGCACCCCAGCTTAACGGTGTGCATAATAGAATCGTATAATGTGTGGAATTGTGAGCGGATAACAATTACACACAGGAAACAGCTATGACC	0.316601925877139	0.256341549740774	0.225309666905877	0.260846215978318	0.838143953233467	0.986891608253138	0.65802617381922	0.75841388400703	0.912517780743303	0.708220028913125	1.28846649838992	8.5	9
STERIC-O1-no_up-lacOscram-ext_min10-minus10_12A-lacO1	STERIC	O1	no_up	lacOscram	ext_min10	minus10_12A	lacO1	TGCAGCTGGCACGACAGGTTTCCCGACTGGAAAGCGAATGTAAGTTAGCTCATTCATTAGGCACCCCAGCTTAACGGTGTGCATAATAGAATGGAATAATGTGTGGAATTGTGAGCGGATAACAATTACACACAGGAAACAGCTATGACC	0.156963457983726	0.185495929861134	0.352055829789773	0.253308806266279	0.415531184225103	0.714142427281845	1.02819356944898	0.736498763814006	0.564836805753474	0.882346166631493	0.640153294834198	11	10.5
STERIC-O1-up_136x-lacO3-ext_min10-minus10cons-lacOscram	STERIC	O1	up_136x	lacO3	ext_min10	minus10cons	lacOscram	TGCAGCTGGCACGACAGGTTTCCCGACTGGAAAGCGAATGTAAGTTGAAAATATATTTTTCAAAAGTAGCGGCAGTGAGCGCAACGCAATTTGGTATAATGTGTGGTTAACGGTGTGCATAATAGAAACACACAGGAAACAGCTATGACC	0.364572230862545	0.354872832922384	0.44762728957523	0.416279188388016	0.965136298421808	1.36622807017544	1.30731395905576	1.21033734345179	1.16568218429862	1.25882565125377	0.926007650970266	17	19.5
STERIC-55-up_136x-lacO1-ext_UV5-minus10_12A-lacO3	STERIC	55	up_136x	lacO1	ext_UV5	minus10_12A	lacO3	GCAGCTGGCACGACAGGTTTCCCGACTGGAAAGCGAATGTAAGTTAGAAAATATATTTTTCAAAAGTAGCAATTGTGAGCGGATAACAATTTCGAATAATGTGTGGACACACAGGAAACAGCTATGGCAGTGAGCGCAACGCAATTGACC	0.106719073225811	0.189169970502795	0.227370078822346	0.142725165133094	0.282518641259321	0.728287148967826	0.664043691791281	0.414975338738024	0.505402895113573	0.539509515264652	0.936782171238725	9	9.5
STERIC-55-up_69x-lacOscram-ext_min10-minus10cons-lacOscram	STERIC	55	up_69x	lacOscram	ext_min10	minus10cons	lacOscram	GCAGCTGGCACGACAGGTTTCCCGACTGGAAAGCGAATGTAAGTTAAGAAAATTATTTTAAATTTCCTGCTTAACGGTGTGCATAATAGAATGGTATAATGTGTGGACACACAGGAAACAGCTATTTAACGGTGTGCATAATAGAAGACC	1.5113982780065	1.35189650637099	1.62406157176205	2.19483030061388	4.0011422044546	5.2046783625731	4.74313879554865	6.38149864195559	4.60291028351385	5.56231871875212	0.827516457839096	11.5	12.5
STERIC-O1-no_up-lacO2-ext_min10-minus10_12A-lacOscram	STERIC	O1	no_up	lacO2	ext_min10	minus10_12A	lacOscram	TGCAGCTGGCACGACAGGTTTCCCGACTGGAAAGCGAATGTAAGTTAGCTCATTCATTAGGCACCCCAGCAAATTGTAGCGAGTAACAACCTGGAATAATGTGTGGTTAACGGTGTGCATAATAGAAACACACAGGAAACAGCTATGACC	0.204865493625882	0.233557217443081	0.134566421281386	0.150141964759111	0.542342799188641	0.899174005051539	0.39300678278188	0.436539783482498	0.72075840212009	0.414773283132189	1.73771655849488	8	7
STERIC-O1-up_69x-lacOscram-ext_min10-minus10_12G-lacO3	STERIC	O1	up_69x	lacOscram	ext_min10	minus10_12G	lacO3	TGCAGCTGGCACGACAGGTTTCCCGACTGGAAAGCGAATGTAAGTTAGAAAATTATTTTAAATTTCCTGCTTAACGGTGTGCATAATAGAATGGGATAATGTGTGGGGCAGTGAGCGCAACGCAATTACACACAGGAAACAGCTATGACC	0.200041779600861	0.13435411509546	0.264249522393604	0.279485696499431	0.529572925060435	0.517251100557326	0.771751627624832	0.812608424513861	0.523412012808881	0.792180026069346	0.660723567351169	9.5	10
STERIC-O1-up_326x-lacO3-ext_UV5-minus10_7A-lacOscram	STERIC	O1	up_326x	lacO3	ext_UV5	minus10_7A	lacOscram	TGCAGCTGGCACGACAGGTTTCCCGACTGGAAAGCGAATGTAAGTTGGAAAATTTTTTTTCAAAAGTAGCGGCAGTGAGCGCAACGCAATTTCGTATAAAGTGTGGTTAACGGTGTGCATAATAGAAACACACAGGAAACAGCTATGACC	0.2201520590099	0.196340344535827	0.218372507488703	0.406381641251518	0.582811101163832	0.755892435619136	0.637765913657527	1.18156009192916	0.669351768391484	0.909663002793344	0.735823888996337	21	19.5
STERIC-O1-no_up-lacO3-ext_UV5-minus10_7A-lacOsym	STERIC	O1	no_up	lacO3	ext_UV5	minus10_7A	lacOsym	TGCAGCTGGCACGACAGGTTTCCCGACTGGAAAGCGAATGTAAGTTAGCTCATTCATTAGGCACCCCAGCGGCAGTGAGCGCAACGCAATTTCGTATAAAGTGTGGAAATTGTGAGCGCTCACAATTACACACAGGAAACAGCTATGACC	0.236896836429591	0.293846184026297	0.178969380804669	0.282577001707451	0.627139744786804	1.13128103277061	0.522687457218104	0.821596436015858	0.879210388778705	0.672141946616981	1.30807248856278	8.5	7
STERIC-55-no_up-lacOscram-ext_UV5-minus10_12G-lacO2	STERIC	55	no_up	lacOscram	ext_UV5	minus10_12G	lacO2	GCAGCTGGCACGACAGGTTTCCCGACTGGAAAGCGAATGTAAGTTAAGCTCATTCATTAGGCACCCCAGCTTAACGGTGTGCATAATAGAATCGGATAATGTGTGGACACACAGGAAACAGCTATAAATTGTAGCGAGTAACAACCGACC	0.184271150179137	0.168913750036809	0.353628037320853	0.233293164422168	0.487823154739603	0.650302545952734	1.03278526638029	0.678303015737111	0.569062850346169	0.8555441410587	0.665147270650439	6	5.5
STERIC-55-no_up-lacOsym-ext_UV5-minus10_12A-lacO3	STERIC	55	no_up	lacOsym	ext_UV5	minus10_12A	lacO3	GCAGCTGGCACGACAGGTTTCCCGACTGGAAAGCGAATGTAAGTTAAGCTCATTCATTAGGCACCCCAGCAAATTGTGAGCGCTCACAATTTCGAATAATGTGTGGACACACAGGAAACAGCTATGGCAGTGAGCGCAACGCAATTGACC	0.41076607417608	0.168349376265066	0.221985483281703	0.392219856783662	1.08742579600648	0.64812975835816	0.6483177584577	1.14038451296799	0.867777777182318	0.894351135712846	0.970287555447282	6.5	6
STERIC-55-up_69x-lacOscram-ext_UV5-minus10_12A-lacOsym	STERIC	55	up_69x	lacOscram	ext_UV5	minus10_12A	lacOsym	GCAGCTGGCACGACAGGTTTCCCGACTGGAAAGCGAATGTAAGTTAAGAAAATTATTTTAAATTTCCTGCTTAACGGTGTGCATAATAGAATCGAATAATGTGTGGACACACAGGAAACAGCTATAAATTGTGAGCGCTCACAATTGACC	0.235291061986161	0.179788298269956	0.127513673834773	0.155560639809328	0.622888759464182	0.692168565744257	0.372408943013438	0.452294654127617	0.65752866260422	0.412351798570528	1.59458177430929	5.5	7.5
STERIC-O1-up_69x-lacO3-ext_min10-minus10cons-lacOscram	STERIC	O1	up_69x	lacO3	ext_min10	minus10cons	lacOscram	TGCAGCTGGCACGACAGGTTTCCCGACTGGAAAGCGAATGTAAGTTAGAAAATTATTTTAAATTTCCTGCGGCAGTGAGCGCAACGCAATTTGGTATAATGTGTGGTTAACGGTGTGCATAATAGAAACACACAGGAAACAGCTATGACC	0.363950567330948	0.372853823646055	0.592187537232184	0.421668901770558	0.963490561338846	1.43545324600516	1.72950812390623	1.22600800765831	1.199471903672	1.47775806578227	0.811683543772133	9	9.5
STERIC-O1-no_up-lacO2-ext_UV5-minus10_7A-lacOscram	STERIC	O1	no_up	lacO2	ext_UV5	minus10_7A	lacOscram	TGCAGCTGGCACGACAGGTTTCCCGACTGGAAAGCGAATGTAAGTTAGCTCATTCATTAGGCACCCCAGCAAATTGTAGCGAGTAACAACCTCGTATAAAGTGTGGTTAACGGTGTGCATAATAGAAACACACAGGAAACAGCTATGACC	0.247441311001065	0.481864101280747	0.529916047425978	0.354111538844167	0.655054254711594	1.85513288170922	1.54764166989244	1.02958406561219	1.25509356821041	1.28861286775231	0.973988076341059	5.5	4.5
STERIC-55-up_69x-lacOscram-ext_UV5-minus10_12A-lacO3	STERIC	55	up_69x	lacOscram	ext_UV5	minus10_12A	lacO3	GCAGCTGGCACGACAGGTTTCCCGACTGGAAAGCGAATGTAAGTTAAGAAAATTATTTTAAATTTCCTGCTTAACGGTGTGCATAATAGAATCGAATAATGTGTGGACACACAGGAAACAGCTATGGCAGTGAGCGCAACGCAATTGACC	0.141297048000608	0.237852468038203	0.568791763196014	0.25242818671596	0.374057315233786	0.915710328452711	1.66117980100745	0.733938350618113	0.644883821843248	1.19755907581278	0.538498546642107	6.5	6
STERIC-O1-up_69x-lacOsym-ext_UV5-minus10_7A-lacO1	STERIC	O1	up_69x	lacOsym	ext_UV5	minus10_7A	lacO1	TGCAGCTGGCACGACAGGTTTCCCGACTGGAAAGCGAATGTAAGTTAGAAAATTATTTTAAATTTCCTGCAAATTGTGAGCGCTCACAATTTCGTATAAAGTGTGGAATTGTGAGCGGATAACAATTACACACAGGAAACAGCTATGACC	0.462803026361367	0.506150051985297	0.168099555281032	0.188677190581062	1.22518382352941	1.94863157894737	0.490941683511957	0.548581471252825	1.58690770123839	0.519761577382391	3.05314546186798	3.5	3.5
STERIC-O1-up_136x-lacOscram-ext_min10-minus10_12G-lacO3	STERIC	O1	up_136x	lacOscram	ext_min10	minus10_12G	lacO3	TGCAGCTGGCACGACAGGTTTCCCGACTGGAAAGCGAATGTAAGTTGAAAATATATTTTTCAAAAGTAGCTTAACGGTGTGCATAATAGAATGGGATAATGTGTGGGGCAGTGAGCGCAACGCAATTACACACAGGAAACAGCTATGACC	0.522592926546413	0.524712353214614	0.742912955743704	0.578255172386891	1.38346632028206	2.02009474725389	2.16970792448499	1.68128469716252	1.70178053376797	1.92549631082376	0.883813967444022	12	12
STERIC-O1-up_326x-lacOsym-ext_min10-minus10cons-lacO2	STERIC	O1	up_326x	lacOsym	ext_min10	minus10cons	lacO2	TGCAGCTGGCACGACAGGTTTCCCGACTGGAAAGCGAATGTAAGTTGGAAAATTTTTTTTCAAAAGTAGCAAATTGTGAGCGCTCACAATTTGGTATAATGTGTGGAAATTGTAGCGAGTAACAACCACACACAGGAAACAGCTATGACC	0.428006592001842	0.449951969290268	0.307735254404962	0.303120732408919	1.13306681896059	1.73227408142999	0.89875350128663	0.881327609553718	1.43267045019529	0.890040555420174	1.60966872966699	10.5	11.5
STERIC-55-up_136x-lacO1-ext_min10-minus10_12G-lacOsym	STERIC	55	up_136x	lacO1	ext_min10	minus10_12G	lacOsym	GCAGCTGGCACGACAGGTTTCCCGACTGGAAAGCGAATGTAAGTTAGAAAATATATTTTTCAAAAGTAGCAATTGTGAGCGGATAACAATTTGGGATAATGTGTGGACACACAGGAAACAGCTATAAATTGTGAGCGCTCACAATTGACC	0.13268786856841	0.15509669809355	0.151998907062367	0.245860892957168	0.351266134594541	0.597108155002892	0.443919076409337	0.714843855617142	0.474187144798717	0.579381466013239	0.818436854843888	3	3
STERIC-O1-no_up-lacO3-ext_UV5-minus10_12A-lacOsym	STERIC	O1	no_up	lacO3	ext_UV5	minus10_12A	lacOsym	TGCAGCTGGCACGACAGGTTTCCCGACTGGAAAGCGAATGTAAGTTAGCTCATTCATTAGGCACCCCAGCGGCAGTGAGCGCAACGCAATTTCGAATAATGTGTGGAAATTGTGAGCGCTCACAATTACACACAGGAAACAGCTATGACC	0.156133238040672	0.187575640258974	0.264636366251247	0.178962104887186	0.413333333333333	0.722149122807017	0.772881421064261	0.520334728830592	0.567741228070175	0.646608074947427	0.878029907245338	6.5	7
STERIC-55-up_136x-lacO1-ext_min10-minus10cons-lacO2	STERIC	55	up_136x	lacO1	ext_min10	minus10cons	lacO2	GCAGCTGGCACGACAGGTTTCCCGACTGGAAAGCGAATGTAAGTTAGAAAATATATTTTTCAAAAGTAGCAATTGTGAGCGGATAACAATTTGGTATAATGTGTGGACACACAGGAAACAGCTATAAATTGTAGCGAGTAACAACCGACC	1.93027021227422	1.79537774060869	1.07945929897787	0.982184361109303	5.11002673796792	6.91204070367437	3.15260539884744	2.85571425035273	6.01103372082114	3.00415982460008	2.00090343782603	6	6.5
STERIC-O1-no_up-lacO3-ext_UV5-minus10_12G-lacO3	STERIC	O1	no_up	lacO3	ext_UV5	minus10_12G	lacO3	TGCAGCTGGCACGACAGGTTTCCCGACTGGAAAGCGAATGTAAGTTAGCTCATTCATTAGGCACCCCAGCGGCAGTGAGCGCAACGCAATTTCGGATAATGTGTGGGGCAGTGAGCGCAACGCAATTACACACAGGAAACAGCTATGACC	0.290642662026567	0.419628675577554	0.552839851686063	0.640358949850877	0.769421692727724	1.61553216374269	1.61459158559643	1.86185226607019	1.19247692823521	1.73822192583331	0.686032612126629	8.5	8.5
STERIC-55-up_69x-lacO2-ext_UV5-minus10_12G-lacO1	STERIC	55	up_69x	lacO2	ext_UV5	minus10_12G	lacO1	GCAGCTGGCACGACAGGTTTCCCGACTGGAAAGCGAATGTAAGTTAAGAAAATTATTTTAAATTTCCTGCAAATTGTAGCGAGTAACAACCTCGGATAATGTGTGGACACACAGGAAACAGCTATAATTGTGAGCGGATAACAATTGACC	0.154192620634555	0.193128072338712	0.327708645275678	0.459387942284325	0.408195914349003	0.743525480367586	0.95708661301389	1.33567662565905	0.575860697358294	1.14638161933647	0.502328969380724	7.5	7.5
STERIC-O1-up_136x-lacOscram-ext_UV5-minus10cons-lacOscram	STERIC	O1	up_136x	lacOscram	ext_UV5	minus10cons	lacOscram	TGCAGCTGGCACGACAGGTTTCCCGACTGGAAAGCGAATGTAAGTTGAAAATATATTTTTCAAAAGTAGCTTAACGGTGTGCATAATAGAATCGTATAATGTGTGGTTAACGGTGTGCATAATAGAAACACACAGGAAACAGCTATGACC	0.326147305399131	0.233388056953186	0.394441840444788	0.475030426757744	0.863413547237077	0.898522752579615	1.1519836615378	1.38115735981696	0.880968149908346	1.26657051067738	0.695553972306833	14.5	13.5
STERIC-55-up_326x-lacO1-ext_min10-minus10cons-lacO3	STERIC	55	up_326x	lacO1	ext_min10	minus10cons	lacO3	GCAGCTGGCACGACAGGTTTCCCGACTGGAAAGCGAATGTAAGTTAGGAAAATTTTTTTTCAAAAGTAGCAATTGTGAGCGGATAACAATTTGGTATAATGTGTGGACACACAGGAAACAGCTATGGCAGTGAGCGCAACGCAATTGACC	2.20747003052963	1.85272994106768	0.789542598710596	1.22043094160662	5.84386103434663	7.13284144941794	2.30589171974522	3.54841939000245	6.48835124188228	2.92715555487383	2.21660623094625	6.5	7.5
STERIC-O1-up_69x-lacO2-ext_UV5-minus10cons-lacO1	STERIC	O1	up_69x	lacO2	ext_UV5	minus10cons	lacO1	TGCAGCTGGCACGACAGGTTTCCCGACTGGAAAGCGAATGTAAGTTAGAAAATTATTTTAAATTTCCTGCAAATTGTAGCGAGTAACAACCTCGTATAATGTGTGGAATTGTGAGCGGATAACAATTACACACAGGAAACAGCTATGACC	0.0926148717987179	0.10405267570902	0.155959031844068	0.192171212628859	0.245180425111221	0.400593320034781	0.455484784147205	0.558740387387136	0.322886872573001	0.50711258576717	0.63671634590676	7.5	6.5
STERIC-55-up_136x-lacO1-ext_min10-minus10cons-lacOscram	STERIC	55	up_136x	lacO1	ext_min10	minus10cons	lacOscram	GCAGCTGGCACGACAGGTTTCCCGACTGGAAAGCGAATGTAAGTTAGAAAATATATTTTTCAAAAGTAGCAATTGTGAGCGGATAACAATTTGGTATAATGTGTGGACACACAGGAAACAGCTATTTAACGGTGTGCATAATAGAAGACC	2.03286819974046	1.19747368894222	1.19615637545564	1.94775847246308	5.38163558106169	4.61016458672454	3.49342402321046	5.6631339759635	4.99590008389312	4.57827899958698	1.09121791929758	7	5.5
STERIC-55-up_136x-lacO1-ext_min10-minus10_12G-lacOscram	STERIC	55	up_136x	lacO1	ext_min10	minus10_12G	lacOscram	GCAGCTGGCACGACAGGTTTCCCGACTGGAAAGCGAATGTAAGTTAGAAAATATATTTTTCAAAAGTAGCAATTGTGAGCGGATAACAATTTGGGATAATGTGTGGACACACAGGAAACAGCTATTTAACGGTGTGCATAATAGAAGACC	0.155943135932107	0.24294951708696	0.201602332119252	0.155456790293929	0.412830073814778	0.935333502839224	0.588787924900183	0.451992710263757	0.674081788327001	0.52039031758197	1.29533883616277	15.5	15.5
STERIC-O1-up_69x-lacO1-ext_UV5-minus10cons-lacO1	STERIC	O1	up_69x	lacO1	ext_UV5	minus10cons	lacO1	TGCAGCTGGCACGACAGGTTTCCCGACTGGAAAGCGAATGTAAGTTAGAAAATTATTTTAAATTTCCTGCAATTGTGAGCGGATAACAATTTCGTATAATGTGTGGAATTGTGAGCGGATAACAATTACACACAGGAAACAGCTATGACC	0.283942350276031	0.31318065784656	0.34900728691841	0.274609376390258	0.751683879658734	1.20571699519068	1.01929017427329	0.798430458160052	0.978700437424707	0.908860316216669	1.0768436248804	12	12.5
STERIC-55-up_136x-lacOsym-ext_min10-minus10_7A-lacO1	STERIC	55	up_136x	lacOsym	ext_min10	minus10_7A	lacO1	GCAGCTGGCACGACAGGTTTCCCGACTGGAAAGCGAATGTAAGTTAGAAAATATATTTTTCAAAAGTAGCAAATTGTGAGCGCTCACAATTTGGTATAAAGTGTGGACACACAGGAAACAGCTATAATTGTGAGCGGATAACAATTGACC	0.389728864304309	0.450200941834548	0.385612990823246	0.478768371099445	1.03173374613003	1.7332326030387	1.12619864212221	1.39202548330404	1.38248317458436	1.25911206271313	1.0979826303986	4.5	4.5
STERIC-55-up_69x-lacO2-ext_min10-minus10_12A-lacOsym	STERIC	55	up_69x	lacO2	ext_min10	minus10_12A	lacOsym	GCAGCTGGCACGACAGGTTTCCCGACTGGAAAGCGAATGTAAGTTAAGAAAATTATTTTAAATTTCCTGCAAATTGTAGCGAGTAACAACCTGGAATAATGTGTGGACACACAGGAAACAGCTATAAATTGTGAGCGCTCACAATTGACC	0.189735706671475	0.371986809396348	0.484586991801212	0.459959320321992	0.502289538569919	1.4321153201475	1.41525629360024	1.33733791499445	0.967202429358711	1.37629710429735	0.702757003802974	4.5	4
STERIC-55-no_up-lacO1-ext_min10-minus10cons-lacO1	STERIC	55	no_up	lacO1	ext_min10	minus10cons	lacO1	GCAGCTGGCACGACAGGTTTCCCGACTGGAAAGCGAATGTAAGTTAAGCTCATTCATTAGGCACCCCAGCAATTGTGAGCGGATAACAATTTGGTATAATGTGTGGACACACAGGAAACAGCTATAATTGTGAGCGGATAACAATTGACC	0.602995309478633	0.499887312820899	0.225353646930649	0.270814264083228	1.59631648186431	1.92452060383517	0.658154619295273	0.787396118044275	1.76041854284974	0.722775368669774	2.43563715527507	9	9
STERIC-O1-up_326x-lacOscram-ext_min10-minus10_7A-lacO2	STERIC	O1	up_326x	lacOscram	ext_min10	minus10_7A	lacO2	TGCAGCTGGCACGACAGGTTTCCCGACTGGAAAGCGAATGTAAGTTGGAAAATTTTTTTTCAAAAGTAGCTTAACGGTGTGCATAATAGAATGGTATAAAGTGTGGAAATTGTAGCGAGTAACAACCACACACAGGAAACAGCTATGACC	0.878148758845885	0.655693357793872	0.959930211198293	1.08739398529227	2.32473340213278	2.52435967968702	2.8035157686872	3.16161264881045	2.4245465409099	2.98256420874882	0.812906737698362	3	3
STERIC-55-no_up-lacO3-ext_min10-minus10_7A-lacO1	STERIC	55	no_up	lacO3	ext_min10	minus10_7A	lacO1	GCAGCTGGCACGACAGGTTTCCCGACTGGAAAGCGAATGTAAGTTAAGCTCATTCATTAGGCACCCCAGCGGCAGTGAGCGCAACGCAATTTGGTATAAAGTGTGGACACACAGGAAACAGCTATAATTGTGAGCGGATAACAATTGACC	0.244944956246634	0.240946868109663	0.329629499481154	0.412625661347572	0.648445625794522	0.927623486761183	0.962696546935732	1.19971466440438	0.788034556277853	1.08120560567006	0.728848012020324	12	12
STERIC-O1-up_326x-lacO2-ext_min10-minus10cons-lacO1	STERIC	O1	up_326x	lacO2	ext_min10	minus10cons	lacO1	TGCAGCTGGCACGACAGGTTTCCCGACTGGAAAGCGAATGTAAGTTGGAAAATTTTTTTTCAAAAGTAGCAAATTGTAGCGAGTAACAACCTGGTATAATGTGTGGAATTGTGAGCGGATAACAATTACACACAGGAAACAGCTATGACC	0.229607703000988	0.267773235719747	0.227951931386261	0.257045493954225	0.607843137254902	1.03090255759882	0.665743016199408	0.747363233563387	0.819372847426859	0.706553124881398	1.15967620632122	14.5	16
STERIC-O1-no_up-lacO1-ext_min10-minus10_12A-lacO2	STERIC	O1	no_up	lacO1	ext_min10	minus10_12A	lacO2	TGCAGCTGGCACGACAGGTTTCCCGACTGGAAAGCGAATGTAAGTTAGCTCATTCATTAGGCACCCCAGCAATTGTGAGCGGATAACAATTTGGAATAATGTGTGGAAATTGTAGCGAGTAACAACCACACACAGGAAACAGCTATGACC	0.255758922021602	0.517655431277969	0.373538240605548	0.425323158428496	0.677073562910358	1.99292624083573	1.09093383615677	1.2366328080784	1.33499990187305	1.16378332211758	1.14712066799851	5	5.5
STERIC-55-up_136x-lacO1-ext_min10-minus10_12G-lacO2	STERIC	55	up_136x	lacO1	ext_min10	minus10_12G	lacO2	GCAGCTGGCACGACAGGTTTCCCGACTGGAAAGCGAATGTAAGTTAGAAAATATATTTTTCAAAAGTAGCAATTGTGAGCGGATAACAATTTGGGATAATGTGTGGACACACAGGAAACAGCTATAAATTGTAGCGAGTAACAACCGACC	0.176338715904759	0.119907342304209	0.189679903594137	0.171207080342075	0.466823529411765	0.461632341723875	0.553967980719573	0.497786890581267	0.46422793556782	0.52587743565042	0.882768310820657	3.5	4
STERIC-O1-up_326x-lacO3-ext_UV5-minus10_12G-lacOscram	STERIC	O1	up_326x	lacO3	ext_UV5	minus10_12G	lacOscram	TGCAGCTGGCACGACAGGTTTCCCGACTGGAAAGCGAATGTAAGTTGGAAAATTTTTTTTCAAAAGTAGCGGCAGTGAGCGCAACGCAATTTCGGATAATGTGTGGTTAACGGTGTGCATAATAGAAACACACAGGAAACAGCTATGACC	0.185705656538084	0.273511107852663	0.296459138323417	0.320362643961437	0.491620740074232	1.05299284246653	0.86582113925096	0.931458699472759	0.77230679127038	0.898639919361859	0.859417409165184	14	11.5
STERIC-O1-up_136x-lacO2-ext_min10-minus10cons-lacO2	STERIC	O1	up_136x	lacO2	ext_min10	minus10cons	lacO2	TGCAGCTGGCACGACAGGTTTCCCGACTGGAAAGCGAATGTAAGTTGAAAATATATTTTTCAAAAGTAGCAAATTGTAGCGAGTAACAACCTGGTATAATGTGTGGAAATTGTAGCGAGTAACAACCACACACAGGAAACAGCTATGACC	0.438870419660117	0.376367987373682	0.476913348450209	0.58699570402997	1.16182675601886	1.44898245614035	1.3928451017377	1.70669791056434	1.30540460607961	1.54977150615102	0.842320691081541	9	10
STERIC-55-no_up-lacOscram-ext_UV5-minus10_12A-lacO3	STERIC	55	no_up	lacOscram	ext_UV5	minus10_12A	lacO3	GCAGCTGGCACGACAGGTTTCCCGACTGGAAAGCGAATGTAAGTTAAGCTCATTCATTAGGCACCCCAGCTTAACGGTGTGCATAATAGAATCGAATAATGTGTGGACACACAGGAAACAGCTATGGCAGTGAGCGCAACGCAATTGACC	0.22769430547598	0.183437547154226	0.175836163353606	0.158037304931146	0.602777777777778	0.706217841423346	0.513536766440476	0.459495591305785	0.654497809600562	0.48651617887313	1.34527450066822	16	12.5
STERIC-O1-up_136x-lacOsym-ext_UV5-minus10_7A-lacO2	STERIC	O1	up_136x	lacOsym	ext_UV5	minus10_7A	lacO2	TGCAGCTGGCACGACAGGTTTCCCGACTGGAAAGCGAATGTAAGTTGAAAATATATTTTTCAAAAGTAGCAAATTGTGAGCGCTCACAATTTCGTATAAAGTGTGGAAATTGTAGCGAGTAACAACCACACACAGGAAACAGCTATGACC	0.444991919975367	0.345335939251202	0.326046756468436	0.199106583025241	1.17803227485685	1.32951189855828	0.952232998217152	0.578905070166297	1.25377208670756	0.765569034191725	1.63769958124191	5	5.5
STERIC-O1-up_69x-lacOsym-ext_UV5-minus10_12G-lacOscram	STERIC	O1	up_69x	lacOsym	ext_UV5	minus10_12G	lacOscram	TGCAGCTGGCACGACAGGTTTCCCGACTGGAAAGCGAATGTAAGTTAGAAAATTATTTTAAATTTCCTGCAAATTGTGAGCGCTCACAATTTCGGATAATGTGTGGTTAACGGTGTGCATAATAGAAACACACAGGAAACAGCTATGACC	0.147052124393891	0.253015492935487	0.127417509676526	0.234479262207624	0.389292795769994	0.97408659262836	0.372128091623533	0.681751611013474	0.681689694199177	0.526939851318504	1.2936764841252	6.5	6.5
STERIC-O1-up_69x-lacO3-ext_min10-minus10cons-lacO2	STERIC	O1	up_69x	lacO3	ext_min10	minus10cons	lacO2	TGCAGCTGGCACGACAGGTTTCCCGACTGGAAAGCGAATGTAAGTTAGAAAATTATTTTAAATTTCCTGCGGCAGTGAGCGCAACGCAATTTGGTATAATGTGTGGAAATTGTAGCGAGTAACAACCACACACAGGAAACAGCTATGACC	0.123297692542297	0.254871261550241	0.282835539307378	0.242713617477786	0.326407412607048	0.981231132694579	0.826032856496467	0.705693109797786	0.653819272650814	0.765862983147127	0.853702668803894	8	7
STERIC-O1-up_136x-lacO2-ext_min10-minus10_12A-lacOscram	STERIC	O1	up_136x	lacO2	ext_min10	minus10_12A	lacOscram	TGCAGCTGGCACGACAGGTTTCCCGACTGGAAAGCGAATGTAAGTTGAAAATATATTTTTCAAAAGTAGCAAATTGTAGCGAGTAACAACCTGGAATAATGTGTGGTTAACGGTGTGCATAATAGAAACACACAGGAAACAGCTATGACC	0.139522384120218	0.333997960397538	0.33663732629533	0.435307122729098	0.369359226944366	1.28586171310629	0.983163194144644	1.26566131866886	0.827610470025331	1.12441225640675	0.736038286055418	17.5	18.5
STERIC-55-up_136x-lacO3-ext_min10-minus10_12G-lacOscram	STERIC	55	up_136x	lacO3	ext_min10	minus10_12G	lacOscram	GCAGCTGGCACGACAGGTTTCCCGACTGGAAAGCGAATGTAAGTTAGAAAATATATTTTTCAAAAGTAGCGGCAGTGAGCGCAACGCAATTTGGGATAATGTGTGGACACACAGGAAACAGCTATTTAACGGTGTGCATAATAGAAGACC	0.145440656446374	0.16854813585924	0.213831960441049	0.199679964113867	0.385026737967915	0.648894964684438	0.624505058755717	0.580572183399317	0.516960851326176	0.602538621077517	0.857971312115558	7.5	8.5
STERIC-O1-up_136x-lacO3-ext_UV5-minus10_12G-lacO2	STERIC	O1	up_136x	lacO3	ext_UV5	minus10_12G	lacO2	TGCAGCTGGCACGACAGGTTTCCCGACTGGAAAGCGAATGTAAGTTGAAAATATATTTTTCAAAAGTAGCGGCAGTGAGCGCAACGCAATTTCGGATAATGTGTGGAAATTGTAGCGAGTAACAACCACACACAGGAAACAGCTATGACC	0.393761626413459	0.545005397856366	0.521031297014362	0.52764067936689	1.04240972407062	2.0982211199902	1.52169338991412	1.53412237742415	1.57031542203041	1.52790788366914	1.02775529782557	15.5	16.5
STERIC-55-up_136x-lacO2-ext_min10-minus10_7A-lacOsym	STERIC	55	up_136x	lacO2	ext_min10	minus10_7A	lacOsym	GCAGCTGGCACGACAGGTTTCCCGACTGGAAAGCGAATGTAAGTTAGAAAATATATTTTTCAAAAGTAGCAAATTGTAGCGAGTAACAACCTGGTATAAAGTGTGGACACACAGGAAACAGCTATAAATTGTGAGCGCTCACAATTGACC	0.456398133572516	0.217418407210179	0.413593012625154	0.588277354038769	1.20822807650668	0.83704105624887	1.20791544967214	1.71042432521623	1.02263456637777	1.45916988744419	0.700833107355972	6.5	5.5
STERIC-O1-up_69x-lacO2-ext_UV5-minus10cons-lacOscram	STERIC	O1	up_69x	lacO2	ext_UV5	minus10cons	lacOscram	TGCAGCTGGCACGACAGGTTTCCCGACTGGAAAGCGAATGTAAGTTAGAAAATTATTTTAAATTTCCTGCAAATTGTAGCGAGTAACAACCTCGTATAATGTGTGGTTAACGGTGTGCATAATAGAAACACACAGGAAACAGCTATGACC	0.282141945447614	0.350095994962942	0.493094725320274	0.53466967947502	0.746917647058824	1.34783767930464	1.44010348019593	1.5545592898505	1.04737766318173	1.49733138502321	0.699496232869985	12.5	14
STERIC-55-no_up-lacO3-ext_UV5-minus10cons-lacO3	STERIC	55	no_up	lacO3	ext_UV5	minus10cons	lacO3	GCAGCTGGCACGACAGGTTTCCCGACTGGAAAGCGAATGTAAGTTAAGCTCATTCATTAGGCACCCCAGCGGCAGTGAGCGCAACGCAATTTCGTATAATGTGTGGACACACAGGAAACAGCTATGGCAGTGAGCGCAACGCAATTGACC	0.118933486446555	0.225445205360434	0.138569871499085	0.254682009811638	0.314853999153618	0.867943497712763	0.40469902424229	0.740491371605775	0.591398748433191	0.572595197924032	1.03283916906277	13.5	13
STERIC-O1-up_69x-lacO2-ext_UV5-minus10_12A-lacO2	STERIC	O1	up_69x	lacO2	ext_UV5	minus10_12A	lacO2	TGCAGCTGGCACGACAGGTTTCCCGACTGGAAAGCGAATGTAAGTTAGAAAATTATTTTAAATTTCCTGCAAATTGTAGCGAGTAACAACCTCGAATAATGTGTGGAAATTGTAGCGAGTAACAACCACACACAGGAAACAGCTATGACC	0.410556819935542	0.163715907193551	0.665571642940179	0.533295781579279	1.08687183482665	0.63029132464188	1.94382943093807	1.55056466322565	0.858581579734263	1.74719704708186	0.49140512294721	7	7.5
STERIC-55-up_136x-lacOsym-ext_UV5-minus10_12G-lacOscram	STERIC	55	up_136x	lacOsym	ext_UV5	minus10_12G	lacOscram	GCAGCTGGCACGACAGGTTTCCCGACTGGAAAGCGAATGTAAGTTAGAAAATATATTTTTCAAAAGTAGCAAATTGTGAGCGCTCACAATTTCGGATAATGTGTGGACACACAGGAAACAGCTATTTAACGGTGTGCATAATAGAAGACC	0.166055570920358	0.177436416461192	0.111399308460049	0.19160999665227	0.439600840336135	0.683114035087719	0.32534627439086	0.557108644381107	0.561357437711927	0.441227459385984	1.27226315083181	5.5	6
STERIC-O1-up_136x-lacO2-ext_min10-minus10cons-lacO1	STERIC	O1	up_136x	lacO2	ext_min10	minus10cons	lacO1	TGCAGCTGGCACGACAGGTTTCCCGACTGGAAAGCGAATGTAAGTTGAAAATATATTTTTCAAAAGTAGCAAATTGTAGCGAGTAACAACCTGGTATAATGTGTGGAATTGTGAGCGGATAACAATTACACACAGGAAACAGCTATGACC	0.102212461335924	0.0966462183277981	0.26906670030606	0.174116892915642	0.270588235294118	0.372079134005226	0.785820394375369	0.506247209805661	0.321333684649672	0.646033802090515	0.497394538195774	7	7.5
STERIC-O1-no_up-lacO1-ext_UV5-minus10_12A-lacOscram	STERIC	O1	no_up	lacO1	ext_UV5	minus10_12A	lacOscram	TGCAGCTGGCACGACAGGTTTCCCGACTGGAAAGCGAATGTAAGTTAGCTCATTCATTAGGCACCCCAGCAATTGTGAGCGGATAACAATTTCGAATAATGTGTGGTTAACGGTGTGCATAATAGAAACACACAGGAAACAGCTATGACC	0.439981252871004	0.379523239403231	0.613755125317912	0.409884931262307	1.1647674776717	1.46112988894254	1.79249715434356	1.19174595479062	1.31294868330712	1.49212155456709	0.879920727160895	5.5	6
STERIC-55-no_up-lacO1-ext_min10-minus10cons-lacOsym	STERIC	55	no_up	lacO1	ext_min10	minus10cons	lacOsym	GCAGCTGGCACGACAGGTTTCCCGACTGGAAAGCGAATGTAAGTTAAGCTCATTCATTAGGCACCCCAGCAATTGTGAGCGGATAACAATTTGGTATAATGTGTGGACACACAGGAAACAGCTATAAATTGTGAGCGCTCACAATTGACC	0.231666964911311	0.219349968357658	0.0185665514100081	0.094338595290531	0.613294645212345	0.844477390659748	0.0542243790651434	0.274290735626412	0.728886017936046	0.164257557345778	4.43745803672017	4.5	4
STERIC-O1-up_69x-lacO2-ext_min10-minus10cons-lacO3	STERIC	O1	up_69x	lacO2	ext_min10	minus10cons	lacO3	TGCAGCTGGCACGACAGGTTTCCCGACTGGAAAGCGAATGTAAGTTAGAAAATTATTTTAAATTTCCTGCAAATTGTAGCGAGTAACAACCTGGTATAATGTGTGGGGCAGTGAGCGCAACGCAATTACACACAGGAAACAGCTATGACC	0.114274801493579	0.263237206523558	0.313310555043887	0.242337675975676	0.302521008403361	1.01343925852367	0.915036396724295	0.704600054820142	0.657980133463514	0.809818225772218	0.812503488466297	7	5.5
STERIC-55-up_326x-lacO1-ext_UV5-minus10_12G-lacO1	STERIC	55	up_326x	lacO1	ext_UV5	minus10_12G	lacO1	GCAGCTGGCACGACAGGTTTCCCGACTGGAAAGCGAATGTAAGTTAGGAAAATTTTTTTTCAAAAGTAGCAATTGTGAGCGGATAACAATTTCGGATAATGTGTGGACACACAGGAAACAGCTATAATTGTGAGCGGATAACAATTGACC	0.181390085370781	0.207009152538057	0.136330031883119	0.193422031172597	0.480196078431373	0.796966374269006	0.398157480274367	0.56237715913936	0.638581226350189	0.480267319706864	1.32963705866965	15	18.5
STERIC-55-no_up-lacO2-ext_min10-minus10_12G-lacO2	STERIC	55	no_up	lacO2	ext_min10	minus10_12G	lacO2	GCAGCTGGCACGACAGGTTTCCCGACTGGAAAGCGAATGTAAGTTAAGCTCATTCATTAGGCACCCCAGCAAATTGTAGCGAGTAACAACCTGGGATAATGTGTGGACACACAGGAAACAGCTATAAATTGTAGCGAGTAACAACCGACC	0.151627728396879	0.149330827481983	0.307364515313127	0.434089480427758	0.401405845357011	0.574910078543639	0.897670742479892	1.26212100728797	0.488157961950325	1.07989587488393	0.452041695226212	4.5	4
STERIC-55-up_69x-lacO3-ext_UV5-minus10_12A-lacOscram	STERIC	55	up_69x	lacO3	ext_UV5	minus10_12A	lacOscram	GCAGCTGGCACGACAGGTTTCCCGACTGGAAAGCGAATGTAAGTTAAGAAAATTATTTTAAATTTCCTGCGGCAGTGAGCGCAACGCAATTTCGAATAATGTGTGGACACACAGGAAACAGCTATTTAACGGTGTGCATAATAGAAGACC	0.357917889972129	0.378905249190484	0.295181893997323	0.399577329706314	0.947520184544406	1.45875068293571	0.862090894523895	1.16177646452388	1.20313543374006	1.01193367952389	1.18894692219962	7	7.5
STERIC-O1-no_up-lacO2-ext_min10-minus10_12A-lacO3	STERIC	O1	no_up	lacO2	ext_min10	minus10_12A	lacO3	TGCAGCTGGCACGACAGGTTTCCCGACTGGAAAGCGAATGTAAGTTAGCTCATTCATTAGGCACCCCAGCAAATTGTAGCGAGTAACAACCTGGAATAATGTGTGGGGCAGTGAGCGCAACGCAATTACACACAGGAAACAGCTATGACC	0.191339752500823	0.184996364029714	0.222043367371216	0.183546995066773	0.506535947712418	0.712219144352108	0.648486811328223	0.533665358741419	0.609377546032263	0.591076085034821	1.0309629529274	5	6.5
STERIC-O1-no_up-lacOscram-ext_min10-minus10cons-lacOsym	STERIC	O1	no_up	lacOscram	ext_min10	minus10cons	lacOsym	TGCAGCTGGCACGACAGGTTTCCCGACTGGAAAGCGAATGTAAGTTAGCTCATTCATTAGGCACCCCAGCTTAACGGTGTGCATAATAGAATGGTATAATGTGTGGAAATTGTGAGCGCTCACAATTACACACAGGAAACAGCTATGACC	0.331379765952778	0.305369563792034	0.275221820901297	0.425131008819989	0.877265500794913	1.17564499484004	0.803796677906832	1.23607413050529	1.02645524781748	1.01993540420606	1.00639240836677	5	7
STERIC-55-no_up-lacO3-ext_min10-minus10_12G-lacO1	STERIC	55	no_up	lacO3	ext_min10	minus10_12G	lacO1	GCAGCTGGCACGACAGGTTTCCCGACTGGAAAGCGAATGTAAGTTAAGCTCATTCATTAGGCACCCCAGCGGCAGTGAGCGCAACGCAATTTGGGATAATGTGTGGACACACAGGAAACAGCTATAATTGTGAGCGGATAACAATTGACC	0.204650343979142	0.24453422100534	0.456692782491595	0.39725392860622	0.541773231031543	0.941434468524252	1.33379010497289	1.15502114455185	0.741603849777898	1.24440562476237	0.595950255303221	4	4
STERIC-O1-no_up-lacOsym-ext_UV5-minus10_7A-lacO3	STERIC	O1	no_up	lacOsym	ext_UV5	minus10_7A	lacO3	TGCAGCTGGCACGACAGGTTTCCCGACTGGAAAGCGAATGTAAGTTAGCTCATTCATTAGGCACCCCAGCAAATTGTGAGCGCTCACAATTTCGTATAAAGTGTGGGGCAGTGAGCGCAACGCAATTACACACAGGAAACAGCTATGACC	0.356935611028809	0.283504510073915	0.325737218408497	0.192425744036315	0.944919786096257	1.09146653040368	0.951328979547959	0.559480440880364	1.01819315824997	0.755404710214161	1.34787769321865	4.5	5
STERIC-O1-up_326x-lacOsym-ext_UV5-minus10_12A-lacO1	STERIC	O1	up_326x	lacOsym	ext_UV5	minus10_12A	lacO1	TGCAGCTGGCACGACAGGTTTCCCGACTGGAAAGCGAATGTAAGTTGGAAAATTTTTTTTCAAAAGTAGCAAATTGTGAGCGCTCACAATTTCGAATAATGTGTGGAATTGTGAGCGGATAACAATTACACACAGGAAACAGCTATGACC	0.391916596501687	0.303745257601651	0.277735262188067	0.223985202853541	1.03752535496957	1.16939156401642	0.811137286837487	0.651239992189026	1.103458459493	0.731188639513257	1.5091296552796	5.5	5.5
STERIC-55-up_136x-lacO2-ext_UV5-minus10cons-lacOsym	STERIC	55	up_136x	lacO2	ext_UV5	minus10cons	lacOsym	GCAGCTGGCACGACAGGTTTCCCGACTGGAAAGCGAATGTAAGTTAGAAAATATATTTTTCAAAAGTAGCAAATTGTAGCGAGTAACAACCTCGTATAATGTGTGGACACACAGGAAACAGCTATAAATTGTGAGCGCTCACAATTGACC	0.249011170860227	0.313023016575832	0.401657831431359	0.31995399642197	0.659210162938415	1.2051100906629	1.17305826079674	0.930270551251269	0.932160126800657	1.05166440602401	0.886366526680164	7	6.5
STERIC-55-up_326x-lacO3-ext_UV5-minus10_12G-lacO2	STERIC	55	up_326x	lacO3	ext_UV5	minus10_12G	lacO2	GCAGCTGGCACGACAGGTTTCCCGACTGGAAAGCGAATGTAAGTTAGGAAAATTTTTTTTCAAAAGTAGCGGCAGTGAGCGCAACGCAATTTCGGATAATGTGTGGACACACAGGAAACAGCTATAAATTGTAGCGAGTAACAACCGACC	0.275529243601186	0.186657791742593	0.352205420567032	0.335064666031886	0.729411764705882	0.718615489654763	1.02863045548299	0.974205026535188	0.724013627180323	1.00141774100909	0.722988616569507	6	5
STERIC-55-up_326x-lacOscram-ext_min10-minus10_7A-lacO2	STERIC	55	up_326x	lacOscram	ext_min10	minus10_7A	lacO2	GCAGCTGGCACGACAGGTTTCCCGACTGGAAAGCGAATGTAAGTTAGGAAAATTTTTTTTCAAAAGTAGCTTAACGGTGTGCATAATAGAATGGTATAAAGTGTGGACACACAGGAAACAGCTATAAATTGTAGCGAGTAACAACCGACC	1.25549039571969	2.29720144622676	1.96508380123526	2.82258552999696	3.32367429730513	8.84401624333148	5.73910828025478	8.20670542111667	6.0838452703183	6.97290685068572	0.872497711584948	9	9.5
STERIC-O1-up_326x-lacO3-ext_min10-minus10_12A-lacO1	STERIC	O1	up_326x	lacO3	ext_min10	minus10_12A	lacO1	TGCAGCTGGCACGACAGGTTTCCCGACTGGAAAGCGAATGTAAGTTGGAAAATTTTTTTTCAAAAGTAGCGGCAGTGAGCGCAACGCAATTTGGAATAATGTGTGGAATTGTGAGCGGATAACAATTACACACAGGAAACAGCTATGACC	0.217893024276448	0.285841486973031	0.342096251533887	0.306549274935391	0.576830732292917	1.10046367851623	0.999106210426291	0.891296143098407	0.838647205404573	0.945201176762349	0.887268473656834	18	16.5
STERIC-55-up_69x-lacO3-ext_UV5-minus10_12A-lacOsym	STERIC	55	up_69x	lacO3	ext_UV5	minus10_12A	lacOsym	GCAGCTGGCACGACAGGTTTCCCGACTGGAAAGCGAATGTAAGTTAAGAAAATTATTTTAAATTTCCTGCGGCAGTGAGCGCAACGCAATTTCGAATAATGTGTGGACACACAGGAAACAGCTATAAATTGTGAGCGCTCACAATTGACC	0.104145669000448	0.178113367604961	0.236254771011311	0.157983293548736	0.275706038383523	0.685720235306367	0.689991801727943	0.459338552484422	0.480713136844945	0.574665177106183	0.836509947001925	10.5	10
STERIC-O1-no_up-lacO2-ext_min10-minus10_12A-lacO1	STERIC	O1	no_up	lacO2	ext_min10	minus10_12A	lacO1	TGCAGCTGGCACGACAGGTTTCCCGACTGGAAAGCGAATGTAAGTTAGCTCATTCATTAGGCACCCCAGCAAATTGTAGCGAGTAACAACCTGGAATAATGTGTGGAATTGTGAGCGGATAACAATTACACACAGGAAACAGCTATGACC	0.118597370071815	0.113674908136658	0.192690695714679	0.316830317237934	0.313964194373402	0.437638038088094	0.562761123270677	0.921188411978244	0.375801116230748	0.74197476762446	0.506487730619101	12	12.5
STERIC-55-up_69x-lacO1-ext_min10-minus10_12A-lacOscram	STERIC	55	up_69x	lacO1	ext_min10	minus10_12A	lacOscram	GCAGCTGGCACGACAGGTTTCCCGACTGGAAAGCGAATGTAAGTTAAGAAAATTATTTTAAATTTCCTGCAATTGTGAGCGGATAACAATTTGGAATAATGTGTGGACACACAGGAAACAGCTATTTAACGGTGTGCATAATAGAAGACC	0.205739259497225	0.213851638791179	0.31282480224537	0.293497852014985	0.544655929721816	0.823309322845317	0.913617735644102	0.853348955282172	0.683982626283566	0.883483345463137	0.774188477684331	12.5	11.5
STERIC-55-up_136x-lacOscram-ext_min10-minus10_7A-lacO1	STERIC	55	up_136x	lacOscram	ext_min10	minus10_7A	lacO1	GCAGCTGGCACGACAGGTTTCCCGACTGGAAAGCGAATGTAAGTTAGAAAATATATTTTTCAAAAGTAGCTTAACGGTGTGCATAATAGAATGGTATAAAGTGTGGACACACAGGAAACAGCTATAATTGTGAGCGGATAACAATTGACC	0.939956534160295	1.59508682762878	1.01491777772713	0.962512133868321	2.48835784313726	6.14093893952759	2.96410922438528	2.79851698485687	4.31464839133242	2.88131310462108	1.49745905240654	8.5	10
STERIC-55-no_up-lacOsym-ext_min10-minus10cons-lacO2	STERIC	55	no_up	lacOsym	ext_min10	minus10cons	lacO2	GCAGCTGGCACGACAGGTTTCCCGACTGGAAAGCGAATGTAAGTTAAGCTCATTCATTAGGCACCCCAGCAAATTGTGAGCGCTCACAATTTGGTATAATGTGTGGACACACAGGAAACAGCTATAAATTGTAGCGAGTAACAACCGACC	0.165317546160711	0.207414258511713	0.195690039956436	0.336081245722517	0.437647058823529	0.798525995353681	0.571520831819686	0.977160745669094	0.618086527088605	0.77434078874439	0.798209956227213	3.5	4
STERIC-O1-up_326x-lacO2-ext_min10-minus10_7A-lacOsym	STERIC	O1	up_326x	lacO2	ext_min10	minus10_7A	lacOsym	TGCAGCTGGCACGACAGGTTTCCCGACTGGAAAGCGAATGTAAGTTGGAAAATTTTTTTTCAAAAGTAGCAAATTGTAGCGAGTAACAACCTGGTATAAAGTGTGGAAATTGTGAGCGCTCACAATTACACACAGGAAACAGCTATGACC	0.201896428500869	0.213745798980277	0.226392142999454	0.204571193048488	0.53448275862069	0.822901849217639	0.661187589891103	0.594793497363796	0.678692303919164	0.62799054362745	1.08073650281236	4	4
STERIC-O1-no_up-lacOscram-ext_UV5-minus10_7A-lacOscram	STERIC	O1	no_up	lacOscram	ext_UV5	minus10_7A	lacOscram	TGCAGCTGGCACGACAGGTTTCCCGACTGGAAAGCGAATGTAAGTTAGCTCATTCATTAGGCACCCCAGCTTAACGGTGTGCATAATAGAATCGTATAAAGTGTGGTTAACGGTGTGCATAATAGAAACACACAGGAAACAGCTATGACC	0.205045018493906	0.210804200993442	0.289186027681344	0.608471156616433	0.54281805745554	0.811576965011399	0.844579719682547	1.76913807802401	0.677197511233469	1.30685889885328	0.518187167587629	10.5	10
STERIC-55-up_69x-lacO1-ext_UV5-minus10_12A-lacOscram	STERIC	55	up_69x	lacO1	ext_UV5	minus10_12A	lacOscram	GCAGCTGGCACGACAGGTTTCCCGACTGGAAAGCGAATGTAAGTTAAGAAAATTATTTTAAATTTCCTGCAATTGTGAGCGGATAACAATTTCGAATAATGTGTGGACACACAGGAAACAGCTATTTAACGGTGTGCATAATAGAAGACC	0.201229222854799	0.174917687505083	0.281925942179662	0.240385793020642	0.532716457369465	0.673417158117281	0.823376340573793	0.698924928855586	0.603066807743373	0.761150634714689	0.79230940662544	10.5	10.5
STERIC-O1-no_up-lacO1-ext_UV5-minus10_12G-lacOscram	STERIC	O1	no_up	lacO1	ext_UV5	minus10_12G	lacOscram	TGCAGCTGGCACGACAGGTTTCCCGACTGGAAAGCGAATGTAAGTTAGCTCATTCATTAGGCACCCCAGCAATTGTGAGCGGATAACAATTTCGGATAATGTGTGGTTAACGGTGTGCATAATAGAAACACACAGGAAACAGCTATGACC	0.207222550897828	0.419583376427602	0.35146748324668	0.328582243305611	0.548582664263477	1.61535776614311	1.02647527910686	0.955357295203645	1.08197021520329	0.990916287155251	1.09188861786644	14	13.5
STERIC-55-up_136x-lacO3-ext_min10-minus10cons-lacO2	STERIC	55	up_136x	lacO3	ext_min10	minus10cons	lacO2	GCAGCTGGCACGACAGGTTTCCCGACTGGAAAGCGAATGTAAGTTAGAAAATATATTTTTCAAAAGTAGCGGCAGTGAGCGCAACGCAATTTGGTATAATGTGTGGACACACAGGAAACAGCTATAAATTGTAGCGAGTAACAACCGACC	0.223317081000961	0.342315078677424	0.261592625297559	0.44241548136249	0.591189900617781	1.31788186061484	0.763992050087164	1.28632896707559	0.954535880616311	1.02516050858138	0.931108711880839	6.5	6
STERIC-O1-up_136x-lacOscram-ext_UV5-minus10_12G-lacO1	STERIC	O1	up_136x	lacOscram	ext_UV5	minus10_12G	lacO1	TGCAGCTGGCACGACAGGTTTCCCGACTGGAAAGCGAATGTAAGTTGAAAATATATTTTTCAAAAGTAGCTTAACGGTGTGCATAATAGAATCGGATAATGTGTGGAATTGTGAGCGGATAACAATTACACACAGGAAACAGCTATGACC	0.412106239351774	0.566962763905365	0.599246474407338	0.500905780107961	1.09097363083164	2.18275497848881	1.75012404103213	1.45639029797092	1.63686430466022	1.60325716950153	1.02096178691604	18	17.5
STERIC-55-up_326x-lacO1-ext_UV5-minus10_12G-lacO3	STERIC	55	up_326x	lacO1	ext_UV5	minus10_12G	lacO3	GCAGCTGGCACGACAGGTTTCCCGACTGGAAAGCGAATGTAAGTTAGGAAAATTTTTTTTCAAAAGTAGCAATTGTGAGCGGATAACAATTTCGGATAATGTGTGGACACACAGGAAACAGCTATGGCAGTGAGCGCAACGCAATTGACC	0.199246353843833	0.287006221409318	0.312266965325372	0.250306246718457	0.527467185221196	1.10494779996348	0.911988549914425	0.727768781513572	0.81620749259234	0.819878665713999	0.995522297048111	13	16.5
STERIC-O1-up_326x-lacO1-ext_min10-minus10_12G-lacO2	STERIC	O1	up_326x	lacO1	ext_min10	minus10_12G	lacO2	TGCAGCTGGCACGACAGGTTTCCCGACTGGAAAGCGAATGTAAGTTGGAAAATTTTTTTTCAAAAGTAGCAATTGTGAGCGGATAACAATTTGGGATAATGTGTGGAAATTGTAGCGAGTAACAACCACACACAGGAAACAGCTATGACC	0.253136407548793	0.343990419945706	0.20167116186733	0.350705060458584	0.670130949906464	1.32433177183797	0.588988945017937	1.01967968385412	0.997231360872218	0.804334314436029	1.23982197821741	5	5
STERIC-O1-no_up-lacOsym-ext_min10-minus10_12G-lacO1	STERIC	O1	no_up	lacOsym	ext_min10	minus10_12G	lacO1	TGCAGCTGGCACGACAGGTTTCCCGACTGGAAAGCGAATGTAAGTTAGCTCATTCATTAGGCACCCCAGCAAATTGTGAGCGCTCACAATTTGGGATAATGTGTGGAATTGTGAGCGGATAACAATTACACACAGGAAACAGCTATGACC	0.620510073399365	0.747405639950816	0.909761019090399	0.588644568367133	1.64268351968887	2.87744360902256	2.65699457419203	1.71149200581874	2.26006356435571	2.18424329000538	1.03471237599642	5	5
STERIC-55-no_up-lacO3-ext_UV5-minus10cons-lacO2	STERIC	55	no_up	lacO3	ext_UV5	minus10cons	lacO2	GCAGCTGGCACGACAGGTTTCCCGACTGGAAAGCGAATGTAAGTTAAGCTCATTCATTAGGCACCCCAGCGGCAGTGAGCGCAACGCAATTTCGTATAATGTGTGGACACACAGGAAACAGCTATAAATTGTAGCGAGTAACAACCGACC	0.114496066375828	0.150037068915161	0.13610970051846	0.14462652418507	0.303106765494402	0.577629043707535	0.39751399343756	0.420503565774376	0.440367904600968	0.409008779605968	1.07667103142678	6	5.5
STERIC-O1-up_136x-lacO3-ext_UV5-minus10cons-lacO2	STERIC	O1	up_136x	lacO3	ext_UV5	minus10cons	lacO2	TGCAGCTGGCACGACAGGTTTCCCGACTGGAAAGCGAATGTAAGTTGAAAATATATTTTTCAAAAGTAGCGGCAGTGAGCGCAACGCAATTTCGTATAATGTGTGGAAATTGTAGCGAGTAACAACCACACACAGGAAACAGCTATGACC	0.330905219030836	0.395084856555766	0.609419746281444	0.588547429833675	0.8760092272203	1.52104069698055	1.77983550107941	1.7112095742252	1.19852496210042	1.74552253765231	0.686628179383129	15	15.5
STERIC-O1-up_326x-lacO2-ext_UV5-minus10_12G-lacO2	STERIC	O1	up_326x	lacO2	ext_UV5	minus10_12G	lacO2	TGCAGCTGGCACGACAGGTTTCCCGACTGGAAAGCGAATGTAAGTTGGAAAATTTTTTTTCAAAAGTAGCAAATTGTAGCGAGTAACAACCTCGGATAATGTGTGGAAATTGTAGCGAGTAACAACCACACACAGGAAACAGCTATGACC	0.102234086737666	0.414892376093164	0.276020336822674	0.126331684128189	0.270645484471161	1.59729784230692	0.806128776585478	0.367311072056239	0.933971663389039	0.586719924320859	1.59185264497389	10.5	10
STERIC-55-up_136x-lacO2-ext_UV5-minus10_12A-lacO3	STERIC	55	up_136x	lacO2	ext_UV5	minus10_12A	lacO3	GCAGCTGGCACGACAGGTTTCCCGACTGGAAAGCGAATGTAAGTTAGAAAATATATTTTTCAAAAGTAGCAAATTGTAGCGAGTAACAACCTCGAATAATGTGTGGACACACAGGAAACAGCTATGGCAGTGAGCGCAACGCAATTGACC	0.385535322203152	0.299312879639333	0.50193711398091	0.354344967676629	1.0206321334504	1.15232731274681	1.46592804093353	1.03026276308457	1.0864797230986	1.24809540200905	0.870510155994248	7	8
STERIC-55-no_up-lacO2-ext_min10-minus10_7A-lacO1	STERIC	55	no_up	lacO2	ext_min10	minus10_7A	lacO1	GCAGCTGGCACGACAGGTTTCCCGACTGGAAAGCGAATGTAAGTTAAGCTCATTCATTAGGCACCCCAGCAAATTGTAGCGAGTAACAACCTGGTATAAAGTGTGGACACACAGGAAACAGCTATAATTGTGAGCGGATAACAATTGACC	0.242507012158347	0.230533930560105	0.1970540683127	0.171604312547045	0.641991628111919	0.887534626038781	0.575504532885777	0.498941848564054	0.76476312707535	0.537223190724915	1.42354823894218	5	5
STERIC-55-up_69x-lacO3-ext_UV5-minus10cons-lacOscram	STERIC	55	up_69x	lacO3	ext_UV5	minus10cons	lacOscram	GCAGCTGGCACGACAGGTTTCCCGACTGGAAAGCGAATGTAAGTTAAGAAAATTATTTTAAATTTCCTGCGGCAGTGAGCGCAACGCAATTTCGTATAATGTGTGGACACACAGGAAACAGCTATTTAACGGTGTGCATAATAGAAGACC	0.218179265295057	0.545050337489254	0.674584701230296	0.708926796962666	0.577588501463934	2.09839413348185	1.97015243936688	2.06121420448672	1.33799131747289	2.0156833219268	0.663790439161795	10	9
STERIC-55-up_326x-lacOscram-ext_min10-minus10_7A-lacOscram	STERIC	55	up_326x	lacOscram	ext_min10	minus10_7A	lacOscram	GCAGCTGGCACGACAGGTTTCCCGACTGGAAAGCGAATGTAAGTTAGGAAAATTTTTTTTCAAAAGTAGCTTAACGGTGTGCATAATAGAATGGTATAAAGTGTGGACACACAGGAAACAGCTATTTAACGGTGTGCATAATAGAAGACC	2.28812032743064	2.76450368183321	4.51537920051417	3.63322792259706	6.05736750145603	10.6430872690949	13.1873511663326	10.5636590890345	8.35022738527549	11.8755051276836	0.703147133153088	14	12
STERIC-O1-up_136x-lacO1-ext_min10-minus10_12G-lacO2	STERIC	O1	up_136x	lacO1	ext_min10	minus10_12G	lacO2	TGCAGCTGGCACGACAGGTTTCCCGACTGGAAAGCGAATGTAAGTTGAAAATATATTTTTCAAAAGTAGCAATTGTGAGCGGATAACAATTTGGGATAATGTGTGGAAATTGTAGCGAGTAACAACCACACACAGGAAACAGCTATGACC	0.584149009105455	0.50648516999251	0.803360397548429	0.506397848295285	1.5464244521338	1.94992175273865	2.34624717108794	1.47235856015007	1.74817310243622	1.909302865619	0.91560806507744	6	7
STERIC-55-up_69x-lacOscram-ext_UV5-minus10_12G-lacO3	STERIC	55	up_69x	lacOscram	ext_UV5	minus10_12G	lacO3	GCAGCTGGCACGACAGGTTTCCCGACTGGAAAGCGAATGTAAGTTAAGAAAATTATTTTAAATTTCCTGCTTAACGGTGTGCATAATAGAATCGGATAATGTGTGGACACACAGGAAACAGCTATGGCAGTGAGCGCAACGCAATTGACC	0.249652819929646	0.386988383814254	0.477329158068209	0.471692976452655	0.660908807967632	1.48987001468917	1.39405949087478	1.37145367813206	1.0753894113284	1.38275658450342	0.777714185837415	13	12.5
STERIC-O1-up_326x-lacO1-ext_min10-minus10cons-lacO2	STERIC	O1	up_326x	lacO1	ext_min10	minus10cons	lacO2	TGCAGCTGGCACGACAGGTTTCCCGACTGGAAAGCGAATGTAAGTTGGAAAATTTTTTTTCAAAAGTAGCAATTGTGAGCGGATAACAATTTGGTATAATGTGTGGAAATTGTAGCGAGTAACAACCACACACAGGAAACAGCTATGACC	2.88477046401993	2.9548595067823	1.71238801855818	1.45206394682982	7.63688633348076	11.3759398496241	5.00109982594059	4.22189547052245	9.50641309155241	4.61149764823152	2.0614589482005	5	5
STERIC-55-no_up-lacOscram-ext_UV5-minus10_7A-lacOscram	STERIC	55	no_up	lacOscram	ext_UV5	minus10_7A	lacOscram	GCAGCTGGCACGACAGGTTTCCCGACTGGAAAGCGAATGTAAGTTAAGCTCATTCATTAGGCACCCCAGCTTAACGGTGTGCATAATAGAATCGTATAAAGTGTGGACACACAGGAAACAGCTATTTAACGGTGTGCATAATAGAAGACC	0.192574202516958	0.141391010758066	0.594759019744328	0.398318513448909	0.509803921568627	0.54434250764526	1.73701824462917	1.15811643931152	0.527073214606944	1.44756734197034	0.364109633676539	4.5	5
STERIC-O1-no_up-lacO1-ext_UV5-minus10cons-lacOscram	STERIC	O1	no_up	lacO1	ext_UV5	minus10cons	lacOscram	TGCAGCTGGCACGACAGGTTTCCCGACTGGAAAGCGAATGTAAGTTAGCTCATTCATTAGGCACCCCAGCAATTGTGAGCGGATAACAATTTCGTATAATGTGTGGTTAACGGTGTGCATAATAGAAACACACAGGAAACAGCTATGACC	0.439074379422942	0.481183502267639	0.6996293017304	0.47391270810655	1.16236670106639	1.85251263752602	2.04329622795008	1.37790757779386	1.50743966929621	1.71060190287197	0.881233480896596	3	3
STERIC-55-up_69x-lacO3-ext_min10-minus10cons-lacOscram	STERIC	55	up_69x	lacO3	ext_min10	minus10cons	lacOscram	GCAGCTGGCACGACAGGTTTCCCGACTGGAAAGCGAATGTAAGTTAAGAAAATTATTTTAAATTTCCTGCGGCAGTGAGCGCAACGCAATTTGGTATAATGTGTGGACACACAGGAAACAGCTATTTAACGGTGTGCATAATAGAAGACC	0.173861602031998	0.172220629645164	0.344449395483832	0.202371502800655	0.460265837104072	0.663033731116783	1.00597866437419	0.588397868359884	0.561649784110428	0.797188266367039	0.704538448201186	11.5	10
STERIC-O1-up_69x-lacO2-ext_UV5-minus10_12G-lacO3	STERIC	O1	up_69x	lacO2	ext_UV5	minus10_12G	lacO3	TGCAGCTGGCACGACAGGTTTCCCGACTGGAAAGCGAATGTAAGTTAGAAAATTATTTTAAATTTCCTGCAAATTGTAGCGAGTAACAACCTCGGATAATGTGTGGGGCAGTGAGCGCAACGCAATTACACACAGGAAACAGCTATGACC	0.124896497786252	0.332076591497839	0.493397664379416	0.447633468928895	0.330639948287007	1.27846461792064	1.44098822621116	1.30150033616022	0.804552283103824	1.37124428118569	0.586731550419406	3	3
STERIC-55-no_up-lacO3-ext_min10-minus10_12A-lacO1	STERIC	55	no_up	lacO3	ext_min10	minus10_12A	lacO1	GCAGCTGGCACGACAGGTTTCCCGACTGGAAAGCGAATGTAAGTTAAGCTCATTCATTAGGCACCCCAGCGGCAGTGAGCGCAACGCAATTTGGAATAATGTGTGGACACACAGGAAACAGCTATAATTGTGAGCGGATAACAATTGACC	0.170625907734679	0.290890834474309	0.233938547766103	0.0957058213092343	0.451699946033459	1.11990320629159	0.683227176220807	0.278265963678969	0.785801576162525	0.480746569949888	1.63454432185431	4.5	4
STERIC-55-no_up-lacO1-ext_UV5-minus10_12G-lacOsym	STERIC	55	no_up	lacO1	ext_UV5	minus10_12G	lacOsym	GCAGCTGGCACGACAGGTTTCCCGACTGGAAAGCGAATGTAAGTTAAGCTCATTCATTAGGCACCCCAGCAATTGTGAGCGGATAACAATTTCGGATAATGTGTGGACACACAGGAAACAGCTATAAATTGTGAGCGCTCACAATTGACC	0.0927261877503991	0.15464685269141	0.204509178217702	0.161929849387578	0.245475113122172	0.595376291195278	0.597277488807102	0.470813216707405	0.420425702158725	0.534045352757253	0.787247187880364	13.5	14
STERIC-55-up_326x-lacO1-ext_UV5-minus10_12A-lacO3	STERIC	55	up_326x	lacO1	ext_UV5	minus10_12A	lacO3	GCAGCTGGCACGACAGGTTTCCCGACTGGAAAGCGAATGTAAGTTAGGAAAATTTTTTTTCAAAAGTAGCAATTGTGAGCGGATAACAATTTCGAATAATGTGTGGACACACAGGAAACAGCTATGGCAGTGAGCGCAACGCAATTGACC	0.373756036723582	0.252048501187811	0.374901518855933	0.379989537455155	0.989448694275917	0.970363762513629	1.0949153465077	1.10482469489745	0.979906228394773	1.09987002070258	0.890929118850633	6	6
STERIC-55-up_69x-lacOscram-ext_min10-minus10_12A-lacOsym	STERIC	55	up_69x	lacOscram	ext_min10	minus10_12A	lacOsym	GCAGCTGGCACGACAGGTTTCCCGACTGGAAAGCGAATGTAAGTTAAGAAAATTATTTTAAATTTCCTGCTTAACGGTGTGCATAATAGAATGGAATAATGTGTGGACACACAGGAAACAGCTATAAATTGTGAGCGCTCACAATTGACC	0.333868343649396	0.0889635120321552	0.200856328890088	0.16352023183692	0.883853541416567	0.342501414827391	0.586609191704733	0.475437275085781	0.613177478121979	0.531023233395257	1.15470932260618	6	8
STERIC-55-up_69x-lacOsym-ext_UV5-minus10_12G-lacO1	STERIC	55	up_69x	lacOsym	ext_UV5	minus10_12G	lacO1	GCAGCTGGCACGACAGGTTTCCCGACTGGAAAGCGAATGTAAGTTAAGAAAATTATTTTAAATTTCCTGCAAATTGTGAGCGCTCACAATTTCGGATAATGTGTGGACACACAGGAAACAGCTATAATTGTGAGCGGATAACAATTGACC	0.235921914833515	0.284570480070357	0.183122150893231	0.274866116644924	0.624558823529412	1.0955704177571	0.534815793519223	0.799176933906275	0.860064620643256	0.666996363712749	1.28945923461384	9.5	10
STERIC-55-up_136x-lacO2-ext_min10-minus10cons-lacOsym	STERIC	55	up_136x	lacO2	ext_min10	minus10cons	lacOsym	GCAGCTGGCACGACAGGTTTCCCGACTGGAAAGCGAATGTAAGTTAGAAAATATATTTTTCAAAAGTAGCAAATTGTAGCGAGTAACAACCTGGTATAATGTGTGGACACACAGGAAACAGCTATAAATTGTGAGCGCTCACAATTGACC	0.247312393352872	0.227118613070326	0.263993152861053	0.20815015027841	0.65471296952516	0.87438596491228	0.771002889832508	0.605199363683381	0.76454946721872	0.688101126757944	1.11110044365277	6.5	6.5
STERIC-O1-up_326x-lacO1-ext_UV5-minus10_12A-lacO3	STERIC	O1	up_326x	lacO1	ext_UV5	minus10_12A	lacO3	TGCAGCTGGCACGACAGGTTTCCCGACTGGAAAGCGAATGTAAGTTGGAAAATTTTTTTTCAAAAGTAGCAATTGTGAGCGGATAACAATTTCGAATAATGTGTGGGGCAGTGAGCGCAACGCAATTACACACAGGAAACAGCTATGACC	0.148479647940639	0.226909960233329	0.227066789658031	0.326447139175158	0.393071895424837	0.873582670502623	0.663157923279455	0.949149451205358	0.63332728296373	0.806153687242407	0.785616059302711	11.5	10.5
STERIC-55-no_up-lacO1-ext_min10-minus10cons-lacOscram	STERIC	55	no_up	lacO1	ext_min10	minus10cons	lacOscram	GCAGCTGGCACGACAGGTTTCCCGACTGGAAAGCGAATGTAAGTTAAGCTCATTCATTAGGCACCCCAGCAATTGTGAGCGGATAACAATTTGGTATAATGTGTGGACACACAGGAAACAGCTATTTAACGGTGTGCATAATAGAAGACC	1.27327908027821	1.57795133202646	0.957515916438001	0.810583123483446	3.37076648841355	6.07496884287221	2.79646472127586	2.35678134216342	4.72286766564288	2.57662303171964	1.8329680389804	4.5	4
STERIC-O1-up_136x-lacO3-ext_UV5-minus10_12G-lacO3	STERIC	O1	up_136x	lacO3	ext_UV5	minus10_12G	lacO3	TGCAGCTGGCACGACAGGTTTCCCGACTGGAAAGCGAATGTAAGTTGAAAATATATTTTTCAAAAGTAGCGGCAGTGAGCGCAACGCAATTTCGGATAATGTGTGGGGCAGTGAGCGCAACGCAATTACACACAGGAAACAGCTATGACC	0.199196086709467	0.204171510674907	0.287482086348513	0.28420994530565	0.527334112452928	0.786041711666307	0.839603288750607	0.826344241507419	0.656687912059617	0.832973765129013	0.788365659941172	13.5	11.5
STERIC-O1-up_136x-lacOscram-ext_min10-minus10_7A-lacOsym	STERIC	O1	up_136x	lacOscram	ext_min10	minus10_7A	lacOsym	TGCAGCTGGCACGACAGGTTTCCCGACTGGAAAGCGAATGTAAGTTGAAAATATATTTTTCAAAAGTAGCTTAACGGTGTGCATAATAGAATGGTATAAAGTGTGGAAATTGTGAGCGCTCACAATTACACACAGGAAACAGCTATGACC	0.28563825168553	0.402804606572075	0.14694046370154	0.273127604495532	0.75617345914475	1.55076103110747	0.429145683967207	0.794122186431143	1.15346724512611	0.611633935199175	1.88587842947349	10.5	9.5
STERIC-55-up_136x-lacO3-ext_min10-minus10_7A-lacOsym	STERIC	55	up_136x	lacO3	ext_min10	minus10_7A	lacOsym	GCAGCTGGCACGACAGGTTTCCCGACTGGAAAGCGAATGTAAGTTAGAAAATATATTTTTCAAAAGTAGCGGCAGTGAGCGCAACGCAATTTGGTATAAAGTGTGGACACACAGGAAACAGCTATAAATTGTGAGCGCTCACAATTGACC	0.575659312523906	0.399454847108613	0.592312493280132	0.583784567793483	1.52394957983193	1.53786476240853	1.72987306319736	1.69736148873412	1.53090717112023	1.71361727596574	0.893377531022767	7.5	8
STERIC-55-up_326x-lacO1-ext_UV5-minus10_12G-lacOsym	STERIC	55	up_326x	lacO1	ext_UV5	minus10_12G	lacOsym	GCAGCTGGCACGACAGGTTTCCCGACTGGAAAGCGAATGTAAGTTAGGAAAATTTTTTTTCAAAAGTAGCAATTGTGAGCGGATAACAATTTCGGATAATGTGTGGACACACAGGAAACAGCTATAAATTGTGAGCGCTCACAATTGACC	0.276572914978463	0.202784475955648	0.388575892899628	0.135460547083839	0.732174688057041	0.780701754385965	1.13485191982439	0.393853363976387	0.756438221221503	0.764352641900389	0.989645589947582	4	4
STERIC-O1-up_69x-lacO1-ext_min10-minus10_7A-lacO1	STERIC	O1	up_69x	lacO1	ext_min10	minus10_7A	lacO1	TGCAGCTGGCACGACAGGTTTCCCGACTGGAAAGCGAATGTAAGTTAGAAAATTATTTTAAATTTCCTGCAATTGTGAGCGGATAACAATTTGGTATAAAGTGTGGAATTGTGAGCGGATAACAATTACACACAGGAAACAGCTATGACC	0.158090549607238	0.312548550096778	0.163212940301932	0.411659324904135	0.418514946962392	1.20328343795268	0.476670122944749	1.19690502818798	0.810899192457536	0.836787575566365	0.969062180337337	4	3
STERIC-O1-up_69x-lacOsym-ext_UV5-minus10_12A-lacO3	STERIC	O1	up_69x	lacOsym	ext_UV5	minus10_12A	lacO3	TGCAGCTGGCACGACAGGTTTCCCGACTGGAAAGCGAATGTAAGTTAGAAAATTATTTTAAATTTCCTGCAAATTGTGAGCGCTCACAATTTCGAATAATGTGTGGGGCAGTGAGCGCAACGCAATTACACACAGGAAACAGCTATGACC	0.123988159620534	0.199435741490325	0.211640689416829	0.218058441647156	0.328235294117647	0.767809431836472	0.618105361362927	0.634007854205891	0.54802236297706	0.626056607784409	0.875355928142808	8	8
STERIC-55-up_69x-lacO2-ext_min10-minus10cons-lacO2	STERIC	55	up_69x	lacO2	ext_min10	minus10cons	lacO2	GCAGCTGGCACGACAGGTTTCCCGACTGGAAAGCGAATGTAAGTTAAGAAAATTATTTTAAATTTCCTGCAAATTGTAGCGAGTAACAACCTGGTATAATGTGTGGACACACAGGAAACAGCTATAAATTGTAGCGAGTAACAACCGACC	0.387720791893884	0.198376117782699	0.598818808275006	0.360923034234644	1.02641775272983	0.763729977116705	1.74887502445599	1.04938858014429	0.89507386492327	1.39913180230014	0.639735201109566	8	8.5
STERIC-O1-up_69x-lacO2-ext_UV5-minus10cons-lacO2	STERIC	O1	up_69x	lacO2	ext_UV5	minus10cons	lacO2	TGCAGCTGGCACGACAGGTTTCCCGACTGGAAAGCGAATGTAAGTTAGAAAATTATTTTAAATTTCCTGCAAATTGTAGCGAGTAACAACCTCGTATAATGTGTGGAAATTGTAGCGAGTAACAACCACACACAGGAAACAGCTATGACC	0.21614097555225	0.306984498985165	0.517771433687551	0.436384964180175	0.572192513368984	1.18186234817814	1.51217282463358	1.26879515719586	0.877027430773561	1.39048399091472	0.630735367328189	12.5	9.5
STERIC-55-up_69x-lacO2-ext_min10-minus10_12G-lacO2	STERIC	55	up_69x	lacO2	ext_min10	minus10_12G	lacO2	GCAGCTGGCACGACAGGTTTCCCGACTGGAAAGCGAATGTAAGTTAAGAAAATTATTTTAAATTTCCTGCAAATTGTAGCGAGTAACAACCTGGGATAATGTGTGGACACACAGGAAACAGCTATAAATTGTAGCGAGTAACAACCGACC	0.372526783440379	0.490536961275001	0.551209565237384	0.591785728321016	0.986194477791117	1.88852260240233	1.60983026679114	1.72062497066539	1.43735854009673	1.66522761872826	0.863160401575874	8	7.5
STERIC-55-up_136x-lacO3-ext_min10-minus10cons-lacO1	STERIC	55	up_136x	lacO3	ext_min10	minus10cons	lacO1	GCAGCTGGCACGACAGGTTTCCCGACTGGAAAGCGAATGTAAGTTAGAAAATATATTTTTCAAAAGTAGCGGCAGTGAGCGCAACGCAATTTGGTATAATGTGTGGACACACAGGAAACAGCTATAATTGTGAGCGGATAACAATTGACC	0.527799525080194	0.656635445951621	0.540405155933854	0.782913084627602	1.39724980901452	2.52798663324979	1.57827554385354	2.27633033174497	1.96261822113215	1.92730293779925	1.01832368053837	4	3
STERIC-55-up_136x-lacOsym-ext_UV5-minus10_12G-lacO2	STERIC	55	up_136x	lacOsym	ext_UV5	minus10_12G	lacO2	GCAGCTGGCACGACAGGTTTCCCGACTGGAAAGCGAATGTAAGTTAGAAAATATATTTTTCAAAAGTAGCAAATTGTGAGCGCTCACAATTTCGGATAATGTGTGGACACACAGGAAACAGCTATAAATTGTAGCGAGTAACAACCGACC	0.384343328936437	0.255402022194868	0.453023854404198	0.320751223987805	1.01747655583973	0.983274512812644	1.3230748491895	0.932588501129802	1.00037553432619	1.12783167515965	0.886990103540564	5.5	4.5
STERIC-O1-up_326x-lacOsym-ext_min10-minus10_7A-lacO1	STERIC	O1	up_326x	lacOsym	ext_min10	minus10_7A	lacO1	TGCAGCTGGCACGACAGGTTTCCCGACTGGAAAGCGAATGTAAGTTGGAAAATTTTTTTTCAAAAGTAGCAAATTGTGAGCGCTCACAATTTGGTATAAAGTGTGGAATTGTGAGCGGATAACAATTACACACAGGAAACAGCTATGACC	0.452895927937729	0.499753210885957	0.165783222826372	0.2195033231267	1.19895664687894	1.92400432360522	0.484176739054115	0.638208866556103	1.56148048524208	0.561192802805109	2.78243141650615	12	13
STERIC-O1-up_326x-lacO2-ext_min10-minus10_12A-lacO2	STERIC	O1	up_326x	lacO2	ext_min10	minus10_12A	lacO2	TGCAGCTGGCACGACAGGTTTCCCGACTGGAAAGCGAATGTAAGTTGGAAAATTTTTTTTCAAAAGTAGCAAATTGTAGCGAGTAACAACCTGGAATAATGTGTGGAAATTGTAGCGAGTAACAACCACACACAGGAAACAGCTATGACC	0.18810169515081	0.297309510564456	0.395483504819486	0.377354381162124	0.497963800904977	1.14461452435871	1.15502588530165	1.09716294250565	0.821289162631841	1.12609441390365	0.729325314548725	7.5	7
STERIC-O1-up_69x-lacO1-ext_UV5-minus10_12G-lacO1	STERIC	O1	up_69x	lacO1	ext_UV5	minus10_12G	lacO1	TGCAGCTGGCACGACAGGTTTCCCGACTGGAAAGCGAATGTAAGTTAGAAAATTATTTTAAATTTCCTGCAATTGTGAGCGGATAACAATTTCGGATAATGTGTGGAATTGTGAGCGGATAACAATTACACACAGGAAACAGCTATGACC	0.255074031419702	0.485681337474021	0.422230549626624	0.531964856777161	0.675260444070294	1.86982889322071	1.23314173269121	1.54669498144894	1.2725446686455	1.38991835707007	0.915553537495543	14	13.5
STERIC-55-up_326x-lacOsym-ext_UV5-minus10_12A-lacO3	STERIC	55	up_326x	lacOsym	ext_UV5	minus10_12A	lacO3	GCAGCTGGCACGACAGGTTTCCCGACTGGAAAGCGAATGTAAGTTAGGAAAATTTTTTTTCAAAAGTAGCAAATTGTGAGCGCTCACAATTTCGAATAATGTGTGGACACACAGGAAACAGCTATGGCAGTGAGCGCAACGCAATTGACC	0.180287636832906	0.210959142736695	0.22688666493698	0.323955176280691	0.477277553620726	0.812173476604385	0.662631861603404	0.941904035547302	0.644725515112556	0.802267948575353	0.803628658302308	12	12.5
STERIC-55-up_136x-lacO3-ext_UV5-minus10_12G-lacO3	STERIC	55	up_136x	lacO3	ext_UV5	minus10_12G	lacO3	GCAGCTGGCACGACAGGTTTCCCGACTGGAAAGCGAATGTAAGTTAGAAAATATATTTTTCAAAAGTAGCGGCAGTGAGCGCAACGCAATTTCGGATAATGTGTGGACACACAGGAAACAGCTATGGCAGTGAGCGCAACGCAATTGACC	0.235650010974698	0.144661536987469	0.363433942985046	0.179120012626792	0.623839009287926	0.556933735612918	1.06142381826159	0.520793847708972	0.590386372450422	0.791108832985279	0.746277058015617	8	7.5
STERIC-55-up_69x-lacO2-ext_UV5-minus10_12G-lacOsym	STERIC	55	up_69x	lacO2	ext_UV5	minus10_12G	lacOsym	GCAGCTGGCACGACAGGTTTCCCGACTGGAAAGCGAATGTAAGTTAAGAAAATTATTTTAAATTTCCTGCAAATTGTAGCGAGTAACAACCTCGGATAATGTGTGGACACACAGGAAACAGCTATAAATTGTGAGCGCTCACAATTGACC	0.223867510425963	0.280543936660445	0.422692703128783	0.345193496403988	0.592647058823529	1.08006859253397	1.23449147105317	1.00365473717846	0.836357825678748	1.11907310411582	0.747366568459848	3.5	4
STERIC-55-up_326x-lacO2-ext_min10-minus10_7A-lacO2	STERIC	55	up_326x	lacO2	ext_min10	minus10_7A	lacO2	GCAGCTGGCACGACAGGTTTCCCGACTGGAAAGCGAATGTAAGTTAGGAAAATTTTTTTTCAAAAGTAGCAAATTGTAGCGAGTAACAACCTGGTATAAAGTGTGGACACACAGGAAACAGCTATAAATTGTAGCGAGTAACAACCGACC	0.549510570103489	0.565564043032266	0.842178771957969	0.615344928372327	1.45472571050892	2.17737003058104	2.4596178343949	1.78912366192683	1.81604787054498	2.12437074816087	0.854863903636967	8.5	8
STERIC-O1-up_326x-lacO2-ext_min10-minus10_7A-lacO1	STERIC	O1	up_326x	lacO2	ext_min10	minus10_7A	lacO1	TGCAGCTGGCACGACAGGTTTCCCGACTGGAAAGCGAATGTAAGTTGGAAAATTTTTTTTCAAAAGTAGCAAATTGTAGCGAGTAACAACCTGGTATAAAGTGTGGAATTGTGAGCGGATAACAATTACACACAGGAAACAGCTATGACC	0.52751643157822	0.702301678752725	0.332929622058021	0.299035547336023	1.39650037230082	2.70379746835443	0.972334691016328	0.869449878966741	2.05014892032762	0.920892284991535	2.22626354215409	10.5	11
STERIC-55-up_136x-lacOsym-ext_UV5-minus10_12G-lacO1	STERIC	55	up_136x	lacOsym	ext_UV5	minus10_12G	lacO1	GCAGCTGGCACGACAGGTTTCCCGACTGGAAAGCGAATGTAAGTTAGAAAATATATTTTTCAAAAGTAGCAAATTGTGAGCGCTCACAATTTCGGATAATGTGTGGACACACAGGAAACAGCTATAATTGTGAGCGGATAACAATTGACC	0.345942272521489	0.285892867740749	0.437133631349391	0.275975592193195	0.915816993464052	1.10066148979005	1.27666679745572	0.802402748996669	1.00823924162705	1.03953477322619	0.969894675574905	9.5	8
STERIC-O1-up_326x-lacO1-ext_UV5-minus10_12G-lacO3	STERIC	O1	up_326x	lacO1	ext_UV5	minus10_12G	lacO3	TGCAGCTGGCACGACAGGTTTCCCGACTGGAAAGCGAATGTAAGTTGGAAAATTTTTTTTCAAAAGTAGCAATTGTGAGCGGATAACAATTTCGGATAATGTGTGGGGCAGTGAGCGCAACGCAATTACACACAGGAAACAGCTATGACC	0.19860228325268	0.23887053230681	0.197449820869432	0.271402133042266	0.525762129669386	0.919629783119215	0.576660344548284	0.789105354955531	0.722695956394301	0.682882849751907	1.05830151783261	15	14.5
STERIC-55-up_136x-lacOsym-ext_min10-minus10_12G-lacOsym	STERIC	55	up_136x	lacOsym	ext_min10	minus10_12G	lacOsym	GCAGCTGGCACGACAGGTTTCCCGACTGGAAAGCGAATGTAAGTTAGAAAATATATTTTTCAAAAGTAGCAAATTGTGAGCGCTCACAATTTGGGATAATGTGTGGACACACAGGAAACAGCTATAAATTGTGAGCGCTCACAATTGACC	0.349155515307288	0.29495923775367	0.266036420203726	0.40261277925604	0.92432344838762	1.13556618819777	0.776970336369768	1.17060207494756	1.02994481829269	0.973786205658664	1.05767037190267	10	11.5
STERIC-55-up_326x-lacO1-ext_UV5-minus10_7A-lacOsym	STERIC	55	up_326x	lacO1	ext_UV5	minus10_7A	lacOsym	GCAGCTGGCACGACAGGTTTCCCGACTGGAAAGCGAATGTAAGTTAGGAAAATTTTTTTTCAAAAGTAGCAATTGTGAGCGGATAACAATTTCGTATAAAGTGTGGACACACAGGAAACAGCTATAAATTGTGAGCGCTCACAATTGACC	0.340497786836693	0.289378927850222	0.323417347142077	0.339397295832307	0.901403743315508	1.11408250355619	0.944553699844433	0.986802205998106	1.00774312343585	0.96567795292127	1.04356024737577	13.5	14
STERIC-O1-up_326x-lacO3-ext_UV5-minus10_7A-lacO3	STERIC	O1	up_326x	lacO3	ext_UV5	minus10_7A	lacO3	TGCAGCTGGCACGACAGGTTTCCCGACTGGAAAGCGAATGTAAGTTGGAAAATTTTTTTTCAAAAGTAGCGGCAGTGAGCGCAACGCAATTTCGTATAAAGTGTGGGGCAGTGAGCGCAACGCAATTACACACAGGAAACAGCTATGACC	0.187708487124895	0.152173275088995	0.304975531269005	0.381669244148385	0.496922856733934	0.585853242822299	0.890693616058921	1.10970846471725	0.541388049778117	1.00020104038809	0.541279230791495	7	8
STERIC-55-up_69x-lacO1-ext_UV5-minus10cons-lacO1	STERIC	55	up_69x	lacO1	ext_UV5	minus10cons	lacO1	GCAGCTGGCACGACAGGTTTCCCGACTGGAAAGCGAATGTAAGTTAAGAAAATTATTTTAAATTTCCTGCAATTGTGAGCGGATAACAATTTCGTATAATGTGTGGACACACAGGAAACAGCTATAATTGTGAGCGGATAACAATTGACC	0.140202933690869	0.131358364991513	0.0444991802815956	0.0951884925454006	0.37116085372202	0.505717735634633	0.129961691128958	0.276761823334758	0.438439294678327	0.203361757231858	2.15595744571803	4	4
STERIC-O1-up_136x-lacO2-ext_UV5-minus10_7A-lacOsym	STERIC	O1	up_136x	lacO2	ext_UV5	minus10_7A	lacOsym	TGCAGCTGGCACGACAGGTTTCCCGACTGGAAAGCGAATGTAAGTTGAAAATATATTTTTCAAAAGTAGCAAATTGTAGCGAGTAACAACCTCGTATAAAGTGTGGAAATTGTGAGCGCTCACAATTACACACAGGAAACAGCTATGACC	0.129617251694106	0.234086777613231	0.121112599660925	0.276434023409463	0.343137254901961	0.901212763452255	0.353714341912679	0.803735643928557	0.622175009177108	0.578724992920618	1.07507886610739	7.5	8.5
STERIC-55-up_136x-lacO2-ext_UV5-minus10cons-lacOscram	STERIC	55	up_136x	lacO2	ext_UV5	minus10cons	lacOscram	GCAGCTGGCACGACAGGTTTCCCGACTGGAAAGCGAATGTAAGTTAGAAAATATATTTTTCAAAAGTAGCAAATTGTAGCGAGTAACAACCTCGTATAATGTGTGGACACACAGGAAACAGCTATTTAACGGTGTGCATAATAGAAGACC	0.220975834467116	0.248478179668776	0.422331537560043	0.582907390842078	0.58499189149344	0.956618349998708	1.23343667211544	1.69481108494091	0.770805120746074	1.46412387852817	0.526461682682843	15.5	12.5
STERIC-O1-up_69x-lacO3-ext_UV5-minus10_7A-lacOscram	STERIC	O1	up_69x	lacO3	ext_UV5	minus10_7A	lacOscram	TGCAGCTGGCACGACAGGTTTCCCGACTGGAAAGCGAATGTAAGTTAGAAAATTATTTTAAATTTCCTGCGGCAGTGAGCGCAACGCAATTTCGTATAAAGTGTGGTTAACGGTGTGCATAATAGAAACACACAGGAAACAGCTATGACC	0.383358315653535	0.434769916448909	0.430369990237743	0.40758752149262	1.01486891874266	1.67382456140351	1.25691330466109	1.18506620496159	1.34434674007309	1.22098975481134	1.10103031968586	9.5	10
[truncated: 501 more rows]
