# Supplementary material for: Multiplexed characterization of rationally designed promoter architectures deconstructs combinatorial logic for IPTG-inducible systems
Source: Nat Commun. 2021 Jan 12;12:325. doi: 10.1038/s41467-020-20094-3 (PMC7804116; doi:10.1038/s41467-020-20094-3)
Supplement: Supplementary file 4 — Source Data [file 41467_2020_20094_MOESM4_ESM.zip › source_data/FigureS7.txt]

name	Library	Distal	Offset	Min_35	Core	Min_10	variant	sum_RNA_exp_Induced_1	sum_RNA_exp_Induced_2	sum_RNA_exp_UnInduced_1	sum_RNA_exp_UnInduced_2	normalized_RNA_exp_Induced_1	normalized_RNA_exp_Induced_2	normalized_RNA_exp_UnInduced_1	normalized_RNA_exp_UnInduced_2	normalized_RNA_exp_Induced_12	normalized_RNA_exp_UnInduced_12	ratio	avg_num_ind_bc	avg_num_unind_bc	realOffset
DISTAL-lacO3-30-minus35cons-lacO3_core-minus10_12G	DISTAL	lacO3	30	minus35cons	lacO3	minus10_12G	GCAGCTGGCACGACAGGTTTCCCGACTGGAAAGCGGGCAGTGAGCGCAACGCAATTAGTTAGCTCATTCATTAGGCACCCCAGGCTTTGACACAGTGAGCGCAACGCAAGATAATGTGTGGACACACAGGAAACAGCTATGACCATGATT	1.00780830713185	1.05700094720923	1.73567309632915	1.52685587105068	2.66798262929333	4.06935733115171	5.06910485583179	4.43935399691112	3.36866998022252	4.75422942637145	0.708562771820958	10	10	56
DISTAL-lacO2-21-minus35_31A_32C-lacO2_core-minus10_12G	DISTAL	lacO2-var	21	minus35_31A_32C	lacO2-var	minus10_12G	TTCATTAATGCAGCTGGCACGACAGGTTTCCCGACTGGAAAGCGAAATTGTAGCGAGTAACAACCATTCATTAGGCACCCCAGGCTTTGCAAATTGTAGCGAGTAACAAGATAATGTGTGGACACACAGGAAACAGCTATGACCATGATT	0.231815469375998	0.606337677608935	0.709646222303031	0.59505883183258	0.61368778280543	2.33434480834292	2.07255105757358	1.73014156318198	1.47401629557418	1.90134631037778	0.77524872114502	7.5	6	47
DISTAL-lacO3-24-minus35cons-lacO3_core-minus10_7A	DISTAL	lacO3	24	minus35cons	lacO3	minus10_7A	ATTAATGCAGCTGGCACGACAGGTTTCCCGACTGGAAAGCGGGCAGTGAGCGCAACGCAATTCTCATTCATTAGGCACCCCAGGCTTTGACACAGTGAGCGCAACGCAATATAAAGTGTGGACACACAGGAAACAGCTATGACCATGATT	0.472498496258232	0.574768577551438	0.750913857026996	0.599392961040426	1.25085075352455	2.21280664974806	2.19307488663469	1.74274310219218	1.73182870163631	1.96790899441343	0.880034954132879	8.5	8.5	50
DISTAL-lacOscram-22-minus35_30C_33T-lacOsym_core-minus10_7A	DISTAL	lacOscram	22	minus35_30C_33T	lacOsym	minus10_7A	TCATTAATGCAGCTGGCACGACAGGTTTCCCGACTGGAAAGCGTTAACGGTGTGCATAATAGAACATTCATTAGGCACCCCAGGCTTTTACCATTGTGAGCGCTCACAATATAAAGTGTGGACACACAGGAAACAGCTATGACCATGATT	0.285248833482823	0.214605992491179	0.377788959125383	0.291514758420289	0.755142547816673	0.826213515852411	1.10334823489074	0.847583083962697	0.790678031834542	0.975465659426721	0.810564702297385	4	5.5	48
DISTAL-lacOsym-22-minus35cons-lacOscram_core-minus10cons	DISTAL	lacOsym	22	minus35cons	lacOscram	minus10cons	TCATTAATGCAGCTGGCACGACAGGTTTCCCGACTGGAAAGCGAAATTGTGAGCGCTCACAATTCATTCATTAGGCACCCCAGGCTTTGACAAACGGTGTGCATAATAGTATAATGTGTGGACACACAGGAAACAGCTATGACCATGATT	10.1476621782828	7.548088827238	11.8925850828004	9.45121783058655	26.8640238704177	29.0594541910331	34.7327851766068	27.4795430579965	27.9617390307254	31.1061641173017	0.898913119768848	5	5	48
DISTAL-lacO2-25-minus35cons-lacOscram_core-minus10_7A	DISTAL	lacO2-var	25	minus35cons	lacOscram	minus10_7A	TTAATGCAGCTGGCACGACAGGTTTCCCGACTGGAAAGCGAAATTGTAGCGAGTAACAACCGCTCATTCATTAGGCACCCCAGGCTTTGACAAACGGTGTGCATAATAGTATAAAGTGTGGACACACAGGAAACAGCTATGACCATGATT	36.9087629406353	35.5960820161138	71.9160896839901	28.0904126001251	97.7089965397924	137.041672190552	210.033905693735	81.6732527382791	117.375334365172	145.853579216007	0.804747713399211	9	9.5	51
DISTAL-lacOsym-30-minus35_33T-lacOscram_core-minus10_12G	DISTAL	lacOsym	30	minus35_33T	lacOscram	minus10_12G	GCAGCTGGCACGACAGGTTTCCCGACTGGAAAGCGAAATTGTGAGCGCTCACAATTAGTTAGCTCATTCATTAGGCACCCCAGGCTTTTACAAACGGTGTGCATAATAGGATAATGTGTGGACACACAGGAAACAGCTATGACCATGATT	0.383493716714416	0.415968155806457	0.729734235418542	0.698028750897147	1.01522736754276	1.60143949617634	2.13121892829371	2.02952798886101	1.30833343185955	2.08037345857736	0.62889354142897	10	10	56
DISTAL-lacOsym-28-minus35_30C_33T-lacO2_core-minus10_12A	DISTAL	lacOsym	28	minus35_30C_33T	lacO2-var	minus10_12A	ATGCAGCTGGCACGACAGGTTTCCCGACTGGAAAGCGAAATTGTGAGCGCTCACAATTTTAGCTCATTCATTAGGCACCCCAGGCTTTTACCATTGTAGCGAGTAACAAAATAATGTGTGGACACACAGGAAACAGCTATGACCATGATT	0.105074711542825	0.181438741644527	0.190970243074369	0.253652117138779	0.278165503489531	0.698522622345337	0.557736470384332	0.737496944796844	0.488344062917434	0.647616707590588	0.754063410028879	4	3.5	54
DISTAL-lacO3-24-minus35cons-lacO2_core-minus10_12A	DISTAL	lacO3	24	minus35cons	lacO2-var	minus10_12A	ATTAATGCAGCTGGCACGACAGGTTTCCCGACTGGAAAGCGGGCAGTGAGCGCAACGCAATTCTCATTCATTAGGCACCCCAGGCTTTGACAATTGTAGCGAGTAACAAAATAATGTGTGGACACACAGGAAACAGCTATGACCATGATT	1.00127895226204	0.75476538541021	1.25106266848829	1.54808088337412	2.65069739235901	2.90577795840954	3.65378011631127	4.50106600593506	2.77823767538427	4.07742306112317	0.681370962428161	8.5	8	50
DISTAL-lacOscram-26-minus35_31A_32C-lacOscram_core-minus10_7A	DISTAL	lacOscram	26	minus35_31A_32C	lacOscram	minus10_7A	TAATGCAGCTGGCACGACAGGTTTCCCGACTGGAAAGCGTTAACGGTGTGCATAATAGAAAGCTCATTCATTAGGCACCCCAGGCTTTGCAAAACGGTGTGCATAATAGTATAAAGTGTGGACACACAGGAAACAGCTATGACCATGATT	3.14875810997007	4.04908147101664	4.00245572244374	4.05765021709157	8.3357438927595	15.5885947046843	11.6893369960053	11.797672623099	11.9621692987219	11.7435048095522	1.01862003658328	10.5	10.5	52
DISTAL-lacO2-21-minus35_31A_32C-lacOsym_core-minus10_7A	DISTAL	lacO2-var	21	minus35_31A_32C	lacOsym	minus10_7A	TTCATTAATGCAGCTGGCACGACAGGTTTCCCGACTGGAAAGCGAAATTGTAGCGAGTAACAACCATTCATTAGGCACCCCAGGCTTTGCAAATTGTGAGCGCTCACAATATAAAGTGTGGACACACAGGAAACAGCTATGACCATGATT	0.164108326909797	0.339546099274573	0.315995423997786	0.239494247244228	0.434445878664946	1.30722154222766	0.922877667226362	0.696332747510252	0.870833710446304	0.809605207368307	1.07562760530781	6	6	47
DISTAL-lacOsym-21-minus35_30C_33T-lacO2_core-minus10_12A	DISTAL	lacOsym	21	minus35_30C_33T	lacO2-var	minus10_12A	TTCATTAATGCAGCTGGCACGACAGGTTTCCCGACTGGAAAGCGAAATTGTGAGCGCTCACAATTATTCATTAGGCACCCCAGGCTTTTACCATTGTAGCGAGTAACAAAATAATGTGTGGACACACAGGAAACAGCTATGACCATGATT	0.271209098666672	0.27403307561574	0.278758549908206	0.371563776847616	0.717974994875999	1.05500237079184	0.814125840823859	1.08032668251835	0.886488682833922	0.947226261671104	0.935878489337881	8	6.5	47
DISTAL-lacO3-21-minus35_30C_33T-lacO3_core-minus10cons	DISTAL	lacO3	21	minus35_30C_33T	lacO3	minus10cons	TTCATTAATGCAGCTGGCACGACAGGTTTCCCGACTGGAAAGCGGGCAGTGAGCGCAACGCAATTATTCATTAGGCACCCCAGGCTTTTACCCAGTGAGCGCAACGCAATATAATGTGTGGACACACAGGAAACAGCTATGACCATGATT	0.26586155084325	0.265463313978303	0.139249135575061	0.267600982719545	0.703818369453045	1.02200956937799	0.406682842988575	0.778053459227862	0.862913969415517	0.592368151108219	1.4567190484518	6	5	47
DISTAL-lacO2-28-minus35cons-lacO3_core-minus10cons	DISTAL	lacO2-var	28	minus35cons	lacO3	minus10cons	ATGCAGCTGGCACGACAGGTTTCCCGACTGGAAAGCGAAATTGTAGCGAGTAACAACCTTAGCTCATTCATTAGGCACCCCAGGCTTTGACACAGTGAGCGCAACGCAATATAATGTGTGGACACACAGGAAACAGCTATGACCATGATT	15.7930167890245	13.7329173803703	18.7843989465522	19.3991309618529	41.8090366581415	52.8704805491991	54.8606117795077	56.4032343883523	47.3397586036703	55.63192308393	0.850945931389975	11.5	11	54
DISTAL-lacO3-20-minus35cons-lacOsym_core-minus10_12G	DISTAL	lacO3	20	minus35cons	lacOsym	minus10_12G	ATTCATTAATGCAGCTGGCACGACAGGTTTCCCGACTGGAAAGCGGGCAGTGAGCGCAACGCAATTTTCATTAGGCACCCCAGGCTTTGACAATTGTGAGCGCTCACAAGATAATGTGTGGACACACAGGAAACAGCTATGACCATGATT	0.372570989775188	0.531058896673087	0.281237598407336	0.318476392612005	0.986311505734369	2.0445283612619	0.821366004199877	0.925974398284909	1.51541993349813	0.873670201242393	1.73454460429479	5.5	6.5	46
DISTAL-lacOsym-25-minus35cons-lacOscram_core-minus10_12G	DISTAL	lacOsym	25	minus35cons	lacOscram	minus10_12G	TTAATGCAGCTGGCACGACAGGTTTCCCGACTGGAAAGCGAAATTGTGAGCGCTCACAATTGCTCATTCATTAGGCACCCCAGGCTTTGACAAACGGTGTGCATAATAGGATAATGTGTGGACACACAGGAAACAGCTATGACCATGATT	3.91871137131352	5.52537502801924	1.82398961461383	2.19608910305703	10.3740500985083	21.2721903769324	5.3270368895966	6.38515862700283	15.8231202377204	5.85609775829971	2.70199045350543	9	9.5	51
DISTAL-lacO2-28-minus35_30C_33T-lacOsym_core-minus10_7A	DISTAL	lacO2-var	28	minus35_30C_33T	lacOsym	minus10_7A	ATGCAGCTGGCACGACAGGTTTCCCGACTGGAAAGCGAAATTGTAGCGAGTAACAACCTTAGCTCATTCATTAGGCACCCCAGGCTTTTACCATTGTGAGCGCTCACAATATAAAGTGTGGACACACAGGAAACAGCTATGACCATGATT	0.177996767990147	0.217523197265707	0.320369045709244	0.271839124983759	0.471212909942738	0.837444488414017	0.935651009799923	0.790375914907433	0.654328699178378	0.863013462353678	0.758190605038583	11.5	12	54
DISTAL-lacO3-27-minus35_33T-lacOscram_core-minus10_12G	DISTAL	lacO3	27	minus35_33T	lacOscram	minus10_12G	AATGCAGCTGGCACGACAGGTTTCCCGACTGGAAAGCGGGCAGTGAGCGCAACGCAATTTAGCTCATTCATTAGGCACCCCAGGCTTTTACAAACGGTGTGCATAATAGGATAATGTGTGGACACACAGGAAACAGCTATGACCATGATT	0.430514443126853	0.552604355068622	0.899620370788436	0.665363514232459	1.13970588235294	2.12747641282835	2.62737839263256	1.93455337357683	1.63359114759064	2.2809658831047	0.716183946323261	18	16	53
DISTAL-lacOsym-24-minus35_31A_32C-lacOscram_core-minus10cons	DISTAL	lacOsym	24	minus35_31A_32C	lacOscram	minus10cons	ATTAATGCAGCTGGCACGACAGGTTTCCCGACTGGAAAGCGAAATTGTGAGCGCTCACAATTCTCATTCATTAGGCACCCCAGGCTTTGCAAAACGGTGTGCATAATAGTATAATGTGTGGACACACAGGAAACAGCTATGACCATGATT	5.31924511952289	5.38801105344599	2.75527622924521	2.49498216691578	14.0816993464052	20.7433515916488	8.04689785326728	7.25419423334153	17.412525469027	7.65054604330441	2.27598466442354	8.5	9	50
DISTAL-lacO3-24-minus35cons-lacO3_core-minus10_12G	DISTAL	lacO3	24	minus35cons	lacO3	minus10_12G	ATTAATGCAGCTGGCACGACAGGTTTCCCGACTGGAAAGCGGGCAGTGAGCGCAACGCAATTCTCATTCATTAGGCACCCCAGGCTTTGACACAGTGAGCGCAACGCAAGATAATGTGTGGACACACAGGAAACAGCTATGACCATGATT	1.32572487813133	1.38236177975399	1.88333199104119	1.95833911603102	3.5096068578185	5.32196688905362	5.50034874719278	5.69389733955518	4.41578687343606	5.59712304337398	0.788938681393397	6.5	7.5	50
DISTAL-lacO3-24-minus35cons-lacO2_core-minus10_7A	DISTAL	lacO3	24	minus35cons	lacO2-var	minus10_7A	ATTAATGCAGCTGGCACGACAGGTTTCCCGACTGGAAAGCGGGCAGTGAGCGCAACGCAATTCTCATTCATTAGGCACCCCAGGCTTTGACAATTGTAGCGAGTAACAATATAAAGTGTGGACACACAGGAAACAGCTATGACCATGATT	1.05045524122952	0.999150000735112	1.62799340258282	0.97043644617858	2.78088235294118	3.84663645869641	4.75462186960678	2.82155702956202	3.31375940581879	3.7880894495844	0.874783832304264	11.5	10.5	50
DISTAL-lacOscram-30-minus35_30C_33T-lacOscram_core-minus10_12G	DISTAL	lacOscram	30	minus35_30C_33T	lacOscram	minus10_12G	GCAGCTGGCACGACAGGTTTCCCGACTGGAAAGCGTTAACGGTGTGCATAATAGAAAGTTAGCTCATTCATTAGGCACCCCAGGCTTTTACCAACGGTGTGCATAATAGGATAATGTGTGGACACACAGGAAACAGCTATGACCATGATT	0.216972744012319	0.176508742671583	0.228852927162492	0.318799390981794	0.57439446366782	0.679542575528832	0.668374411520354	0.926913520392704	0.626968519598326	0.797643965956529	0.786025528127038	7.5	6	56
DISTAL-lacOscram-25-minus35_31A_32C-lacOsym_core-minus10_12A	DISTAL	lacOscram	25	minus35_31A_32C	lacOsym	minus10_12A	TTAATGCAGCTGGCACGACAGGTTTCCCGACTGGAAAGCGTTAACGGTGTGCATAATAGAAGCTCATTCATTAGGCACCCCAGGCTTTGCAAATTGTGAGCGCTCACAAAATAATGTGTGGACACACAGGAAACAGCTATGACCATGATT	0.350909885718491	0.241615545819495	0.332712601267346	0.633955360352368	0.928967813540511	0.930197835013065	0.97170087284737	1.84323374340949	0.929582824276788	1.40746730812843	0.660464949280345	4	4.5	51
DISTAL-lacO1-30-minus35_31A_32C-lacOscram_core-minus10_12G	DISTAL	lacO1	30	minus35_31A_32C	lacOscram	minus10_12G	GCAGCTGGCACGACAGGTTTCCCGACTGGAAAGCGAATTGTGAGCGGATAACAATTAGTTAGCTCATTCATTAGGCACCCCAGGCTTTGCAAAACGGTGTGCATAATAGGATAATGTGTGGACACACAGGAAACAGCTATGACCATGATT	0.566365667402437	0.521271806060164	0.748603352851528	0.567951950273273	1.49934640522876	2.00684895421738	2.18632696390658	1.65132794018344	1.75309767972307	1.91882745204501	0.9136296637067	7	8	56
DISTAL-lacOsym-24-minus35_33T-lacO1_core-minus10_7A	DISTAL	lacOsym	24	minus35_33T	lacO1	minus10_7A	ATTAATGCAGCTGGCACGACAGGTTTCCCGACTGGAAAGCGAAATTGTGAGCGCTCACAATTCTCATTCATTAGGCACCCCAGGCTTTTACATTGTGAGCGGATAACAATATAAAGTGTGGACACACAGGAAACAGCTATGACCATGATT	0.140781365343672	0.264595786808439	0.435702166326552	0.36287667594427	0.372692142550451	1.01866966882447	1.27248614482385	1.0550688197115	0.695680905687459	1.16377748226767	0.59777828346695	7.5	7.5	50
DISTAL-lacO1-24-minus35cons-lacO1_core-minus10_12G	DISTAL	lacO1	24	minus35cons	lacO1	minus10_12G	ATTAATGCAGCTGGCACGACAGGTTTCCCGACTGGAAAGCGAATTGTGAGCGGATAACAATTCTCATTCATTAGGCACCCCAGGCTTTGACATTGTGAGCGGATAACAAGATAATGTGTGGACACACAGGAAACAGCTATGACCATGATT	7.45023117174325	6.07616029772559	1.74811222506538	1.5794203676507	19.7230834572096	23.392663476874	5.10543384428735	4.59218597830589	21.5578734670418	4.84880991129662	4.44601332314902	10	10	50
DISTAL-lacO2-28-minus35cons-lacO1_core-minus10_12G	DISTAL	lacO2-var	28	minus35cons	lacO1	minus10_12G	ATGCAGCTGGCACGACAGGTTTCCCGACTGGAAAGCGAAATTGTAGCGAGTAACAACCTTAGCTCATTCATTAGGCACCCCAGGCTTTGACATTGTGAGCGGATAACAAGATAATGTGTGGACACACAGGAAACAGCTATGACCATGATT	3.01452693940007	2.48212434276783	1.08533989708793	1.32074033406743	7.98039215686275	9.55595254454675	3.1697799281398	3.84007029876977	8.76817235070475	3.50492511345479	2.50167180949039	5.5	6	54
DISTAL-lacOsym-27-minus35_30C_33T-lacO2_core-minus10cons	DISTAL	lacOsym	27	minus35_30C_33T	lacO2-var	minus10cons	AATGCAGCTGGCACGACAGGTTTCCCGACTGGAAAGCGAAATTGTGAGCGCTCACAATTTAGCTCATTCATTAGGCACCCCAGGCTTTTACCATTGTAGCGAGTAACAATATAATGTGTGGACACACAGGAAACAGCTATGACCATGATT	0.522465829847532	0.592879913637396	0.833290341647067	0.795564059497312	1.38312985571587	2.28253364334531	2.43365880711897	2.31311321146368	1.83283174953059	2.37338600929133	0.772243428736592	7	8.5	53
DISTAL-lacOsym-30-minus35_30C_33T-lacO2_core-minus10_12A	DISTAL	lacOsym	30	minus35_30C_33T	lacO2-var	minus10_12A	GCAGCTGGCACGACAGGTTTCCCGACTGGAAAGCGAAATTGTGAGCGCTCACAATTAGTTAGCTCATTCATTAGGCACCCCAGGCTTTTACCATTGTAGCGAGTAACAAAATAATGTGTGGACACACAGGAAACAGCTATGACCATGATT	0.206305931161779	0.222229562691121	0.211318535513909	0.170518118248143	0.546156086196855	0.855563566450372	0.617164497604037	0.495783724019571	0.700859826323614	0.556474110811804	1.25946528815361	12	12.5	56
DISTAL-lacO1-20-minus35_30C_33T-lacO1_core-minus10_7A	DISTAL	lacO1	20	minus35_30C_33T	lacO1	minus10_7A	ATTCATTAATGCAGCTGGCACGACAGGTTTCCCGACTGGAAAGCGAATTGTGAGCGGATAACAATTTTCATTAGGCACCCCAGGCTTTTACCTTGTGAGCGGATAACAATATAAAGTGTGGACACACAGGAAACAGCTATGACCATGATT	0.412830011456322	0.53579751445162	0.604066672635476	0.766881484297219	1.09288968112498	2.06277160791888	1.76420162873917	2.22971823799535	1.57783064452193	1.99695993336726	0.790116325399378	5	4	46
DISTAL-lacOsym-27-minus35_31A_32C-lacO2_core-minus10_12G	DISTAL	lacOsym	27	minus35_31A_32C	lacO2-var	minus10_12G	AATGCAGCTGGCACGACAGGTTTCCCGACTGGAAAGCGAAATTGTGAGCGCTCACAATTTAGCTCATTCATTAGGCACCCCAGGCTTTGCAAATTGTAGCGAGTAACAAGATAATGTGTGGACACACAGGAAACAGCTATGACCATGATT	0.320422690008842	0.663194512559351	0.597030668778074	0.534763035451032	0.848258706467662	2.55323844201699	1.74365268931352	1.55483072360735	1.70074857424233	1.64924170646043	1.0312306362252	9	8.5	53
DISTAL-lacOscram-23-minus35_31A_32C-lacO1_core-minus10_7A	DISTAL	lacOscram	23	minus35_31A_32C	lacO1	minus10_7A	CATTAATGCAGCTGGCACGACAGGTTTCCCGACTGGAAAGCGTTAACGGTGTGCATAATAGAATCATTCATTAGGCACCCCAGGCTTTGCAATTGTGAGCGGATAACAATATAAAGTGTGGACACACAGGAAACAGCTATGACCATGATT	0.278611756653523	0.374982458965978	0.342103682754731	0.414029835061589	0.737572137288651	1.44364829802223	0.999127913613223	1.20379731837839	1.09061021765544	1.10146261599581	0.990147283999692	5.5	6.5	49
DISTAL-lacO3-26-minus35_31A_32C-lacO3_core-minus10_12A	DISTAL	lacO3	26	minus35_31A_32C	lacO3	minus10_12A	TAATGCAGCTGGCACGACAGGTTTCCCGACTGGAAAGCGGGCAGTGAGCGCAACGCAATTAGCTCATTCATTAGGCACCCCAGGCTTTGCAACAGTGAGCGCAACGCAAAATAATGTGTGGACACACAGGAAACAGCTATGACCATGATT	0.24587911502468	0.312363664826091	0.340386775850149	0.471351169947979	0.650918635170604	1.20257164650757	0.994113616194296	1.37045987111892	0.926745140839088	1.18228674365661	0.783858184836637	9	10.5	52
DISTAL-lacOscram-28-minus35_30C_33T-lacO1_core-minus10_7A	DISTAL	lacOscram	28	minus35_30C_33T	lacO1	minus10_7A	ATGCAGCTGGCACGACAGGTTTCCCGACTGGAAAGCGTTAACGGTGTGCATAATAGAATTAGCTCATTCATTAGGCACCCCAGGCTTTTACCTTGTGAGCGGATAACAATATAAAGTGTGGACACACAGGAAACAGCTATGACCATGATT	0.391183494001684	0.15450245787097	0.268341275378765	0.381716859557062	1.03558460421206	0.594820384294068	0.783701760959161	1.10984690715889	0.815202494253062	0.946774334059027	0.86103146750727	3.5	4	54
DISTAL-lacOscram-23-minus35_33T-lacO3_core-minus10_12G	DISTAL	lacOscram	23	minus35_33T	lacO3	minus10_12G	CATTAATGCAGCTGGCACGACAGGTTTCCCGACTGGAAAGCGTTAACGGTGTGCATAATAGAATCATTCATTAGGCACCCCAGGCTTTTACACAGTGAGCGCAACGCAAGATAATGTGTGGACACACAGGAAACAGCTATGACCATGATT	0.157963194169853	0.172241628959859	0.185665514100081	0.23441711557041	0.418177797434763	0.663114576564869	0.542243790651434	0.681570918829267	0.540646186999816	0.61190735474035	0.883542553969183	6.5	4.5	49
DISTAL-lacO1-24-minus35_30C_33T-lacO2_core-minus10_12A	DISTAL	lacO1	24	minus35_30C_33T	lacO2-var	minus10_12A	ATTAATGCAGCTGGCACGACAGGTTTCCCGACTGGAAAGCGAATTGTGAGCGGATAACAATTCTCATTCATTAGGCACCCCAGGCTTTTACCATTGTAGCGAGTAACAAAATAATGTGTGGACACACAGGAAACAGCTATGACCATGATT	0.0905896396455512	0.17576633933491	0.206521092396255	0.294611273304875	0.239819004524887	0.676684390331612	0.603153367135568	0.856586242669433	0.45825169742825	0.729869804902501	0.627854028691412	10	10	50
DISTAL-lacOscram-20-minus35_33T-lacOscram_core-minus10cons	DISTAL	lacOscram	20	minus35_33T	lacOscram	minus10cons	ATTCATTAATGCAGCTGGCACGACAGGTTTCCCGACTGGAAAGCGTTAACGGTGTGCATAATAGAATTCATTAGGCACCCCAGGCTTTTACAAACGGTGTGCATAATAGTATAATGTGTGGACACACAGGAAACAGCTATGACCATGATT	4.32773702595157	2.80896637261799	6.79264810315449	5.2181224297947	11.4568684616704	10.8142645771054	19.8382089095465	15.1717612017563	11.1355665193879	17.5049850556514	0.636136876666046	10	10	46
DISTAL-lacO1-22-minus35_33T-lacO2_core-minus10_12G	DISTAL	lacO1	22	minus35_33T	lacO2-var	minus10_12G	TCATTAATGCAGCTGGCACGACAGGTTTCCCGACTGGAAAGCGAATTGTGAGCGGATAACAATTCATTCATTAGGCACCCCAGGCTTTTACAATTGTAGCGAGTAACAAGATAATGTGTGGACACACAGGAAACAGCTATGACCATGATT	0.0796985415375331	0.120168578344088	0.112290502927729	0.264148066813487	0.210986874088478	0.462638076673164	0.327949044585987	0.768014059753954	0.336812475380821	0.547981552169971	0.614641996700557	5	5.5	48
DISTAL-lacO3-25-minus35_33T-lacO2_core-minus10_7A	DISTAL	lacO3	25	minus35_33T	lacO2-var	minus10_7A	TTAATGCAGCTGGCACGACAGGTTTCCCGACTGGAAAGCGGGCAGTGAGCGCAACGCAATTGCTCATTCATTAGGCACCCCAGGCTTTTACAATTGTAGCGAGTAACAATATAAAGTGTGGACACACAGGAAACAGCTATGACCATGATT	0.228024201600981	0.179659930451934	0.365595020447477	0.269693159819113	0.603651115618661	0.691674361341951	1.06773533411201	0.784136492306041	0.647662738480306	0.925935913209026	0.699468212908704	10.5	12.5	51
DISTAL-lacOsym-21-minus35_30C_33T-lacOsym_core-minus10cons	DISTAL	lacOsym	21	minus35_30C_33T	lacOsym	minus10cons	TTCATTAATGCAGCTGGCACGACAGGTTTCCCGACTGGAAAGCGAAATTGTGAGCGCTCACAATTATTCATTAGGCACCCCAGGCTTTTACCATTGTGAGCGCTCACAATATAATGTGTGGACACACAGGAAACAGCTATGACCATGATT	0.200296081341288	0.13373599847971	0.483217328172605	0.357700507143263	0.530246141009595	0.514871407910457	1.41125613448888	1.04001903925015	0.522558774460026	1.22563758686951	0.426356681663729	6.5	5.5	47
DISTAL-lacOscram-27-minus35_30C_33T-lacO3_core-minus10_12A	DISTAL	lacOscram	27	minus35_30C_33T	lacO3	minus10_12A	AATGCAGCTGGCACGACAGGTTTCCCGACTGGAAAGCGTTAACGGTGTGCATAATAGAATAGCTCATTCATTAGGCACCCCAGGCTTTTACCCAGTGAGCGCAACGCAAAATAATGTGTGGACACACAGGAAACAGCTATGACCATGATT	0.178915093247523	0.124193363264703	0.339392711785019	0.160236878765534	0.473644003055768	0.478133131872744	0.991210411097543	0.465890881836038	0.475888567464256	0.728550646466791	0.653199018863197	8.5	8.5	53
DISTAL-lacO1-30-minus35_31A_32C-lacO2_core-minus10_7A	DISTAL	lacO1	30	minus35_31A_32C	lacO2-var	minus10_7A	GCAGCTGGCACGACAGGTTTCCCGACTGGAAAGCGAATTGTGAGCGGATAACAATTAGTTAGCTCATTCATTAGGCACCCCAGGCTTTGCAAATTGTAGCGAGTAACAATATAAAGTGTGGACACACAGGAAACAGCTATGACCATGATT	0.486228076943269	0.706848744759687	0.43968364070817	0.849294965476434	1.28719723183391	2.72130325814536	1.28411420494872	2.46933654382833	2.00425024498964	1.87672537438852	1.06795073607542	17	14	56
DISTAL-lacOsym-29-minus35_33T-lacO2_core-minus10cons	DISTAL	lacOsym	29	minus35_33T	lacO2-var	minus10cons	TGCAGCTGGCACGACAGGTTTCCCGACTGGAAAGCGAAATTGTGAGCGCTCACAATTGTTAGCTCATTCATTAGGCACCCCAGGCTTTTACAATTGTAGCGAGTAACAATATAATGTGTGGACACACAGGAAACAGCTATGACCATGATT	3.68057720929942	3.6887461816694	2.83916328425224	3.15666306794841	9.74363476733977	14.2013366750209	8.29189345686161	9.17804035947102	11.9724857211803	8.73496690816631	1.37063893281465	4.5	8	55
DISTAL-lacOsym-26-minus35_33T-lacOsym_core-minus10_12G	DISTAL	lacOsym	26	minus35_33T	lacOsym	minus10_12G	TAATGCAGCTGGCACGACAGGTTTCCCGACTGGAAAGCGAAATTGTGAGCGCTCACAATTAGCTCATTCATTAGGCACCCCAGGCTTTTACAATTGTGAGCGCTCACAAGATAATGTGTGGACACACAGGAAACAGCTATGACCATGATT	0.471033449538792	0.544720204032265	0.472707685014101	0.684603934631284	1.2469723183391	2.09712314975473	1.38056228823378	1.9904951548669	1.67204773404691	1.68552872155034	0.99200192359165	13.5	13	52
DISTAL-lacO1-23-minus35_30C_33T-lacO1_core-minus10_7A	DISTAL	lacO1	23	minus35_30C_33T	lacO1	minus10_7A	CATTAATGCAGCTGGCACGACAGGTTTCCCGACTGGAAAGCGAATTGTGAGCGGATAACAATTTCATTCATTAGGCACCCCAGGCTTTTACCTTGTGAGCGGATAACAATATAAAGTGTGGACACACAGGAAACAGCTATGACCATGATT	0.218152221072522	0.321242734187165	0.396074174930728	0.363844727953043	0.577516906979712	1.23675525447282	1.15675096172038	1.05788344395721	0.907136080726264	1.10731720283879	0.819219712653854	7.5	9	49
DISTAL-lacOsym-27-minus35cons-lacO3_core-minus10_12A	DISTAL	lacOsym	27	minus35cons	lacO3	minus10_12A	AATGCAGCTGGCACGACAGGTTTCCCGACTGGAAAGCGAAATTGTGAGCGCTCACAATTTAGCTCATTCATTAGGCACCCCAGGCTTTGACACAGTGAGCGCAACGCAAAATAATGTGTGGACACACAGGAAACAGCTATGACCATGATT	0.382059781106907	0.546588883977487	0.574687747613999	0.441537824292338	1.01143129316504	2.10431739726675	1.67839926664665	1.28377716733066	1.5578743452159	1.48108821698865	1.05184439883221	4	4	53
DISTAL-lacO3-28-minus35_30C_33T-lacO1_core-minus10_12A	DISTAL	lacO3	28	minus35_30C_33T	lacO1	minus10_12A	ATGCAGCTGGCACGACAGGTTTCCCGACTGGAAAGCGGGCAGTGAGCGCAACGCAATTTTAGCTCATTCATTAGGCACCCCAGGCTTTTACCTTGTGAGCGGATAACAAAATAATGTGTGGACACACAGGAAACAGCTATGACCATGATT	0.190269320319001	0.267533203366048	0.332819789605383	0.443885181146631	0.503702180172768	1.0299784549092	0.972013920808983	1.29060213898047	0.766840317540986	1.13130802989473	0.677835122952625	11	10.5	54
DISTAL-lacO2-20-minus35_33T-lacO1_core-minus10_7A	DISTAL	lacO2-var	20	minus35_33T	lacO1	minus10_7A	ATTCATTAATGCAGCTGGCACGACAGGTTTCCCGACTGGAAAGCGAAATTGTAGCGAGTAACAACCTTCATTAGGCACCCCAGGCTTTTACATTGTGAGCGGATAACAATATAAAGTGTGGACACACAGGAAACAGCTATGACCATGATT	0.167584870884442	0.302364597339825	0.329013883104343	0.316134654431035	0.443649373881932	1.16407614781635	0.960898613919645	0.919165763003403	0.803862760849141	0.940032188461524	0.855143867110294	10.5	8.5	46
DISTAL-lacOsym-26-minus35_31A_32C-lacO2_core-minus10_12A	DISTAL	lacOsym	26	minus35_31A_32C	lacO2-var	minus10_12A	TAATGCAGCTGGCACGACAGGTTTCCCGACTGGAAAGCGAAATTGTGAGCGCTCACAATTAGCTCATTCATTAGGCACCCCAGGCTTTGCAAATTGTAGCGAGTAACAAAATAATGTGTGGACACACAGGAAACAGCTATGACCATGATT	0.0984033012861378	0.133337737614673	0.0713227279774703	0.711167872190156	0.260504201680672	0.513338139870223	0.208300968360002	2.06773016087603	0.386921170775448	1.13801556461802	0.339996378613082	3.5	4.5	52
DISTAL-lacO1-25-minus35_30C_33T-lacO2_core-minus10_7A	DISTAL	lacO1	25	minus35_30C_33T	lacO2-var	minus10_7A	TTAATGCAGCTGGCACGACAGGTTTCCCGACTGGAAAGCGAATTGTGAGCGGATAACAATTGCTCATTCATTAGGCACCCCAGGCTTTTACCATTGTAGCGAGTAACAATATAAAGTGTGGACACACAGGAAACAGCTATGACCATGATT	0.709696536548509	0.62900509842439	1.57411502454956	0.834950785904699	1.87878787878788	2.42161231299107	4.59726784465223	2.42763064864756	2.15020009588947	3.51244924664989	0.612165456323758	4	5.5	51
DISTAL-lacOsym-30-minus35cons-lacO3_core-minus10_7A	DISTAL	lacOsym	30	minus35cons	lacO3	minus10_7A	GCAGCTGGCACGACAGGTTTCCCGACTGGAAAGCGAAATTGTGAGCGCTCACAATTAGTTAGCTCATTCATTAGGCACCCCAGGCTTTGACACAGTGAGCGCAACGCAATATAAAGTGTGGACACACAGGAAACAGCTATGACCATGATT	0.353396203749347	0.540758602548394	0.401106134260155	0.640430037656145	0.935549872122762	2.08187134502924	1.17144700645662	1.86205895482087	1.508710608576	1.51675298063874	0.994697638860512	5	6	56
DISTAL-lacOsym-22-minus35cons-lacOsym_core-minus10_7A	DISTAL	lacOsym	22	minus35cons	lacOsym	minus10_7A	TCATTAATGCAGCTGGCACGACAGGTTTCCCGACTGGAAAGCGAAATTGTGAGCGCTCACAATTCATTCATTAGGCACCCCAGGCTTTGACAATTGTGAGCGCTCACAATATAAAGTGTGGACACACAGGAAACAGCTATGACCATGATT	0.265688913472572	0.263516882460131	0.212135710820647	0.274356687753138	0.703361344537815	1.01451598539496	0.61955109178713	0.797695762546378	0.858938664966387	0.708623427166754	1.21212287378168	4.5	5.5	48
DISTAL-lacOscram-22-minus35cons-lacOscram_core-minus10_12A	DISTAL	lacOscram	22	minus35cons	lacOscram	minus10_12A	TCATTAATGCAGCTGGCACGACAGGTTTCCCGACTGGAAAGCGTTAACGGTGTGCATAATAGAACATTCATTAGGCACCCCAGGCTTTGACAAACGGTGTGCATAATAGAATAATGTGTGGACACACAGGAAACAGCTATGACCATGATT	2.39672698201031	2.07730438783834	3.57021198332937	2.95224309968015	6.34488315874295	7.99743260590501	10.4269513304778	8.58368655019125	7.17115788232398	9.50531894033454	0.75443632426621	6.5	6.5	48
DISTAL-lacO2-20-minus35_33T-lacO2_core-minus10_7A	DISTAL	lacO2-var	20	minus35_33T	lacO2-var	minus10_7A	ATTCATTAATGCAGCTGGCACGACAGGTTTCCCGACTGGAAAGCGAAATTGTAGCGAGTAACAACCTTCATTAGGCACCCCAGGCTTTTACAATTGTAGCGAGTAACAATATAAAGTGTGGACACACAGGAAACAGCTATGACCATGATT	0.202109774497876	0.257326507419581	0.364742897054676	0.250106973560943	0.535047551954914	0.990683605565638	1.06524667260233	0.727189392125837	0.762865578760276	0.896218032364085	0.851205344248602	5.5	6	46
DISTAL-lacO2-26-minus35_33T-lacO3_core-minus10_12A	DISTAL	lacO2-var	26	minus35_33T	lacO3	minus10_12A	TAATGCAGCTGGCACGACAGGTTTCCCGACTGGAAAGCGAAATTGTAGCGAGTAACAACCAGCTCATTCATTAGGCACCCCAGGCTTTTACACAGTGAGCGCAACGCAAAATAATGTGTGGACACACAGGAAACAGCTATGACCATGATT	0.321851845691341	0.270379301274197	0.486106073280213	0.349817710104347	0.852042126894426	1.04093567251462	1.41969283370557	1.01709970075524	0.946488899704523	1.2183962672304	0.776831746091961	9	9	52
DISTAL-lacOsym-22-minus35_33T-lacO3_core-minus10_12G	DISTAL	lacOsym	22	minus35_33T	lacO3	minus10_12G	TCATTAATGCAGCTGGCACGACAGGTTTCCCGACTGGAAAGCGAAATTGTGAGCGCTCACAATTCATTCATTAGGCACCCCAGGCTTTTACACAGTGAGCGCAACGCAAGATAATGTGTGGACACACAGGAAACAGCTATGACCATGATT	0.22726476725608	0.307454723856946	0.200186219978953	0.365988285343988	0.601640656262505	1.18367267108686	0.584652110994919	1.06411586592415	0.892656663674682	0.824383988459536	1.08281659538624	9	8	48
DISTAL-lacO2-30-minus35_33T-lacOscram_core-minus10cons	DISTAL	lacO2-var	30	minus35_33T	lacOscram	minus10cons	GCAGCTGGCACGACAGGTTTCCCGACTGGAAAGCGAAATTGTAGCGAGTAACAACCAGTTAGCTCATTCATTAGGCACCCCAGGCTTTTACAAACGGTGTGCATAATAGTATAATGTGTGGACACACAGGAAACAGCTATGACCATGATT	1.54223227059956	1.88003968124328	2.79602228260987	2.86369478132939	4.08276939094222	7.23798146058715	8.16589838245889	8.32623112270569	5.66037542576469	8.24606475258229	0.686433540798005	7	8	56
DISTAL-lacOsym-25-minus35cons-lacO1_core-minus10cons	DISTAL	lacOsym	25	minus35cons	lacO1	minus10cons	TTAATGCAGCTGGCACGACAGGTTTCCCGACTGGAAAGCGAAATTGTGAGCGCTCACAATTGCTCATTCATTAGGCACCCCAGGCTTTGACATTGTGAGCGGATAACAATATAATGTGTGGACACACAGGAAACAGCTATGACCATGATT	32.8493990295215	36.2323243170099	10.6151163261487	7.20833056209992	86.9625953400899	139.491147073594	31.0018849908447	20.958318135093	113.226871206842	25.9801015629688	4.35821511060725	10.5	11	51
DISTAL-lacO2-28-minus35_31A_32C-lacOscram_core-minus10_12G	DISTAL	lacO2-var	28	minus35_31A_32C	lacOscram	minus10_12G	ATGCAGCTGGCACGACAGGTTTCCCGACTGGAAAGCGAAATTGTAGCGAGTAACAACCTTAGCTCATTCATTAGGCACCCCAGGCTTTGCAAAACGGTGTGCATAATAGGATAATGTGTGGACACACAGGAAACAGCTATGACCATGATT	0.684072604802944	0.395498391028622	0.824870023915159	0.615566291394261	1.81095334685598	1.52263276701913	2.40906692193464	1.7897672778927	1.66679305693756	2.09941709991367	0.793931352186328	3.5	4	54
DISTAL-lacO1-21-minus35cons-lacOscram_core-minus10_7A	DISTAL	lacO1	21	minus35cons	lacOscram	minus10_7A	TTCATTAATGCAGCTGGCACGACAGGTTTCCCGACTGGAAAGCGAATTGTGAGCGGATAACAATTATTCATTAGGCACCCCAGGCTTTGACAAACGGTGTGCATAATAGTATAAAGTGTGGACACACAGGAAACAGCTATGACCATGATT	4.66868996102009	4.42951829217902	3.73343268967504	6.56758767682751	12.359477124183	17.0532418001526	10.9036441344736	19.0953495716169	14.7063594621678	14.9994968530452	0.980456851736468	8	6.5	47
DISTAL-lacOsym-21-minus35_33T-lacO3_core-minus10_7A	DISTAL	lacOsym	21	minus35_33T	lacO3	minus10_7A	TTCATTAATGCAGCTGGCACGACAGGTTTCCCGACTGGAAAGCGAAATTGTGAGCGCTCACAATTATTCATTAGGCACCCCAGGCTTTTACACAGTGAGCGCAACGCAATATAAAGTGTGGACACACAGGAAACAGCTATGACCATGATT	0.0876683956912864	0.208748725248461	0.874056112532691	0.230808990419551	0.232085561497326	0.803663570691434	2.55271692214367	0.67108024638695	0.51787456609438	1.61189858426531	0.321282350607946	3	3	47
DISTAL-lacO1-23-minus35_30C_33T-lacO3_core-minus10_12G	DISTAL	lacO1	23	minus35_30C_33T	lacO3	minus10_12G	CATTAATGCAGCTGGCACGACAGGTTTCCCGACTGGAAAGCGAATTGTGAGCGGATAACAATTTCATTCATTAGGCACCCCAGGCTTTTACCCAGTGAGCGCAACGCAAGATAATGTGTGGACACACAGGAAACAGCTATGACCATGATT	0.176970363973094	0.163715907193551	0.303816295800133	0.171592248126871	0.468495698674727	0.63029132464188	0.887308021065983	0.49890677110001	0.549393511658303	0.693107396082996	0.792652790553278	6.5	6.5	49
DISTAL-lacO1-21-minus35_33T-lacO3_core-minus10_12A	DISTAL	lacO1	21	minus35_33T	lacO3	minus10_12A	TTCATTAATGCAGCTGGCACGACAGGTTTCCCGACTGGAAAGCGAATTGTGAGCGGATAACAATTATTCATTAGGCACCCCAGGCTTTTACACAGTGAGCGCAACGCAAAATAATGTGTGGACACACAGGAAACAGCTATGACCATGATT	0.995115326404283	0.666192299015805	0.3636958365471	0.370688651171036	2.63438035408338	2.56477964671128	1.06218868920988	1.0777822428343	2.59958000039733	1.06998546602209	2.42954701998135	10.5	11.5	47
DISTAL-lacO3-26-minus35_33T-lacO2_core-minus10_12G	DISTAL	lacO3	26	minus35_33T	lacO2-var	minus10_12G	TAATGCAGCTGGCACGACAGGTTTCCCGACTGGAAAGCGGGCAGTGAGCGCAACGCAATTAGCTCATTCATTAGGCACCCCAGGCTTTTACAATTGTAGCGAGTAACAAGATAATGTGTGGACACACAGGAAACAGCTATGACCATGATT	0.219837162447755	0.24358495610288	0.462735588987895	0.665335356259534	0.5819774718398	0.937779885148306	1.35143837054665	1.93447150389154	0.759878678494053	1.6429549372191	0.462507316104629	8	7.5	52
DISTAL-lacO3-26-minus35cons-lacOsym_core-minus10_12G	DISTAL	lacO3	26	minus35cons	lacOsym	minus10_12G	TAATGCAGCTGGCACGACAGGTTTCCCGACTGGAAAGCGGGCAGTGAGCGCAACGCAATTAGCTCATTCATTAGGCACCCCAGGCTTTGACAATTGTGAGCGCTCACAAGATAATGTGTGGACACACAGGAAACAGCTATGACCATGATT	1.30207912587902	1.12999901084251	0.501744874565367	0.33556269074026	3.4470091834202	4.35039322444041	1.46536659779262	0.975653040078313	3.89870120393031	1.22050981893546	3.19432186734129	7.5	6.5	52
DISTAL-lacOsym-24-minus35_30C_33T-lacOscram_core-minus10_12A	DISTAL	lacOsym	24	minus35_30C_33T	lacOscram	minus10_12A	ATTAATGCAGCTGGCACGACAGGTTTCCCGACTGGAAAGCGAAATTGTGAGCGCTCACAATTCTCATTCATTAGGCACCCCAGGCTTTTACCAACGGTGTGCATAATAGAATAATGTGTGGACACACAGGAAACAGCTATGACCATGATT	0.190751014800821	0.225959844636293	0.321715150578172	0.367241030913223	0.504977375565611	0.869924812030075	0.939582364582094	1.06775824052895	0.687451093797843	1.00367030255552	0.684937167162834	9	9	50
DISTAL-lacOsym-24-minus35cons-lacO1_core-minus10_12G	DISTAL	lacOsym	24	minus35cons	lacO1	minus10_12G	ATTAATGCAGCTGGCACGACAGGTTTCCCGACTGGAAAGCGAAATTGTGAGCGCTCACAATTCTCATTCATTAGGCACCCCAGGCTTTGACATTGTGAGCGGATAACAAGATAATGTGTGGACACACAGGAAACAGCTATGACCATGATT	2.71627043722598	2.57249771418084	0.532543035565111	0.417289123953821	7.19081425673718	9.90388178952182	1.55531389708802	1.21327374470333	8.5473480231295	1.38429382089567	6.17451865645051	6	6.5	50
DISTAL-lacO3-30-minus35cons-lacO3_core-minus10_7A	DISTAL	lacO3	30	minus35cons	lacO3	minus10_7A	GCAGCTGGCACGACAGGTTTCCCGACTGGAAAGCGGGCAGTGAGCGCAACGCAATTAGTTAGCTCATTCATTAGGCACCCCAGGCTTTGACACAGTGAGCGCAACGCAATATAAAGTGTGGACACACAGGAAACAGCTATGACCATGATT	0.471102453296305	0.642630545738156	0.554887646705789	0.721005157328966	1.24715499278731	2.47406904357668	1.62057225540125	2.09633219982924	1.86061201818199	1.85845222761524	1.00116214478621	10.5	11.5	56
DISTAL-lacO3-30-minus35_33T-lacO1_core-minus10cons	DISTAL	lacO3	30	minus35_33T	lacO1	minus10cons	GCAGCTGGCACGACAGGTTTCCCGACTGGAAAGCGGGCAGTGAGCGCAACGCAATTAGTTAGCTCATTCATTAGGCACCCCAGGCTTTTACATTGTGAGCGGATAACAATATAATGTGTGGACACACAGGAAACAGCTATGACCATGATT	1.21711193814317	1.00657920933973	0.630845522065895	0.640168496390265	3.22207456109673	3.87523823486292	1.84241036284263	1.86129852006992	3.54865639797983	1.85185444145627	1.91627177522074	14.5	15.5	56
DISTAL-lacO3-28-minus35cons-lacOsym_core-minus10_12A	DISTAL	lacO3	28	minus35cons	lacOsym	minus10_12A	ATGCAGCTGGCACGACAGGTTTCCCGACTGGAAAGCGGGCAGTGAGCGCAACGCAATTTTAGCTCATTCATTAGGCACCCCAGGCTTTGACAATTGTGAGCGCTCACAAAATAATGTGTGGACACACAGGAAACAGCTATGACCATGATT	0.438341978456432	0.329157410246849	0.59489527610624	0.211318453450789	1.16042780748663	1.26722603610475	1.73741618695325	0.614411247803163	1.21382692179569	1.17591371737821	1.03224148494671	6.5	6.5	54
DISTAL-lacOsym-27-minus35_31A_32C-lacO1_core-minus10_7A	DISTAL	lacOsym	27	minus35_31A_32C	lacO1	minus10_7A	AATGCAGCTGGCACGACAGGTTTCCCGACTGGAAAGCGAAATTGTGAGCGCTCACAATTTAGCTCATTCATTAGGCACCCCAGGCTTTGCAATTGTGAGCGGATAACAATATAAAGTGTGGACACACAGGAAACAGCTATGACCATGATT	0.191339752500824	0.289242973456118	0.218007248814289	0.278979910137239	0.506535947712418	1.11355909152727	0.636699160635877	0.811137843857786	0.810047519619843	0.723918502246832	1.11897612383948	9.5	9	53
DISTAL-lacO3-26-minus35_31A_32C-lacO3_core-minus10_7A	DISTAL	lacO3	26	minus35_31A_32C	lacO3	minus10_7A	TAATGCAGCTGGCACGACAGGTTTCCCGACTGGAAAGCGGGCAGTGAGCGCAACGCAATTAGCTCATTCATTAGGCACCCCAGGCTTTGCAACAGTGAGCGCAACGCAATATAAAGTGTGGACACACAGGAAACAGCTATGACCATGATT	0.179586024847201	0.299826551908021	0.274956674638386	0.290395337723072	0.475420168067227	1.15430490417463	0.803022307311545	0.844328353217878	0.814862536120928	0.823675330264712	0.989300645752068	6	6.5	52
DISTAL-lacOsym-30-minus35_31A_32C-lacOscram_core-minus10_12G	DISTAL	lacOsym	30	minus35_31A_32C	lacOscram	minus10_12G	GCAGCTGGCACGACAGGTTTCCCGACTGGAAAGCGAAATTGTGAGCGCTCACAATTAGTTAGCTCATTCATTAGGCACCCCAGGCTTTGCAAAACGGTGTGCATAATAGGATAATGTGTGGACACACAGGAAACAGCTATGACCATGATT	0.473237250460052	0.888107193966341	2.28324022619716	1.81301627676529	1.25280646609789	3.41913177103342	6.66829723991508	5.27136922831123	2.33596911856566	5.96983323411315	0.391295539918491	3.5	3	56
DISTAL-lacO2-27-minus35_30C_33T-lacOsym_core-minus10_12A	DISTAL	lacO2-var	27	minus35_30C_33T	lacOsym	minus10_12A	AATGCAGCTGGCACGACAGGTTTCCCGACTGGAAAGCGAAATTGTAGCGAGTAACAACCTAGCTCATTCATTAGGCACCCCAGGCTTTTACCATTGTGAGCGCTCACAAAATAATGTGTGGACACACAGGAAACAGCTATGACCATGATT	0.476382337067471	0.130904099752349	0.525790221363553	0.331274803264439	1.26113249037933	0.503968855857222	1.5355920247308	0.963185949526411	0.882550673118276	1.24938898712861	0.706385827160672	10	10.5	53
DISTAL-lacO3-23-minus35_31A_32C-lacO1_core-minus10_12G	DISTAL	lacO3	23	minus35_31A_32C	lacO1	minus10_12G	CATTAATGCAGCTGGCACGACAGGTTTCCCGACTGGAAAGCGGGCAGTGAGCGCAACGCAATTTCATTCATTAGGCACCCCAGGCTTTGCAATTGTGAGCGGATAACAAGATAATGTGTGGACACACAGGAAACAGCTATGACCATGATT	0.586141403313082	0.795310822772394	0.563330282246133	0.454267376048671	1.55169894044574	3.06187419768935	1.64522932066549	1.32078851040489	2.30678656906754	1.48300891553519	1.55547720914076	4	5	49
DISTAL-lacOscram-20-minus35_30C_33T-lacO3_core-minus10_12A	DISTAL	lacOscram	20	minus35_30C_33T	lacO3	minus10_12A	ATTCATTAATGCAGCTGGCACGACAGGTTTCCCGACTGGAAAGCGTTAACGGTGTGCATAATAGAATTCATTAGGCACCCCAGGCTTTTACCCAGTGAGCGCAACGCAAAATAATGTGTGGACACACAGGAAACAGCTATGACCATGATT	0.113499262278898	0.333801606511354	0.464163785250203	0.90998377084072	0.300467914438503	1.28510576853657	1.35560947662858	2.64579006231027	0.792786841487535	2.00069976946943	0.396254777246151	6.5	6	46
DISTAL-lacOscram-24-minus35_30C_33T-lacO3_core-minus10cons	DISTAL	lacOscram	24	minus35_30C_33T	lacO3	minus10cons	ATTAATGCAGCTGGCACGACAGGTTTCCCGACTGGAAAGCGTTAACGGTGTGCATAATAGAACTCATTCATTAGGCACCCCAGGCTTTTACCCAGTGAGCGCAACGCAATATAATGTGTGGACACACAGGAAACAGCTATGACCATGATT	0.883989656553805	0.389126967374351	0.739726633252498	0.581951209698463	2.34019607843137	1.49810336652442	2.16040213824761	1.69203097539543	1.9191497224779	1.92621655682152	0.996331235800773	5	4.5	50
DISTAL-lacO3-25-minus35cons-lacO2_core-minus10_7A	DISTAL	lacO3	25	minus35cons	lacO2-var	minus10_7A	TTAATGCAGCTGGCACGACAGGTTTCCCGACTGGAAAGCGGGCAGTGAGCGCAACGCAATTGCTCATTCATTAGGCACCCCAGGCTTTGACAATTGTAGCGAGTAACAATATAAAGTGTGGACACACAGGAAACAGCTATGACCATGATT	1.31810158775813	2.01469117192692	2.38394520104504	2.40646171144618	3.48942563272853	7.75637743006164	6.96241027196441	6.99681981755796	5.62290153139509	6.97961504476118	0.805617716068105	12	12.5	51
DISTAL-lacO3-25-minus35_30C_33T-lacO2_core-minus10_12G	DISTAL	lacO3	25	minus35_30C_33T	lacO2-var	minus10_12G	TTAATGCAGCTGGCACGACAGGTTTCCCGACTGGAAAGCGGGCAGTGAGCGCAACGCAATTGCTCATTCATTAGGCACCCCAGGCTTTTACCATTGTAGCGAGTAACAAGATAATGTGTGGACACACAGGAAACAGCTATGACCATGATT	0.207315693000892	0.335230425196052	0.362104473120647	0.411112800065108	0.548829240434038	1.29060659027643	1.05754104669616	1.19531599986216	0.919717915355233	1.12642852327916	0.816490257790909	9.5	10	51
DISTAL-lacOsym-22-minus35_30C_33T-lacOscram_core-minus10_7A	DISTAL	lacOsym	22	minus35_30C_33T	lacOscram	minus10_7A	TCATTAATGCAGCTGGCACGACAGGTTTCCCGACTGGAAAGCGAAATTGTGAGCGCTCACAATTCATTCATTAGGCACCCCAGGCTTTTACCAACGGTGTGCATAATAGTATAAAGTGTGGACACACAGGAAACAGCTATGACCATGATT	0.249347731765779	0.144273540205599	0.268358433846402	0.291534655680437	0.66010114453021	0.555439983357603	0.783751872971499	0.847640935514398	0.607770563943907	0.815696404242948	0.745094082531823	7	6.5	48
DISTAL-lacOsym-24-minus35cons-lacO2_core-minus10cons	DISTAL	lacOsym	24	minus35cons	lacO2-var	minus10cons	ATTAATGCAGCTGGCACGACAGGTTTCCCGACTGGAAAGCGAAATTGTGAGCGCTCACAATTCTCATTCATTAGGCACCCCAGGCTTTGACAATTGTAGCGAGTAACAATATAATGTGTGGACACACAGGAAACAGCTATGACCATGATT	16.041005104936	25.2341275804032	40.6175803558896	15.5061313269578	42.4655390053017	97.1490918107991	118.625318471338	45.0842855492243	69.8073154080504	81.854802010281	0.852818816900719	5.5	5	50
DISTAL-lacO2-27-minus35cons-lacO1_core-minus10cons	DISTAL	lacO2-var	27	minus35cons	lacO1	minus10cons	AATGCAGCTGGCACGACAGGTTTCCCGACTGGAAAGCGAAATTGTAGCGAGTAACAACCTAGCTCATTCATTAGGCACCCCAGGCTTTGACATTGTGAGCGGATAACAATATAATGTGTGGACACACAGGAAACAGCTATGACCATGATT	5.45772554471414	4.10869000714682	2.52137444692744	2.99207719317822	14.4483001833827	15.8180821371611	7.36377805205452	8.69950471321297	15.1331911602719	8.03164138263375	1.88419657194771	9.5	8.5	53
DISTAL-lacOscram-22-minus35_30C_33T-lacO1_core-minus10_12G	DISTAL	lacOscram	22	minus35_30C_33T	lacO1	minus10_12G	TCATTAATGCAGCTGGCACGACAGGTTTCCCGACTGGAAAGCGTTAACGGTGTGCATAATAGAACATTCATTAGGCACCCCAGGCTTTTACCTTGTGAGCGGATAACAAGATAATGTGTGGACACACAGGAAACAGCTATGACCATGATT	0.177125942315048	0.180252867516131	0.438634777061442	0.193279073278161	0.46890756302521	0.693957115009747	1.28105095541401	0.56196150713704	0.581432339017478	0.921506231275526	0.630958662333378	3	4	48
DISTAL-lacOscram-30-minus35_33T-lacOscram_core-minus10_7A	DISTAL	lacOscram	30	minus35_33T	lacOscram	minus10_7A	GCAGCTGGCACGACAGGTTTCCCGACTGGAAAGCGTTAACGGTGTGCATAATAGAAAGTTAGCTCATTCATTAGGCACCCCAGGCTTTTACAAACGGTGTGCATAATAGTATAAAGTGTGGACACACAGGAAACAGCTATGACCATGATT	0.66698721793947	0.587781089726515	0.851955308282522	1.30901778672364	1.76572300389897	2.26290363590135	2.48817061190861	3.80598683457951	2.01431331990016	3.14707872324406	0.640058129154065	6	6	56
DISTAL-lacO3-21-minus35_31A_32C-lacO3_core-minus10_7A	DISTAL	lacO3	21	minus35_31A_32C	lacO3	minus10_7A	TTCATTAATGCAGCTGGCACGACAGGTTTCCCGACTGGAAAGCGGGCAGTGAGCGCAACGCAATTATTCATTAGGCACCCCAGGCTTTGCAACAGTGAGCGCAACGCAATATAAAGTGTGGACACACAGGAAACAGCTATGACCATGATT	0.11358253393134	0.215240524847272	0.111665177931314	0.36964116267925	0.300688360450563	0.828656407603776	0.32612275714597	1.074736655945	0.56467238402717	0.700429706545485	0.806179947467007	8.5	8	47
DISTAL-lacO1-26-minus35_33T-lacO3_core-minus10_12A	DISTAL	lacO1	26	minus35_33T	lacO3	minus10_12A	TAATGCAGCTGGCACGACAGGTTTCCCGACTGGAAAGCGAATTGTGAGCGGATAACAATTAGCTCATTCATTAGGCACCCCAGGCTTTTACACAGTGAGCGCAACGCAAAATAATGTGTGGACACACAGGAAACAGCTATGACCATGATT	0.128730876108751	0.195106667289176	0.139286821403363	0.164513269682084	0.340790742526519	0.751142890634158	0.406792906004269	0.478324545987112	0.545966816580338	0.442558725995691	1.23365959026566	4	4	52
DISTAL-lacOsym-25-minus35cons-lacO1_core-minus10_12G	DISTAL	lacOsym	25	minus35cons	lacO1	minus10_12G	TTAATGCAGCTGGCACGACAGGTTTCCCGACTGGAAAGCGAAATTGTGAGCGCTCACAATTGCTCATTCATTAGGCACCCCAGGCTTTGACATTGTGAGCGGATAACAAGATAATGTGTGGACACACAGGAAACAGCTATGACCATGATT	3.11380270911866	3.94319594121055	1.28904914075199	0.966970601727942	8.24320605435157	15.1809450633884	3.76472117509424	2.81148004017073	11.71207555887	3.28810060763248	3.56195778550188	6	5.5	51
DISTAL-lacO1-27-minus35cons-lacOscram_core-minus10cons	DISTAL	lacO1	27	minus35cons	lacOscram	minus10cons	AATGCAGCTGGCACGACAGGTTTCCCGACTGGAAAGCGAATTGTGAGCGGATAACAATTTAGCTCATTCATTAGGCACCCCAGGCTTTGACAAACGGTGTGCATAATAGTATAATGTGTGGACACACAGGAAACAGCTATGACCATGATT	7.10037813120546	6.21806925787488	9.72307089152864	8.55451996194136	18.796913442183	23.9390000424791	28.3966295116773	24.872381935151	21.367956742331	26.6345057234141	0.802265938937498	8.5	7.5	53
DISTAL-lacO2-27-minus35_30C_33T-lacO2_core-minus10_12G	DISTAL	lacO2-var	27	minus35_30C_33T	lacO2-var	minus10_12G	AATGCAGCTGGCACGACAGGTTTCCCGACTGGAAAGCGAAATTGTAGCGAGTAACAACCTAGCTCATTCATTAGGCACCCCAGGCTTTTACCATTGTAGCGAGTAACAAGATAATGTGTGGACACACAGGAAACAGCTATGACCATGATT	0.185452375500798	0.0816239400073048	0.146211592353814	0.299367809055285	0.490950226244344	0.314244731325168	0.427016985138004	0.870415934387815	0.402597478784756	0.64871645976291	0.620606233626161	5.5	6	53
DISTAL-lacOsym-30-minus35_33T-lacO3_core-minus10cons	DISTAL	lacOsym	30	minus35_33T	lacO3	minus10cons	GCAGCTGGCACGACAGGTTTCCCGACTGGAAAGCGAAATTGTGAGCGCTCACAATTAGTTAGCTCATTCATTAGGCACCCCAGGCTTTTACACAGTGAGCGCAACGCAATATAATGTGTGGACACACAGGAAACAGCTATGACCATGATT	0.98313843739514	1.23150864229999	0.694207885647377	1.30072911688459	2.60267379679144	4.74119605583301	2.02746275870402	3.78188741545508	3.67193492631223	2.90467508707955	1.26414652800431	3.5	3.5	56
DISTAL-lacO2-29-minus35cons-lacO1_core-minus10_12G	DISTAL	lacO2-var	29	minus35cons	lacO1	minus10_12G	TGCAGCTGGCACGACAGGTTTCCCGACTGGAAAGCGAAATTGTAGCGAGTAACAACCGTTAGCTCATTCATTAGGCACCCCAGGCTTTGACATTGTGAGCGGATAACAAGATAATGTGTGGACACACAGGAAACAGCTATGACCATGATT	2.66200099453279	3.77800266915567	2.05884470184637	1.77095694377338	7.04714613117974	14.5449660186502	6.01294085712663	5.14908115150893	10.796056074915	5.58101100431778	1.93442658804338	8.5	8.5	55
DISTAL-lacO1-22-minus35cons-lacO2_core-minus10_12A	DISTAL	lacO1	22	minus35cons	lacO2-var	minus10_12A	TCATTAATGCAGCTGGCACGACAGGTTTCCCGACTGGAAAGCGAATTGTGAGCGGATAACAATTCATTCATTAGGCACCCCAGGCTTTGACAATTGTAGCGAGTAACAAAATAATGTGTGGACACACAGGAAACAGCTATGACCATGATT	0.904191574608542	0.804153936631007	1.01648361434893	1.26013674278902	2.3936768505852	3.09591938024643	2.96868231481333	3.66386454138951	2.74479811541581	3.31627342810142	0.827675454067496	12.5	12	48
DISTAL-lacO2-23-minus35_30C_33T-lacOsym_core-minus10cons	DISTAL	lacO2-var	23	minus35_30C_33T	lacOsym	minus10cons	CATTAATGCAGCTGGCACGACAGGTTTCCCGACTGGAAAGCGAAATTGTAGCGAGTAACAACCTCATTCATTAGGCACCCCAGGCTTTTACCATTGTGAGCGCTCACAATATAATGTGTGGACACACAGGAAACAGCTATGACCATGATT	0.192006441533927	0.121112928665063	0.0851358639022208	0.353973634202511	0.508300881328141	0.466273739358219	0.248642801472762	1.02918310601034	0.48728731034318	0.638912953741552	0.762681844983054	9	9	49
DISTAL-lacO3-29-minus35_30C_33T-lacOsym_core-minus10_7A	DISTAL	lacO3	29	minus35_30C_33T	lacOsym	minus10_7A	TGCAGCTGGCACGACAGGTTTCCCGACTGGAAAGCGGGCAGTGAGCGCAACGCAATTGTTAGCTCATTCATTAGGCACCCCAGGCTTTTACCATTGTGAGCGCTCACAATATAAAGTGTGGACACACAGGAAACAGCTATGACCATGATT	0.334227341868374	0.295449814448478	0.499915904907492	0.582121637367244	0.884803921568628	1.13745486377065	1.4600250164813	1.69252649613641	1.01112939266964	1.57627575630885	0.641467324878098	11	11.5	55
DISTAL-lacOsym-28-minus35_33T-lacO3_core-minus10_7A	DISTAL	lacOsym	28	minus35_33T	lacO3	minus10_7A	ATGCAGCTGGCACGACAGGTTTCCCGACTGGAAAGCGAAATTGTGAGCGCTCACAATTTTAGCTCATTCATTAGGCACCCCAGGCTTTTACACAGTGAGCGCAACGCAATATAAAGTGTGGACACACAGGAAACAGCTATGACCATGATT	0.19212073108246	0.114345431375872	0.0812286624187856	0.132074033406743	0.508603441376551	0.440219491459927	0.237231658410002	0.384007029876977	0.474411466418239	0.31061934414349	1.52730818399734	6.5	6	54
DISTAL-lacOsym-24-minus35cons-lacO3_core-minus10_7A	DISTAL	lacOsym	24	minus35cons	lacO3	minus10_7A	ATTAATGCAGCTGGCACGACAGGTTTCCCGACTGGAAAGCGAAATTGTGAGCGCTCACAATTCTCATTCATTAGGCACCCCAGGCTTTGACACAGTGAGCGCAACGCAATATAAAGTGTGGACACACAGGAAACAGCTATGACCATGATT	0.897557384458408	2.03243610618189	1.33834611047584	1.16535911829479	2.37611408199644	7.82469380999669	3.90869500814694	3.38829732244392	5.10040394599656	3.64849616529543	1.39794691152802	4.5	5	50
DISTAL-lacO3-21-minus35_33T-lacO3_core-minus10_7A	DISTAL	lacO3	21	minus35_33T	lacO3	minus10_7A	TTCATTAATGCAGCTGGCACGACAGGTTTCCCGACTGGAAAGCGGGCAGTGAGCGCAACGCAATTATTCATTAGGCACCCCAGGCTTTTACACAGTGAGCGCAACGCAATATAAAGTGTGGACACACAGGAAACAGCTATGACCATGATT	0.349262421466292	0.249957903896992	0.483253338108381	0.399293589369224	0.924606462303231	0.962315153442519	1.41136130299134	1.16095148567458	0.943460807872875	1.28615639433296	0.733550610197901	5.5	6	47
DISTAL-lacO2-20-minus35_33T-lacO3_core-minus10_12A	DISTAL	lacO2-var	20	minus35_33T	lacO3	minus10_12A	ATTCATTAATGCAGCTGGCACGACAGGTTTCCCGACTGGAAAGCGAAATTGTAGCGAGTAACAACCTTCATTAGGCACCCCAGGCTTTTACACAGTGAGCGCAACGCAAAATAATGTGTGGACACACAGGAAACAGCTATGACCATGATT	0.176176979661136	0.190014672683882	0.231153565054601	0.133391480124018	0.466395363176717	0.731539175394405	0.675093519361035	0.387837523940588	0.598967269285561	0.531465521650812	1.1270105865477	9.5	8.5	46
DISTAL-lacO3-24-minus35_30C_33T-lacO2_core-minus10cons	DISTAL	lacO3	24	minus35_30C_33T	lacO2-var	minus10cons	ATTAATGCAGCTGGCACGACAGGTTTCCCGACTGGAAAGCGGGCAGTGAGCGCAACGCAATTCTCATTCATTAGGCACCCCAGGCTTTTACCATTGTAGCGAGTAACAATATAATGTGTGGACACACAGGAAACAGCTATGACCATGATT	0.559162288484759	0.39969114101403	0.537426393516722	0.322557045283796	1.480276816609	1.53877447241292	1.56957594537212	0.937838950854664	1.50952564451096	1.25370744811339	1.20404935520047	3.5	5.5	50
DISTAL-lacO2-27-minus35_33T-lacOsym_core-minus10cons	DISTAL	lacO2-var	27	minus35_33T	lacOsym	minus10cons	AATGCAGCTGGCACGACAGGTTTCCCGACTGGAAAGCGAAATTGTAGCGAGTAACAACCTAGCTCATTCATTAGGCACCCCAGGCTTTTACAATTGTGAGCGCTCACAATATAATGTGTGGACACACAGGAAACAGCTATGACCATGATT	0.207146079881326	0.252354014522584	0.113501182204578	0.255193895057097	0.548380221653879	0.971539961013645	0.331484883341631	0.741979684847041	0.759960091333762	0.536732284094336	1.41590158418753	7	5.5	53
DISTAL-lacO2-21-minus35_31A_32C-lacOscram_core-minus10_12G	DISTAL	lacO2-var	21	minus35_31A_32C	lacOscram	minus10_12G	TTCATTAATGCAGCTGGCACGACAGGTTTCCCGACTGGAAAGCGAAATTGTAGCGAGTAACAACCATTCATTAGGCACCCCAGGCTTTGCAAAACGGTGTGCATAATAGGATAATGTGTGGACACACAGGAAACAGCTATGACCATGATT	0.270297675684708	0.247465801166214	0.401253819792991	0.77829341114688	0.715562174236784	0.952720785013381	1.17187832814572	2.2628985689179	0.834141479625082	1.71738844853181	0.485703441372385	3	3	47
DISTAL-lacO1-28-minus35_30C_33T-lacO1_core-minus10_7A	DISTAL	lacO1	28	minus35_30C_33T	lacO1	minus10_7A	ATGCAGCTGGCACGACAGGTTTCCCGACTGGAAAGCGAATTGTGAGCGGATAACAATTTTAGCTCATTCATTAGGCACCCCAGGCTTTTACCTTGTGAGCGGATAACAATATAAAGTGTGGACACACAGGAAACAGCTATGACCATGATT	0.288989005501244	0.19506322336415	0.13453335015303	0.304087980695938	0.765043948613928	0.750975635481489	0.392910197187684	0.884139896967611	0.758009792047709	0.638525047077647	1.18712616759031	6	6.5	54
DISTAL-lacOscram-21-minus35_30C_33T-lacO2_core-minus10cons	DISTAL	lacOscram	21	minus35_30C_33T	lacO2-var	minus10cons	TTCATTAATGCAGCTGGCACGACAGGTTTCCCGACTGGAAAGCGTTAACGGTGTGCATAATAGAAATTCATTAGGCACCCCAGGCTTTTACCATTGTAGCGAGTAACAATATAATGTGTGGACACACAGGAAACAGCTATGACCATGATT	0.329066485241515	0.35245873201815	0.378858576789951	0.474684686662714	0.871141525917298	1.35693400167084	1.10647209739043	1.38015211583692	1.11403776379407	1.24331210661368	0.896024222613178	5	4	47
DISTAL-lacOscram-25-minus35_30C_33T-lacO1_core-minus10_12G	DISTAL	lacOscram	25	minus35_30C_33T	lacO1	minus10_12G	TTAATGCAGCTGGCACGACAGGTTTCCCGACTGGAAAGCGTTAACGGTGTGCATAATAGAAGCTCATTCATTAGGCACCCCAGGCTTTTACCTTGTGAGCGGATAACAAGATAATGTGTGGACACACAGGAAACAGCTATGACCATGATT	0.199396163132437	0.291837975978498	0.154745342880301	0.205829662452068	0.527863777089783	1.12354961477768	0.451940155476798	0.59845251409399	0.825706695933734	0.525196334785394	1.5721867066554	7.5	6	51
DISTAL-lacOsym-21-minus35_33T-lacOsym_core-minus10_12A	DISTAL	lacOsym	21	minus35_33T	lacOsym	minus10_12A	TTCATTAATGCAGCTGGCACGACAGGTTTCCCGACTGGAAAGCGAAATTGTGAGCGCTCACAATTATTCATTAGGCACCCCAGGCTTTTACAATTGTGAGCGCTCACAAAATAATGTGTGGACACACAGGAAACAGCTATGACCATGATT	0.141062179237309	0.261241233437892	0.229860379738484	0.402995127574422	0.373435544430538	1.00575494402009	0.671316718315214	1.17171375782975	0.689595244225314	0.921515238072482	0.748327554157138	6.5	7.5	47
DISTAL-lacOsym-26-minus35_33T-lacO1_core-minus10_7A	DISTAL	lacOsym	26	minus35_33T	lacO1	minus10_7A	TAATGCAGCTGGCACGACAGGTTTCCCGACTGGAAAGCGAAATTGTGAGCGCTCACAATTAGCTCATTCATTAGGCACCCCAGGCTTTTACATTGTGAGCGGATAACAATATAAAGTGTGGACACACAGGAAACAGCTATGACCATGATT	0.44748362555667	0.457820166574714	0.48801750030677	0.706229206411058	1.18462859596393	1.76256592401249	1.42527523516261	2.05337092364772	1.47359725998821	1.73932307940517	0.847224576869391	4	4	52
DISTAL-lacO2-28-minus35_31A_32C-lacO1_core-minus10cons	DISTAL	lacO2-var	28	minus35_31A_32C	lacO1	minus10cons	ATGCAGCTGGCACGACAGGTTTCCCGACTGGAAAGCGAAATTGTAGCGAGTAACAACCTTAGCTCATTCATTAGGCACCCCAGGCTTTGCAATTGTGAGCGGATAACAATATAATGTGTGGACACACAGGAAACAGCTATGACCATGATT	3.34457972491593	3.69599044866274	1.0798325477906	1.08322904710068	8.85414472694449	14.2292264428361	3.15369548739753	3.14950303495739	11.5416855848903	3.15159926117746	3.6621678799919	16	13.5	54
DISTAL-lacO1-27-minus35_31A_32C-lacO1_core-minus10_12G	DISTAL	lacO1	27	minus35_31A_32C	lacO1	minus10_12G	AATGCAGCTGGCACGACAGGTTTCCCGACTGGAAAGCGAATTGTGAGCGGATAACAATTTAGCTCATTCATTAGGCACCCCAGGCTTTGCAATTGTGAGCGGATAACAAGATAATGTGTGGACACACAGGAAACAGCTATGACCATGATT	0.501783126221261	0.764241279832848	0.46027259184092	0.33939343245956	1.32837629433796	2.94225928847815	1.34424508580655	0.986790973189842	2.13531779140806	1.1655180294982	1.83207615615127	11.5	14	53
DISTAL-lacO2-21-minus35cons-lacOscram_core-minus10_7A	DISTAL	lacO2-var	21	minus35cons	lacOscram	minus10_7A	TTCATTAATGCAGCTGGCACGACAGGTTTCCCGACTGGAAAGCGAAATTGTAGCGAGTAACAACCATTCATTAGGCACCCCAGGCTTTGACAAACGGTGTGCATAATAGTATAAAGTGTGGACACACAGGAAACAGCTATGACCATGATT	12.0017296992164	11.160138745697	12.0311253136853	17.6439747445487	31.7723183391003	42.9655172413793	35.1373976342129	51.3000940617342	37.3689177902398	43.2187458479736	0.864646047844352	3.5	4	47
DISTAL-lacOsym-23-minus35_30C_33T-lacO1_core-minus10_12G	DISTAL	lacOsym	23	minus35_30C_33T	lacO1	minus10_12G	CATTAATGCAGCTGGCACGACAGGTTTCCCGACTGGAAAGCGAAATTGTGAGCGCTCACAATTTCATTCATTAGGCACCCCAGGCTTTTACCTTGTGAGCGGATAACAAGATAATGTGTGGACACACAGGAAACAGCTATGACCATGATT	0.19904304123787	0.227182608171219	0.389009430226093	0.277380917944798	0.526928953399542	0.874632340219385	1.13611808346512	0.806488752535463	0.700780646809463	0.971303418000293	0.721484794372722	6	8	49
DISTAL-lacOsym-25-minus35cons-lacOsym_core-minus10_12G	DISTAL	lacOsym	25	minus35cons	lacOsym	minus10_12G	TTAATGCAGCTGGCACGACAGGTTTCCCGACTGGAAAGCGAAATTGTGAGCGCTCACAATTGCTCATTCATTAGGCACCCCAGGCTTTGACAATTGTGAGCGCTCACAAGATAATGTGTGGACACACAGGAAACAGCTATGACCATGATT	1.699299299743	2.37933785121293	0.240742129692186	0.302725472108763	4.4985747603006	9.16023391812865	0.703097317811121	0.880178384910719	6.82940433921462	0.79163785136092	8.62693001285129	12	13.5	51
DISTAL-lacO2-25-minus35cons-lacO1_core-minus10cons	DISTAL	lacO2-var	25	minus35cons	lacO1	minus10cons	TTAATGCAGCTGGCACGACAGGTTTCCCGACTGGAAAGCGAAATTGTAGCGAGTAACAACCGCTCATTCATTAGGCACCCCAGGCTTTGACATTGTGAGCGGATAACAATATAATGTGTGGACACACAGGAAACAGCTATGACCATGATT	10.5278021625419	10.6049538729951	5.26780762625819	5.30156331280589	27.8703728631041	40.8281060708036	15.3848494133651	15.4143666922449	34.3492394669538	15.399608052805	2.23052686465596	8.5	7.5	51
DISTAL-lacO2-23-minus35_33T-lacO2_core-minus10cons	DISTAL	lacO2-var	23	minus35_33T	lacO2-var	minus10cons	CATTAATGCAGCTGGCACGACAGGTTTCCCGACTGGAAAGCGAAATTGTAGCGAGTAACAACCTCATTCATTAGGCACCCCAGGCTTTTACAATTGTAGCGAGTAACAATATAATGTGTGGACACACAGGAAACAGCTATGACCATGATT	1.38473834782835	1.27420910362093	1.8977142106388	1.62234088751842	3.66583390112802	4.90558894098483	5.54235261264078	4.71697796754133	4.28571142105643	5.12966529009105	0.835475840760042	11	11.5	49
DISTAL-lacOscram-30-minus35_31A_32C-lacO2_core-minus10_12G	DISTAL	lacOscram	30	minus35_31A_32C	lacO2-var	minus10_12G	GCAGCTGGCACGACAGGTTTCCCGACTGGAAAGCGTTAACGGTGTGCATAATAGAAAGTTAGCTCATTCATTAGGCACCCCAGGCTTTGCAAATTGTAGCGAGTAACAAGATAATGTGTGGACACACAGGAAACAGCTATGACCATGATT	0.819384351885879	1.08996655826161	0.966267914686076	0.864699949658499	2.16916570549789	4.19627192982456	2.82202529308594	2.51412674269232	3.18271881766122	2.66807601788913	1.19288910672765	8	7	56
DISTAL-lacOscram-20-minus35_31A_32C-lacO3_core-minus10_12G	DISTAL	lacOscram	20	minus35_31A_32C	lacO3	minus10_12G	ATTCATTAATGCAGCTGGCACGACAGGTTTCCCGACTGGAAAGCGTTAACGGTGTGCATAATAGAATTCATTAGGCACCCCAGGCTTTGCAACAGTGAGCGCAACGCAAGATAATGTGTGGACACACAGGAAACAGCTATGACCATGATT	0.160552754730014	0.224425506986488	0.148869984942065	0.216261575168936	0.425033171163202	0.864017751889605	0.434780930322332	0.628783440734232	0.644525461526404	0.531782185528282	1.21201025357049	5	4	46
DISTAL-lacOsym-20-minus35cons-lacO1_core-minus10_7A	DISTAL	lacOsym	20	minus35cons	lacO1	minus10_7A	ATTCATTAATGCAGCTGGCACGACAGGTTTCCCGACTGGAAAGCGAAATTGTGAGCGCTCACAATTTTCATTAGGCACCCCAGGCTTTGACATTGTGAGCGGATAACAATATAAAGTGTGGACACACAGGAAACAGCTATGACCATGATT	1.7160154645337	1.58454846328134	0.738248695819258	0.335360398305524	4.54282765737874	6.10036719706242	2.15608576102468	0.975064872101415	5.32159742722058	1.56557531656305	3.39913217264005	8	8.5	46
DISTAL-lacO1-21-minus35cons-lacO3_core-minus10_12A	DISTAL	lacO1	21	minus35cons	lacO3	minus10_12A	TTCATTAATGCAGCTGGCACGACAGGTTTCCCGACTGGAAAGCGAATTGTGAGCGGATAACAATTATTCATTAGGCACCCCAGGCTTTGACACAGTGAGCGCAACGCAAAATAATGTGTGGACACACAGGAAACAGCTATGACCATGATT	0.140695783966563	0.219025795540196	0.252069890787672	0.252827435378623	0.372465581977472	0.84322935485166	0.736180511239811	0.735099171478785	0.607847468414566	0.735639841359298	0.826284051297983	5	4.5	47
DISTAL-lacOscram-21-minus35_31A_32C-lacOscram_core-minus10cons	DISTAL	lacOscram	21	minus35_31A_32C	lacOscram	minus10cons	TTCATTAATGCAGCTGGCACGACAGGTTTCCCGACTGGAAAGCGTTAACGGTGTGCATAATAGAAATTCATTAGGCACCCCAGGCTTTGCAAAACGGTGTGCATAATAGTATAATGTGTGGACACACAGGAAACAGCTATGACCATGATT	5.77367703171235	6.81076136485521	9.60982857980362	8.91584605979712	15.2847222222222	26.2208106473079	28.0659006702469	25.922942428199	20.7527664347651	26.9944215492229	0.76877981611584	8.5	7.5	47
DISTAL-lacO3-21-minus35_31A_32C-lacO2_core-minus10_7A	DISTAL	lacO3	21	minus35_31A_32C	lacO2-var	minus10_7A	TTCATTAATGCAGCTGGCACGACAGGTTTCCCGACTGGAAAGCGGGCAGTGAGCGCAACGCAATTATTCATTAGGCACCCCAGGCTTTGCAAATTGTAGCGAGTAACAATATAAAGTGTGGACACACAGGAAACAGCTATGACCATGATT	0.137764621800593	0.0908474452281302	0.477761822902604	0.297385240783396	0.364705882352941	0.349754385964912	1.39532310636644	0.864651590451472	0.357230134158927	1.12998734840895	0.316136401581765	4	4.5	47
DISTAL-lacO3-23-minus35cons-lacOscram_core-minus10cons	DISTAL	lacO3	23	minus35cons	lacOscram	minus10cons	CATTAATGCAGCTGGCACGACAGGTTTCCCGACTGGAAAGCGGGCAGTGAGCGCAACGCAATTTCATTCATTAGGCACCCCAGGCTTTGACAAACGGTGTGCATAATAGTATAATGTGTGGACACACAGGAAACAGCTATGACCATGATT	3.7885270995163	3.02112440824941	2.37752763218811	3.57200226713692	10.0294117647059	11.6310536821095	6.94366749746146	10.3856446716728	10.8302327234077	8.66465608456713	1.24993220939233	3	3	49
DISTAL-lacOsym-27-minus35_31A_32C-lacOscram_core-minus10_12G	DISTAL	lacOsym	27	minus35_31A_32C	lacOscram	minus10_12G	AATGCAGCTGGCACGACAGGTTTCCCGACTGGAAAGCGAAATTGTGAGCGCTCACAATTTAGCTCATTCATTAGGCACCCCAGGCTTTGCAAAACGGTGTGCATAATAGGATAATGTGTGGACACACAGGAAACAGCTATGACCATGATT	1.02781085949655	1.39633210184502	1.63654378810059	1.46199598476983	2.72093561834183	5.37575135610614	4.77959362312363	4.25077300452055	4.04834348722398	4.51518331382209	0.89660667260862	8.5	9	53
DISTAL-lacOscram-22-minus35_31A_32C-lacO1_core-minus10_12A	DISTAL	lacOscram	22	minus35_31A_32C	lacO1	minus10_12A	TCATTAATGCAGCTGGCACGACAGGTTTCCCGACTGGAAAGCGTTAACGGTGTGCATAATAGAACATTCATTAGGCACCCCAGGCTTTGCAATTGTGAGCGGATAACAAAATAATGTGTGGACACACAGGAAACAGCTATGACCATGATT	0.319598041929329	0.606248398704774	0.533743288592564	0.351785976831045	0.846075606034921	2.33400109269714	1.55881928555233	1.02282246275643	1.59003834936603	1.29082087415438	1.23180402579689	5	5	48
DISTAL-lacOsym-28-minus35cons-lacOscram_core-minus10cons	DISTAL	lacOsym	28	minus35cons	lacOscram	minus10cons	ATGCAGCTGGCACGACAGGTTTCCCGACTGGAAAGCGAAATTGTGAGCGCTCACAATTTTAGCTCATTCATTAGGCACCCCAGGCTTTGACAAACGGTGTGCATAATAGTATAATGTGTGGACACACAGGAAACAGCTATGACCATGATT	8.86226095219399	13.2106982170342	7.09803788831784	11.0738997241039	23.4611662846957	50.8599843557939	20.7301123711874	32.1975125050696	37.1605753202448	26.4638124381285	1.40420339688867	6.5	6	54
DISTAL-lacO3-27-minus35_33T-lacOscram_core-minus10cons	DISTAL	lacO3	27	minus35_33T	lacOscram	minus10cons	AATGCAGCTGGCACGACAGGTTTCCCGACTGGAAAGCGGGCAGTGAGCGCAACGCAATTTAGCTCATTCATTAGGCACCCCAGGCTTTTACAAACGGTGTGCATAATAGTATAATGTGTGGACACACAGGAAACAGCTATGACCATGATT	1.10889228367363	1.95612034683905	2.69797741219301	2.17471299987007	2.93558341369335	7.53088509053985	7.87955429510128	6.32300731925946	5.2332342521166	7.10128080718037	0.736942305791525	7	7.5	53
DISTAL-lacO1-25-minus35_33T-lacOsym_core-minus10_7A	DISTAL	lacO1	25	minus35_33T	lacOsym	minus10_7A	TTAATGCAGCTGGCACGACAGGTTTCCCGACTGGAAAGCGAATTGTGAGCGGATAACAATTGCTCATTCATTAGGCACCCCAGGCTTTTACAATTGTGAGCGCTCACAATATAAAGTGTGGACACACAGGAAACAGCTATGACCATGATT	0.0500962261093065	0.0515008192903233	0.246251102911687	0.606241464817838	0.132620320855615	0.198273461431356	0.71918650128506	1.76265521910744	0.165446891143486	1.24092086019625	0.133325900506919	3.5	3.5	51
DISTAL-lacOscram-22-minus35_30C_33T-lacO1_core-minus10_7A	DISTAL	lacOscram	22	minus35_30C_33T	lacO1	minus10_7A	TCATTAATGCAGCTGGCACGACAGGTTTCCCGACTGGAAAGCGTTAACGGTGTGCATAATAGAACATTCATTAGGCACCCCAGGCTTTTACCTTGTGAGCGGATAACAATATAAAGTGTGGACACACAGGAAACAGCTATGACCATGATT	0.305507923760451	0.439571695145657	0.580012928345709	0.450605525740654	0.808774672659762	1.69231097184029	1.69395167658051	1.31014163134498	1.25054282225003	1.50204665396275	0.832559241053403	9	9.5	48
DISTAL-lacO2-26-minus35_31A_32C-lacOscram_core-minus10_12A	DISTAL	lacO2-var	26	minus35_31A_32C	lacOscram	minus10_12A	TAATGCAGCTGGCACGACAGGTTTCCCGACTGGAAAGCGAAATTGTAGCGAGTAACAACCAGCTCATTCATTAGGCACCCCAGGCTTTGCAAAACGGTGTGCATAATAGAATAATGTGTGGACACACAGGAAACAGCTATGACCATGATT	0.261866636480466	0.29495923775367	0.508816341391273	0.616050021595212	0.693242586290715	1.13556618819777	1.48601910828025	1.79117372996308	0.914404387244241	1.63859641912167	0.558041245894084	5	4.5	52
DISTAL-lacO1-20-minus35cons-lacOscram_core-minus10_7A	DISTAL	lacO1	20	minus35cons	lacOscram	minus10_7A	ATTCATTAATGCAGCTGGCACGACAGGTTTCCCGACTGGAAAGCGAATTGTGAGCGGATAACAATTTTCATTAGGCACCCCAGGCTTTGACAAACGGTGTGCATAATAGTATAAAGTGTGGACACACAGGAAACAGCTATGACCATGATT	6.09777834199346	3.52943907419391	7.53435886232612	13.0541031233272	16.1427193828351	13.5880188275567	22.0044057693649	37.9549805423048	14.8653691051959	29.9796931558349	0.495847940401708	3.5	4.5	46
DISTAL-lacO1-29-minus35_31A_32C-lacOscram_core-minus10_12G	DISTAL	lacO1	29	minus35_31A_32C	lacOscram	minus10_12G	TGCAGCTGGCACGACAGGTTTCCCGACTGGAAAGCGAATTGTGAGCGGATAACAATTGTTAGCTCATTCATTAGGCACCCCAGGCTTTGCAAAACGGTGTGCATAATAGGATAATGTGTGGACACACAGGAAACAGCTATGACCATGATT	1.69163965800728	1.02504111083586	1.09026915779881	1.88408929172653	4.47829730182671	3.94631487334524	3.18417603732536	5.47801497597015	4.21230608758598	4.33109550664776	0.972572893190776	11	9.5	55
DISTAL-lacO3-30-minus35cons-lacOscram_core-minus10_12A	DISTAL	lacO3	30	minus35cons	lacOscram	minus10_12A	GCAGCTGGCACGACAGGTTTCCCGACTGGAAAGCGGGCAGTGAGCGCAACGCAATTAGTTAGCTCATTCATTAGGCACCCCAGGCTTTGACAAACGGTGTGCATAATAGAATAATGTGTGGACACACAGGAAACAGCTATGACCATGATT	2.53972549182748	2.04123247253219	3.55850185334353	3.49858350352588	6.72344477359289	7.85855901890649	10.3927514129362	10.1721786282402	7.29100189624969	10.2824650205882	0.709071402786313	8.5	9	56
DISTAL-lacOsym-30-minus35_30C_33T-lacOscram_core-minus10_7A	DISTAL	lacOsym	30	minus35_30C_33T	lacOscram	minus10_7A	GCAGCTGGCACGACAGGTTTCCCGACTGGAAAGCGAAATTGTGAGCGCTCACAATTAGTTAGCTCATTCATTAGGCACCCCAGGCTTTTACCAACGGTGTGCATAATAGTATAAAGTGTGGACACACAGGAAACAGCTATGACCATGATT	0.29003078273809	0.182903644979604	0.558018554304465	0.236736474974351	0.76780185758514	0.704162366701066	1.62971620015972	0.688314487515337	0.735982112143103	1.15901534383753	0.635006357815978	7.5	7.5	56
DISTAL-lacOsym-20-minus35_33T-lacOscram_core-minus10_7A	DISTAL	lacOsym	20	minus35_33T	lacOscram	minus10_7A	ATTCATTAATGCAGCTGGCACGACAGGTTTCCCGACTGGAAAGCGAAATTGTGAGCGCTCACAATTTTCATTAGGCACCCCAGGCTTTTACAAACGGTGTGCATAATAGTATAAAGTGTGGACACACAGGAAACAGCTATGACCATGATT	0.698131529394897	0.548539301865637	0.609070775249024	0.844463129199126	1.84817170111288	2.11182632841096	1.7788163167879	2.45528791481443	1.97999901476192	2.11705211580117	0.935262292309047	6	5.5	46
DISTAL-lacOscram-20-minus35cons-lacO1_core-minus10_12G	DISTAL	lacOscram	20	minus35cons	lacO1	minus10_12G	ATTCATTAATGCAGCTGGCACGACAGGTTTCCCGACTGGAAAGCGTTAACGGTGTGCATAATAGAATTCATTAGGCACCCCAGGCTTTGACATTGTGAGCGGATAACAAGATAATGTGTGGACACACAGGAAACAGCTATGACCATGATT	1.93825274830339	1.96076592527089	0.854175620561359	0.980194736333811	5.13115899825277	7.54877014418999	2.49465512548315	2.84992938953718	6.33996457122138	2.67229225751017	2.37248173488646	14	14	46
DISTAL-lacO3-30-minus35cons-lacOsym_core-minus10_12A	DISTAL	lacO3	30	minus35cons	lacOsym	minus10_12A	GCAGCTGGCACGACAGGTTTCCCGACTGGAAAGCGGGCAGTGAGCGCAACGCAATTAGTTAGCTCATTCATTAGGCACCCCAGGCTTTGACAATTGTGAGCGCTCACAAAATAATGTGTGGACACACAGGAAACAGCTATGACCATGATT	0.385412930037373	0.696816454290548	0.768068916224547	0.562332018986694	1.0203081232493	2.68267985399741	2.24317694448435	1.63498791432214	1.85149398862335	1.93908242940325	0.954829954904574	6	6.5	56
DISTAL-lacOsym-22-minus35_31A_32C-lacO1_core-minus10_12G	DISTAL	lacOsym	22	minus35_31A_32C	lacO1	minus10_12G	TCATTAATGCAGCTGGCACGACAGGTTTCCCGACTGGAAAGCGAAATTGTGAGCGCTCACAATTCATTCATTAGGCACCCCAGGCTTTGCAATTGTGAGCGGATAACAAGATAATGTGTGGACACACAGGAAACAGCTATGACCATGATT	0.663669456146115	0.366320343661815	0.397023645033855	0.257705431037548	1.75693985459352	1.4102999434069	1.15952392831207	0.749282009516053	1.58361989900021	0.954402968914064	1.65927805191353	7	6.5	48
DISTAL-lacOsym-20-minus35cons-lacOsym_core-minus10cons	DISTAL	lacOsym	20	minus35cons	lacOsym	minus10cons	ATTCATTAATGCAGCTGGCACGACAGGTTTCCCGACTGGAAAGCGAAATTGTGAGCGCTCACAATTTTCATTAGGCACCCCAGGCTTTGACAATTGTGAGCGCTCACAATATAATGTGTGGACACACAGGAAACAGCTATGACCATGATT	1.98543131418502	4.43054959476987	0.537508934815066	0.632513360980185	5.2560553633218	17.0572122211534	1.56981701063789	1.83904111082523	11.1566337922376	1.70442906073156	6.5456721252154	6	7.5	46
DISTAL-lacO1-21-minus35_30C_33T-lacOsym_core-minus10_12A	DISTAL	lacO1	21	minus35_30C_33T	lacOsym	minus10_12A	TTCATTAATGCAGCTGGCACGACAGGTTTCCCGACTGGAAAGCGAATTGTGAGCGGATAACAATTATTCATTAGGCACCCCAGGCTTTTACCATTGTGAGCGCTCACAAAATAATGTGTGGACACACAGGAAACAGCTATGACCATGATT	0.148227757633549	0.0974511969256824	0.301696647224783	0.233881100824441	0.392405063291139	0.375178228256153	0.881117499988778	0.68001244874048	0.383791645773646	0.780564974364629	0.4916844316337	7.5	7	47
DISTAL-lacO3-30-minus35_31A_32C-lacO2_core-minus10cons	DISTAL	lacO3	30	minus35_31A_32C	lacO2-var	minus10cons	GCAGCTGGCACGACAGGTTTCCCGACTGGAAAGCGGGCAGTGAGCGCAACGCAATTAGTTAGCTCATTCATTAGGCACCCCAGGCTTTGCAAATTGTAGCGAGTAACAATATAATGTGTGGACACACAGGAAACAGCTATGACCATGATT	4.2409163305642	2.72459142053229	3.42349094291857	3.99587043746517	11.227027027027	10.489428699955	9.9984464812801	11.6180470822652	10.858227863491	10.8082467817727	1.00462434682771	9.5	8.5	56
DISTAL-lacO3-22-minus35_33T-lacOscram_core-minus10_12A	DISTAL	lacO3	22	minus35_33T	lacOscram	minus10_12A	TCATTAATGCAGCTGGCACGACAGGTTTCCCGACTGGAAAGCGGGCAGTGAGCGCAACGCAATTCATTCATTAGGCACCCCAGGCTTTTACAAACGGTGTGCATAATAGAATAATGTGTGGACACACAGGAAACAGCTATGACCATGATT	0.791345618249917	0.87353312719356	0.813699296577748	0.761233621940884	2.09493844049248	3.36302294197031	2.37644235207237	2.21329700217278	2.72898069123139	2.29486967712258	1.1891658678645	7.5	7	48
DISTAL-lacOsym-22-minus35cons-lacOscram_core-minus10_12A	DISTAL	lacOsym	22	minus35cons	lacOscram	minus10_12A	TCATTAATGCAGCTGGCACGACAGGTTTCCCGACTGGAAAGCGAAATTGTGAGCGCTCACAATTCATTCATTAGGCACCCCAGGCTTTGACAAACGGTGTGCATAATAGAATAATGTGTGGACACACAGGAAACAGCTATGACCATGATT	3.65825744418673	2.91080216528003	2.41765488025935	4.01524342437289	9.68454739408717	11.2063230994152	7.06086078027451	11.6743743024643	10.4454352467512	9.36761754136941	1.11505782560207	4	5	48
DISTAL-lacOsym-28-minus35_30C_33T-lacOsym_core-minus10_12G	DISTAL	lacOsym	28	minus35_30C_33T	lacOsym	minus10_12G	ATGCAGCTGGCACGACAGGTTTCCCGACTGGAAAGCGAAATTGTGAGCGCTCACAATTTTAGCTCATTCATTAGGCACCCCAGGCTTTTACCATTGTGAGCGCTCACAAGATAATGTGTGGACACACAGGAAACAGCTATGACCATGATT	0.287736235406302	0.206003277161293	0.506781536736196	0.315400676792223	0.761727475800447	0.793093845725425	1.48007637737111	0.91703171313905	0.777410660762936	1.19855404525508	0.648623784501502	11.5	10	54
DISTAL-lacOsym-23-minus35_31A_32C-lacO1_core-minus10cons	DISTAL	lacOsym	23	minus35_31A_32C	lacO1	minus10cons	CATTAATGCAGCTGGCACGACAGGTTTCCCGACTGGAAAGCGAAATTGTGAGCGCTCACAATTTCATTCATTAGGCACCCCAGGCTTTGCAATTGTGAGCGGATAACAATATAATGTGTGGACACACAGGAAACAGCTATGACCATGATT	2.79662182255204	5.431097269073	0.779795159220342	0.176884866169746	7.40352941176471	20.9092295957285	2.27742392073602	0.514295129299523	14.1563795037466	1.39585952501777	10.1416935228968	3	3	49
DISTAL-lacO2-28-minus35_31A_32C-lacO2_core-minus10_7A	DISTAL	lacO2-var	28	minus35_31A_32C	lacO2-var	minus10_7A	ATGCAGCTGGCACGACAGGTTTCCCGACTGGAAAGCGAAATTGTAGCGAGTAACAACCTTAGCTCATTCATTAGGCACCCCAGGCTTTGCAAATTGTAGCGAGTAACAATATAAAGTGTGGACACACAGGAAACAGCTATGACCATGATT	0.420730023964879	0.348168241779999	0.469087644291667	0.447313339467461	1.11380347593583	1.34041600521024	1.36998981001585	1.30056955544209	1.22710974057303	1.33527968272897	0.918990797542233	11.5	9.5	54
DISTAL-lacO3-28-minus35_31A_32C-lacO1_core-minus10_12A	DISTAL	lacO3	28	minus35_31A_32C	lacO1	minus10_12A	ATGCAGCTGGCACGACAGGTTTCCCGACTGGAAAGCGGGCAGTGAGCGCAACGCAATTTTAGCTCATTCATTAGGCACCCCAGGCTTTGCAATTGTGAGCGGATAACAAAATAATGTGTGGACACACAGGAAACAGCTATGACCATGATT	0.267875653501153	0.215596567029098	0.353856626873096	0.323710866192998	0.709150326797386	0.830027137560677	1.0334528715945	0.941193700678866	0.769588732179032	0.987323286136682	0.77946984841244	7.5	7.5	54
DISTAL-lacO1-22-minus35_30C_33T-lacO1_core-minus10_7A	DISTAL	lacO1	22	minus35_30C_33T	lacO1	minus10_7A	TCATTAATGCAGCTGGCACGACAGGTTTCCCGACTGGAAAGCGAATTGTGAGCGGATAACAATTCATTCATTAGGCACCCCAGGCTTTTACCTTGTGAGCGGATAACAATATAAAGTGTGGACACACAGGAAACAGCTATGACCATGATT	0.176713781890813	0.269310608383785	0.563958999078997	0.194966430267097	0.467816445950108	1.03682130226753	1.64706551410373	0.566867520294585	0.752318874108817	1.10696651719916	0.679622068436479	5.5	6	48
DISTAL-lacOsym-20-minus35_31A_32C-lacOsym_core-minus10_12A	DISTAL	lacOsym	20	minus35_31A_32C	lacOsym	minus10_12A	ATTCATTAATGCAGCTGGCACGACAGGTTTCCCGACTGGAAAGCGAAATTGTGAGCGCTCACAATTTTCATTAGGCACCCCAGGCTTTGCAAATTGTGAGCGCTCACAAAATAATGTGTGGACACACAGGAAACAGCTATGACCATGATT	0.27794616679067	0.180556835252246	0.527425089509031	0.226919144645143	0.735810113519092	0.695127363095766	1.54036672457055	0.659770467439639	0.715468738307429	1.10006859600509	0.650385567687015	13	13	46
DISTAL-lacO1-20-minus35_33T-lacO3_core-minus10cons	DISTAL	lacO1	20	minus35_33T	lacO3	minus10cons	ATTCATTAATGCAGCTGGCACGACAGGTTTCCCGACTGGAAAGCGAATTGTGAGCGGATAACAATTTTCATTAGGCACCCCAGGCTTTTACACAGTGAGCGCAACGCAATATAATGTGTGGACACACAGGAAACAGCTATGACCATGATT	0.684931453019897	0.468087486000389	0.488546364812744	0.864850269516238	1.81322698570954	1.80209416822689	1.42681980576233	2.51456379970203	1.80766057696821	1.97069180273218	0.917272084078323	4	3.5	46
DISTAL-lacO1-21-minus35cons-lacOscram_core-minus10_12A	DISTAL	lacO1	21	minus35cons	lacOscram	minus10_12A	TTCATTAATGCAGCTGGCACGACAGGTTTCCCGACTGGAAAGCGAATTGTGAGCGGATAACAATTATTCATTAGGCACCCCAGGCTTTGACAAACGGTGTGCATAATAGAATAATGTGTGGACACACAGGAAACAGCTATGACCATGATT	2.50581483563578	3.57481358060516	5.58968211476528	3.38478104219142	6.63367269984917	13.762706542643	16.3248971309396	9.841296440103	10.1981896212461	13.0830967855213	0.779493554808225	10.5	10	47
DISTAL-lacOscram-27-minus35_30C_33T-lacOscram_core-minus10_12G	DISTAL	lacOscram	27	minus35_30C_33T	lacOscram	minus10_12G	AATGCAGCTGGCACGACAGGTTTCCCGACTGGAAAGCGTTAACGGTGTGCATAATAGAATAGCTCATTCATTAGGCACCCCAGGCTTTTACCAACGGTGTGCATAATAGGATAATGTGTGGACACACAGGAAACAGCTATGACCATGATT	0.262408803429701	0.392925315520776	0.347252531840308	0.534523592962458	0.69467787114846	1.51272666077664	1.01416533970276	1.55413454134887	1.10370226596255	1.28414994052581	0.859480837191508	7.5	6.5	53
DISTAL-lacO1-22-minus35_30C_33T-lacO3_core-minus10cons	DISTAL	lacO1	22	minus35_30C_33T	lacO3	minus10cons	TCATTAATGCAGCTGGCACGACAGGTTTCCCGACTGGAAAGCGAATTGTGAGCGGATAACAATTCATTCATTAGGCACCCCAGGCTTTTACCCAGTGAGCGCAACGCAATATAATGTGTGGACACACAGGAAACAGCTATGACCATGATT	0.336619437883802	0.370805898890327	0.138630250528061	0.280285730059327	0.891136545115784	1.42756892230576	0.404875363686404	0.814934532857894	1.15935273371077	0.609904948272149	1.9008744510029	6.5	6	48
DISTAL-lacO1-20-minus35_31A_32C-lacO1_core-minus10_7A	DISTAL	lacO1	20	minus35_31A_32C	lacO1	minus10_7A	ATTCATTAATGCAGCTGGCACGACAGGTTTCCCGACTGGAAAGCGAATTGTGAGCGGATAACAATTTTCATTAGGCACCCCAGGCTTTGCAATTGTGAGCGGATAACAATATAAAGTGTGGACACACAGGAAACAGCTATGACCATGATT	0.395060312516406	0.407294777238578	0.246251102911687	0.239689912478905	1.04584775086505	1.56804777902202	0.71918650128506	0.696901646813773	1.30694776494354	0.708044074049417	1.84585651210792	5.5	5.5	46
DISTAL-lacO2-29-minus35_30C_33T-lacO2_core-minus10_7A	DISTAL	lacO2-var	29	minus35_30C_33T	lacO2-var	minus10_7A	TGCAGCTGGCACGACAGGTTTCCCGACTGGAAAGCGAAATTGTAGCGAGTAACAACCGTTAGCTCATTCATTAGGCACCCCAGGCTTTTACCATTGTAGCGAGTAACAATATAAAGTGTGGACACACAGGAAACAGCTATGACCATGATT	0.124849188506787	0.236077449620008	0.478216920847834	0.158488840088092	0.330514705882353	0.908876669285153	1.39665223868342	0.460808435852373	0.619695687583753	0.928730337267895	0.667250398438314	5.5	6.5	55
DISTAL-lacO1-22-minus35_30C_33T-lacO1_core-minus10_12A	DISTAL	lacO1	22	minus35_30C_33T	lacO1	minus10_12A	TCATTAATGCAGCTGGCACGACAGGTTTCCCGACTGGAAAGCGAATTGTGAGCGGATAACAATTCATTCATTAGGCACCCCAGGCTTTTACCTTGTGAGCGGATAACAAAATAATGTGTGGACACACAGGAAACAGCTATGACCATGATT	0.180925057111538	0.259564129223229	0.443676556108125	0.417742150391936	0.478965003723008	0.999298245614035	1.29577567903946	1.21459092516999	0.739131624668522	1.25518330210473	0.588863493825264	7.5	7.5	48
DISTAL-lacO2-21-minus35_33T-lacO1_core-minus10_12A	DISTAL	lacO2-var	21	minus35_33T	lacO1	minus10_12A	TTCATTAATGCAGCTGGCACGACAGGTTTCCCGACTGGAAAGCGAAATTGTAGCGAGTAACAACCATTCATTAGGCACCCCAGGCTTTTACATTGTGAGCGGATAACAAAATAATGTGTGGACACACAGGAAACAGCTATGACCATGATT	0.385273942323692	0.223187842119563	0.41167956729789	0.390280119167166	1.01994017946162	0.859252854929933	1.20232715368466	1.13474469973872	0.939596517195774	1.16853592671169	0.804080127720027	11	12	47
DISTAL-lacO3-30-minus35cons-lacOsym_core-minus10_12G	DISTAL	lacO3	30	minus35cons	lacOsym	minus10_12G	GCAGCTGGCACGACAGGTTTCCCGACTGGAAAGCGGGCAGTGAGCGCAACGCAATTAGTTAGCTCATTCATTAGGCACCCCAGGCTTTGACAATTGTGAGCGCTCACAAGATAATGTGTGGACACACAGGAAACAGCTATGACCATGATT	4.72335846173461	7.03732057247462	2.56218409458112	1.23621295268712	12.5042016806723	27.0930429522081	7.48296431098979	3.59430579964851	19.7986223164402	5.53863505531915	3.57463926015962	5	5	56
DISTAL-lacO3-24-minus35_33T-lacO3_core-minus10cons	DISTAL	lacO3	24	minus35_33T	lacO3	minus10cons	ATTAATGCAGCTGGCACGACAGGTTTCCCGACTGGAAAGCGGGCAGTGAGCGCAACGCAATTCTCATTCATTAGGCACCCCAGGCTTTTACACAGTGAGCGCAACGCAATATAATGTGTGGACACACAGGAAACAGCTATGACCATGATT	0.904472896927905	0.865029519238402	1.24343109443046	1.10847849466374	2.3944215984266	3.33028482620521	3.63149178955435	3.22291614361034	2.86235321231591	3.42720396658235	0.835186128466781	12.5	13.5	50
DISTAL-lacO1-20-minus35_31A_32C-lacO1_core-minus10_12A	DISTAL	lacO1	20	minus35_31A_32C	lacO1	minus10_12A	ATTCATTAATGCAGCTGGCACGACAGGTTTCCCGACTGGAAAGCGAATTGTGAGCGGATAACAATTTTCATTAGGCACCCCAGGCTTTGCAATTGTGAGCGGATAACAAAATAATGTGTGGACACACAGGAAACAGCTATGACCATGATT	0.243228498941725	0.350383543767858	0.344027276126621	0.650687320009762	0.643901628447989	1.34894471600167	1.00474584738354	1.89188214132939	0.996423172224828	1.44831399435646	0.687988361714045	8.5	9.5	46
DISTAL-lacO2-20-minus35_31A_32C-lacO2_core-minus10_12A	DISTAL	lacO2-var	20	minus35_31A_32C	lacO2-var	minus10_12A	ATTCATTAATGCAGCTGGCACGACAGGTTTCCCGACTGGAAAGCGAAATTGTAGCGAGTAACAACCTTCATTAGGCACCCCAGGCTTTGCAAATTGTAGCGAGTAACAAAATAATGTGTGGACACACAGGAAACAGCTATGACCATGATT	0.136250724857729	0.191921021886595	0.192075860271116	0.430904671327041	0.360698125404008	0.738878446115288	0.560965471002347	1.25286113195937	0.549788285759648	0.906913301480858	0.606219232711576	5	5	46
DISTAL-lacO1-24-minus35_30C_33T-lacO1_core-minus10_12A	DISTAL	lacO1	24	minus35_30C_33T	lacO1	minus10_12A	ATTAATGCAGCTGGCACGACAGGTTTCCCGACTGGAAAGCGAATTGTGAGCGGATAACAATTCTCATTCATTAGGCACCCCAGGCTTTTACCTTGTGAGCGGATAACAAAATAATGTGTGGACACACAGGAAACAGCTATGACCATGATT	0.162199936982349	0.21174282629907	0.355399129327468	0.362840751117427	0.429393775858967	0.81519058690904	1.03795781362426	1.05496436779389	0.622292181384004	1.04646109070908	0.594663468053399	7.5	6.5	50
DISTAL-lacO1-26-minus35_30C_33T-lacOscram_core-minus10_7A	DISTAL	lacO1	26	minus35_30C_33T	lacOscram	minus10_7A	TAATGCAGCTGGCACGACAGGTTTCCCGACTGGAAAGCGAATTGTGAGCGGATAACAATTAGCTCATTCATTAGGCACCCCAGGCTTTTACCAACGGTGTGCATAATAGTATAAAGTGTGGACACACAGGAAACAGCTATGACCATGATT	0.282677407939896	0.378124436368426	0.292423184707628	0.469913002956607	0.748335183129856	1.45574462471969	0.854033970276008	1.36627838123345	1.10203990392477	1.11015617575473	0.9926890720358	8	7.5	52
DISTAL-lacOsym-24-minus35_31A_32C-lacO3_core-minus10cons	DISTAL	lacOsym	24	minus35_31A_32C	lacO3	minus10cons	ATTAATGCAGCTGGCACGACAGGTTTCCCGACTGGAAAGCGAAATTGTGAGCGCTCACAATTCTCATTCATTAGGCACCCCAGGCTTTGCAACAGTGAGCGCAACGCAATATAATGTGTGGACACACAGGAAACAGCTATGACCATGATT	1.54539070569059	1.69485130430299	1.23849819405584	0.872340837933428	4.09113075281926	6.52502308402585	3.61708505058074	2.53634272819979	5.30807691842256	3.07671388939026	1.72524229072028	5	5.5	50
DISTAL-lacOsym-27-minus35_31A_32C-lacO1_core-minus10_12G	DISTAL	lacOsym	27	minus35_31A_32C	lacO1	minus10_12G	AATGCAGCTGGCACGACAGGTTTCCCGACTGGAAAGCGAAATTGTGAGCGCTCACAATTTAGCTCATTCATTAGGCACCCCAGGCTTTGCAATTGTGAGCGGATAACAAGATAATGTGTGGACACACAGGAAACAGCTATGACCATGATT	1.42418831996559	0.867355382305345	0.363258614543638	0.42810203931841	3.77027027027027	3.3392391870766	1.06091176431802	1.2447124416702	3.55475472867344	1.15281210299411	3.08355084010737	4	5	53
DISTAL-lacO3-23-minus35cons-lacO1_core-minus10_12G	DISTAL	lacO3	23	minus35cons	lacO1	minus10_12G	CATTAATGCAGCTGGCACGACAGGTTTCCCGACTGGAAAGCGGGCAGTGAGCGCAACGCAATTTCATTCATTAGGCACCCCAGGCTTTGACATTGTGAGCGGATAACAAGATAATGTGTGGACACACAGGAAACAGCTATGACCATGATT	1.34439268860579	1.46335899383504	1.18013642399864	0.863363331219178	3.55902636916836	5.63379878267096	3.44663709432818	2.5102405065888	4.59641257591966	2.97843880045849	1.54322881343478	4.5	5.5	49
DISTAL-lacO3-27-minus35_30C_33T-lacOscram_core-minus10cons	DISTAL	lacO3	27	minus35_30C_33T	lacOscram	minus10cons	AATGCAGCTGGCACGACAGGTTTCCCGACTGGAAAGCGGGCAGTGAGCGCAACGCAATTTAGCTCATTCATTAGGCACCCCAGGCTTTTACCAACGGTGTGCATAATAGTATAATGTGTGGACACACAGGAAACAGCTATGACCATGATT	0.448618127401931	0.531955555530164	0.768964670897837	0.729364065082016	1.18763197586727	2.04798041615667	2.24579303294802	2.12063583663405	1.61780619601197	2.18321443479104	0.741020291104303	6	6	53
DISTAL-lacO1-21-minus35cons-lacO1_core-minus10_7A	DISTAL	lacO1	21	minus35cons	lacO1	minus10_7A	TTCATTAATGCAGCTGGCACGACAGGTTTCCCGACTGGAAAGCGAATTGTGAGCGGATAACAATTATTCATTAGGCACCCCAGGCTTTGACATTGTGAGCGGATAACAATATAAAGTGTGGACACACAGGAAACAGCTATGACCATGATT	1.65035434307195	1.68413034450514	0.592749698731679	0.683422103049267	4.36900220839189	6.48374836571498	1.73114993974867	1.98705896363446	5.42637528705344	1.85910445169156	2.91881141057786	9.5	10.5	47
DISTAL-lacO3-23-minus35_30C_33T-lacO3_core-minus10_12G	DISTAL	lacO3	23	minus35_30C_33T	lacO3	minus10_12G	CATTAATGCAGCTGGCACGACAGGTTTCCCGACTGGAAAGCGGGCAGTGAGCGCAACGCAATTTCATTCATTAGGCACCCCAGGCTTTTACCCAGTGAGCGCAACGCAAGATAATGTGTGGACACACAGGAAACAGCTATGACCATGATT	0.196806602572276	0.221622378093604	0.287292953396968	0.328183961798574	0.521008403361345	0.853225961077557	0.839050918165903	0.954199286360974	0.687117182219451	0.896625102263438	0.7663372132733	5.5	6	49
DISTAL-lacOscram-21-minus35_30C_33T-lacOscram_core-minus10_7A	DISTAL	lacOscram	21	minus35_30C_33T	lacOscram	minus10_7A	TTCATTAATGCAGCTGGCACGACAGGTTTCCCGACTGGAAAGCGTTAACGGTGTGCATAATAGAAATTCATTAGGCACCCCAGGCTTTTACCAACGGTGTGCATAATAGTATAAAGTGTGGACACACAGGAAACAGCTATGACCATGATT	0.0769861121826843	0.162951811035788	0.336486952266312	0.22700224491784	0.203806228373702	0.62734962406015	0.982724020591571	0.660012082601054	0.415577926216926	0.821368051596313	0.505958230794659	4	4	47
DISTAL-lacO2-26-minus35cons-lacO2_core-minus10_7A	DISTAL	lacO2-var	26	minus35cons	lacO2-var	minus10_7A	TAATGCAGCTGGCACGACAGGTTTCCCGACTGGAAAGCGAAATTGTAGCGAGTAACAACCAGCTCATTCATTAGGCACCCCAGGCTTTGACAATTGTAGCGAGTAACAATATAAAGTGTGGACACACAGGAAACAGCTATGACCATGATT	0.767868383806583	0.825244649976028	1.65946556050831	1.39185712128645	2.0327868852459	3.17711670480549	4.84653760471902	4.04684331485737	2.6049517950257	4.4466904597882	0.585818108677116	4	4.5	52
DISTAL-lacO2-21-minus35_31A_32C-lacO2_core-minus10cons	DISTAL	lacO2-var	21	minus35_31A_32C	lacO2-var	minus10cons	TTCATTAATGCAGCTGGCACGACAGGTTTCCCGACTGGAAAGCGAAATTGTAGCGAGTAACAACCATTCATTAGGCACCCCAGGCTTTGCAAATTGTAGCGAGTAACAATATAATGTGTGGACACACAGGAAACAGCTATGACCATGATT	7.64315338626017	10.9523794575846	8.98816525627657	7.31816359166716	20.2338086749851	42.1656629135027	26.2503072969047	21.2776591469376	31.1997357942439	23.7639832219212	1.31290009351057	13.5	12	47
DISTAL-lacO2-27-minus35_30C_33T-lacOsym_core-minus10cons	DISTAL	lacO2-var	27	minus35_30C_33T	lacOsym	minus10cons	AATGCAGCTGGCACGACAGGTTTCCCGACTGGAAAGCGAAATTGTAGCGAGTAACAACCTAGCTCATTCATTAGGCACCCCAGGCTTTTACCATTGTGAGCGCTCACAATATAATGTGTGGACACACAGGAAACAGCTATGACCATGATT	0.330816361560634	0.366427800494805	0.437333190185889	0.376123877745291	0.87577399380805	1.41071364242228	1.27724961726738	1.09358523725835	1.14324381811516	1.18541742726287	0.964422988748292	4.5	5	53
DISTAL-lacO2-28-minus35_31A_32C-lacOsym_core-minus10_12A	DISTAL	lacO2-var	28	minus35_31A_32C	lacOsym	minus10_12A	ATGCAGCTGGCACGACAGGTTTCCCGACTGGAAAGCGAAATTGTAGCGAGTAACAACCTTAGCTCATTCATTAGGCACCCCAGGCTTTGCAAATTGTGAGCGCTCACAAAATAATGTGTGGACACACAGGAAACAGCTATGACCATGATT	0.302994975162696	0.401915177569752	0.571849783428251	0.511424400816531	0.802122114668652	1.54733681049471	1.67011087520642	1.48697332926414	1.17472946258168	1.57854210223528	0.744186335554949	4.5	4.5	54
DISTAL-lacO3-24-minus35_33T-lacOsym_core-minus10cons	DISTAL	lacO3	24	minus35_33T	lacOsym	minus10cons	ATTAATGCAGCTGGCACGACAGGTTTCCCGACTGGAAAGCGGGCAGTGAGCGCAACGCAATTCTCATTCATTAGGCACCCCAGGCTTTTACAATTGTGAGCGCTCACAATATAATGTGTGGACACACAGGAAACAGCTATGACCATGATT	1.58326505651428	1.54752931138849	0.737576949963189	0.491340601226994	4.19139596136962	5.95784683551883	2.15412389954968	1.428579411625	5.07462139844423	1.79135165558734	2.83284489821759	8.5	8	50
DISTAL-lacOsym-25-minus35_33T-lacOsym_core-minus10cons	DISTAL	lacOsym	25	minus35_33T	lacOsym	minus10cons	TTAATGCAGCTGGCACGACAGGTTTCCCGACTGGAAAGCGAAATTGTGAGCGCTCACAATTGCTCATTCATTAGGCACCCCAGGCTTTTACAATTGTGAGCGCTCACAATATAATGTGTGGACACACAGGAAACAGCTATGACCATGATT	0.204600923466227	0.760229667181006	0.11968948955475	0.153574457449702	0.541642399534071	2.92681494531307	0.349558090159483	0.446519802182532	1.73422867242357	0.398038946171007	4.35693212713538	5.5	5	51
DISTAL-lacO2-22-minus35_30C_33T-lacOscram_core-minus10_12G	DISTAL	lacO2-var	22	minus35_30C_33T	lacOscram	minus10_12G	TCATTAATGCAGCTGGCACGACAGGTTTCCCGACTGGAAAGCGAAATTGTAGCGAGTAACAACCCATTCATTAGGCACCCCAGGCTTTTACCAACGGTGTGCATAATAGGATAATGTGTGGACACACAGGAAACAGCTATGACCATGATT	0.399095283210631	0.36233571338268	0.453645092626282	0.434700361921407	1.05652957561855	1.39495947991807	1.32488920103655	1.26389715345336	1.22574452776831	1.29439317724495	0.946964608062322	4	5	48
DISTAL-lacOscram-28-minus35_30C_33T-lacO1_core-minus10cons	DISTAL	lacOscram	28	minus35_30C_33T	lacO1	minus10cons	ATGCAGCTGGCACGACAGGTTTCCCGACTGGAAAGCGTTAACGGTGTGCATAATAGAATTAGCTCATTCATTAGGCACCCCAGGCTTTTACCTTGTGAGCGGATAACAATATAATGTGTGGACACACAGGAAACAGCTATGACCATGATT	0.702599571183024	0.589489755685023	0.280026191839724	0.593858063879242	1.86	2.26948184414525	0.817828041361564	1.72665031419504	2.06474092207262	1.2722391777783	1.62291883329537	6	5.5	54
DISTAL-lacO2-26-minus35_33T-lacO2_core-minus10_7A	DISTAL	lacO2-var	26	minus35_33T	lacO2-var	minus10_7A	TAATGCAGCTGGCACGACAGGTTTCCCGACTGGAAAGCGAAATTGTAGCGAGTAACAACCAGCTCATTCATTAGGCACCCCAGGCTTTTACAATTGTAGCGAGTAACAATATAAAGTGTGGACACACAGGAAACAGCTATGACCATGATT	0.250992734162845	0.246554447726188	0.42872420050859	0.489653230065081	0.66445597846982	0.949212157313251	1.25210670788583	1.42367335725933	0.806834067891535	1.33789003257258	0.603064563041928	19	18	52
DISTAL-lacO2-26-minus35_30C_33T-lacO2_core-minus10_12A	DISTAL	lacO2-var	26	minus35_30C_33T	lacO2-var	minus10_12A	TAATGCAGCTGGCACGACAGGTTTCCCGACTGGAAAGCGAAATTGTAGCGAGTAACAACCAGCTCATTCATTAGGCACCCCAGGCTTTTACCATTGTAGCGAGTAACAAAATAATGTGTGGACACACAGGAAACAGCTATGACCATGATT	0.141816522441787	0.285540757420414	0.374301676425764	0.297498181418346	0.375432525951557	1.09930589714161	1.09316348195329	0.864979966867796	0.737369211546583	0.979071724410544	0.753130943486822	13	15	52
DISTAL-lacO2-23-minus35_30C_33T-lacOscram_core-minus10_7A	DISTAL	lacO2-var	23	minus35_30C_33T	lacOscram	minus10_7A	CATTAATGCAGCTGGCACGACAGGTTTCCCGACTGGAAAGCGAAATTGTAGCGAGTAACAACCTCATTCATTAGGCACCCCAGGCTTTTACCAACGGTGTGCATAATAGTATAAAGTGTGGACACACAGGAAACAGCTATGACCATGATT	0.448895958676089	0.753655690165872	1.37702957882388	0.694062522494621	1.18836748182419	2.90150573283603	4.02167167273786	2.01799612639432	2.04493660733011	3.01983389956609	0.677168571299216	3.5	5	49
DISTAL-lacO1-30-minus35_30C_33T-lacO1_core-minus10_7A	DISTAL	lacO1	30	minus35_30C_33T	lacO1	minus10_7A	GCAGCTGGCACGACAGGTTTCCCGACTGGAAAGCGAATTGTGAGCGGATAACAATTAGTTAGCTCATTCATTAGGCACCCCAGGCTTTTACCTTGTGAGCGGATAACAATATAAAGTGTGGACACACAGGAAACAGCTATGACCATGATT	0.30405082545834	0.276300015900639	0.698085415885181	0.474946031462673	0.804917279411765	1.06372988432151	2.03878724567029	1.38091197936056	0.934323581866637	1.70984961251542	0.546436116385767	6.5	6	56
DISTAL-lacO2-29-minus35_31A_32C-lacO3_core-minus10_12G	DISTAL	lacO2-var	29	minus35_31A_32C	lacO3	minus10_12G	TGCAGCTGGCACGACAGGTTTCCCGACTGGAAAGCGAAATTGTAGCGAGTAACAACCGTTAGCTCATTCATTAGGCACCCCAGGCTTTGCAACAGTGAGCGCAACGCAAGATAATGTGTGGACACACAGGAAACAGCTATGACCATGATT	0.263444627653765	0.222421323579349	0.321392210482402	0.274996554753296	0.697420020639835	0.856301828396494	0.938639204714566	0.799556184462092	0.776860924518165	0.869097694588329	0.893870653846511	17	16.5	55
DISTAL-lacO3-22-minus35_30C_33T-lacOscram_core-minus10cons	DISTAL	lacO3	22	minus35_30C_33T	lacOscram	minus10cons	TCATTAATGCAGCTGGCACGACAGGTTTCCCGACTGGAAAGCGGGCAGTGAGCGCAACGCAATTCATTCATTAGGCACCCCAGGCTTTTACCAACGGTGTGCATAATAGTATAATGTGTGGACACACAGGAAACAGCTATGACCATGATT	0.948574840051568	0.887835757192636	1.46012665017278	1.08382402671925	2.51117318435754	3.41808676418841	4.26436009648021	3.15123294620695	2.96462997427297	3.70779652134358	0.799566523461405	8.5	8.5	48
DISTAL-lacO3-20-minus35cons-lacOsym_core-minus10_12A	DISTAL	lacO3	20	minus35cons	lacOsym	minus10_12A	ATTCATTAATGCAGCTGGCACGACAGGTTTCCCGACTGGAAAGCGGGCAGTGAGCGCAACGCAATTTTCATTAGGCACCCCAGGCTTTGACAATTGTGAGCGCTCACAAAATAATGTGTGGACACACAGGAAACAGCTATGACCATGATT	0.392750018291164	0.517860029802045	0.289835368913755	0.501546962304089	1.03973168214654	1.99371392651009	0.846476147530203	1.45825454383662	1.51672280432831	1.15236534568341	1.31618224203785	5.5	4.5	46
DISTAL-lacOscram-22-minus35_33T-lacOscram_core-minus10cons	DISTAL	lacOscram	22	minus35_33T	lacOscram	minus10cons	TCATTAATGCAGCTGGCACGACAGGTTTCCCGACTGGAAAGCGTTAACGGTGTGCATAATAGAACATTCATTAGGCACCCCAGGCTTTTACAAACGGTGTGCATAATAGTATAATGTGTGGACACACAGGAAACAGCTATGACCATGATT	1.7189549657101	1.9000425215225	2.59586295527835	3.49910426168515	4.55060943296237	7.31499057297159	7.58132481254982	10.1736927395978	5.93280000296698	8.87750877607383	0.668295594250128	8.5	7.5	48
DISTAL-lacOscram-24-minus35_30C_33T-lacO1_core-minus10_12G	DISTAL	lacOscram	24	minus35_30C_33T	lacO1	minus10_12G	ATTAATGCAGCTGGCACGACAGGTTTCCCGACTGGAAAGCGTTAACGGTGTGCATAATAGAACTCATTCATTAGGCACCCCAGGCTTTTACCTTGTGAGCGGATAACAAGATAATGTGTGGACACACAGGAAACAGCTATGACCATGATT	0.198764877224736	0.201304297299037	0.186774601605332	0.248098936778554	0.52619256657887	0.775003201434242	0.545482926448548	0.721350998152404	0.650597884006556	0.633416962300476	1.02712418948126	13	12.5	50
DISTAL-lacO1-20-minus35_33T-lacO3_core-minus10_12G	DISTAL	lacO1	20	minus35_33T	lacO3	minus10_12G	ATTCATTAATGCAGCTGGCACGACAGGTTTCCCGACTGGAAAGCGAATTGTGAGCGGATAACAATTTTCATTAGGCACCCCAGGCTTTTACACAGTGAGCGCAACGCAAGATAATGTGTGGACACACAGGAAACAGCTATGACCATGATT	0.217523087053568	0.214569545700565	0.401712657780176	0.273137398930176	0.575851393188855	0.826073199029638	1.17321838340947	0.794150663881707	0.700962296109246	0.983684523645586	0.712588517212249	9	8	46
DISTAL-lacOsym-20-minus35cons-lacO1_core-minus10cons	DISTAL	lacOsym	20	minus35cons	lacO1	minus10cons	ATTCATTAATGCAGCTGGCACGACAGGTTTCCCGACTGGAAAGCGAAATTGTGAGCGCTCACAATTTTCATTAGGCACCCCAGGCTTTGACATTGTGAGCGGATAACAATATAATGTGTGGACACACAGGAAACAGCTATGACCATGATT	14.637491066313	10.4636789593114	0.73105796176907	1.9370858232989	38.75	40.2842105263158	2.13508492569002	5.63210310486233	39.5171052631579	3.88359401527618	10.1753955505433	3	3	46
DISTAL-lacO2-26-minus35cons-lacO3_core-minus10_12G	DISTAL	lacO2-var	26	minus35cons	lacO3	minus10_12G	TAATGCAGCTGGCACGACAGGTTTCCCGACTGGAAAGCGAAATTGTAGCGAGTAACAACCAGCTCATTCATTAGGCACCCCAGGCTTTGACACAGTGAGCGCAACGCAAGATAATGTGTGGACACACAGGAAACAGCTATGACCATGATT	0.542709116184154	0.469091799801017	1.19356401921481	0.740903114232951	1.4367201426025	1.80596068484464	3.48585293990208	2.15418577735865	1.62134041372357	2.82001935863036	0.574939462298949	3	3	52
DISTAL-lacO3-28-minus35_33T-lacOscram_core-minus10_12A	DISTAL	lacO3	28	minus35_33T	lacOscram	minus10_12A	ATGCAGCTGGCACGACAGGTTTCCCGACTGGAAAGCGGGCAGTGAGCGCAACGCAATTTTAGCTCATTCATTAGGCACCCCAGGCTTTTACAAACGGTGTGCATAATAGAATAATGTGTGGACACACAGGAAACAGCTATGACCATGATT	0.298693206558808	0.305493496244872	0.449465265383947	0.435179189210708	0.790733992712129	1.17612212349054	1.31268184320201	1.26528935024213	0.983428058101337	1.28898559672207	0.76294728242288	15	17	54
DISTAL-lacOsym-22-minus35_30C_33T-lacOsym_core-minus10cons	DISTAL	lacOsym	22	minus35_30C_33T	lacOsym	minus10cons	TCATTAATGCAGCTGGCACGACAGGTTTCCCGACTGGAAAGCGAAATTGTGAGCGCTCACAATTCATTCATTAGGCACCCCAGGCTTTTACCATTGTGAGCGCTCACAATATAATGTGTGGACACACAGGAAACAGCTATGACCATGATT	0.188174734038404	0.317227200009825	0.343481201085151	0.235505505351783	0.498157157599882	1.22129581379191	1.00315101270515	0.684735426768586	0.859726485695894	0.843943219736869	1.01870181025205	5	5.5	48
DISTAL-lacO2-22-minus35_33T-lacO3_core-minus10cons	DISTAL	lacO2-var	22	minus35_33T	lacO3	minus10cons	TCATTAATGCAGCTGGCACGACAGGTTTCCCGACTGGAAAGCGAAATTGTAGCGAGTAACAACCCATTCATTAGGCACCCCAGGCTTTTACACAGTGAGCGCAACGCAATATAATGTGTGGACACACAGGAAACAGCTATGACCATGATT	0.242275714201043	0.0527093222700601	0.399998553175201	0.274535912137613	0.641379310344828	0.202926087782633	1.1682122702221	0.798216859856638	0.422152699063731	0.983214565039371	0.429359688184467	5	4.5	48
DISTAL-lacOscram-30-minus35_30C_33T-lacO1_core-minus10_12A	DISTAL	lacOscram	30	minus35_30C_33T	lacO1	minus10_12A	GCAGCTGGCACGACAGGTTTCCCGACTGGAAAGCGTTAACGGTGTGCATAATAGAAAGTTAGCTCATTCATTAGGCACCCCAGGCTTTTACCTTGTGAGCGGATAACAAAATAATGTGTGGACACACAGGAAACAGCTATGACCATGATT	0.247976319241067	0.201423506318362	0.313970156212401	0.30122147969959	0.656470588235294	0.775462145296126	0.916962789138451	0.875805506736965	0.71596636676571	0.896384147937708	0.798727162247256	8	7	56
DISTAL-lacO3-22-minus35_30C_33T-lacO2_core-minus10_7A	DISTAL	lacO3	22	minus35_30C_33T	lacO2-var	minus10_7A	TCATTAATGCAGCTGGCACGACAGGTTTCCCGACTGGAAAGCGGGCAGTGAGCGCAACGCAATTCATTCATTAGGCACCCCAGGCTTTTACCATTGTAGCGAGTAACAATATAAAGTGTGGACACACAGGAAACAGCTATGACCATGATT	0.251570178940213	0.446713628192152	0.484846731121456	0.344721533734582	0.665984654731458	1.71980676328502	1.41601487299649	1.00228249936444	1.19289570900824	1.20914868618046	0.986558330370797	5	5.5	48
DISTAL-lacO2-26-minus35_30C_33T-lacOscram_core-minus10_7A	DISTAL	lacO2-var	26	minus35_30C_33T	lacOscram	minus10_7A	TAATGCAGCTGGCACGACAGGTTTCCCGACTGGAAAGCGAAATTGTAGCGAGTAACAACCAGCTCATTCATTAGGCACCCCAGGCTTTTACCAACGGTGTGCATAATAGTATAAAGTGTGGACACACAGGAAACAGCTATGACCATGATT	0.449843663022344	0.430484450663525	0.618630819509847	0.651891805402756	1.19087635054022	1.65732590862823	1.80673682030149	1.89538419882217	1.42410112958422	1.85106050956183	0.769343369505151	14	13	52
DISTAL-lacO3-27-minus35_31A_32C-lacOscram_core-minus10_7A	DISTAL	lacO3	27	minus35_31A_32C	lacOscram	minus10_7A	AATGCAGCTGGCACGACAGGTTTCCCGACTGGAAAGCGGGCAGTGAGCGCAACGCAATTTAGCTCATTCATTAGGCACCCCAGGCTTTGCAAAACGGTGTGCATAATAGTATAAAGTGTGGACACACAGGAAACAGCTATGACCATGATT	0.434706718602994	0.563974416898639	0.687312714461056	0.9166195086226	1.15080414188147	2.17125011481584	2.0073251269021	2.66508355922965	1.66102712834865	2.33620434306587	0.710993939069917	8	8	53
DISTAL-lacO2-30-minus35_33T-lacO1_core-minus10_7A	DISTAL	lacO2-var	30	minus35_33T	lacO1	minus10_7A	GCAGCTGGCACGACAGGTTTCCCGACTGGAAAGCGAAATTGTAGCGAGTAACAACCAGTTAGCTCATTCATTAGGCACCCCAGGCTTTTACATTGTGAGCGGATAACAATATAAAGTGTGGACACACAGGAAACAGCTATGACCATGATT	0.17734624821345	0.135410910294442	0.19251800688981	0.244998740008245	0.469490781387182	0.521319665776553	0.562256778436075	0.712337134313369	0.495405223581867	0.637296956374722	0.777353820109217	8	7.5	56
DISTAL-lacO1-22-minus35_31A_32C-lacO3_core-minus10_12A	DISTAL	lacO1	22	minus35_31A_32C	lacO3	minus10_12A	TCATTAATGCAGCTGGCACGACAGGTTTCCCGACTGGAAAGCGAATTGTGAGCGGATAACAATTCATTCATTAGGCACCCCAGGCTTTGCAACAGTGAGCGCAACGCAAAATAATGTGTGGACACACAGGAAACAGCTATGACCATGATT	0.244746672429625	0.344119110712615	0.518852032010422	0.350400496793401	0.647920706744236	1.32482721956406	1.51532875659868	1.0187941608981	0.986373963154149	1.26706145874839	0.77847365362095	8.5	10.5	48
DISTAL-lacOsym-29-minus35_30C_33T-lacO1_core-minus10_12G	DISTAL	lacOsym	29	minus35_30C_33T	lacO1	minus10_12G	TGCAGCTGGCACGACAGGTTTCCCGACTGGAAAGCGAAATTGTGAGCGCTCACAATTGTTAGCTCATTCATTAGGCACCCCAGGCTTTTACCTTGTGAGCGGATAACAAGATAATGTGTGGACACACAGGAAACAGCTATGACCATGATT	0.317918358001368	0.202784475955648	0.601749443675813	0.346213485629327	0.841628959276018	0.780701754385965	1.7574340660015	1.00662036958043	0.811165356830992	1.38202721779096	0.586938771095668	6	7	55
DISTAL-lacO2-23-minus35_31A_32C-lacO2_core-minus10cons	DISTAL	lacO2-var	23	minus35_31A_32C	lacO2-var	minus10cons	CATTAATGCAGCTGGCACGACAGGTTTCCCGACTGGAAAGCGAAATTGTAGCGAGTAACAACCTCATTCATTAGGCACCCCAGGCTTTGCAAATTGTAGCGAGTAACAATATAATGTGTGGACACACAGGAAACAGCTATGACCATGATT	1.82985070177887	1.563164543399	1.91175587421761	4.06631876252289	4.84418500224517	6.01804105405213	5.58336187019154	11.8228765356212	5.43111302814865	8.70311920290638	0.624042128060816	5	4.5	49
DISTAL-lacO3-30-minus35_30C_33T-lacO2_core-minus10cons	DISTAL	lacO3	30	minus35_30C_33T	lacO2-var	minus10cons	GCAGCTGGCACGACAGGTTTCCCGACTGGAAAGCGGGCAGTGAGCGCAACGCAATTAGTTAGCTCATTCATTAGGCACCCCAGGCTTTTACCATTGTAGCGAGTAACAATATAATGTGTGGACACACAGGAAACAGCTATGACCATGATT	0.193079204796286	0.331665276229682	0.166185853604335	0.150010013252104	0.511140819964349	1.27688109161793	0.485352638845382	0.436156132699777	0.894010955791142	0.460754385772579	1.94032001299801	6.5	6.5	56
DISTAL-lacO1-23-minus35_33T-lacO2_core-minus10_12G	DISTAL	lacO1	23	minus35_33T	lacO2-var	minus10_12G	CATTAATGCAGCTGGCACGACAGGTTTCCCGACTGGAAAGCGAATTGTGAGCGGATAACAATTTCATTCATTAGGCACCCCAGGCTTTTACAATTGTAGCGAGTAACAAGATAATGTGTGGACACACAGGAAACAGCTATGACCATGATT	0.30222305673404	0.370805898890327	0.736638556897079	0.545448605497979	0.800078606052666	1.42756892230576	2.1513832839014	1.58589916234907	1.11382376417922	1.86864122312524	0.596060790265766	9.5	8	49
DISTAL-lacO1-20-minus35_31A_32C-lacOscram_core-minus10_7A	DISTAL	lacO1	20	minus35_31A_32C	lacOscram	minus10_7A	ATTCATTAATGCAGCTGGCACGACAGGTTTCCCGACTGGAAAGCGAATTGTGAGCGGATAACAATTTTCATTAGGCACCCCAGGCTTTGCAAAACGGTGTGCATAATAGTATAAAGTGTGGACACACAGGAAACAGCTATGACCATGATT	1.12700574831783	1.13333990450768	1.6366803341811	1.3185997500576	2.98353539889238	4.36325536062378	4.77999241158283	3.83384652194843	3.67339537975808	4.30691946676563	0.852905518225697	10.5	9	46
DISTAL-lacO2-29-minus35_33T-lacOscram_core-minus10cons	DISTAL	lacO2-var	29	minus35_33T	lacOscram	minus10cons	TGCAGCTGGCACGACAGGTTTCCCGACTGGAAAGCGAAATTGTAGCGAGTAACAACCGTTAGCTCATTCATTAGGCACCCCAGGCTTTTACAAACGGTGTGCATAATAGTATAATGTGTGGACACACAGGAAACAGCTATGACCATGATT	3.97108404370562	6.49529512297632	6.83820370393223	6.5923648434353	10.5126968820315	25.0062943618588	19.9712559203005	19.1673895170354	17.7594956219452	19.5693227186679	0.907517131648286	5	6	55
DISTAL-lacOsym-23-minus35_30C_33T-lacOscram_core-minus10_12A	DISTAL	lacOsym	23	minus35_30C_33T	lacOscram	minus10_12A	CATTAATGCAGCTGGCACGACAGGTTTCCCGACTGGAAAGCGAAATTGTGAGCGCTCACAATTTCATTCATTAGGCACCCCAGGCTTTTACCAACGGTGTGCATAATAGAATAATGTGTGGACACACAGGAAACAGCTATGACCATGATT	0.181269239211306	0.415365303406738	0.804298888807672	0.661726163269926	0.479876160990712	1.59911856937029	2.34898807351331	1.92397772669368	1.0394973651805	2.1364829001035	0.48654607304844	8.5	8	49
DISTAL-lacO1-21-minus35_31A_32C-lacOscram_core-minus10cons	DISTAL	lacO1	21	minus35_31A_32C	lacOscram	minus10cons	TTCATTAATGCAGCTGGCACGACAGGTTTCCCGACTGGAAAGCGAATTGTGAGCGGATAACAATTATTCATTAGGCACCCCAGGCTTTGCAAAACGGTGTGCATAATAGTATAATGTGTGGACACACAGGAAACAGCTATGACCATGATT	16.3844591084856	14.656209300367	25.9514665115158	24.5386148049164	43.3747687754347	56.4250703093612	75.7923281680768	71.3463528406945	49.8999195423979	73.5693405043856	0.678270583918355	5.5	4.5	47
DISTAL-lacOscram-27-minus35_33T-lacOscram_core-minus10_7A	DISTAL	lacOscram	27	minus35_33T	lacOscram	minus10_7A	AATGCAGCTGGCACGACAGGTTTCCCGACTGGAAAGCGTTAACGGTGTGCATAATAGAATAGCTCATTCATTAGGCACCCCAGGCTTTTACAAACGGTGTGCATAATAGTATAAAGTGTGGACACACAGGAAACAGCTATGACCATGATT	0.671515995711433	0.585178059186298	0.663110482110729	0.672956637815808	1.77771208986107	2.25288220551378	1.93664150923903	1.95663048260061	2.01529714768743	1.94663599591982	1.03527169533057	9.5	11.5	53
DISTAL-lacOsym-28-minus35_30C_33T-lacOsym_core-minus10_7A	DISTAL	lacOsym	28	minus35_30C_33T	lacOsym	minus10_7A	ATGCAGCTGGCACGACAGGTTTCCCGACTGGAAAGCGAAATTGTGAGCGCTCACAATTTTAGCTCATTCATTAGGCACCCCAGGCTTTTACCATTGTGAGCGCTCACAATATAAAGTGTGGACACACAGGAAACAGCTATGACCATGATT	0.251327350582163	0.285829547061294	0.142067943987512	0.229108017134147	0.665341812400636	1.10041771094403	0.414915289202919	0.666134643664144	0.882879761672331	0.540524966433532	1.63337462004338	10	9	54
DISTAL-lacO3-30-minus35_30C_33T-lacO1_core-minus10_12G	DISTAL	lacO3	30	minus35_30C_33T	lacO1	minus10_12G	GCAGCTGGCACGACAGGTTTCCCGACTGGAAAGCGGGCAGTGAGCGCAACGCAATTAGTTAGCTCATTCATTAGGCACCCCAGGCTTTTACCTTGTGAGCGGATAACAAGATAATGTGTGGACACACAGGAAACAGCTATGACCATGATT	0.218747879210401	0.301386101879036	0.339041373574062	0.393130065993316	0.579093799682035	1.16030902945437	0.990184313363488	1.14303095849669	0.869701414568202	1.06660763593009	0.815390200924089	6.5	6.5	56
DISTAL-lacOsym-27-minus35_30C_33T-lacOsym_core-minus10_12G	DISTAL	lacOsym	27	minus35_30C_33T	lacOsym	minus10_12G	AATGCAGCTGGCACGACAGGTTTCCCGACTGGAAAGCGAAATTGTGAGCGCTCACAATTTAGCTCATTCATTAGGCACCCCAGGCTTTTACCATTGTGAGCGCTCACAAGATAATGTGTGGACACACAGGAAACAGCTATGACCATGATT	0.193489637360383	0.120333645072582	0.155019519604044	0.169414336045299	0.512227362855255	0.463273568536726	0.452740899905354	0.492574462407641	0.487750465695991	0.472657681156497	1.03193174498416	7	7	53
DISTAL-lacO2-25-minus35cons-lacO2_core-minus10_12G	DISTAL	lacO2-var	25	minus35cons	lacO2-var	minus10_12G	TTAATGCAGCTGGCACGACAGGTTTCCCGACTGGAAAGCGAAATTGTAGCGAGTAACAACCGCTCATTCATTAGGCACCCCAGGCTTTGACAATTGTAGCGAGTAACAAGATAATGTGTGGACACACAGGAAACAGCTATGACCATGATT	2.30836372983602	3.4126630979479	2.53776536616668	3.48802748466966	6.11095809561283	13.1384419598218	7.41164840764331	10.1414868613293	9.62470002771733	8.77656763448632	1.09663600037655	7.5	8.5	51
DISTAL-lacO2-24-minus35_30C_33T-lacO2_core-minus10_7A	DISTAL	lacO2-var	24	minus35_30C_33T	lacO2-var	minus10_7A	ATTAATGCAGCTGGCACGACAGGTTTCCCGACTGGAAAGCGAAATTGTAGCGAGTAACAACCCTCATTCATTAGGCACCCCAGGCTTTTACCATTGTAGCGAGTAACAATATAAAGTGTGGACACACAGGAAACAGCTATGACCATGATT	0.295534667228995	0.323025843636838	0.306568545445464	0.339587338826384	0.782372354882547	1.24362006337429	0.895346079656114	0.987354758561407	1.01299620912842	0.941350419108761	1.07610958529927	13.5	14.5	50
DISTAL-lacOsym-23-minus35_30C_33T-lacO2_core-minus10_12A	DISTAL	lacOsym	23	minus35_30C_33T	lacO2-var	minus10_12A	CATTAATGCAGCTGGCACGACAGGTTTCCCGACTGGAAAGCGAAATTGTGAGCGCTCACAATTTCATTCATTAGGCACCCCAGGCTTTTACCATTGTAGCGAGTAACAAAATAATGTGTGGACACACAGGAAACAGCTATGACCATGATT	0.242363686501043	0.374844031311955	0.392662810671236	0.330185083516858	0.64161220043573	1.443115364168	1.14678793171814	0.960017574692443	1.04236378230186	1.05340275320529	0.989520654972812	7	7	49
DISTAL-lacO3-21-minus35_33T-lacO3_core-minus10cons	DISTAL	lacO3	21	minus35_33T	lacO3	minus10cons	TTCATTAATGCAGCTGGCACGACAGGTTTCCCGACTGGAAAGCGGGCAGTGAGCGCAACGCAATTATTCATTAGGCACCCCAGGCTTTTACACAGTGAGCGCAACGCAATATAATGTGTGGACACACAGGAAACAGCTATGACCATGATT	1.33123615037807	0.695838999787959	1.40435893371253	1.1735826366783	3.52419691280768	2.67891674322965	4.10148818073455	3.41220731283442	3.10155682801866	3.75684774678448	0.825574267861483	11.5	10.5	47
DISTAL-lacOscram-25-minus35cons-lacO3_core-minus10_12A	DISTAL	lacOscram	25	minus35cons	lacO3	minus10_12A	TTAATGCAGCTGGCACGACAGGTTTCCCGACTGGAAAGCGTTAACGGTGTGCATAATAGAAGCTCATTCATTAGGCACCCCAGGCTTTGACACAGTGAGCGCAACGCAAAATAATGTGTGGACACACAGGAAACAGCTATGACCATGATT	0.346043836750304	0.478957619400006	0.698754091864879	0.747681678876163	0.916085865625871	1.84394319131161	2.04074014144475	2.17389454529983	1.38001452846874	2.10731734337229	0.654867921440031	9.5	9	51
DISTAL-lacOscram-28-minus35_33T-lacOsym_core-minus10_12G	DISTAL	lacOscram	28	minus35_33T	lacOsym	minus10_12G	ATGCAGCTGGCACGACAGGTTTCCCGACTGGAAAGCGTTAACGGTGTGCATAATAGAATTAGCTCATTCATTAGGCACCCCAGGCTTTTACAATTGTGAGCGCTCACAAGATAATGTGTGGACACACAGGAAACAGCTATGACCATGATT	0.258931096396295	0.291758129747041	0.404579915244027	0.405254889935663	0.685471296952516	1.12324221406229	1.18159232707643	1.17828404731198	0.904356755507402	1.17993818719421	0.766444179298821	12	10	54
DISTAL-lacOsym-24-minus35cons-lacO1_core-minus10_12A	DISTAL	lacOsym	24	minus35cons	lacO1	minus10_12A	ATTAATGCAGCTGGCACGACAGGTTTCCCGACTGGAAAGCGAAATTGTGAGCGCTCACAATTCTCATTCATTAGGCACCCCAGGCTTTGACATTGTGAGCGGATAACAAAATAATGTGTGGACACACAGGAAACAGCTATGACCATGATT	0.207284731875892	0.226534009175679	0.0821946248907928	0.153872660279701	0.548747276688453	0.872135293187925	0.240052791645148	0.447386830924634	0.710441284938189	0.343719811284891	2.06691980390197	5	6	50
DISTAL-lacO2-23-minus35_33T-lacOsym_core-minus10_12G	DISTAL	lacO2-var	23	minus35_33T	lacOsym	minus10_12G	CATTAATGCAGCTGGCACGACAGGTTTCCCGACTGGAAAGCGAAATTGTAGCGAGTAACAACCTCATTCATTAGGCACCCCAGGCTTTTACAATTGTGAGCGCTCACAAGATAATGTGTGGACACACAGGAAACAGCTATGACCATGATT	0.297933870676023	0.427331188355316	0.317916487989832	0.50053534953511	0.788723794015876	1.64518613607189	0.928488213838532	1.45531326609428	1.21695496504388	1.1919007399664	1.02102039560625	8	8	49
DISTAL-lacO3-28-minus35_30C_33T-lacO3_core-minus10cons	DISTAL	lacO3	28	minus35_30C_33T	lacO3	minus10cons	ATGCAGCTGGCACGACAGGTTTCCCGACTGGAAAGCGGGCAGTGAGCGCAACGCAATTTTAGCTCATTCATTAGGCACCCCAGGCTTTTACCCAGTGAGCGCAACGCAATATAATGTGTGGACACACAGGAAACAGCTATGACCATGATT	0.627366772140246	0.328489239913945	0.640771711061124	0.47633257949973	1.66083533785261	1.26465364120782	1.87140020715262	1.38494338644156	1.46274448953021	1.62817179679709	0.898396896695854	8.5	8.5	54
DISTAL-lacO1-26-minus35_31A_32C-lacOscram_core-minus10_7A	DISTAL	lacO1	26	minus35_31A_32C	lacOscram	minus10_7A	TAATGCAGCTGGCACGACAGGTTTCCCGACTGGAAAGCGAATTGTGAGCGGATAACAATTAGCTCATTCATTAGGCACCCCAGGCTTTGCAAAACGGTGTGCATAATAGTATAAAGTGTGGACACACAGGAAACAGCTATGACCATGATT	0.934831362218309	1.74181191978746	0.917339203339381	0.684753065508808	2.47478991596639	6.70581717451523	2.67912697381045	1.99092875490064	4.59030354524081	2.33502786435554	1.96584529688587	8	8.5	52
DISTAL-lacO2-20-minus35_31A_32C-lacOscram_core-minus10cons	DISTAL	lacO2-var	20	minus35_31A_32C	lacOscram	minus10cons	ATTCATTAATGCAGCTGGCACGACAGGTTTCCCGACTGGAAAGCGAAATTGTAGCGAGTAACAACCTTCATTAGGCACCCCAGGCTTTGCAAAACGGTGTGCATAATAGTATAATGTGTGGACACACAGGAAACAGCTATGACCATGATT	8.79627110196786	7.62729673804079	11.5918937546142	10.6857720676454	23.2864705882353	29.3643974300733	33.854603752329	31.0690261196291	26.3254340091543	32.461814935979	0.810966178603173	10	8.5	46
DISTAL-lacO2-25-minus35_30C_33T-lacOscram_core-minus10_7A	DISTAL	lacO2-var	25	minus35_30C_33T	lacOscram	minus10_7A	TTAATGCAGCTGGCACGACAGGTTTCCCGACTGGAAAGCGAAATTGTAGCGAGTAACAACCGCTCATTCATTAGGCACCCCAGGCTTTTACCAACGGTGTGCATAATAGTATAAAGTGTGGACACACAGGAAACAGCTATGACCATGATT	0.420344810612045	0.383606734298771	0.471808835830795	0.800279100727301	1.11278369615563	1.47685097219583	1.377937162126	2.32682225730541	1.29481733417573	1.8523797097157	0.699002114622845	11.5	11	51
DISTAL-lacO3-27-minus35_30C_33T-lacO2_core-minus10_7A	DISTAL	lacO3	27	minus35_30C_33T	lacO2-var	minus10_7A	AATGCAGCTGGCACGACAGGTTTCCCGACTGGAAAGCGGGCAGTGAGCGCAACGCAATTTAGCTCATTCATTAGGCACCCCAGGCTTTTACCATTGTAGCGAGTAACAATATAAAGTGTGGACACACAGGAAACAGCTATGACCATGATT	0.331841789738654	0.5122976234669	0.681883659407922	0.629842105783983	0.878488621726063	1.97229916897507	1.99146934772881	1.83127440038656	1.42539389535057	1.91137187405768	0.745743889348216	9	9	53
DISTAL-lacOscram-25-minus35cons-lacOscram_core-minus10_7A	DISTAL	lacOscram	25	minus35cons	lacOscram	minus10_7A	TTAATGCAGCTGGCACGACAGGTTTCCCGACTGGAAAGCGTTAACGGTGTGCATAATAGAAGCTCATTCATTAGGCACCCCAGGCTTTGACAAACGGTGTGCATAATAGTATAAAGTGTGGACACACAGGAAACAGCTATGACCATGATT	22.538034622611	38.3427793494249	39.1487825266566	30.7290016304471	59.6652006597031	147.616206640379	114.335633838819	89.3449858599556	103.640703650041	101.840309849387	1.01767859704391	6.5	6	51
DISTAL-lacO3-25-minus35_31A_32C-lacO3_core-minus10_7A	DISTAL	lacO3	25	minus35_31A_32C	lacO3	minus10_7A	TTAATGCAGCTGGCACGACAGGTTTCCCGACTGGAAAGCGGGCAGTGAGCGCAACGCAATTGCTCATTCATTAGGCACCCCAGGCTTTGCAACAGTGAGCGCAACGCAATATAAAGTGTGGACACACAGGAAACAGCTATGACCATGATT	0.306327584532568	0.405568951911296	0.566851096510172	0.465796814246997	0.810944570135747	1.56140350877193	1.65551200391965	1.35431050715541	1.18617403945384	1.50491125553753	0.788201985392259	10	10.5	51
DISTAL-lacO1-20-minus35_30C_33T-lacO1_core-minus10_12G	DISTAL	lacO1	20	minus35_30C_33T	lacO1	minus10_12G	ATTCATTAATGCAGCTGGCACGACAGGTTTCCCGACTGGAAAGCGAATTGTGAGCGGATAACAATTTTCATTAGGCACCCCAGGCTTTTACCTTGTGAGCGGATAACAAGATAATGTGTGGACACACAGGAAACAGCTATGACCATGATT	0.115212406132168	0.14498600213254	0.163635771753491	0.126294456580192	0.305003140046054	0.558182896855666	0.477905019636316	0.367202832459346	0.43159301845086	0.422553926047831	1.02139157121926	6	6	46
DISTAL-lacOscram-28-minus35cons-lacO2_core-minus10_12A	DISTAL	lacOscram	28	minus35cons	lacO2-var	minus10_12A	ATGCAGCTGGCACGACAGGTTTCCCGACTGGAAAGCGTTAACGGTGTGCATAATAGAATTAGCTCATTCATTAGGCACCCCAGGCTTTGACAATTGTAGCGAGTAACAAAATAATGTGTGGACACACAGGAAACAGCTATGACCATGATT	0.252927235337026	0.337133693595891	0.345591036472651	0.311748352965156	0.669577205882353	1.29793400018697	1.00931287396256	0.906412532450733	0.983755603034661	0.957862703206644	1.02703195326568	7.5	7	54
DISTAL-lacOsym-25-minus35cons-lacO1_core-minus10_7A	DISTAL	lacOsym	25	minus35cons	lacO1	minus10_7A	TTAATGCAGCTGGCACGACAGGTTTCCCGACTGGAAAGCGAAATTGTGAGCGCTCACAATTGCTCATTCATTAGGCACCCCAGGCTTTGACATTGTGAGCGGATAACAATATAAAGTGTGGACACACAGGAAACAGCTATGACCATGATT	0.521271541948189	0.713088267096784	0.216609766450095	0.221395778543096	1.37996820349762	2.74532485058801	0.632617755760006	0.643711206152158	2.06264652704281	0.638164480956082	3.23215501425684	4	3.5	51
DISTAL-lacOsym-20-minus35_30C_33T-lacO1_core-minus10cons	DISTAL	lacOsym	20	minus35_30C_33T	lacO1	minus10cons	ATTCATTAATGCAGCTGGCACGACAGGTTTCCCGACTGGAAAGCGAAATTGTGAGCGCTCACAATTTTCATTAGGCACCCCAGGCTTTTACCTTGTGAGCGGATAACAATATAATGTGTGGACACACAGGAAACAGCTATGACCATGATT	0.11644056628767	0.14401836251544	0.179251614522079	0.178281753083483	0.308254462681203	0.554457572502685	0.52351173242893	0.518356596803633	0.431356017591944	0.520934164616282	0.828043247863537	7.5	8.5	46
DISTAL-lacO1-20-minus35cons-lacO3_core-minus10_12G	DISTAL	lacO1	20	minus35cons	lacO3	minus10_12G	ATTCATTAATGCAGCTGGCACGACAGGTTTCCCGACTGGAAAGCGAATTGTGAGCGGATAACAATTTTCATTAGGCACCCCAGGCTTTGACACAGTGAGCGCAACGCAAGATAATGTGTGGACACACAGGAAACAGCTATGACCATGATT	2.46998108908755	1.72092771486685	1.65133092540778	1.64149155805524	6.53880960668291	6.62541488857278	4.82278006744099	4.77265879989957	6.58211224762785	4.79771943367028	1.37192521126491	4	4.5	46
DISTAL-lacO2-24-minus35_31A_32C-lacO1_core-minus10_12A	DISTAL	lacO2-var	24	minus35_31A_32C	lacO1	minus10_12A	ATTAATGCAGCTGGCACGACAGGTTTCCCGACTGGAAAGCGAAATTGTAGCGAGTAACAACCCTCATTCATTAGGCACCCCAGGCTTTGCAATTGTGAGCGGATAACAAAATAATGTGTGGACACACAGGAAACAGCTATGACCATGATT	0.224680499073928	0.175967509595986	0.180219325686479	0.314176109770586	0.594799293107801	0.6774588775058	0.526337972792325	0.913471268040688	0.636129085306801	0.719904620416507	0.883629674357088	6.5	6	50
DISTAL-lacO1-30-minus35_33T-lacO1_core-minus10_7A	DISTAL	lacO1	30	minus35_33T	lacO1	minus10_7A	GCAGCTGGCACGACAGGTTTCCCGACTGGAAAGCGAATTGTGAGCGGATAACAATTAGTTAGCTCATTCATTAGGCACCCCAGGCTTTTACATTGTGAGCGGATAACAATATAAAGTGTGGACACACAGGAAACAGCTATGACCATGATT	0.262408803429701	0.271998339006378	0.393593291265244	0.30296552466063	0.694677871148459	1.04716882025423	1.14950543866534	0.880876340936435	0.870923345701344	1.01519088980089	0.857891214796226	12.5	12	56
DISTAL-lacOscram-25-minus35_30C_33T-lacO3_core-minus10_7A	DISTAL	lacOscram	25	minus35_30C_33T	lacO3	minus10_7A	TTAATGCAGCTGGCACGACAGGTTTCCCGACTGGAAAGCGTTAACGGTGTGCATAATAGAAGCTCATTCATTAGGCACCCCAGGCTTTTACCCAGTGAGCGCAACGCAATATAAAGTGTGGACACACAGGAAACAGCTATGACCATGATT	0.118762605000511	0.171603874963558	0.193109650278622	0.242135727912363	0.314401622718053	0.660659281792267	0.563984697352081	0.704012888107792	0.48753045225516	0.633998792729936	0.768976941037856	12.5	10	51
DISTAL-lacOsym-26-minus35cons-lacO1_core-minus10cons	DISTAL	lacOsym	26	minus35cons	lacO1	minus10cons	TAATGCAGCTGGCACGACAGGTTTCCCGACTGGAAAGCGAAATTGTGAGCGCTCACAATTAGCTCATTCATTAGGCACCCCAGGCTTTGACATTGTGAGCGGATAACAATATAATGTGTGGACACACAGGAAACAGCTATGACCATGATT	5.77186260302484	10.1619356590894	2.94275639271387	2.94546058629324	15.2799188640974	39.1225263157895	8.59444140223458	8.56396630122465	27.2012225899434	8.57920385172962	3.17059986684656	4.5	4	52
DISTAL-lacO3-30-minus35_30C_33T-lacO1_core-minus10cons	DISTAL	lacO3	30	minus35_30C_33T	lacO1	minus10cons	GCAGCTGGCACGACAGGTTTCCCGACTGGAAAGCGGGCAGTGAGCGCAACGCAATTAGTTAGCTCATTCATTAGGCACCCCAGGCTTTTACCTTGTGAGCGGATAACAATATAATGTGTGGACACACAGGAAACAGCTATGACCATGATT	0.214983008542326	0.261657388329868	0.290536583515966	0.392947537408493	0.56912701386287	1.0073571024335	0.848524073693583	1.14250025417944	0.788242058148187	0.995512163936509	0.791795506577515	10	10	56
DISTAL-lacO1-21-minus35_33T-lacOscram_core-minus10_7A	DISTAL	lacO1	21	minus35_33T	lacOscram	minus10_7A	TTCATTAATGCAGCTGGCACGACAGGTTTCCCGACTGGAAAGCGAATTGTGAGCGGATAACAATTATTCATTAGGCACCCCAGGCTTTTACAAACGGTGTGCATAATAGTATAAAGTGTGGACACACAGGAAACAGCTATGACCATGATT	0.439030113430461	0.664089511901537	1.01175954202639	0.997293721642756	1.16224951519069	2.55668410793065	2.95488546677775	2.89964491947922	1.85946681156067	2.92726519312848	0.635223216511307	4.5	4.5	47
DISTAL-lacOsym-22-minus35_30C_33T-lacOsym_core-minus10_12G	DISTAL	lacOsym	22	minus35_30C_33T	lacOsym	minus10_12G	TCATTAATGCAGCTGGCACGACAGGTTTCCCGACTGGAAAGCGAAATTGTGAGCGCTCACAATTCATTCATTAGGCACCCCAGGCTTTTACCATTGTGAGCGCTCACAAGATAATGTGTGGACACACAGGAAACAGCTATGACCATGATT	0.354314762138905	0.422467658240933	0.465086576075751	0.47739416864239	0.937981582409322	1.62646198830409	1.35830452528987	1.38802997116308	1.28222178535671	1.37316724822648	0.933769565952561	13.5	13.5	48
DISTAL-lacOscram-24-minus35cons-lacO2_core-minus10_7A	DISTAL	lacOscram	24	minus35cons	lacO2-var	minus10_7A	ATTAATGCAGCTGGCACGACAGGTTTCCCGACTGGAAAGCGTTAACGGTGTGCATAATAGAACTCATTCATTAGGCACCCCAGGCTTTGACAATTGTAGCGAGTAACAATATAAAGTGTGGACACACAGGAAACAGCTATGACCATGATT	1.33014117600572	1.0071222124848	1.46083148788057	1.7920732395457	3.52129817444219	3.87732874749212	4.26641860407283	5.21047706569715	3.69931346096715	4.73844783488499	0.780701527139835	7.5	8.5	50
DISTAL-lacO3-26-minus35_31A_32C-lacOsym_core-minus10_12A	DISTAL	lacO3	26	minus35_31A_32C	lacOsym	minus10_12A	TAATGCAGCTGGCACGACAGGTTTCCCGACTGGAAAGCGGGCAGTGAGCGCAACGCAATTAGCTCATTCATTAGGCACCCCAGGCTTTGCAAATTGTGAGCGCTCACAAAATAATGTGTGGACACACAGGAAACAGCTATGACCATGATT	0.288546373220139	0.550023177344084	0.620836915225426	0.340873489544963	0.763872163038444	2.11753911378988	1.81317981381676	0.991094259087561	1.44070563841416	1.40213703645216	1.02750701319437	10	10	52
DISTAL-lacO2-20-minus35cons-lacO1_core-minus10_12G	DISTAL	lacO2-var	20	minus35cons	lacO1	minus10_12G	ATTCATTAATGCAGCTGGCACGACAGGTTTCCCGACTGGAAAGCGAAATTGTAGCGAGTAACAACCTTCATTAGGCACCCCAGGCTTTGACATTGTGAGCGGATAACAAGATAATGTGTGGACACACAGGAAACAGCTATGACCATGATT	4.78055012402057	3.28783220261485	2.11003396024328	2.54100538362478	12.6556058320764	12.6578543875789	6.16244119728571	7.38800735540601	12.6567301098277	6.77522427634586	1.86809020537013	13	13.5	46
DISTAL-lacOscram-27-minus35_31A_32C-lacO2_core-minus10_12G	DISTAL	lacOscram	27	minus35_31A_32C	lacO2-var	minus10_12G	AATGCAGCTGGCACGACAGGTTTCCCGACTGGAAAGCGTTAACGGTGTGCATAATAGAATAGCTCATTCATTAGGCACCCCAGGCTTTGCAAATTGTAGCGAGTAACAAGATAATGTGTGGACACACAGGAAACAGCTATGACCATGATT	0.377212654930195	0.179647992121782	0.540427657814098	0.433675930589307	0.99859943977591	0.691628399858707	1.57834126152275	1.26091860556619	0.845113919817309	1.41962993354447	0.595305790507857	4.5	5	53
DISTAL-lacO2-20-minus35cons-lacOscram_core-minus10cons	DISTAL	lacO2-var	20	minus35cons	lacOscram	minus10cons	ATTCATTAATGCAGCTGGCACGACAGGTTTCCCGACTGGAAAGCGAAATTGTAGCGAGTAACAACCTTCATTAGGCACCCCAGGCTTTGACAAACGGTGTGCATAATAGTATAATGTGTGGACACACAGGAAACAGCTATGACCATGATT	9.51690163100419	7.62006122219623	12.2953748360789	8.51732908867575	25.1942041522491	29.3365413533835	35.9091492618378	24.7642489705335	27.2653727528163	30.3366991161856	0.8987587162464	3.5	4	46
DISTAL-lacOscram-24-minus35cons-lacOscram_core-minus10_12G	DISTAL	lacOscram	24	minus35cons	lacOscram	minus10_12G	ATTAATGCAGCTGGCACGACAGGTTTCCCGACTGGAAAGCGTTAACGGTGTGCATAATAGAACTCATTCATTAGGCACCCCAGGCTTTGACAAACGGTGTGCATAATAGGATAATGTGTGGACACACAGGAAACAGCTATGACCATGATT	22.2220324730522	14.6104348811235	28.2459135450924	23.9200749392213	58.8286445012788	56.2488429663115	82.4933553511048	69.547939855497	57.5387437337951	76.0206476033009	0.756883104101533	4	4	50
DISTAL-lacO1-25-minus35cons-lacO2_core-minus10_7A	DISTAL	lacO1	25	minus35cons	lacO2-var	minus10_7A	TTAATGCAGCTGGCACGACAGGTTTCCCGACTGGAAAGCGAATTGTGAGCGGATAACAATTGCTCATTCATTAGGCACCCCAGGCTTTGACAATTGTAGCGAGTAACAATATAAAGTGTGGACACACAGGAAACAGCTATGACCATGATT	0.70624162440304	1.25514125428842	1.03782401131961	0.923888309999477	1.86964164976335	4.83217945854736	3.03100782422993	2.68621769707265	3.35091055415536	2.85861276065129	1.17221562860158	9.5	9.5	51
DISTAL-lacO1-30-minus35_30C_33T-lacOsym_core-minus10_12G	DISTAL	lacO1	30	minus35_30C_33T	lacOsym	minus10_12G	GCAGCTGGCACGACAGGTTTCCCGACTGGAAAGCGAATTGTGAGCGGATAACAATTAGTTAGCTCATTCATTAGGCACCCCAGGCTTTTACCATTGTGAGCGCTCACAAGATAATGTGTGGACACACAGGAAACAGCTATGACCATGATT	0.33113491861367	0.671286541094558	0.609900987444062	0.459016989488552	0.876617313592104	2.58439201451906	1.7812409857409	1.33459807541223	1.73050466405558	1.55791953057657	1.11077923480113	10.5	9.5	56
DISTAL-lacOsym-28-minus35cons-lacO3_core-minus10cons	DISTAL	lacOsym	28	minus35cons	lacO3	minus10cons	ATGCAGCTGGCACGACAGGTTTCCCGACTGGAAAGCGAAATTGTGAGCGCTCACAATTTTAGCTCATTCATTAGGCACCCCAGGCTTTGACACAGTGAGCGCAACGCAATATAATGTGTGGACACACAGGAAACAGCTATGACCATGATT	22.3234917774838	25.167296862043	27.1482327948433	24.8118568741899	59.0972388955582	96.8917996348337	79.2875334523793	72.1408078350082	77.994519265196	75.7141706436937	1.03011785775523	8	8	54
DISTAL-lacOsym-24-minus35cons-lacO3_core-minus10cons	DISTAL	lacOsym	24	minus35cons	lacO3	minus10cons	ATTAATGCAGCTGGCACGACAGGTTTCCCGACTGGAAAGCGAAATTGTGAGCGCTCACAATTCTCATTCATTAGGCACCCCAGGCTTTGACACAGTGAGCGCAACGCAATATAATGTGTGGACACACAGGAAACAGCTATGACCATGATT	6.26727232674126	6.55979062960666	2.33425524635036	4.61488256806442	16.591422776007	25.2545961854527	6.81728871009796	13.4178331840282	20.9230094807298	10.1175609470631	2.06798946803511	10.5	8.5	50
DISTAL-lacO2-30-minus35_33T-lacO2_core-minus10_7A	DISTAL	lacO2-var	30	minus35_33T	lacO2-var	minus10_7A	GCAGCTGGCACGACAGGTTTCCCGACTGGAAAGCGAAATTGTAGCGAGTAACAACCAGTTAGCTCATTCATTAGGCACCCCAGGCTTTTACAATTGTAGCGAGTAACAATATAAAGTGTGGACACACAGGAAACAGCTATGACCATGATT	0.337872094605884	0.324455161529036	0.377740416771546	0.381923486916936	0.894452717795979	1.24912280701754	1.10320646494451	1.11044767898898	1.07178776240676	1.10682707196674	0.968342561862242	7	7.5	56
DISTAL-lacO1-26-minus35_30C_33T-lacO3_core-minus10_7A	DISTAL	lacO1	26	minus35_30C_33T	lacO3	minus10_7A	TAATGCAGCTGGCACGACAGGTTTCCCGACTGGAAAGCGAATTGTGAGCGGATAACAATTAGCTCATTCATTAGGCACCCCAGGCTTTTACCCAGTGAGCGCAACGCAATATAAAGTGTGGACACACAGGAAACAGCTATGACCATGATT	0.162542431476959	0.134988774484592	0.23181505111467	0.191699047487265	0.430300465509945	0.519694481374312	0.677025416678712	0.557367560882499	0.474997473442129	0.617196488780606	0.769604950897535	13	12.5	52
DISTAL-lacO2-23-minus35cons-lacOscram_core-minus10_12A	DISTAL	lacO2-var	23	minus35cons	lacOscram	minus10_12A	CATTAATGCAGCTGGCACGACAGGTTTCCCGACTGGAAAGCGAAATTGTAGCGAGTAACAACCTCATTCATTAGGCACCCCAGGCTTTGACAAACGGTGTGCATAATAGAATAATGTGTGGACACACAGGAAACAGCTATGACCATGATT	2.92049797841501	2.93405823656316	4.27185879172152	4.69510995337092	7.73146819703491	11.2958568547251	12.4761397698342	13.6510953866859	9.51366252588002	13.06361757826	0.728256355399769	12.5	13	49
DISTAL-lacO3-25-minus35_30C_33T-lacO2_core-minus10cons	DISTAL	lacO3	25	minus35_30C_33T	lacO2-var	minus10cons	TTAATGCAGCTGGCACGACAGGTTTCCCGACTGGAAAGCGGGCAGTGAGCGCAACGCAATTGCTCATTCATTAGGCACCCCAGGCTTTTACCATTGTAGCGAGTAACAATATAATGTGTGGACACACAGGAAACAGCTATGACCATGATT	0.264822148642591	0.302884735277799	0.349422009584936	0.444317338558959	0.701066747942701	1.16607863148175	1.02050138892376	1.29185864247376	0.933572689712226	1.15618001569876	0.80746309141834	17	14.5	51
DISTAL-lacO1-20-minus35_30C_33T-lacO3_core-minus10cons	DISTAL	lacO1	20	minus35_30C_33T	lacO3	minus10cons	ATTCATTAATGCAGCTGGCACGACAGGTTTCCCGACTGGAAAGCGAATTGTGAGCGGATAACAATTTTCATTAGGCACCCCAGGCTTTTACCCAGTGAGCGCAACGCAATATAATGTGTGGACACACAGGAAACAGCTATGACCATGATT	0.604820290831871	0.263619818742342	0.217319962405669	0.382714528621813	1.60114777618364	1.01491228070175	0.634691912336269	1.11274764339351	1.3080300284427	0.873719777864891	1.49708185802905	5	5	46
DISTAL-lacO1-29-minus35_33T-lacO1_core-minus10_12A	DISTAL	lacO1	29	minus35_33T	lacO1	minus10_12A	TGCAGCTGGCACGACAGGTTTCCCGACTGGAAAGCGAATTGTGAGCGGATAACAATTGTTAGCTCATTCATTAGGCACCCCAGGCTTTTACATTGTGAGCGGATAACAAAATAATGTGTGGACACACAGGAAACAGCTATGACCATGATT	0.321450784201383	0.359751538933869	0.755426560494706	0.427298343374758	0.850980392156863	1.38501064376422	2.20625442321302	1.2423756848961	1.11799551796054	1.72431505405456	0.648370792409243	3.5	3.5	55
DISTAL-lacOsym-21-minus35cons-lacOscram_core-minus10cons	DISTAL	lacOsym	21	minus35cons	lacOscram	minus10cons	TTCATTAATGCAGCTGGCACGACAGGTTTCCCGACTGGAAAGCGAAATTGTGAGCGCTCACAATTATTCATTAGGCACCCCAGGCTTTGACAAACGGTGTGCATAATAGTATAATGTGTGGACACACAGGAAACAGCTATGACCATGATT	9.80126927619485	12.7601586375532	9.43275058082271	10.4952261096453	25.9470139200718	49.1254480286738	27.5487370716444	30.5150111819515	37.5362309743728	29.0318741267979	1.29293172085384	5.5	5.5	47
DISTAL-lacO1-25-minus35cons-lacO3_core-minus10_12A	DISTAL	lacO1	25	minus35cons	lacO3	minus10_12A	TTAATGCAGCTGGCACGACAGGTTTCCCGACTGGAAAGCGAATTGTGAGCGGATAACAATTGCTCATTCATTAGGCACCCCAGGCTTTGACACAGTGAGCGCAACGCAAAATAATGTGTGGACACACAGGAAACAGCTATGACCATGATT	0.207785483294283	0.291837975978498	0.396086430080174	0.322131788796935	0.550072921730676	1.12354961477768	1.15678675338973	0.936602511895066	0.83681126825418	1.0466946326424	0.799479850337666	7	6.5	51
DISTAL-lacOscram-30-minus35_31A_32C-lacO2_core-minus10cons	DISTAL	lacOscram	30	minus35_31A_32C	lacO2-var	minus10cons	GCAGCTGGCACGACAGGTTTCCCGACTGGAAAGCGTTAACGGTGTGCATAATAGAAAGTTAGCTCATTCATTAGGCACCCCAGGCTTTGCAAATTGTAGCGAGTAACAATATAATGTGTGGACACACAGGAAACAGCTATGACCATGATT	10.0604427762275	4.3039970406913	5.64562680302588	5.49125013447392	26.6331269349845	16.5699964196205	16.4882859001264	15.9658836794729	21.6015616773025	16.2270847897996	1.33120409223974	5	7	56
DISTAL-lacOscram-22-minus35_31A_32C-lacOscram_core-minus10cons	DISTAL	lacOscram	22	minus35_31A_32C	lacOscram	minus10cons	TCATTAATGCAGCTGGCACGACAGGTTTCCCGACTGGAAAGCGTTAACGGTGTGCATAATAGAACATTCATTAGGCACCCCAGGCTTTGCAAAACGGTGTGCATAATAGTATAATGTGTGGACACACAGGAAACAGCTATGACCATGATT	6.40020881354046	5.54675184231625	8.52047366063356	6.5186539973101	16.9433470805296	21.3544891640867	24.8843947045394	18.9530742397614	19.1489181223082	21.9187344721504	0.873632469367175	7.5	7.5	48
DISTAL-lacO3-20-minus35_30C_33T-lacO1_core-minus10_12G	DISTAL	lacO3	20	minus35_30C_33T	lacO1	minus10_12G	ATTCATTAATGCAGCTGGCACGACAGGTTTCCCGACTGGAAAGCGGGCAGTGAGCGCAACGCAATTTTCATTAGGCACCCCAGGCTTTTACCTTGTGAGCGGATAACAAGATAATGTGTGGACACACAGGAAACAGCTATGACCATGATT	0.237219008072844	0.445767640962366	0.687924852997398	0.510665997982345	0.627992633517495	1.71616479865021	2.00911290274167	1.48476826281547	1.17207871608385	1.74694058277857	0.670932215805312	6.5	6	46
DISTAL-lacOscram-22-minus35_30C_33T-lacOscram_core-minus10_7A	DISTAL	lacOscram	22	minus35_30C_33T	lacOscram	minus10_7A	TCATTAATGCAGCTGGCACGACAGGTTTCCCGACTGGAAAGCGTTAACGGTGTGCATAATAGAACATTCATTAGGCACCCCAGGCTTTTACCAACGGTGTGCATAATAGTATAAAGTGTGGACACACAGGAAACAGCTATGACCATGATT	0.330061073063921	0.433294651326535	0.452473734362421	0.518755797128066	0.873774509803922	1.66814492511087	1.3214682009209	1.50828946272221	1.2709597174574	1.41487883182156	0.898281668276232	9	10.5	48
DISTAL-lacO2-25-minus35_31A_32C-lacOsym_core-minus10_12G	DISTAL	lacO2-var	25	minus35_31A_32C	lacOsym	minus10_12G	TTAATGCAGCTGGCACGACAGGTTTCCCGACTGGAAAGCGAAATTGTAGCGAGTAACAACCGCTCATTCATTAGGCACCCCAGGCTTTGCAAATTGTGAGCGCTCACAAGATAATGTGTGGACACACAGGAAACAGCTATGACCATGATT	0.229607703000988	0.215547135281528	0.088697079721745	0.300616270067587	0.607843137254902	0.82983682983683	0.259043479135851	0.874045851585657	0.718839983545866	0.566544665360754	1.26881431861711	4	5	51
DISTAL-lacO2-29-minus35cons-lacO2_core-minus10_7A	DISTAL	lacO2-var	29	minus35cons	lacO2-var	minus10_7A	TGCAGCTGGCACGACAGGTTTCCCGACTGGAAAGCGAAATTGTAGCGAGTAACAACCGTTAGCTCATTCATTAGGCACCCCAGGCTTTGACAATTGTAGCGAGTAACAATATAAAGTGTGGACACACAGGAAACAGCTATGACCATGATT	3.59362753766663	3.33063155610419	4.8568344168763	2.83148190917615	9.51345189238486	12.8226279985678	14.1845852071039	8.23257176332748	11.1680399454764	11.2085784852157	0.996383257717043	6.5	7	55
DISTAL-lacO3-21-minus35_30C_33T-lacOsym_core-minus10_12A	DISTAL	lacO3	21	minus35_30C_33T	lacOsym	minus10_12A	TTCATTAATGCAGCTGGCACGACAGGTTTCCCGACTGGAAAGCGGGCAGTGAGCGCAACGCAATTATTCATTAGGCACCCCAGGCTTTTACCATTGTGAGCGCTCACAAAATAATGTGTGGACACACAGGAAACAGCTATGACCATGATT	0.300196557639805	0.512816668678112	1.03416684217457	0.616345489231469	0.794713831478537	1.97429744574201	3.02032691092264	1.79203280609256	1.38450563861028	2.4061798585076	0.575395739314765	7	6.5	47
DISTAL-lacOscram-24-minus35_33T-lacO1_core-minus10_12A	DISTAL	lacOscram	24	minus35_33T	lacO1	minus10_12A	ATTAATGCAGCTGGCACGACAGGTTTCCCGACTGGAAAGCGTTAACGGTGTGCATAATAGAACTCATTCATTAGGCACCCCAGGCTTTTACATTGTGAGCGGATAACAAAATAATGTGTGGACACACAGGAAACAGCTATGACCATGATT	0.428746137357295	0.338955950871116	0.681349258720764	0.438712817123445	1.13502462596413	1.30494952464961	1.98990860848363	1.27556342096185	1.21998707530687	1.63273601472274	0.74720411891817	17	16.5	50
DISTAL-lacO1-20-minus35_33T-lacO2_core-minus10cons	DISTAL	lacO1	20	minus35_33T	lacO2-var	minus10cons	ATTCATTAATGCAGCTGGCACGACAGGTTTCCCGACTGGAAAGCGAATTGTGAGCGGATAACAATTTTCATTAGGCACCCCAGGCTTTTACAATTGTAGCGAGTAACAATATAATGTGTGGACACACAGGAAACAGCTATGACCATGATT	1.36903592914339	0.95579944081006	1.23811487675653	1.6043110528525	3.62426470588235	3.67974075315678	3.61596555660037	4.66455598056446	3.65200272951957	4.14026076858241	0.882070703669705	8	8.5	46
DISTAL-lacOscram-21-minus35_30C_33T-lacO2_core-minus10_12G	DISTAL	lacOscram	21	minus35_30C_33T	lacO2-var	minus10_12G	TTCATTAATGCAGCTGGCACGACAGGTTTCCCGACTGGAAAGCGTTAACGGTGTGCATAATAGAAATTCATTAGGCACCCCAGGCTTTTACCATTGTAGCGAGTAACAAGATAATGTGTGGACACACAGGAAACAGCTATGACCATGATT	0.235650010974698	0.2571900670657	0.321092124384847	0.326915924274117	0.623839009287926	0.990158322635858	0.937762790891303	0.950512450190538	0.806998665961892	0.944137620540921	0.854746859360971	5.5	4	47
DISTAL-lacO2-20-minus35_30C_33T-lacO2_core-minus10cons	DISTAL	lacO2-var	20	minus35_30C_33T	lacO2-var	minus10cons	ATTCATTAATGCAGCTGGCACGACAGGTTTCCCGACTGGAAAGCGAAATTGTAGCGAGTAACAACCTTCATTAGGCACCCCAGGCTTTTACCATTGTAGCGAGTAACAATATAATGTGTGGACACACAGGAAACAGCTATGACCATGATT	0.408191472001757	0.439879557387522	0.507336609613234	0.539025552201602	1.08061002178649	1.69349621341858	1.48169749059934	1.56722404843408	1.38705311760254	1.52446076951671	0.909864750433861	7.5	8.5	46
DISTAL-lacOsym-27-minus35cons-lacO3_core-minus10_7A	DISTAL	lacOsym	27	minus35cons	lacO3	minus10_7A	AATGCAGCTGGCACGACAGGTTTCCCGACTGGAAAGCGAAATTGTGAGCGCTCACAATTTAGCTCATTCATTAGGCACCCCAGGCTTTGACACAGTGAGCGCAACGCAATATAAAGTGTGGACACACAGGAAACAGCTATGACCATGATT	0.528493592252275	0.588580791889409	0.320076886279577	0.299332799371148	1.39908722109534	2.26598241635836	0.93479774613712	0.870314143259948	1.83253481872685	0.902555944698534	2.03038363382442	8	8	53
DISTAL-lacOscram-29-minus35cons-lacO2_core-minus10cons	DISTAL	lacOscram	29	minus35cons	lacO2-var	minus10cons	TGCAGCTGGCACGACAGGTTTCCCGACTGGAAAGCGTTAACGGTGTGCATAATAGAAGTTAGCTCATTCATTAGGCACCCCAGGCTTTGACAATTGTAGCGAGTAACAATATAATGTGTGGACACACAGGAAACAGCTATGACCATGATT	5.75345259434695	3.84443889207367	5.62060147230246	7.79484952903682	15.2311818344359	14.8007394231105	16.4151983897207	22.6636299261423	15.0159606287732	19.5394141579315	0.768495949131508	8.5	9.5	55
DISTAL-lacO1-29-minus35_31A_32C-lacO2_core-minus10_12G	DISTAL	lacO1	29	minus35_31A_32C	lacO2-var	minus10_12G	TGCAGCTGGCACGACAGGTTTCCCGACTGGAAAGCGAATTGTGAGCGGATAACAATTGTTAGCTCATTCATTAGGCACCCCAGGCTTTGCAAATTGTAGCGAGTAACAAGATAATGTGTGGACACACAGGAAACAGCTATGACCATGATT	0.8356214764954	0.596295972539851	0.85667637210122	0.845273813803158	2.21215043394407	2.29568515884305	2.50195867348464	2.45764499121265	2.25391779639356	2.47980183234865	0.908910448807456	6	6.5	55
DISTAL-lacOsym-25-minus35_30C_33T-lacOscram_core-minus10cons	DISTAL	lacOsym	25	minus35_30C_33T	lacOscram	minus10cons	TTAATGCAGCTGGCACGACAGGTTTCCCGACTGGAAAGCGAAATTGTGAGCGCTCACAATTGCTCATTCATTAGGCACCCCAGGCTTTTACCAACGGTGTGCATAATAGTATAATGTGTGGACACACAGGAAACAGCTATGACCATGATT	0.207659907861188	0.236445056984723	0.363490173819841	0.396906421636845	0.549740484429066	0.91029192414234	1.06158804273352	1.15401076336086	0.730016204285703	1.10779940304719	0.65897869440773	6	5.5	51
DISTAL-lacOsym-27-minus35_33T-lacOscram_core-minus10_7A	DISTAL	lacOsym	27	minus35_33T	lacOscram	minus10_7A	AATGCAGCTGGCACGACAGGTTTCCCGACTGGAAAGCGAAATTGTGAGCGCTCACAATTTAGCTCATTCATTAGGCACCCCAGGCTTTTACAAACGGTGTGCATAATAGTATAAAGTGTGGACACACAGGAAACAGCTATGACCATGATT	0.39067579316586	0.848346064548398	0.375972666052665	0.800448687313596	1.0342405618964	3.26605504587156	1.09804367606915	2.32731533258774	2.15014780388398	1.71267950432845	1.25542916724928	3.5	3	53
DISTAL-lacO3-20-minus35cons-lacOsym_core-minus10cons	DISTAL	lacO3	20	minus35cons	lacOsym	minus10cons	ATTCATTAATGCAGCTGGCACGACAGGTTTCCCGACTGGAAAGCGGGCAGTGAGCGCAACGCAATTTTCATTAGGCACCCCAGGCTTTGACAATTGTGAGCGCTCACAATATAATGTGTGGACACACAGGAAACAGCTATGACCATGATT	7.33727400286069	7.516048466613	3.01657601066816	3.11107723135884	19.4240506329114	28.9361017221954	8.81003464074198	9.04549892599102	24.1800761775534	8.9277667833665	2.708412614743	3.5	4	46
DISTAL-lacO2-30-minus35_30C_33T-lacOscram_core-minus10_12G	DISTAL	lacO2-var	30	minus35_30C_33T	lacOscram	minus10_12G	GCAGCTGGCACGACAGGTTTCCCGACTGGAAAGCGAAATTGTAGCGAGTAACAACCAGTTAGCTCATTCATTAGGCACCCCAGGCTTTTACCAACGGTGTGCATAATAGGATAATGTGTGGACACACAGGAAACAGCTATGACCATGATT	0.300865266001295	0.207099039273853	0.260967304280911	0.299281060921684	0.796484110885734	0.797312430011198	0.762165774270223	0.870163713021722	0.796898270448466	0.816164743645972	0.976393891861294	5	6	56
DISTAL-lacO3-28-minus35_33T-lacOscram_core-minus10_7A	DISTAL	lacO3	28	minus35_33T	lacOscram	minus10_7A	ATGCAGCTGGCACGACAGGTTTCCCGACTGGAAAGCGGGCAGTGAGCGCAACGCAATTTTAGCTCATTCATTAGGCACCCCAGGCTTTTACAAACGGTGTGCATAATAGTATAAAGTGTGGACACACAGGAAACAGCTATGACCATGATT	0.347211648440519	0.591355898693273	0.854775462991528	0.606826639976929	0.919177427068389	2.2766663246811	2.49640699003756	1.76435662375908	1.59792187587474	2.13038180689832	0.750063613339431	8.5	6.5	54
DISTAL-lacO1-27-minus35_33T-lacO1_core-minus10_12A	DISTAL	lacO1	27	minus35_33T	lacO1	minus10_12A	AATGCAGCTGGCACGACAGGTTTCCCGACTGGAAAGCGAATTGTGAGCGGATAACAATTTAGCTCATTCATTAGGCACCCCAGGCTTTTACATTGTGAGCGGATAACAAAATAATGTGTGGACACACAGGAAACAGCTATGACCATGATT	0.227441592595318	0.398920280568487	0.333390684014494	0.343581614351671	0.602108768035516	1.5358067299396	0.973681241474097	0.998968168415048	1.06895774898756	0.986324704944572	1.0837787430739	4.5	5	53
DISTAL-lacO3-20-minus35_33T-lacOsym_core-minus10cons	DISTAL	lacO3	20	minus35_33T	lacOsym	minus10cons	ATTCATTAATGCAGCTGGCACGACAGGTTTCCCGACTGGAAAGCGGGCAGTGAGCGCAACGCAATTTTCATTAGGCACCCCAGGCTTTTACAATTGTGAGCGCTCACAATATAATGTGTGGACACACAGGAAACAGCTATGACCATGATT	0.474651217968429	0.657448616782521	0.400275081729073	0.300863628223855	1.25654967869501	2.53111726685134	1.16901988326754	0.874765048754504	1.89383347277317	1.02189246601102	1.8532610189072	5.5	5	46
DISTAL-lacO1-24-minus35_33T-lacOscram_core-minus10cons	DISTAL	lacO1	24	minus35_33T	lacOscram	minus10cons	ATTAATGCAGCTGGCACGACAGGTTTCCCGACTGGAAAGCGAATTGTGAGCGGATAACAATTCTCATTCATTAGGCACCCCAGGCTTTTACAAACGGTGTGCATAATAGTATAATGTGTGGACACACAGGAAACAGCTATGACCATGATT	4.73142430610233	3.96294598383016	2.94152295712856	2.58517003373664	12.5255544840887	15.2569809278186	8.59083910274162	7.51641667007262	13.8912677059537	8.05362788640712	1.72484598269052	10	9.5	50
DISTAL-lacOsym-27-minus35_30C_33T-lacOsym_core-minus10_7A	DISTAL	lacOsym	27	minus35_30C_33T	lacOsym	minus10_7A	AATGCAGCTGGCACGACAGGTTTCCCGACTGGAAAGCGAAATTGTGAGCGCTCACAATTTAGCTCATTCATTAGGCACCCCAGGCTTTTACCATTGTGAGCGCTCACAATATAAAGTGTGGACACACAGGAAACAGCTATGACCATGATT	0.177125942315048	0.30862808047884	0.533024539213904	0.490955830988418	0.46890756302521	1.18818998716303	1.5567201483512	1.42746068697725	0.82854877509412	1.49209041766423	0.555293945517834	5	5	53
DISTAL-lacO3-26-minus35_31A_32C-lacOscram_core-minus10cons	DISTAL	lacO3	26	minus35_31A_32C	lacOscram	minus10cons	TAATGCAGCTGGCACGACAGGTTTCCCGACTGGAAAGCGGGCAGTGAGCGCAACGCAATTAGCTCATTCATTAGGCACCCCAGGCTTTGCAAAACGGTGTGCATAATAGTATAATGTGTGGACACACAGGAAACAGCTATGACCATGATT	8.27806886748695	9.33555035319743	9.54804561403669	9.82539196499877	21.9146277980219	35.9410181896459	27.8854609708362	28.5674593902699	28.9278229938339	28.2264601805531	1.02484770703781	7.5	7	52
DISTAL-lacO3-23-minus35_30C_33T-lacO2_core-minus10_7A	DISTAL	lacO3	23	minus35_30C_33T	lacO2-var	minus10_7A	CATTAATGCAGCTGGCACGACAGGTTTCCCGACTGGAAAGCGGGCAGTGAGCGCAACGCAATTTCATTCATTAGGCACCCCAGGCTTTTACCATTGTAGCGAGTAACAATATAAAGTGTGGACACACAGGAAACAGCTATGACCATGATT	0.116969961906164	0.288598930740113	0.158679247515767	0.316799201752661	0.309655937846837	1.11107958575684	0.463429286196284	0.921097943285993	0.710367761801841	0.692263614741138	1.02615209968456	6	7.5	49
DISTAL-lacOsym-27-minus35_31A_32C-lacO2_core-minus10_12A	DISTAL	lacOsym	27	minus35_31A_32C	lacO2-var	minus10_12A	AATGCAGCTGGCACGACAGGTTTCCCGACTGGAAAGCGAAATTGTGAGCGCTCACAATTTAGCTCATTCATTAGGCACCCCAGGCTTTGCAAATTGTAGCGAGTAACAAAATAATGTGTGGACACACAGGAAACAGCTATGACCATGATT	0.220714446898837	0.447027111440006	0.458061492129431	0.274481487520127	0.584299917149959	1.72101364522417	1.33778747791487	0.79805861954873	1.15265678118706	1.0679230487318	1.0793444177049	9.5	7.5	53
DISTAL-lacO3-20-minus35_30C_33T-lacOsym_core-minus10_12G	DISTAL	lacO3	20	minus35_30C_33T	lacOsym	minus10_12G	ATTCATTAATGCAGCTGGCACGACAGGTTTCCCGACTGGAAAGCGGGCAGTGAGCGCAACGCAATTTTCATTAGGCACCCCAGGCTTTTACCATTGTGAGCGCTCACAAGATAATGTGTGGACACACAGGAAACAGCTATGACCATGATT	0.362124148732987	0.40130976805225	0.343650603926483	0.493674785064041	0.958655462184874	1.5450060390182	1.00364576068932	1.43536608254987	1.25183075060154	1.21950592161959	1.02650649612182	18	15.5	46
DISTAL-lacO3-24-minus35cons-lacOscram_core-minus10_12G	DISTAL	lacO3	24	minus35cons	lacOscram	minus10_12G	ATTAATGCAGCTGGCACGACAGGTTTCCCGACTGGAAAGCGGGCAGTGAGCGCAACGCAATTCTCATTCATTAGGCACCCCAGGCTTTGACAAACGGTGTGCATAATAGGATAATGTGTGGACACACAGGAAACAGCTATGACCATGATT	5.86090062460237	8.15990865640333	9.01763120021472	10.6917074662602	15.5156302521008	31.4149047833258	26.3363638013319	31.0862833709934	23.4652675177133	28.7113235861627	0.817282681075085	5	6	50
DISTAL-lacO1-23-minus35_30C_33T-lacO1_core-minus10cons	DISTAL	lacO1	23	minus35_30C_33T	lacO1	minus10cons	CATTAATGCAGCTGGCACGACAGGTTTCCCGACTGGAAAGCGAATTGTGAGCGGATAACAATTTCATTCATTAGGCACCCCAGGCTTTTACCTTGTGAGCGGATAACAATATAATGTGTGGACACACAGGAAACAGCTATGACCATGATT	0.370720770470346	0.275751075471698	0.342658632351796	0.189536767759108	0.981413398692811	1.06161651369041	1.0007486667972	0.551080703468099	1.02151495619161	0.775914685132651	1.31652999455342	7	7	49
DISTAL-lacO3-21-minus35_31A_32C-lacOscram_core-minus10_12A	DISTAL	lacO3	21	minus35_31A_32C	lacOscram	minus10_12A	TTCATTAATGCAGCTGGCACGACAGGTTTCCCGACTGGAAAGCGGGCAGTGAGCGCAACGCAATTATTCATTAGGCACCCCAGGCTTTGCAAAACGGTGTGCATAATAGAATAATGTGTGGACACACAGGAAACAGCTATGACCATGATT	0.550463391643838	1.06471117905781	1.485644225756	0.984551885395723	1.45724812603227	4.09904102120017	4.3388852282988	2.86259785908292	2.77814457361622	3.60074154369086	0.771547899205379	13	13	47
DISTAL-lacOscram-27-minus35_33T-lacO2_core-minus10_12A	DISTAL	lacOscram	27	minus35_33T	lacO2-var	minus10_12A	AATGCAGCTGGCACGACAGGTTTCCCGACTGGAAAGCGTTAACGGTGTGCATAATAGAATAGCTCATTCATTAGGCACCCCAGGCTTTTACAATTGTAGCGAGTAACAAAATAATGTGTGGACACACAGGAAACAGCTATGACCATGATT	0.152394493142249	0.214002340582981	0.282534477978385	0.237834466288005	0.403435710567413	0.823889511011571	0.825153594469573	0.691506912039001	0.613662610789492	0.758330253254287	0.80922870761918	6	8.5	53
DISTAL-lacOsym-26-minus35_30C_33T-lacO1_core-minus10_7A	DISTAL	lacOsym	26	minus35_30C_33T	lacO1	minus10_7A	TAATGCAGCTGGCACGACAGGTTTCCCGACTGGAAAGCGAAATTGTGAGCGCTCACAATTAGCTCATTCATTAGGCACCCCAGGCTTTTACCTTGTGAGCGGATAACAATATAAAGTGTGGACACACAGGAAACAGCTATGACCATGATT	0.226807609061952	0.145900607968089	0.351583944619576	0.329280466849689	0.600430416068867	0.561704045982193	1.02681540934919	0.957387389556299	0.58106723102553	0.992101399452744	0.585693389149591	9	8	52
DISTAL-lacOsym-21-minus35_31A_32C-lacO1_core-minus10_7A	DISTAL	lacOsym	21	minus35_31A_32C	lacO1	minus10_7A	TTCATTAATGCAGCTGGCACGACAGGTTTCCCGACTGGAAAGCGAAATTGTGAGCGCTCACAATTATTCATTAGGCACCCCAGGCTTTGCAATTGTGAGCGGATAACAATATAAAGTGTGGACACACAGGAAACAGCTATGACCATGATT	0.0979915719920535	0.27490447786456	0.389897579610171	0.330185083516858	0.259414225941423	1.05835719004625	1.13871196036801	0.960017574692443	0.658885707993834	1.04936476753023	0.627890061093417	5.5	5	47
DISTAL-lacO1-20-minus35cons-lacOscram_core-minus10_12G	DISTAL	lacO1	20	minus35cons	lacOscram	minus10_12G	ATTCATTAATGCAGCTGGCACGACAGGTTTCCCGACTGGAAAGCGAATTGTGAGCGGATAACAATTTTCATTAGGCACCCCAGGCTTTGACAAACGGTGTGCATAATAGGATAATGTGTGGACACACAGGAAACAGCTATGACCATGATT	4.04519048726582	6.17423113289432	6.7234780566196	9.87620272030425	10.708879730236	23.7702272559035	19.6361949361147	28.7151923452451	17.2395534930698	24.1756936406799	0.713094472046963	4.5	5.5	46
DISTAL-lacOscram-26-minus35_31A_32C-lacO3_core-minus10_12A	DISTAL	lacOscram	26	minus35_31A_32C	lacO3	minus10_12A	TAATGCAGCTGGCACGACAGGTTTCCCGACTGGAAAGCGTTAACGGTGTGCATAATAGAAAGCTCATTCATTAGGCACCCCAGGCTTTGCAACAGTGAGCGCAACGCAAAATAATGTGTGGACACACAGGAAACAGCTATGACCATGATT	0.274012966317217	0.408254839010046	0.501875085172954	0.373070157942754	0.725397706252312	1.57174392935982	1.46574688324187	1.0847065058287	1.14857081780607	1.27522669453528	0.900679716577473	17	16.5	52
DISTAL-lacOsym-25-minus35_30C_33T-lacOscram_core-minus10_12G	DISTAL	lacOsym	25	minus35_30C_33T	lacOscram	minus10_12G	TTAATGCAGCTGGCACGACAGGTTTCCCGACTGGAAAGCGAAATTGTGAGCGCTCACAATTGCTCATTCATTAGGCACCCCAGGCTTTTACCAACGGTGTGCATAATAGGATAATGTGTGGACACACAGGAAACAGCTATGACCATGATT	0.528917744412991	0.25614881173345	0.128666201271356	0.44360744045013	1.40021008403361	0.986149584487535	0.375774946921444	1.28979460416695	1.19317983426057	0.832784775544195	1.43275894240607	4.5	4	51
DISTAL-lacO3-28-minus35_30C_33T-lacO2_core-minus10_7A	DISTAL	lacO3	28	minus35_30C_33T	lacO2-var	minus10_7A	ATGCAGCTGGCACGACAGGTTTCCCGACTGGAAAGCGGGCAGTGAGCGCAACGCAATTTTAGCTCATTCATTAGGCACCCCAGGCTTTTACCATTGTAGCGAGTAACAATATAAAGTGTGGACACACAGGAAACAGCTATGACCATGATT	0.196882619027499	0.217117796942554	0.279060893920122	0.362360492905943	0.521209642605594	0.835883734110598	0.815008848979125	1.05356801057962	0.678546688358096	0.934288429779371	0.726271102938022	13.5	13	54
DISTAL-lacOscram-21-minus35cons-lacOscram_core-minus10_7A	DISTAL	lacOscram	21	minus35cons	lacOscram	minus10_7A	TTCATTAATGCAGCTGGCACGACAGGTTTCCCGACTGGAAAGCGTTAACGGTGTGCATAATAGAAATTCATTAGGCACCCCAGGCTTTGACAAACGGTGTGCATAATAGTATAAAGTGTGGACACACAGGAAACAGCTATGACCATGATT	3.55737840522001	3.86459772299001	9.00226140585913	5.76323054865789	9.41748914330833	14.8783490852337	26.2914756830764	16.7566703946317	12.147919114271	21.5240730388541	0.564387562351338	5	5.5	47
DISTAL-lacO3-24-minus35_31A_32C-lacO3_core-minus10_12A	DISTAL	lacO3	24	minus35_31A_32C	lacO3	minus10_12A	ATTAATGCAGCTGGCACGACAGGTTTCCCGACTGGAAAGCGGGCAGTGAGCGCAACGCAATTCTCATTCATTAGGCACCCCAGGCTTTGCAACAGTGAGCGCAACGCAAAATAATGTGTGGACACACAGGAAACAGCTATGACCATGATT	0.192134635745634	0.190697984011271	0.247226998960214	0.291498547845946	0.508640251352767	0.734169861740444	0.722036645940087	0.847535951499595	0.621405056546605	0.784786298719841	0.791814354506767	8.5	9	50
DISTAL-lacOsym-22-minus35cons-lacOscram_core-minus10_7A	DISTAL	lacOsym	22	minus35cons	lacOscram	minus10_7A	TCATTAATGCAGCTGGCACGACAGGTTTCCCGACTGGAAAGCGAAATTGTGAGCGCTCACAATTCATTCATTAGGCACCCCAGGCTTTGACAAACGGTGTGCATAATAGTATAAAGTGTGGACACACAGGAAACAGCTATGACCATGATT	12.8647845357907	15.7608601034417	13.6598600304805	9.7453443584739	34.0570934256055	60.6778752436647	39.8941845425483	28.3347198968397	47.3674843346351	34.114452219694	1.38848731996612	4.5	4	48
DISTAL-lacO3-25-minus35_30C_33T-lacO1_core-minus10_7A	DISTAL	lacO3	25	minus35_30C_33T	lacO1	minus10_7A	TTAATGCAGCTGGCACGACAGGTTTCCCGACTGGAAAGCGGGCAGTGAGCGCAACGCAATTGCTCATTCATTAGGCACCCCAGGCTTTTACCTTGTGAGCGGATAACAATATAAAGTGTGGACACACAGGAAACAGCTATGACCATGATT	0.426060845439334	0.30676445086562	0.473224262338287	0.413699233619112	1.12791582150101	1.18101518296902	1.38207097361237	1.20283609023442	1.15446550223502	1.2924535319234	0.893235597040749	15	15	51
DISTAL-lacO2-21-minus35cons-lacO2_core-minus10_12A	DISTAL	lacO2-var	21	minus35cons	lacO2-var	minus10_12A	TTCATTAATGCAGCTGGCACGACAGGTTTCCCGACTGGAAAGCGAAATTGTAGCGAGTAACAACCATTCATTAGGCACCCCAGGCTTTGACAATTGTAGCGAGTAACAAAATAATGTGTGGACACACAGGAAACAGCTATGACCATGATT	0.495409723716418	0.348195783104332	0.288575511224633	0.481519913462085	1.31150391190959	1.34052203679932	0.842796681193429	1.40002562975981	1.32601297435445	1.12141115547662	1.18245031528233	6.5	7	47
DISTAL-lacO3-27-minus35_33T-lacO1_core-minus10_12A	DISTAL	lacO3	27	minus35_33T	lacO1	minus10_12A	AATGCAGCTGGCACGACAGGTTTCCCGACTGGAAAGCGGGCAGTGAGCGCAACGCAATTTAGCTCATTCATTAGGCACCCCAGGCTTTTACATTGTGAGCGGATAACAAAATAATGTGTGGACACACAGGAAACAGCTATGACCATGATT	0.212777819011387	0.208807777221657	0.316311275852758	0.331335554191133	0.563289190021559	0.80389091540733	0.92380012559433	0.963362583663497	0.683590052714444	0.943581354628914	0.724463290166732	7.5	7.5	53
DISTAL-lacOsym-30-minus35cons-lacOscram_core-minus10_12A	DISTAL	lacOsym	30	minus35cons	lacOscram	minus10_12A	GCAGCTGGCACGACAGGTTTCCCGACTGGAAAGCGAAATTGTGAGCGCTCACAATTAGTTAGCTCATTCATTAGGCACCCCAGGCTTTGACAAACGGTGTGCATAATAGAATAATGTGTGGACACACAGGAAACAGCTATGACCATGATT	2.16749671632933	2.21854955190007	7.13512570686613	6.17420901208318	5.73803921568628	8.54121361705912	20.8384288747346	17.9515958089054	7.1396264163727	19.39501234182	0.368116621456232	11	11.5	56
DISTAL-lacO3-28-minus35cons-lacO2_core-minus10cons	DISTAL	lacO3	28	minus35cons	lacO2-var	minus10cons	ATGCAGCTGGCACGACAGGTTTCCCGACTGGAAAGCGGGCAGTGAGCGCAACGCAATTTTAGCTCATTCATTAGGCACCCCAGGCTTTGACAATTGTAGCGAGTAACAATATAATGTGTGGACACACAGGAAACAGCTATGACCATGATT	4.68990783456474	10.1768131152766	6.8928979979587	15.4992762733208	12.4156474470977	39.1798031664527	20.1309928615611	45.0643543885041	25.7977253067752	32.5976736250326	0.791397742167848	11	9.5	54
DISTAL-lacOscram-27-minus35_33T-lacOsym_core-minus10cons	DISTAL	lacOscram	27	minus35_33T	lacOsym	minus10cons	AATGCAGCTGGCACGACAGGTTTCCCGACTGGAAAGCGTTAACGGTGTGCATAATAGAATAGCTCATTCATTAGGCACCCCAGGCTTTTACAATTGTGAGCGCTCACAATATAATGTGTGGACACACAGGAAACAGCTATGACCATGATT	0.370183847695471	0.356567047695792	0.150073785359387	0.191437096294349	0.97999199679872	1.37275064267352	0.438296679085046	0.556605934263172	1.17637131973612	0.497451306674109	2.36479692374552	5	4.5	53
DISTAL-lacO2-27-minus35_31A_32C-lacOscram_core-minus10_12A	DISTAL	lacO2-var	27	minus35_31A_32C	lacOscram	minus10_12A	AATGCAGCTGGCACGACAGGTTTCCCGACTGGAAAGCGAAATTGTAGCGAGTAACAACCTAGCTCATTCATTAGGCACCCCAGGCTTTGCAAAACGGTGTGCATAATAGAATAATGTGTGGACACACAGGAAACAGCTATGACCATGATT	0.5344317225023	0.218957470970515	0.418513915728349	0.525377370457764	1.41480730223124	0.842966311484232	1.22228715011979	1.52754177630621	1.12888680685773	1.374914463213	0.821059663755133	4	3.5	53
DISTAL-lacO1-29-minus35_30C_33T-lacO3_core-minus10_12G	DISTAL	lacO1	29	minus35_30C_33T	lacO3	minus10_12G	TGCAGCTGGCACGACAGGTTTCCCGACTGGAAAGCGAATTGTGAGCGGATAACAATTGTTAGCTCATTCATTAGGCACCCCAGGCTTTTACCCAGTGAGCGCAACGCAAGATAATGTGTGGACACACAGGAAACAGCTATGACCATGATT	0.294058988053897	0.39101006645807	0.422888913269493	0.567393861927887	0.778465772273822	1.50535312640576	1.23506451086069	1.64970529080723	1.14190944933979	1.44238490083396	0.791681505179068	6	6.5	55
DISTAL-lacOsym-23-minus35_33T-lacO2_core-minus10_12G	DISTAL	lacOsym	23	minus35_33T	lacO2-var	minus10_12G	CATTAATGCAGCTGGCACGACAGGTTTCCCGACTGGAAAGCGAAATTGTGAGCGCTCACAATTTCATTCATTAGGCACCCCAGGCTTTTACAATTGTAGCGAGTAACAAGATAATGTGTGGACACACAGGAAACAGCTATGACCATGATT	0.220943261378309	0.434379861063464	0.347746489922585	0.491438263839045	0.584905660377359	1.67232288371201	1.01560796465255	1.4288633669841	1.12861427204469	1.22223566581833	0.923401520351676	4	4	49
DISTAL-lacOscram-27-minus35_30C_33T-lacO1_core-minus10_12A	DISTAL	lacOscram	27	minus35_30C_33T	lacO1	minus10_12A	AATGCAGCTGGCACGACAGGTTTCCCGACTGGAAAGCGTTAACGGTGTGCATAATAGAATAGCTCATTCATTAGGCACCCCAGGCTTTTACCTTGTGAGCGGATAACAAAATAATGTGTGGACACACAGGAAACAGCTATGACCATGATT	0.184369010588154	0.19795627414718	0.188894479562691	0.15392086600034	0.488082221736278	0.762113617376775	0.551674117445372	0.447526989706252	0.625097919556527	0.499600553575812	1.25119541017817	7.5	5.5	53
DISTAL-lacOsym-23-minus35cons-lacO3_core-minus10_12G	DISTAL	lacOsym	23	minus35cons	lacO3	minus10_12G	CATTAATGCAGCTGGCACGACAGGTTTCCCGACTGGAAAGCGAAATTGTGAGCGCTCACAATTTCATTCATTAGGCACCCCAGGCTTTGACACAGTGAGCGCAACGCAAGATAATGTGTGGACACACAGGAAACAGCTATGACCATGATT	0.868739592697769	1.30095547859469	1.11932319505312	0.589028237631182	2.29982440737489	5.00856004746165	3.26902955129573	1.71260752936824	3.65419222741827	2.49081854033198	1.46706480951889	5.5	5.5	49
DISTAL-lacO3-26-minus35_30C_33T-lacO1_core-minus10_12G	DISTAL	lacO3	26	minus35_30C_33T	lacO1	minus10_12G	TAATGCAGCTGGCACGACAGGTTTCCCGACTGGAAAGCGGGCAGTGAGCGCAACGCAATTAGCTCATTCATTAGGCACCCCAGGCTTTTACCTTGTGAGCGGATAACAAGATAATGTGTGGACACACAGGAAACAGCTATGACCATGATT	0.181269239211306	0.160621367093582	0.213225238849312	0.347117651902338	0.479876160990712	0.618377627236408	0.622733103326256	1.00924924518949	0.54912689411356	0.815991174257874	0.672956903747126	4	4.5	52
DISTAL-lacO2-20-minus35cons-lacOsym_core-minus10cons	DISTAL	lacO2-var	20	minus35cons	lacOsym	minus10cons	ATTCATTAATGCAGCTGGCACGACAGGTTTCCCGACTGGAAAGCGAAATTGTAGCGAGTAACAACCTTCATTAGGCACCCCAGGCTTTGACAATTGTGAGCGCTCACAATATAATGTGTGGACACACAGGAAACAGCTATGACCATGATT	8.87101162809425	6.40446275366011	1.36753394391461	1.29331281914271	23.4843320505772	24.6565980167811	3.99393927939166	3.76032442994548	24.0704650336792	3.87713185466857	6.20831736859689	4	4.5	46
DISTAL-lacO2-29-minus35_30C_33T-lacOsym_core-minus10cons	DISTAL	lacO2-var	29	minus35_30C_33T	lacOsym	minus10cons	TGCAGCTGGCACGACAGGTTTCCCGACTGGAAAGCGAAATTGTAGCGAGTAACAACCGTTAGCTCATTCATTAGGCACCCCAGGCTTTTACCATTGTGAGCGCTCACAATATAATGTGTGGACACACAGGAAACAGCTATGACCATGATT	0.271506918877081	0.338829757292981	0.323329700164532	0.0711167872190157	0.71876341777587	1.30446369087275	0.944297723232009	0.206773016087603	1.01161355432431	0.575535369659806	1.75769137337687	3	3	55
DISTAL-lacO3-24-minus35cons-lacOscram_core-minus10cons	DISTAL	lacO3	24	minus35cons	lacOscram	minus10cons	ATTAATGCAGCTGGCACGACAGGTTTCCCGACTGGAAAGCGGGCAGTGAGCGCAACGCAATTCTCATTCATTAGGCACCCCAGGCTTTGACAAACGGTGTGCATAATAGTATAATGTGTGGACACACAGGAAACAGCTATGACCATGATT	7.12142641339002	7.27553642667268	11.1056541357095	9.3680419044318	18.8526348039216	28.010152284264	32.4345208931196	27.2377079331344	23.4313935440928	29.836114413127	0.785336629952848	7	7	50
DISTAL-lacOscram-21-minus35cons-lacO1_core-minus10_12G	DISTAL	lacOscram	21	minus35cons	lacO1	minus10_12G	TTCATTAATGCAGCTGGCACGACAGGTTTCCCGACTGGAAAGCGTTAACGGTGTGCATAATAGAAATTCATTAGGCACCCCAGGCTTTGACATTGTGAGCGGATAACAAGATAATGTGTGGACACACAGGAAACAGCTATGACCATGATT	1.42615488765402	1.36135032809386	0.806965722259378	1.11754951344167	3.77547638773819	5.24107471475892	2.35677667058745	3.24929025280519	4.50827555124856	2.80303346169632	1.60835595181239	5	6.5	47
DISTAL-lacO2-20-minus35cons-lacO3_core-minus10cons	DISTAL	lacO2-var	20	minus35cons	lacO3	minus10cons	ATTCATTAATGCAGCTGGCACGACAGGTTTCCCGACTGGAAAGCGAAATTGTAGCGAGTAACAACCTTCATTAGGCACCCCAGGCTTTGACACAGTGAGCGCAACGCAATATAATGTGTGGACACACAGGAAACAGCTATGACCATGATT	8.75837736877234	5.39061154020215	7.34596841074449	12.8886757837148	23.186154068507	20.7533632286995	21.4542036864241	37.4739983256918	21.9697586486033	29.4641010060579	0.745644967891138	7.5	7	46
DISTAL-lacOscram-25-minus35_30C_33T-lacO3_core-minus10_12G	DISTAL	lacOscram	25	minus35_30C_33T	lacO3	minus10_12G	TTAATGCAGCTGGCACGACAGGTTTCCCGACTGGAAAGCGTTAACGGTGTGCATAATAGAAGCTCATTCATTAGGCACCCCAGGCTTTTACCCAGTGAGCGCAACGCAAGATAATGTGTGGACACACAGGAAACAGCTATGACCATGATT	0.197737864098643	0.204644883991938	0.255870286619175	0.219641718575766	0.523473742809427	0.78786415580235	0.747279723991507	0.638611253187095	0.655668949305888	0.692945488589301	0.946205668559441	9.5	9	51
DISTAL-lacO3-28-minus35_33T-lacO3_core-minus10_7A	DISTAL	lacO3	28	minus35_33T	lacO3	minus10_7A	ATGCAGCTGGCACGACAGGTTTCCCGACTGGAAAGCGGGCAGTGAGCGCAACGCAATTTTAGCTCATTCATTAGGCACCCCAGGCTTTTACACAGTGAGCGCAACGCAATATAAAGTGTGGACACACAGGAAACAGCTATGACCATGATT	0.302238711093137	0.33176524315794	0.709242263862311	0.430904671327041	0.800120048019208	1.27726595518258	2.07137128028848	1.25286113195937	1.0386930016009	1.66211620612392	0.624922010731814	7.5	7.5	54
DISTAL-lacO2-22-minus35_31A_32C-lacO1_core-minus10_12G	DISTAL	lacO2-var	22	minus35_31A_32C	lacO1	minus10_12G	TCATTAATGCAGCTGGCACGACAGGTTTCCCGACTGGAAAGCGAAATTGTAGCGAGTAACAACCCATTCATTAGGCACCCCAGGCTTTGCAATTGTGAGCGGATAACAAGATAATGTGTGGACACACAGGAAACAGCTATGACCATGATT	0.327341594074295	0.811137903822591	0.611565239083974	0.400576189233639	0.866575201509175	3.12280701754386	1.7861015012879	1.16468066204446	1.99469110952652	1.47539108166618	1.35197449294182	7	8.5	48
DISTAL-lacOsym-21-minus35_30C_33T-lacO3_core-minus10_12G	DISTAL	lacOsym	21	minus35_30C_33T	lacO3	minus10_12G	TTCATTAATGCAGCTGGCACGACAGGTTTCCCGACTGGAAAGCGAAATTGTGAGCGCTCACAATTATTCATTAGGCACCCCAGGCTTTTACCCAGTGAGCGCAACGCAAGATAATGTGTGGACACACAGGAAACAGCTATGACCATGATT	0.185317892269833	0.24542121192581	0.372645474317685	0.244007745003661	0.490594207226038	0.944849302744039	1.08832647539598	0.709455802998521	0.717721754985039	0.898891139197248	0.798452363904708	4	4	47
DISTAL-lacO1-26-minus35_30C_33T-lacO3_core-minus10_12G	DISTAL	lacO1	26	minus35_30C_33T	lacO3	minus10_12G	TAATGCAGCTGGCACGACAGGTTTCCCGACTGGAAAGCGAATTGTGAGCGGATAACAATTAGCTCATTCATTAGGCACCCCAGGCTTTTACCCAGTGAGCGCAACGCAAGATAATGTGTGGACACACAGGAAACAGCTATGACCATGATT	0.150344464771248	0.16854813585924	0.134915593379798	0.183204838269127	0.398008646665793	0.648894964684438	0.394026554294916	0.532670533246753	0.523451805675116	0.463348543770834	1.12971501197597	10.5	9.5	52
DISTAL-lacOscram-25-minus35_31A_32C-lacO3_core-minus10_12G	DISTAL	lacOscram	25	minus35_31A_32C	lacO3	minus10_12G	TTAATGCAGCTGGCACGACAGGTTTCCCGACTGGAAAGCGTTAACGGTGTGCATAATAGAAGCTCATTCATTAGGCACCCCAGGCTTTGCAACAGTGAGCGCAACGCAAGATAATGTGTGGACACACAGGAAACAGCTATGACCATGATT	0.172951256805939	0.179808894936042	0.234471437396549	0.320895989095668	0.457855869620576	0.69224786103189	0.68478350236254	0.933009407629484	0.575051865326233	0.808896454996012	0.710909117940278	7.5	7.5	51
DISTAL-lacOsym-30-minus35_31A_32C-lacO3_core-minus10cons	DISTAL	lacOsym	30	minus35_31A_32C	lacO3	minus10cons	GCAGCTGGCACGACAGGTTTCCCGACTGGAAAGCGAAATTGTGAGCGCTCACAATTAGTTAGCTCATTCATTAGGCACCCCAGGCTTTGCAACAGTGAGCGCAACGCAATATAATGTGTGGACACACAGGAAACAGCTATGACCATGATT	0.826079374265548	0.522945377993859	0.864934084792786	0.740228884907562	2.18688951595398	2.01329205366357	2.52607566394293	2.1522254465198	2.10009078480878	2.33915055523137	0.897800605485633	9.5	9.5	56
DISTAL-lacO2-24-minus35_31A_32C-lacO3_core-minus10_12A	DISTAL	lacO2-var	24	minus35_31A_32C	lacO3	minus10_12A	ATTAATGCAGCTGGCACGACAGGTTTCCCGACTGGAAAGCGAAATTGTAGCGAGTAACAACCCTCATTCATTAGGCACCCCAGGCTTTGCAACAGTGAGCGCAACGCAAAATAATGTGTGGACACACAGGAAACAGCTATGACCATGATT	0.375930082783648	0.3400087534418	0.843969689070054	0.712051310540703	0.995204071645297	1.3090027186137	2.46484828167698	2.07029876977153	1.1521033951295	2.26757352572425	0.508077635436991	12	13	50
DISTAL-lacOscram-25-minus35_33T-lacO3_core-minus10_12A	DISTAL	lacOscram	25	minus35_33T	lacO3	minus10_12A	TTAATGCAGCTGGCACGACAGGTTTCCCGACTGGAAAGCGTTAACGGTGTGCATAATAGAAGCTCATTCATTAGGCACCCCAGGCTTTTACACAGTGAGCGCAACGCAAAATAATGTGTGGACACACAGGAAACAGCTATGACCATGATT	0.429903784342276	0.327493763458028	0.407740993672175	0.457511357552771	1.1380892782645	1.26082114756193	1.19082438698661	1.3302204302928	1.19945521291321	1.2605224086397	0.95155405781926	8	7.5	51
DISTAL-lacO1-27-minus35_33T-lacO3_core-minus10cons	DISTAL	lacO1	27	minus35_33T	lacO3	minus10cons	AATGCAGCTGGCACGACAGGTTTCCCGACTGGAAAGCGAATTGTGAGCGGATAACAATTTAGCTCATTCATTAGGCACCCCAGGCTTTTACACAGTGAGCGCAACGCAATATAATGTGTGGACACACAGGAAACAGCTATGACCATGATT	0.808618432307828	0.851249118846785	0.682320764317799	1.28701930426146	2.14066496163683	3.27723154038943	1.99274593064402	3.74202595071608	2.70894825101313	2.86738594068005	0.944744902519352	8.5	8	53
DISTAL-lacO1-24-minus35_33T-lacO3_core-minus10_12A	DISTAL	lacO1	24	minus35_33T	lacO3	minus10_12A	ATTAATGCAGCTGGCACGACAGGTTTCCCGACTGGAAAGCGAATTGTGAGCGGATAACAATTCTCATTCATTAGGCACCCCAGGCTTTTACACAGTGAGCGCAACGCAAAATAATGTGTGGACACACAGGAAACAGCTATGACCATGATT	0.276847565340904	0.159615687693175	0.254544533838764	0.257252635350484	0.732901773149451	0.614505853183944	0.743407808323158	0.74796549996118	0.673703813166697	0.745686654142169	0.903467709156898	5	6	50
DISTAL-lacO1-29-minus35cons-lacO3_core-minus10_12G	DISTAL	lacO1	29	minus35cons	lacO3	minus10_12G	TGCAGCTGGCACGACAGGTTTCCCGACTGGAAAGCGAATTGTGAGCGGATAACAATTGTTAGCTCATTCATTAGGCACCCCAGGCTTTGACACAGTGAGCGCAACGCAAGATAATGTGTGGACACACAGGAAACAGCTATGACCATGATT	0.684039615190444	0.717373338793558	0.41103221476661	0.367021147600889	1.8108660130719	2.76182198615806	1.20043653392067	1.06711892683866	2.28634399961498	1.13377773037966	2.01657162453646	6.5	5.5	55
DISTAL-lacO1-21-minus35_30C_33T-lacOscram_core-minus10_12A	DISTAL	lacO1	21	minus35_30C_33T	lacOscram	minus10_12A	TTCATTAATGCAGCTGGCACGACAGGTTTCCCGACTGGAAAGCGAATTGTGAGCGGATAACAATTATTCATTAGGCACCCCAGGCTTTTACCAACGGTGTGCATAATAGAATAATGTGTGGACACACAGGAAACAGCTATGACCATGATT	0.182090701020421	0.283373500596062	0.29817659210564	0.36368212097509	0.482050826372845	1.09096215585174	0.87083703384859	1.05741066198008	0.786506491112291	0.964123847914336	0.815773298019461	10.5	12	47
DISTAL-lacOscram-28-minus35cons-lacO1_core-minus10_12A	DISTAL	lacOscram	28	minus35cons	lacO1	minus10_12A	ATGCAGCTGGCACGACAGGTTTCCCGACTGGAAAGCGTTAACGGTGTGCATAATAGAATTAGCTCATTCATTAGGCACCCCAGGCTTTGACATTGTGAGCGGATAACAAAATAATGTGTGGACACACAGGAAACAGCTATGACCATGATT	0.359777031905792	0.52619717139042	0.482163419059906	0.42378537675729	0.952441912564808	2.02581116193176	1.40817814946273	1.23216168717047	1.48912653724828	1.3201699183166	1.12798096410735	16.5	15	54
DISTAL-lacOsym-22-minus35_31A_32C-lacO2_core-minus10_12A	DISTAL	lacOsym	22	minus35_31A_32C	lacO2-var	minus10_12A	TCATTAATGCAGCTGGCACGACAGGTTTCCCGACTGGAAAGCGAAATTGTGAGCGCTCACAATTCATTCATTAGGCACCCCAGGCTTTGCAAATTGTAGCGAGTAACAAAATAATGTGTGGACACACAGGAAACAGCTATGACCATGATT	0.106454480482276	0.330073432724344	0.11018844641157	0.244856354068681	0.281818181818182	1.27075263917369	0.321809901843134	0.711923145277542	0.776285410495937	0.516866523560338	1.50190692395522	3	3	48
DISTAL-lacO2-23-minus35_30C_33T-lacOscram_core-minus10cons	DISTAL	lacO2-var	23	minus35_30C_33T	lacOscram	minus10cons	CATTAATGCAGCTGGCACGACAGGTTTCCCGACTGGAAAGCGAAATTGTAGCGAGTAACAACCTCATTCATTAGGCACCCCAGGCTTTTACCAACGGTGTGCATAATAGTATAATGTGTGGACACACAGGAAACAGCTATGACCATGATT	0.317702087009531	0.313988865995842	0.571849783428251	0.630801353584446	0.841056422569028	1.2088285229202	1.67011087520642	1.8340634262781	1.02494247274462	1.75208715074226	0.584983727727475	7.5	7	49
DISTAL-lacO1-23-minus35_31A_32C-lacO1_core-minus10cons	DISTAL	lacO1	23	minus35_31A_32C	lacO1	minus10cons	CATTAATGCAGCTGGCACGACAGGTTTCCCGACTGGAAAGCGAATTGTGAGCGGATAACAATTTCATTCATTAGGCACCCCAGGCTTTGCAATTGTGAGCGGATAACAATATAATGTGTGGACACACAGGAAACAGCTATGACCATGATT	4.09160926747761	3.48616716110986	0.81162353306607	1.25301006052551	10.8317647058824	13.4214259051885	2.37037999913341	3.64314361678158	12.1265953055354	3.00676180795749	4.03310806776978	4	4	49
DISTAL-lacOsym-25-minus35_31A_32C-lacO3_core-minus10_12A	DISTAL	lacOsym	25	minus35_31A_32C	lacO3	minus10_12A	TTAATGCAGCTGGCACGACAGGTTTCCCGACTGGAAAGCGAAATTGTGAGCGCTCACAATTGCTCATTCATTAGGCACCCCAGGCTTTGCAACAGTGAGCGCAACGCAAAATAATGTGTGGACACACAGGAAACAGCTATGACCATGATT	0.224024536970569	0.315171052991308	0.639675716547937	0.408604040852112	0.593062757017701	1.21337983512999	1.86819930997877	1.1880217486819	0.903221296073847	1.52811052933033	0.591070658003821	11	11.5	51
DISTAL-lacO3-26-minus35cons-lacO1_core-minus10_7A	DISTAL	lacO3	26	minus35cons	lacO1	minus10_7A	TAATGCAGCTGGCACGACAGGTTTCCCGACTGGAAAGCGGGCAGTGAGCGCAACGCAATTAGCTCATTCATTAGGCACCCCAGGCTTTGACATTGTGAGCGGATAACAATATAAAGTGTGGACACACAGGAAACAGCTATGACCATGATT	1.98963905715856	2.58151091668831	1.46956303350523	1.18745461228081	5.26719457013575	9.93858179787828	4.29191944315278	3.45254026861869	7.60288818400701	3.87222985588574	1.96343927580919	9	9	52
DISTAL-lacOscram-25-minus35_33T-lacO3_core-minus10_12G	DISTAL	lacOscram	25	minus35_33T	lacO3	minus10_12G	TTAATGCAGCTGGCACGACAGGTTTCCCGACTGGAAAGCGTTAACGGTGTGCATAATAGAAGCTCATTCATTAGGCACCCCAGGCTTTTACACAGTGAGCGCAACGCAAGATAATGTGTGGACACACAGGAAACAGCTATGACCATGATT	0.215461256844529	0.128497093674866	0.112026910197852	0.425323158428496	0.570393086144411	0.494702101789126	0.327179211147992	1.2366328080784	0.532547593966768	0.781906009613197	0.681089015072561	7	7.5	51
DISTAL-lacO2-27-minus35_30C_33T-lacO1_core-minus10cons	DISTAL	lacO2-var	27	minus35_30C_33T	lacO1	minus10cons	AATGCAGCTGGCACGACAGGTTTCCCGACTGGAAAGCGAAATTGTAGCGAGTAACAACCTAGCTCATTCATTAGGCACCCCAGGCTTTTACCTTGTGAGCGGATAACAATATAATGTGTGGACACACAGGAAACAGCTATGACCATGATT	0.725076956845226	0.371415777013502	0.944751827516952	0.30122147969959	1.91950464396285	1.42991689750693	2.75918667319941	0.875805506736965	1.67471077073489	1.81749608996819	0.921438444890519	8	9	53
DISTAL-lacOscram-21-minus35_30C_33T-lacO2_core-minus10_7A	DISTAL	lacOscram	21	minus35_30C_33T	lacO2-var	minus10_7A	TTCATTAATGCAGCTGGCACGACAGGTTTCCCGACTGGAAAGCGTTAACGGTGTGCATAATAGAAATTCATTAGGCACCCCAGGCTTTTACCATTGTAGCGAGTAACAATATAAAGTGTGGACACACAGGAAACAGCTATGACCATGATT	0.320852457939492	0.331829142472878	0.687812279523576	0.584544782510012	0.84939643609887	1.27751196172249	2.00878412726892	1.6995718232551	1.06345419891068	1.85417797526201	0.573544833936669	4.5	4.5	47
DISTAL-lacOsym-22-minus35_30C_33T-lacO2_core-minus10cons	DISTAL	lacOsym	22	minus35_30C_33T	lacO2-var	minus10cons	TCATTAATGCAGCTGGCACGACAGGTTTCCCGACTGGAAAGCGAAATTGTGAGCGCTCACAATTCATTCATTAGGCACCCCAGGCTTTTACCATTGTAGCGAGTAACAATATAATGTGTGGACACACAGGAAACAGCTATGACCATGATT	0.62504319150269	0.624362728600284	0.802924676654843	1.02644493354154	1.65468409586057	2.40373961218837	2.34497463024938	2.98440246045694	2.02921185402447	2.66468854535316	0.761519336870766	4	4	48
DISTAL-lacO1-28-minus35_30C_33T-lacO2_core-minus10_7A	DISTAL	lacO1	28	minus35_30C_33T	lacO2-var	minus10_7A	ATGCAGCTGGCACGACAGGTTTCCCGACTGGAAAGCGAATTGTGAGCGGATAACAATTTTAGCTCATTCATTAGGCACCCCAGGCTTTTACCATTGTAGCGAGTAACAATATAAAGTGTGGACACACAGGAAACAGCTATGACCATGATT	0.508513530469836	0.638368458604061	0.677190533007139	0.567794909972915	1.3461937716263	2.45766039647856	1.97776287853391	1.65087134339635	1.90192708405243	1.81431711096513	1.04828812590578	6	6.5	54
DISTAL-lacO2-20-minus35_33T-lacO3_core-minus10_12G	DISTAL	lacO2-var	20	minus35_33T	lacO3	minus10_12G	ATTCATTAATGCAGCTGGCACGACAGGTTTCCCGACTGGAAAGCGAAATTGTAGCGAGTAACAACCTTCATTAGGCACCCCAGGCTTTTACACAGTGAGCGCAACGCAAGATAATGTGTGGACACACAGGAAACAGCTATGACCATGATT	0.233707840554577	0.271924325852907	0.429887074954804	0.408671701729882	0.618697478991597	1.04688387635756	1.25550293066217	1.18821847359474	0.832790677674579	1.22186070212846	0.681575793561307	9	9.5	46
DISTAL-lacO2-26-minus35_30C_33T-lacO2_core-minus10_7A	DISTAL	lacO2-var	26	minus35_30C_33T	lacO2-var	minus10_7A	TAATGCAGCTGGCACGACAGGTTTCCCGACTGGAAAGCGAAATTGTAGCGAGTAACAACCAGCTCATTCATTAGGCACCCCAGGCTTTTACCATTGTAGCGAGTAACAATATAAAGTGTGGACACACAGGAAACAGCTATGACCATGATT	0.173288832453576	0.172277076918072	0.28866453194789	0.102523222279207	0.45874953755087	0.663251047973917	0.843056669886857	0.29808764876295	0.561000292762393	0.570572159324904	0.983224091105609	4	4.5	52
DISTAL-lacO3-24-minus35_30C_33T-lacO3_core-minus10_12A	DISTAL	lacO3	24	minus35_30C_33T	lacO3	minus10_12A	ATTAATGCAGCTGGCACGACAGGTTTCCCGACTGGAAAGCGGGCAGTGAGCGCAACGCAATTCTCATTCATTAGGCACCCCAGGCTTTTACCCAGTGAGCGCAACGCAAAATAATGTGTGGACACACAGGAAACAGCTATGACCATGATT	0.382679505001647	0.482487201411714	0.724880007162571	0.71674323007318	1.01307189542484	1.85753176043557	2.11704195448701	2.08394058896652	1.4353018279302	2.10049127172676	0.683317206431558	7	6.5	50
DISTAL-lacO2-22-minus35_33T-lacOscram_core-minus10_12G	DISTAL	lacO2-var	22	minus35_33T	lacOscram	minus10_12G	TCATTAATGCAGCTGGCACGACAGGTTTCCCGACTGGAAAGCGAAATTGTAGCGAGTAACAACCCATTCATTAGGCACCCCAGGCTTTTACAAACGGTGTGCATAATAGGATAATGTGTGGACACACAGGAAACAGCTATGACCATGATT	0.676946848502913	0.813092452988429	0.600483972875557	0.780437470130756	1.7920892494929	3.13033185373071	1.75373820634218	2.26913244927305	2.46121055161181	2.01143532780761	1.22360909027805	6.5	7	48
DISTAL-lacO3-29-minus35_33T-lacOscram_core-minus10_7A	DISTAL	lacO3	29	minus35_33T	lacOscram	minus10_7A	TGCAGCTGGCACGACAGGTTTCCCGACTGGAAAGCGGGCAGTGAGCGCAACGCAATTGTTAGCTCATTCATTAGGCACCCCAGGCTTTTACAAACGGTGTGCATAATAGTATAAAGTGTGGACACACAGGAAACAGCTATGACCATGATT	0.764831176203292	0.525454113797024	0.623266933829397	1.20589334849635	2.02474645030426	2.02295045790577	1.820276783362	3.50615114235501	2.02384845410502	2.66321396285851	0.759927096481861	3.5	3	55
DISTAL-lacOsym-30-minus35_33T-lacO3_core-minus10_12G	DISTAL	lacOsym	30	minus35_33T	lacO3	minus10_12G	GCAGCTGGCACGACAGGTTTCCCGACTGGAAAGCGAAATTGTGAGCGCTCACAATTAGTTAGCTCATTCATTAGGCACCCCAGGCTTTTACACAGTGAGCGCAACGCAAGATAATGTGTGGACACACAGGAAACAGCTATGACCATGATT	0.147882927356569	0.281281692454608	0.241027594668106	0.335706573207776	0.391492190096378	1.08290888511602	0.70393103004568	0.976071380289307	0.737200537606197	0.840001205167493	0.877618428486899	6.5	6	56
DISTAL-lacO1-30-minus35cons-lacO1_core-minus10_12A	DISTAL	lacO1	30	minus35cons	lacO1	minus10_12A	GCAGCTGGCACGACAGGTTTCCCGACTGGAAAGCGAATTGTGAGCGGATAACAATTAGTTAGCTCATTCATTAGGCACCCCAGGCTTTGACATTGTGAGCGGATAACAAAATAATGTGTGGACACACAGGAAACAGCTATGACCATGATT	0.0454169082859098	0.208578318125809	0.0148062372003862	0.0935037404649511	0.120232708468003	0.803007518796992	0.043242226343089	0.271863383983701	0.461620113632497	0.157552805163395	2.92993903316263	4.5	4.5	56
DISTAL-lacO3-29-minus35_31A_32C-lacOsym_core-minus10_12G	DISTAL	lacO3	29	minus35_31A_32C	lacOsym	minus10_12G	TGCAGCTGGCACGACAGGTTTCCCGACTGGAAAGCGGGCAGTGAGCGCAACGCAATTGTTAGCTCATTCATTAGGCACCCCAGGCTTTGCAAATTGTGAGCGCTCACAAGATAATGTGTGGACACACAGGAAACAGCTATGACCATGATT	0.725806900090372	0.623003256928378	0.889286945275253	0.43733123644617	1.92143703118832	2.39850577012874	2.59719919727772	1.27154645654628	2.15997140065853	1.934372826912	1.116626211146	8	7.5	55
DISTAL-lacOscram-30-minus35_31A_32C-lacOscram_core-minus10cons	DISTAL	lacOscram	30	minus35_31A_32C	lacOscram	minus10cons	GCAGCTGGCACGACAGGTTTCCCGACTGGAAAGCGTTAACGGTGTGCATAATAGAAAGTTAGCTCATTCATTAGGCACCCCAGGCTTTGCAAAACGGTGTGCATAATAGTATAATGTGTGGACACACAGGAAACAGCTATGACCATGATT	8.21455323324712	4.91598729589449	7.77652864826879	10.0244557211766	21.7464821222607	18.9261031366295	22.7116726161312	29.146239940801	20.3362926294451	25.9289562784661	0.784308184681319	8	7.5	56
DISTAL-lacOscram-25-minus35cons-lacOscram_core-minus10cons	DISTAL	lacOscram	25	minus35cons	lacOscram	minus10cons	TTAATGCAGCTGGCACGACAGGTTTCCCGACTGGAAAGCGTTAACGGTGTGCATAATAGAAGCTCATTCATTAGGCACCCCAGGCTTTGACAAACGGTGTGCATAATAGTATAATGTGTGGACACACAGGAAACAGCTATGACCATGATT	5.38384141996717	6.31003819085713	9.12057829544999	8.73310582298273	14.2527058823529	24.2930720541056	26.6370250384362	25.3916227299356	19.2728889682293	26.0143238841859	0.740856808504075	8.5	7	51
DISTAL-lacO1-27-minus35_30C_33T-lacO3_core-minus10cons	DISTAL	lacO1	27	minus35_30C_33T	lacO3	minus10cons	AATGCAGCTGGCACGACAGGTTTCCCGACTGGAAAGCGAATTGTGAGCGGATAACAATTTAGCTCATTCATTAGGCACCCCAGGCTTTTACCCAGTGAGCGCAACGCAATATAATGTGTGGACACACAGGAAACAGCTATGACCATGATT	0.229607703000988	0.115876843403227	0.290560616652166	0.22480686537318	0.607843137254902	0.446115288220551	0.848594263458964	0.653628987024642	0.526979212737727	0.751111625241803	0.701599063345715	6	6.5	53
DISTAL-lacO2-21-minus35cons-lacOsym_core-minus10_12G	DISTAL	lacO2-var	21	minus35cons	lacOsym	minus10_12G	TTCATTAATGCAGCTGGCACGACAGGTTTCCCGACTGGAAAGCGAAATTGTAGCGAGTAACAACCATTCATTAGGCACCCCAGGCTTTGACAATTGTGAGCGCTCACAAGATAATGTGTGGACACACAGGAAACAGCTATGACCATGATT	1.4684117179287	0.997227719298905	0.391806970303658	0.358584422306391	3.88734338500743	3.83923585032835	1.14428841463034	1.04258903448464	3.86328961766789	1.09343872455749	3.53315602502677	11	11	47
DISTAL-lacOsym-22-minus35cons-lacO3_core-minus10cons	DISTAL	lacOsym	22	minus35cons	lacO3	minus10cons	TCATTAATGCAGCTGGCACGACAGGTTTCCCGACTGGAAAGCGAAATTGTGAGCGCTCACAATTCATTCATTAGGCACCCCAGGCTTTGACACAGTGAGCGCAACGCAATATAATGTGTGGACACACAGGAAACAGCTATGACCATGATT	2.85816861462918	4.34891777542441	2.43067856947219	2.46580024365084	7.56646294881589	16.7429371550943	7.09889700170887	7.1693473986533	12.1547000519551	7.13412220018109	1.70374149907981	7	7	48
DISTAL-lacO1-28-minus35_31A_32C-lacO1_core-minus10_12A	DISTAL	lacO1	28	minus35_31A_32C	lacO1	minus10_12A	ATGCAGCTGGCACGACAGGTTTCCCGACTGGAAAGCGAATTGTGAGCGGATAACAATTTTAGCTCATTCATTAGGCACCCCAGGCTTTGCAATTGTGAGCGGATAACAAAATAATGTGTGGACACACAGGAAACAGCTATGACCATGATT	0.635322285002734	0.615682987238834	0.973690171783237	0.728980054517739	1.68189605939463	2.37032339885859	2.84370230102714	2.11951932074955	2.02610972912661	2.48161081088835	0.816449428829383	5	3.5	54
DISTAL-lacO2-30-minus35_31A_32C-lacO3_core-minus10_12G	DISTAL	lacO2-var	30	minus35_31A_32C	lacO3	minus10_12G	GCAGCTGGCACGACAGGTTTCCCGACTGGAAAGCGAAATTGTAGCGAGTAACAACCAGTTAGCTCATTCATTAGGCACCCCAGGCTTTGCAACAGTGAGCGCAACGCAAGATAATGTGTGGACACACAGGAAACAGCTATGACCATGATT	0.257160627361107	0.354607408215635	0.479151242412499	0.365241771396426	0.68078431372549	1.36520620924038	1.39938096334382	1.06194536657337	1.02299526148293	1.2306631649586	0.831255286264583	12	12.5	56
DISTAL-lacOscram-24-minus35_33T-lacO1_core-minus10_7A	DISTAL	lacOscram	24	minus35_33T	lacO1	minus10_7A	ATTAATGCAGCTGGCACGACAGGTTTCCCGACTGGAAAGCGTTAACGGTGTGCATAATAGAACTCATTCATTAGGCACCCCAGGCTTTTACATTGTGAGCGGATAACAATATAAAGTGTGGACACACAGGAAACAGCTATGACCATGATT	0.208212439766805	0.265647663501899	0.395166465821119	0.288161527432895	0.55120320855615	1.02271929824561	1.15409995983244	0.837833519731586	0.786961253400882	0.995966739782015	0.790148126405428	13	12.5	50
DISTAL-lacO1-25-minus35cons-lacO3_core-minus10cons	DISTAL	lacO1	25	minus35cons	lacO3	minus10cons	TTAATGCAGCTGGCACGACAGGTTTCCCGACTGGAAAGCGAATTGTGAGCGGATAACAATTGCTCATTCATTAGGCACCCCAGGCTTTGACACAGTGAGCGCAACGCAATATAATGTGTGGACACACAGGAAACAGCTATGACCATGATT	12.6707669037896	7.9680235697651	6.75890250129965	5.3815240477673	33.5434682964095	30.6761646846423	19.7396534876833	15.646853605435	32.1098164905259	17.6932535465592	1.81480564928491	13	11.5	51
DISTAL-lacO1-27-minus35_31A_32C-lacOscram_core-minus10_12A	DISTAL	lacO1	27	minus35_31A_32C	lacOscram	minus10_12A	AATGCAGCTGGCACGACAGGTTTCCCGACTGGAAAGCGAATTGTGAGCGGATAACAATTTAGCTCATTCATTAGGCACCCCAGGCTTTGCAAAACGGTGTGCATAATAGAATAATGTGTGGACACACAGGAAACAGCTATGACCATGATT	0.428130055441843	0.461052789110105	0.645207790022729	0.586267059908781	1.13339366515837	1.77501122621204	1.88435595870092	1.70457936797427	1.45420244568521	1.7944676633376	0.810380970020091	16.5	17	53
DISTAL-lacO3-30-minus35_30C_33T-lacO3_core-minus10cons	DISTAL	lacO3	30	minus35_30C_33T	lacO3	minus10cons	GCAGCTGGCACGACAGGTTTCCCGACTGGAAAGCGGGCAGTGAGCGCAACGCAATTAGTTAGCTCATTCATTAGGCACCCCAGGCTTTTACCCAGTGAGCGCAACGCAATATAATGTGTGGACACACAGGAAACAGCTATGACCATGATT	0.342487467604826	0.448583840750372	0.465605847495641	0.598642444189295	0.906671048307591	1.72700691121744	1.35982107888607	1.74056096434538	1.31683897976251	1.55019102161573	0.849468847000549	7	5.5	56
DISTAL-lacOscram-21-minus35_33T-lacO1_core-minus10cons	DISTAL	lacOscram	21	minus35_33T	lacO1	minus10cons	TTCATTAATGCAGCTGGCACGACAGGTTTCCCGACTGGAAAGCGTTAACGGTGTGCATAATAGAAATTCATTAGGCACCCCAGGCTTTTACATTGTGAGCGGATAACAATATAATGTGTGGACACACAGGAAACAGCTATGACCATGATT	1.41084251241571	1.27027256636368	0.914726006995547	0.515667540791269	3.73493975903615	4.89043363124793	2.67149502612181	1.49931031585433	4.31268669514204	2.08540267098807	2.06803547110577	5	5	47
DISTAL-lacO3-30-minus35_31A_32C-lacOsym_core-minus10cons	DISTAL	lacO3	30	minus35_31A_32C	lacOsym	minus10cons	GCAGCTGGCACGACAGGTTTCCCGACTGGAAAGCGGGCAGTGAGCGCAACGCAATTAGTTAGCTCATTCATTAGGCACCCCAGGCTTTGCAAATTGTGAGCGCTCACAATATAATGTGTGGACACACAGGAAACAGCTATGACCATGATT	2.62342705494328	3.08039275380246	1.06190535334101	1.14603923167756	6.94502889316936	11.859231411863	3.10133837670196	3.33212449205419	9.40213015251618	3.21673143437808	2.92288316395739	7.5	6	56
DISTAL-lacO3-20-minus35cons-lacO1_core-minus10cons	DISTAL	lacO3	20	minus35cons	lacO1	minus10cons	ATTCATTAATGCAGCTGGCACGACAGGTTTCCCGACTGGAAAGCGGGCAGTGAGCGCAACGCAATTTTCATTAGGCACCCCAGGCTTTGACATTGTGAGCGGATAACAATATAATGTGTGGACACACAGGAAACAGCTATGACCATGATT	4.92141383716585	5.12465040990909	2.17124214645414	2.68101303187566	13.0285159749179	19.7294371118715	6.34120222929936	7.79508147723061	16.3789765433947	7.06814185326499	2.31729595746989	10.5	10.5	46
DISTAL-lacOscram-28-minus35_31A_32C-lacO3_core-minus10_12A	DISTAL	lacOscram	28	minus35_31A_32C	lacO3	minus10_12A	ATGCAGCTGGCACGACAGGTTTCCCGACTGGAAAGCGTTAACGGTGTGCATAATAGAATTAGCTCATTCATTAGGCACCCCAGGCTTTGCAACAGTGAGCGCAACGCAAAATAATGTGTGGACACACAGGAAACAGCTATGACCATGATT	0.430514443126853	0.330320668730798	0.379826424417288	0.47318410282711	1.13970588235294	1.27170447527	1.10929873629946	1.37578914813669	1.20570517881147	1.24254394221808	0.970352144374994	13	13	54
DISTAL-lacO2-29-minus35_30C_33T-lacOsym_core-minus10_12G	DISTAL	lacO2-var	29	minus35_30C_33T	lacOsym	minus10_12G	TGCAGCTGGCACGACAGGTTTCCCGACTGGAAAGCGAAATTGTAGCGAGTAACAACCGTTAGCTCATTCATTAGGCACCCCAGGCTTTTACCATTGTGAGCGCTCACAAGATAATGTGTGGACACACAGGAAACAGCTATGACCATGATT	0.0398163646822523	0.175524923450135	0.140618799203668	0.246644279253557	0.105406324379463	0.675754961173425	0.410683002099938	0.717121561818451	0.390580642776444	0.563902281959195	0.692638876046803	6.5	6.5	55
DISTAL-lacOsym-21-minus35cons-lacO1_core-minus10_12G	DISTAL	lacOsym	21	minus35cons	lacO1	minus10_12G	TTCATTAATGCAGCTGGCACGACAGGTTTCCCGACTGGAAAGCGAAATTGTGAGCGCTCACAATTATTCATTAGGCACCCCAGGCTTTGACATTGTGAGCGGATAACAAGATAATGTGTGGACACACAGGAAACAGCTATGACCATGATT	5.75571765102833	5.31588631233359	1.66279850127867	0.75113194354546	15.2371781452795	20.4656779104869	4.85627159568711	2.18392623626717	17.8514280278832	3.52009891597714	5.07128590814837	7	7	47
DISTAL-lacO2-30-minus35cons-lacOsym_core-minus10_12G	DISTAL	lacO2-var	30	minus35cons	lacOsym	minus10_12G	GCAGCTGGCACGACAGGTTTCCCGACTGGAAAGCGAAATTGTAGCGAGTAACAACCAGTTAGCTCATTCATTAGGCACCCCAGGCTTTGACAATTGTGAGCGCTCACAAGATAATGTGTGGACACACAGGAAACAGCTATGACCATGATT	1.48618804124276	2.05904237124196	0.586988663808719	0.401964449498784	3.93440285204991	7.92712550607287	1.71432459967492	1.16871704745167	5.93076417906139	1.44152082356329	4.11424107242596	10	9.5	56
DISTAL-lacO3-23-minus35cons-lacOscram_core-minus10_7A	DISTAL	lacO3	23	minus35cons	lacOscram	minus10_7A	CATTAATGCAGCTGGCACGACAGGTTTCCCGACTGGAAAGCGGGCAGTGAGCGCAACGCAATTTCATTCATTAGGCACCCCAGGCTTTGACAAACGGTGTGCATAATAGTATAAAGTGTGGACACACAGGAAACAGCTATGACCATGATT	16.0899259849067	16.6253666710499	23.230157319522	16.9633025266089	42.595047818682	64.0061467537457	67.8446324478804	49.3210304260696	53.3005972862139	58.582831436975	0.90983306847427	13	12.5	49
DISTAL-lacO3-28-minus35_31A_32C-lacO1_core-minus10_12G	DISTAL	lacO3	28	minus35_31A_32C	lacO1	minus10_12G	ATGCAGCTGGCACGACAGGTTTCCCGACTGGAAAGCGGGCAGTGAGCGCAACGCAATTTTAGCTCATTCATTAGGCACCCCAGGCTTTGCAATTGTGAGCGGATAACAAGATAATGTGTGGACACACAGGAAACAGCTATGACCATGATT	0.404706415501742	0.442834509531582	0.256098353481893	0.414872323957782	1.07138399126229	1.70487250991328	0.747945802669403	1.20624686618416	1.38812825058778	0.977096334426784	1.42066672617509	16.5	16.5	54
DISTAL-lacO2-21-minus35_31A_32C-lacO1_core-minus10_12A	DISTAL	lacO2-var	21	minus35_31A_32C	lacO1	minus10_12A	TTCATTAATGCAGCTGGCACGACAGGTTTCCCGACTGGAAAGCGAAATTGTAGCGAGTAACAACCATTCATTAGGCACCCCAGGCTTTGCAATTGTGAGCGGATAACAAAATAATGTGTGGACACACAGGAAACAGCTATGACCATGATT	0.470415781758122	0.734102460442792	1.56927721482851	0.812763282503036	1.24533715925395	2.82622758012349	4.58313882185386	2.36312018385832	2.03578236968872	3.47312950285609	0.586152162772686	3.5	3.5	47
DISTAL-lacOscram-27-minus35_31A_32C-lacO2_core-minus10cons	DISTAL	lacOscram	27	minus35_31A_32C	lacO2-var	minus10cons	AATGCAGCTGGCACGACAGGTTTCCCGACTGGAAAGCGTTAACGGTGTGCATAATAGAATAGCTCATTCATTAGGCACCCCAGGCTTTGCAAATTGTAGCGAGTAACAATATAATGTGTGGACACACAGGAAACAGCTATGACCATGATT	2.75829602514995	2.37732759618487	4.49045527786718	3.50652035611568	7.30206908344733	9.15249461944825	13.1145598223961	10.1952551339769	8.22728185144779	11.6549074781865	0.705907092514127	11	12	53
DISTAL-lacO2-28-minus35_30C_33T-lacO2_core-minus10cons	DISTAL	lacO2-var	28	minus35_30C_33T	lacO2-var	minus10cons	ATGCAGCTGGCACGACAGGTTTCCCGACTGGAAAGCGAAATTGTAGCGAGTAACAACCTTAGCTCATTCATTAGGCACCCCAGGCTTTTACCATTGTAGCGAGTAACAATATAATGTGTGGACACACAGGAAACAGCTATGACCATGATT	1.6305573893712	3.24230469588919	2.81703262855237	3.61753166437075	4.31659350307287	12.4825776352238	8.22725996423663	10.5180220069663	8.39958556914833	9.37264098560146	0.896181298531762	6	6.5	54
DISTAL-lacO1-27-minus35_30C_33T-lacOsym_core-minus10cons	DISTAL	lacO1	27	minus35_30C_33T	lacOsym	minus10cons	AATGCAGCTGGCACGACAGGTTTCCCGACTGGAAAGCGAATTGTGAGCGGATAACAATTTAGCTCATTCATTAGGCACCCCAGGCTTTTACCATTGTGAGCGCTCACAATATAATGTGTGGACACACAGGAAACAGCTATGACCATGATT	0.363283420501564	0.494203226170056	0.191562582538	0.616345489231469	0.961724415793715	1.90263738817242	0.559466422215549	1.79203280609256	1.43218090198307	1.17574961415405	1.2181002525895	5.5	5.5	53
DISTAL-lacOscram-29-minus35_33T-lacO2_core-minus10_12A	DISTAL	lacOscram	29	minus35_33T	lacO2-var	minus10_12A	TGCAGCTGGCACGACAGGTTTCCCGACTGGAAAGCGTTAACGGTGTGCATAATAGAAGTTAGCTCATTCATTAGGCACCCCAGGCTTTTACAATTGTAGCGAGTAACAAAATAATGTGTGGACACACAGGAAACAGCTATGACCATGATT	0.541874179082332	0.524495185930397	0.449488912738363	0.581125746989671	1.43450980392157	2.01925867299828	1.31275090627579	1.6896309314587	1.72688423845993	1.50119091886724	1.15034284897153	4	4	55
DISTAL-lacO1-23-minus35_33T-lacO2_core-minus10_12A	DISTAL	lacO1	23	minus35_33T	lacO2-var	minus10_12A	CATTAATGCAGCTGGCACGACAGGTTTCCCGACTGGAAAGCGAATTGTGAGCGGATAACAATTTCATTCATTAGGCACCCCAGGCTTTTACAATTGTAGCGAGTAACAAAATAATGTGTGGACACACAGGAAACAGCTATGACCATGATT	0.148227757633549	0.197911651209948	0.36355314855543	0.30239172631847	0.392405063291139	0.761941823134546	1.06177196304585	0.879208014533146	0.577173443212843	0.970489988789497	0.59472374767385	8.5	9.5	49
DISTAL-lacO3-20-minus35_30C_33T-lacO2_core-minus10_12G	DISTAL	lacO3	20	minus35_30C_33T	lacO2-var	minus10_12G	ATTCATTAATGCAGCTGGCACGACAGGTTTCCCGACTGGAAAGCGGGCAGTGAGCGCAACGCAATTTTCATTAGGCACCCCAGGCTTTTACCATTGTAGCGAGTAACAAGATAATGTGTGGACACACAGGAAACAGCTATGACCATGATT	0.109701458100472	0.093179317375791	0.0927509660746662	0.243225447659943	0.29041394335512	0.358731881249515	0.27088302140913	0.70718126294176	0.324572912302318	0.489032142175445	0.663704661330571	7	6.5	46
DISTAL-lacO2-28-minus35cons-lacO2_core-minus10_12G	DISTAL	lacO2-var	28	minus35cons	lacO2-var	minus10_12G	ATGCAGCTGGCACGACAGGTTTCCCGACTGGAAAGCGAAATTGTAGCGAGTAACAACCTTAGCTCATTCATTAGGCACCCCAGGCTTTGACAATTGTAGCGAGTAACAAGATAATGTGTGGACACACAGGAAACAGCTATGACCATGATT	2.06004673391796	2.68788834796114	3.70917864330121	3.38679471557541	5.45358563005622	10.3481252149983	10.8328091918181	9.84715122257145	7.90085542252725	10.3399802071948	0.764107402935808	16	15.5	54
DISTAL-lacO2-25-minus35cons-lacO1_core-minus10_7A	DISTAL	lacO2-var	25	minus35cons	lacO1	minus10_7A	TTAATGCAGCTGGCACGACAGGTTTCCCGACTGGAAAGCGAAATTGTAGCGAGTAACAACCGCTCATTCATTAGGCACCCCAGGCTTTGACATTGTGAGCGGATAACAATATAAAGTGTGGACACACAGGAAACAGCTATGACCATGATT	1.49905748542012	2.41327908264948	0.941176607734485	0.948531694466611	3.96847228099873	9.29090456638049	2.74874509638503	2.75786866911647	6.62968842368961	2.75330688275075	2.40790028355505	8	7	51
DISTAL-lacOsym-25-minus35_30C_33T-lacO2_core-minus10_12A	DISTAL	lacOsym	25	minus35_30C_33T	lacO2-var	minus10_12A	TTAATGCAGCTGGCACGACAGGTTTCCCGACTGGAAAGCGAAATTGTGAGCGCTCACAATTGCTCATTCATTAGGCACCCCAGGCTTTTACCATTGTAGCGAGTAACAAAATAATGTGTGGACACACAGGAAACAGCTATGACCATGATT	0.118903989054083	0.148410089658392	0.148587260767244	0.273606053860517	0.314775910364146	0.571365321821905	0.433955222710409	0.795513284399876	0.443070616093025	0.614734253555143	0.720751468672278	7	5.5	51
DISTAL-lacO2-24-minus35cons-lacOsym_core-minus10_12A	DISTAL	lacO2-var	24	minus35cons	lacOsym	minus10_12A	ATTAATGCAGCTGGCACGACAGGTTTCCCGACTGGAAAGCGAAATTGTAGCGAGTAACAACCCTCATTCATTAGGCACCCCAGGCTTTGACAATTGTGAGCGCTCACAAAATAATGTGTGGACACACAGGAAACAGCTATGACCATGATT	0.336757964401449	0.318483594138931	0.283561876080124	0.589616220565819	0.891503267973856	1.22613281670434	0.828154152994917	1.71431709766508	1.0588180423391	1.27123562533	0.832904633288766	8.5	8.5	50
DISTAL-lacOsym-28-minus35_33T-lacOsym_core-minus10_12G	DISTAL	lacOsym	28	minus35_33T	lacOsym	minus10_12G	ATGCAGCTGGCACGACAGGTTTCCCGACTGGAAAGCGAAATTGTGAGCGCTCACAATTTTAGCTCATTCATTAGGCACCCCAGGCTTTTACAATTGTGAGCGCTCACAAGATAATGTGTGGACACACAGGAAACAGCTATGACCATGATT	0.385056396337061	0.45001486444952	0.401365155481058	0.455427701402563	1.01936426744611	1.732516222062	1.17220348861413	1.32416217198958	1.37594024475406	1.24818283030185	1.10235472829033	9.5	9.5	54
DISTAL-lacO2-27-minus35_30C_33T-lacOsym_core-minus10_7A	DISTAL	lacO2-var	27	minus35_30C_33T	lacOsym	minus10_7A	AATGCAGCTGGCACGACAGGTTTCCCGACTGGAAAGCGAAATTGTAGCGAGTAACAACCTAGCTCATTCATTAGGCACCCCAGGCTTTTACCATTGTGAGCGCTCACAATATAAAGTGTGGACACACAGGAAACAGCTATGACCATGATT	0.148027888754219	0.176274451085385	0.287017041797067	0.202466432673439	0.391875948086971	0.678640574270992	0.838245106959981	0.588673878242781	0.535258261178981	0.713459492601381	0.750229363726522	7.5	7	53
DISTAL-lacO2-29-minus35_31A_32C-lacOscram_core-minus10_7A	DISTAL	lacO2-var	29	minus35_31A_32C	lacOscram	minus10_7A	TGCAGCTGGCACGACAGGTTTCCCGACTGGAAAGCGAAATTGTAGCGAGTAACAACCGTTAGCTCATTCATTAGGCACCCCAGGCTTTGCAAAACGGTGTGCATAATAGTATAAAGTGTGGACACACAGGAAACAGCTATGACCATGATT	0.668337663382059	1.27052021181273	1.51727585243648	2.08292968985084	1.76929805379401	4.89138704366093	4.43126669848637	6.05614610995409	3.33034254872747	5.24370640422023	0.635112321705722	6.5	6.5	55
DISTAL-lacO2-27-minus35cons-lacO1_core-minus10_12G	DISTAL	lacO2-var	27	minus35cons	lacO1	minus10_12G	AATGCAGCTGGCACGACAGGTTTCCCGACTGGAAAGCGAAATTGTAGCGAGTAACAACCTAGCTCATTCATTAGGCACCCCAGGCTTTGACATTGTGAGCGGATAACAAGATAATGTGTGGACACACAGGAAACAGCTATGACCATGATT	4.4867510201806	3.54977980428435	2.59881149366624	2.69682597737198	11.8778280542986	13.6663287849253	7.58993614050741	7.84105782910704	12.772078419612	7.71549698480722	1.65537987309979	8	6	53
DISTAL-lacOscram-22-minus35_31A_32C-lacOscram_core-minus10_7A	DISTAL	lacOscram	22	minus35_31A_32C	lacOscram	minus10_7A	TCATTAATGCAGCTGGCACGACAGGTTTCCCGACTGGAAAGCGTTAACGGTGTGCATAATAGAACATTCATTAGGCACCCCAGGCTTTGCAAAACGGTGTGCATAATAGTATAAAGTGTGGACACACAGGAAACAGCTATGACCATGATT	1.187028502307	1.83257081974734	2.08607622211811	1.42976371070036	3.14243433222346	7.05523066926576	6.09247163509	4.15705723380973	5.09883250074461	5.12476443444986	0.994939877913034	5.5	5	48
DISTAL-lacO2-28-minus35_31A_32C-lacO2_core-minus10cons	DISTAL	lacO2-var	28	minus35_31A_32C	lacO2-var	minus10cons	ATGCAGCTGGCACGACAGGTTTCCCGACTGGAAAGCGAAATTGTAGCGAGTAACAACCTTAGCTCATTCATTAGGCACCCCAGGCTTTGCAAATTGTAGCGAGTAACAATATAATGTGTGGACACACAGGAAACAGCTATGACCATGATT	3.01321728514818	4.3700840554783	4.08628508325841	5.48370112166478	7.97692509396032	16.8244254045968	11.9341641013315	15.9439348231189	12.4006752492785	13.9390494622252	0.889635644301597	15.5	16.5	54
DISTAL-lacO2-26-minus35cons-lacOsym_core-minus10cons	DISTAL	lacO2-var	26	minus35cons	lacOsym	minus10cons	TAATGCAGCTGGCACGACAGGTTTCCCGACTGGAAAGCGAAATTGTAGCGAGTAACAACCAGCTCATTCATTAGGCACCCCAGGCTTTGACAATTGTGAGCGCTCACAATATAATGTGTGGACACACAGGAAACAGCTATGACCATGATT	10.5671024928213	10.8312183003017	2.30932913319429	2.25817432512476	27.9744130836191	41.6992034983601	6.74449096868933	6.56567224584611	34.8368082909896	6.65508160726772	5.23461774727839	7	7.5	52
DISTAL-lacO1-20-minus35cons-lacOsym_core-minus10cons	DISTAL	lacO1	20	minus35cons	lacOsym	minus10cons	ATTCATTAATGCAGCTGGCACGACAGGTTTCCCGACTGGAAAGCGAATTGTGAGCGGATAACAATTTTCATTAGGCACCCCAGGCTTTGACAATTGTGAGCGCTCACAATATAATGTGTGGACACACAGGAAACAGCTATGACCATGATT	8.09256052577031	11.2392201637576	2.4031041482588	1.97334144031252	21.4235294117647	43.2699734948883	7.0183647674044	5.73751679933836	32.3467514533265	6.37794078337138	5.07166067418832	8.5	7	46
DISTAL-lacO2-20-minus35_33T-lacO3_core-minus10_7A	DISTAL	lacO2-var	20	minus35_33T	lacO3	minus10_7A	ATTCATTAATGCAGCTGGCACGACAGGTTTCCCGACTGGAAAGCGAAATTGTAGCGAGTAACAACCTTCATTAGGCACCCCAGGCTTTTACACAGTGAGCGCAACGCAATATAAAGTGTGGACACACAGGAAACAGCTATGACCATGATT	0.156860707990774	0.122282096053657	0.276472829178121	0.170418107621604	0.415259172976121	0.470774927267919	0.807450299170044	0.495492941776745	0.44301705012202	0.651471620473395	0.680025094262893	8	7.5	46
DISTAL-lacOscram-30-minus35_31A_32C-lacO3_core-minus10_12G	DISTAL	lacOscram	30	minus35_31A_32C	lacO3	minus10_12G	GCAGCTGGCACGACAGGTTTCCCGACTGGAAAGCGTTAACGGTGTGCATAATAGAAAGTTAGCTCATTCATTAGGCACCCCAGGCTTTGCAACAGTGAGCGCAACGCAAGATAATGTGTGGACACACAGGAAACAGCTATGACCATGATT	0.358762035939044	0.279702725456066	0.280136496274535	0.553189668719344	0.949754901960784	1.07683000604961	0.818150190012311	1.60840640786168	1.0132924540052	1.213278298937	0.835169025023346	10.5	11.5	56
DISTAL-lacO3-30-minus35_30C_33T-lacO1_core-minus10_12A	DISTAL	lacO3	30	minus35_30C_33T	lacO1	minus10_12A	GCAGCTGGCACGACAGGTTTCCCGACTGGAAAGCGGGCAGTGAGCGCAACGCAATTAGTTAGCTCATTCATTAGGCACCCCAGGCTTTTACCTTGTGAGCGGATAACAAAATAATGTGTGGACACACAGGAAACAGCTATGACCATGATT	0.408701711341759	0.269228751056009	0.275566710401173	0.693948311120177	1.08196078431373	1.03650615901456	0.804803941914234	2.01766405528581	1.05923347166414	1.41123399860002	0.750572529229686	4	5.5	56
DISTAL-lacOscram-25-minus35cons-lacO2_core-minus10_7A	DISTAL	lacOscram	25	minus35cons	lacO2-var	minus10_7A	TTAATGCAGCTGGCACGACAGGTTTCCCGACTGGAAAGCGTTAACGGTGTGCATAATAGAAGCTCATTCATTAGGCACCCCAGGCTTTGACAATTGTAGCGAGTAACAATATAAAGTGTGGACACACAGGAAACAGCTATGACCATGATT	0.824985816596574	0.663120038161535	0.818340167090549	1.41785359392533	2.18399452804378	2.55295172237162	2.38999620579142	4.12242840897343	2.3684731252077	3.25621230738242	0.727370607818766	4	3.5	51
DISTAL-lacO2-27-minus35_30C_33T-lacO3_core-minus10_12G	DISTAL	lacO2-var	27	minus35_30C_33T	lacO3	minus10_12G	AATGCAGCTGGCACGACAGGTTTCCCGACTGGAAAGCGAAATTGTAGCGAGTAACAACCTAGCTCATTCATTAGGCACCCCAGGCTTTTACCCAGTGAGCGCAACGCAAGATAATGTGTGGACACACAGGAAACAGCTATGACCATGATT	0.272215317990862	0.270854484580479	0.392260595244172	0.369306538909851	0.720638770972307	1.04276508494435	1.1456132449763	1.07376373283136	0.881701927958326	1.10968848890383	0.794549043965741	8	7.5	53
DISTAL-lacO1-20-minus35_30C_33T-lacO2_core-minus10_7A	DISTAL	lacO1	20	minus35_30C_33T	lacO2-var	minus10_7A	ATTCATTAATGCAGCTGGCACGACAGGTTTCCCGACTGGAAAGCGAATTGTGAGCGGATAACAATTTTCATTAGGCACCCCAGGCTTTTACCATTGTAGCGAGTAACAATATAAAGTGTGGACACACAGGAAACAGCTATGACCATGATT	0.185750051865968	0.174063927858925	0.169005034507831	0.127484588230447	0.491738268341044	0.670130261275506	0.493586172935184	0.370663156251908	0.580934264808275	0.432124664593546	1.34436729121838	4	5.5	46
DISTAL-lacOsym-29-minus35cons-lacO1_core-minus10_12A	DISTAL	lacOsym	29	minus35cons	lacO1	minus10_12A	TGCAGCTGGCACGACAGGTTTCCCGACTGGAAAGCGAAATTGTGAGCGCTCACAATTGTTAGCTCATTCATTAGGCACCCCAGGCTTTGACATTGTGAGCGGATAACAAAATAATGTGTGGACACACAGGAAACAGCTATGACCATGATT	0.511502308665568	0.529722712700468	0.151199061392813	0.399460972974074	1.35410599883518	2.03938417472252	0.441583094146302	1.1614381557587	1.69674508677885	0.801510624952504	2.11693399183498	7.5	7	55
DISTAL-lacO2-29-minus35_30C_33T-lacO2_core-minus10_12G	DISTAL	lacO2-var	29	minus35_30C_33T	lacO2-var	minus10_12G	TGCAGCTGGCACGACAGGTTTCCCGACTGGAAAGCGAAATTGTAGCGAGTAACAACCGTTAGCTCATTCATTAGGCACCCCAGGCTTTTACCATTGTAGCGAGTAACAAGATAATGTGTGGACACACAGGAAACAGCTATGACCATGATT	0.173757180649396	0.25348059494456	0.114116364763952	0.215970117520461	0.459989401165872	0.975877192982456	0.333281549376003	0.627936023698202	0.717933297074164	0.480608786537102	1.49379977475451	6.5	5	55
DISTAL-lacO2-24-minus35_30C_33T-lacOscram_core-minus10_7A	DISTAL	lacO2-var	24	minus35_30C_33T	lacOscram	minus10_7A	ATTAATGCAGCTGGCACGACAGGTTTCCCGACTGGAAAGCGAAATTGTAGCGAGTAACAACCCTCATTCATTAGGCACCCCAGGCTTTTACCAACGGTGTGCATAATAGTATAAAGTGTGGACACACAGGAAACAGCTATGACCATGATT	0.241016781410975	0.411856842638603	0.52450507733273	0.4090678277376	0.638046522957009	1.58561131510948	1.5318387085903	1.18937021529413	1.11182891903324	1.36060446194222	0.817158072116085	10.5	10.5	50
DISTAL-lacOscram-26-minus35_33T-lacOsym_core-minus10cons	DISTAL	lacOscram	26	minus35_33T	lacOsym	minus10cons	TAATGCAGCTGGCACGACAGGTTTCCCGACTGGAAAGCGTTAACGGTGTGCATAATAGAAAGCTCATTCATTAGGCACCCCAGGCTTTTACAATTGTGAGCGCTCACAATATAATGTGTGGACACACAGGAAACAGCTATGACCATGATT	0.566907514489165	1.13021110769593	0.364106689130121	0.288911948077251	1.50078084331078	4.3512097779995	1.06338860112188	0.840015377855888	2.92599531065514	0.951701989488883	3.07448691183945	3	3	52
DISTAL-lacOscram-21-minus35_33T-lacO2_core-minus10_7A	DISTAL	lacOscram	21	minus35_33T	lacO2-var	minus10_7A	TTCATTAATGCAGCTGGCACGACAGGTTTCCCGACTGGAAAGCGTTAACGGTGTGCATAATAGAAATTCATTAGGCACCCCAGGCTTTTACAATTGTAGCGAGTAACAATATAAAGTGTGGACACACAGGAAACAGCTATGACCATGATT	0.0616856515525043	0.270379301274197	0.106335703530047	0.0726407183737088	0.163301141352063	1.04093567251462	0.310557807373094	0.211203866432337	0.602118406933342	0.260880836902716	2.30802083465362	5	6	47
DISTAL-lacOsym-30-minus35_33T-lacO2_core-minus10cons	DISTAL	lacOsym	30	minus35_33T	lacO2-var	minus10cons	GCAGCTGGCACGACAGGTTTCCCGACTGGAAAGCGAAATTGTGAGCGCTCACAATTAGTTAGCTCATTCATTAGGCACCCCAGGCTTTTACAATTGTAGCGAGTAACAATATAATGTGTGGACACACAGGAAACAGCTATGACCATGATT	1.06778050331767	1.40713528835174	1.86776536536456	1.34051847550938	2.82674772036474	5.4173426397535	5.45488577494692	3.89757551123055	4.12204518005912	4.67623064308874	0.881488851742445	9	9	56
DISTAL-lacOsym-29-minus35cons-lacO2_core-minus10cons	DISTAL	lacOsym	29	minus35cons	lacO2-var	minus10cons	TGCAGCTGGCACGACAGGTTTCCCGACTGGAAAGCGAAATTGTGAGCGCTCACAATTGTTAGCTCATTCATTAGGCACCCCAGGCTTTGACAATTGTAGCGAGTAACAATATAATGTGTGGACACACAGGAAACAGCTATGACCATGATT	6.08077733447617	10.6009092084487	13.4358705933665	10.8155748088571	16.0977124183007	40.8125344808562	39.2400141542817	31.4464293368769	28.4551234495784	35.3432217455793	0.805108364325548	9.5	8.5	55
DISTAL-lacO1-23-minus35_30C_33T-lacO1_core-minus10_12A	DISTAL	lacO1	23	minus35_30C_33T	lacO1	minus10_12A	CATTAATGCAGCTGGCACGACAGGTTTCCCGACTGGAAAGCGAATTGTGAGCGGATAACAATTTCATTCATTAGGCACCCCAGGCTTTTACCTTGTGAGCGGATAACAAAATAATGTGTGGACACACAGGAAACAGCTATGACCATGATT	0.118180435368156	0.156067039722828	0.251546825554949	0.294667166166439	0.312860438292964	0.60084388185654	0.734652877656782	0.856748751916762	0.456852160074752	0.795700814786772	0.574150675209724	7	7.5	49
DISTAL-lacOscram-26-minus35_30C_33T-lacOscram_core-minus10_12G	DISTAL	lacOscram	26	minus35_30C_33T	lacOscram	minus10_12G	TAATGCAGCTGGCACGACAGGTTTCCCGACTGGAAAGCGTTAACGGTGTGCATAATAGAAAGCTCATTCATTAGGCACCCCAGGCTTTTACCAACGGTGTGCATAATAGGATAATGTGTGGACACACAGGAAACAGCTATGACCATGATT	0.306407520901319	0.329591654851396	0.371267661130504	0.368396413656792	0.811156186612576	1.2688978382632	1.08430251516271	1.07111753140759	1.04002701243789	1.07771002328515	0.965034183562296	10	8	52
DISTAL-lacOsym-24-minus35_33T-lacOscram_core-minus10cons	DISTAL	lacOsym	24	minus35_33T	lacOscram	minus10cons	ATTAATGCAGCTGGCACGACAGGTTTCCCGACTGGAAAGCGAAATTGTGAGCGCTCACAATTCTCATTCATTAGGCACCCCAGGCTTTTACAAACGGTGTGCATAATAGTATAATGTGTGGACACACAGGAAACAGCTATGACCATGATT	5.88895249527886	5.2131559661407	1.83082341729993	2.11466851241134	15.5898922949461	20.0701754385965	5.34699529216284	6.14842716376059	17.8300338667713	5.74771122796171	3.10211024173083	4	3.5	50
DISTAL-lacOscram-24-minus35cons-lacO3_core-minus10_12A	DISTAL	lacOscram	24	minus35cons	lacO3	minus10_12A	ATTAATGCAGCTGGCACGACAGGTTTCCCGACTGGAAAGCGTTAACGGTGTGCATAATAGAACTCATTCATTAGGCACCCCAGGCTTTGACACAGTGAGCGCAACGCAAAATAATGTGTGGACACACAGGAAACAGCTATGACCATGATT	0.234362892116393	0.271138793693507	0.269594608949784	0.623879123935597	0.620431604594501	1.04385964912281	0.787362173339963	1.81393695039927	0.832145626858654	1.30064956186962	0.639792340115417	12.5	11	50
DISTAL-lacO3-23-minus35cons-lacO2_core-minus10cons	DISTAL	lacO3	23	minus35cons	lacO2-var	minus10cons	CATTAATGCAGCTGGCACGACAGGTTTCCCGACTGGAAAGCGGGCAGTGAGCGCAACGCAATTTCATTCATTAGGCACCCCAGGCTTTGACAATTGTAGCGAGTAACAATATAATGTGTGGACACACAGGAAACAGCTATGACCATGATT	11.2678645319229	9.76714219052432	11.7410667369402	14.5190768074598	29.8295485636115	37.6026074360212	34.2902695990065	42.2144112478032	33.7160779998164	38.2523404234049	0.881412160056671	6.5	6.5	49
DISTAL-lacO2-21-minus35_31A_32C-lacOsym_core-minus10_12G	DISTAL	lacO2-var	21	minus35_31A_32C	lacOsym	minus10_12G	TTCATTAATGCAGCTGGCACGACAGGTTTCCCGACTGGAAAGCGAAATTGTAGCGAGTAACAACCATTCATTAGGCACCCCAGGCTTTGCAAATTGTGAGCGCTCACAAGATAATGTGTGGACACACAGGAAACAGCTATGACCATGATT	0.828388575532977	0.828274620100533	0.772438601114489	0.611032166048439	2.19300269127259	3.18878181368915	2.25593878940832	1.77658424741935	2.69089225248087	2.01626151841384	1.33459485682083	8	8.5	47
DISTAL-lacOsym-25-minus35_33T-lacO1_core-minus10cons	DISTAL	lacOsym	25	minus35_33T	lacO1	minus10cons	TTAATGCAGCTGGCACGACAGGTTTCCCGACTGGAAAGCGAAATTGTGAGCGCTCACAATTGCTCATTCATTAGGCACCCCAGGCTTTTACATTGTGAGCGGATAACAATATAATGTGTGGACACACAGGAAACAGCTATGACCATGATT	0.758703714264135	1.06606695930969	0.415890751584182	0.633525851300639	2.00852514919011	4.10426065162907	1.21462609105921	1.8419849400603	3.05639290040959	1.52830551555975	1.99985727283734	3	4.5	51
DISTAL-lacOsym-27-minus35_30C_33T-lacO3_core-minus10_7A	DISTAL	lacOsym	27	minus35_30C_33T	lacO3	minus10_7A	AATGCAGCTGGCACGACAGGTTTCCCGACTGGAAAGCGAAATTGTGAGCGCTCACAATTTAGCTCATTCATTAGGCACCCCAGGCTTTTACCCAGTGAGCGCAACGCAATATAAAGTGTGGACACACAGGAAACAGCTATGACCATGATT	0.181269239211306	0.440372592267957	0.492822428323909	0.406995510800236	0.479876160990712	1.69539435278213	1.4393082255887	1.18334492590488	1.08763525688642	1.31132657574679	0.829416010475515	7.5	9	53
DISTAL-lacO2-23-minus35_30C_33T-lacO1_core-minus10_12A	DISTAL	lacO2-var	23	minus35_30C_33T	lacO1	minus10_12A	CATTAATGCAGCTGGCACGACAGGTTTCCCGACTGGAAAGCGAAATTGTAGCGAGTAACAACCTCATTCATTAGGCACCCCAGGCTTTTACCTTGTGAGCGGATAACAAAATAATGTGTGGACACACAGGAAACAGCTATGACCATGATT	0.139089281625599	0.140918025664094	0.218226257244499	0.242135727912363	0.368212669683258	0.54252155813262	0.637338783788066	0.704012888107791	0.455367113907939	0.670675835947929	0.678967527232178	4.5	5	49
DISTAL-lacO3-24-minus35_31A_32C-lacOscram_core-minus10cons	DISTAL	lacO3	24	minus35_31A_32C	lacOscram	minus10cons	ATTAATGCAGCTGGCACGACAGGTTTCCCGACTGGAAAGCGGGCAGTGAGCGCAACGCAATTCTCATTCATTAGGCACCCCAGGCTTTGCAAAACGGTGTGCATAATAGTATAATGTGTGGACACACAGGAAACAGCTATGACCATGATT	3.86835759228155	3.10262493887401	4.8404119116931	5.15591025267935	10.2407479548111	11.9448232985565	14.1366226034632	14.9908784594032	11.0927856266838	14.5637505314332	0.761670944770854	5	4.5	50
DISTAL-lacOscram-22-minus35_31A_32C-lacO3_core-minus10_7A	DISTAL	lacOscram	22	minus35_31A_32C	lacO3	minus10_7A	TCATTAATGCAGCTGGCACGACAGGTTTCCCGACTGGAAAGCGTTAACGGTGTGCATAATAGAACATTCATTAGGCACCCCAGGCTTTGCAACAGTGAGCGCAACGCAATATAAAGTGTGGACACACAGGAAACAGCTATGACCATGATT	0.140315818500604	0.16025520896191	0.245654371644534	0.181718882843321	0.371459694989107	0.616967951794379	0.71744372301054	0.528350097844919	0.494213823391743	0.62289691042773	0.793411903508042	5	4.5	48
DISTAL-lacOsym-24-minus35_33T-lacOscram_core-minus10_12A	DISTAL	lacOsym	24	minus35_33T	lacOscram	minus10_12A	ATTAATGCAGCTGGCACGACAGGTTTCCCGACTGGAAAGCGAAATTGTGAGCGCTCACAATTCTCATTCATTAGGCACCCCAGGCTTTTACAAACGGTGTGCATAATAGAATAATGTGTGGACACACAGGAAACAGCTATGACCATGATT	1.23263082663688	0.514853998833501	0.854506072678578	0.610273119879435	3.26315789473684	1.9821409811955	2.49562022451911	1.77437731046603	2.62264943796617	2.13499876749257	1.22840794004126	4	3.5	50
DISTAL-lacO3-22-minus35_33T-lacOsym_core-minus10_12A	DISTAL	lacO3	22	minus35_33T	lacOsym	minus10_12A	TCATTAATGCAGCTGGCACGACAGGTTTCCCGACTGGAAAGCGGGCAGTGAGCGCAACGCAATTCATTCATTAGGCACCCCAGGCTTTTACAATTGTGAGCGCTCACAAAATAATGTGTGGACACACAGGAAACAGCTATGACCATGATT	0.12924612706239	0.220287978090767	0.330953285327912	0.408145450458339	0.342154772356704	0.84808864265928	0.966562718093236	1.18668839093927	0.595121707507992	1.07662555451625	0.552765727147718	6.5	7	48
DISTAL-lacOscram-22-minus35_30C_33T-lacO3_core-minus10_7A	DISTAL	lacOscram	22	minus35_30C_33T	lacO3	minus10_7A	TCATTAATGCAGCTGGCACGACAGGTTTCCCGACTGGAAAGCGTTAACGGTGTGCATAATAGAACATTCATTAGGCACCCCAGGCTTTTACCCAGTGAGCGCAACGCAATATAAAGTGTGGACACACAGGAAACAGCTATGACCATGATT	0.145712580750627	0.164050362570861	0.200258679021566	0.246239723300708	0.385746606334842	0.631578947368421	0.584863730617033	0.715945309940127	0.508662776851631	0.65040452027858	0.782071404783229	6.5	6.5	48
DISTAL-lacO1-20-minus35_33T-lacO2_core-minus10_7A	DISTAL	lacO1	20	minus35_33T	lacO2-var	minus10_7A	ATTCATTAATGCAGCTGGCACGACAGGTTTCCCGACTGGAAAGCGAATTGTGAGCGGATAACAATTTTCATTAGGCACCCCAGGCTTTTACAATTGTAGCGAGTAACAATATAAAGTGTGGACACACAGGAAACAGCTATGACCATGATT	0.124532991458163	0.157721259076615	0.120409546644317	0.38914670557344	0.329677633765371	0.607212475633528	0.351661046584239	1.13144928445895	0.468445054699449	0.741555165521595	0.63170627955906	5.5	6.5	46
DISTAL-lacO2-29-minus35_30C_33T-lacO1_core-minus10_12A	DISTAL	lacO2-var	29	minus35_30C_33T	lacO1	minus10_12A	TGCAGCTGGCACGACAGGTTTCCCGACTGGAAAGCGAAATTGTAGCGAGTAACAACCGTTAGCTCATTCATTAGGCACCCCAGGCTTTTACCTTGTGAGCGGATAACAAAATAATGTGTGGACACACAGGAAACAGCTATGACCATGATT	0.314760228617249	0.252004008954591	0.309781638594382	0.208537947484332	0.833268406700429	0.970192471469937	0.904730050703351	0.606326889279438	0.901730439085183	0.755528469991395	1.1935095431883	7.5	6.5	55
DISTAL-lacOscram-20-minus35cons-lacOscram_core-minus10_12A	DISTAL	lacOscram	20	minus35cons	lacOscram	minus10_12A	ATTCATTAATGCAGCTGGCACGACAGGTTTCCCGACTGGAAAGCGTTAACGGTGTGCATAATAGAATTCATTAGGCACCCCAGGCTTTGACAAACGGTGTGCATAATAGAATAATGTGTGGACACACAGGAAACAGCTATGACCATGATT	5.40145446667296	3.43177964468594	5.05479866055874	4.56112204181785	14.2993331053352	13.2120389228332	14.762747944692	13.2615237303373	13.7556860140842	14.0121358375146	0.981698020458533	23	24	46
DISTAL-lacO1-30-minus35_31A_32C-lacO3_core-minus10_12G	DISTAL	lacO1	30	minus35_31A_32C	lacO3	minus10_12G	GCAGCTGGCACGACAGGTTTCCCGACTGGAAAGCGAATTGTGAGCGGATAACAATTAGTTAGCTCATTCATTAGGCACCCCAGGCTTTGCAACAGTGAGCGCAACGCAAGATAATGTGTGGACACACAGGAAACAGCTATGACCATGATT	0.275915138900347	0.289912406689443	0.336871508783188	0.53945731954867	0.730433349810513	1.11613634847575	0.983847133757962	1.56847941780737	0.923284849143132	1.27616327578267	0.723484891521333	12	12	56
DISTAL-lacO2-27-minus35_31A_32C-lacO3_core-minus10cons	DISTAL	lacO2-var	27	minus35_31A_32C	lacO3	minus10cons	AATGCAGCTGGCACGACAGGTTTCCCGACTGGAAAGCGAAATTGTAGCGAGTAACAACCTAGCTCATTCATTAGGCACCCCAGGCTTTGCAACAGTGAGCGCAACGCAATATAATGTGTGGACACACAGGAAACAGCTATGACCATGATT	2.72959921169736	4.3993920207327	5.03625651119935	3.82319570387941	7.2260996761049	16.9372584002379	14.708594832822	11.115992970123	12.0816790381714	12.9122939014725	0.935672555965722	9	8.5	53
DISTAL-lacO3-26-minus35_33T-lacO1_core-minus10_7A	DISTAL	lacO3	26	minus35_33T	lacO1	minus10_7A	TAATGCAGCTGGCACGACAGGTTTCCCGACTGGAAAGCGGGCAGTGAGCGCAACGCAATTAGCTCATTCATTAGGCACCCCAGGCTTTTACATTGTGAGCGGATAACAATATAAAGTGTGGACACACAGGAAACAGCTATGACCATGATT	0.351802360392072	0.34285210367759	0.514150654430995	0.443532201739063	0.931330472103004	1.31994935793091	1.50159818949628	1.28957584660179	1.12563991501696	1.39558701804903	0.806570927114634	7	7.5	52
DISTAL-lacO1-26-minus35_33T-lacOsym_core-minus10_7A	DISTAL	lacO1	26	minus35_33T	lacOsym	minus10_7A	TAATGCAGCTGGCACGACAGGTTTCCCGACTGGAAAGCGAATTGTGAGCGGATAACAATTAGCTCATTCATTAGGCACCCCAGGCTTTTACAATTGTGAGCGCTCACAATATAAAGTGTGGACACACAGGAAACAGCTATGACCATGATT	0.160552754730014	0.30900491574194	0.106708811261731	0.538455674658261	0.425033171163202	1.18964076858814	0.311647483890193	1.56556712180614	0.80733696987567	0.938607302848165	0.860143499231083	6	6	52
DISTAL-lacOscram-23-minus35_31A_32C-lacOscram_core-minus10_7A	DISTAL	lacOscram	23	minus35_31A_32C	lacOscram	minus10_7A	CATTAATGCAGCTGGCACGACAGGTTTCCCGACTGGAAAGCGTTAACGGTGTGCATAATAGAATCATTCATTAGGCACCCCAGGCTTTGCAAAACGGTGTGCATAATAGTATAAAGTGTGGACACACAGGAAACAGCTATGACCATGATT	0.653798205155356	0.70188259432812	0.812286624187856	1.78871919259526	1.7308075772682	2.70218403150734	2.37231658410002	5.20072512904252	2.21649580438777	3.78652085657127	0.585364742027282	6	6	49
DISTAL-lacO1-23-minus35_30C_33T-lacOsym_core-minus10_7A	DISTAL	lacO1	23	minus35_30C_33T	lacOsym	minus10_7A	CATTAATGCAGCTGGCACGACAGGTTTCCCGACTGGAAAGCGAATTGTGAGCGGATAACAATTTCATTCATTAGGCACCCCAGGCTTTTACCATTGTGAGCGCTCACAATATAAAGTGTGGACACACAGGAAACAGCTATGACCATGATT	0.279834388032454	0.446713628192152	0.50129688807022	0.615490641118804	0.740808823529412	1.71980676328502	1.46405823475887	1.78954732369853	1.23030779340722	1.6268027792287	0.756273476487746	3	3	49
DISTAL-lacO1-23-minus35_30C_33T-lacO1_core-minus10_12G	DISTAL	lacO1	23	minus35_30C_33T	lacO1	minus10_12G	CATTAATGCAGCTGGCACGACAGGTTTCCCGACTGGAAAGCGAATTGTGAGCGGATAACAATTTCATTCATTAGGCACCCCAGGCTTTTACCTTGTGAGCGGATAACAAGATAATGTGTGGACACACAGGAAACAGCTATGACCATGATT	0.123850547900644	0.130011496664552	0.2191928471403	0.129175857125091	0.327870993014298	0.500532415304614	0.640161749440279	0.375580543327953	0.414201704159456	0.507871146384116	0.815564552364203	11.5	12	49
DISTAL-lacOscram-23-minus35_30C_33T-lacOscram_core-minus10_12A	DISTAL	lacOscram	23	minus35_30C_33T	lacOscram	minus10_12A	CATTAATGCAGCTGGCACGACAGGTTTCCCGACTGGAAAGCGTTAACGGTGTGCATAATAGAATCATTCATTAGGCACCCCAGGCTTTTACCAACGGTGTGCATAATAGAATAATGTGTGGACACACAGGAAACAGCTATGACCATGATT	0.265147795522526	0.160605304956873	0.271013146160916	0.299148433537357	0.701928836707799	0.618315789473684	0.791505069764605	0.869778097116596	0.660122313090742	0.8306415834406	0.794713780589276	7.5	7	49
DISTAL-lacO2-29-minus35_30C_33T-lacO2_core-minus10cons	DISTAL	lacO2-var	29	minus35_30C_33T	lacO2-var	minus10cons	TGCAGCTGGCACGACAGGTTTCCCGACTGGAAAGCGAAATTGTAGCGAGTAACAACCGTTAGCTCATTCATTAGGCACCCCAGGCTTTTACCATTGTAGCGAGTAACAATATAATGTGTGGACACACAGGAAACAGCTATGACCATGATT	0.269007841385773	0.34081424530361	0.228053301281421	0.569538582720529	0.712147580925862	1.31210378888397	0.666039071158648	1.65594109538027	1.01212568490492	1.16099008326946	0.87177806209565	4	6	55
DISTAL-lacOsym-23-minus35cons-lacO1_core-minus10_12A	DISTAL	lacOsym	23	minus35cons	lacO1	minus10_12A	CATTAATGCAGCTGGCACGACAGGTTTCCCGACTGGAAAGCGAAATTGTGAGCGCTCACAATTTCATTCATTAGGCACCCCAGGCTTTGACATTGTGAGCGGATAACAAAATAATGTGTGGACACACAGGAAACAGCTATGACCATGATT	0.259044588001115	0.200195737964725	0.0779795159220342	0.335781440864602	0.685771744595274	0.770735349010825	0.227742392073602	0.976289059009264	0.72825354680305	0.602015725541433	1.20969189990524	4.5	3.5	49
DISTAL-lacO2-22-minus35_31A_32C-lacOscram_core-minus10cons	DISTAL	lacO2-var	22	minus35_31A_32C	lacOscram	minus10cons	TCATTAATGCAGCTGGCACGACAGGTTTCCCGACTGGAAAGCGAAATTGTAGCGAGTAACAACCCATTCATTAGGCACCCCAGGCTTTGCAAAACGGTGTGCATAATAGTATAATGTGTGGACACACAGGAAACAGCTATGACCATGATT	13.5463361752457	15.360095986361	21.8646954887733	21.9101387562258	35.8613729916346	59.1349699111663	63.8567448604422	63.7040233492342	47.4981714514004	63.7803841048382	0.744714415224058	11.5	11.5	48
DISTAL-lacO3-22-minus35cons-lacOscram_core-minus10cons	DISTAL	lacO3	22	minus35cons	lacOscram	minus10cons	TCATTAATGCAGCTGGCACGACAGGTTTCCCGACTGGAAAGCGGGCAGTGAGCGCAACGCAATTCATTCATTAGGCACCCCAGGCTTTGACAAACGGTGTGCATAATAGTATAATGTGTGGACACACAGGAAACAGCTATGACCATGATT	7.32137749918435	8.61009986955146	16.3365781851379	12.4364734624178	19.3819676342153	33.1480999318083	47.7116502992991	36.1592139897733	26.2650337830118	41.9354321445362	0.626320808916092	7	7.5	48
DISTAL-lacO3-30-minus35_30C_33T-lacOsym_core-minus10_7A	DISTAL	lacO3	30	minus35_30C_33T	lacOsym	minus10_7A	GCAGCTGGCACGACAGGTTTCCCGACTGGAAAGCGGGCAGTGAGCGCAACGCAATTAGTTAGCTCATTCATTAGGCACCCCAGGCTTTTACCATTGTGAGCGCTCACAATATAAAGTGTGGACACACAGGAAACAGCTATGACCATGATT	0.251420434786082	0.317057161103293	0.524345020855057	0.301473337124088	0.665588235294118	1.22064117949597	1.53137125704664	0.876537785588752	0.943114707395044	1.20395452131769	0.783347452661943	9	9	56
DISTAL-lacO2-20-minus35cons-lacO1_core-minus10_12A	DISTAL	lacO2-var	20	minus35cons	lacO1	minus10_12A	ATTCATTAATGCAGCTGGCACGACAGGTTTCCCGACTGGAAAGCGAAATTGTAGCGAGTAACAACCTTCATTAGGCACCCCAGGCTTTGACATTGTGAGCGGATAACAAAATAATGTGTGGACACACAGGAAACAGCTATGACCATGATT	1.01882961749868	0.995632015280279	0.505733143716859	0.62174127146907	2.69715947215388	3.83309253525972	1.47701450232311	1.80772111557686	3.2651260037068	1.64236780894998	1.98806015675277	12	14.5	46
DISTAL-lacO2-30-minus35_33T-lacOscram_core-minus10_7A	DISTAL	lacO2-var	30	minus35_33T	lacOscram	minus10_7A	GCAGCTGGCACGACAGGTTTCCCGACTGGAAAGCGAAATTGTAGCGAGTAACAACCAGTTAGCTCATTCATTAGGCACCCCAGGCTTTTACAAACGGTGTGCATAATAGTATAAAGTGTGGACACACAGGAAACAGCTATGACCATGATT	0.674869049704562	1.15952828218574	1.58967143734236	1.05625534369934	1.78658866861662	4.46407822835778	4.6427009897497	3.07107662924572	3.1253334484872	3.85688880949771	0.810325006204733	10.5	11	56
DISTAL-lacO2-27-minus35_31A_32C-lacOscram_core-minus10_12G	DISTAL	lacO2-var	27	minus35_31A_32C	lacOscram	minus10_12G	AATGCAGCTGGCACGACAGGTTTCCCGACTGGAAAGCGAAATTGTAGCGAGTAACAACCTAGCTCATTCATTAGGCACCCCAGGCTTTGCAAAACGGTGTGCATAATAGGATAATGTGTGGACACACAGGAAACAGCTATGACCATGATT	0.429936571391112	0.312211570527941	0.6996293017304	0.901795819497656	1.13817607579945	1.20198609731877	2.04329622795008	2.62198348356861	1.17008108655911	2.33263985575934	0.501612404362444	8.5	9.5	53
DISTAL-lacOscram-23-minus35_31A_32C-lacOscram_core-minus10_12A	DISTAL	lacOscram	23	minus35_31A_32C	lacOscram	minus10_12A	CATTAATGCAGCTGGCACGACAGGTTTCCCGACTGGAAAGCGTTAACGGTGTGCATAATAGAATCATTCATTAGGCACCCCAGGCTTTGCAAAACGGTGTGCATAATAGAATAATGTGTGGACACACAGGAAACAGCTATGACCATGATT	0.194283441000836	0.295327017351866	0.373554567291182	0.457399249893483	0.514328808446456	1.13698210613816	1.09098151891546	1.32989447576442	0.825655457292309	1.21043799733994	0.682112969938791	7.5	7.5	49
DISTAL-lacO2-29-minus35_30C_33T-lacOscram_core-minus10_12G	DISTAL	lacO2-var	29	minus35_30C_33T	lacOscram	minus10_12G	TGCAGCTGGCACGACAGGTTTCCCGACTGGAAAGCGAAATTGTAGCGAGTAACAACCGTTAGCTCATTCATTAGGCACCCCAGGCTTTTACCAACGGTGTGCATAATAGGATAATGTGTGGACACACAGGAAACAGCTATGACCATGATT	0.224359526932394	0.383037343471779	0.541524416125237	0.180732887819754	0.593949579831933	1.47465886939571	1.58154438940002	0.525483304042179	1.03430422461382	1.0535138467211	0.981766141786306	5	4.5	55
DISTAL-lacOsym-22-minus35_30C_33T-lacO3_core-minus10_12G	DISTAL	lacOsym	22	minus35_30C_33T	lacO3	minus10_12G	TCATTAATGCAGCTGGCACGACAGGTTTCCCGACTGGAAAGCGAAATTGTGAGCGCTCACAATTCATTCATTAGGCACCCCAGGCTTTTACCCAGTGAGCGCAACGCAAGATAATGTGTGGACACACAGGAAACAGCTATGACCATGATT	0.159319630653747	0.361292865458097	0.708457431720689	0.39622210022023	0.421768707482993	1.39094461043438	2.06907914565292	1.15202108963093	0.906356658958688	1.61055011764192	0.56276215749543	5	6	48
DISTAL-lacOscram-26-minus35_33T-lacO1_core-minus10_7A	DISTAL	lacOscram	26	minus35_33T	lacO1	minus10_7A	TAATGCAGCTGGCACGACAGGTTTCCCGACTGGAAAGCGTTAACGGTGTGCATAATAGAAAGCTCATTCATTAGGCACCCCAGGCTTTTACATTGTGAGCGGATAACAATATAAAGTGTGGACACACAGGAAACAGCTATGACCATGATT	0.135777632063084	0.300421445860219	0.260736461906492	0.272213656639853	0.359445701357466	1.15659519168291	0.761491589595946	0.791464870738808	0.758020446520189	0.776478230167377	0.976228845922429	4	4	52
DISTAL-lacO2-26-minus35cons-lacO2_core-minus10cons	DISTAL	lacO2-var	26	minus35cons	lacO2-var	minus10cons	TAATGCAGCTGGCACGACAGGTTTCCCGACTGGAAAGCGAAATTGTAGCGAGTAACAACCAGCTCATTCATTAGGCACCCCAGGCTTTGACAATTGTAGCGAGTAACAATATAATGTGTGGACACACAGGAAACAGCTATGACCATGATT	4.2764434683934	4.37352314673324	7.61173185268811	6.30623763113279	11.3210784313726	16.8376655925528	22.2303767785277	18.3354707959277	14.0793720119627	20.2829237872277	0.694149036877441	7	6.5	52
DISTAL-lacO1-27-minus35_31A_32C-lacO2_core-minus10cons	DISTAL	lacO1	27	minus35_31A_32C	lacO2-var	minus10cons	AATGCAGCTGGCACGACAGGTTTCCCGACTGGAAAGCGAATTGTGAGCGGATAACAATTTAGCTCATTCATTAGGCACCCCAGGCTTTGCAAATTGTAGCGAGTAACAATATAATGTGTGGACACACAGGAAACAGCTATGACCATGATT	1.91549439900824	4.31061857460006	2.32835064050225	2.7124882129772	5.07091055600322	16.5954887218045	6.80004406521652	7.88659598994652	10.8331996389039	7.34332002758152	1.4752454745557	6.5	6	53
DISTAL-lacO2-23-minus35_30C_33T-lacO2_core-minus10cons	DISTAL	lacO2-var	23	minus35_30C_33T	lacO2-var	minus10cons	CATTAATGCAGCTGGCACGACAGGTTTCCCGACTGGAAAGCGAAATTGTAGCGAGTAACAACCTCATTCATTAGGCACCCCAGGCTTTTACCATTGTAGCGAGTAACAATATAATGTGTGGACACACAGGAAACAGCTATGACCATGATT	0.306309625478542	0.35054200868715	0.541659966667446	0.450437675661887	0.810897026923568	1.34955479150137	1.58194027034855	1.30965360498167	1.08022590921247	1.44579693766511	0.74714911967996	8	7.5	49
DISTAL-lacO2-27-minus35_33T-lacO1_core-minus10_12A	DISTAL	lacO2-var	27	minus35_33T	lacO1	minus10_12A	AATGCAGCTGGCACGACAGGTTTCCCGACTGGAAAGCGAAATTGTAGCGAGTAACAACCTAGCTCATTCATTAGGCACCCCAGGCTTTTACATTGTGAGCGGATAACAAAATAATGTGTGGACACACAGGAAACAGCTATGACCATGATT	0.389398930999535	0.274355467469406	0.508295797502265	0.411824252518279	1.0308603098627	1.0562435500516	1.48449883838552	1.19738455744607	1.04355192995715	1.3409416979158	0.778223193132951	9.5	10.5	53
DISTAL-lacO2-25-minus35_31A_32C-lacO2_core-minus10_7A	DISTAL	lacO2-var	25	minus35_31A_32C	lacO2-var	minus10_7A	TTAATGCAGCTGGCACGACAGGTTTCCCGACTGGAAAGCGAAATTGTAGCGAGTAACAACCGCTCATTCATTAGGCACCCCAGGCTTTGCAAATTGTAGCGAGTAACAATATAAAGTGTGGACACACAGGAAACAGCTATGACCATGATT	0.296193936871275	0.519635219636348	0.649346154889801	0.562587160556108	0.784117647058824	2.00054824561404	1.89644222395862	1.63572974186948	1.39233294633643	1.76608598291405	0.788372117669534	5	4.5	51
DISTAL-lacO3-26-minus35_30C_33T-lacOsym_core-minus10cons	DISTAL	lacO3	26	minus35_30C_33T	lacOsym	minus10cons	TAATGCAGCTGGCACGACAGGTTTCCCGACTGGAAAGCGGGCAGTGAGCGCAACGCAATTAGCTCATTCATTAGGCACCCCAGGCTTTTACCATTGTGAGCGCTCACAATATAATGTGTGGACACACAGGAAACAGCTATGACCATGATT	0.142590770971951	0.268107206305506	0.191902714964381	0.269794937600473	0.377482203072312	1.03218831392206	0.560459792993631	0.784432412575298	0.704835258497186	0.672446102784464	1.04816617358418	3.5	3	52
DISTAL-lacO2-24-minus35_31A_32C-lacO3_core-minus10_12G	DISTAL	lacO2-var	24	minus35_31A_32C	lacO3	minus10_12G	ATTAATGCAGCTGGCACGACAGGTTTCCCGACTGGAAAGCGAAATTGTAGCGAGTAACAACCCTCATTCATTAGGCACCCCAGGCTTTGCAACAGTGAGCGCAACGCAAGATAATGTGTGGACACACAGGAAACAGCTATGACCATGATT	0.414569463751784	0.313699741809842	0.231050417546768	0.840471121679276	1.09749455337691	1.20771542114956	0.674792272810673	2.44368109921713	1.15260498726323	1.5592366860139	0.739211049612873	4.5	5.5	50
DISTAL-lacO3-29-minus35cons-lacO1_core-minus10_7A	DISTAL	lacO3	29	minus35cons	lacO1	minus10_7A	TGCAGCTGGCACGACAGGTTTCCCGACTGGAAAGCGGGCAGTGAGCGCAACGCAATTGTTAGCTCATTCATTAGGCACCCCAGGCTTTGACATTGTGAGCGGATAACAATATAAAGTGTGGACACACAGGAAACAGCTATGACCATGATT	0.853613326467788	0.791592412164216	1.03687048643584	0.520154583622448	2.25978046721081	3.04755865567533	3.02822301548416	1.51235645328262	2.65366956144307	2.27028973438339	1.16886823794048	3	3	55
DISTAL-lacOsym-28-minus35_30C_33T-lacO1_core-minus10cons	DISTAL	lacOsym	28	minus35_30C_33T	lacO1	minus10cons	ATGCAGCTGGCACGACAGGTTTCCCGACTGGAAAGCGAAATTGTGAGCGCTCACAATTTTAGCTCATTCATTAGGCACCCCAGGCTTTTACCTTGTGAGCGGATAACAATATAATGTGTGGACACACAGGAAACAGCTATGACCATGATT	0.308877029037044	0.283308041251965	0.310537895264738	0.281394847808182	0.817693744164332	1.09071014334172	0.906938729496646	0.81815930764167	0.954201943753027	0.862549018569158	1.10625822209607	8.5	9.5	54
DISTAL-lacO2-28-minus35_30C_33T-lacO1_core-minus10_12G	DISTAL	lacO2-var	28	minus35_30C_33T	lacO1	minus10_12G	ATGCAGCTGGCACGACAGGTTTCCCGACTGGAAAGCGAAATTGTAGCGAGTAACAACCTTAGCTCATTCATTAGGCACCCCAGGCTTTTACCTTGTGAGCGGATAACAAGATAATGTGTGGACACACAGGAAACAGCTATGACCATGATT	0.430514443126853	0.481082356087196	0.633955606541728	0.529113929499461	1.13970588235294	1.85212323394791	1.85149349281211	1.53840587201489	1.49591455815043	1.6949496824135	0.882571661962462	14	14.5	54
DISTAL-lacO3-25-minus35cons-lacO1_core-minus10_12A	DISTAL	lacO3	25	minus35cons	lacO1	minus10_12A	TTAATGCAGCTGGCACGACAGGTTTCCCGACTGGAAAGCGGGCAGTGAGCGCAACGCAATTGCTCATTCATTAGGCACCCCAGGCTTTGACATTGTGAGCGGATAACAAAATAATGTGTGGACACACAGGAAACAGCTATGACCATGATT	1.24732833251888	1.0050196466875	1.30854962331945	0.784633370507803	3.30206677265501	3.86923406076166	3.8216731386194	2.2813320860971	3.58565041670833	3.05150261235825	1.17504419042174	6.5	8	51
DISTAL-lacO3-26-minus35_30C_33T-lacO3_core-minus10cons	DISTAL	lacO3	26	minus35_30C_33T	lacO3	minus10cons	TAATGCAGCTGGCACGACAGGTTTCCCGACTGGAAAGCGGGCAGTGAGCGCAACGCAATTAGCTCATTCATTAGGCACCCCAGGCTTTTACCCAGTGAGCGCAACGCAATATAATGTGTGGACACACAGGAAACAGCTATGACCATGATT	0.125842683375542	0.160031075802523	0.249599705775549	0.163974533574964	0.333144796380091	0.616105059554108	0.72896623404312	0.476758163504148	0.474624927967099	0.602862198773634	0.787285931897206	5.5	5.5	52
DISTAL-lacOscram-24-minus35_31A_32C-lacOscram_core-minus10_7A	DISTAL	lacOscram	24	minus35_31A_32C	lacOscram	minus10_7A	ATTAATGCAGCTGGCACGACAGGTTTCCCGACTGGAAAGCGTTAACGGTGTGCATAATAGAACTCATTCATTAGGCACCCCAGGCTTTGCAAAACGGTGTGCATAATAGTATAAAGTGTGGACACACAGGAAACAGCTATGACCATGATT	2.25551541686144	2.32579739551507	4.13494587434273	4.02568907317579	5.97105214325478	8.95410804238319	12.0762799484319	11.7047451669596	7.46258009281898	11.8905125576957	0.627607940079007	8	8.5	50
DISTAL-lacOsym-29-minus35_33T-lacOscram_core-minus10_12A	DISTAL	lacOsym	29	minus35_33T	lacOscram	minus10_12A	TGCAGCTGGCACGACAGGTTTCCCGACTGGAAAGCGAAATTGTGAGCGCTCACAATTGTTAGCTCATTCATTAGGCACCCCAGGCTTTTACAAACGGTGTGCATAATAGAATAATGTGTGGACACACAGGAAACAGCTATGACCATGATT	0.0826587730803558	0.208713846597626	0.215340922629885	0.297631624578577	0.218823529411765	0.803529291063917	0.62891204505681	0.865367954652343	0.511176410237841	0.747139999854576	0.68417754415148	5.5	5	55
DISTAL-lacO1-22-minus35_30C_33T-lacOscram_core-minus10_12A	DISTAL	lacO1	22	minus35_30C_33T	lacOscram	minus10_12A	TCATTAATGCAGCTGGCACGACAGGTTTCCCGACTGGAAAGCGAATTGTGAGCGGATAACAATTCATTCATTAGGCACCCCAGGCTTTTACCAACGGTGTGCATAATAGAATAATGTGTGGACACACAGGAAACAGCTATGACCATGATT	0.20893212784924	0.329308123346779	0.407677925260146	0.60167059663072	0.553108447170337	1.26780626780627	1.19064019308838	1.74936535832845	0.910457357488303	1.47000277570841	0.619357577096779	6.5	5.5	48
DISTAL-lacOsym-28-minus35_31A_32C-lacO1_core-minus10_12A	DISTAL	lacOsym	28	minus35_31A_32C	lacO1	minus10_12A	ATGCAGCTGGCACGACAGGTTTCCCGACTGGAAAGCGAAATTGTGAGCGCTCACAATTTTAGCTCATTCATTAGGCACCCCAGGCTTTGCAATTGTGAGCGGATAACAAAATAATGTGTGGACACACAGGAAACAGCTATGACCATGATT	0.429956541040727	0.393952406588805	0.479947634851832	0.488789272105742	1.13822894168467	1.51668086779839	1.40170686030559	1.42116138786349	1.32745490474153	1.41143412408454	0.940500787171007	9	10	54
DISTAL-lacO3-25-minus35cons-lacOscram_core-minus10_7A	DISTAL	lacO3	25	minus35cons	lacOscram	minus10_7A	TTAATGCAGCTGGCACGACAGGTTTCCCGACTGGAAAGCGGGCAGTGAGCGCAACGCAATTGCTCATTCATTAGGCACCCCAGGCTTTGACAAACGGTGTGCATAATAGTATAAAGTGTGGACACACAGGAAACAGCTATGACCATGATT	10.2744623401703	11.1531461775606	13.6654346804833	16.4957772336586	27.1997034107761	42.9385964912281	39.9104655377764	47.9616943438184	35.0691499510021	43.9360799407974	0.798185682433589	7.5	8	51
DISTAL-lacO3-21-minus35cons-lacOsym_core-minus10cons	DISTAL	lacO3	21	minus35cons	lacOsym	minus10cons	TTCATTAATGCAGCTGGCACGACAGGTTTCCCGACTGGAAAGCGGGCAGTGAGCGCAACGCAATTATTCATTAGGCACCCCAGGCTTTGACAATTGTGAGCGCTCACAATATAATGTGTGGACACACAGGAAACAGCTATGACCATGATT	8.08406897815003	12.5293464413495	3.36465564250913	3.65086002976422	21.4010496391865	48.2368421052631	9.82661556010571	10.6149246779553	34.8189458722248	10.2207701190305	3.40668515842989	5.5	5.5	47
DISTAL-lacOscram-24-minus35cons-lacO2_core-minus10_12A	DISTAL	lacOscram	24	minus35cons	lacO2-var	minus10_12A	ATTAATGCAGCTGGCACGACAGGTTTCCCGACTGGAAAGCGTTAACGGTGTGCATAATAGAACTCATTCATTAGGCACCCCAGGCTTTGACAATTGTAGCGAGTAACAAAATAATGTGTGGACACACAGGAAACAGCTATGACCATGATT	0.51480463936011	0.536344246609224	0.626032733458584	1.04981923989975	1.36284829721362	2.06487647690655	1.82835441523878	3.052363570817	1.71386238706009	2.44035899302789	0.702299289553953	7	5	50
DISTAL-lacO1-29-minus35_30C_33T-lacOsym_core-minus10_12A	DISTAL	lacO1	29	minus35_30C_33T	lacOsym	minus10_12A	TGCAGCTGGCACGACAGGTTTCCCGACTGGAAAGCGAATTGTGAGCGGATAACAATTGTTAGCTCATTCATTAGGCACCCCAGGCTTTTACCATTGTGAGCGCTCACAAAATAATGTGTGGACACACAGGAAACAGCTATGACCATGATT	0.105179576524405	0.211247934885349	0.134522867579386	0.259116675064658	0.278443113772455	0.813285300061506	0.392879582399061	0.753385220520546	0.545864206916981	0.573132401459804	0.952422521439428	9	8.5	55
DISTAL-lacO2-23-minus35cons-lacO3_core-minus10cons	DISTAL	lacO2-var	23	minus35cons	lacO3	minus10cons	CATTAATGCAGCTGGCACGACAGGTTTCCCGACTGGAAAGCGAAATTGTAGCGAGTAACAACCTCATTCATTAGGCACCCCAGGCTTTGACACAGTGAGCGCAACGCAATATAATGTGTGGACACACAGGAAACAGCTATGACCATGATT	11.6293198763203	6.11346175858146	11.2692977848617	10.7373461967252	30.7864334923159	23.5362707022008	32.9124489190238	31.2189785941283	27.1613520972583	32.0657137565761	0.847052783650826	7	6.5	49
DISTAL-lacO2-27-minus35_31A_32C-lacO2_core-minus10_12G	DISTAL	lacO2-var	27	minus35_31A_32C	lacO2-var	minus10_12G	AATGCAGCTGGCACGACAGGTTTCCCGACTGGAAAGCGAAATTGTAGCGAGTAACAACCTAGCTCATTCATTAGGCACCCCAGGCTTTGCAAATTGTAGCGAGTAACAAGATAATGTGTGGACACACAGGAAACAGCTATGACCATGATT	0.329437139088374	0.317648409888567	0.453369278616478	0.392947537408493	0.872122762148338	1.22291743344375	1.32408367484652	1.14250025417944	1.04752009779604	1.23329196451298	0.84936910961688	4.5	4.5	53
DISTAL-lacOsym-28-minus35_33T-lacOscram_core-minus10_7A	DISTAL	lacOsym	28	minus35_33T	lacOscram	minus10_7A	ATGCAGCTGGCACGACAGGTTTCCCGACTGGAAAGCGAAATTGTGAGCGCTCACAATTTTAGCTCATTCATTAGGCACCCCAGGCTTTTACAAACGGTGTGCATAATAGTATAAAGTGTGGACACACAGGAAACAGCTATGACCATGATT	0.739847043003184	0.966462183277981	0.286689396772184	0.801878059969513	1.95860566448802	3.72079134005226	0.83728820615295	2.3314712528245	2.83969850227014	1.58437972948873	1.79230928635176	4	3	54
DISTAL-lacO1-28-minus35_31A_32C-lacO3_core-minus10_12A	DISTAL	lacO1	28	minus35_31A_32C	lacO3	minus10_12A	ATGCAGCTGGCACGACAGGTTTCCCGACTGGAAAGCGAATTGTGAGCGGATAACAATTTTAGCTCATTCATTAGGCACCCCAGGCTTTGCAACAGTGAGCGCAACGCAAAATAATGTGTGGACACACAGGAAACAGCTATGACCATGATT	0.148361900400639	0.143141983027516	0.172706310431351	0.265046529625777	0.392760180995475	0.551083591331269	0.504395901907978	0.770626352474206	0.471921886163372	0.637511127191092	0.740256704604805	8	9.5	54
DISTAL-lacO2-23-minus35cons-lacO1_core-minus10_12G	DISTAL	lacO2-var	23	minus35cons	lacO1	minus10_12G	CATTAATGCAGCTGGCACGACAGGTTTCCCGACTGGAAAGCGAAATTGTAGCGAGTAACAACCTCATTCATTAGGCACCCCAGGCTTTGACATTGTGAGCGGATAACAAGATAATGTGTGGACACACAGGAAACAGCTATGACCATGATT	3.68164075501585	3.70353696574608	1.96865235535373	1.6645147925455	9.74645030425964	14.2582798459564	5.74953038972255	4.83959916407803	12.002365075108	5.29456477690029	2.2669219437022	11	10.5	49
DISTAL-lacO1-29-minus35cons-lacOsym_core-minus10_12A	DISTAL	lacO1	29	minus35cons	lacOsym	minus10_12A	TGCAGCTGGCACGACAGGTTTCCCGACTGGAAAGCGAATTGTGAGCGGATAACAATTGTTAGCTCATTCATTAGGCACCCCAGGCTTTGACAATTGTGAGCGCTCACAAAATAATGTGTGGACACACAGGAAACAGCTATGACCATGATT	0.301843834282198	0.34285210367759	0.386112166215897	0.361980684151815	0.799074686054197	1.31994935793091	1.12765650444211	1.05246371151468	1.05951202199255	1.09006010797839	0.971975778434371	9.5	7.5	55
DISTAL-lacO2-23-minus35cons-lacO2_core-minus10cons	DISTAL	lacO2-var	23	minus35cons	lacO2-var	minus10cons	CATTAATGCAGCTGGCACGACAGGTTTCCCGACTGGAAAGCGAAATTGTAGCGAGTAACAACCTCATTCATTAGGCACCCCAGGCTTTGACAATTGTAGCGAGTAACAATATAATGTGTGGACACACAGGAAACAGCTATGACCATGATT	13.1049558531262	8.841923111861	13.4596461660532	18.4243276602407	34.6929017417023	34.0405982905983	39.309451694802	53.5689806678383	34.3667500161503	46.4392161813202	0.740037253901241	8.5	8	49
DISTAL-lacOsym-26-minus35cons-lacOsym_core-minus10_12A	DISTAL	lacOsym	26	minus35cons	lacOsym	minus10_12A	TAATGCAGCTGGCACGACAGGTTTCCCGACTGGAAAGCGAAATTGTGAGCGCTCACAATTAGCTCATTCATTAGGCACCCCAGGCTTTGACAATTGTGAGCGCTCACAAAATAATGTGTGGACACACAGGAAACAGCTATGACCATGATT	0.423456829305101	0.596642470288958	0.363904407636159	0.316490771297265	1.12102217936355	2.29701914360369	1.06279782967681	0.920201177585383	1.70902066148362	0.991499503631097	1.72367273531131	7.5	8.5	52
DISTAL-lacOsym-28-minus35_31A_32C-lacO1_core-minus10_12G	DISTAL	lacOsym	28	minus35_31A_32C	lacO1	minus10_12G	ATGCAGCTGGCACGACAGGTTTCCCGACTGGAAAGCGAAATTGTGAGCGCTCACAATTTTAGCTCATTCATTAGGCACCCCAGGCTTTGCAATTGTGAGCGGATAACAAGATAATGTGTGGACACACAGGAAACAGCTATGACCATGATT	0.447993976907943	0.390407495765079	0.23098974254216	0.188037606884177	1.1859796550199	1.50303328414494	0.674615068957519	0.546721873045188	1.34450646958242	0.610668471001354	2.20169622868812	7	5.5	54
DISTAL-lacOsym-22-minus35_33T-lacO3_core-minus10_12A	DISTAL	lacOsym	22	minus35_33T	lacO3	minus10_12A	TCATTAATGCAGCTGGCACGACAGGTTTCCCGACTGGAAAGCGAAATTGTGAGCGCTCACAATTCATTCATTAGGCACCCCAGGCTTTTACACAGTGAGCGCAACGCAAAATAATGTGTGGACACACAGGAAACAGCTATGACCATGATT	0.521032864502242	0.276132052365137	0.443676556108125	0.390479750941676	1.37933634992459	1.06308324001493	1.29577567903946	1.13532513181019	1.22120979496976	1.21555040542483	1.00465582465332	3	3	48
DISTAL-lacOscram-23-minus35_30C_33T-lacOsym_core-minus10_7A	DISTAL	lacOscram	23	minus35_30C_33T	lacOsym	minus10_7A	CATTAATGCAGCTGGCACGACAGGTTTCCCGACTGGAAAGCGTTAACGGTGTGCATAATAGAATCATTCATTAGGCACCCCAGGCTTTTACCATTGTGAGCGCTCACAATATAAAGTGTGGACACACAGGAAACAGCTATGACCATGATT	0.0894575466237616	0.228728181756762	0.125005330867383	0.0715672102204028	0.236822001527884	0.880582657688608	0.365083223934782	0.208082627026933	0.558702329608246	0.286582925480858	1.94953111275139	4	3.5	49
DISTAL-lacO3-25-minus35cons-lacO3_core-minus10_12A	DISTAL	lacO3	25	minus35cons	lacO3	minus10_12A	TTAATGCAGCTGGCACGACAGGTTTCCCGACTGGAAAGCGGGCAGTGAGCGCAACGCAATTGCTCATTCATTAGGCACCCCAGGCTTTGACACAGTGAGCGCAACGCAAAATAATGTGTGGACACACAGGAAACAGCTATGACCATGATT	0.11271650874594	0.173320064919357	0.228026743309919	0.314988280509806	0.298395721925134	0.667266456740141	0.665961507507646	0.915832665396975	0.482831089332637	0.79089708645231	0.610485355937332	5.5	6	51
DISTAL-lacOsym-20-minus35cons-lacO3_core-minus10cons	DISTAL	lacOsym	20	minus35cons	lacO3	minus10cons	ATTCATTAATGCAGCTGGCACGACAGGTTTCCCGACTGGAAAGCGAAATTGTGAGCGCTCACAATTTTCATTAGGCACCCCAGGCTTTGACACAGTGAGCGCAACGCAATATAATGTGTGGACACACAGGAAACAGCTATGACCATGATT	6.08669147228074	3.96752235565398	2.9088411531443	2.76230549364892	16.1133689839572	15.2745995423341	8.49539054642977	8.0314404040516	15.6939842631457	8.26341547524069	1.89921277832016	4	4	46
DISTAL-lacOsym-28-minus35_31A_32C-lacO2_core-minus10cons	DISTAL	lacOsym	28	minus35_31A_32C	lacO2-var	minus10cons	ATGCAGCTGGCACGACAGGTTTCCCGACTGGAAAGCGAAATTGTGAGCGCTCACAATTTTAGCTCATTCATTAGGCACCCCAGGCTTTGCAAATTGTAGCGAGTAACAATATAATGTGTGGACACACAGGAAACAGCTATGACCATGATT	7.75458592815709	11.3157753117429	5.33331404233602	7.55011453004324	20.5288053365676	43.5647038388049	15.5761636029614	21.9520596223791	32.0467545876863	18.7641116126702	1.70787486501877	5.5	4.5	54
DISTAL-lacOsym-22-minus35_33T-lacO2_core-minus10_7A	DISTAL	lacOsym	22	minus35_33T	lacO2-var	minus10_7A	TCATTAATGCAGCTGGCACGACAGGTTTCCCGACTGGAAAGCGAAATTGTGAGCGCTCACAATTCATTCATTAGGCACCCCAGGCTTTTACAATTGTAGCGAGTAACAATATAAAGTGTGGACACACAGGAAACAGCTATGACCATGATT	0.148011577141133	0.199879254237086	0.381557524431344	0.219711943424302	0.391832766164317	0.769516915497914	1.11435448527993	0.638815432879457	0.580674840831115	0.876584959079691	0.662428478627735	6.5	7.5	48
DISTAL-lacOscram-23-minus35_33T-lacO1_core-minus10cons	DISTAL	lacOscram	23	minus35_33T	lacO1	minus10cons	CATTAATGCAGCTGGCACGACAGGTTTCCCGACTGGAAAGCGTTAACGGTGTGCATAATAGAATCATTCATTAGGCACCCCAGGCTTTTACATTGTGAGCGGATAACAATATAATGTGTGGACACACAGGAAACAGCTATGACCATGATT	0.96543711340573	0.903733554943892	0.62689414760851	0.461647663065237	2.55581287633164	3.47929183689818	1.83087021078778	1.34224679424592	3.01755235661491	1.58655850251685	1.90194836927097	5	5	49
DISTAL-lacO2-20-minus35_33T-lacOsym_core-minus10_12A	DISTAL	lacO2-var	20	minus35_33T	lacOsym	minus10_12A	ATTCATTAATGCAGCTGGCACGACAGGTTTCCCGACTGGAAAGCGAAATTGTAGCGAGTAACAACCTTCATTAGGCACCCCAGGCTTTTACAATTGTGAGCGCTCACAAAATAATGTGTGGACACACAGGAAACAGCTATGACCATGATT	0.341879116600736	0.483392635351373	0.569397597392967	0.482223796392063	0.905060553633218	1.86101759859868	1.66294916476385	1.40207217885315	1.38303907611595	1.5325106718085	0.902466195869187	11.5	10	46
DISTAL-lacOscram-30-minus35_31A_32C-lacOscram_core-minus10_12G	DISTAL	lacOscram	30	minus35_31A_32C	lacOscram	minus10_12G	GCAGCTGGCACGACAGGTTTCCCGACTGGAAAGCGTTAACGGTGTGCATAATAGAAAGTTAGCTCATTCATTAGGCACCCCAGGCTTTGCAAAACGGTGTGCATAATAGGATAATGTGTGGACACACAGGAAACAGCTATGACCATGATT	0.781863197185829	0.611093758623101	1.13367810296291	1.23206872153287	2.06983551714525	2.35265528686581	3.31095365183309	3.58225639178523	2.21124540200553	3.44660502180916	0.641572036254048	8.5	10.5	56
DISTAL-lacOscram-21-minus35cons-lacO3_core-minus10_12G	DISTAL	lacOscram	21	minus35cons	lacO3	minus10_12G	TTCATTAATGCAGCTGGCACGACAGGTTTCCCGACTGGAAAGCGTTAACGGTGTGCATAATAGAAATTCATTAGGCACCCCAGGCTTTGACACAGTGAGCGCAACGCAAGATAATGTGTGGACACACAGGAAACAGCTATGACCATGATT	1.23652148347849	1.34921948358609	1.43304751860119	1.59359657890774	3.27345767575323	5.19437206878583	4.18527437600001	4.63340350335078	4.23391487226953	4.4093389396754	0.960215336174909	8.5	9	47
DISTAL-lacOsym-30-minus35_33T-lacO2_core-minus10_12A	DISTAL	lacOsym	30	minus35_33T	lacO2-var	minus10_12A	GCAGCTGGCACGACAGGTTTCCCGACTGGAAAGCGAAATTGTGAGCGCTCACAATTAGTTAGCTCATTCATTAGGCACCCCAGGCTTTTACAATTGTAGCGAGTAACAAAATAATGTGTGGACACACAGGAAACAGCTATGACCATGATT	0.26976722519888	0.293890544863258	0.39241304786572	0.474946031462673	0.714157906508611	1.13145181795067	1.14605848914458	1.38091197936056	0.922804862229643	1.26348523425257	0.730364579824742	8.5	7.5	56
DISTAL-lacO1-23-minus35_31A_32C-lacO3_core-minus10_12G	DISTAL	lacO1	23	minus35_31A_32C	lacO3	minus10_12G	CATTAATGCAGCTGGCACGACAGGTTTCCCGACTGGAAAGCGAATTGTGAGCGGATAACAATTTCATTCATTAGGCACCCCAGGCTTTGCAACAGTGAGCGCAACGCAAGATAATGTGTGGACACACAGGAAACAGCTATGACCATGATT	0.478349381252059	0.645223332586152	0.500245951197955	0.718728460864603	1.26633986928105	2.48405103668262	1.46098893028349	2.08971267421425	1.87519545298183	1.77535080224887	1.05623939257891	3.5	4.5	49
DISTAL-lacO3-20-minus35_33T-lacO2_core-minus10_12A	DISTAL	lacO3	20	minus35_33T	lacO2-var	minus10_12A	ATTCATTAATGCAGCTGGCACGACAGGTTTCCCGACTGGAAAGCGGGCAGTGAGCGCAACGCAATTTTCATTAGGCACCCCAGGCTTTTACAATTGTAGCGAGTAACAAAATAATGTGTGGACACACAGGAAACAGCTATGACCATGATT	0.102529225868366	0.205002046166584	0.325154439084497	0.306306361766263	0.271426809717598	0.789239197629554	0.949626948498784	0.890589869789498	0.530333003673576	0.920108409144141	0.576380998590021	9.5	10.5	46
DISTAL-lacOscram-24-minus35_31A_32C-lacOsym_core-minus10cons	DISTAL	lacOscram	24	minus35_31A_32C	lacOsym	minus10cons	ATTAATGCAGCTGGCACGACAGGTTTCCCGACTGGAAAGCGTTAACGGTGTGCATAATAGAACTCATTCATTAGGCACCCCAGGCTTTGCAAATTGTGAGCGCTCACAATATAATGTGTGGACACACAGGAAACAGCTATGACCATGATT	4.75074907137096	3.59076901326342	0.732618939623382	1.25617080662414	12.5767131594906	13.8241335044929	2.13964382588722	3.65233352860769	13.2004233319918	2.89598867724746	4.55817504940604	6	7	50
DISTAL-lacOsym-20-minus35_31A_32C-lacOscram_core-minus10cons	DISTAL	lacOsym	20	minus35_31A_32C	lacOscram	minus10cons	ATTCATTAATGCAGCTGGCACGACAGGTTTCCCGACTGGAAAGCGAAATTGTGAGCGCTCACAATTTTCATTAGGCACCCCAGGCTTTGCAAAACGGTGTGCATAATAGTATAATGTGTGGACACACAGGAAACAGCTATGACCATGATT	5.95787260514253	12.9167566199628	7.01815643298307	6.73049274240764	15.7723453017571	49.7283359914939	20.4968152866242	19.5689982425308	32.7503406466255	20.0329067645775	1.63482718866017	4.5	5.5	46
DISTAL-lacO3-23-minus35cons-lacOscram_core-minus10_12G	DISTAL	lacO3	23	minus35cons	lacOscram	minus10_12G	CATTAATGCAGCTGGCACGACAGGTTTCCCGACTGGAAAGCGGGCAGTGAGCGCAACGCAATTTCATTCATTAGGCACCCCAGGCTTTGACAAACGGTGTGCATAATAGGATAATGTGTGGACACACAGGAAACAGCTATGACCATGATT	9.34439317193265	8.16151559740258	13.8546835586943	12.7044879821504	24.7375205062105	31.4210913597459	40.4631746910894	36.9384698134331	28.0793059329782	38.7008222522612	0.725548045205617	10.5	9	49
DISTAL-lacO1-21-minus35_33T-lacOscram_core-minus10cons	DISTAL	lacO1	21	minus35_33T	lacOscram	minus10cons	TTCATTAATGCAGCTGGCACGACAGGTTTCCCGACTGGAAAGCGAATTGTGAGCGGATAACAATTATTCATTAGGCACCCCAGGCTTTTACAAACGGTGTGCATAATAGTATAATGTGTGGACACACAGGAAACAGCTATGACCATGATT	2.6711613692634	2.55115953621621	2.89952002865029	2.8003038728645	7.07139649753031	9.82173174872665	8.46816781794803	8.14192120308781	8.44656412312848	8.30504451051792	1.01704019917429	3.5	4	47
DISTAL-lacO1-29-minus35_30C_33T-lacO1_core-minus10cons	DISTAL	lacO1	29	minus35_30C_33T	lacO1	minus10cons	TGCAGCTGGCACGACAGGTTTCCCGACTGGAAAGCGAATTGTGAGCGGATAACAATTGTTAGCTCATTCATTAGGCACCCCAGGCTTTTACCTTGTGAGCGGATAACAATATAATGTGTGGACACACAGGAAACAGCTATGACCATGATT	0.469833103250577	0.713950873871497	0.765993474986353	0.535157122375376	1.24379462767766	2.74864580806856	2.23711553275839	1.55597653664438	1.99622021787311	1.89654603470138	1.05255563606049	4.5	5	55
DISTAL-lacO3-23-minus35_31A_32C-lacOsym_core-minus10_7A	DISTAL	lacO3	23	minus35_31A_32C	lacOsym	minus10_7A	CATTAATGCAGCTGGCACGACAGGTTTCCCGACTGGAAAGCGGGCAGTGAGCGCAACGCAATTTCATTCATTAGGCACCCCAGGCTTTGCAAATTGTGAGCGCTCACAATATAAAGTGTGGACACACAGGAAACAGCTATGACCATGATT	0.205181351617904	0.311419016646173	0.0806684647469319	0.245447318720496	0.543178973717147	1.19893483709273	0.235595578007175	0.713641382957214	0.871056905404939	0.474618480482194	1.83527810488959	5.5	5.5	49
DISTAL-lacOscram-23-minus35_31A_32C-lacO2_core-minus10_12G	DISTAL	lacOscram	23	minus35_31A_32C	lacO2-var	minus10_12G	CATTAATGCAGCTGGCACGACAGGTTTCCCGACTGGAAAGCGTTAACGGTGTGCATAATAGAATCATTCATTAGGCACCCCAGGCTTTGCAAATTGTAGCGAGTAACAAGATAATGTGTGGACACACAGGAAACAGCTATGACCATGATT	1.13273133480487	1.02103762454861	1.54721261750068	1.4499431928349	2.99869281045752	3.93090181594337	4.51869825542862	4.21572934973638	3.46479731320044	4.3672138025825	0.793365626192053	5	5.5	49
DISTAL-lacOsym-26-minus35cons-lacO2_core-minus10_7A	DISTAL	lacOsym	26	minus35cons	lacO2-var	minus10_7A	TAATGCAGCTGGCACGACAGGTTTCCCGACTGGAAAGCGAAATTGTGAGCGCTCACAATTAGCTCATTCATTAGGCACCCCAGGCTTTGACAATTGTAGCGAGTAACAATATAAAGTGTGGACACACAGGAAACAGCTATGACCATGATT	0.504707773325537	0.439889163492506	0.288970413226067	0.314327742259378	1.33611874656405	1.69353319604744	0.843950008774112	0.913912141542859	1.51482597130574	0.878931075158486	1.7234866465867	3.5	4.5	52
DISTAL-lacO3-24-minus35cons-lacOsym_core-minus10cons	DISTAL	lacO3	24	minus35cons	lacOsym	minus10cons	ATTAATGCAGCTGGCACGACAGGTTTCCCGACTGGAAAGCGGGCAGTGAGCGCAACGCAATTCTCATTCATTAGGCACCCCAGGCTTTGACAATTGTGAGCGCTCACAATATAATGTGTGGACACACAGGAAACAGCTATGACCATGATT	17.6165983504336	20.9078551493506	3.87539667681643	2.66581009534137	46.6366252923188	80.4933371680567	11.3182558134203	7.75087873462214	63.5649812301878	9.53456727402121	6.66679246192776	10	9.5	50
DISTAL-lacO1-25-minus35_31A_32C-lacOsym_core-minus10cons	DISTAL	lacO1	25	minus35_31A_32C	lacOsym	minus10cons	TTAATGCAGCTGGCACGACAGGTTTCCCGACTGGAAAGCGAATTGTGAGCGGATAACAATTGCTCATTCATTAGGCACCCCAGGCTTTGCAAATTGTGAGCGCTCACAATATAATGTGTGGACACACAGGAAACAGCTATGACCATGATT	2.78868992008473	2.74202846948782	0.578557698776383	0.604406593556283	7.3825311942959	10.5565597495422	1.6897016186106	1.75732030621668	8.96954547191905	1.72351096241364	5.20422884885974	6.5	5.5	51
DISTAL-lacO3-28-minus35_31A_32C-lacO3_core-minus10_12A	DISTAL	lacO3	28	minus35_31A_32C	lacO3	minus10_12A	ATGCAGCTGGCACGACAGGTTTCCCGACTGGAAAGCGGGCAGTGAGCGCAACGCAATTTTAGCTCATTCATTAGGCACCCCAGGCTTTGCAACAGTGAGCGCAACGCAAAATAATGTGTGGACACACAGGAAACAGCTATGACCATGATT	0.151152406364287	0.261339263845577	0.304205803871672	0.304581607755732	0.400147519822976	1.00613235215699	0.888445595451965	0.885575124288296	0.703139935989982	0.88701035987013	0.792707692943892	16.5	18	54
DISTAL-lacO3-28-minus35cons-lacOscram_core-minus10_12A	DISTAL	lacO3	28	minus35cons	lacOscram	minus10_12A	ATGCAGCTGGCACGACAGGTTTCCCGACTGGAAAGCGGGCAGTGAGCGCAACGCAATTTTAGCTCATTCATTAGGCACCCCAGGCTTTGACAAACGGTGTGCATAATAGAATAATGTGTGGACACACAGGAAACAGCTATGACCATGATT	1.78171961659428	2.09941575107024	2.47335909532443	2.55429243092259	4.71676702176934	8.08255933952528	7.22354723757681	7.42663962427112	6.39966318064731	7.32509343092397	0.873663010717404	5	6	54
DISTAL-lacO3-21-minus35cons-lacOsym_core-minus10_12G	DISTAL	lacO3	21	minus35cons	lacOsym	minus10_12G	TTCATTAATGCAGCTGGCACGACAGGTTTCCCGACTGGAAAGCGGGCAGTGAGCGCAACGCAATTATTCATTAGGCACCCCAGGCTTTGACAATTGTGAGCGCTCACAAGATAATGTGTGGACACACAGGAAACAGCTATGACCATGATT	2.07038309467368	1.77248653057529	0.541689767091993	0.662230364687333	5.48094919786096	6.82391163092917	1.58202730371739	1.92544369910146	6.15243041439507	1.75373550140943	3.50818604598615	4	4	47
DISTAL-lacOscram-24-minus35_31A_32C-lacO1_core-minus10_12A	DISTAL	lacOscram	24	minus35_31A_32C	lacO1	minus10_12A	ATTAATGCAGCTGGCACGACAGGTTTCCCGACTGGAAAGCGTTAACGGTGTGCATAATAGAACTCATTCATTAGGCACCCCAGGCTTTGCAATTGTGAGCGGATAACAAAATAATGTGTGGACACACAGGAAACAGCTATGACCATGATT	0.18650445189611	0.3762299213475	0.267358340304117	0.72846589169187	0.493735400297303	1.44845091452034	0.780831058538065	2.11802438541258	0.971093157408823	1.44942772197532	0.6699838444413	9	6	50
DISTAL-lacO2-26-minus35_33T-lacOsym_core-minus10_12G	DISTAL	lacO2-var	26	minus35_33T	lacOsym	minus10_12G	TAATGCAGCTGGCACGACAGGTTTCCCGACTGGAAAGCGAAATTGTAGCGAGTAACAACCAGCTCATTCATTAGGCACCCCAGGCTTTTACAATTGTGAGCGCTCACAAGATAATGTGTGGACACACAGGAAACAGCTATGACCATGATT	0.376903210586528	0.288167413200131	0.725390845786364	0.429403261322417	0.997780244173141	1.10941828254848	2.11853387975444	1.2484957621616	1.05359926336081	1.68351482095802	0.625833078654602	8.5	8	52
DISTAL-lacO3-23-minus35cons-lacO1_core-minus10cons	DISTAL	lacO3	23	minus35cons	lacO1	minus10cons	CATTAATGCAGCTGGCACGACAGGTTTCCCGACTGGAAAGCGGGCAGTGAGCGCAACGCAATTTCATTCATTAGGCACCCCAGGCTTTGACATTGTGAGCGGATAACAATATAATGTGTGGACACACAGGAAACAGCTATGACCATGATT	11.2812356117322	12.9526588106474	9.24837058835325	5.91609974383814	29.8649459783914	49.8665561541649	27.0102476999292	17.2011396372728	39.8657510662782	22.105693668601	1.80341552108376	4.5	4.5	49
DISTAL-lacOscram-20-minus35_30C_33T-lacO2_core-minus10_12G	DISTAL	lacOscram	20	minus35_30C_33T	lacO2-var	minus10_12G	ATTCATTAATGCAGCTGGCACGACAGGTTTCCCGACTGGAAAGCGTTAACGGTGTGCATAATAGAATTCATTAGGCACCCCAGGCTTTTACCATTGTAGCGAGTAACAAGATAATGTGTGGACACACAGGAAACAGCTATGACCATGATT	0.23302739219462	0.213213391861938	0.201579701022945	0.276207846005266	0.616896120150188	0.820852130325814	0.588721829850128	0.803078030081455	0.718874125238001	0.695899929965791	1.03301364791535	12	12	46
DISTAL-lacO1-29-minus35cons-lacO2_core-minus10_12G	DISTAL	lacO1	29	minus35cons	lacO2-var	minus10_12G	TGCAGCTGGCACGACAGGTTTCCCGACTGGAAAGCGAATTGTGAGCGGATAACAATTGTTAGCTCATTCATTAGGCACCCCAGGCTTTGACAATTGTAGCGAGTAACAAGATAATGTGTGGACACACAGGAAACAGCTATGACCATGATT	4.59775424789784	4.23141263519237	4.3577457948839	5.56211781597035	12.1716881874701	16.2905530724558	12.7269763044927	16.1719324173191	14.231120629963	14.4494543609059	0.984889828675218	8	7	55
DISTAL-lacOsym-21-minus35cons-lacOscram_core-minus10_12G	DISTAL	lacOsym	21	minus35cons	lacOscram	minus10_12G	TTCATTAATGCAGCTGGCACGACAGGTTTCCCGACTGGAAAGCGAAATTGTGAGCGCTCACAATTATTCATTAGGCACCCCAGGCTTTGACAAACGGTGTGCATAATAGGATAATGTGTGGACACACAGGAAACAGCTATGACCATGATT	6.16539202502654	5.26338373147104	7.92526508758633	7.53450914387041	16.3217138707335	20.2635477582846	23.1460635209498	21.9066867520295	18.292630814509	22.5263751364896	0.812053901423203	4	4.5	47
DISTAL-lacO2-29-minus35_31A_32C-lacOscram_core-minus10cons	DISTAL	lacO2-var	29	minus35_31A_32C	lacOscram	minus10cons	TGCAGCTGGCACGACAGGTTTCCCGACTGGAAAGCGAAATTGTAGCGAGTAACAACCGTTAGCTCATTCATTAGGCACCCCAGGCTTTGCAAAACGGTGTGCATAATAGTATAATGTGTGGACACACAGGAAACAGCTATGACCATGATT	7.76814706153021	6.60352066789576	11.2161514254775	8.78610147368924	20.5647058823529	25.4229528481152	32.7572327847219	25.5457082976984	22.9938293652341	29.1514705412101	0.788770821448913	15	15	55
DISTAL-lacOsym-21-minus35cons-lacOsym_core-minus10cons	DISTAL	lacOsym	21	minus35cons	lacOsym	minus10cons	TTCATTAATGCAGCTGGCACGACAGGTTTCCCGACTGGAAAGCGAAATTGTGAGCGCTCACAATTATTCATTAGGCACCCCAGGCTTTGACAATTGTGAGCGCTCACAATATAATGTGTGGACACACAGGAAACAGCTATGACCATGATT	5.72729326586735	5.11230336751344	1.7747062244325	0.981467587701487	15.1619299405155	19.6819021237304	5.18310271615784	2.85363022202157	17.421916032123	4.01836646908971	4.33557172202604	5	4.5	47
DISTAL-lacOsym-27-minus35cons-lacO2_core-minus10_7A	DISTAL	lacOsym	27	minus35cons	lacO2-var	minus10_7A	AATGCAGCTGGCACGACAGGTTTCCCGACTGGAAAGCGAAATTGTGAGCGCTCACAATTTAGCTCATTCATTAGGCACCCCAGGCTTTGACAATTGTAGCGAGTAACAATATAAAGTGTGGACACACAGGAAACAGCTATGACCATGATT	0.861969901429939	1.20980355442476	0.747199220088945	0.541633659168048	2.28190292510447	4.65763344531542	2.18222613626796	1.57480715454475	3.46976818520994	1.87851664540635	1.84707875423663	8	6.5	53
DISTAL-lacO1-20-minus35_31A_32C-lacO2_core-minus10_7A	DISTAL	lacO1	20	minus35_31A_32C	lacO2-var	minus10_7A	ATTCATTAATGCAGCTGGCACGACAGGTTTCCCGACTGGAAAGCGAATTGTGAGCGGATAACAATTTTCATTAGGCACCCCAGGCTTTGCAAATTGTAGCGAGTAACAATATAAAGTGTGGACACACAGGAAACAGCTATGACCATGATT	0.471300021949397	0.558684302080385	1.05057544823175	0.773982238781453	1.24767801857585	2.15088365480921	3.0682489215926	2.25036377723605	1.69928083669253	2.65930634941433	0.638994013257169	8	7.5	46
DISTAL-lacO1-29-minus35cons-lacOscram_core-minus10_7A	DISTAL	lacO1	29	minus35cons	lacOscram	minus10_7A	TGCAGCTGGCACGACAGGTTTCCCGACTGGAAAGCGAATTGTGAGCGGATAACAATTGTTAGCTCATTCATTAGGCACCCCAGGCTTTGACAAACGGTGTGCATAATAGTATAAAGTGTGGACACACAGGAAACAGCTATGACCATGATT	1.93650270266871	3.86712240494018	7.84993793615144	3.20639910011061	5.12652608213097	14.8880688806888	22.9260674687426	9.32264854244107	10.0072974814099	16.1243580055918	0.620632305356865	7.5	8	55
DISTAL-lacO2-26-minus35_30C_33T-lacO2_core-minus10cons	DISTAL	lacO2-var	26	minus35_30C_33T	lacO2-var	minus10cons	TAATGCAGCTGGCACGACAGGTTTCCCGACTGGAAAGCGAAATTGTAGCGAGTAACAACCAGCTCATTCATTAGGCACCCCAGGCTTTTACCATTGTAGCGAGTAACAATATAATGTGTGGACACACAGGAAACAGCTATGACCATGATT	0.388069357184769	0.265857908276301	0.246251102911687	0.332371739699089	1.02734051367026	1.02352872146922	0.71918650128506	0.966375306975174	1.02543461756974	0.842780904130117	1.2167273991906	4	4	52
DISTAL-lacO1-25-minus35_33T-lacO1_core-minus10_12G	DISTAL	lacO1	25	minus35_33T	lacO1	minus10_12G	TTAATGCAGCTGGCACGACAGGTTTCCCGACTGGAAAGCGAATTGTGAGCGGATAACAATTGCTCATTCATTAGGCACCCCAGGCTTTTACATTGTGAGCGGATAACAAGATAATGTGTGGACACACAGGAAACAGCTATGACCATGATT	0.522357524327248	0.536233425958031	0.704474035886559	0.57997727713396	1.3828431372549	2.06444982749761	2.05744547384675	1.68629173989455	1.72364648237626	1.87186860687065	0.92081595687307	8.5	9.5	51
DISTAL-lacO1-24-minus35_33T-lacOsym_core-minus10_12A	DISTAL	lacO1	24	minus35_33T	lacOsym	minus10_12A	ATTAATGCAGCTGGCACGACAGGTTTCCCGACTGGAAAGCGAATTGTGAGCGGATAACAATTCTCATTCATTAGGCACCCCAGGCTTTTACAATTGTGAGCGCTCACAAAATAATGTGTGGACACACAGGAAACAGCTATGACCATGATT	0.35078954625151	0.287896833469427	0.682847652938894	0.693573136325915	0.928649237472767	1.10837657524092	1.99428473059046	2.01657322952156	1.01851290635684	2.00542898005601	0.507877823890027	3	3	50
DISTAL-lacO3-23-minus35_30C_33T-lacO1_core-minus10_12G	DISTAL	lacO3	23	minus35_30C_33T	lacO1	minus10_12G	CATTAATGCAGCTGGCACGACAGGTTTCCCGACTGGAAAGCGGGCAGTGAGCGCAACGCAATTTCATTCATTAGGCACCCCAGGCTTTTACCTTGTGAGCGGATAACAAGATAATGTGTGGACACACAGGAAACAGCTATGACCATGATT	0.163198090440702	0.399329429574199	0.488939086970954	0.155077142943339	0.432036199095023	1.53738191632928	1.42796676702098	0.450888880481774	0.984709057712154	0.939427823751376	1.04820086526707	11	11.5	49
DISTAL-lacO1-30-minus35cons-lacO3_core-minus10_12A	DISTAL	lacO1	30	minus35cons	lacO3	minus10_12A	GCAGCTGGCACGACAGGTTTCCCGACTGGAAAGCGAATTGTGAGCGGATAACAATTAGTTAGCTCATTCATTAGGCACCCCAGGCTTTGACACAGTGAGCGCAACGCAAAATAATGTGTGGACACACAGGAAACAGCTATGACCATGATT	0.393613205144551	0.192160232340659	0.550824835460352	0.726672392639512	1.04201680672269	0.739799384566199	1.60870664761132	2.11280976277694	0.890908095644444	1.86075820519413	0.478787675452705	4.5	4.5	56
DISTAL-lacO3-20-minus35_31A_32C-lacOscram_core-minus10cons	DISTAL	lacO3	20	minus35_31A_32C	lacOscram	minus10cons	ATTCATTAATGCAGCTGGCACGACAGGTTTCCCGACTGGAAAGCGGGCAGTGAGCGCAACGCAATTTTCATTAGGCACCCCAGGCTTTGCAAAACGGTGTGCATAATAGTATAATGTGTGGACACACAGGAAACAGCTATGACCATGATT	6.39621458359896	4.20387817461901	7.97378775555702	7.15111378248354	16.9327731092437	16.1845479082321	23.2877759738007	20.7919595782074	16.5586605087379	22.039867776004	0.751304893342699	7.5	8	46
DISTAL-lacO2-21-minus35_31A_32C-lacOscram_core-minus10_7A	DISTAL	lacO2-var	21	minus35_31A_32C	lacOscram	minus10_7A	TTCATTAATGCAGCTGGCACGACAGGTTTCCCGACTGGAAAGCGAAATTGTAGCGAGTAACAACCATTCATTAGGCACCCCAGGCTTTGCAAAACGGTGTGCATAATAGTATAAAGTGTGGACACACAGGAAACAGCTATGACCATGATT	0.600679867566566	0.992944675369034	0.761403763955711	1.25035605294158	1.59018678561472	3.8227465214761	2.22371109241678	3.63542705400775	2.70646665354541	2.92956907321226	0.923844628991042	4	4	47
DISTAL-lacO2-21-minus35_31A_32C-lacO1_core-minus10cons	DISTAL	lacO2-var	21	minus35_31A_32C	lacO1	minus10cons	TTCATTAATGCAGCTGGCACGACAGGTTTCCCGACTGGAAAGCGAAATTGTAGCGAGTAACAACCATTCATTAGGCACCCCAGGCTTTGCAATTGTGAGCGGATAACAATATAATGTGTGGACACACAGGAAACAGCTATGACCATGATT	4.8122771074751	3.70417122901276	2.53172960737622	1.75221725595401	12.7395970436367	14.260721701738	7.39402072518509	5.0945952569336	13.5001593726874	6.24430799105935	2.16199447433039	14	14.5	47
DISTAL-lacO2-29-minus35_31A_32C-lacO1_core-minus10_12G	DISTAL	lacO2-var	29	minus35_31A_32C	lacO1	minus10_12G	TGCAGCTGGCACGACAGGTTTCCCGACTGGAAAGCGAAATTGTAGCGAGTAACAACCGTTAGCTCATTCATTAGGCACCCCAGGCTTTGCAATTGTGAGCGGATAACAAGATAATGTGTGGACACACAGGAAACAGCTATGACCATGATT	0.334449236809291	0.518054997097889	0.356704265971186	0.349504423509866	0.885391346621293	1.99446453283336	1.04176951901521	1.01618881576487	1.43992793972732	1.02897916739004	1.39937521123935	11	8.5	55
DISTAL-lacO2-25-minus35_33T-lacO3_core-minus10_12A	DISTAL	lacO2-var	25	minus35_33T	lacO3	minus10_12A	TTAATGCAGCTGGCACGACAGGTTTCCCGACTGGAAAGCGAAATTGTAGCGAGTAACAACCGCTCATTCATTAGGCACCCCAGGCTTTTACACAGTGAGCGCAACGCAAAATAATGTGTGGACACACAGGAAACAGCTATGACCATGATT	0.25200845451328	0.215000408242133	0.332559700255734	0.222775478035471	0.667144906743185	0.827731980553794	0.971254319137421	0.647722700997311	0.74743844364849	0.809488510067366	0.923346575464409	6	5	51
DISTAL-lacOscram-29-minus35cons-lacOscram_core-minus10cons	DISTAL	lacOscram	29	minus35cons	lacOscram	minus10cons	TGCAGCTGGCACGACAGGTTTCCCGACTGGAAAGCGTTAACGGTGTGCATAATAGAAGTTAGCTCATTCATTAGGCACCCCAGGCTTTGACAAACGGTGTGCATAATAGTATAATGTGTGGACACACAGGAAACAGCTATGACCATGATT	7.69926475062991	8.03540468910754	10.878960438074	11.468210623536	20.3823529411765	30.9355758542361	31.7724526004781	33.3439767526841	25.6589643977063	32.5582146765811	0.788094944780945	14.5	14	55
DISTAL-lacO1-30-minus35_33T-lacO2_core-minus10_7A	DISTAL	lacO1	30	minus35_33T	lacO2-var	minus10_7A	GCAGCTGGCACGACAGGTTTCCCGACTGGAAAGCGAATTGTGAGCGGATAACAATTAGTTAGCTCATTCATTAGGCACCCCAGGCTTTTACAATTGTAGCGAGTAACAATATAAAGTGTGGACACACAGGAAACAGCTATGACCATGATT	0.13683691390968	0.158013877368037	0.226174353540099	0.237132923616653	0.362249950485245	0.608339029391661	0.660551526793565	0.689467167279118	0.485294489938453	0.675009347036342	0.718944844347948	11.5	12.5	56
DISTAL-lacOsym-22-minus35_33T-lacOscram_core-minus10_7A	DISTAL	lacOsym	22	minus35_33T	lacOscram	minus10_7A	TCATTAATGCAGCTGGCACGACAGGTTTCCCGACTGGAAAGCGAAATTGTGAGCGCTCACAATTCATTCATTAGGCACCCCAGGCTTTTACAAACGGTGTGCATAATAGTATAAAGTGTGGACACACAGGAAACAGCTATGACCATGATT	0.643899862763641	0.229859242500135	0.33193983128974	0.267717635283939	1.70460358056266	0.884937138486543	0.969443966259253	0.778392628129008	1.2947703595246	0.87391829719413	1.48156911656581	6	6.5	48
DISTAL-lacOsym-23-minus35_30C_33T-lacO3_core-minus10_12G	DISTAL	lacOsym	23	minus35_30C_33T	lacO3	minus10_12G	CATTAATGCAGCTGGCACGACAGGTTTCCCGACTGGAAAGCGAAATTGTGAGCGCTCACAATTTCATTCATTAGGCACCCCAGGCTTTTACCCAGTGAGCGCAACGCAAGATAATGTGTGGACACACAGGAAACAGCTATGACCATGATT	0.190127645471407	0.313988865995842	0.21022127564235	0.596196263654265	0.503327122704285	1.2088285229202	0.613959904898882	1.73344866151363	0.856077822812245	1.17370428320625	0.729381186608319	6.5	6	49
DISTAL-lacO3-26-minus35cons-lacOscram_core-minus10cons	DISTAL	lacO3	26	minus35cons	lacOscram	minus10cons	TAATGCAGCTGGCACGACAGGTTTCCCGACTGGAAAGCGGGCAGTGAGCGCAACGCAATTAGCTCATTCATTAGGCACCCCAGGCTTTGACAAACGGTGTGCATAATAGTATAATGTGTGGACACACAGGAAACAGCTATGACCATGATT	2.32158899700999	1.62689767604303	3.50907821649154	6.61560023190534	6.14596949891068	6.26340780726746	10.2484076433121	19.2349467217657	6.20468865308907	14.7416771825389	0.420894351182669	5.5	5	52
DISTAL-lacOsym-27-minus35_30C_33T-lacOscram_core-minus10_12A	DISTAL	lacOsym	27	minus35_30C_33T	lacOscram	minus10_12A	AATGCAGCTGGCACGACAGGTTTCCCGACTGGAAAGCGAAATTGTGAGCGCTCACAATTTAGCTCATTCATTAGGCACCCCAGGCTTTTACCAACGGTGTGCATAATAGAATAATGTGTGGACACACAGGAAACAGCTATGACCATGATT	0.115353152225377	0.174523558768675	0.148196365100698	0.25905196263059	0.305375738812271	0.671899798395745	0.432813595795986	0.753197068247447	0.488637768604008	0.593005332021717	0.824002318728078	5	4.5	53
DISTAL-lacO2-28-minus35_30C_33T-lacOscram_core-minus10cons	DISTAL	lacO2-var	28	minus35_30C_33T	lacOscram	minus10cons	ATGCAGCTGGCACGACAGGTTTCCCGACTGGAAAGCGAAATTGTAGCGAGTAACAACCTTAGCTCATTCATTAGGCACCCCAGGCTTTTACCAACGGTGTGCATAATAGTATAATGTGTGGACACACAGGAAACAGCTATGACCATGATT	0.762625584967568	0.746246871516784	1.20663040426727	1.78889901156108	2.01890756302521	2.87298245614035	3.52401385629679	5.20124795510603	2.44594500958278	4.36263090570141	0.560658250136686	6.5	5.5	54
DISTAL-lacO1-21-minus35_31A_32C-lacOscram_core-minus10_12A	DISTAL	lacO1	21	minus35_31A_32C	lacOscram	minus10_12A	TTCATTAATGCAGCTGGCACGACAGGTTTCCCGACTGGAAAGCGAATTGTGAGCGGATAACAATTATTCATTAGGCACCCCAGGCTTTGCAAAACGGTGTGCATAATAGAATAATGTGTGGACACACAGGAAACAGCTATGACCATGATT	1.27980953841626	1.41895439132955	2.58574199628457	1.73460008123052	3.38805464604268	5.46284510924266	7.5517661344269	5.04337308429384	4.42544987764267	6.29756960936037	0.70272345557958	9	8.5	47
DISTAL-lacO1-25-minus35cons-lacOscram_core-minus10_12G	DISTAL	lacO1	25	minus35cons	lacOscram	minus10_12G	TTAATGCAGCTGGCACGACAGGTTTCCCGACTGGAAAGCGAATTGTGAGCGGATAACAATTGCTCATTCATTAGGCACCCCAGGCTTTGACAAACGGTGTGCATAATAGGATAATGTGTGGACACACAGGAAACAGCTATGACCATGATT	8.6999909072786	10.3042009985599	5.64080085283845	4.94121335099548	23.0315869112918	39.6702349093072	16.474191513585	14.3666443278877	31.3509109102995	15.4204179207364	2.03307790174356	9	9.5	51
DISTAL-lacO2-25-minus35_30C_33T-lacO1_core-minus10_12A	DISTAL	lacO2-var	25	minus35_30C_33T	lacO1	minus10_12A	TTAATGCAGCTGGCACGACAGGTTTCCCGACTGGAAAGCGAAATTGTAGCGAGTAACAACCGCTCATTCATTAGGCACCCCAGGCTTTTACCTTGTGAGCGGATAACAAAATAATGTGTGGACACACAGGAAACAGCTATGACCATGATT	0.223345674737325	0.219313628071317	0.280568190732995	0.293827624882418	0.59126559714795	0.844337483868717	0.819410971481035	0.85430777433305	0.717801540508334	0.836859372907043	0.857732569828152	9.5	8	51
DISTAL-lacO2-20-minus35cons-lacO1_core-minus10cons	DISTAL	lacO2-var	20	minus35cons	lacO1	minus10cons	ATTCATTAATGCAGCTGGCACGACAGGTTTCCCGACTGGAAAGCGAAATTGTAGCGAGTAACAACCTTCATTAGGCACCCCAGGCTTTGACATTGTGAGCGGATAACAATATAATGTGTGGACACACAGGAAACAGCTATGACCATGATT	19.7316066472551	19.170764651635	8.91565798708591	8.87479021526493	52.2357113057989	73.8056970382947	26.0385468270819	25.8035720076006	63.0207041720468	25.9210594173412	2.43125495595623	7.5	7	46
DISTAL-lacOsym-26-minus35_33T-lacOsym_core-minus10_12A	DISTAL	lacOsym	26	minus35_33T	lacOsym	minus10_12A	TAATGCAGCTGGCACGACAGGTTTCCCGACTGGAAAGCGAAATTGTGAGCGCTCACAATTAGCTCATTCATTAGGCACCCCAGGCTTTTACAATTGTGAGCGCTCACAAAATAATGTGTGGACACACAGGAAACAGCTATGACCATGATT	0.198993342600856	0.147479618876835	0.20167116186733	0.174892555652765	0.526797385620915	0.567783094098884	0.588988945017937	0.508502459654445	0.547290239859899	0.548745702336191	0.997347655808337	11	8	52
DISTAL-lacO2-22-minus35cons-lacOscram_core-minus10cons	DISTAL	lacO2-var	22	minus35cons	lacOscram	minus10cons	TCATTAATGCAGCTGGCACGACAGGTTTCCCGACTGGAAAGCGAAATTGTAGCGAGTAACAACCCATTCATTAGGCACCCCAGGCTTTGACAAACGGTGTGCATAATAGTATAATGTGTGGACACACAGGAAACAGCTATGACCATGATT	4.84322650579421	4.9288252245016	8.14700275871157	7.80158243844484	12.8215297450425	18.9755279919544	23.7936575337849	22.6832059508726	15.8985288684984	23.2384317423288	0.684148097633426	8.5	8	48
DISTAL-lacO2-28-minus35_30C_33T-lacO2_core-minus10_12A	DISTAL	lacO2-var	28	minus35_30C_33T	lacO2-var	minus10_12A	ATGCAGCTGGCACGACAGGTTTCCCGACTGGAAAGCGAAATTGTAGCGAGTAACAACCTTAGCTCATTCATTAGGCACCCCAGGCTTTTACCATTGTAGCGAGTAACAAAATAATGTGTGGACACACAGGAAACAGCTATGACCATGATT	0.239062137830441	0.188446179675956	0.356855411846597	0.524909619949877	0.632871972318339	0.725500620237462	1.0422109467775	1.5261817854085	0.679186296277901	1.284196366093	0.528880406618994	3	3	54
DISTAL-lacOsym-29-minus35_33T-lacO3_core-minus10_7A	DISTAL	lacOsym	29	minus35_33T	lacO3	minus10_7A	TGCAGCTGGCACGACAGGTTTCCCGACTGGAAAGCGAAATTGTGAGCGCTCACAATTGTTAGCTCATTCATTAGGCACCCCAGGCTTTTACACAGTGAGCGCAACGCAATATAAAGTGTGGACACACAGGAAACAGCTATGACCATGATT	0.405568746422306	0.171700724166826	0.532627943574608	0.339618943045911	1.07366684991754	0.661032142399795	1.5555618744313	0.987446648255084	0.867349496158666	1.27150426134319	0.682144387972727	4.5	4.5	55
DISTAL-lacO3-26-minus35cons-lacO1_core-minus10_12G	DISTAL	lacO3	26	minus35cons	lacO1	minus10_12G	TAATGCAGCTGGCACGACAGGTTTCCCGACTGGAAAGCGGGCAGTGAGCGCAACGCAATTAGCTCATTCATTAGGCACCCCAGGCTTTGACATTGTGAGCGGATAACAAGATAATGTGTGGACACACAGGAAACAGCTATGACCATGATT	4.40446643557497	5.64870349761591	3.57866333693188	2.46670329786946	11.6599951183793	21.7469937469937	10.4516338572021	7.17197304094927	16.7034944326865	8.81180344907571	1.89558182149859	9	7.5	52
DISTAL-lacOsym-20-minus35_33T-lacO3_core-minus10_12G	DISTAL	lacOsym	20	minus35_33T	lacO3	minus10_12G	ATTCATTAATGCAGCTGGCACGACAGGTTTCCCGACTGGAAAGCGAAATTGTGAGCGCTCACAATTTTCATTAGGCACCCCAGGCTTTTACACAGTGAGCGCAACGCAAGATAATGTGTGGACACACAGGAAACAGCTATGACCATGATT	0.159641407236739	0.157920653841566	0.162868609204249	0.247638812637644	0.422620550366069	0.607980127309424	0.475664489773979	0.720013181019332	0.515300338837747	0.597838835396656	0.861938549869972	8	7.5	46
DISTAL-lacO1-27-minus35cons-lacOsym_core-minus10_7A	DISTAL	lacO1	27	minus35cons	lacOsym	minus10_7A	AATGCAGCTGGCACGACAGGTTTCCCGACTGGAAAGCGAATTGTGAGCGGATAACAATTTAGCTCATTCATTAGGCACCCCAGGCTTTGACAATTGTGAGCGCTCACAATATAAAGTGTGGACACACAGGAAACAGCTATGACCATGATT	0.304824019501312	0.275170833195512	0.137890607423109	0.181505250588215	0.806964164976335	1.05938263379969	0.402715205496004	0.527728959187659	0.933173399388012	0.465222082341831	2.00586652011575	8.5	9.5	53
DISTAL-lacO2-24-minus35cons-lacO2_core-minus10_12G	DISTAL	lacO2-var	24	minus35cons	lacO2-var	minus10_12G	ATTAATGCAGCTGGCACGACAGGTTTCCCGACTGGAAAGCGAAATTGTAGCGAGTAACAACCCTCATTCATTAGGCACCCCAGGCTTTGACAATTGTAGCGAGTAACAAGATAATGTGTGGACACACAGGAAACAGCTATGACCATGATT	2.42728143172473	2.1874557664377	2.52547295883861	2.25846597125531	6.42577030812325	8.42150537634408	7.37574792511098	6.56652021089631	7.42363784223367	6.97113406800365	1.06491107039627	6	7.5	50
DISTAL-lacO1-29-minus35_30C_33T-lacOsym_core-minus10_12G	DISTAL	lacO1	29	minus35_30C_33T	lacOsym	minus10_12G	TGCAGCTGGCACGACAGGTTTCCCGACTGGAAAGCGAATTGTGAGCGGATAACAATTGTTAGCTCATTCATTAGGCACCCCAGGCTTTTACCATTGTGAGCGCTCACAAGATAATGTGTGGACACACAGGAAACAGCTATGACCATGATT	0.194989926240839	0.161771885312933	0.347790828375973	0.298920445123807	0.516199095022625	0.62280701754386	1.01573745693416	0.869115217735422	0.569503056283242	0.94242633733479	0.604294504219623	3	3	55
DISTAL-lacOscram-30-minus35_33T-lacOsym_core-minus10_12A	DISTAL	lacOscram	30	minus35_33T	lacOsym	minus10_12A	GCAGCTGGCACGACAGGTTTCCCGACTGGAAAGCGTTAACGGTGTGCATAATAGAAAGTTAGCTCATTCATTAGGCACCCCAGGCTTTTACAATTGTGAGCGCTCACAAAATAATGTGTGGACACACAGGAAACAGCTATGACCATGATT	0.116947896265359	0.173766781069944	0.387654210337385	0.41334645328489	0.309597523219814	0.668986273214417	1.13216010789179	1.20181037666416	0.489291898217115	1.16698524227797	0.419278565393004	8	8.5	56
DISTAL-lacO1-30-minus35_30C_33T-lacOsym_core-minus10cons	DISTAL	lacO1	30	minus35_30C_33T	lacOsym	minus10cons	GCAGCTGGCACGACAGGTTTCCCGACTGGAAAGCGAATTGTGAGCGGATAACAATTAGTTAGCTCATTCATTAGGCACCCCAGGCTTTTACCATTGTGAGCGCTCACAATATAATGTGTGGACACACAGGAAACAGCTATGACCATGATT	0.161345953460154	0.112658042197582	0.310537895264738	0.325782615736634	0.42713301536831	0.433723196881092	0.906938729496646	0.94721734036321	0.430428106124701	0.927078034929928	0.464284655560018	5	5	56
DISTAL-lacOsym-22-minus35_33T-lacO2_core-minus10_12G	DISTAL	lacOsym	22	minus35_33T	lacO2-var	minus10_12G	TCATTAATGCAGCTGGCACGACAGGTTTCCCGACTGGAAAGCGAAATTGTGAGCGCTCACAATTCATTCATTAGGCACCCCAGGCTTTTACAATTGTAGCGAGTAACAAGATAATGTGTGGACACACAGGAAACAGCTATGACCATGATT	0.239423645694339	0.295303414227128	0.306844894761415	0.313150287770105	0.633828996282528	1.13689123625867	0.896153169229809	0.910488676766488	0.885360116270602	0.903320922998149	0.98011691496314	15.5	14	48
DISTAL-lacOsym-29-minus35_33T-lacO1_core-minus10_12A	DISTAL	lacOsym	29	minus35_33T	lacO1	minus10_12A	TGCAGCTGGCACGACAGGTTTCCCGACTGGAAAGCGAAATTGTGAGCGCTCACAATTGTTAGCTCATTCATTAGGCACCCCAGGCTTTTACATTGTGAGCGGATAACAAAATAATGTGTGGACACACAGGAAACAGCTATGACCATGATT	0.119795323304863	0.255358228981186	0.301542410841962	0.338182646093391	0.317135549872123	0.983105912930474	0.880667046272142	0.983270595532744	0.650120731401299	0.931968820902443	0.697577769577929	4	4	55
DISTAL-lacO1-27-minus35_33T-lacO1_core-minus10cons	DISTAL	lacO1	27	minus35_33T	lacO1	minus10cons	AATGCAGCTGGCACGACAGGTTTCCCGACTGGAAAGCGAATTGTGAGCGGATAACAATTTAGCTCATTCATTAGGCACCCCAGGCTTTTACATTGTGAGCGGATAACAATATAATGTGTGGACACACAGGAAACAGCTATGACCATGATT	0.526747083355208	0.669894985246518	0.203946426257628	0.190950409744689	1.39446366782007	2.57903465130488	0.59563394850019	0.555190886569124	1.98674915956247	0.575412417534657	3.45273945959432	4.5	4.5	53
DISTAL-lacOscram-23-minus35_30C_33T-lacO3_core-minus10_7A	DISTAL	lacOscram	23	minus35_30C_33T	lacO3	minus10_7A	CATTAATGCAGCTGGCACGACAGGTTTCCCGACTGGAAAGCGTTAACGGTGTGCATAATAGAATCATTCATTAGGCACCCCAGGCTTTTACCCAGTGAGCGCAACGCAATATAAAGTGTGGACACACAGGAAACAGCTATGACCATGATT	0.189490371993381	0.339546099274573	0.531289009578694	0.440246778022478	0.501640061228953	1.30722154222766	1.55165146247949	1.28002343292326	0.904430801728307	1.41583744770137	0.638795649314588	10.5	9	49
DISTAL-lacO3-25-minus35_31A_32C-lacO2_core-minus10_12A	DISTAL	lacO3	25	minus35_31A_32C	lacO2-var	minus10_12A	TTAATGCAGCTGGCACGACAGGTTTCCCGACTGGAAAGCGGGCAGTGAGCGCAACGCAATTGCTCATTCATTAGGCACCCCAGGCTTTGCAAATTGTAGCGAGTAACAAAATAATGTGTGGACACACAGGAAACAGCTATGACCATGATT	0.413860798001781	0.399969380583132	0.695644602469945	0.519114516331317	1.09561849431131	1.53984566940033	2.03165874943357	1.50933244363411	1.31773208185582	1.77049559653384	0.744273007193909	6.5	6	51
DISTAL-lacO1-29-minus35_33T-lacO3_core-minus10_12A	DISTAL	lacO1	29	minus35_33T	lacO3	minus10_12A	TGCAGCTGGCACGACAGGTTTCCCGACTGGAAAGCGAATTGTGAGCGGATAACAATTGTTAGCTCATTCATTAGGCACCCCAGGCTTTTACACAGTGAGCGCAACGCAAAATAATGTGTGGACACACAGGAAACAGCTATGACCATGATT	0.0748720770655396	0.249580893483874	0.188377482283566	0.212785942710864	0.198209718670077	0.960863697705803	0.550164205571062	0.618677992579574	0.57953670818794	0.584421099075318	0.99164234334608	6.5	6.5	55
DISTAL-lacO1-23-minus35_31A_32C-lacO3_core-minus10_7A	DISTAL	lacO1	23	minus35_31A_32C	lacO3	minus10_7A	CATTAATGCAGCTGGCACGACAGGTTTCCCGACTGGAAAGCGAATTGTGAGCGGATAACAATTTCATTCATTAGGCACCCCAGGCTTTGCAACAGTGAGCGCAACGCAATATAAAGTGTGGACACACAGGAAACAGCTATGACCATGATT	0.310666721012224	0.393649442397701	0.294794676536199	0.415761417732017	0.822431616503522	1.51551448326921	0.860960009960093	1.20883191830016	1.16897304988637	1.03489596413013	1.12955610071292	10	10.5	49
DISTAL-lacO1-21-minus35_30C_33T-lacO2_core-minus10_12A	DISTAL	lacO1	21	minus35_30C_33T	lacO2-var	minus10_12A	TTCATTAATGCAGCTGGCACGACAGGTTTCCCGACTGGAAAGCGAATTGTGAGCGGATAACAATTATTCATTAGGCACCCCAGGCTTTTACCATTGTAGCGAGTAACAAAATAATGTGTGGACACACAGGAAACAGCTATGACCATGATT	0.316486293325686	0.169952703658067	0.446241160478693	0.559232393704229	0.837837837837838	0.654302422723475	1.30326571186628	1.62597571209171	0.746070130280657	1.46462071197899	0.509394769702914	4	4.5	47
DISTAL-lacOscram-26-minus35_31A_32C-lacOscram_core-minus10_12A	DISTAL	lacOscram	26	minus35_31A_32C	lacOscram	minus10_12A	TAATGCAGCTGGCACGACAGGTTTCCCGACTGGAAAGCGTTAACGGTGTGCATAATAGAAAGCTCATTCATTAGGCACCCCAGGCTTTGCAAAACGGTGTGCATAATAGAATAATGTGTGGACACACAGGAAACAGCTATGACCATGATT	0.600020129793523	0.724354247921458	0.817560108030751	0.823902287792539	1.58844025415044	2.78869785018895	2.38771801113816	2.39550699167112	2.1885690521697	2.39161250140464	0.915101861561731	6.5	6.5	52
DISTAL-lacO1-23-minus35_33T-lacO3_core-minus10_7A	DISTAL	lacO1	23	minus35_33T	lacO3	minus10_7A	CATTAATGCAGCTGGCACGACAGGTTTCCCGACTGGAAAGCGAATTGTGAGCGGATAACAATTTCATTCATTAGGCACCCCAGGCTTTTACACAGTGAGCGCAACGCAATATAAAGTGTGGACACACAGGAAACAGCTATGACCATGATT	0.248902467959054	0.191681003208797	0.371434463026959	0.442516091311253	0.658922392486406	0.737954396076647	1.08478966698011	1.28662149185585	0.698438394281527	1.18570557941798	0.589048754096581	6	7	49
DISTAL-lacO1-28-minus35_30C_33T-lacOscram_core-minus10_7A	DISTAL	lacO1	28	minus35_30C_33T	lacOscram	minus10_7A	ATGCAGCTGGCACGACAGGTTTCCCGACTGGAAAGCGAATTGTGAGCGGATAACAATTTTAGCTCATTCATTAGGCACCCCAGGCTTTTACCAACGGTGTGCATAATAGTATAAAGTGTGGACACACAGGAAACAGCTATGACCATGATT	0.244377789158947	0.238840152880944	0.45126607438905	0.323058786750307	0.646944157780071	0.919512825097852	1.31794118016558	0.939297770922102	0.783228491438962	1.12861947554384	0.693970384536872	9	7.5	54
DISTAL-lacOsym-25-minus35_31A_32C-lacOscram_core-minus10_12G	DISTAL	lacOsym	25	minus35_31A_32C	lacOscram	minus10_12G	TTAATGCAGCTGGCACGACAGGTTTCCCGACTGGAAAGCGAAATTGTGAGCGCTCACAATTGCTCATTCATTAGGCACCCCAGGCTTTGCAAAACGGTGTGCATAATAGGATAATGTGTGGACACACAGGAAACAGCTATGACCATGATT	0.58779571968253	0.634273248101876	0.577965823892724	0.784787734735721	1.55607843137255	2.44189420920723	1.68797302360435	2.28178090216755	1.99898632028989	1.98487696288595	1.00710842922144	4.5	5	51
DISTAL-lacO2-23-minus35_33T-lacO1_core-minus10cons	DISTAL	lacO2-var	23	minus35_33T	lacO1	minus10cons	CATTAATGCAGCTGGCACGACAGGTTTCCCGACTGGAAAGCGAAATTGTAGCGAGTAACAACCTCATTCATTAGGCACCCCAGGCTTTTACATTGTGAGCGGATAACAATATAATGTGTGGACACACAGGAAACAGCTATGACCATGATT	1.17140368243361	1.44020744362169	0.759043189783567	0.985200897844896	3.10107056521239	5.54466742395557	2.21681693819852	2.86448487151475	4.32286899458398	2.54065090485664	1.7014809025201	9.5	9.5	49
DISTAL-lacO1-24-minus35_30C_33T-lacOsym_core-minus10cons	DISTAL	lacO1	24	minus35_30C_33T	lacOsym	minus10cons	ATTAATGCAGCTGGCACGACAGGTTTCCCGACTGGAAAGCGAATTGTGAGCGGATAACAATTCTCATTCATTAGGCACCCCAGGCTTTTACCATTGTGAGCGCTCACAATATAATGTGTGGACACACAGGAAACAGCTATGACCATGATT	0.235533063078433	0.151918804729315	0.16263107598713	0.280787315116698	0.623529411764706	0.584873555125271	0.474970764217673	0.816392898163652	0.604201483444989	0.645681831190663	0.935757294472445	4	4	50
DISTAL-lacOscram-20-minus35_33T-lacO3_core-minus10cons	DISTAL	lacOscram	20	minus35_33T	lacO3	minus10cons	ATTCATTAATGCAGCTGGCACGACAGGTTTCCCGACTGGAAAGCGTTAACGGTGTGCATAATAGAATTCATTAGGCACCCCAGGCTTTTACACAGTGAGCGCAACGCAATATAATGTGTGGACACACAGGAAACAGCTATGACCATGATT	0.49861190195925	0.473849323125571	0.388137319657077	0.629797474115489	1.31998107554014	1.8242767161311	1.13357104858305	1.83114463320966	1.57212889583562	1.48235784089636	1.0605596384777	8	8	46
DISTAL-lacOsym-26-minus35_31A_32C-lacO3_core-minus10_12G	DISTAL	lacOsym	26	minus35_31A_32C	lacO3	minus10_12G	TAATGCAGCTGGCACGACAGGTTTCCCGACTGGAAAGCGAAATTGTGAGCGCTCACAATTAGCTCATTCATTAGGCACCCCAGGCTTTGCAACAGTGAGCGCAACGCAAGATAATGTGTGGACACACAGGAAACAGCTATGACCATGATT	0.488842206389201	0.431094270563055	0.133386014077164	0.337415413812848	1.29411764705882	1.65967365967366	0.389559354862741	0.981039857349942	1.47689565336624	0.685299606106341	2.15510944440418	4	4	52
DISTAL-lacOsym-25-minus35_30C_33T-lacO3_core-minus10cons	DISTAL	lacOsym	25	minus35_30C_33T	lacO3	minus10cons	TTAATGCAGCTGGCACGACAGGTTTCCCGACTGGAAAGCGAAATTGTGAGCGCTCACAATTGCTCATTCATTAGGCACCCCAGGCTTTTACCCAGTGAGCGCAACGCAATATAATGTGTGGACACACAGGAAACAGCTATGACCATGATT	0.456719670099792	0.222966817164504	0.564679253228523	0.692195235324498	1.20907928388747	0.858401928993099	1.64916904605022	2.01256696381307	1.03374060644028	1.83086800493165	0.564617767996266	3.5	4	51
DISTAL-lacOscram-26-minus35_33T-lacO1_core-minus10_12G	DISTAL	lacOscram	26	minus35_33T	lacO1	minus10_12G	TAATGCAGCTGGCACGACAGGTTTCCCGACTGGAAAGCGTTAACGGTGTGCATAATAGAAAGCTCATTCATTAGGCACCCCAGGCTTTTACATTGTGAGCGGATAACAAGATAATGTGTGGACACACAGGAAACAGCTATGACCATGATT	0.530717402104297	0.917624403351975	0.961831347438984	0.753720923630106	1.40497433872878	3.53277033751315	2.80906811547973	2.19145373071155	2.46887233812097	2.50026092309564	0.987445876274461	10	10	52
DISTAL-lacO3-28-minus35cons-lacOscram_core-minus10_7A	DISTAL	lacO3	28	minus35cons	lacOscram	minus10_7A	ATGCAGCTGGCACGACAGGTTTCCCGACTGGAAAGCGGGCAGTGAGCGCAACGCAATTTTAGCTCATTCATTAGGCACCCCAGGCTTTGACAAACGGTGTGCATAATAGTATAAAGTGTGGACACACAGGAAACAGCTATGACCATGATT	4.34167292947323	6.65308778875425	5.07651882177001	10.5820950031607	11.49376114082	25.6137817467857	14.8261825712345	30.7675836591227	18.5537714438029	22.7968831151786	0.813873166347438	4.5	5.5	54
DISTAL-lacO2-20-minus35_31A_32C-lacOsym_core-minus10_12A	DISTAL	lacO2-var	20	minus35_31A_32C	lacOsym	minus10_12A	ATTCATTAATGCAGCTGGCACGACAGGTTTCCCGACTGGAAAGCGAAATTGTAGCGAGTAACAACCTTCATTAGGCACCCCAGGCTTTGCAAATTGTGAGCGCTCACAAAATAATGTGTGGACACACAGGAAACAGCTATGACCATGATT	0.16640108812993	0.178833553598682	0.174209556847098	0.269195482102916	0.440515532055519	0.688492885757701	0.508786195058048	0.782689487647342	0.56450420890661	0.645737841352695	0.874200291133758	6	6	46
DISTAL-lacO3-27-minus35cons-lacOsym_core-minus10_12G	DISTAL	lacO3	27	minus35cons	lacOsym	minus10_12G	AATGCAGCTGGCACGACAGGTTTCCCGACTGGAAAGCGGGCAGTGAGCGCAACGCAATTTAGCTCATTCATTAGGCACCCCAGGCTTTGACAATTGTGAGCGCTCACAAGATAATGTGTGGACACACAGGAAACAGCTATGACCATGATT	0.918430812003953	1.04120610927045	0.246850740337608	0.436860264345382	2.43137254901961	4.00854864433812	0.720937767116111	1.27017709882385	3.21996059667886	0.995557432969979	3.23432932148673	6	5.5	53
DISTAL-lacOsym-28-minus35_30C_33T-lacO3_core-minus10cons	DISTAL	lacOsym	28	minus35_30C_33T	lacO3	minus10cons	ATGCAGCTGGCACGACAGGTTTCCCGACTGGAAAGCGAAATTGTGAGCGCTCACAATTTTAGCTCATTCATTAGGCACCCCAGGCTTTTACCCAGTGAGCGCAACGCAATATAATGTGTGGACACACAGGAAACAGCTATGACCATGATT	0.271319119335633	0.310447179059288	0.330798149943929	0.320890984869717	0.718266253869969	1.19519335093861	0.966109638806634	0.932994857775174	0.956729802404288	0.949552248290904	1.00755888275374	9.5	10	54
DISTAL-lacO1-23-minus35cons-lacO1_core-minus10_12A	DISTAL	lacO1	23	minus35cons	lacO1	minus10_12A	CATTAATGCAGCTGGCACGACAGGTTTCCCGACTGGAAAGCGAATTGTGAGCGGATAACAATTTCATTCATTAGGCACCCCAGGCTTTGACATTGTGAGCGGATAACAAAATAATGTGTGGACACACAGGAAACAGCTATGACCATGATT	2.29607703000988	1.44202294012905	0.850685628240373	0.759046169004272	6.07843137254902	5.55165692007797	2.48446245898475	2.20693695331596	5.8150441463135	2.34569970615036	2.47902326587952	3.5	4	49
DISTAL-lacO2-25-minus35_31A_32C-lacO2_core-minus10cons	DISTAL	lacO2-var	25	minus35_31A_32C	lacO2-var	minus10cons	TTAATGCAGCTGGCACGACAGGTTTCCCGACTGGAAAGCGAAATTGTAGCGAGTAACAACCGCTCATTCATTAGGCACCCCAGGCTTTGCAAATTGTAGCGAGTAACAATATAATGTGTGGACACACAGGAAACAGCTATGACCATGATT	11.8829778419629	11.38483105389	17.2114482699977	24.5001971572556	31.4579451690178	43.8305621536025	50.2667444611919	71.2346530130102	37.6442536613102	60.750698737101	0.619651369348292	9.5	10	51
DISTAL-lacOscram-22-minus35cons-lacOsym_core-minus10_12G	DISTAL	lacOscram	22	minus35cons	lacOsym	minus10_12G	TCATTAATGCAGCTGGCACGACAGGTTTCCCGACTGGAAAGCGTTAACGGTGTGCATAATAGAACATTCATTAGGCACCCCAGGCTTTGACAATTGTGAGCGCTCACAAGATAATGTGTGGACACACAGGAAACAGCTATGACCATGATT	1.03548571941622	0.772512289354849	0.252906538125516	0.315866939290766	2.74125336409073	2.97410192147034	0.738623974292764	0.918387377629564	2.85767764278054	0.828505675961164	3.44919500939483	11	12	48
DISTAL-lacO2-23-minus35_30C_33T-lacO3_core-minus10_12G	DISTAL	lacO2-var	23	minus35_30C_33T	lacO3	minus10_12G	CATTAATGCAGCTGGCACGACAGGTTTCCCGACTGGAAAGCGAAATTGTAGCGAGTAACAACCTCATTCATTAGGCACCCCAGGCTTTTACCCAGTGAGCGCAACGCAAGATAATGTGTGGACACACAGGAAACAGCTATGACCATGATT	0.114803851500494	0.25614881173345	0.628491620864156	1.24304972618111	0.303921568627451	0.986149584487535	1.83553569730963	3.61418381060684	0.645035576557493	2.72485975395824	0.236722486586874	3.5	3	49
DISTAL-lacOsym-26-minus35cons-lacO3_core-minus10_12G	DISTAL	lacOsym	26	minus35cons	lacO3	minus10_12G	TAATGCAGCTGGCACGACAGGTTTCCCGACTGGAAAGCGAAATTGTGAGCGCTCACAATTAGCTCATTCATTAGGCACCCCAGGCTTTGACACAGTGAGCGCAACGCAAGATAATGTGTGGACACACAGGAAACAGCTATGACCATGATT	0.557889790762732	0.592319306512311	0.528385790947117	0.359513844516923	1.47690811861935	2.28037535699714	1.54317249273916	1.045291342072	1.87864173780825	1.29423191740558	1.45154953493511	6.5	7	52
DISTAL-lacOsym-29-minus35_33T-lacO1_core-minus10_7A	DISTAL	lacOsym	29	minus35_33T	lacO1	minus10_7A	TGCAGCTGGCACGACAGGTTTCCCGACTGGAAAGCGAAATTGTGAGCGCTCACAATTGTTAGCTCATTCATTAGGCACCCCAGGCTTTTACATTGTGAGCGGATAACAATATAAAGTGTGGACACACAGGAAACAGCTATGACCATGATT	0.243501162736717	0.344733609124601	0.336026641798095	0.302403993731302	0.644623454477332	1.32719298245614	0.981379664886248	0.879243682201079	0.985908218466736	0.930311673543663	1.05976120315818	8	9	55
DISTAL-lacOsym-23-minus35_30C_33T-lacO1_core-minus10_12A	DISTAL	lacOsym	23	minus35_30C_33T	lacO1	minus10_12A	CATTAATGCAGCTGGCACGACAGGTTTCCCGACTGGAAAGCGAAATTGTGAGCGCTCACAATTTCATTCATTAGGCACCCCAGGCTTTTACCTTGTGAGCGGATAACAAAATAATGTGTGGACACACAGGAAACAGCTATGACCATGATT	0.252448259844018	0.234874948581626	0.345270748209007	0.487799565892502	0.668309208500154	0.904247149861185	1.00837745888011	1.41828380372681	0.786278179180669	1.21333063130346	0.64803290949309	5	6.5	49
DISTAL-lacO1-27-minus35cons-lacO1_core-minus10_12A	DISTAL	lacO1	27	minus35cons	lacO1	minus10_12A	AATGCAGCTGGCACGACAGGTTTCCCGACTGGAAAGCGAATTGTGAGCGGATAACAATTTAGCTCATTCATTAGGCACCCCAGGCTTTGACATTGTGAGCGGATAACAAAATAATGTGTGGACACACAGGAAACAGCTATGACCATGATT	0.205936805784391	0.15532427945539	0.0559661597526561	0.159399695490897	0.545178896300789	0.597984322508399	0.163451477564786	0.463456760196352	0.571581609404594	0.313454118880569	1.82349369485355	4.5	5.5	53
DISTAL-lacO3-26-minus35_31A_32C-lacOscram_core-minus10_7A	DISTAL	lacO3	26	minus35_31A_32C	lacOscram	minus10_7A	TAATGCAGCTGGCACGACAGGTTTCCCGACTGGAAAGCGGGCAGTGAGCGCAACGCAATTAGCTCATTCATTAGGCACCCCAGGCTTTGCAAAACGGTGTGCATAATAGTATAAAGTGTGGACACACAGGAAACAGCTATGACCATGATT	1.17783493447835	1.02781172744643	1.84633113931991	1.97606950745967	3.11809609339919	3.95698149483297	5.39228623385031	5.74544869128912	3.53753879411608	5.56886746256972	0.635234869188951	6.5	6.5	52
DISTAL-lacO3-22-minus35_30C_33T-lacOsym_core-minus10cons	DISTAL	lacO3	22	minus35_30C_33T	lacOsym	minus10cons	TCATTAATGCAGCTGGCACGACAGGTTTCCCGACTGGAAAGCGGGCAGTGAGCGCAACGCAATTCATTCATTAGGCACCCCAGGCTTTTACCATTGTGAGCGCTCACAATATAATGTGTGGACACACAGGAAACAGCTATGACCATGATT	0.383621485321651	0.391084346485892	0.483890746123337	0.373252703106014	1.01556561085973	1.50563909774436	1.4132228793853	1.08523725834798	1.26060235430204	1.24923006886664	1.00910343556309	10.5	10	48
DISTAL-lacO2-20-minus35_30C_33T-lacOsym_core-minus10cons	DISTAL	lacO2-var	20	minus35_30C_33T	lacOsym	minus10cons	ATTCATTAATGCAGCTGGCACGACAGGTTTCCCGACTGGAAAGCGAAATTGTAGCGAGTAACAACCTTCATTAGGCACCCCAGGCTTTTACCATTGTGAGCGCTCACAATATAATGTGTGGACACACAGGAAACAGCTATGACCATGATT	0.652715446031035	0.734974720365071	0.830392555047616	0.691907381957179	1.72794117647059	2.82958570134256	2.42519570185248	2.01173002627302	2.27876343890657	2.21846286406275	1.02718124148961	9.5	9.5	46
DISTAL-lacO3-26-minus35_30C_33T-lacOsym_core-minus10_7A	DISTAL	lacO3	26	minus35_30C_33T	lacOsym	minus10_7A	TAATGCAGCTGGCACGACAGGTTTCCCGACTGGAAAGCGGGCAGTGAGCGCAACGCAATTAGCTCATTCATTAGGCACCCCAGGCTTTTACCATTGTGAGCGCTCACAATATAAAGTGTGGACACACAGGAAACAGCTATGACCATGATT	0.185153580051549	0.268040379982898	0.371366325826417	0.354165005783446	0.49015922158337	1.03193103866934	1.084590669476	1.02973952145782	0.761045130126354	1.05716509546691	0.7198924116864	7.5	7	52
DISTAL-lacO1-24-minus35_30C_33T-lacOscram_core-minus10cons	DISTAL	lacO1	24	minus35_30C_33T	lacOscram	minus10cons	ATTAATGCAGCTGGCACGACAGGTTTCCCGACTGGAAAGCGAATTGTGAGCGGATAACAATTCTCATTCATTAGGCACCCCAGGCTTTTACCAACGGTGTGCATAATAGTATAATGTGTGGACACACAGGAAACAGCTATGACCATGATT	1.34336829078066	0.999635776319744	1.48193104693722	1.38696129789254	3.55631446891553	3.8485066504326	4.32804073642955	4.03260864244068	3.70241055967406	4.18032468943511	0.885675356517431	10.5	10	50
DISTAL-lacO1-26-minus35_30C_33T-lacO2_core-minus10_12A	DISTAL	lacO1	26	minus35_30C_33T	lacO2-var	minus10_12A	TAATGCAGCTGGCACGACAGGTTTCCCGACTGGAAAGCGAATTGTGAGCGGATAACAATTAGCTCATTCATTAGGCACCCCAGGCTTTTACCATTGTAGCGAGTAACAAAATAATGTGTGGACACACAGGAAACAGCTATGACCATGATT	0.202595032059695	0.168111482657532	0.336729727845148	0.238166289749865	0.536332179930796	0.647213889646396	0.983433056681464	0.692471693220779	0.591773034788596	0.837952374951122	0.706213207908283	7.5	7.5	52
DISTAL-lacO1-22-minus35cons-lacO1_core-minus10_12G	DISTAL	lacO1	22	minus35cons	lacO1	minus10_12G	TCATTAATGCAGCTGGCACGACAGGTTTCCCGACTGGAAAGCGAATTGTGAGCGGATAACAATTCATTCATTAGGCACCCCAGGCTTTGACATTGTGAGCGGATAACAAGATAATGTGTGGACACACAGGAAACAGCTATGACCATGATT	2.55848583343958	3.44411729004037	0.584846369415256	0.598653328993182	6.77310924369748	13.2595377332219	1.70806794055202	1.7405926120592	10.0163234884597	1.72433027630561	5.80881958989885	6.5	7	48
DISTAL-lacOsym-30-minus35_30C_33T-lacO3_core-minus10_12A	DISTAL	lacOsym	30	minus35_30C_33T	lacO3	minus10_12A	GCAGCTGGCACGACAGGTTTCCCGACTGGAAAGCGAAATTGTGAGCGCTCACAATTAGTTAGCTCATTCATTAGGCACCCCAGGCTTTTACCCAGTGAGCGCAACGCAAAATAATGTGTGGACACACAGGAAACAGCTATGACCATGATT	0.161213919128353	0.319345631426217	0.217319962405669	0.602667919428829	0.426783479349186	1.22945158171018	0.634691912336269	1.75226508778815	0.828117530529684	1.19347850006221	0.693868830051416	4	4.5	56
DISTAL-lacO1-28-minus35cons-lacOscram_core-minus10_12A	DISTAL	lacO1	28	minus35cons	lacOscram	minus10_12A	ATGCAGCTGGCACGACAGGTTTCCCGACTGGAAAGCGAATTGTGAGCGGATAACAATTTTAGCTCATTCATTAGGCACCCCAGGCTTTGACAAACGGTGTGCATAATAGAATAATGTGTGGACACACAGGAAACAGCTATGACCATGATT	6.05004582728879	7.81663764333617	9.25728253303006	8.31225692796034	16.016356542617	30.0933426624167	27.0362754018805	24.167998902935	23.0548496025169	25.6021371524078	0.900504886184812	8	7.5	54
DISTAL-lacO3-28-minus35_31A_32C-lacO3_core-minus10cons	DISTAL	lacO3	28	minus35_31A_32C	lacO3	minus10cons	ATGCAGCTGGCACGACAGGTTTCCCGACTGGAAAGCGGGCAGTGAGCGCAACGCAATTTTAGCTCATTCATTAGGCACCCCAGGCTTTGCAACAGTGAGCGCAACGCAATATAATGTGTGGACACACAGGAAACAGCTATGACCATGATT	1.50860118169471	1.28907410132525	1.1742205816905	1.47628206762496	3.99373741892194	4.96281782762426	3.42935963290186	4.2923099827158	4.4782776232731	3.86083480780883	1.15992469147228	10	11.5	54
DISTAL-lacOscram-22-minus35_31A_32C-lacOscram_core-minus10_12A	DISTAL	lacOscram	22	minus35_31A_32C	lacOscram	minus10_12A	TCATTAATGCAGCTGGCACGACAGGTTTCCCGACTGGAAAGCGTTAACGGTGTGCATAATAGAACATTCATTAGGCACCCCAGGCTTTGCAAAACGGTGTGCATAATAGAATAATGTGTGGACACACAGGAAACAGCTATGACCATGATT	0.499203264389789	0.856082220393236	0.824421990621506	1.15901702785509	1.32154659616656	3.29583854094339	2.40775842222393	3.36985760912449	2.30869256855497	2.88880801567421	0.799185185041157	5	5.5	48
DISTAL-lacO2-25-minus35cons-lacO3_core-minus10_12A	DISTAL	lacO2-var	25	minus35cons	lacO3	minus10_12A	TTAATGCAGCTGGCACGACAGGTTTCCCGACTGGAAAGCGAAATTGTAGCGAGTAACAACCGCTCATTCATTAGGCACCCCAGGCTTTGACACAGTGAGCGCAACGCAAAATAATGTGTGGACACACAGGAAACAGCTATGACCATGATT	0.294104248787783	0.246421641667623	0.210655564339144	0.266278293158757	0.778585591539987	0.948700866089274	0.615228262947646	0.774207721526164	0.86364322881463	0.694717992236905	1.24315655915835	6.5	5	51
DISTAL-lacO2-29-minus35_33T-lacOsym_core-minus10cons	DISTAL	lacO2-var	29	minus35_33T	lacOsym	minus10cons	TGCAGCTGGCACGACAGGTTTCCCGACTGGAAAGCGAAATTGTAGCGAGTAACAACCGTTAGCTCATTCATTAGGCACCCCAGGCTTTTACAATTGTGAGCGCTCACAATATAATGTGTGGACACACAGGAAACAGCTATGACCATGATT	1.31281580774683	1.05217371503602	0.715576734343372	0.426045269054011	3.47543252595156	4.05077292714992	2.08987136255776	1.23873235444186	3.76310272655074	1.66430185849981	2.26106983377569	5	4.5	55
DISTAL-lacO2-23-minus35_33T-lacOscram_core-minus10_7A	DISTAL	lacO2-var	23	minus35_33T	lacOscram	minus10_7A	CATTAATGCAGCTGGCACGACAGGTTTCCCGACTGGAAAGCGAAATTGTAGCGAGTAACAACCTCATTCATTAGGCACCCCAGGCTTTTACAAACGGTGTGCATAATAGTATAAAGTGTGGACACACAGGAAACAGCTATGACCATGATT	0.539696456538405	0.57595590803971	0.3411603821589	0.808158391384039	1.42874469375379	2.21737776393647	0.99637296532201	2.34973140094694	1.82306122884513	1.67305218313448	1.08966190488429	5.5	6	49
DISTAL-lacO3-23-minus35_31A_32C-lacO3_core-minus10cons	DISTAL	lacO3	23	minus35_31A_32C	lacO3	minus10cons	CATTAATGCAGCTGGCACGACAGGTTTCCCGACTGGAAAGCGGGCAGTGAGCGCAACGCAATTTCATTCATTAGGCACCCCAGGCTTTGCAACAGTGAGCGCAACGCAATATAATGTGTGGACACACAGGAAACAGCTATGACCATGATT	2.32349287514433	1.5864903118883	2.39442984184128	2.56810620513112	6.15100965759438	6.1078431372549	6.99303109778943	7.466803358719	6.12942639742464	7.22991722825422	0.847786524231715	3.5	3.5	49
DISTAL-lacO3-29-minus35_33T-lacO3_core-minus10_12A	DISTAL	lacO3	29	minus35_33T	lacO3	minus10_12A	TGCAGCTGGCACGACAGGTTTCCCGACTGGAAAGCGGGCAGTGAGCGCAACGCAATTGTTAGCTCATTCATTAGGCACCCCAGGCTTTTACACAGTGAGCGCAACGCAAAATAATGTGTGGACACACAGGAAACAGCTATGACCATGATT	0.18549409707009	0.246529249371408	0.278631843462424	0.246605991154073	0.491060676239	0.949115145943461	0.813755789423663	0.717010238653836	0.72008791109123	0.765383014038749	0.940820344694472	10	9	55
DISTAL-lacO3-25-minus35_31A_32C-lacO1_core-minus10_12A	DISTAL	lacO3	25	minus35_31A_32C	lacO1	minus10_12A	TTAATGCAGCTGGCACGACAGGTTTCCCGACTGGAAAGCGGGCAGTGAGCGCAACGCAATTGCTCATTCATTAGGCACCCCAGGCTTTGCAATTGTGAGCGGATAACAAAATAATGTGTGGACACACAGGAAACAGCTATGACCATGATT	0.171479170595675	0.209576300509186	0.239553072912489	0.225302762870327	0.453958798709357	0.806849660035256	0.699624628450106	0.65507081567249	0.630404229372306	0.677347722061298	0.930695134625782	9	7	51
DISTAL-lacO3-30-minus35_31A_32C-lacOscram_core-minus10_12A	DISTAL	lacO3	30	minus35_31A_32C	lacOscram	minus10_12A	GCAGCTGGCACGACAGGTTTCCCGACTGGAAAGCGGGCAGTGAGCGCAACGCAATTAGTTAGCTCATTCATTAGGCACCCCAGGCTTTGCAAAACGGTGTGCATAATAGAATAATGTGTGGACACACAGGAAACAGCTATGACCATGATT	0.284139532463723	0.596941314501474	0.795391062404749	0.216261575168936	0.752205882352941	2.29816966659072	2.32297239915074	0.628783440734232	1.52518777447183	1.47587791994249	1.03341052390787	4.5	4	56
DISTAL-lacO2-22-minus35cons-lacO1_core-minus10_12A	DISTAL	lacO2-var	22	minus35cons	lacO1	minus10_12A	TCATTAATGCAGCTGGCACGACAGGTTTCCCGACTGGAAAGCGAAATTGTAGCGAGTAACAACCCATTCATTAGGCACCCCAGGCTTTGACATTGTGAGCGGATAACAAAATAATGTGTGGACACACAGGAAACAGCTATGACCATGATT	0.440153634432083	0.616434736918003	0.461834402416475	0.473412391919675	1.16522382537921	2.37321756662277	1.34880641800049	1.37645290174615	1.76922069600099	1.36262965987332	1.2983870438909	11	11	48
DISTAL-lacO3-24-minus35_31A_32C-lacOsym_core-minus10_7A	DISTAL	lacO3	24	minus35_31A_32C	lacOsym	minus10_7A	ATTAATGCAGCTGGCACGACAGGTTTCCCGACTGGAAAGCGGGCAGTGAGCGCAACGCAATTCTCATTCATTAGGCACCCCAGGCTTTGCAAATTGTGAGCGCTCACAATATAAAGTGTGGACACACAGGAAACAGCTATGACCATGATT	0.290467576085587	0.15812796681018	0.321881048523384	0.273102238569876	0.768958185683912	0.6087782633479	0.940066876372609	0.794048434660868	0.688868224515906	0.867057655516738	0.794489524581111	4.5	4.5	50
DISTAL-lacOsym-20-minus35_31A_32C-lacO3_core-minus10_12G	DISTAL	lacOsym	20	minus35_31A_32C	lacO3	minus10_12G	ATTCATTAATGCAGCTGGCACGACAGGTTTCCCGACTGGAAAGCGAAATTGTGAGCGCTCACAATTTTCATTAGGCACCCCAGGCTTTGCAACAGTGAGCGCAACGCAAGATAATGTGTGGACACACAGGAAACAGCTATGACCATGATT	0.22205481803385	0.558062877829943	0.452428323509915	0.423443465884215	0.587848297213622	2.14849122807018	1.32133557665345	1.23116757670481	1.3681697626419	1.27625157667913	1.07202199600955	7.5	6.5	46
DISTAL-lacO3-20-minus35_30C_33T-lacOscram_core-minus10cons	DISTAL	lacO3	20	minus35_30C_33T	lacOscram	minus10cons	ATTCATTAATGCAGCTGGCACGACAGGTTTCCCGACTGGAAAGCGGGCAGTGAGCGCAACGCAATTTTCATTAGGCACCCCAGGCTTTTACCAACGGTGTGCATAATAGTATAATGTGTGGACACACAGGAAACAGCTATGACCATGATT	0.421354561358196	0.508511529919362	0.580698522823659	0.884403385334676	1.11545682102628	1.9577230538119	1.69595398352683	2.57141474713358	1.53658993741909	2.1336843653302	0.720158033862377	7.5	6	46
DISTAL-lacOsym-30-minus35_33T-lacOscram_core-minus10_7A	DISTAL	lacOsym	30	minus35_33T	lacOscram	minus10_7A	GCAGCTGGCACGACAGGTTTCCCGACTGGAAAGCGAAATTGTGAGCGCTCACAATTAGTTAGCTCATTCATTAGGCACCCCAGGCTTTTACAAACGGTGTGCATAATAGTATAAAGTGTGGACACACAGGAAACAGCTATGACCATGATT	0.195517476354553	0.185402949445164	0.331412942668645	0.339529944371109	0.517595684562035	0.713784461152882	0.96790516631281	0.987187883410154	0.615690072857458	0.977546524861482	0.62983198978146	6.5	7	56
DISTAL-lacO1-20-minus35cons-lacO3_core-minus10cons	DISTAL	lacO1	20	minus35cons	lacO3	minus10cons	ATTCATTAATGCAGCTGGCACGACAGGTTTCCCGACTGGAAAGCGAATTGTGAGCGGATAACAATTTTCATTAGGCACCCCAGGCTTTGACACAGTGAGCGCAACGCAATATAATGTGTGGACACACAGGAAACAGCTATGACCATGATT	9.30726372430929	8.14517645088519	6.81287214975139	4.95957018451248	24.6392272885486	31.3581871345029	19.897274071659	14.4200170684256	27.9987072115257	17.1586455700423	1.63175508796623	7.5	8.5	46
DISTAL-lacO1-26-minus35_33T-lacOscram_core-minus10cons	DISTAL	lacO1	26	minus35_33T	lacOscram	minus10cons	TAATGCAGCTGGCACGACAGGTTTCCCGACTGGAAAGCGAATTGTGAGCGGATAACAATTAGCTCATTCATTAGGCACCCCAGGCTTTTACAAACGGTGTGCATAATAGTATAATGTGTGGACACACAGGAAACAGCTATGACCATGATT	2.7251120420607	3.48887026102006	2.75937582348272	2.65819890021167	7.21422073984233	13.431832593532	8.05887088730247	7.7287490823341	10.3230266666872	7.89380998481828	1.30773690860825	14.5	15	52
DISTAL-lacOsym-30-minus35cons-lacOsym_core-minus10_12G	DISTAL	lacOsym	30	minus35cons	lacOsym	minus10_12G	GCAGCTGGCACGACAGGTTTCCCGACTGGAAAGCGAAATTGTGAGCGCTCACAATTAGTTAGCTCATTCATTAGGCACCCCAGGCTTTGACAATTGTGAGCGCTCACAAGATAATGTGTGGACACACAGGAAACAGCTATGACCATGATT	0.438955902796007	0.435244728880415	0.147818313148911	0.171566759082289	1.16205305651672	1.67565254599914	0.43170947948018	0.498832661359799	1.41885280125793	0.465271070419989	3.04951863862322	8.5	7.5	56
DISTAL-lacOsym-30-minus35_31A_32C-lacO3_core-minus10_7A	DISTAL	lacOsym	30	minus35_31A_32C	lacO3	minus10_7A	GCAGCTGGCACGACAGGTTTCCCGACTGGAAAGCGAAATTGTGAGCGCTCACAATTAGTTAGCTCATTCATTAGGCACCCCAGGCTTTGCAACAGTGAGCGCAACGCAATATAAAGTGTGGACACACAGGAAACAGCTATGACCATGATT	0.118762605000511	0.267754259514253	0.116242756653964	0.259817770636216	0.314401622718053	1.03082950093681	0.339491764581767	0.755423665331758	0.67261556182743	0.547457714956763	1.22861646379493	7	8	56
DISTAL-lacOsym-28-minus35_31A_32C-lacO3_core-minus10_12A	DISTAL	lacOsym	28	minus35_31A_32C	lacO3	minus10_12A	ATGCAGCTGGCACGACAGGTTTCCCGACTGGAAAGCGAAATTGTGAGCGCTCACAATTTTAGCTCATTCATTAGGCACCCCAGGCTTTGCAACAGTGAGCGCAACGCAAAATAATGTGTGGACACACAGGAAACAGCTATGACCATGATT	0.202909132884594	0.203846174782641	0.287673852241379	0.578954666988464	0.537163702690379	0.784789198126206	0.84016334894902	1.68331848713195	0.660976450408292	1.26174091804049	0.523860676116301	6	5.5	54
DISTAL-lacO2-23-minus35_33T-lacO3_core-minus10_12A	DISTAL	lacO2-var	23	minus35_33T	lacO3	minus10_12A	CATTAATGCAGCTGGCACGACAGGTTTCCCGACTGGAAAGCGAAATTGTAGCGAGTAACAACCTCATTCATTAGGCACCCCAGGCTTTTACACAGTGAGCGCAACGCAAAATAATGTGTGGACACACAGGAAACAGCTATGACCATGATT	0.371964478861601	0.353023540531593	0.549840966282372	0.495277625275288	0.984705882352941	1.35910846298135	1.60583321710292	1.44002636203866	1.17190717266715	1.52292978957079	0.769508338921801	12.5	13	49
DISTAL-lacOsym-26-minus35cons-lacO2_core-minus10_12A	DISTAL	lacOsym	26	minus35cons	lacO2-var	minus10_12A	TAATGCAGCTGGCACGACAGGTTTCCCGACTGGAAAGCGAAATTGTGAGCGCTCACAATTAGCTCATTCATTAGGCACCCCAGGCTTTGACAATTGTAGCGAGTAACAAAATAATGTGTGGACACACAGGAAACAGCTATGACCATGATT	0.537048525663328	1.06185325591321	1.33679170152059	0.77829341114688	1.42173479561316	4.08803827751196	3.90415529269033	2.2628985689179	2.75488653656256	3.08352693080411	0.893420618137475	3.5	3.5	52
DISTAL-lacO2-27-minus35cons-lacO1_core-minus10_12A	DISTAL	lacO2-var	27	minus35cons	lacO1	minus10_12A	AATGCAGCTGGCACGACAGGTTTCCCGACTGGAAAGCGAAATTGTAGCGAGTAACAACCTAGCTCATTCATTAGGCACCCCAGGCTTTGACATTGTGAGCGGATAACAAAATAATGTGTGGACACACAGGAAACAGCTATGACCATGATT	0.282235837765921	0.365466823129037	0.18318997391208	0.315660812980926	0.747166209282902	1.40701396712985	0.535013873442748	0.917788062609198	1.07709008820638	0.726400968025973	1.48277622913061	12.5	11	53
DISTAL-lacO3-24-minus35_30C_33T-lacOscram_core-minus10_7A	DISTAL	lacO3	24	minus35_30C_33T	lacOscram	minus10_7A	ATTAATGCAGCTGGCACGACAGGTTTCCCGACTGGAAAGCGGGCAGTGAGCGCAACGCAATTCTCATTCATTAGGCACCCCAGGCTTTTACCAACGGTGTGCATAATAGTATAAAGTGTGGACACACAGGAAACAGCTATGACCATGATT	0.526291813620243	0.12786410306563	0.210281840688631	0.377354381162124	1.39325842696629	0.492265145622677	0.614136787614208	1.09716294250565	0.942761786294485	0.855649865059929	1.10180790623797	6	4.5	50
DISTAL-lacO3-20-minus35_30C_33T-lacO3_core-minus10_12A	DISTAL	lacO3	20	minus35_30C_33T	lacO3	minus10_12A	ATTCATTAATGCAGCTGGCACGACAGGTTTCCCGACTGGAAAGCGGGCAGTGAGCGCAACGCAATTTTCATTAGGCACCCCAGGCTTTTACCCAGTGAGCGCAACGCAAAATAATGTGTGGACACACAGGAAACAGCTATGACCATGATT	0.197182187691688	0.266483345924425	0.393816148249469	0.206476925541539	0.522002694207454	1.02593659942363	1.15015630167824	0.60033444023894	0.773969646815543	0.875245370958591	0.884288763467405	12	9.5	46
DISTAL-lacO3-29-minus35cons-lacOscram_core-minus10_12A	DISTAL	lacO3	29	minus35cons	lacOscram	minus10_12A	TGCAGCTGGCACGACAGGTTTCCCGACTGGAAAGCGGGCAGTGAGCGCAACGCAATTGTTAGCTCATTCATTAGGCACCCCAGGCTTTGACAAACGGTGTGCATAATAGAATAATGTGTGGACACACAGGAAACAGCTATGACCATGATT	2.96000291820551	2.51157475145068	5.13051435790487	3.73601685658854	7.83605008268368	9.66933393440775	14.9838787612563	10.8625192981775	8.75269200854571	12.9231990297169	0.677285244034306	6	7.5	55
DISTAL-lacOscram-21-minus35_33T-lacO2_core-minus10cons	DISTAL	lacOscram	21	minus35_33T	lacO2-var	minus10cons	TTCATTAATGCAGCTGGCACGACAGGTTTCCCGACTGGAAAGCGTTAACGGTGTGCATAATAGAAATTCATTAGGCACCCCAGGCTTTTACAATTGTAGCGAGTAACAATATAATGTGTGGACACACAGGAAACAGCTATGACCATGATT	2.71373930182606	2.84576824429908	2.62111792228257	2.84645386438015	7.18411355261362	10.9559484296326	7.65508298518366	8.27610292460908	9.07003099112313	7.96559295489637	1.13865107625765	16.5	16.5	47
DISTAL-lacO2-25-minus35_33T-lacOscram_core-minus10_12G	DISTAL	lacO2-var	25	minus35_33T	lacOscram	minus10_12G	TTAATGCAGCTGGCACGACAGGTTTCCCGACTGGAAAGCGAAATTGTAGCGAGTAACAACCGCTCATTCATTAGGCACCCCAGGCTTTTACAAACGGTGTGCATAATAGGATAATGTGTGGACACACAGGAAACAGCTATGACCATGATT	0.907230436247807	0.826228841568128	1.54372239368911	1.34443074364712	2.40172166427547	3.18090575275398	4.50850491285242	3.90895048350107	2.79131370851472	4.20872769817674	0.663220314710297	9.5	7	51
DISTAL-lacO3-29-minus35_31A_32C-lacO1_core-minus10_12A	DISTAL	lacO3	29	minus35_31A_32C	lacO1	minus10_12A	TGCAGCTGGCACGACAGGTTTCCCGACTGGAAAGCGGGCAGTGAGCGCAACGCAATTGTTAGCTCATTCATTAGGCACCCCAGGCTTTGCAATTGTGAGCGGATAACAAAATAATGTGTGGACACACAGGAAACAGCTATGACCATGATT	0.211026732815937	0.31677574942184	0.276757656955434	0.203190820625759	0.558653519211153	1.21955777016506	0.808282150439794	0.59078004596458	0.889105644688105	0.699531098202187	1.2710023142261	14	12.5	55
DISTAL-lacOscram-29-minus35_30C_33T-lacO2_core-minus10_12A	DISTAL	lacOscram	29	minus35_30C_33T	lacO2-var	minus10_12A	TGCAGCTGGCACGACAGGTTTCCCGACTGGAAAGCGTTAACGGTGTGCATAATAGAAGTTAGCTCATTCATTAGGCACCCCAGGCTTTTACCATTGTAGCGAGTAACAAAATAATGTGTGGACACACAGGAAACAGCTATGACCATGATT	0.208587279486813	0.333769663773889	0.256218409458112	0.365220799774274	0.552195526097763	1.284982791908	0.748296431098979	1.06188439129968	0.918589159002881	0.905090411199329	1.01491425346741	8	6	55
DISTAL-lacO3-28-minus35_31A_32C-lacO3_core-minus10_12G	DISTAL	lacO3	28	minus35_31A_32C	lacO3	minus10_12G	ATGCAGCTGGCACGACAGGTTTCCCGACTGGAAAGCGGGCAGTGAGCGCAACGCAATTTTAGCTCATTCATTAGGCACCCCAGGCTTTGCAACAGTGAGCGCAACGCAAGATAATGTGTGGACACACAGGAAACAGCTATGACCATGATT	0.234371348291465	0.211601192301546	0.407782789684032	0.400328028719922	0.620453990724921	0.814645308924485	1.19094645396287	1.16395913201053	0.717549649824703	1.1774527929867	0.609408423079606	6	7	54
DISTAL-lacO3-25-minus35_33T-lacO3_core-minus10cons	DISTAL	lacO3	25	minus35_33T	lacO3	minus10cons	TTAATGCAGCTGGCACGACAGGTTTCCCGACTGGAAAGCGGGCAGTGAGCGCAACGCAATTGCTCATTCATTAGGCACCCCAGGCTTTTACACAGTGAGCGCAACGCAATATAATGTGTGGACACACAGGAAACAGCTATGACCATGATT	2.12708576060115	1.81915393964096	1.15145699457258	1.84023153213396	5.63105882352941	7.00357690342361	3.36287763796878	5.35049794961922	6.31731786347651	4.356687793794	1.45002767296646	5	6	51
DISTAL-lacO3-27-minus35cons-lacOscram_core-minus10cons	DISTAL	lacO3	27	minus35cons	lacOscram	minus10cons	AATGCAGCTGGCACGACAGGTTTCCCGACTGGAAAGCGGGCAGTGAGCGCAACGCAATTTAGCTCATTCATTAGGCACCCCAGGCTTTGACAAACGGTGTGCATAATAGTATAATGTGTGGACACACAGGAAACAGCTATGACCATGATT	4.79319306264736	7.74829826222913	9.63433942899331	8.45658495453857	12.6890756302521	29.8302422723475	28.1374856161164	24.5876345828997	21.2596589512998	26.362560099508	0.806433778474214	6.5	5.5	53
DISTAL-lacOsym-27-minus35cons-lacOsym_core-minus10cons	DISTAL	lacOsym	27	minus35cons	lacOsym	minus10cons	AATGCAGCTGGCACGACAGGTTTCCCGACTGGAAAGCGAAATTGTGAGCGCTCACAATTTAGCTCATTCATTAGGCACCCCAGGCTTTGACAATTGTGAGCGCTCACAATATAATGTGTGGACACACAGGAAACAGCTATGACCATGATT	3.15840246900127	3.51821487568935	0.492133933984523	0.355646111988783	8.36127551636671	13.5448066860809	1.43729744947747	1.03404585768586	10.9530411012238	1.23567165358167	8.86403849232584	12.5	13.5	53
DISTAL-lacO2-20-minus35_31A_32C-lacO1_core-minus10cons	DISTAL	lacO2-var	20	minus35_31A_32C	lacO1	minus10cons	ATTCATTAATGCAGCTGGCACGACAGGTTTCCCGACTGGAAAGCGAAATTGTAGCGAGTAACAACCTTCATTAGGCACCCCAGGCTTTGCAATTGTGAGCGGATAACAATATAATGTGTGGACACACAGGAAACAGCTATGACCATGATT	10.009172254145	11.1503039819805	5.13512547818399	4.45150253031929	26.4973978867686	42.92765429723	14.997345728191	12.9428035251514	34.7125260919993	13.9700746266712	2.4847774274396	13.5	12.5	46
DISTAL-lacOsym-25-minus35_30C_33T-lacO1_core-minus10_7A	DISTAL	lacOsym	25	minus35_30C_33T	lacO1	minus10_7A	TTAATGCAGCTGGCACGACAGGTTTCCCGACTGGAAAGCGAAATTGTGAGCGCTCACAATTGCTCATTCATTAGGCACCCCAGGCTTTTACCTTGTGAGCGGATAACAATATAAAGTGTGGACACACAGGAAACAGCTATGACCATGATT	0.0868785903246982	0.223017960252775	0.295723672119678	0.342787567620555	0.229994700582936	0.858598825222702	0.863673179872803	0.996659466856277	0.544296762902819	0.93016632336454	0.585160684955807	8.5	9.5	51
DISTAL-lacOscram-28-minus35_30C_33T-lacO3_core-minus10_7A	DISTAL	lacOscram	28	minus35_30C_33T	lacO3	minus10_7A	ATGCAGCTGGCACGACAGGTTTCCCGACTGGAAAGCGTTAACGGTGTGCATAATAGAATTAGCTCATTCATTAGGCACCCCAGGCTTTTACCCAGTGAGCGCAACGCAATATAAAGTGTGGACACACAGGAAACAGCTATGACCATGATT	0.381954046224393	0.707387706822027	0.545052698918961	0.556101193291551	1.01115137998327	2.7233782129743	1.59184888480312	1.61687170474517	1.86726479647878	1.60436029477414	1.16386874105586	6	7.5	54
DISTAL-lacOscram-20-minus35_30C_33T-lacOsym_core-minus10_12G	DISTAL	lacOscram	20	minus35_30C_33T	lacOsym	minus10_12G	ATTCATTAATGCAGCTGGCACGACAGGTTTCCCGACTGGAAAGCGTTAACGGTGTGCATAATAGAATTCATTAGGCACCCCAGGCTTTTACCATTGTGAGCGCTCACAAGATAATGTGTGGACACACAGGAAACAGCTATGACCATGATT	0.13387784563694	0.126308578697435	0.314485290549767	0.292586368002516	0.35441637470035	0.486276518546976	0.918467260214528	0.850698803247134	0.420346446623663	0.884583031730831	0.475191623109915	8	7.5	46
DISTAL-lacO1-20-minus35_31A_32C-lacO3_core-minus10cons	DISTAL	lacO1	20	minus35_31A_32C	lacO3	minus10cons	ATTCATTAATGCAGCTGGCACGACAGGTTTCCCGACTGGAAAGCGAATTGTGAGCGGATAACAATTTTCATTAGGCACCCCAGGCTTTGCAACAGTGAGCGCAACGCAATATAATGTGTGGACACACAGGAAACAGCTATGACCATGATT	1.14473480704809	1.05064191783872	0.563115405769778	0.812219991538796	3.03046974185358	4.04487564752011	1.64460176505493	2.36154055806697	3.53767269468684	2.00307116156095	1.7661243207805	6.5	6.5	46
DISTAL-lacOsym-27-minus35_33T-lacOsym_core-minus10_7A	DISTAL	lacOsym	27	minus35_33T	lacOsym	minus10_7A	AATGCAGCTGGCACGACAGGTTTCCCGACTGGAAAGCGAAATTGTGAGCGCTCACAATTTAGCTCATTCATTAGGCACCCCAGGCTTTTACAATTGTGAGCGCTCACAATATAAAGTGTGGACACACAGGAAACAGCTATGACCATGATT	0.756025363539839	0.567229303372441	0.441653895487627	0.856304172637127	2.00143472022956	2.18378113114955	1.28986841528412	2.48971590799359	2.09260792568955	1.88979216163885	1.10732172995935	7.5	6.5	53
DISTAL-lacO1-29-minus35_31A_32C-lacOscram_core-minus10_12A	DISTAL	lacO1	29	minus35_31A_32C	lacOscram	minus10_12A	TGCAGCTGGCACGACAGGTTTCCCGACTGGAAAGCGAATTGTGAGCGGATAACAATTGTTAGCTCATTCATTAGGCACCCCAGGCTTTGCAAAACGGTGTGCATAATAGAATAATGTGTGGACACACAGGAAACAGCTATGACCATGATT	0.498802941002147	0.329085510419359	0.826931266085172	0.748991271700579	1.32048681541582	1.26694922832055	2.41508686469641	2.17770220406424	1.29371802186818	2.29639453438033	0.563369230547872	13.5	12.5	55
DISTAL-lacO2-21-minus35_33T-lacOsym_core-minus10_7A	DISTAL	lacO2-var	21	minus35_33T	lacOsym	minus10_7A	TTCATTAATGCAGCTGGCACGACAGGTTTCCCGACTGGAAAGCGAAATTGTAGCGAGTAACAACCATTCATTAGGCACCCCAGGCTTTTACAATTGTGAGCGCTCACAATATAAAGTGTGGACACACAGGAAACAGCTATGACCATGATT	0.406821701961482	0.490607603118503	0.426288020373787	0.428506863941878	1.07698381365969	1.88879456706282	1.24499174333569	1.24588947471197	1.48288919036126	1.24544060902383	1.19065427898929	3	3	47
DISTAL-lacO2-30-minus35cons-lacOsym_core-minus10_12A	DISTAL	lacO2-var	30	minus35cons	lacOsym	minus10_12A	GCAGCTGGCACGACAGGTTTCCCGACTGGAAAGCGAAATTGTAGCGAGTAACAACCAGTTAGCTCATTCATTAGGCACCCCAGGCTTTGACAATTGTGAGCGCTCACAAAATAATGTGTGGACACACAGGAAACAGCTATGACCATGATT	0.247666735821291	0.324975121723795	0.289871498977195	0.320271905489793	0.655651024454726	1.25112460638776	0.846581666870459	0.931194876145095	0.953387815421245	0.888888271507777	1.07256203730089	8.5	7.5	56
DISTAL-lacO3-22-minus35cons-lacO2_core-minus10_12G	DISTAL	lacO3	22	minus35cons	lacO2-var	minus10_12G	TCATTAATGCAGCTGGCACGACAGGTTTCCCGACTGGAAAGCGGGCAGTGAGCGCAACGCAATTCATTCATTAGGCACCCCAGGCTTTGACAATTGTAGCGAGTAACAAGATAATGTGTGGACACACAGGAAACAGCTATGACCATGATT	2.6493196500114	1.73380726942079	2.53104597462602	3.72331575406041	7.01357466063349	6.675	7.3920241475456	10.8255906716172	6.84428733031674	9.10880740958138	0.751392253953834	4	4	48
DISTAL-lacO2-26-minus35cons-lacO2_core-minus10_12A	DISTAL	lacO2-var	26	minus35cons	lacO2-var	minus10_12A	TAATGCAGCTGGCACGACAGGTTTCCCGACTGGAAAGCGAAATTGTAGCGAGTAACAACCAGCTCATTCATTAGGCACCCCAGGCTTTGACAATTGTAGCGAGTAACAAAATAATGTGTGGACACACAGGAAACAGCTATGACCATGATT	0.370539327601595	0.359576596539912	0.29402112560767	0.744417279201644	0.980933062880325	1.38433713148851	0.858700822572599	2.1644032593066	1.18263509718442	1.5115520409396	0.782397869972958	5	4.5	52
DISTAL-lacO3-23-minus35cons-lacOsym_core-minus10_12A	DISTAL	lacO3	23	minus35cons	lacOsym	minus10_12A	CATTAATGCAGCTGGCACGACAGGTTTCCCGACTGGAAAGCGGGCAGTGAGCGCAACGCAATTTCATTCATTAGGCACCCCAGGCTTTGACAATTGTGAGCGCTCACAAAATAATGTGTGGACACACAGGAAACAGCTATGACCATGATT	0.657795041029858	0.598042352818351	0.248171938347815	0.349253522990476	1.7413884472708	2.30240856378234	0.724796380390248	1.01545931912757	2.02189850552657	0.870127849758908	2.32367979726978	7	7.5	49
DISTAL-lacO2-29-minus35_30C_33T-lacO3_core-minus10_12G	DISTAL	lacO2-var	29	minus35_30C_33T	lacO3	minus10_12G	TGCAGCTGGCACGACAGGTTTCCCGACTGGAAAGCGAAATTGTAGCGAGTAACAACCGTTAGCTCATTCATTAGGCACCCCAGGCTTTTACCCAGTGAGCGCAACGCAAGATAATGTGTGGACACACAGGAAACAGCTATGACCATGATT	0.0681647868284184	0.195979627769217	0.0768812128808788	0.19944065447327	0.180453431372549	0.754503708936771	0.224534752748622	0.57987638739812	0.46747857015466	0.402205570073371	1.16228765819773	7	6	55
DISTAL-lacO1-30-minus35_30C_33T-lacO2_core-minus10_12G	DISTAL	lacO1	30	minus35_30C_33T	lacO2-var	minus10_12G	GCAGCTGGCACGACAGGTTTCCCGACTGGAAAGCGAATTGTGAGCGGATAACAATTAGTTAGCTCATTCATTAGGCACCCCAGGCTTTTACCATTGTAGCGAGTAACAAGATAATGTGTGGACACACAGGAAACAGCTATGACCATGATT	0.118762605000511	0.0718729788197233	0.149322477297512	0.148732019602188	0.314401622718053	0.276704419276038	0.436102452906898	0.43244034896056	0.295553020997046	0.434271400933729	0.680572149954097	3	3.5	56
DISTAL-lacO1-22-minus35cons-lacO2_core-minus10_7A	DISTAL	lacO1	22	minus35cons	lacO2-var	minus10_7A	TCATTAATGCAGCTGGCACGACAGGTTTCCCGACTGGAAAGCGAATTGTGAGCGGATAACAATTCATTCATTAGGCACCCCAGGCTTTGACAATTGTAGCGAGTAACAATATAAAGTGTGGACACACAGGAAACAGCTATGACCATGATT	0.906845102219499	0.97185287311145	0.869450752392734	1.21591967263351	2.40070156502968	3.7415450047029	2.53926677793295	3.53530281474043	3.07112328486629	3.03728479633669	1.01114103246769	8	7.5	48
DISTAL-lacOsym-25-minus35_31A_32C-lacO3_core-minus10cons	DISTAL	lacOsym	25	minus35_31A_32C	lacO3	minus10cons	TTAATGCAGCTGGCACGACAGGTTTCCCGACTGGAAAGCGAAATTGTGAGCGCTCACAATTGCTCATTCATTAGGCACCCCAGGCTTTGCAACAGTGAGCGCAACGCAATATAATGTGTGGACACACAGGAAACAGCTATGACCATGATT	1.73709757838084	1.90947296019481	1.13574387305971	0.986979238815736	4.59863858207038	7.35129690254344	3.31698681859178	2.86965542182434	5.97496774230691	3.09332112020806	1.93157047397169	9.5	8	51
DISTAL-lacO1-22-minus35_30C_33T-lacOsym_core-minus10_7A	DISTAL	lacO1	22	minus35_30C_33T	lacOsym	minus10_7A	TCATTAATGCAGCTGGCACGACAGGTTTCCCGACTGGAAAGCGAATTGTGAGCGGATAACAATTCATTCATTAGGCACCCCAGGCTTTTACCATTGTGAGCGCTCACAATATAAAGTGTGGACACACAGGAAACAGCTATGACCATGATT	0.233311053049391	0.24240902872859	0.376680712504741	0.17352792710375	0.617647058823529	0.933252671909659	1.10011155493181	0.50453478377997	0.775449865366594	0.802323169355889	0.966505636362379	3	3	48
DISTAL-lacO1-22-minus35_33T-lacO1_core-minus10_7A	DISTAL	lacO1	22	minus35_33T	lacO1	minus10_7A	TCATTAATGCAGCTGGCACGACAGGTTTCCCGACTGGAAAGCGAATTGTGAGCGGATAACAATTCATTCATTAGGCACCCCAGGCTTTTACATTGTGAGCGGATAACAATATAAAGTGTGGACACACAGGAAACAGCTATGACCATGATT	0.325595721357696	0.244840393966983	0.390304146429368	0.290069138790511	0.861953332401844	0.942613206527613	1.13989935553002	0.843379925430744	0.902283269464728	0.991639640480383	0.909890279323276	13.5	13.5	48
DISTAL-lacOsym-26-minus35_30C_33T-lacO1_core-minus10_12A	DISTAL	lacOsym	26	minus35_30C_33T	lacO1	minus10_12A	TAATGCAGCTGGCACGACAGGTTTCCCGACTGGAAAGCGAAATTGTGAGCGCTCACAATTAGCTCATTCATTAGGCACCCCAGGCTTTTACCTTGTGAGCGGATAACAAAATAATGTGTGGACACACAGGAAACAGCTATGACCATGATT	0.105972786000456	0.157066814018206	0.174581005795599	0.248173669684377	0.280542986425339	0.604692921792725	0.509871027030453	0.721568285082009	0.442617954109032	0.615719656056231	0.71886279698144	9	10	52
DISTAL-lacO1-26-minus35_33T-lacOscram_core-minus10_12A	DISTAL	lacO1	26	minus35_33T	lacOscram	minus10_12A	TAATGCAGCTGGCACGACAGGTTTCCCGACTGGAAAGCGAATTGTGAGCGGATAACAATTAGCTCATTCATTAGGCACCCCAGGCTTTTACAAACGGTGTGCATAATAGAATAATGTGTGGACACACAGGAAACAGCTATGACCATGATT	0.219970883349487	0.41235104140814	0.322992077783573	0.294785123295753	0.58233147273508	1.58751393534002	0.943311683145098	0.85709171385797	1.08492270403755	0.900201698501534	1.20519957454368	13	13	52
DISTAL-lacOscram-26-minus35_33T-lacOscram_core-minus10_7A	DISTAL	lacOscram	26	minus35_33T	lacOscram	minus10_7A	TAATGCAGCTGGCACGACAGGTTTCCCGACTGGAAAGCGTTAACGGTGTGCATAATAGAAAGCTCATTCATTAGGCACCCCAGGCTTTTACAAACGGTGTGCATAATAGTATAAAGTGTGGACACACAGGAAACAGCTATGACCATGATT	1.74074677158889	1.176837365546	1.6865337164533	1.68180603690601	4.60829913360693	4.53071662206363	4.92559127042907	4.88987368980036	4.56950787783528	4.90773248011471	0.931083325415585	7.5	6	52
DISTAL-lacO1-25-minus35cons-lacOsym_core-minus10_12A	DISTAL	lacO1	25	minus35cons	lacOsym	minus10_12A	TTAATGCAGCTGGCACGACAGGTTTCCCGACTGGAAAGCGAATTGTGAGCGGATAACAATTGCTCATTCATTAGGCACCCCAGGCTTTGACAATTGTGAGCGCTCACAAAATAATGTGTGGACACACAGGAAACAGCTATGACCATGATT	0.125913901645703	0.198140556658954	0.112290502927729	0.0400224343656798	0.333333333333333	0.762823088254988	0.327949044585987	0.116365766629387	0.548078210794161	0.222157405607687	2.4670715310838	4	4	51
DISTAL-lacO1-27-minus35_31A_32C-lacO1_core-minus10_7A	DISTAL	lacO1	27	minus35_31A_32C	lacO1	minus10_7A	AATGCAGCTGGCACGACAGGTTTCCCGACTGGAAAGCGAATTGTGAGCGGATAACAATTTAGCTCATTCATTAGGCACCCCAGGCTTTGCAATTGTGAGCGGATAACAATATAAAGTGTGGACACACAGGAAACAGCTATGACCATGATT	0.190567776554134	0.150703217103651	0.0954179730691557	0.146168890726831	0.504492286828276	0.580193653532739	0.278672125322129	0.424988017255153	0.542342970180507	0.351830071288641	1.54149123238408	6.5	5	53
DISTAL-lacOscram-24-minus35_31A_32C-lacO2_core-minus10_7A	DISTAL	lacOscram	24	minus35_31A_32C	lacO2-var	minus10_7A	ATTAATGCAGCTGGCACGACAGGTTTCCCGACTGGAAAGCGTTAACGGTGTGCATAATAGAACTCATTCATTAGGCACCCCAGGCTTTGCAAATTGTAGCGAGTAACAATATAAAGTGTGGACACACAGGAAACAGCTATGACCATGATT	0.445231439807417	0.738269723337347	1.03243287662081	0.523050202393528	1.17866635848839	2.84227116253992	3.0152627930153	1.52077550383522	2.01046876051415	2.26801914842526	0.886442586655439	12	12.5	50
DISTAL-lacOscram-30-minus35_33T-lacO2_core-minus10cons	DISTAL	lacOscram	30	minus35_33T	lacO2-var	minus10cons	GCAGCTGGCACGACAGGTTTCCCGACTGGAAAGCGTTAACGGTGTGCATAATAGAAAGTTAGCTCATTCATTAGGCACCCCAGGCTTTTACAATTGTAGCGAGTAACAATATAATGTGTGGACACACAGGAAACAGCTATGACCATGATT	2.3436786269735	1.39563433451828	1.53319725151323	2.14536500965268	6.20444763271162	5.37306501547988	4.4777658010779	6.23767764267171	5.78875632409575	5.35772172187481	1.08045109929116	5.5	5	56
DISTAL-lacO2-26-minus35_33T-lacO3_core-minus10cons	DISTAL	lacO2-var	26	minus35_33T	lacO3	minus10cons	TAATGCAGCTGGCACGACAGGTTTCCCGACTGGAAAGCGAAATTGTAGCGAGTAACAACCAGCTCATTCATTAGGCACCCCAGGCTTTTACACAGTGAGCGCAACGCAATATAATGTGTGGACACACAGGAAACAGCTATGACCATGATT	1.07104839500758	0.825968835959994	1.57860971256801	1.49067272232692	2.83539884796649	3.17990475485479	4.61039476636805	4.33415100496328	3.00765180141064	4.47227288566566	0.672510796702642	10	11	52
DISTAL-lacOscram-25-minus35_31A_32C-lacO2_core-minus10cons	DISTAL	lacOscram	25	minus35_31A_32C	lacO2-var	minus10cons	TTAATGCAGCTGGCACGACAGGTTTCCCGACTGGAAAGCGTTAACGGTGTGCATAATAGAAGCTCATTCATTAGGCACCCCAGGCTTTGCAAATTGTAGCGAGTAACAATATAATGTGTGGACACACAGGAAACAGCTATGACCATGATT	2.50025350008355	3.14854439753898	3.75184463398466	3.17013765977661	6.61895011169025	12.1216090301627	10.9574169771261	9.21721791658263	9.37027957092645	10.0873174468544	0.928916891958076	8.5	9.5	51
DISTAL-lacOscram-22-minus35_33T-lacOscram_core-minus10_12A	DISTAL	lacOscram	22	minus35_33T	lacOscram	minus10_12A	TCATTAATGCAGCTGGCACGACAGGTTTCCCGACTGGAAAGCGTTAACGGTGTGCATAATAGAACATTCATTAGGCACCCCAGGCTTTTACAAACGGTGTGCATAATAGAATAATGTGTGGACACACAGGAAACAGCTATGACCATGATT	0.668953211627879	0.35785495756879	0.173689873051399	0.391868011206821	1.77092760180996	1.37770897832817	0.507268437101295	1.1393615172174	1.57431829006906	0.82331497715935	1.91217010955014	8.5	6	48
DISTAL-lacOscram-20-minus35_33T-lacOscram_core-minus10_7A	DISTAL	lacOscram	20	minus35_33T	lacOscram	minus10_7A	ATTCATTAATGCAGCTGGCACGACAGGTTTCCCGACTGGAAAGCGTTAACGGTGTGCATAATAGAATTCATTAGGCACCCCAGGCTTTTACAAACGGTGTGCATAATAGTATAAAGTGTGGACACACAGGAAACAGCTATGACCATGATT	0.71397283712072	0.932190971702714	1.19262789057229	1.14382418852259	1.89010857892853	3.58885029833467	3.48311893759627	3.32568422426613	2.7394794386316	3.4044015809312	0.804687512183059	16	16.5	46
DISTAL-lacO2-29-minus35_31A_32C-lacO1_core-minus10_12A	DISTAL	lacO2-var	29	minus35_31A_32C	lacO1	minus10_12A	TGCAGCTGGCACGACAGGTTTCCCGACTGGAAAGCGAAATTGTAGCGAGTAACAACCGTTAGCTCATTCATTAGGCACCCCAGGCTTTGCAATTGTGAGCGGATAACAAAATAATGTGTGGACACACAGGAAACAGCTATGACCATGATT	0.24395818443855	0.223062923551213	0.205660261772398	0.0759046169004272	0.645833333333333	0.858771929824561	0.600639275798511	0.220693695331596	0.752302631578947	0.410666485565054	1.83190656657512	3.5	4	55
DISTAL-lacOsym-21-minus35_31A_32C-lacO3_core-minus10cons	DISTAL	lacOsym	21	minus35_31A_32C	lacO3	minus10cons	TTCATTAATGCAGCTGGCACGACAGGTTTCCCGACTGGAAAGCGAAATTGTGAGCGCTCACAATTATTCATTAGGCACCCCAGGCTTTGCAACAGTGAGCGCAACGCAATATAATGTGTGGACACACAGGAAACAGCTATGACCATGATT	0.905207331726409	0.96474209158966	0.376680712504741	0.448193470766566	2.39636587619341	3.71416914378971	1.10011155493181	1.30312854904101	3.05526750999156	1.20162005198641	2.54262360630623	5	5	47
DISTAL-lacO2-21-minus35_30C_33T-lacO3_core-minus10_12A	DISTAL	lacO2-var	21	minus35_30C_33T	lacO3	minus10_12A	TTCATTAATGCAGCTGGCACGACAGGTTTCCCGACTGGAAAGCGAAATTGTAGCGAGTAACAACCATTCATTAGGCACCCCAGGCTTTTACCCAGTGAGCGCAACGCAAAATAATGTGTGGACACACAGGAAACAGCTATGACCATGATT	0.240541403143892	0.232564014382701	0.569039710782411	0.351718893311436	0.636788048552755	0.895350263771316	1.66190394215872	1.02262741652021	0.766069156162035	1.34226567933946	0.570728409400307	4.5	4	47
DISTAL-lacO2-26-minus35_30C_33T-lacOsym_core-minus10_7A	DISTAL	lacO2-var	26	minus35_30C_33T	lacOsym	minus10_7A	TAATGCAGCTGGCACGACAGGTTTCCCGACTGGAAAGCGAAATTGTAGCGAGTAACAACCAGCTCATTCATTAGGCACCCCAGGCTTTTACCATTGTGAGCGCTCACAATATAAAGTGTGGACACACAGGAAACAGCTATGACCATGATT	0.297446342524007	0.203436516071261	0.203891394842016	0.580182361036765	0.787433155080214	0.783212049416145	0.595473226981437	1.68688802410244	0.78532260224818	1.14118062554194	0.688166785056692	6.5	7.5	52
DISTAL-lacO3-23-minus35_33T-lacO3_core-minus10_12G	DISTAL	lacO3	23	minus35_33T	lacO3	minus10_12G	CATTAATGCAGCTGGCACGACAGGTTTCCCGACTGGAAAGCGGGCAGTGAGCGCAACGCAATTTCATTCATTAGGCACCCCAGGCTTTTACACAGTGAGCGCAACGCAAGATAATGTGTGGACACACAGGAAACAGCTATGACCATGATT	0.605047325475577	0.522111754184656	0.836302054816019	0.460354202980235	1.60174880763116	2.01008267795927	2.44245463962994	1.3384860416385	1.80591574279521	1.89047034063422	0.955273248132187	3.5	3	49
DISTAL-lacOsym-28-minus35_33T-lacO2_core-minus10_7A	DISTAL	lacOsym	28	minus35_33T	lacO2-var	minus10_7A	ATGCAGCTGGCACGACAGGTTTCCCGACTGGAAAGCGAAATTGTGAGCGCTCACAATTTTAGCTCATTCATTAGGCACCCCAGGCTTTTACAATTGTAGCGAGTAACAATATAAAGTGTGGACACACAGGAAACAGCTATGACCATGATT	0.227276660330927	0.350885497721009	0.513897793453405	0.28676624990455	0.601672140937593	1.35087719298246	1.50085969858341	0.833776731537168	0.976274666960025	1.16731821506029	0.836339786670426	5	5.5	54
DISTAL-lacO3-22-minus35_30C_33T-lacO1_core-minus10_7A	DISTAL	lacO3	22	minus35_30C_33T	lacO1	minus10_7A	TCATTAATGCAGCTGGCACGACAGGTTTCCCGACTGGAAAGCGGGCAGTGAGCGCAACGCAATTCATTCATTAGGCACCCCAGGCTTTTACCTTGTGAGCGGATAACAATATAAAGTGTGGACACACAGGAAACAGCTATGACCATGATT	0.285744255638504	0.207663794433888	0.216498398960917	0.335324150964592	0.756454084639868	0.799486685915945	0.632292502415142	0.974959482469757	0.777970385277906	0.80362599244245	0.968075189944307	11	11.5	48
DISTAL-lacO2-29-minus35_33T-lacO3_core-minus10_12A	DISTAL	lacO2-var	29	minus35_33T	lacO3	minus10_12A	TGCAGCTGGCACGACAGGTTTCCCGACTGGAAAGCGAAATTGTAGCGAGTAACAACCGTTAGCTCATTCATTAGGCACCCCAGGCTTTTACACAGTGAGCGCAACGCAAAATAATGTGTGGACACACAGGAAACAGCTATGACCATGATT	0.273153991501176	0.137603751541332	0.530582273283944	0.283714590281152	0.723123732251522	0.529761904761905	1.54958740998533	0.824903990106099	0.626442818506713	1.18724570004572	0.527643788040328	6	4.5	55
DISTAL-lacO1-29-minus35_33T-lacOscram_core-minus10_7A	DISTAL	lacO1	29	minus35_33T	lacOscram	minus10_7A	TGCAGCTGGCACGACAGGTTTCCCGACTGGAAAGCGAATTGTGAGCGGATAACAATTGTTAGCTCATTCATTAGGCACCCCAGGCTTTTACAAACGGTGTGCATAATAGTATAAAGTGTGGACACACAGGAAACAGCTATGACCATGATT	0.82011812149248	0.899261527941589	1.11967829068741	0.872735903568789	2.17110822229444	3.46207494043751	3.27006662273959	2.53749138685227	2.81659158136598	2.90377900479593	0.969974497616399	8.5	9	55
DISTAL-lacOsym-29-minus35cons-lacO3_core-minus10_12G	DISTAL	lacOsym	29	minus35cons	lacO3	minus10_12G	TGCAGCTGGCACGACAGGTTTCCCGACTGGAAAGCGAAATTGTGAGCGCTCACAATTGTTAGCTCATTCATTAGGCACCCCAGGCTTTGACACAGTGAGCGCAACGCAAGATAATGTGTGGACACACAGGAAACAGCTATGACCATGATT	0.469652119774749	0.31544251815323	0.296787709852518	0.385617615786112	1.24331550802139	1.21442495126706	0.86678074595177	1.12118840839993	1.22887022964422	0.993984577175852	1.23630713983082	4.5	5.5	55
DISTAL-lacO2-29-minus35cons-lacO3_core-minus10_7A	DISTAL	lacO2-var	29	minus35cons	lacO3	minus10_7A	TGCAGCTGGCACGACAGGTTTCCCGACTGGAAAGCGAAATTGTAGCGAGTAACAACCGTTAGCTCATTCATTAGGCACCCCAGGCTTTGACACAGTGAGCGCAACGCAATATAAAGTGTGGACACACAGGAAACAGCTATGACCATGATT	0.628925447350533	1.05727630222393	1.09138694878328	1.85029731765533	1.66496163682865	4.07041742286751	3.18744059199247	5.3797643565104	2.86768952984808	4.28360247425143	0.669457436138309	10	11	55
DISTAL-lacOscram-28-minus35_33T-lacO1_core-minus10_7A	DISTAL	lacOscram	28	minus35_33T	lacO1	minus10_7A	ATGCAGCTGGCACGACAGGTTTCCCGACTGGAAAGCGTTAACGGTGTGCATAATAGAATTAGCTCATTCATTAGGCACCCCAGGCTTTTACATTGTGAGCGGATAACAATATAAAGTGTGGACACACAGGAAACAGCTATGACCATGATT	0.578071158143664	0.600019819266027	0.675231717415796	0.786713177294605	1.53033448673587	2.31002162941601	1.97204207681915	2.2873791523244	1.92017805807594	2.12971061457177	0.901614540932376	8.5	9	54
DISTAL-lacOscram-22-minus35_31A_32C-lacO2_core-minus10_12A	DISTAL	lacOscram	22	minus35_31A_32C	lacO2-var	minus10_12A	TCATTAATGCAGCTGGCACGACAGGTTTCCCGACTGGAAAGCGTTAACGGTGTGCATAATAGAACATTCATTAGGCACCCCAGGCTTTGCAAATTGTAGCGAGTAACAAAATAATGTGTGGACACACAGGAAACAGCTATGACCATGATT	0.178583769000769	0.445330613863383	0.595881206574035	0.654677320766185	0.47276688453159	1.71448228414173	1.74029563754356	1.90348312223502	1.09362458433666	1.82188937988929	0.60026947651625	4.5	5.5	48
DISTAL-lacO3-21-minus35_33T-lacOscram_core-minus10cons	DISTAL	lacO3	21	minus35_33T	lacOscram	minus10cons	TTCATTAATGCAGCTGGCACGACAGGTTTCCCGACTGGAAAGCGGGCAGTGAGCGCAACGCAATTATTCATTAGGCACCCCAGGCTTTTACAAACGGTGTGCATAATAGTATAATGTGTGGACACACAGGAAACAGCTATGACCATGATT	4.70161819749698	2.34899664455411	3.05856051849675	3.77178867496467	12.4466484268126	9.04342303723108	8.9326521272685	10.966526341603	10.7450357320218	9.94958923443574	1.07994767209414	9.5	10	47
DISTAL-lacOsym-24-minus35_33T-lacO1_core-minus10_12A	DISTAL	lacOsym	24	minus35_33T	lacO1	minus10_12A	ATTAATGCAGCTGGCACGACAGGTTTCCCGACTGGAAAGCGAAATTGTGAGCGCTCACAATTCTCATTCATTAGGCACCCCAGGCTTTTACATTGTGAGCGGATAACAAAATAATGTGTGGACACACAGGAAACAGCTATGACCATGATT	0.212908960964553	0.324455161529036	0.269256624484154	0.351945132000777	0.563636363636364	1.24912280701754	0.786375075769837	1.0232852085547	0.906379585326954	0.904830142162267	1.00171241329448	7	7	50
DISTAL-lacO2-30-minus35_30C_33T-lacO1_core-minus10_7A	DISTAL	lacO2-var	30	minus35_30C_33T	lacO1	minus10_7A	GCAGCTGGCACGACAGGTTTCCCGACTGGAAAGCGAAATTGTAGCGAGTAACAACCAGTTAGCTCATTCATTAGGCACCCCAGGCTTTTACCTTGTGAGCGGATAACAATATAAAGTGTGGACACACAGGAAACAGCTATGACCATGATT	0.596002973747246	0.0743027087471076	0.20608872065109	0.318654810759127	1.57780559032124	0.286058658095621	0.601890607623092	0.926493151449215	0.931932124208428	0.764191879536153	1.21950016633792	9	8	56
DISTAL-lacOscram-25-minus35cons-lacO2_core-minus10_12G	DISTAL	lacOscram	25	minus35cons	lacO2-var	minus10_12G	TTAATGCAGCTGGCACGACAGGTTTCCCGACTGGAAAGCGTTAACGGTGTGCATAATAGAAGCTCATTCATTAGGCACCCCAGGCTTTGACAATTGTAGCGAGTAACAAGATAATGTGTGGACACACAGGAAACAGCTATGACCATGATT	2.09944490137606	2.41001550270366	3.1164540803806	2.47665569937767	5.55788485607009	9.27834008097166	9.10173266224221	7.20090978229599	7.41811246852087	8.1513212222691	0.910050317763809	10	9.5	51
DISTAL-lacOscram-25-minus35_33T-lacO2_core-minus10_12G	DISTAL	lacOscram	25	minus35_33T	lacO2-var	minus10_12G	TTAATGCAGCTGGCACGACAGGTTTCCCGACTGGAAAGCGTTAACGGTGTGCATAATAGAAGCTCATTCATTAGGCACCCCAGGCTTTTACAATTGTAGCGAGTAACAAGATAATGTGTGGACACACAGGAAACAGCTATGACCATGATT	0.225389880672612	0.374739725308444	0.306462706607171	0.401634970441818	0.596677247247923	1.44271379555901	0.895036972964157	1.16775908265868	1.01969552140347	1.03139802781142	0.988653743664041	11	11	51
DISTAL-lacO3-27-minus35_33T-lacO1_core-minus10cons	DISTAL	lacO3	27	minus35_33T	lacO1	minus10cons	AATGCAGCTGGCACGACAGGTTTCCCGACTGGAAAGCGGGCAGTGAGCGCAACGCAATTTAGCTCATTCATTAGGCACCCCAGGCTTTTACATTGTGAGCGGATAACAATATAATGTGTGGACACACAGGAAACAGCTATGACCATGATT	1.2468232244356	1.04909484777055	0.70830008065643	1.28632364783766	3.30072959416325	4.0389195687291	2.06861959538069	3.7400033203002	3.66982458144617	2.90431145784045	1.26357817841442	7	6.5	53
DISTAL-lacOscram-23-minus35_33T-lacO2_core-minus10_12A	DISTAL	lacOscram	23	minus35_33T	lacO2-var	minus10_12A	CATTAATGCAGCTGGCACGACAGGTTTCCCGACTGGAAAGCGTTAACGGTGTGCATAATAGAATCATTCATTAGGCACCCCAGGCTTTTACAATTGTAGCGAGTAACAAAATAATGTGTGGACACACAGGAAACAGCTATGACCATGATT	0.0775496215433801	0.113346781320187	0.206113257943703	0.049943962212634	0.205298013245033	0.43637477974412	0.601962269798068	0.145212742390454	0.320836396494577	0.373587506094261	0.858798517779194	8	8	49
DISTAL-lacO1-27-minus35_30C_33T-lacO2_core-minus10_7A	DISTAL	lacO1	27	minus35_30C_33T	lacO2-var	minus10_7A	AATGCAGCTGGCACGACAGGTTTCCCGACTGGAAAGCGAATTGTGAGCGGATAACAATTTAGCTCATTCATTAGGCACCCCAGGCTTTTACCATTGTAGCGAGTAACAATATAAAGTGTGGACACACAGGAAACAGCTATGACCATGATT	0.170466324955279	0.169167798123428	0.211141396937359	0.274252091227117	0.451277480689246	0.651280607936955	0.616647157086143	0.797391646739078	0.5512790443131	0.707019401912611	0.779722653751501	15.5	16.5	53
DISTAL-lacO2-29-minus35_33T-lacO3_core-minus10_7A	DISTAL	lacO2-var	29	minus35_33T	lacO3	minus10_7A	TGCAGCTGGCACGACAGGTTTCCCGACTGGAAAGCGAAATTGTAGCGAGTAACAACCGTTAGCTCATTCATTAGGCACCCCAGGCTTTTACACAGTGAGCGCAACGCAATATAAAGTGTGGACACACAGGAAACAGCTATGACCATGATT	0.202738716479596	0.304857198752115	0.247015857889673	0.115854415269073	0.536712557363371	1.17367243612387	0.721419999736256	0.33684827182191	0.855192496743619	0.529134135779083	1.6162111625712	6.5	7	55
DISTAL-lacOsym-29-minus35_33T-lacOsym_core-minus10_7A	DISTAL	lacOsym	29	minus35_33T	lacOsym	minus10_7A	TGCAGCTGGCACGACAGGTTTCCCGACTGGAAAGCGAAATTGTGAGCGCTCACAATTGTTAGCTCATTCATTAGGCACCCCAGGCTTTTACAATTGTGAGCGCTCACAATATAAAGTGTGGACACACAGGAAACAGCTATGACCATGATT	0.19516654755084	0.253654808411876	0.213351955562686	0.23625312010258	0.516666666666667	0.976547898957014	0.623103184713376	0.686909126719593	0.746607282811841	0.655006155716484	1.13984773470588	14.5	13	55
DISTAL-lacO3-25-minus35_30C_33T-lacO3_core-minus10_12A	DISTAL	lacO3	25	minus35_30C_33T	lacO3	minus10_12A	TTAATGCAGCTGGCACGACAGGTTTCCCGACTGGAAAGCGGGCAGTGAGCGCAACGCAATTGCTCATTCATTAGGCACCCCAGGCTTTTACCCAGTGAGCGCAACGCAAAATAATGTGTGGACACACAGGAAACAGCTATGACCATGATT	0.306921182095661	0.347630530209682	0.520435976307849	0.316452250025199	0.812516007854521	1.33834586466165	1.51995473124012	0.920089176468345	1.07543093625809	1.22002195385423	0.881484905136862	12	12.5	51
DISTAL-lacO2-29-minus35_31A_32C-lacOsym_core-minus10_7A	DISTAL	lacO2-var	29	minus35_31A_32C	lacOsym	minus10_7A	TGCAGCTGGCACGACAGGTTTCCCGACTGGAAAGCGAAATTGTAGCGAGTAACAACCGTTAGCTCATTCATTAGGCACCCCAGGCTTTGCAAATTGTGAGCGCTCACAATATAAAGTGTGGACACACAGGAAACAGCTATGACCATGATT	0.428006592001842	0.57564625432571	0.621861962416222	0.352658413808582	1.13306681896059	2.21618562535371	1.81617350640974	1.02535908501182	1.67462622215715	1.42076629571078	1.17867817332995	7.5	8	55
DISTAL-lacO3-23-minus35_31A_32C-lacOscram_core-minus10cons	DISTAL	lacO3	23	minus35_31A_32C	lacOscram	minus10cons	CATTAATGCAGCTGGCACGACAGGTTTCCCGACTGGAAAGCGGGCAGTGAGCGCAACGCAATTTCATTCATTAGGCACCCCAGGCTTTGCAAAACGGTGTGCATAATAGTATAATGTGTGGACACACAGGAAACAGCTATGACCATGATT	6.09477662269712	4.32929722995461	5.4137383179562	8.56153921400981	16.1347728965004	16.6673998428908	15.8110460165537	24.8927905050208	16.4010863696956	20.3519182607872	0.805874225688895	11	10.5	49
DISTAL-lacO2-25-minus35_30C_33T-lacO3_core-minus10_7A	DISTAL	lacO2-var	25	minus35_30C_33T	lacO3	minus10_7A	TTAATGCAGCTGGCACGACAGGTTTCCCGACTGGAAAGCGAAATTGTAGCGAGTAACAACCGCTCATTCATTAGGCACCCCAGGCTTTTACCCAGTGAGCGCAACGCAATATAAAGTGTGGACACACAGGAAACAGCTATGACCATGATT	0.366499706452884	0.322194149950437	0.66113067846942	0.641726729925781	0.970238926924689	1.2404181184669	1.9308594110588	1.86582910504861	1.10532852269579	1.89834425805371	0.582259259882104	7	7	51
DISTAL-lacO3-25-minus35_33T-lacO1_core-minus10_12G	DISTAL	lacO3	25	minus35_33T	lacO1	minus10_12G	TTAATGCAGCTGGCACGACAGGTTTCCCGACTGGAAAGCGGGCAGTGAGCGCAACGCAATTGCTCATTCATTAGGCACCCCAGGCTTTTACATTGTGAGCGGATAACAAGATAATGTGTGGACACACAGGAAACAGCTATGACCATGATT	0.711460488172076	0.780376186911156	0.644970762532712	0.673970467956608	1.88345760839547	3.0043772104913	1.88366371014148	1.95957820738137	2.44391740944338	1.92162095876142	1.27179993447751	8.5	8.5	51
DISTAL-lacOsym-29-minus35cons-lacO1_core-minus10cons	DISTAL	lacOsym	29	minus35cons	lacO1	minus10cons	TGCAGCTGGCACGACAGGTTTCCCGACTGGAAAGCGAAATTGTGAGCGCTCACAATTGTTAGCTCATTCATTAGGCACCCCAGGCTTTGACATTGTGAGCGGATAACAATATAATGTGTGGACACACAGGAAACAGCTATGACCATGATT	9.53696525503552	8.43325915879043	2.55817692521206	2.09337342949688	25.2473188170296	32.4672793093846	7.47126120759443	6.08651142355009	28.8572990632071	6.77888631557226	4.25693804554842	9	9	55
DISTAL-lacO3-22-minus35_31A_32C-lacO2_core-minus10_12G	DISTAL	lacO3	22	minus35_31A_32C	lacO2-var	minus10_12G	TCATTAATGCAGCTGGCACGACAGGTTTCCCGACTGGAAAGCGGGCAGTGAGCGCAACGCAATTCATTCATTAGGCACCCCAGGCTTTGCAAATTGTAGCGAGTAACAAGATAATGTGTGGACACACAGGAAACAGCTATGACCATGATT	0.392468980710991	0.27845032519283	0.552433197134411	0.696619603410269	1.0389876880985	1.07200837915685	1.61340393420817	2.02543087357546	1.05549803362767	1.81941740389182	0.580129678527815	7	6.5	48
DISTAL-lacOscram-25-minus35_33T-lacOsym_core-minus10_7A	DISTAL	lacOscram	25	minus35_33T	lacOsym	minus10_7A	TTAATGCAGCTGGCACGACAGGTTTCCCGACTGGAAAGCGTTAACGGTGTGCATAATAGAAGCTCATTCATTAGGCACCCCAGGCTTTTACAATTGTGAGCGCTCACAATATAAAGTGTGGACACACAGGAAACAGCTATGACCATGATT	0.172205777250741	0.175295028331012	0.12116339127328	0.155127739074805	0.455882352941177	0.674869885913211	0.353862680911175	0.451035989415047	0.565376119427194	0.402449335163111	1.4048380007835	6	5.5	51
DISTAL-lacOsym-21-minus35_33T-lacO1_core-minus10_7A	DISTAL	lacOsym	21	minus35_33T	lacO1	minus10_7A	TTCATTAATGCAGCTGGCACGACAGGTTTCCCGACTGGAAAGCGAAATTGTGAGCGCTCACAATTATTCATTAGGCACCCCAGGCTTTTACATTGTGAGCGGATAACAATATAAAGTGTGGACACACAGGAAACAGCTATGACCATGATT	0.38562319350166	0.312252201914006	0.541055875865029	0.495277625275288	1.02086475615887	1.20214252445272	1.58017599824779	1.44002636203866	1.1115036403058	1.51010118014323	0.736045806017036	6.5	6.5	47
DISTAL-lacO3-29-minus35cons-lacOsym_core-minus10_7A	DISTAL	lacO3	29	minus35cons	lacOsym	minus10_7A	TGCAGCTGGCACGACAGGTTTCCCGACTGGAAAGCGGGCAGTGAGCGCAACGCAATTGTTAGCTCATTCATTAGGCACCCCAGGCTTTGACAATTGTGAGCGCTCACAATATAAAGTGTGGACACACAGGAAACAGCTATGACCATGATT	0.385669188634472	0.470144077129703	0.167740828103735	0.350965962899038	1.02098651960784	1.81001185667491	0.489894005996993	1.02043826121155	1.41549918814137	0.755166133604271	1.87442090574885	7	8	55
DISTAL-lacO3-28-minus35_33T-lacO3_core-minus10_12A	DISTAL	lacO3	28	minus35_33T	lacO3	minus10_12A	ATGCAGCTGGCACGACAGGTTTCCCGACTGGAAAGCGGGCAGTGAGCGCAACGCAATTTTAGCTCATTCATTAGGCACCCCAGGCTTTTACACAGTGAGCGCAACGCAAAATAATGTGTGGACACACAGGAAACAGCTATGACCATGATT	0.429024773773473	0.366830397050373	0.745823884957277	0.514017859745163	1.13576226338286	1.41226360247598	2.17820941329802	1.49451384600769	1.27401293292942	1.83636162965286	0.693770177048546	6.5	7	54
DISTAL-lacOsym-30-minus35_33T-lacOsym_core-minus10cons	DISTAL	lacOsym	30	minus35_33T	lacOsym	minus10cons	GCAGCTGGCACGACAGGTTTCCCGACTGGAAAGCGAAATTGTGAGCGCTCACAATTAGTTAGCTCATTCATTAGGCACCCCAGGCTTTTACAATTGTGAGCGCTCACAATATAATGTGTGGACACACAGGAAACAGCTATGACCATGATT	0.266267756421314	0.337974126592746	0.233106026243803	0.235480834756209	0.70489372219476	1.30116959064327	0.680795762782299	0.684663696679882	1.00303165641902	0.68272972973109	1.46914893659909	7.5	7.5	56
DISTAL-lacOscram-21-minus35_33T-lacOscram_core-minus10cons	DISTAL	lacOscram	21	minus35_33T	lacOscram	minus10cons	TTCATTAATGCAGCTGGCACGACAGGTTTCCCGACTGGAAAGCGTTAACGGTGTGCATAATAGAAATTCATTAGGCACCCCAGGCTTTTACAAACGGTGTGCATAATAGTATAATGTGTGGACACACAGGAAACAGCTATGACCATGATT	0.337236313782701	0.299656040902613	0.29967334631195	1.2093525950497	0.892769607843138	1.15364845234104	0.875208366233265	3.51620894827112	1.02320903009209	2.19570865725219	0.466004005910593	3.5	3.5	47
DISTAL-lacO2-23-minus35_33T-lacO3_core-minus10_7A	DISTAL	lacO2-var	23	minus35_33T	lacO3	minus10_7A	CATTAATGCAGCTGGCACGACAGGTTTCCCGACTGGAAAGCGAAATTGTAGCGAGTAACAACCTCATTCATTAGGCACCCCAGGCTTTTACACAGTGAGCGCAACGCAATATAAAGTGTGGACACACAGGAAACAGCTATGACCATGATT	0.45149750001875	0.394041152244566	0.881067257820386	0.608576428442837	1.1952545724172	1.51702253048642	2.57319326109135	1.76944415727627	1.35613855145181	2.17131870918381	0.624569090532813	4.5	4.5	49
DISTAL-lacOsym-21-minus35_31A_32C-lacO3_core-minus10_12A	DISTAL	lacOsym	21	minus35_31A_32C	lacO3	minus10_12A	TTCATTAATGCAGCTGGCACGACAGGTTTCCCGACTGGAAAGCGAAATTGTGAGCGCTCACAATTATTCATTAGGCACCCCAGGCTTTGCAACAGTGAGCGCAACGCAAAATAATGTGTGGACACACAGGAAACAGCTATGACCATGATT	0.25200845451328	0.464469007168123	0.225095509878037	0.374014961859804	0.667144906743185	1.7881633544442	0.657400719387718	1.0874535359348	1.22765413059369	0.87242712766126	1.4071709735628	6.5	6.5	47
DISTAL-lacO1-29-minus35_33T-lacO3_core-minus10cons	DISTAL	lacO1	29	minus35_33T	lacO3	minus10cons	TGCAGCTGGCACGACAGGTTTCCCGACTGGAAAGCGAATTGTGAGCGGATAACAATTGTTAGCTCATTCATTAGGCACCCCAGGCTTTTACACAGTGAGCGCAACGCAATATAATGTGTGGACACACAGGAAACAGCTATGACCATGATT	0.479181293219454	0.597255769978823	0.35671480687739	0.652564373097148	1.26854219948849	2.29938029152483	1.04180030416648	1.89733969844653	1.78396124550666	1.4695700013065	1.21393417388804	11.5	10.5	55
DISTAL-lacOsym-22-minus35_30C_33T-lacO1_core-minus10_12G	DISTAL	lacOsym	22	minus35_30C_33T	lacO1	minus10_12G	TCATTAATGCAGCTGGCACGACAGGTTTCCCGACTGGAAAGCGAAATTGTGAGCGCTCACAATTCATTCATTAGGCACCCCAGGCTTTTACCTTGTGAGCGGATAACAAGATAATGTGTGGACACACAGGAAACAGCTATGACCATGATT	0.147515656737477	0.18413762759191	0.285290911909881	0.223573598870349	0.390519910323476	0.708913087315991	0.833203873440008	0.65004324806761	0.549716498819734	0.741623560753809	0.741233865683804	8	6	48
DISTAL-lacOscram-23-minus35_31A_32C-lacOsym_core-minus10_12A	DISTAL	lacOscram	23	minus35_31A_32C	lacOsym	minus10_12A	CATTAATGCAGCTGGCACGACAGGTTTCCCGACTGGAAAGCGTTAACGGTGTGCATAATAGAATCATTCATTAGGCACCCCAGGCTTTGCAAATTGTGAGCGCTCACAAAATAATGTGTGGACACACAGGAAACAGCTATGACCATGATT	0.384592902526655	0.286897650869727	0.502059897032275	0.723493785941351	1.01813725490196	1.10452981327918	1.46628663389853	2.10356792101726	1.06133353409057	1.7849272774579	0.594608837846954	4	3.5	49
DISTAL-lacOscram-28-minus35cons-lacOscram_core-minus10cons	DISTAL	lacOscram	28	minus35cons	lacOscram	minus10cons	ATGCAGCTGGCACGACAGGTTTCCCGACTGGAAAGCGTTAACGGTGTGCATAATAGAATTAGCTCATTCATTAGGCACCCCAGGCTTTGACAAACGGTGTGCATAATAGTATAATGTGTGGACACACAGGAAACAGCTATGACCATGATT	4.6043872573108	5.19060804150922	5.32977641630012	8.01803777611017	12.1892478302797	19.983367983368	15.5658318202342	23.3125527586732	16.0863079068238	19.4391922894537	0.827519357146906	11.5	10	54
DISTAL-lacO3-22-minus35_33T-lacO1_core-minus10_12A	DISTAL	lacO3	22	minus35_33T	lacO1	minus10_12A	TCATTAATGCAGCTGGCACGACAGGTTTCCCGACTGGAAAGCGGGCAGTGAGCGCAACGCAATTCATTCATTAGGCACCCCAGGCTTTTACATTGTGAGCGGATAACAAAATAATGTGTGGACACACAGGAAACAGCTATGACCATGATT	0.214594891650924	0.172786772411913	0.656327592343788	0.461617980839103	0.568099547511312	0.66521332918094	1.91683179995282	1.3421604927739	0.616656438346126	1.62949614636336	0.378433812023645	6	7.5	48
DISTAL-lacO3-26-minus35_33T-lacO2_core-minus10cons	DISTAL	lacO3	26	minus35_33T	lacO2-var	minus10cons	TAATGCAGCTGGCACGACAGGTTTCCCGACTGGAAAGCGGGCAGTGAGCGCAACGCAATTAGCTCATTCATTAGGCACCCCAGGCTTTTACAATTGTAGCGAGTAACAATATAATGTGTGGACACACAGGAAACAGCTATGACCATGATT	1.67647389029398	0.940919968434206	1.5619677427066	1.35920849913736	4.43814878892734	3.62245614035088	4.56179120708405	3.95191700650093	4.03030246463911	4.25685410679249	0.946779561509547	6.5	7	52
DISTAL-lacOsym-22-minus35_33T-lacO1_core-minus10_12G	DISTAL	lacOsym	22	minus35_33T	lacO1	minus10_12G	TCATTAATGCAGCTGGCACGACAGGTTTCCCGACTGGAAAGCGAAATTGTGAGCGCTCACAATTCATTCATTAGGCACCCCAGGCTTTTACATTGTGAGCGGATAACAAGATAATGTGTGGACACACAGGAAACAGCTATGACCATGATT	0.393613205144551	0.368699047192087	0.175791972309788	0.305544405642466	1.04201680672269	1.41945773524721	0.513407704674595	0.888374472103455	1.23073727098495	0.700891088389025	1.7559607924446	4	6.5	48
DISTAL-lacO3-29-minus35_31A_32C-lacOsym_core-minus10cons	DISTAL	lacO3	29	minus35_31A_32C	lacOsym	minus10cons	TGCAGCTGGCACGACAGGTTTCCCGACTGGAAAGCGGGCAGTGAGCGCAACGCAATTGTTAGCTCATTCATTAGGCACCCCAGGCTTTGCAAATTGTGAGCGCTCACAATATAATGTGTGGACACACAGGAAACAGCTATGACCATGATT	3.49893537721921	2.34136969401273	0.422570561141749	0.748787929983838	9.26277223692245	9.0140599726266	1.23413475034298	2.17711098528579	9.13841610477453	1.70562286781439	5.35781753236261	8.5	8	55
DISTAL-lacO3-21-minus35_31A_32C-lacOsym_core-minus10_12A	DISTAL	lacO3	21	minus35_31A_32C	lacOsym	minus10_12A	TTCATTAATGCAGCTGGCACGACAGGTTTCCCGACTGGAAAGCGGGCAGTGAGCGCAACGCAATTATTCATTAGGCACCCCAGGCTTTGCAAATTGTGAGCGCTCACAAAATAATGTGTGGACACACAGGAAACAGCTATGACCATGATT	0.060188427000259	0.377273443638415	0.0494236368519935	0.144282557503165	0.159337521416334	1.45246838025296	0.144343769624114	0.419503478016866	0.805902950834646	0.28192362382049	2.85858609474951	4.5	4.5	47
DISTAL-lacOscram-28-minus35cons-lacO2_core-minus10cons	DISTAL	lacOscram	28	minus35cons	lacO2-var	minus10cons	ATGCAGCTGGCACGACAGGTTTCCCGACTGGAAAGCGTTAACGGTGTGCATAATAGAATTAGCTCATTCATTAGGCACCCCAGGCTTTGACAATTGTAGCGAGTAACAATATAATGTGTGGACACACAGGAAACAGCTATGACCATGATT	6.44507216675501	8.68075717684233	13.2184789184912	9.66479254877471	17.062114356232	33.4201241264722	38.6051128027204	28.1005144258934	25.2411192413521	33.3528136143069	0.756791302024509	7	7	54
DISTAL-lacO3-26-minus35_33T-lacO1_core-minus10_12G	DISTAL	lacO3	26	minus35_33T	lacO1	minus10_12G	TAATGCAGCTGGCACGACAGGTTTCCCGACTGGAAAGCGGGCAGTGAGCGCAACGCAATTAGCTCATTCATTAGGCACCCCAGGCTTTTACATTGTGAGCGGATAACAAGATAATGTGTGGACACACAGGAAACAGCTATGACCATGATT	0.0215257221563426	0.174204113572637	0.266772028154327	0.549071824275225	0.0569852941176471	0.670669963499352	0.779118709725481	1.59643371971328	0.3638276288085	1.18777621471938	0.306309912843689	3.5	4.5	52
DISTAL-lacO1-26-minus35cons-lacOsym_core-minus10cons	DISTAL	lacO1	26	minus35cons	lacOsym	minus10cons	TAATGCAGCTGGCACGACAGGTTTCCCGACTGGAAAGCGAATTGTGAGCGGATAACAATTAGCTCATTCATTAGGCACCCCAGGCTTTGACAATTGTGAGCGCTCACAATATAATGTGTGGACACACAGGAAACAGCTATGACCATGATT	11.3390881020488	7.28676708284481	0.553061240642688	1.23681369076549	30.0180995475113	28.0533892871714	1.61523816117419	3.59605245369744	29.0357444173414	2.60564530743582	11.1433986561721	6.5	6	52
DISTAL-lacOscram-30-minus35cons-lacO3_core-minus10_7A	DISTAL	lacOscram	30	minus35cons	lacO3	minus10_7A	GCAGCTGGCACGACAGGTTTCCCGACTGGAAAGCGTTAACGGTGTGCATAATAGAAAGTTAGCTCATTCATTAGGCACCCCAGGCTTTGACACAGTGAGCGCAACGCAATATAAAGTGTGGACACACAGGAAACAGCTATGACCATGATT	0.684072604802944	0.513439445807465	0.999218039520438	0.986926843039401	1.81095334685598	1.97669508094158	2.9182574915059	2.86950308039939	1.89382421389878	2.89388028595264	0.654423827789873	7.5	8.5	56
DISTAL-lacOscram-23-minus35_30C_33T-lacOsym_core-minus10_12A	DISTAL	lacOscram	23	minus35_30C_33T	lacOsym	minus10_12A	CATTAATGCAGCTGGCACGACAGGTTTCCCGACTGGAAAGCGTTAACGGTGTGCATAATAGAATCATTCATTAGGCACCCCAGGCTTTTACCATTGTGAGCGCTCACAAAATAATGTGTGGACACACAGGAAACAGCTATGACCATGATT	0.205438471106147	0.151510952422443	0.181756766434817	0.329042574577354	0.543859649122807	0.583303360907965	0.530828131900878	0.9566957145724	0.563581505015386	0.743761923236639	0.757744497813011	5	5.5	49
DISTAL-lacO2-26-minus35_30C_33T-lacO1_core-minus10_7A	DISTAL	lacO2-var	26	minus35_30C_33T	lacO1	minus10_7A	TAATGCAGCTGGCACGACAGGTTTCCCGACTGGAAAGCGAAATTGTAGCGAGTAACAACCAGCTCATTCATTAGGCACCCCAGGCTTTTACCTTGTGAGCGGATAACAATATAAAGTGTGGACACACAGGAAACAGCTATGACCATGATT	0.159435461184956	0.199558848024222	0.280254250161157	0.237194182444764	0.42207534699273	0.768283380774311	0.818494095094283	0.689645278146408	0.59517936388352	0.754069686620346	0.78928960339335	11	11.5	52
DISTAL-lacOsym-25-minus35_30C_33T-lacO3_core-minus10_12G	DISTAL	lacOsym	25	minus35_30C_33T	lacO3	minus10_12G	TTAATGCAGCTGGCACGACAGGTTTCCCGACTGGAAAGCGAAATTGTGAGCGCTCACAATTGCTCATTCATTAGGCACCCCAGGCTTTTACCCAGTGAGCGCAACGCAAGATAATGTGTGGACACACAGGAAACAGCTATGACCATGATT	0.181953274076255	0.268163077493261	0.130126509882257	0.226974319927692	0.481687014428413	1.03240341290384	0.380039838441734	0.659930890316321	0.757045213666129	0.519985364379028	1.45589715697133	5.5	4.5	51
DISTAL-lacO2-27-minus35_33T-lacOsym_core-minus10_12A	DISTAL	lacO2-var	27	minus35_33T	lacOsym	minus10_12A	AATGCAGCTGGCACGACAGGTTTCCCGACTGGAAAGCGAAATTGTAGCGAGTAACAACCTAGCTCATTCATTAGGCACCCCAGGCTTTTACAATTGTGAGCGCTCACAAAATAATGTGTGGACACACAGGAAACAGCTATGACCATGATT	0.183131219311966	0.151918804729315	0.247785377696183	0.133776645255449	0.484805402523547	0.584873555125271	0.723667414065652	0.388957396744636	0.534839478824409	0.556312405405144	0.961401316289007	8	7.5	53
DISTAL-lacO1-30-minus35_33T-lacO2_core-minus10cons	DISTAL	lacO1	30	minus35_33T	lacO2-var	minus10cons	GCAGCTGGCACGACAGGTTTCCCGACTGGAAAGCGAATTGTGAGCGGATAACAATTAGTTAGCTCATTCATTAGGCACCCCAGGCTTTTACAATTGTAGCGAGTAACAATATAATGTGTGGACACACAGGAAACAGCTATGACCATGATT	1.63654869690704	1.63121396636499	3.45951496484618	1.22882067711769	4.33245436105477	6.28002513169977	10.1036561229263	3.57281265892865	5.30623974637727	6.8382343909275	0.775966344970162	4.5	4.5	56
DISTAL-lacO3-22-minus35_33T-lacO1_core-minus10_7A	DISTAL	lacO3	22	minus35_33T	lacO1	minus10_7A	TCATTAATGCAGCTGGCACGACAGGTTTCCCGACTGGAAAGCGGGCAGTGAGCGCAACGCAATTCATTCATTAGGCACCCCAGGCTTTTACATTGTGAGCGGATAACAATATAAAGTGTGGACACACAGGAAACAGCTATGACCATGATT	0.257884513715396	0.290439701046154	0.145999383946914	0.46669269755033	0.682700666473486	1.11816638370119	0.426397221734321	1.35691529991865	0.900433525087337	0.891656260826484	1.00984377573115	7.5	8.5	48
DISTAL-lacOscram-25-minus35_30C_33T-lacO1_core-minus10_7A	DISTAL	lacOscram	25	minus35_30C_33T	lacO1	minus10_7A	TTAATGCAGCTGGCACGACAGGTTTCCCGACTGGAAAGCGTTAACGGTGTGCATAATAGAAGCTCATTCATTAGGCACCCCAGGCTTTTACCTTGTGAGCGGATAACAATATAAAGTGTGGACACACAGGAAACAGCTATGACCATGATT	0.179692984957295	0.131892342084974	0.383862013362335	0.13696566427366	0.475703324808184	0.507773498787619	1.12108484023848	0.398229512465013	0.491738411797902	0.759657176351745	0.647316219876283	9	8	51
DISTAL-lacO2-26-minus35_33T-lacO1_core-minus10cons	DISTAL	lacO2-var	26	minus35_33T	lacO1	minus10cons	TAATGCAGCTGGCACGACAGGTTTCCCGACTGGAAAGCGAAATTGTAGCGAGTAACAACCAGCTCATTCATTAGGCACCCCAGGCTTTTACATTGTGAGCGGATAACAATATAATGTGTGGACACACAGGAAACAGCTATGACCATGATT	1.10013474963063	1.31872113198151	0.462436664188807	0.460398919269986	2.91239949217097	5.0769561941664	1.35056534834346	1.33861605485284	3.99467784316868	1.34459070159815	2.9709247865694	4	3.5	52
DISTAL-lacO1-30-minus35_31A_32C-lacO3_core-minus10cons	DISTAL	lacO1	30	minus35_31A_32C	lacO3	minus10cons	GCAGCTGGCACGACAGGTTTCCCGACTGGAAAGCGAATTGTGAGCGGATAACAATTAGTTAGCTCATTCATTAGGCACCCCAGGCTTTGCAACAGTGAGCGCAACGCAATATAATGTGTGGACACACAGGAAACAGCTATGACCATGATT	0.478518708466661	0.341407825992092	0.426937849673137	0.384247864444517	1.26678813118168	1.31438902044662	1.24688959660297	1.11720583793708	1.29058857581415	1.18204771727003	1.09182443056935	5.5	4.5	56
DISTAL-lacO1-24-minus35_31A_32C-lacO2_core-minus10_12G	DISTAL	lacO1	24	minus35_31A_32C	lacO2-var	minus10_12G	ATTAATGCAGCTGGCACGACAGGTTTCCCGACTGGAAAGCGAATTGTGAGCGGATAACAATTCTCATTCATTAGGCACCCCAGGCTTTGCAAATTGTAGCGAGTAACAAGATAATGTGTGGACACACAGGAAACAGCTATGACCATGATT	0.331655571001427	0.406848349235937	0.266271517782556	0.421288782796629	0.877995642701525	1.56632907189108	0.777656948544008	1.22490280662513	1.2221623572963	1.00127987758457	1.22060013853927	12.5	13.5	50
DISTAL-lacO3-27-minus35_30C_33T-lacOscram_core-minus10_12G	DISTAL	lacO3	27	minus35_30C_33T	lacOscram	minus10_12G	AATGCAGCTGGCACGACAGGTTTCCCGACTGGAAAGCGGGCAGTGAGCGCAACGCAATTTAGCTCATTCATTAGGCACCCCAGGCTTTTACCAACGGTGTGCATAATAGGATAATGTGTGGACACACAGGAAACAGCTATGACCATGATT	0.468399714122016	0.648910323058073	0.152568618108328	0.249588724548176	1.24	2.49824561403509	0.44558294101357	0.725682576145469	1.86912280701754	0.585632758579519	3.1916295317072	3.5	4.5	53
DISTAL-lacO3-28-minus35_31A_32C-lacOsym_core-minus10_7A	DISTAL	lacO3	28	minus35_31A_32C	lacOsym	minus10_7A	ATGCAGCTGGCACGACAGGTTTCCCGACTGGAAAGCGGGCAGTGAGCGCAACGCAATTTTAGCTCATTCATTAGGCACCCCAGGCTTTGCAAATTGTGAGCGCTCACAATATAAAGTGTGGACACACAGGAAACAGCTATGACCATGATT	0.278340766495075	0.452634978429397	0.455981915137318	0.55195118438639	0.736854741896759	1.74260342213559	1.33171398754903	1.60480549799334	1.23972908201617	1.46825974277118	0.844352702660304	13	14	54
DISTAL-lacOsym-29-minus35_31A_32C-lacO2_core-minus10_12G	DISTAL	lacOsym	29	minus35_31A_32C	lacO2-var	minus10_12G	TGCAGCTGGCACGACAGGTTTCCCGACTGGAAAGCGAAATTGTGAGCGCTCACAATTGTTAGCTCATTCATTAGGCACCCCAGGCTTTGCAAATTGTAGCGAGTAACAAGATAATGTGTGGACACACAGGAAACAGCTATGACCATGATT	0.395956140889459	0.238569971712527	0.287664037036075	0.37390822243005	1.04821928771509	0.918472652218782	0.840134683237159	1.08714318960605	0.983345969966934	0.963638936421606	1.02045064058797	8	8.5	55
DISTAL-lacOscram-20-minus35cons-lacO3_core-minus10_12G	DISTAL	lacOscram	20	minus35cons	lacO3	minus10_12G	ATTCATTAATGCAGCTGGCACGACAGGTTTCCCGACTGGAAAGCGTTAACGGTGTGCATAATAGAATTCATTAGGCACCCCAGGCTTTGACACAGTGAGCGCAACGCAAGATAATGTGTGGACACACAGGAAACAGCTATGACCATGATT	0.740574067969509	0.743596682647831	1.11570692011526	1.24565630761998	1.96053032612009	2.8627794704843	3.25846807120693	3.62176248122554	2.41165489830219	3.44011527621623	0.701038978250392	7	8	46
DISTAL-lacOsym-20-minus35_30C_33T-lacOscram_core-minus10_12G	DISTAL	lacOsym	20	minus35_30C_33T	lacOscram	minus10_12G	ATTCATTAATGCAGCTGGCACGACAGGTTTCCCGACTGGAAAGCGAAATTGTGAGCGCTCACAATTTTCATTAGGCACCCCAGGCTTTTACCAACGGTGTGCATAATAGGATAATGTGTGGACACACAGGAAACAGCTATGACCATGATT	0.176475341975966	0.27092997194889	0.258051562635303	0.327263091627329	0.467185221195916	1.0430557044342	0.75365023055098	0.951521843942952	0.755120462815059	0.852586037246966	0.885682417757359	7	6.5	46
DISTAL-lacO2-23-minus35_33T-lacO3_core-minus10_12G	DISTAL	lacO2-var	23	minus35_33T	lacO3	minus10_12G	CATTAATGCAGCTGGCACGACAGGTTTCCCGACTGGAAAGCGAAATTGTAGCGAGTAACAACCTCATTCATTAGGCACCCCAGGCTTTTACACAGTGAGCGCAACGCAAGATAATGTGTGGACACACAGGAAACAGCTATGACCATGATT	0.158811994575683	0.241355534470752	0.158219307667895	0.241762637422513	0.420424836601307	0.92919681501305	0.462086012902961	0.70292812248667	0.674810825807179	0.582507067694816	1.1584594646682	7.5	6.5	49
DISTAL-lacO3-24-minus35_30C_33T-lacOscram_core-minus10cons	DISTAL	lacO3	24	minus35_30C_33T	lacOscram	minus10cons	ATTAATGCAGCTGGCACGACAGGTTTCCCGACTGGAAAGCGGGCAGTGAGCGCAACGCAATTCTCATTCATTAGGCACCCCAGGCTTTTACCAACGGTGTGCATAATAGTATAATGTGTGGACACACAGGAAACAGCTATGACCATGATT	1.34518858459741	1.18773764488308	1.62435735824304	1.49280861702692	3.56113335386511	4.57268170426065	4.74400265216441	4.34036114755316	4.06690752906288	4.54218189985878	0.895364302602967	6.5	5.5	50
DISTAL-lacOscram-30-minus35_30C_33T-lacO1_core-minus10cons	DISTAL	lacOscram	30	minus35_30C_33T	lacO1	minus10cons	GCAGCTGGCACGACAGGTTTCCCGACTGGAAAGCGTTAACGGTGTGCATAATAGAAAGTTAGCTCATTCATTAGGCACCCCAGGCTTTTACCTTGTGAGCGGATAACAATATAATGTGTGGACACACAGGAAACAGCTATGACCATGATT	0.611506229420999	0.63442571763267	0.519481186951198	0.72067122905684	1.61884753901561	2.44248120300752	1.51716622954914	2.09536129888328	2.03066437101156	1.80626376421621	1.12423468335076	7.5	8	56
DISTAL-lacO3-24-minus35_33T-lacO2_core-minus10_7A	DISTAL	lacO3	24	minus35_33T	lacO2-var	minus10_7A	ATTAATGCAGCTGGCACGACAGGTTTCCCGACTGGAAAGCGGGCAGTGAGCGCAACGCAATTCTCATTCATTAGGCACCCCAGGCTTTTACAATTGTAGCGAGTAACAATATAAAGTGTGGACACACAGGAAACAGCTATGACCATGATT	0.152459514792656	0.171169258444452	0.254874682391084	0.227340549306689	0.403607843137255	0.658986047796657	0.744372020785315	0.660995707165289	0.531296945466956	0.702683863975302	0.756096692559928	8.5	9.5	50
DISTAL-lacO2-21-minus35_30C_33T-lacOsym_core-minus10_12G	DISTAL	lacO2-var	21	minus35_30C_33T	lacOsym	minus10_12G	TTCATTAATGCAGCTGGCACGACAGGTTTCCCGACTGGAAAGCGAAATTGTAGCGAGTAACAACCATTCATTAGGCACCCCAGGCTTTTACCATTGTGAGCGCTCACAAGATAATGTGTGGACACACAGGAAACAGCTATGACCATGATT	0.191672517287781	0.109191640899195	0.226896919238026	0.119125598759023	0.507416879795397	0.420377867746289	0.662661809712488	0.346359281849823	0.463897373770843	0.504510545781155	0.919499855156784	5.5	7	47
DISTAL-lacO2-20-minus35_31A_32C-lacO3_core-minus10_7A	DISTAL	lacO2-var	20	minus35_31A_32C	lacO3	minus10_7A	ATTCATTAATGCAGCTGGCACGACAGGTTTCCCGACTGGAAAGCGAAATTGTAGCGAGTAACAACCTTCATTAGGCACCCCAGGCTTTGCAACAGTGAGCGCAACGCAATATAAAGTGTGGACACACAGGAAACAGCTATGACCATGATT	0	0.422467658240933	0.26310936912569	0.164521287288677	0	1.62646198830409	0.768421762986726	0.4783478572862	0.813230994152047	0.623384810136463	1.30454092067791	3.5	4	46
DISTAL-lacO3-26-minus35cons-lacO1_core-minus10_12A	DISTAL	lacO3	26	minus35cons	lacO1	minus10_12A	TAATGCAGCTGGCACGACAGGTTTCCCGACTGGAAAGCGGGCAGTGAGCGCAACGCAATTAGCTCATTCATTAGGCACCCCAGGCTTTGACATTGTGAGCGGATAACAAAATAATGTGTGGACACACAGGAAACAGCTATGACCATGATT	0.339846452895424	0.500975272115679	0.380453693598852	0.412032655609913	0.899679459412631	1.92870914798349	1.11113070181239	1.19799049224015	1.41419430369806	1.15456059702627	1.22487663907855	4	4	52
DISTAL-lacO1-29-minus35_33T-lacO3_core-minus10_12G	DISTAL	lacO1	29	minus35_33T	lacO3	minus10_12G	TGCAGCTGGCACGACAGGTTTCCCGACTGGAAAGCGAATTGTGAGCGGATAACAATTGTTAGCTCATTCATTAGGCACCCCAGGCTTTTACACAGTGAGCGCAACGCAAGATAATGTGTGGACACACAGGAAACAGCTATGACCATGATT	0.125240565273266	0.721011470064526	0.425342814120186	0.339618943045911	0.331550802139038	2.77582846003899	1.24223122949238	0.987446648255084	1.55368963108901	1.11483893887373	1.39364492655651	3.5	3	55
DISTAL-lacO1-23-minus35_33T-lacO2_core-minus10_7A	DISTAL	lacO1	23	minus35_33T	lacO2-var	minus10_7A	CATTAATGCAGCTGGCACGACAGGTTTCCCGACTGGAAAGCGAATTGTGAGCGGATAACAATTTCATTCATTAGGCACCCCAGGCTTTTACAATTGTAGCGAGTAACAATATAAAGTGTGGACACACAGGAAACAGCTATGACCATGATT	0.557528096513449	0.574410961934453	0.791932048858012	0.924801047623235	1.47595060123497	2.21142986220917	2.31287020744009	2.68887149399939	1.84369023172207	2.50087085071974	0.737219289509278	4.5	4.5	49
DISTAL-lacOscram-24-minus35_31A_32C-lacO2_core-minus10_12A	DISTAL	lacOscram	24	minus35_31A_32C	lacO2-var	minus10_12A	ATTAATGCAGCTGGCACGACAGGTTTCCCGACTGGAAAGCGTTAACGGTGTGCATAATAGAACTCATTCATTAGGCACCCCAGGCTTTGCAAATTGTAGCGAGTAACAAAATAATGTGTGGACACACAGGAAACAGCTATGACCATGATT	0.171001541046191	0.248600221996708	0.4372683135815	0.28481614074355	0.45269436445907	0.957088201840554	1.2770601424688	0.828106762902642	0.704891283149812	1.05258345268572	0.669677336605707	7.5	7	50
DISTAL-lacOsym-28-minus35_33T-lacOscram_core-minus10cons	DISTAL	lacOsym	28	minus35_33T	lacOscram	minus10cons	ATGCAGCTGGCACGACAGGTTTCCCGACTGGAAAGCGAAATTGTGAGCGCTCACAATTTTAGCTCATTCATTAGGCACCCCAGGCTTTTACAAACGGTGTGCATAATAGTATAATGTGTGGACACACAGGAAACAGCTATGACCATGATT	3.03775946632243	4.12942932855137	1.94479033685073	2.22288537099874	8.04189589504867	15.8979266347687	5.6798403806308	6.46306913672727	11.9699112649087	6.07145475867904	1.9715062930837	5.5	5	54
DISTAL-lacO2-23-minus35cons-lacOsym_core-minus10_7A	DISTAL	lacO2-var	23	minus35cons	lacOsym	minus10_7A	CATTAATGCAGCTGGCACGACAGGTTTCCCGACTGGAAAGCGAAATTGTAGCGAGTAACAACCTCATTCATTAGGCACCCCAGGCTTTGACAATTGTGAGCGCTCACAATATAAAGTGTGGACACACAGGAAACAGCTATGACCATGATT	0.365076247771571	0.628280226082238	0.294412458072986	0.237780345349039	0.966470588235294	2.4188216205253	0.859843725175845	0.691349554680476	1.6926461043803	0.775596639928161	2.18237936736946	9	10.5	49
DISTAL-lacO2-24-minus35_33T-lacO1_core-minus10_12A	DISTAL	lacO2-var	24	minus35_33T	lacO1	minus10_12A	ATTAATGCAGCTGGCACGACAGGTTTCCCGACTGGAAAGCGAAATTGTAGCGAGTAACAACCCTCATTCATTAGGCACCCCAGGCTTTTACATTGTGAGCGGATAACAAAATAATGTGTGGACACACAGGAAACAGCTATGACCATGATT	0.173115543621122	0.164299830883773	0.190889082750071	0.228628929544903	0.458290788013319	0.632539377641183	0.557499438310221	0.66474169004979	0.545415082827251	0.611120564180005	0.892483602738983	13.5	15	50
DISTAL-lacO3-26-minus35_33T-lacO1_core-minus10cons	DISTAL	lacO3	26	minus35_33T	lacO1	minus10cons	TAATGCAGCTGGCACGACAGGTTTCCCGACTGGAAAGCGGGCAGTGAGCGCAACGCAATTAGCTCATTCATTAGGCACCCCAGGCTTTTACATTGTGAGCGGATAACAATATAATGTGTGGACACACAGGAAACAGCTATGACCATGATT	2.13367158154577	2.30179948404266	1.22842910304725	1.16907637226065	5.64849354375897	8.86171826994219	3.58767785504756	3.39910528838473	7.25510590685058	3.49339157171615	2.07680867086036	13	13.5	52
DISTAL-lacOsym-23-minus35_33T-lacO1_core-minus10_7A	DISTAL	lacOsym	23	minus35_33T	lacO1	minus10_7A	CATTAATGCAGCTGGCACGACAGGTTTCCCGACTGGAAAGCGAAATTGTGAGCGCTCACAATTTCATTCATTAGGCACCCCAGGCTTTTACATTGTGAGCGGATAACAATATAAAGTGTGGACACACAGGAAACAGCTATGACCATGATT	0.329172105187257	0.134217063222443	0.209420970707646	0.243631712109527	0.871421134825612	0.516723463334596	0.611622581333037	0.708362482297337	0.694072299080104	0.659992531815187	1.05163659529781	3	3.5	49
DISTAL-lacOscram-30-minus35_30C_33T-lacO2_core-minus10cons	DISTAL	lacOscram	30	minus35_30C_33T	lacO2-var	minus10cons	GCAGCTGGCACGACAGGTTTCCCGACTGGAAAGCGTTAACGGTGTGCATAATAGAAAGTTAGCTCATTCATTAGGCACCCCAGGCTTTTACCATTGTAGCGAGTAACAATATAATGTGTGGACACACAGGAAACAGCTATGACCATGATT	0.564178927373857	0.497743713709317	0.87385605391229	0.638261704381933	1.49355742296919	1.91626794258373	2.55213264269251	1.85575449663983	1.70491268277646	2.20394356966617	0.773573655079881	11	9	56
DISTAL-lacO1-22-minus35cons-lacOscram_core-minus10_7A	DISTAL	lacO1	22	minus35cons	lacOscram	minus10_7A	TCATTAATGCAGCTGGCACGACAGGTTTCCCGACTGGAAAGCGAATTGTGAGCGGATAACAATTCATTCATTAGGCACCCCAGGCTTTGACAAACGGTGTGCATAATAGTATAAAGTGTGGACACACAGGAAACAGCTATGACCATGATT	5.55377840031103	5.19818588577371	5.80050837687431	9.40409494551223	14.7025820229082	20.0125419932811	16.9406239237637	27.342532635358	17.3575620080946	22.1415782795609	0.783935173407109	6	8.5	48
DISTAL-lacO3-30-minus35_33T-lacO3_core-minus10_12G	DISTAL	lacO3	30	minus35_33T	lacO3	minus10_12G	GCAGCTGGCACGACAGGTTTCCCGACTGGAAAGCGGGCAGTGAGCGCAACGCAATTAGTTAGCTCATTCATTAGGCACCCCAGGCTTTTACACAGTGAGCGCAACGCAAGATAATGTGTGGACACACAGGAAACAGCTATGACCATGATT	0.115680216779124	0.119536112142277	0.279131221766372	0.296688046058626	0.306241580601706	0.460203139427516	0.815214244354372	0.862624487404804	0.383222360014611	0.838919365879588	0.456804760506168	5.5	6	56
DISTAL-lacOsym-23-minus35_31A_32C-lacO1_core-minus10_7A	DISTAL	lacOsym	23	minus35_31A_32C	lacO1	minus10_7A	CATTAATGCAGCTGGCACGACAGGTTTCCCGACTGGAAAGCGAAATTGTGAGCGCTCACAATTTCATTCATTAGGCACCCCAGGCTTTGCAATTGTGAGCGGATAACAATATAAAGTGTGGACACACAGGAAACAGCTATGACCATGATT	0.101193085600951	0.217175632313791	0.18571723151348	0.205103204819884	0.267889630078836	0.836106395019808	0.542394833490056	0.596340328750129	0.551998012549322	0.569367581120092	0.969493225208572	9.5	9	49
DISTAL-lacOscram-20-minus35_33T-lacOsym_core-minus10cons	DISTAL	lacOscram	20	minus35_33T	lacOsym	minus10cons	ATTCATTAATGCAGCTGGCACGACAGGTTTCCCGACTGGAAAGCGTTAACGGTGTGCATAATAGAATTCATTAGGCACCCCAGGCTTTTACAATTGTGAGCGCTCACAATATAATGTGTGGACACACAGGAAACAGCTATGACCATGATT	1.40246867238441	1.0944308433666	0.40803235075483	0.369183321727511	3.71277159512454	4.21345902068604	1.19167530736187	1.07340547721517	3.96311530790529	1.13254039228852	3.49931475723972	6.5	7	46
DISTAL-lacOscram-28-minus35_33T-lacOscram_core-minus10_12G	DISTAL	lacOscram	28	minus35_33T	lacOscram	minus10_12G	ATGCAGCTGGCACGACAGGTTTCCCGACTGGAAAGCGTTAACGGTGTGCATAATAGAATTAGCTCATTCATTAGGCACCCCAGGCTTTTACAAACGGTGTGCATAATAGGATAATGTGTGGACACACAGGAAACAGCTATGACCATGATT	0.982585905489523	0.623726980195711	0.752847594322879	0.841893720057203	2.60121107266436	2.40129203876116	2.19872244615335	2.44781732314945	2.50125155571276	2.3232698846514	1.07660826330905	10	10.5	54
DISTAL-lacOsym-28-minus35_30C_33T-lacO1_core-minus10_7A	DISTAL	lacOsym	28	minus35_30C_33T	lacO1	minus10_7A	ATGCAGCTGGCACGACAGGTTTCCCGACTGGAAAGCGAAATTGTGAGCGCTCACAATTTTAGCTCATTCATTAGGCACCCCAGGCTTTTACCTTGTGAGCGGATAACAATATAAAGTGTGGACACACAGGAAACAGCTATGACCATGATT	0.164658910518637	0.218257990185195	0.321313186088382	0.427221725418262	0.435903445043356	0.840273374198549	0.938408410712915	1.2421529171563	0.638088409620952	1.09028066393461	0.585251514337802	11.5	12.5	54
DISTAL-lacOsym-21-minus35_30C_33T-lacO3_core-minus10_12A	DISTAL	lacOsym	21	minus35_30C_33T	lacO3	minus10_12A	TTCATTAATGCAGCTGGCACGACAGGTTTCCCGACTGGAAAGCGAAATTGTGAGCGCTCACAATTATTCATTAGGCACCCCAGGCTTTTACCCAGTGAGCGCAACGCAAAATAATGTGTGGACACACAGGAAACAGCTATGACCATGATT	0.260342592379073	0.150570509092816	0.134340948222118	0.103723062884877	0.689207966651228	0.579682739783591	0.392348279413929	0.301576201474066	0.634445353217409	0.346962240443997	1.82857175583582	7	6.5	47
DISTAL-lacOsym-20-minus35_30C_33T-lacO3_core-minus10_7A	DISTAL	lacOsym	20	minus35_30C_33T	lacO3	minus10_7A	ATTCATTAATGCAGCTGGCACGACAGGTTTCCCGACTGGAAAGCGAAATTGTGAGCGCTCACAATTTTCATTAGGCACCCCAGGCTTTTACCCAGTGAGCGCAACGCAATATAAAGTGTGGACACACAGGAAACAGCTATGACCATGATT	0.208816454304048	0.311976116854843	0.26039096306121	0.35428618450349	0.552802223251505	1.20107962213225	0.760482545970156	1.03009185021744	0.876940922691879	0.895287198093797	0.979507943997211	10	13	46
DISTAL-lacO3-29-minus35_31A_32C-lacO3_core-minus10_12A	DISTAL	lacO3	29	minus35_31A_32C	lacO3	minus10_12A	TGCAGCTGGCACGACAGGTTTCCCGACTGGAAAGCGGGCAGTGAGCGCAACGCAATTGTTAGCTCATTCATTAGGCACCCCAGGCTTTGCAACAGTGAGCGCAACGCAAAATAATGTGTGGACACACAGGAAACAGCTATGACCATGATT	0	0.158824204944284	0.213642509375436	0.170785388025961	0	0.611458716721875	0.62395175910576	0.496560814496091	0.305729358360937	0.560256286800926	0.545695542492986	3	3	55
DISTAL-lacOsym-30-minus35cons-lacOsym_core-minus10cons	DISTAL	lacOsym	30	minus35cons	lacOsym	minus10cons	GCAGCTGGCACGACAGGTTTCCCGACTGGAAAGCGAAATTGTGAGCGCTCACAATTAGTTAGCTCATTCATTAGGCACCCCAGGCTTTGACAATTGTGAGCGCTCACAATATAATGTGTGGACACACAGGAAACAGCTATGACCATGATT	1.91423489810452	1.83459398831539	0.848506617922134	0.497940408206875	5.06757626464152	7.06301968389844	2.4780985694894	1.44776843925393	6.06529797426998	1.96293350437166	3.08991515034101	14	12.5	56
DISTAL-lacO2-23-minus35_33T-lacO1_core-minus10_12G	DISTAL	lacO2-var	23	minus35_33T	lacO1	minus10_12G	CATTAATGCAGCTGGCACGACAGGTTTCCCGACTGGAAAGCGAAATTGTAGCGAGTAACAACCTCATTCATTAGGCACCCCAGGCTTTTACATTGTGAGCGGATAACAAGATAATGTGTGGACACACAGGAAACAGCTATGACCATGATT	0.269655558175579	0.184678719173894	0.163905988880709	0.220123389011239	0.713862289101687	0.710996240601504	0.478694199899928	0.640011716461629	0.712429264851596	0.559352958180778	1.27366675089853	8.5	9	49
DISTAL-lacO1-20-minus35_30C_33T-lacO3_core-minus10_7A	DISTAL	lacO1	20	minus35_30C_33T	lacO3	minus10_7A	ATTCATTAATGCAGCTGGCACGACAGGTTTCCCGACTGGAAAGCGAATTGTGAGCGGATAACAATTTTCATTAGGCACCCCAGGCTTTTACCCAGTGAGCGCAACGCAATATAAAGTGTGGACACACAGGAAACAGCTATGACCATGATT	0.295674070373914	0.311055833324297	0.437691476465611	0.324449858741131	0.782741398446171	1.19753661439735	1.2782960071228	0.943342331459572	0.990139006421761	1.11081916929119	0.891359308332398	7.5	8	46
DISTAL-lacO2-29-minus35_31A_32C-lacO2_core-minus10cons	DISTAL	lacO2-var	29	minus35_31A_32C	lacO2-var	minus10cons	TGCAGCTGGCACGACAGGTTTCCCGACTGGAAAGCGAAATTGTAGCGAGTAACAACCGTTAGCTCATTCATTAGGCACCCCAGGCTTTGCAAATTGTAGCGAGTAACAATATAATGTGTGGACACACAGGAAACAGCTATGACCATGATT	5.79472440448744	7.25980317438871	12.038735133618	8.53821670953083	15.3404411764706	27.9495806966096	35.1596224271504	24.8249800093219	21.6450109365401	29.9923012182362	0.721685567874309	10	10	55
DISTAL-lacO1-21-minus35_31A_32C-lacO2_core-minus10_12G	DISTAL	lacO1	21	minus35_31A_32C	lacO2-var	minus10_12G	TTCATTAATGCAGCTGGCACGACAGGTTTCCCGACTGGAAAGCGAATTGTGAGCGGATAACAATTATTCATTAGGCACCCCAGGCTTTGCAAATTGTAGCGAGTAACAAGATAATGTGTGGACACACAGGAAACAGCTATGACCATGATT	1.48769488039102	1.47369353741226	2.92568307876218	2.06383819235592	3.93839192481726	5.67358583374324	8.54457808474657	6.00063732401166	4.80598887928025	7.27260770437911	0.660834335445645	6.5	7.5	47
DISTAL-lacO1-30-minus35_31A_32C-lacOscram_core-minus10_7A	DISTAL	lacO1	30	minus35_31A_32C	lacOscram	minus10_7A	GCAGCTGGCACGACAGGTTTCCCGACTGGAAAGCGAATTGTGAGCGGATAACAATTAGTTAGCTCATTCATTAGGCACCCCAGGCTTTGCAAAACGGTGTGCATAATAGTATAAAGTGTGGACACACAGGAAACAGCTATGACCATGATT	1.49245006950642	2.21995636835657	3.97175667762894	4.28017700855187	3.95098039215686	8.5466297322253	11.5996791696155	12.4446722645317	6.24880506219108	12.0221757170736	0.519773226514789	5	4	56
DISTAL-lacOsym-26-minus35_31A_32C-lacOscram_core-minus10_12G	DISTAL	lacOsym	26	minus35_31A_32C	lacOscram	minus10_12G	TAATGCAGCTGGCACGACAGGTTTCCCGACTGGAAAGCGAAATTGTGAGCGCTCACAATTAGCTCATTCATTAGGCACCCCAGGCTTTGCAAAACGGTGTGCATAATAGGATAATGTGTGGACACACAGGAAACAGCTATGACCATGATT	0.836428060932171	1.38104520427787	0.824610972968637	0.830338859814547	2.21428571428571	5.31689819343899	2.40831035296223	2.41422141146285	3.76559195386235	2.41126588221254	1.56166600358775	4.5	4	52
DISTAL-lacOsym-22-minus35_30C_33T-lacO3_core-minus10_12A	DISTAL	lacOsym	22	minus35_30C_33T	lacO3	minus10_12A	TCATTAATGCAGCTGGCACGACAGGTTTCCCGACTGGAAAGCGAAATTGTGAGCGCTCACAATTCATTCATTAGGCACCCCAGGCTTTTACCCAGTGAGCGCAACGCAAAATAATGTGTGGACACACAGGAAACAGCTATGACCATGATT	0.597846471964837	0.281087392413769	0.465605847495641	0.525206682553131	1.5826859045505	1.08216084766371	1.35982107888607	1.52704549892599	1.33242337610711	1.44343328890603	0.923093146283845	5	7.5	48
DISTAL-lacO1-26-minus35_33T-lacOsym_core-minus10cons	DISTAL	lacO1	26	minus35_33T	lacOsym	minus10cons	TAATGCAGCTGGCACGACAGGTTTCCCGACTGGAAAGCGAATTGTGAGCGGATAACAATTAGCTCATTCATTAGGCACCCCAGGCTTTTACAATTGTGAGCGCTCACAATATAATGTGTGGACACACAGGAAACAGCTATGACCATGATT	0.754922296230522	0.82886769407008	0.352707348939662	0.220123389011239	1.99851455733809	3.19106509443006	1.03009635799445	0.640011716461629	2.59478982588408	0.835054037228038	3.10733163388741	4.5	4.5	52
DISTAL-lacOsym-28-minus35_33T-lacOsym_core-minus10cons	DISTAL	lacOsym	28	minus35_33T	lacOsym	minus10cons	ATGCAGCTGGCACGACAGGTTTCCCGACTGGAAAGCGAAATTGTGAGCGCTCACAATTTTAGCTCATTCATTAGGCACCCCAGGCTTTTACAATTGTGAGCGCTCACAATATAATGTGTGGACACACAGGAAACAGCTATGACCATGATT	1.71506971198129	1.42830804803543	0.640220928387129	0.394630846805691	4.54032395566922	5.49885583524027	1.8697916236393	1.14739449890952	5.01958989545475	1.50859306127441	3.32733195207351	6	5.5	54
DISTAL-lacO1-22-minus35_33T-lacO3_core-minus10cons	DISTAL	lacO1	22	minus35_33T	lacO3	minus10cons	TCATTAATGCAGCTGGCACGACAGGTTTCCCGACTGGAAAGCGAATTGTGAGCGGATAACAATTCATTCATTAGGCACCCCAGGCTTTTACACAGTGAGCGCAACGCAATATAATGTGTGGACACACAGGAAACAGCTATGACCATGATT	1.11915704292934	1.0052984956246	0.94178699029047	1.15577430000384	2.96275743001603	3.87030760376031	2.75052774381156	3.3604293342491	3.41653251688817	3.05547853903033	1.11816609845096	13.5	13.5	48
DISTAL-lacOscram-24-minus35cons-lacOsym_core-minus10cons	DISTAL	lacOscram	24	minus35cons	lacOsym	minus10cons	ATTAATGCAGCTGGCACGACAGGTTTCCCGACTGGAAAGCGTTAACGGTGTGCATAATAGAACTCATTCATTAGGCACCCCAGGCTTTGACAATTGTGAGCGCTCACAATATAATGTGTGGACACACAGGAAACAGCTATGACCATGATT	4.56364746032438	4.40502412054916	0.768380042525442	0.9468880817328	12.0813968928429	16.9589414713254	2.24408560167676	2.75308984296951	14.5201691820841	2.49858772232313	5.81135056910613	12.5	13.5	50
DISTAL-lacO1-28-minus35cons-lacO2_core-minus10_12G	DISTAL	lacO1	28	minus35cons	lacO2-var	minus10_12G	ATGCAGCTGGCACGACAGGTTTCCCGACTGGAAAGCGAATTGTGAGCGGATAACAATTTTAGCTCATTCATTAGGCACCCCAGGCTTTGACAATTGTAGCGAGTAACAAGATAATGTGTGGACACACAGGAAACAGCTATGACCATGATT	1.3899466306667	1.0644181188502	0.929117636517854	1.47475637941396	3.6796218487395	4.09791276610498	2.71352637364292	4.28787402370618	3.88876730742224	3.50070019867455	1.11085413966458	10	10	54
DISTAL-lacO2-24-minus35cons-lacO1_core-minus10_12A	DISTAL	lacO2-var	24	minus35cons	lacO1	minus10_12A	ATTAATGCAGCTGGCACGACAGGTTTCCCGACTGGAAAGCGAAATTGTAGCGAGTAACAACCCTCATTCATTAGGCACCCCAGGCTTTGACATTGTGAGCGGATAACAAAATAATGTGTGGACACACAGGAAACAGCTATGACCATGATT	0.434167292947323	0.432797962817001	0.457073539152243	0.426169119422922	1.149376114082	1.66623271960821	1.33490212050246	1.23909245105653	1.4078044168451	1.28699728577949	1.09386743266707	7.5	6	50
DISTAL-lacOscram-30-minus35_31A_32C-lacOsym_core-minus10_12A	DISTAL	lacOscram	30	minus35_31A_32C	lacOsym	minus10_12A	GCAGCTGGCACGACAGGTTTCCCGACTGGAAAGCGTTAACGGTGTGCATAATAGAAAGTTAGCTCATTCATTAGGCACCCCAGGCTTTGCAAATTGTGAGCGCTCACAAAATAATGTGTGGACACACAGGAAACAGCTATGACCATGATT	0.17105003377926	0.354290118911017	0.37854133942735	0.383291775271318	0.452822739834189	1.3639846743295	1.1055455925903	1.11442599579682	0.908403707081845	1.10998579419356	0.818392191894517	3.5	4	56
DISTAL-lacOscram-30-minus35cons-lacO1_core-minus10_12G	DISTAL	lacOscram	30	minus35cons	lacO1	minus10_12G	GCAGCTGGCACGACAGGTTTCCCGACTGGAAAGCGTTAACGGTGTGCATAATAGAAAGTTAGCTCATTCATTAGGCACCCCAGGCTTTGACATTGTGAGCGGATAACAAGATAATGTGTGGACACACAGGAAACAGCTATGACCATGATT	2.49479206024346	1.31559115849671	1.1519701215755	1.43703193580922	6.60449197860963	5.06490608145806	3.36437624654185	4.17818969614573	5.83469903003384	3.77128297134379	1.547139017244	11	10	56
DISTAL-lacOscram-26-minus35_33T-lacO1_core-minus10_12A	DISTAL	lacOscram	26	minus35_33T	lacO1	minus10_12A	TAATGCAGCTGGCACGACAGGTTTCCCGACTGGAAAGCGTTAACGGTGTGCATAATAGAAAGCTCATTCATTAGGCACCCCAGGCTTTTACATTGTGAGCGGATAACAAAATAATGTGTGGACACACAGGAAACAGCTATGACCATGATT	0.241314674700052	0.27118640366606	0.290006464172854	0.381007376139492	0.638835139318886	1.04404294317884	0.846975838290256	1.1077840745725	0.841439041248864	0.977379956431378	0.860912929216532	17.5	18.5	52
DISTAL-lacO3-23-minus35_31A_32C-lacO2_core-minus10_12G	DISTAL	lacO3	23	minus35_31A_32C	lacO2-var	minus10_12G	CATTAATGCAGCTGGCACGACAGGTTTCCCGACTGGAAAGCGGGCAGTGAGCGCAACGCAATTTCATTCATTAGGCACCCCAGGCTTTGCAAATTGTAGCGAGTAACAAGATAATGTGTGGACACACAGGAAACAGCTATGACCATGATT	1.40759504883214	2.01244340695225	2.40509855287622	1.69809471522956	3.72634271099744	7.74772373972907	7.02418950833751	4.93723324127542	5.73703322536326	5.98071137480646	0.959255992444361	5.5	5	49
DISTAL-lacOscram-25-minus35_33T-lacOscram_core-minus10_12G	DISTAL	lacOscram	25	minus35_33T	lacOscram	minus10_12G	TTAATGCAGCTGGCACGACAGGTTTCCCGACTGGAAAGCGTTAACGGTGTGCATAATAGAAGCTCATTCATTAGGCACCCCAGGCTTTTACAAACGGTGTGCATAATAGGATAATGTGTGGACACACAGGAAACAGCTATGACCATGATT	0.380040336001636	0.237154726117622	0.500275916811421	0.270710751703263	1.00608519269777	0.913024085637823	1.46107644609338	0.787095154406227	0.959554639167796	1.1240858002498	0.85363113647958	9	7	51
DISTAL-lacO1-30-minus35_33T-lacOsym_core-minus10_12G	DISTAL	lacO1	30	minus35_33T	lacOsym	minus10_12G	GCAGCTGGCACGACAGGTTTCCCGACTGGAAAGCGAATTGTGAGCGGATAACAATTAGTTAGCTCATTCATTAGGCACCCCAGGCTTTTACAATTGTGAGCGCTCACAAGATAATGTGTGGACACACAGGAAACAGCTATGACCATGATT	0.214093669014435	0.136221632703031	0.10234811464767	0.29636124569318	0.566772655007949	0.524440873175305	0.298911889596603	0.861674310943461	0.545606764091627	0.580293100270032	0.940226178525534	7	6	56
DISTAL-lacO3-23-minus35_31A_32C-lacOsym_core-minus10_12G	DISTAL	lacO3	23	minus35_31A_32C	lacOsym	minus10_12G	CATTAATGCAGCTGGCACGACAGGTTTCCCGACTGGAAAGCGGGCAGTGAGCGCAACGCAATTTCATTCATTAGGCACCCCAGGCTTTGCAAATTGTGAGCGCTCACAAGATAATGTGTGGACACACAGGAAACAGCTATGACCATGATT	0.273342503572605	0.440531792593304	0.427879649989691	0.342723757574461	0.723622782446312	1.69600725952813	1.24964016326668	0.996473938288359	1.20981502098722	1.12305705077752	1.0772516143767	4.5	6	49
DISTAL-lacO2-28-minus35cons-lacOscram_core-minus10_7A	DISTAL	lacO2-var	28	minus35cons	lacOscram	minus10_7A	ATGCAGCTGGCACGACAGGTTTCCCGACTGGAAAGCGAAATTGTAGCGAGTAACAACCTTAGCTCATTCATTAGGCACCCCAGGCTTTGACAAACGGTGTGCATAATAGTATAAAGTGTGGACACACAGGAAACAGCTATGACCATGATT	7.63542903877862	7.07948841374274	8.27695056358836	8.85181708090453	20.2133599202393	27.2553852986898	24.1731754568885	25.736777310224	23.7343726094645	24.9549763835563	0.951087760800445	9	8	54
DISTAL-lacOscram-27-minus35_30C_33T-lacOsym_core-minus10_12A	DISTAL	lacOscram	27	minus35_30C_33T	lacOsym	minus10_12A	AATGCAGCTGGCACGACAGGTTTCCCGACTGGAAAGCGTTAACGGTGTGCATAATAGAATAGCTCATTCATTAGGCACCCCAGGCTTTTACCATTGTGAGCGCTCACAAAATAATGTGTGGACACACAGGAAACAGCTATGACCATGATT	0.197583470740324	0.324455161529036	0.154701297716294	0.313887099504143	0.523065015479876	1.24912280701754	0.451811519758921	0.91263096680086	0.88609391124871	0.68222124327989	1.29883658707059	9	9.5	53
DISTAL-lacOscram-26-minus35_31A_32C-lacO1_core-minus10cons	DISTAL	lacOscram	26	minus35_31A_32C	lacO1	minus10cons	TAATGCAGCTGGCACGACAGGTTTCCCGACTGGAAAGCGTTAACGGTGTGCATAATAGAAAGCTCATTCATTAGGCACCCCAGGCTTTGCAATTGTGAGCGGATAACAATATAATGTGTGGACACACAGGAAACAGCTATGACCATGATT	4.2818733802887	3.78531021783876	0.961391292189462	1.68761264908617	11.335453100159	14.5730994152047	2.80778291597592	4.90675649287249	12.9542762576818	3.8572697044242	3.35840562116348	3	4	52
DISTAL-lacO3-29-minus35_33T-lacO3_core-minus10cons	DISTAL	lacO3	29	minus35_33T	lacO3	minus10cons	TGCAGCTGGCACGACAGGTTTCCCGACTGGAAAGCGGGCAGTGAGCGCAACGCAATTGTTAGCTCATTCATTAGGCACCCCAGGCTTTTACACAGTGAGCGCAACGCAATATAATGTGTGGACACACAGGAAACAGCTATGACCATGATT	1.84521099502612	2.09912657534695	2.34657252981974	1.6276093866298	4.88484848484848	8.08144603934078	6.85326184442683	4.73229619962289	6.48314726209463	5.79277902202486	1.11917738229698	6	6	55
DISTAL-lacO2-25-minus35_33T-lacO3_core-minus10_12G	DISTAL	lacO2-var	25	minus35_33T	lacO3	minus10_12G	TTAATGCAGCTGGCACGACAGGTTTCCCGACTGGAAAGCGAAATTGTAGCGAGTAACAACCGCTCATTCATTAGGCACCCCAGGCTTTTACACAGTGAGCGCAACGCAAGATAATGTGTGGACACACAGGAAACAGCTATGACCATGATT	0.228591739713373	0.427748503968945	0.326345991744196	0.483259394266053	0.605153565851119	1.64679276315789	0.953106927180274	1.40508319361116	1.12597316450451	1.17909506039572	0.954946893023721	11.5	10	51
DISTAL-lacO3-24-minus35_33T-lacO3_core-minus10_12G	DISTAL	lacO3	24	minus35_33T	lacO3	minus10_12G	ATTAATGCAGCTGGCACGACAGGTTTCCCGACTGGAAAGCGGGCAGTGAGCGCAACGCAATTCTCATTCATTAGGCACCCCAGGCTTTTACACAGTGAGCGCAACGCAAGATAATGTGTGGACACACAGGAAACAGCTATGACCATGATT	0.256704264224707	0.216960898286894	0.293750370114773	0.45125294747304	0.679576178297406	0.83527968858316	0.857910069989818	1.31202401874634	0.757427933440283	1.08496704436808	0.698111465571228	9.5	9.5	50
DISTAL-lacO1-21-minus35_30C_33T-lacOscram_core-minus10_7A	DISTAL	lacO1	21	minus35_30C_33T	lacOscram	minus10_7A	TTCATTAATGCAGCTGGCACGACAGGTTTCCCGACTGGAAAGCGAATTGTGAGCGGATAACAATTATTCATTAGGCACCCCAGGCTTTTACCAACGGTGTGCATAATAGTATAAAGTGTGGACACACAGGAAACAGCTATGACCATGATT	0.627594388202701	0.925801377137827	0.381689209513115	0.440246778022478	1.66143790849673	3.56425094148985	1.11473907699184	1.28002343292326	2.61284442499329	1.19738125495755	2.1821323944861	7	8	47
DISTAL-lacOscram-27-minus35_33T-lacO2_core-minus10_7A	DISTAL	lacOscram	27	minus35_33T	lacO2-var	minus10_7A	AATGCAGCTGGCACGACAGGTTTCCCGACTGGAAAGCGTTAACGGTGTGCATAATAGAATAGCTCATTCATTAGGCACCCCAGGCTTTTACAATTGTAGCGAGTAACAATATAAAGTGTGGACACACAGGAAACAGCTATGACCATGATT	0.129892357697702	0.150315765393697	0.329681737199334	0.235650764999584	0.343865546218487	0.578701999754631	0.962849109345925	0.685157771149793	0.461283772986559	0.824003440247859	0.559808066878709	8	9.5	53
DISTAL-lacO1-22-minus35_33T-lacO2_core-minus10_7A	DISTAL	lacO1	22	minus35_33T	lacO2-var	minus10_7A	TCATTAATGCAGCTGGCACGACAGGTTTCCCGACTGGAAAGCGAATTGTGAGCGGATAACAATTCATTCATTAGGCACCCCAGGCTTTTACAATTGTAGCGAGTAACAATATAAAGTGTGGACACACAGGAAACAGCTATGACCATGATT	0.508329353167963	0.614498411986812	0.868583716953351	0.543207718043864	1.34570619691727	2.36576289207868	2.53673456517626	1.57938375191337	1.85573454449798	2.05805915854482	0.901691546034129	3	3	48
DISTAL-lacO1-22-minus35cons-lacO1_core-minus10cons	DISTAL	lacO1	22	minus35cons	lacO1	minus10cons	TCATTAATGCAGCTGGCACGACAGGTTTCCCGACTGGAAAGCGAATTGTGAGCGGATAACAATTCATTCATTAGGCACCCCAGGCTTTGACATTGTGAGCGGATAACAATATAATGTGTGGACACACAGGAAACAGCTATGACCATGATT	8.99708953143872	10.6728671555604	1.58804999578449	1.86269929873648	23.8180995475113	41.0895660203139	4.63796550281278	5.41582328343737	32.4538327839126	5.02689439312507	6.45604029961271	6.5	7	48
DISTAL-lacO2-25-minus35_30C_33T-lacOscram_core-minus10cons	DISTAL	lacO2-var	25	minus35_30C_33T	lacOscram	minus10cons	TTAATGCAGCTGGCACGACAGGTTTCCCGACTGGAAAGCGAAATTGTAGCGAGTAACAACCGCTCATTCATTAGGCACCCCAGGCTTTTACCAACGGTGTGCATAATAGTATAATGTGTGGACACACAGGAAACAGCTATGACCATGATT	0.620215229620199	0.287936398759535	0.623541308790557	0.885709750097355	1.64190297632997	1.10852889800258	1.82107810675111	2.57521302026504	1.37521593716628	2.19814556350807	0.625625509063894	7.5	7.5	51
DISTAL-lacOscram-30-minus35_33T-lacOscram_core-minus10_12G	DISTAL	lacOscram	30	minus35_33T	lacOscram	minus10_12G	GCAGCTGGCACGACAGGTTTCCCGACTGGAAAGCGTTAACGGTGTGCATAATAGAAAGTTAGCTCATTCATTAGGCACCCCAGGCTTTTACAAACGGTGTGCATAATAGGATAATGTGTGGACACACAGGAAACAGCTATGACCATGATT	0.651250939420985	0.419363814221204	1.43170391232855	0.822147597511856	1.72406417112299	1.61451247165533	4.18135031847134	2.3904052060615	1.66928832138916	3.28587776226642	0.508018995885525	5.5	5.5	56
DISTAL-lacO3-28-minus35_30C_33T-lacO2_core-minus10_12G	DISTAL	lacO3	28	minus35_30C_33T	lacO2-var	minus10_12G	ATGCAGCTGGCACGACAGGTTTCCCGACTGGAAAGCGGGCAGTGAGCGCAACGCAATTTTAGCTCATTCATTAGGCACCCCAGGCTTTTACCATTGTAGCGAGTAACAAGATAATGTGTGGACACACAGGAAACAGCTATGACCATGATT	0.173877678000748	0.26624276119907	0.257842716251961	0.254171251340315	0.460308395202741	1.02501037015348	0.753040286075746	0.739006334475478	0.74265938267811	0.746023310275612	0.99549085457362	14.5	13.5	54
DISTAL-lacOscram-27-minus35_30C_33T-lacOsym_core-minus10_7A	DISTAL	lacOscram	27	minus35_30C_33T	lacOsym	minus10_7A	AATGCAGCTGGCACGACAGGTTTCCCGACTGGAAAGCGTTAACGGTGTGCATAATAGAATAGCTCATTCATTAGGCACCCCAGGCTTTTACCATTGTGAGCGCTCACAATATAAAGTGTGGACACACAGGAAACAGCTATGACCATGATT	0.173815177038131	0.33035434628411	0.210874183901839	0.316233601114738	0.460142935678945	1.2718341307815	0.61586675039622	0.919453451818114	0.865988533230222	0.767660101107167	1.12808850164446	6.5	7	53
DISTAL-lacO1-30-minus35cons-lacO2_core-minus10_12G	DISTAL	lacO1	30	minus35cons	lacO2-var	minus10_12G	GCAGCTGGCACGACAGGTTTCCCGACTGGAAAGCGAATTGTGAGCGGATAACAATTAGTTAGCTCATTCATTAGGCACCCCAGGCTTTGACAATTGTAGCGAGTAACAAGATAATGTGTGGACACACAGGAAACAGCTATGACCATGATT	0.938539022246402	1.10579616276223	1.13743170978475	1.82254704291509	2.48460524739427	4.25721446473326	3.32191621535254	5.29908005917806	3.37090985606377	4.3104981372653	0.782023271723849	15	15	56
DISTAL-lacOscram-24-minus35cons-lacOsym_core-minus10_12G	DISTAL	lacOscram	24	minus35cons	lacOsym	minus10_12G	ATTAATGCAGCTGGCACGACAGGTTTCCCGACTGGAAAGCGTTAACGGTGTGCATAATAGAACTCATTCATTAGGCACCCCAGGCTTTGACAATTGTGAGCGCTCACAAGATAATGTGTGGACACACAGGAAACAGCTATGACCATGATT	2.8810159340561	2.89275976197504	0.941188877496146	0.826100131733298	7.62694692272796	11.1368614907434	2.74878093072996	2.40189725251237	9.3819042067357	2.57533909162116	3.64297821489202	6.5	6	50
DISTAL-lacO3-22-minus35cons-lacOscram_core-minus10_7A	DISTAL	lacO3	22	minus35cons	lacOscram	minus10_7A	TCATTAATGCAGCTGGCACGACAGGTTTCCCGACTGGAAAGCGGGCAGTGAGCGCAACGCAATTCATTCATTAGGCACCCCAGGCTTTGACAAACGGTGTGCATAATAGTATAAAGTGTGGACACACAGGAAACAGCTATGACCATGATT	7.99165389023345	8.55875922229301	8.74578977604993	11.1551760523542	21.1563981042654	32.9504431181045	25.5424397114994	32.4338245234555	27.053420611185	28.9881321174774	0.933258497013473	9	7.5	48
DISTAL-lacOsym-20-minus35_31A_32C-lacO1_core-minus10_12G	DISTAL	lacOsym	20	minus35_31A_32C	lacO1	minus10_12G	ATTCATTAATGCAGCTGGCACGACAGGTTTCCCGACTGGAAAGCGAAATTGTGAGCGCTCACAATTTTCATTAGGCACCCCAGGCTTTGCAATTGTGAGCGGATAACAAGATAATGTGTGGACACACAGGAAACAGCTATGACCATGATT	0.278842220478154	0.358588151335283	0.252210975589417	0.257249749508238	0.738182246846635	1.38053170751939	0.736592555221552	0.747957109336005	1.05935697718301	0.742274832278779	1.42717620363174	11	12.5	46
DISTAL-lacO2-25-minus35_30C_33T-lacO2_core-minus10_12G	DISTAL	lacO2-var	25	minus35_30C_33T	lacO2-var	minus10_12G	TTAATGCAGCTGGCACGACAGGTTTCCCGACTGGAAAGCGAAATTGTAGCGAGTAACAACCGCTCATTCATTAGGCACCCCAGGCTTTTACCATTGTAGCGAGTAACAAGATAATGTGTGGACACACAGGAAACAGCTATGACCATGATT	0.193314872526638	0.225979529264278	0.209646209235625	0.303743156910786	0.511764705882353	0.870000596054122	0.612280399742686	0.883137317170872	0.690882650968237	0.747708858456779	0.923999552973296	11.5	12	51
DISTAL-lacO2-28-minus35_31A_32C-lacO1_core-minus10_7A	DISTAL	lacO2-var	28	minus35_31A_32C	lacO1	minus10_7A	ATGCAGCTGGCACGACAGGTTTCCCGACTGGAAAGCGAAATTGTAGCGAGTAACAACCTTAGCTCATTCATTAGGCACCCCAGGCTTTGCAATTGTGAGCGGATAACAATATAAAGTGTGGACACACAGGAAACAGCTATGACCATGATT	0.321192798018236	0.439658408199205	0.446892574636242	0.430229186666278	0.850297422339723	1.69264480919502	1.30516819377729	1.25089715121602	1.27147111576737	1.27803267249666	0.994865892812846	20	19	54
DISTAL-lacO3-23-minus35_31A_32C-lacOsym_core-minus10cons	DISTAL	lacO3	23	minus35_31A_32C	lacOsym	minus10cons	CATTAATGCAGCTGGCACGACAGGTTTCCCGACTGGAAAGCGGGCAGTGAGCGCAACGCAATTTCATTCATTAGGCACCCCAGGCTTTGCAAATTGTGAGCGCTCACAATATAATGTGTGGACACACAGGAAACAGCTATGACCATGATT	3.52920545847989	3.50346027954081	1.10639172002321	0.97793248075818	9.34290657439447	13.4880028353713	3.23126264518546	2.84335185100056	11.4154547048829	3.03730724809301	3.7584128876162	6.5	6	49
DISTAL-lacOscram-30-minus35cons-lacO2_core-minus10_7A	DISTAL	lacOscram	30	minus35cons	lacO2-var	minus10_7A	GCAGCTGGCACGACAGGTTTCCCGACTGGAAAGCGTTAACGGTGTGCATAATAGAAAGTTAGCTCATTCATTAGGCACCCCAGGCTTTGACAATTGTAGCGAGTAACAATATAAAGTGTGGACACACAGGAAACAGCTATGACCATGATT	0.933925810365983	0.608353427866943	1.21648044838373	0.750777987520476	2.47239263803681	2.34210526315789	3.5527813163482	2.1828971043602	2.40724895059735	2.8678392103542	0.839394671049233	6	6	56
DISTAL-lacO1-24-minus35cons-lacOscram_core-minus10cons	DISTAL	lacO1	24	minus35cons	lacOscram	minus10cons	ATTAATGCAGCTGGCACGACAGGTTTCCCGACTGGAAAGCGAATTGTGAGCGGATAACAATTCTCATTCATTAGGCACCCCAGGCTTTGACAAACGGTGTGCATAATAGTATAATGTGTGGACACACAGGAAACAGCTATGACCATGATT	3.79351857132067	7.25914348060964	5.81285243980878	6.67825959242162	10.0426257459506	27.9470409356725	16.9766752686247	19.4171296558762	18.9948333408115	18.1969024622505	1.04384981895773	7.5	7.5	50
DISTAL-lacOsym-22-minus35cons-lacO3_core-minus10_12G	DISTAL	lacOsym	22	minus35cons	lacO3	minus10_12G	TCATTAATGCAGCTGGCACGACAGGTTTCCCGACTGGAAAGCGAAATTGTGAGCGCTCACAATTCATTCATTAGGCACCCCAGGCTTTGACACAGTGAGCGCAACGCAAGATAATGTGTGGACACACAGGAAACAGCTATGACCATGATT	1.54362769005484	1.013066749078	0.658436309937706	1.71393783810278	4.08646350106308	3.90021467170035	1.92299039664797	4.98329733428138	3.99333908638171	3.45314386546467	1.15643577040609	5.5	5.5	48
DISTAL-lacO1-24-minus35_31A_32C-lacOsym_core-minus10_7A	DISTAL	lacO1	24	minus35_31A_32C	lacOsym	minus10_7A	ATTAATGCAGCTGGCACGACAGGTTTCCCGACTGGAAAGCGAATTGTGAGCGGATAACAATTCTCATTCATTAGGCACCCCAGGCTTTGCAAATTGTGAGCGCTCACAATATAAAGTGTGGACACACAGGAAACAGCTATGACCATGATT	0.762297573963281	0.377273443638415	0.777124627853149	0.805022679812531	2.01803921568627	1.45246838025296	2.2696245237472	2.34061427734538	1.73525379796962	2.30511940054629	0.752782609681033	4	5	50
DISTAL-lacOscram-25-minus35cons-lacOsym_core-minus10_12A	DISTAL	lacOscram	25	minus35cons	lacOsym	minus10_12A	TTAATGCAGCTGGCACGACAGGTTTCCCGACTGGAAAGCGTTAACGGTGTGCATAATAGAAGCTCATTCATTAGGCACCCCAGGCTTTGACAATTGTGAGCGCTCACAAAATAATGTGTGGACACACAGGAAACAGCTATGACCATGATT	0.516300194040896	0.513502624597366	0.677541518045496	0.465835758515198	1.36680749647926	1.97693831352575	1.97878794481283	1.3544237381394	1.6718729050025	1.66660584147612	1.00316035345329	8	9	51
DISTAL-lacOscram-24-minus35_30C_33T-lacO3_core-minus10_12G	DISTAL	lacOscram	24	minus35_30C_33T	lacO3	minus10_12G	ATTAATGCAGCTGGCACGACAGGTTTCCCGACTGGAAAGCGTTAACGGTGTGCATAATAGAACTCATTCATTAGGCACCCCAGGCTTTTACCCAGTGAGCGCAACGCAAGATAATGTGTGGACACACAGGAAACAGCTATGACCATGATT	0.243831189027598	0.112955578443482	0.16258277450926	0.190750566301733	0.645497136907861	0.434868684315832	0.474829697759634	0.55460983906879	0.540182910611846	0.514719768414212	1.04946991306762	4	4	50
DISTAL-lacOscram-23-minus35cons-lacO2_core-minus10_12G	DISTAL	lacOscram	23	minus35cons	lacO2-var	minus10_12G	CATTAATGCAGCTGGCACGACAGGTTTCCCGACTGGAAAGCGTTAACGGTGTGCATAATAGAATCATTCATTAGGCACCCCAGGCTTTGACAATTGTAGCGAGTAACAAGATAATGTGTGGACACACAGGAAACAGCTATGACCATGATT	10.6603576393316	7.56118859958656	17.8715318251505	14.2761870571658	28.2212885154062	29.109887120903	52.1945457054218	41.5082060294714	28.6655878181546	46.8513758674466	0.611840896610084	6.5	4.5	49
DISTAL-lacO1-25-minus35_31A_32C-lacO1_core-minus10_7A	DISTAL	lacO1	25	minus35_31A_32C	lacO1	minus10_7A	TTAATGCAGCTGGCACGACAGGTTTCCCGACTGGAAAGCGAATTGTGAGCGGATAACAATTGCTCATTCATTAGGCACCCCAGGCTTTGCAATTGTGAGCGGATAACAATATAAAGTGTGGACACACAGGAAACAGCTATGACCATGATT	0.224140852929536	0.340040343960562	0.116139704564732	0.331319740161246	0.593370681605976	1.30912433923236	0.339190796705365	0.96331660415874	0.951247510419168	0.651253700432052	1.46064046897253	6.5	6.5	51
DISTAL-lacOscram-23-minus35_33T-lacO2_core-minus10_12G	DISTAL	lacOscram	23	minus35_33T	lacO2-var	minus10_12G	CATTAATGCAGCTGGCACGACAGGTTTCCCGACTGGAAAGCGTTAACGGTGTGCATAATAGAATCATTCATTAGGCACCCCAGGCTTTTACAATTGTAGCGAGTAACAAGATAATGTGTGGACACACAGGAAACAGCTATGACCATGATT	0.223565395027278	0.159672815713109	0.311289196624249	0.482578198986178	0.591847265221878	0.61472579085509	0.909132936100267	1.40310260916588	0.603286528038484	1.15611777263307	0.521820996371755	7	6	49
DISTAL-lacOsym-28-minus35_31A_32C-lacOscram_core-minus10cons	DISTAL	lacOsym	28	minus35_31A_32C	lacOscram	minus10cons	ATGCAGCTGGCACGACAGGTTTCCCGACTGGAAAGCGAAATTGTGAGCGCTCACAATTTTAGCTCATTCATTAGGCACCCCAGGCTTTGCAAAACGGTGTGCATAATAGTATAATGTGTGGACACACAGGAAACAGCTATGACCATGATT	14.5776465054244	9.58288571876652	15.0575674399705	9.41629039794636	38.5915727993325	36.8932368094959	43.9762466724864	27.3779910774638	37.7424048044142	35.6771188749751	1.05788824867491	6.5	4.5	54
DISTAL-lacO2-24-minus35_31A_32C-lacO2_core-minus10_12G	DISTAL	lacO2-var	24	minus35_31A_32C	lacO2-var	minus10_12G	ATTAATGCAGCTGGCACGACAGGTTTCCCGACTGGAAAGCGAAATTGTAGCGAGTAACAACCCTCATTCATTAGGCACCCCAGGCTTTGCAAATTGTAGCGAGTAACAAGATAATGTGTGGACACACAGGAAACAGCTATGACCATGATT	0.559812760828496	0.464645280422106	0.937253797139834	0.747924863337063	1.48199881959473	1.78884199040974	2.73728836626926	2.17460160739322	1.63542040500223	2.45594498683124	0.665902702939743	11	12.5	50
DISTAL-lacOsym-23-minus35_31A_32C-lacO1_core-minus10_12A	DISTAL	lacOsym	23	minus35_31A_32C	lacO1	minus10_12A	CATTAATGCAGCTGGCACGACAGGTTTCCCGACTGGAAAGCGAAATTGTGAGCGCTCACAATTTCATTCATTAGGCACCCCAGGCTTTGCAATTGTGAGCGGATAACAAAATAATGTGTGGACACACAGGAAACAGCTATGACCATGATT	0.0773958549441533	0.0282955082728811	0.570581823819762	0.149115844168904	0.204890945142102	0.108935128518972	1.66640774688002	0.433556324054652	0.156913036830537	1.04998203546733	0.149443544299019	4	3.5	49
DISTAL-lacOscram-22-minus35_30C_33T-lacO2_core-minus10cons	DISTAL	lacOscram	22	minus35_30C_33T	lacO2-var	minus10cons	TCATTAATGCAGCTGGCACGACAGGTTTCCCGACTGGAAAGCGTTAACGGTGTGCATAATAGAACATTCATTAGGCACCCCAGGCTTTTACCATTGTAGCGAGTAACAATATAATGTGTGGACACACAGGAAACAGCTATGACCATGATT	0.220943261378309	0.35453709703504	0.568495825754185	0.353482814470603	0.584905660377359	1.36493551760195	1.66031550350433	1.02775604103327	0.974920588989655	1.3440357722688	0.725368036405713	10	9.5	48
DISTAL-lacO2-22-minus35cons-lacOsym_core-minus10_12G	DISTAL	lacO2-var	22	minus35cons	lacOsym	minus10_12G	TCATTAATGCAGCTGGCACGACAGGTTTCCCGACTGGAAAGCGAAATTGTAGCGAGTAACAACCCATTCATTAGGCACCCCAGGCTTTGACAATTGTGAGCGCTCACAAGATAATGTGTGGACACACAGGAAACAGCTATGACCATGATT	2.56803955201105	1.42924552167221	0.535422732563263	0.522793048901692	6.79840091376356	5.50246502331779	1.5637241709279	1.52002782659637	6.15043296854068	1.54187599876214	3.98892840505879	6	6.5	48
DISTAL-lacO1-26-minus35cons-lacO3_core-minus10_7A	DISTAL	lacO1	26	minus35cons	lacO3	minus10_7A	TAATGCAGCTGGCACGACAGGTTTCCCGACTGGAAAGCGAATTGTGAGCGGATAACAATTAGCTCATTCATTAGGCACCCCAGGCTTTGACACAGTGAGCGCAACGCAATATAAAGTGTGGACACACAGGAAACAGCTATGACCATGATT	1.09171964445753	1.51039471746276	1.07591990322807	1.06643629458861	2.89012208657048	5.81488203266788	3.1422684475978	3.10067788099423	4.35250205961918	3.12147316429601	1.39437433241583	6	6	52
DISTAL-lacO3-29-minus35_31A_32C-lacO3_core-minus10_7A	DISTAL	lacO3	29	minus35_31A_32C	lacO3	minus10_7A	TGCAGCTGGCACGACAGGTTTCCCGACTGGAAAGCGGGCAGTGAGCGCAACGCAATTGTTAGCTCATTCATTAGGCACCCCAGGCTTTGCAACAGTGAGCGCAACGCAATATAAAGTGTGGACACACAGGAAACAGCTATGACCATGATT	0.258638562001113	0.366746669345449	0.70830008065643	0.384559238081687	0.684696867252648	1.41194125844142	2.06861959538069	1.11811116097831	1.04831906284703	1.5933653781795	0.657927602295959	11	11.5	55
DISTAL-lacOsym-24-minus35_30C_33T-lacO2_core-minus10_7A	DISTAL	lacOsym	24	minus35_30C_33T	lacO2-var	minus10_7A	ATTAATGCAGCTGGCACGACAGGTTTCCCGACTGGAAAGCGAAATTGTGAGCGCTCACAATTCTCATTCATTAGGCACCCCAGGCTTTTACCATTGTAGCGAGTAACAATATAAAGTGTGGACACACAGGAAACAGCTATGACCATGATT	0.31343273742992	0.339546099274573	0.233938547766103	0.409641387036958	0.829754123871771	1.30722154222766	0.683227176220807	1.19103784667726	1.06848783304972	0.937132511449031	1.14016728690543	9.5	9.5	50
DISTAL-lacO3-21-minus35_33T-lacOscram_core-minus10_7A	DISTAL	lacO3	21	minus35_33T	lacOscram	minus10_7A	TTCATTAATGCAGCTGGCACGACAGGTTTCCCGACTGGAAAGCGGGCAGTGAGCGCAACGCAATTATTCATTAGGCACCCCAGGCTTTTACAAACGGTGTGCATAATAGTATAAAGTGTGGACACACAGGAAACAGCTATGACCATGATT	1.28647845357907	3.36622230086375	3.07331033339782	2.94394028662359	3.40570934256055	12.959649122807	8.97572956995962	8.55954600947155	8.18267923268379	8.76763778971559	0.93328207995568	6.5	4.5	47
DISTAL-lacOscram-22-minus35_33T-lacO3_core-minus10_7A	DISTAL	lacOscram	22	minus35_33T	lacO3	minus10_7A	TCATTAATGCAGCTGGCACGACAGGTTTCCCGACTGGAAAGCGTTAACGGTGTGCATAATAGAACATTCATTAGGCACCCCAGGCTTTTACACAGTGAGCGCAACGCAATATAAAGTGTGGACACACAGGAAACAGCTATGACCATGATT	0.168489105799286	0.188470277652896	0.256528358434188	0.320976734574157	0.446043165467626	0.725593395252838	0.749201649865696	0.933244176195044	0.585818280360232	0.84122291303037	0.696388877770716	6.5	6	48
DISTAL-lacO1-27-minus35_30C_33T-lacO1_core-minus10cons	DISTAL	lacO1	27	minus35_30C_33T	lacO1	minus10cons	AATGCAGCTGGCACGACAGGTTTCCCGACTGGAAAGCGAATTGTGAGCGGATAACAATTTAGCTCATTCATTAGGCACCCCAGGCTTTTACCTTGTGAGCGGATAACAATATAATGTGTGGACACACAGGAAACAGCTATGACCATGATT	0.426194900219226	0.696570403282677	0.24403661457615	0.397190858411477	1.12827070627582	2.68173258003766	0.712718996777101	1.15483776711169	1.90500164315674	0.933778381944396	2.04010039211872	6.5	7	53
DISTAL-lacOscram-28-minus35_30C_33T-lacO3_core-minus10cons	DISTAL	lacOscram	28	minus35_30C_33T	lacO3	minus10cons	ATGCAGCTGGCACGACAGGTTTCCCGACTGGAAAGCGTTAACGGTGTGCATAATAGAATTAGCTCATTCATTAGGCACCCCAGGCTTTTACCCAGTGAGCGCAACGCAATATAATGTGTGGACACACAGGAAACAGCTATGACCATGATT	0.424060159609481	0.512894706944134	0.698931701810256	0.754617481632143	1.1226193826813	1.97459788595523	2.04125885861474	2.19406048517034	1.54860863431826	2.11765967189254	0.731283055003017	12	11.5	54
DISTAL-lacO2-22-minus35_31A_32C-lacO2_core-minus10_12A	DISTAL	lacO2-var	22	minus35_31A_32C	lacO2-var	minus10_12A	TCATTAATGCAGCTGGCACGACAGGTTTCCCGACTGGAAAGCGAAATTGTAGCGAGTAACAACCCATTCATTAGGCACCCCAGGCTTTGCAAATTGTAGCGAGTAACAAAATAATGTGTGGACACACAGGAAACAGCTATGACCATGATT	0.190583468894101	0.173299492804827	0.355815623350541	0.433903164506304	0.504533829342014	0.667187255973762	1.03917420159458	1.26157929123848	0.585860542657888	1.15037674641653	0.509277108115116	8.5	9.5	48
DISTAL-lacOscram-27-minus35cons-lacO3_core-minus10_7A	DISTAL	lacOscram	27	minus35cons	lacO3	minus10_7A	AATGCAGCTGGCACGACAGGTTTCCCGACTGGAAAGCGTTAACGGTGTGCATAATAGAATAGCTCATTCATTAGGCACCCCAGGCTTTGACACAGTGAGCGCAACGCAATATAAAGTGTGGACACACAGGAAACAGCTATGACCATGATT	0.194406522053101	0.355926562878273	0.322471682384352	0.435448448016783	0.514654642344743	1.37028483448807	0.941791846920912	1.26607222384507	0.942469738416405	1.10393203538299	0.853738915267034	5.5	5.5	53
DISTAL-lacOsym-22-minus35cons-lacO2_core-minus10_12G	DISTAL	lacOsym	22	minus35cons	lacO2-var	minus10_12G	TCATTAATGCAGCTGGCACGACAGGTTTCCCGACTGGAAAGCGAAATTGTGAGCGCTCACAATTCATTCATTAGGCACCCCAGGCTTTGACAATTGTAGCGAGTAACAAGATAATGTGTGGACACACAGGAAACAGCTATGACCATGATT	2.57543306866108	2.97891581052975	2.10979061645822	2.72606009839534	6.81797385620915	11.4685544270032	6.16173050172611	7.92605642948046	9.14326414160617	7.04389346560329	1.29804123050051	4	4	48
DISTAL-lacOsym-30-minus35_33T-lacOscram_core-minus10_12A	DISTAL	lacOsym	30	minus35_33T	lacOscram	minus10_12A	GCAGCTGGCACGACAGGTTTCCCGACTGGAAAGCGAAATTGTGAGCGCTCACAATTAGTTAGCTCATTCATTAGGCACCCCAGGCTTTTACAAACGGTGTGCATAATAGAATAATGTGTGGACACACAGGAAACAGCTATGACCATGATT	0.156245241798233	0.124642940303708	0.186429176883012	0.230605455154631	0.413629842180775	0.47986396250674	0.544474099301928	0.670488464864563	0.446746902343757	0.607481282083246	0.735408506434504	5	5	56
DISTAL-lacOscram-24-minus35_33T-lacO3_core-minus10_12G	DISTAL	lacOscram	24	minus35_33T	lacO3	minus10_12G	ATTAATGCAGCTGGCACGACAGGTTTCCCGACTGGAAAGCGTTAACGGTGTGCATAATAGAACTCATTCATTAGGCACCCCAGGCTTTTACACAGTGAGCGCAACGCAAGATAATGTGTGGACACACAGGAAACAGCTATGACCATGATT	0.220638652102512	0.298771311908806	0.56979886419874	0.657269837611023	0.584099264705882	1.15024232633279	1.66412108101809	1.91102089985726	0.867170795519339	1.78757099043767	0.485111248816484	8.5	7.5	50
DISTAL-lacOsym-29-minus35_30C_33T-lacO3_core-minus10_12A	DISTAL	lacOsym	29	minus35_30C_33T	lacO3	minus10_12A	TGCAGCTGGCACGACAGGTTTCCCGACTGGAAAGCGAAATTGTGAGCGCTCACAATTGTTAGCTCATTCATTAGGCACCCCAGGCTTTTACCCAGTGAGCGCAACGCAAAATAATGTGTGGACACACAGGAAACAGCTATGACCATGATT	0.0379666280552815	0.178833553598682	0.448265480749418	0.422636906901579	0.100509495136637	0.688492885757701	1.30917782269855	1.22882249560633	0.394501190447169	1.26900015915244	0.310875603601701	5	6.5	55
DISTAL-lacO2-24-minus35_33T-lacOsym_core-minus10_7A	DISTAL	lacO2-var	24	minus35_33T	lacOsym	minus10_7A	ATTAATGCAGCTGGCACGACAGGTTTCCCGACTGGAAAGCGAAATTGTAGCGAGTAACAACCCTCATTCATTAGGCACCCCAGGCTTTTACAATTGTGAGCGCTCACAATATAAAGTGTGGACACACAGGAAACAGCTATGACCATGATT	0.22761111427924	0.405568951911296	0.243916969234799	0.333349796777403	0.602557544757033	1.56140350877193	0.71236956762359	0.969219021095246	1.08198052676448	0.840794294359418	1.28685522014492	8	7	50
DISTAL-lacO2-25-minus35_31A_32C-lacO3_core-minus10_12A	DISTAL	lacO2-var	25	minus35_31A_32C	lacO3	minus10_12A	TTAATGCAGCTGGCACGACAGGTTTCCCGACTGGAAAGCGAAATTGTAGCGAGTAACAACCGCTCATTCATTAGGCACCCCAGGCTTTGCAACAGTGAGCGCAACGCAAAATAATGTGTGGACACACAGGAAACAGCTATGACCATGATT	0.164279988339619	0.230338397116034	0.17044702933778	0.252349890131991	0.43490031996062	0.886781840096424	0.497797578302956	0.733710702246334	0.660841080028522	0.615754140274645	1.07322230871849	8.5	10	51
DISTAL-lacO3-25-minus35_33T-lacO2_core-minus10cons	DISTAL	lacO3	25	minus35_33T	lacO2-var	minus10cons	TTAATGCAGCTGGCACGACAGGTTTCCCGACTGGAAAGCGGGCAGTGAGCGCAACGCAATTGCTCATTCATTAGGCACCCCAGGCTTTTACAATTGTAGCGAGTAACAATATAATGTGTGGACACACAGGAAACAGCTATGACCATGATT	3.83982243742078	2.79240123704929	3.153262593141	3.11694718839914	10.1652065081352	10.7504903146073	9.20923344171752	9.06256590509666	10.4578484113713	9.13589967340709	1.14469825471181	5	4.5	51
DISTAL-lacO2-26-minus35_31A_32C-lacO3_core-minus10_12A	DISTAL	lacO2-var	26	minus35_31A_32C	lacO3	minus10_12A	TAATGCAGCTGGCACGACAGGTTTCCCGACTGGAAAGCGAAATTGTAGCGAGTAACAACCAGCTCATTCATTAGGCACCCCAGGCTTTGCAACAGTGAGCGCAACGCAAAATAATGTGTGGACACACAGGAAACAGCTATGACCATGATT	0.178778516840464	0.368016271178768	0.534716680608234	0.274535912137613	0.473282442748092	1.41682910981157	1.56166211707613	0.798216859856638	0.945055776279829	1.17993948846638	0.800935798418067	4.5	4.5	52
DISTAL-lacOscram-29-minus35_33T-lacOscram_core-minus10_7A	DISTAL	lacOscram	29	minus35_33T	lacOscram	minus10_7A	TGCAGCTGGCACGACAGGTTTCCCGACTGGAAAGCGTTAACGGTGTGCATAATAGAAGTTAGCTCATTCATTAGGCACCCCAGGCTTTTACAAACGGTGTGCATAATAGTATAAAGTGTGGACACACAGGAAACAGCTATGACCATGATT	1.45530764696215	1.89265510891938	2.45747945610064	1.73141829864064	3.85265282583622	7.28654970760234	7.17717009635799	5.03412200858624	5.56960126671928	6.10564605247212	0.912205067056614	4	4	55
DISTAL-lacOscram-29-minus35_33T-lacO3_core-minus10_7A	DISTAL	lacOscram	29	minus35_33T	lacO3	minus10_7A	TGCAGCTGGCACGACAGGTTTCCCGACTGGAAAGCGTTAACGGTGTGCATAATAGAAGTTAGCTCATTCATTAGGCACCCCAGGCTTTTACACAGTGAGCGCAACGCAATATAAAGTGTGGACACACAGGAAACAGCTATGACCATGATT	0.26493196500114	0.304176713933472	0.402956350219124	0.388174578471432	0.701357466063349	1.17105263157895	1.17685063846646	1.12862281182481	0.936205048821148	1.15273672514563	0.812158603433815	7	7	55
DISTAL-lacO1-26-minus35cons-lacOsym_core-minus10_7A	DISTAL	lacO1	26	minus35cons	lacOsym	minus10_7A	TAATGCAGCTGGCACGACAGGTTTCCCGACTGGAAAGCGAATTGTGAGCGGATAACAATTAGCTCATTCATTAGGCACCCCAGGCTTTGACAATTGTGAGCGCTCACAATATAAAGTGTGGACACACAGGAAACAGCTATGACCATGATT	0.397986685201713	0.573622385023711	0.705020280938939	0.0466143647317918	1.05359477124183	2.20839391295919	2.05904080504901	0.135531892897757	1.63099434210051	1.09728634897338	1.48638898463147	3.5	3.5	52
DISTAL-lacO1-24-minus35_33T-lacO1_core-minus10cons	DISTAL	lacO1	24	minus35_33T	lacO1	minus10cons	ATTAATGCAGCTGGCACGACAGGTTTCCCGACTGGAAAGCGAATTGTGAGCGGATAACAATTCTCATTCATTAGGCACCCCAGGCTTTTACATTGTGAGCGGATAACAATATAATGTGTGGACACACAGGAAACAGCTATGACCATGATT	0.630116594031121	0.491362384046377	0.309721457605826	0.483408226848211	1.66811497326203	1.8917004048583	0.904554289644449	1.40551592634711	1.77990768906017	1.15503510799578	1.54099877721351	5.5	5	50
DISTAL-lacO2-28-minus35cons-lacOsym_core-minus10cons	DISTAL	lacO2-var	28	minus35cons	lacOsym	minus10cons	ATGCAGCTGGCACGACAGGTTTCCCGACTGGAAAGCGAAATTGTAGCGAGTAACAACCTTAGCTCATTCATTAGGCACCCCAGGCTTTGACAATTGTGAGCGCTCACAATATAATGTGTGGACACACAGGAAACAGCTATGACCATGATT	9.11365959603922	8.68416434616442	1.43009364940048	1.78614407083405	24.1266968325792	33.4332414178955	4.17664747918375	5.19323792786007	28.7799691252374	4.68494270352191	6.14307814343215	10	9.5	54
DISTAL-lacO2-20-minus35_31A_32C-lacOscram_core-minus10_12G	DISTAL	lacO2-var	20	minus35_31A_32C	lacOscram	minus10_12G	ATTCATTAATGCAGCTGGCACGACAGGTTTCCCGACTGGAAAGCGAAATTGTAGCGAGTAACAACCTTCATTAGGCACCCCAGGCTTTGCAAAACGGTGTGCATAATAGGATAATGTGTGGACACACAGGAAACAGCTATGACCATGATT	0.620791197002672	0.693219177716223	0.746206776343563	1.0997399594426	1.64342774146696	2.66883066697581	2.17932766338185	3.1975087348322	2.15612920422138	2.68841819910703	0.802006624169393	11.5	11.5	46
DISTAL-lacO3-22-minus35_33T-lacOsym_core-minus10_12G	DISTAL	lacO3	22	minus35_33T	lacOsym	minus10_12G	TCATTAATGCAGCTGGCACGACAGGTTTCCCGACTGGAAAGCGGGCAGTGAGCGCAACGCAATTCATTCATTAGGCACCCCAGGCTTTTACAATTGTGAGCGCTCACAAGATAATGTGTGGACACACAGGAAACAGCTATGACCATGATT	0.236057357579668	0.231360217049568	0.158474500099618	0.347563245807219	0.624917382683411	0.890715753730676	0.462831312923772	1.01054481546573	0.757816568207043	0.736688064194751	1.02868039410329	4.5	5	48
DISTAL-lacOsym-24-minus35_33T-lacO2_core-minus10_7A	DISTAL	lacOsym	24	minus35_33T	lacO2-var	minus10_7A	ATTAATGCAGCTGGCACGACAGGTTTCCCGACTGGAAAGCGAAATTGTGAGCGCTCACAATTCTCATTCATTAGGCACCCCAGGCTTTTACAATTGTAGCGAGTAACAATATAAAGTGTGGACACACAGGAAACAGCTATGACCATGATT	0.531499312502288	0.640899084501801	0.508101823202395	0.813382766712261	1.40704429920116	2.46740307559021	1.48393232844338	2.36492134253504	1.93722368739569	1.92442683548921	1.00664969520819	4	3.5	50
DISTAL-lacO2-20-minus35_33T-lacO1_core-minus10_12A	DISTAL	lacO2-var	20	minus35_33T	lacO1	minus10_12A	ATTCATTAATGCAGCTGGCACGACAGGTTTCCCGACTGGAAAGCGAAATTGTAGCGAGTAACAACCTTCATTAGGCACCCCAGGCTTTTACATTGTGAGCGGATAACAAAATAATGTGTGGACACACAGGAAACAGCTATGACCATGATT	0.229607703000988	0.30900491574194	1.23125551455843	0.234605190919873	0.607843137254902	1.18964076858814	3.5959325064253	0.682117750439367	0.898741952921519	2.13902512843233	0.420164279968135	5	4	46
DISTAL-lacO1-27-minus35_31A_32C-lacO3_core-minus10_12G	DISTAL	lacO1	27	minus35_31A_32C	lacO3	minus10_12G	AATGCAGCTGGCACGACAGGTTTCCCGACTGGAAAGCGAATTGTGAGCGGATAACAATTTAGCTCATTCATTAGGCACCCCAGGCTTTGCAACAGTGAGCGCAACGCAAGATAATGTGTGGACACACAGGAAACAGCTATGACCATGATT	0.127765576669905	0.331935395800599	0.347932086697139	0.354948964780623	0.338235294117647	1.27792102735224	1.01615000768652	1.03201889279438	0.808078160734945	1.02408445024045	0.789073753190191	5	5.5	53
DISTAL-lacOsym-29-minus35_33T-lacOsym_core-minus10cons	DISTAL	lacOsym	29	minus35_33T	lacOsym	minus10cons	TGCAGCTGGCACGACAGGTTTCCCGACTGGAAAGCGAAATTGTGAGCGCTCACAATTGTTAGCTCATTCATTAGGCACCCCAGGCTTTTACAATTGTGAGCGCTCACAATATAATGTGTGGACACACAGGAAACAGCTATGACCATGATT	0.576403907236902	0.674751884595784	0.306302517533358	0.312293280961758	1.5259207540583	2.59773327123118	0.894569134167996	0.907996917935709	2.06182701264474	0.901283026051853	2.28765765364155	10	10	55
DISTAL-lacOscram-20-minus35_30C_33T-lacO1_core-minus10_12A	DISTAL	lacOscram	20	minus35_30C_33T	lacO1	minus10_12A	ATTCATTAATGCAGCTGGCACGACAGGTTTCCCGACTGGAAAGCGTTAACGGTGTGCATAATAGAATTCATTAGGCACCCCAGGCTTTTACCTTGTGAGCGGATAACAAAATAATGTGTGGACACACAGGAAACAGCTATGACCATGATT	0.232259062158043	0.302490857245004	0.292423184707628	0.499694113653539	0.614862111126206	1.16456223694628	0.854033970276009	1.45286736144538	0.889712174036245	1.15345066586069	0.771348268607874	10.5	11	46
DISTAL-lacO3-21-minus35cons-lacO1_core-minus10_7A	DISTAL	lacO3	21	minus35cons	lacO1	minus10_7A	TTCATTAATGCAGCTGGCACGACAGGTTTCCCGACTGGAAAGCGGGCAGTGAGCGCAACGCAATTATTCATTAGGCACCCCAGGCTTTGACATTGTGAGCGGATAACAATATAAAGTGTGGACACACAGGAAACAGCTATGACCATGATT	0.968772607849089	0.803873982295822	0.41173184406834	0.608851927052363	2.56464296948726	3.09484158156585	1.20247983014862	1.77024517319174	2.82974227552656	1.48636250167018	1.90380359592419	5	5	47
DISTAL-lacO1-30-minus35cons-lacOsym_core-minus10_12A	DISTAL	lacO1	30	minus35cons	lacOsym	minus10_12A	GCAGCTGGCACGACAGGTTTCCCGACTGGAAAGCGAATTGTGAGCGGATAACAATTAGTTAGCTCATTCATTAGGCACCCCAGGCTTTGACAATTGTGAGCGCTCACAAAATAATGTGTGGACACACAGGAAACAGCTATGACCATGATT	0.0740670009680607	0.314394536365345	0.218342644581696	0.14601149421851	0.196078431372549	1.21039031687747	0.637678697806086	0.424530384788618	0.703234374125007	0.531104541297352	1.32409783657128	6.5	6	56
DISTAL-lacOscram-30-minus35_30C_33T-lacOsym_core-minus10cons	DISTAL	lacOscram	30	minus35_30C_33T	lacOsym	minus10cons	GCAGCTGGCACGACAGGTTTCCCGACTGGAAAGCGTTAACGGTGTGCATAATAGAAAGTTAGCTCATTCATTAGGCACCCCAGGCTTTTACCATTGTGAGCGCTCACAATATAATGTGTGGACACACAGGAAACAGCTATGACCATGATT	0.589017385370706	0.601475357922249	0.634763193301654	0.516586832099387	1.55931256112896	2.31562532061147	1.85385208324881	1.50198316770656	1.93746894087022	1.67791762547769	1.1546865659264	6.5	7.5	56
DISTAL-lacO2-25-minus35cons-lacOsym_core-minus10_12G	DISTAL	lacO2-var	25	minus35cons	lacOsym	minus10_12G	TTAATGCAGCTGGCACGACAGGTTTCCCGACTGGAAAGCGAAATTGTAGCGAGTAACAACCGCTCATTCATTAGGCACCCCAGGCTTTGACAATTGTGAGCGCTCACAAGATAATGTGTGGACACACAGGAAACAGCTATGACCATGATT	1.03861609404353	1.49415391404918	0.533458194696761	0.431164016825412	2.74954044117647	5.75235641941338	1.55798665707255	1.25361518248673	4.25094843029493	1.40580091977964	3.02386231968127	14	12.5	51
DISTAL-lacOsym-27-minus35_33T-lacO3_core-minus10_12A	DISTAL	lacOsym	27	minus35_33T	lacO3	minus10_12A	AATGCAGCTGGCACGACAGGTTTCCCGACTGGAAAGCGAAATTGTGAGCGCTCACAATTTAGCTCATTCATTAGGCACCCCAGGCTTTTACACAGTGAGCGCAACGCAAAATAATGTGTGGACACACAGGAAACAGCTATGACCATGATT	0.250481130546533	0.151614561462167	0.159141869228641	0.171576538866766	0.663101604278075	0.58370224626988	0.464780391986943	0.498861096214804	0.623401925273978	0.481820744100874	1.29384617185237	7	7.5	53
DISTAL-lacO1-30-minus35_33T-lacO3_core-minus10_12G	DISTAL	lacO1	30	minus35_33T	lacO3	minus10_12G	GCAGCTGGCACGACAGGTTTCCCGACTGGAAAGCGAATTGTGAGCGGATAACAATTAGTTAGCTCATTCATTAGGCACCCCAGGCTTTTACACAGTGAGCGCAACGCAAGATAATGTGTGGACACACAGGAAACAGCTATGACCATGATT	0.325098757052801	0.663658284945757	0.586613276875725	0.746806052771114	0.860637713029137	2.55502392344498	1.7132282666564	2.17134865061327	1.70783081823706	1.94228845863484	0.879287940287421	5	3.5	56
DISTAL-lacO2-28-minus35_33T-lacOsym_core-minus10_12G	DISTAL	lacO2-var	28	minus35_33T	lacOsym	minus10_12G	ATGCAGCTGGCACGACAGGTTTCCCGACTGGAAAGCGAAATTGTAGCGAGTAACAACCTTAGCTCATTCATTAGGCACCCCAGGCTTTTACAATTGTGAGCGCTCACAAGATAATGTGTGGACACACAGGAAACAGCTATGACCATGATT	0.181550276791479	0.209222078366938	0.244273182406372	0.234457005039878	0.48062015503876	0.805485937064884	0.713409902881164	0.681686897998665	0.643053046051822	0.697548400439914	0.921875880793757	19	16.5	54
DISTAL-lacO3-29-minus35cons-lacOscram_core-minus10cons	DISTAL	lacO3	29	minus35cons	lacOscram	minus10cons	TGCAGCTGGCACGACAGGTTTCCCGACTGGAAAGCGGGCAGTGAGCGCAACGCAATTGTTAGCTCATTCATTAGGCACCCCAGGCTTTGACAAACGGTGTGCATAATAGTATAATGTGTGGACACACAGGAAACAGCTATGACCATGATT	3.6390654815251	3.77126453985049	10.2573055558983	7.20810826389345	9.63374028856826	14.5190248348143	29.9568838804508	20.9576718000655	12.0763825616913	25.4572778402581	0.474378393380053	6.5	6.5	55
DISTAL-lacO3-21-minus35cons-lacOscram_core-minus10_7A	DISTAL	lacO3	21	minus35cons	lacOscram	minus10_7A	TTCATTAATGCAGCTGGCACGACAGGTTTCCCGACTGGAAAGCGGGCAGTGAGCGCAACGCAATTATTCATTAGGCACCCCAGGCTTTGACAAACGGTGTGCATAATAGTATAAAGTGTGGACACACAGGAAACAGCTATGACCATGATT	7.62839505187755	12.2663217185661	16.0591932495907	13.6497872389785	20.1947387650712	47.2242208897772	46.9015361558636	39.686940126606	33.7094798274242	43.2942381412348	0.77861353553461	8	9.5	47
DISTAL-lacOscram-27-minus35_30C_33T-lacO1_core-minus10cons	DISTAL	lacOscram	27	minus35_30C_33T	lacO1	minus10cons	AATGCAGCTGGCACGACAGGTTTCCCGACTGGAAAGCGTTAACGGTGTGCATAATAGAATAGCTCATTCATTAGGCACCCCAGGCTTTTACCTTGTGAGCGGATAACAATATAATGTGTGGACACACAGGAAACAGCTATGACCATGATT	1.13719090698915	2.04336570114377	1.76195930439752	1.70919337349903	3.01049868766404	7.86677175467788	5.14587481052119	4.96950273958441	5.43863522117096	5.0576887750528	1.07532026248772	5	4	53
DISTAL-lacOscram-26-minus35_33T-lacO2_core-minus10_12A	DISTAL	lacOscram	26	minus35_33T	lacO2-var	minus10_12A	TAATGCAGCTGGCACGACAGGTTTCCCGACTGGAAAGCGTTAACGGTGTGCATAATAGAAAGCTCATTCATTAGGCACCCCAGGCTTTTACAATTGTAGCGAGTAACAAAATAATGTGTGGACACACAGGAAACAGCTATGACCATGATT	0.118513670282606	0.237618619064593	0.318377905243808	0.233014232400333	0.31374261494991	0.914810031213002	0.929835801957311	0.677492017129137	0.614276323081456	0.803663909543224	0.764344791133635	13	11	52
DISTAL-lacO1-26-minus35_31A_32C-lacO3_core-minus10cons	DISTAL	lacO1	26	minus35_31A_32C	lacO3	minus10cons	TAATGCAGCTGGCACGACAGGTTTCCCGACTGGAAAGCGAATTGTGAGCGGATAACAATTAGCTCATTCATTAGGCACCCCAGGCTTTGCAACAGTGAGCGCAACGCAATATAATGTGTGGACACACAGGAAACAGCTATGACCATGATT	1.58024125006562	1.82992711102377	1.23267619399831	1.05753229596147	4.18339100346021	7.04505263157895	3.60008165931733	3.07478938513594	5.61422181751958	3.33743552222663	1.68219633911427	6	6	52
DISTAL-lacOsym-28-minus35_30C_33T-lacOscram_core-minus10cons	DISTAL	lacOsym	28	minus35_30C_33T	lacOscram	minus10cons	ATGCAGCTGGCACGACAGGTTTCCCGACTGGAAAGCGAAATTGTGAGCGCTCACAATTTTAGCTCATTCATTAGGCACCCCAGGCTTTTACCAACGGTGTGCATAATAGTATAATGTGTGGACACACAGGAAACAGCTATGACCATGATT	0.617914847782071	1.00123279907427	0.80171711148758	0.466400051964407	1.63581314878893	3.85465504251426	2.3414478863792	1.3560644289385	2.74523409565159	1.84875615765885	1.48490869619495	11	9.5	54
DISTAL-lacO2-22-minus35cons-lacO2_core-minus10cons	DISTAL	lacO2-var	22	minus35cons	lacO2-var	minus10cons	TCATTAATGCAGCTGGCACGACAGGTTTCCCGACTGGAAAGCGAAATTGTAGCGAGTAACAACCCATTCATTAGGCACCCCAGGCTTTGACAATTGTAGCGAGTAACAATATAATGTGTGGACACACAGGAAACAGCTATGACCATGATT	4.60775846701983	3.88528239646115	7.64742151399949	6.93929962407561	12.1981724728726	14.9579831932773	22.3346099062055	20.176107061569	13.578077833075	21.2553584838873	0.638807284448668	8.5	9	48
DISTAL-lacO3-30-minus35_31A_32C-lacOsym_core-minus10_7A	DISTAL	lacO3	30	minus35_31A_32C	lacOsym	minus10_7A	GCAGCTGGCACGACAGGTTTCCCGACTGGAAAGCGGGCAGTGAGCGCAACGCAATTAGTTAGCTCATTCATTAGGCACCCCAGGCTTTGCAAATTGTGAGCGCTCACAATATAAAGTGTGGACACACAGGAAACAGCTATGACCATGATT	0.362731318038795	0.456979100745122	0.504573338319045	0.577277232108944	0.96026282853567	1.75932789720781	1.47362724282919	1.67844132264109	1.35979536287174	1.57603428273514	0.862795548147513	6	8	56
DISTAL-lacO3-29-minus35_31A_32C-lacO1_core-minus10cons	DISTAL	lacO3	29	minus35_31A_32C	lacO1	minus10cons	TGCAGCTGGCACGACAGGTTTCCCGACTGGAAAGCGGGCAGTGAGCGCAACGCAATTGTTAGCTCATTCATTAGGCACCCCAGGCTTTGCAATTGTGAGCGGATAACAATATAATGTGTGGACACACAGGAAACAGCTATGACCATGATT	11.4017646136133	9.81207301179956	6.95104291518132	5.76116042274243	30.1840238040742	37.7755870037632	20.3008074901674	16.7506514756681	33.9798054039187	18.5257294829178	1.8341952707045	7	4.5	55
DISTAL-lacO3-29-minus35_30C_33T-lacO1_core-minus10_7A	DISTAL	lacO3	29	minus35_30C_33T	lacO1	minus10_7A	TGCAGCTGGCACGACAGGTTTCCCGACTGGAAAGCGGGCAGTGAGCGCAACGCAATTGTTAGCTCATTCATTAGGCACCCCAGGCTTTTACCTTGTGAGCGGATAACAATATAAAGTGTGGACACACAGGAAACAGCTATGACCATGATT	0.228224524067247	0.246494203988491	0.191479950128838	0.204849521202296	0.604181431608788	0.948980224412622	0.559225090856888	0.595602740217352	0.776580828010705	0.57741391553712	1.34492918704309	6.5	9	55
DISTAL-lacO2-26-minus35_33T-lacOsym_core-minus10cons	DISTAL	lacO2-var	26	minus35_33T	lacOsym	minus10cons	TAATGCAGCTGGCACGACAGGTTTCCCGACTGGAAAGCGAAATTGTAGCGAGTAACAACCAGCTCATTCATTAGGCACCCCAGGCTTTTACAATTGTGAGCGCTCACAATATAATGTGTGGACACACAGGAAACAGCTATGACCATGATT	0.492324980729392	0.545341302569991	0.42338571528221	0.413417334486482	1.30333763599484	2.09951432252949	1.23651544162661	1.20201646471187	1.70142597926216	1.21926595316924	1.39545107024406	3	3.5	52
DISTAL-lacOscram-23-minus35_33T-lacOsym_core-minus10_12G	DISTAL	lacOscram	23	minus35_33T	lacOsym	minus10_12G	CATTAATGCAGCTGGCACGACAGGTTTCCCGACTGGAAAGCGTTAACGGTGTGCATAATAGAATCATTCATTAGGCACCCCAGGCTTTTACAATTGTGAGCGCTCACAAGATAATGTGTGGACACACAGGAAACAGCTATGACCATGATT	0.237957074019206	0.396939825274885	0.107640436088697	0.143790278305729	0.629946524064171	1.52818215752146	0.314368332616936	0.418072169624128	1.07906434079282	0.366220251120532	2.94649009029725	4.5	6	49
DISTAL-lacO2-30-minus35_31A_32C-lacOsym_core-minus10_7A	DISTAL	lacO2-var	30	minus35_31A_32C	lacOsym	minus10_7A	GCAGCTGGCACGACAGGTTTCCCGACTGGAAAGCGAAATTGTAGCGAGTAACAACCAGTTAGCTCATTCATTAGGCACCCCAGGCTTTGCAAATTGTGAGCGCTCACAATATAAAGTGTGGACACACAGGAAACAGCTATGACCATGATT	0.229607703000988	0.35869414842406	0.357312479296929	0.206724574027946	0.607843137254902	1.38093978665256	1.04354583111535	0.601054481546573	0.994391461953732	0.822300156330963	1.20928039998268	5.5	5.5	56
DISTAL-lacO1-27-minus35_30C_33T-lacO2_core-minus10_12G	DISTAL	lacO1	27	minus35_30C_33T	lacO2-var	minus10_12G	AATGCAGCTGGCACGACAGGTTTCCCGACTGGAAAGCGAATTGTGAGCGGATAACAATTTAGCTCATTCATTAGGCACCCCAGGCTTTTACCATTGTAGCGAGTAACAAGATAATGTGTGGACACACAGGAAACAGCTATGACCATGATT	0.315147827648415	0.245143899821939	0.178680078916118	0.206819228136933	0.834294502114572	0.943781676413255	0.521842539121974	0.601329689642519	0.889038089263913	0.561586114382247	1.58308417265956	7.5	6.5	53
DISTAL-lacO2-27-minus35_33T-lacO3_core-minus10_12A	DISTAL	lacO2-var	27	minus35_33T	lacO3	minus10_12A	AATGCAGCTGGCACGACAGGTTTCCCGACTGGAAAGCGAAATTGTAGCGAGTAACAACCTAGCTCATTCATTAGGCACCCCAGGCTTTTACACAGTGAGCGCAACGCAAAATAATGTGTGGACACACAGGAAACAGCTATGACCATGATT	0.149882806125645	0.267408100161294	0.366714480281999	0.291892283896741	0.396786492374728	1.0294968189705	1.07100476272451	0.848680744367061	0.713141655672615	0.959842753545785	0.742977589858523	9.5	10	53
DISTAL-lacO2-23-minus35_30C_33T-lacO3_core-minus10_12A	DISTAL	lacO2-var	23	minus35_30C_33T	lacO3	minus10_12A	CATTAATGCAGCTGGCACGACAGGTTTCCCGACTGGAAAGCGAAATTGTAGCGAGTAACAACCTCATTCATTAGGCACCCCAGGCTTTTACCCAGTGAGCGCAACGCAAAATAATGTGTGGACACACAGGAAACAGCTATGACCATGATT	0.222400286314859	0.332637693014966	0.431707045752907	0.436547225265986	0.588762859403851	1.28062480763312	1.26081823043241	1.26926693348693	0.934693833518484	1.26504258195967	0.738863534593876	9.5	10.5	49
DISTAL-lacOscram-27-minus35_30C_33T-lacO2_core-minus10cons	DISTAL	lacOscram	27	minus35_30C_33T	lacO2-var	minus10cons	AATGCAGCTGGCACGACAGGTTTCCCGACTGGAAAGCGTTAACGGTGTGCATAATAGAATAGCTCATTCATTAGGCACCCCAGGCTTTTACCATTGTAGCGAGTAACAATATAATGTGTGGACACACAGGAAACAGCTATGACCATGATT	0.306702260212999	0.31721174375818	0.42058265988274	0.474465011006215	0.811936453413482	1.22123630863147	1.22832900273632	1.37951340590876	1.01658638102248	1.30392120432254	0.779637893495756	10.5	10	53
DISTAL-lacO2-23-minus35cons-lacO1_core-minus10cons	DISTAL	lacO2-var	23	minus35cons	lacO1	minus10cons	CATTAATGCAGCTGGCACGACAGGTTTCCCGACTGGAAAGCGAAATTGTAGCGAGTAACAACCTCATTCATTAGGCACCCCAGGCTTTGACATTGTGAGCGGATAACAATATAATGTGTGGACACACAGGAAACAGCTATGACCATGATT	5.31162868277286	6.44687961366942	2.90384846154706	3.85486020817535	14.0615362649914	24.8198990627253	8.48080918472476	11.208057942575	19.4407176638584	9.84443356364986	1.97479291603352	7	7.5	49
DISTAL-lacO1-27-minus35_31A_32C-lacO1_core-minus10cons	DISTAL	lacO1	27	minus35_31A_32C	lacO1	minus10cons	AATGCAGCTGGCACGACAGGTTTCCCGACTGGAAAGCGAATTGTGAGCGGATAACAATTTAGCTCATTCATTAGGCACCCCAGGCTTTGCAATTGTGAGCGGATAACAATATAATGTGTGGACACACAGGAAACAGCTATGACCATGATT	4.80830818667304	3.80694056194069	1.1399187418421	0.690193335867498	12.7290900735294	14.6563742690058	3.32917969503957	2.00674641419582	13.6927321712676	2.66796305461769	5.1322795297215	9.5	7.5	53
DISTAL-lacOscram-22-minus35cons-lacO3_core-minus10cons	DISTAL	lacOscram	22	minus35cons	lacO3	minus10cons	TCATTAATGCAGCTGGCACGACAGGTTTCCCGACTGGAAAGCGTTAACGGTGTGCATAATAGAACATTCATTAGGCACCCCAGGCTTTGACACAGTGAGCGCAACGCAATATAATGTGTGGACACACAGGAAACAGCTATGACCATGATT	11.5851184882604	8.9636345316432	10.0570259405095	15.7790651365237	30.6694186446508	34.509176166222	29.3719590043098	45.8778442742891	32.5892974054364	37.6249016392994	0.866162992739806	6	6.5	48
DISTAL-lacOscram-30-minus35cons-lacO3_core-minus10cons	DISTAL	lacOscram	30	minus35cons	lacO3	minus10cons	GCAGCTGGCACGACAGGTTTCCCGACTGGAAAGCGTTAACGGTGTGCATAATAGAAAGTTAGCTCATTCATTAGGCACCCCAGGCTTTGACACAGTGAGCGCAACGCAATATAATGTGTGGACACACAGGAAACAGCTATGACCATGATT	7.55135184421907	6.51971220808347	10.143973624411	12.8383729532143	19.9907813871817	25.1002979145978	29.6258933008086	37.3277421689238	22.5455396508898	33.4768177348662	0.673467228260724	8.5	7	56
DISTAL-lacOscram-22-minus35_33T-lacO3_core-minus10_12G	DISTAL	lacOscram	22	minus35_33T	lacO3	minus10_12G	TCATTAATGCAGCTGGCACGACAGGTTTCCCGACTGGAAAGCGTTAACGGTGTGCATAATAGAACATTCATTAGGCACCCCAGGCTTTTACACAGTGAGCGCAACGCAAGATAATGTGTGGACACACAGGAAACAGCTATGACCATGATT	0.237364719994265	0.249806963133769	0.323273178933841	0.36287667594427	0.628378378378379	0.961734045258072	0.94413265064688	1.0550688197115	0.795056211818226	0.999600735179188	0.795373776586613	11	11.5	48
DISTAL-lacO2-30-minus35_30C_33T-lacO1_core-minus10cons	DISTAL	lacO2-var	30	minus35_30C_33T	lacO1	minus10cons	GCAGCTGGCACGACAGGTTTCCCGACTGGAAAGCGAAATTGTAGCGAGTAACAACCAGTTAGCTCATTCATTAGGCACCCCAGGCTTTTACCTTGTGAGCGGATAACAATATAATGTGTGGACACACAGGAAACAGCTATGACCATGATT	0.188870852468555	0.329990485807091	0.215329799648344	0.235047008605221	0.5	1.27043330110052	0.628879559930515	0.683402341306485	0.88521665055026	0.6561409506185	1.34912574762454	10.5	10.5	56
DISTAL-lacO1-23-minus35_31A_32C-lacOscram_core-minus10cons	DISTAL	lacO1	23	minus35_31A_32C	lacOscram	minus10cons	CATTAATGCAGCTGGCACGACAGGTTTCCCGACTGGAAAGCGAATTGTGAGCGGATAACAATTTCATTCATTAGGCACCCCAGGCTTTGCAAAACGGTGTGCATAATAGTATAATGTGTGGACACACAGGAAACAGCTATGACCATGATT	15.3572528403813	13.2996481072583	10.881636574611	9.1199207760064	40.6554336989033	51.2024333279018	31.7802683675966	26.5162924124701	45.9289335134025	29.1482803900333	1.57569959183963	9	12	49
DISTAL-lacOscram-25-minus35_30C_33T-lacOscram_core-minus10_12G	DISTAL	lacOscram	25	minus35_30C_33T	lacOscram	minus10_12G	TTAATGCAGCTGGCACGACAGGTTTCCCGACTGGAAAGCGTTAACGGTGTGCATAATAGAAGCTCATTCATTAGGCACCCCAGGCTTTTACCAACGGTGTGCATAATAGGATAATGTGTGGACACACAGGAAACAGCTATGACCATGATT	2.75096021520052	1.79485834037339	1.70817933506041	1.52280074678985	7.28264890862005	6.91004106009705	4.98880819222205	4.42756366853983	7.09634498435855	4.70818593038094	1.50723550201519	9	10	51
DISTAL-lacO3-29-minus35_30C_33T-lacO2_core-minus10_12G	DISTAL	lacO3	29	minus35_30C_33T	lacO2-var	minus10_12G	TGCAGCTGGCACGACAGGTTTCCCGACTGGAAAGCGGGCAGTGAGCGCAACGCAATTGTTAGCTCATTCATTAGGCACCCCAGGCTTTTACCATTGTAGCGAGTAACAAGATAATGTGTGGACACACAGGAAACAGCTATGACCATGATT	0.312769503557883	0.325416985130407	0.368236602965161	0.262791722439605	0.827998337144045	1.25282574023993	1.07545018479201	0.764070470230186	1.04041203869199	0.919760327511098	1.13117733780427	9.5	8	55
DISTAL-lacOscram-20-minus35_30C_33T-lacO1_core-minus10cons	DISTAL	lacOscram	20	minus35_30C_33T	lacO1	minus10cons	ATTCATTAATGCAGCTGGCACGACAGGTTTCCCGACTGGAAAGCGTTAACGGTGTGCATAATAGAATTCATTAGGCACCCCAGGCTTTTACCTTGTGAGCGGATAACAATATAATGTGTGGACACACAGGAAACAGCTATGACCATGATT	0.467243647365647	0.43936636457057	0.309186297206792	0.601358364873257	1.23693953105718	1.69152046783626	0.90299133162941	1.74845754029092	1.46422999944672	1.32572443596016	1.10447537944508	10	10	46
DISTAL-lacOsym-29-minus35cons-lacOsym_core-minus10_7A	DISTAL	lacOsym	29	minus35cons	lacOsym	minus10_7A	TGCAGCTGGCACGACAGGTTTCCCGACTGGAAAGCGAAATTGTGAGCGCTCACAATTGTTAGCTCATTCATTAGGCACCCCAGGCTTTGACAATTGTGAGCGCTCACAATATAAAGTGTGGACACACAGGAAACAGCTATGACCATGATT	0.546883801693263	0.706068227161634	0.448200021421037	0.440246778022478	1.44777183600713	2.71829833651486	1.30898664603052	1.28002343292326	2.083035086261	1.29450503947689	1.60913632835509	7	9	55
DISTAL-lacO1-30-minus35cons-lacOsym_core-minus10cons	DISTAL	lacO1	30	minus35cons	lacOsym	minus10cons	GCAGCTGGCACGACAGGTTTCCCGACTGGAAAGCGAATTGTGAGCGGATAACAATTAGTTAGCTCATTCATTAGGCACCCCAGGCTTTGACAATTGTGAGCGCTCACAATATAATGTGTGGACACACAGGAAACAGCTATGACCATGATT	4.78202196827058	5.34553175961773	0.412119721453238	0.638172850494768	12.6595022624434	20.5798101811907	1.20361264204702	1.85549615276691	16.6196562218171	1.52955439740696	10.8656849668061	8.5	8.5	56
DISTAL-lacO2-24-minus35_33T-lacOscram_core-minus10cons	DISTAL	lacO2-var	24	minus35_33T	lacOscram	minus10cons	ATTAATGCAGCTGGCACGACAGGTTTCCCGACTGGAAAGCGAAATTGTAGCGAGTAACAACCCTCATTCATTAGGCACCCCAGGCTTTTACAAACGGTGTGCATAATAGTATAATGTGTGGACACACAGGAAACAGCTATGACCATGATT	3.45510740313721	3.47249470336009	5.89753064260147	4.69443471944982	9.14674593241552	13.3687881887079	17.2239814519535	13.6491321349715	11.2577670605617	15.4365567934625	0.729292627312424	11.5	12	50
DISTAL-lacO2-23-minus35cons-lacO2_core-minus10_12G	DISTAL	lacO2-var	23	minus35cons	lacO2-var	minus10_12G	CATTAATGCAGCTGGCACGACAGGTTTCCCGACTGGAAAGCGAAATTGTAGCGAGTAACAACCTCATTCATTAGGCACCCCAGGCTTTGACAATTGTAGCGAGTAACAAGATAATGTGTGGACACACAGGAAACAGCTATGACCATGATT	1.29236335689128	1.16803858150453	1.33005384012179	2.07544909639168	3.42128851540616	4.49684210526316	3.88447709061023	6.03439618378107	3.95906531033466	4.95943663719565	0.798289321944708	6	3.5	49
DISTAL-lacO1-26-minus35cons-lacOscram_core-minus10_12A	DISTAL	lacO1	26	minus35cons	lacOscram	minus10_12A	TAATGCAGCTGGCACGACAGGTTTCCCGACTGGAAAGCGAATTGTGAGCGGATAACAATTAGCTCATTCATTAGGCACCCCAGGCTTTGACAAACGGTGTGCATAATAGAATAATGTGTGGACACACAGGAAACAGCTATGACCATGATT	8.57843360450373	9.47908531280983	7.67578532594527	6.92029089747392	22.7097868527172	36.4936147050203	22.4174475886979	20.1208389331128	29.6017007788687	21.2691432609053	1.39176742644258	17	15.5	52
DISTAL-lacOscram-30-minus35cons-lacO2_core-minus10_12G	DISTAL	lacOscram	30	minus35cons	lacO2-var	minus10_12G	GCAGCTGGCACGACAGGTTTCCCGACTGGAAAGCGTTAACGGTGTGCATAATAGAAAGTTAGCTCATTCATTAGGCACCCCAGGCTTTGACAATTGTAGCGAGTAACAAGATAATGTGTGGACACACAGGAAACAGCTATGACCATGATT	5.73020963141597	5.03400851761654	6.32296169198003	6.42992004743356	15.1696504688832	19.3804740859783	18.4664703761567	18.695079086116	17.2750622774308	18.5807747311364	0.929727771172126	6	6	56
DISTAL-lacO2-27-minus35_30C_33T-lacO1_core-minus10_7A	DISTAL	lacO2-var	27	minus35_30C_33T	lacO1	minus10_7A	AATGCAGCTGGCACGACAGGTTTCCCGACTGGAAAGCGAAATTGTAGCGAGTAACAACCTAGCTCATTCATTAGGCACCCCAGGCTTTTACCTTGTGAGCGGATAACAATATAAAGTGTGGACACACAGGAAACAGCTATGACCATGATT	0.202956808902659	0.422293444773617	0.506687177189254	0.39622210022023	0.537289915966387	1.62579128232954	1.47980079642295	1.15202108963093	1.08154059914796	1.31591094302694	0.821894980719695	7.5	7.5	53
DISTAL-lacO3-26-minus35_33T-lacOsym_core-minus10_7A	DISTAL	lacO3	26	minus35_33T	lacOsym	minus10_7A	TAATGCAGCTGGCACGACAGGTTTCCCGACTGGAAAGCGGGCAGTGAGCGCAACGCAATTAGCTCATTCATTAGGCACCCCAGGCTTTTACAATTGTGAGCGCTCACAATATAAAGTGTGGACACACAGGAAACAGCTATGACCATGATT	0.0515007931964833	0.118609787823115	0.12966570776874	0.0912223053560089	0.136338647608576	0.456636875206885	0.378694046866036	0.26523008069581	0.296487761407731	0.321962063780923	0.920877937996676	8	7.5	52
DISTAL-lacOsym-30-minus35_30C_33T-lacOsym_core-minus10_12G	DISTAL	lacOsym	30	minus35_30C_33T	lacOsym	minus10_12G	GCAGCTGGCACGACAGGTTTCCCGACTGGAAAGCGAAATTGTGAGCGCTCACAATTAGTTAGCTCATTCATTAGGCACCCCAGGCTTTTACCATTGTGAGCGCTCACAAGATAATGTGTGGACACACAGGAAACAGCTATGACCATGATT	0.414752794830832	0.547273766434519	0.884108262839153	0.598589174275885	1.09797988787043	2.10695413231875	2.58207464165768	1.74040608135511	1.60246701009459	2.1612403615064	0.741457099652562	15.5	16	56
DISTAL-lacO2-22-minus35cons-lacO3_core-minus10_7A	DISTAL	lacO2-var	22	minus35cons	lacO3	minus10_7A	TCATTAATGCAGCTGGCACGACAGGTTTCCCGACTGGAAAGCGAAATTGTAGCGAGTAACAACCCATTCATTAGGCACCCCAGGCTTTGACACAGTGAGCGCAACGCAATATAAAGTGTGGACACACAGGAAACAGCTATGACCATGATT	0.682884978752939	0.860036288095584	1.02180055346114	0.70264551989018	1.8078093306288	3.3110613412965	2.98421065475755	2.04295130685103	2.55943533596265	2.51358098080429	1.0182426408811	6.5	5.5	48
DISTAL-lacOscram-28-minus35_30C_33T-lacO3_core-minus10_12G	DISTAL	lacOscram	28	minus35_30C_33T	lacO3	minus10_12G	ATGCAGCTGGCACGACAGGTTTCCCGACTGGAAAGCGTTAACGGTGTGCATAATAGAATTAGCTCATTCATTAGGCACCCCAGGCTTTTACCCAGTGAGCGCAACGCAAGATAATGTGTGGACACACAGGAAACAGCTATGACCATGATT	0.074934731523335	0.111184011738922	0.0660014711565806	0.301650570126513	0.198375584543441	0.428048313931246	0.192760018369507	0.877053092928899	0.313211949237343	0.534906555649203	0.585545168458827	4	4.5	54
DISTAL-lacO2-23-minus35cons-lacOsym_core-minus10_12G	DISTAL	lacO2-var	23	minus35cons	lacOsym	minus10_12G	CATTAATGCAGCTGGCACGACAGGTTTCCCGACTGGAAAGCGAAATTGTAGCGAGTAACAACCTCATTCATTAGGCACCCCAGGCTTTGACAATTGTGAGCGCTCACAAGATAATGTGTGGACACACAGGAAACAGCTATGACCATGATT	2.25748750009375	2.02980402985557	0.777327453020277	0.577022476048879	5.97627286208601	7.81456055597932	2.27021688301217	1.67770061596738	6.89541670903267	1.97395874948978	3.49319189715336	6	5.5	49
DISTAL-lacOscram-20-minus35cons-lacOsym_core-minus10_12A	DISTAL	lacOscram	20	minus35cons	lacOsym	minus10_12A	ATTCATTAATGCAGCTGGCACGACAGGTTTCCCGACTGGAAAGCGTTAACGGTGTGCATAATAGAATTCATTAGGCACCCCAGGCTTTGACAATTGTGAGCGCTCACAAAATAATGTGTGGACACACAGGAAACAGCTATGACCATGATT	0.34144248937647	0.33690603680216	0.235972796007547	0.257765306834722	0.903904665314402	1.29705754227555	0.689168282100988	0.749456099202279	1.10048110379498	0.719312190651633	1.5299074839786	7.5	10.5	46
DISTAL-lacOsym-27-minus35_33T-lacOsym_core-minus10cons	DISTAL	lacOsym	27	minus35_33T	lacOsym	minus10cons	AATGCAGCTGGCACGACAGGTTTCCCGACTGGAAAGCGAAATTGTGAGCGCTCACAATTTAGCTCATTCATTAGGCACCCCAGGCTTTTACAATTGTGAGCGCTCACAATATAATGTGTGGACACACAGGAAACAGCTATGACCATGATT	0.731577646803149	0.777594607047973	0.238461085596379	0.338025890249449	1.93671399594321	2.99366838148002	0.696435434460576	0.982814825806512	2.46519118871161	0.839625130133544	2.93606170210689	12	7.5	53
DISTAL-lacO1-22-minus35_30C_33T-lacO3_core-minus10_12A	DISTAL	lacO1	22	minus35_30C_33T	lacO3	minus10_12A	TCATTAATGCAGCTGGCACGACAGGTTTCCCGACTGGAAAGCGAATTGTGAGCGGATAACAATTCATTCATTAGGCACCCCAGGCTTTTACCCAGTGAGCGCAACGCAAAATAATGTGTGGACACACAGGAAACAGCTATGACCATGATT	0.271715690056533	0.439682228240283	0.476442351285655	0.683599268386662	0.719316100142479	1.69273651418265	1.39146953509501	1.98757407423762	1.20602630716257	1.68952180466631	0.713827015331572	7	6.5	48
DISTAL-lacO1-25-minus35cons-lacOsym_core-minus10cons	DISTAL	lacO1	25	minus35cons	lacOsym	minus10cons	TTAATGCAGCTGGCACGACAGGTTTCCCGACTGGAAAGCGAATTGTGAGCGGATAACAATTGCTCATTCATTAGGCACCCCAGGCTTTGACAATTGTGAGCGCTCACAATATAATGTGTGGACACACAGGAAACAGCTATGACCATGATT	15.8897447280684	25.6767101968669	1.88487629914403	1.21067863956181	42.0651056539121	98.8529945553539	5.50485896269336	3.52006444053896	70.459050104633	4.51246170161616	15.6143264505487	5.5	5	51
DISTAL-lacOscram-21-minus35_30C_33T-lacOscram_core-minus10_12A	DISTAL	lacOscram	21	minus35_30C_33T	lacOscram	minus10_12A	TTCATTAATGCAGCTGGCACGACAGGTTTCCCGACTGGAAAGCGTTAACGGTGTGCATAATAGAAATTCATTAGGCACCCCAGGCTTTTACCAACGGTGTGCATAATAGAATAATGTGTGGACACACAGGAAACAGCTATGACCATGATT	0.143754387965836	0.122369942387029	0.172768987372172	0.382396978683221	0.380562659846547	0.471113127646703	0.5045789524984	1.11182436267276	0.425837893746625	0.808201657585581	0.5268955956101	4.5	5	47
DISTAL-lacO3-29-minus35_30C_33T-lacO2_core-minus10cons	DISTAL	lacO3	29	minus35_30C_33T	lacO2-var	minus10cons	TGCAGCTGGCACGACAGGTTTCCCGACTGGAAAGCGGGCAGTGAGCGCAACGCAATTGTTAGCTCATTCATTAGGCACCCCAGGCTTTTACCATTGTAGCGAGTAACAATATAATGTGTGGACACACAGGAAACAGCTATGACCATGATT	0.241602135247308	0.317715736808849	0.298921477701131	0.359428528916902	0.639596136962248	1.2231766359519	0.873012502948808	1.04504328581657	0.931386386457073	0.95902789438269	0.971177576702907	11	11	55
DISTAL-lacOscram-27-minus35_31A_32C-lacOsym_core-minus10_12A	DISTAL	lacOscram	27	minus35_31A_32C	lacOsym	minus10_12A	AATGCAGCTGGCACGACAGGTTTCCCGACTGGAAAGCGTTAACGGTGTGCATAATAGAATAGCTCATTCATTAGGCACCCCAGGCTTTGCAAATTGTGAGCGCTCACAAAATAATGTGTGGACACACAGGAAACAGCTATGACCATGATT	0.159905364589974	0.0730024113440332	0.180531355189275	0.234883849498873	0.423319327731092	0.281052631578947	0.527249267823131	0.682927954008618	0.35218597965502	0.605088610915875	0.58204033806213	4	3.5	53
DISTAL-lacO1-21-minus35_30C_33T-lacOscram_core-minus10cons	DISTAL	lacO1	21	minus35_30C_33T	lacOscram	minus10cons	TTCATTAATGCAGCTGGCACGACAGGTTTCCCGACTGGAAAGCGAATTGTGAGCGGATAACAATTATTCATTAGGCACCCCAGGCTTTTACCAACGGTGTGCATAATAGTATAATGTGTGGACACACAGGAAACAGCTATGACCATGATT	1.33035388514901	0.881122928056223	1.2259279666589	1.43493968626123	3.52186128182616	3.39224298369687	3.58037318308019	4.1721064524228	3.45705213276151	3.87623981775149	0.891857133536919	7.5	6	47
DISTAL-lacOscram-27-minus35cons-lacO1_core-minus10_12G	DISTAL	lacOscram	27	minus35cons	lacO1	minus10_12G	AATGCAGCTGGCACGACAGGTTTCCCGACTGGAAAGCGTTAACGGTGTGCATAATAGAATAGCTCATTCATTAGGCACCCCAGGCTTTGACATTGTGAGCGGATAACAAGATAATGTGTGGACACACAGGAAACAGCTATGACCATGATT	1.67039603933219	1.03235733213784	0.508562060361092	1.29969267934126	4.42205882352941	3.97448165869218	1.48527647004523	3.77887395934715	4.1982702411108	2.63207521469619	1.59504189609391	8	6.5	53
DISTAL-lacO3-26-minus35_33T-lacOsym_core-minus10_12A	DISTAL	lacO3	26	minus35_33T	lacOsym	minus10_12A	TAATGCAGCTGGCACGACAGGTTTCCCGACTGGAAAGCGGGCAGTGAGCGCAACGCAATTAGCTCATTCATTAGGCACCCCAGGCTTTTACAATTGTGAGCGCTCACAAAATAATGTGTGGACACACAGGAAACAGCTATGACCATGATT	0.0479181293219454	0.137840428100571	0.339799007928417	0.234605190919873	0.126854219948849	0.53067308794863	0.992397015739719	0.682117750439367	0.328763653948739	0.837257383089543	0.3926673691853	5.5	5.5	52
[truncated: 2,907 more rows]
