# Supplementary material for: Multiplexed characterization of rationally designed promoter architectures deconstructs combinatorial logic for IPTG-inducible systems
Source: Nat Commun. 2021 Jan 12;12:325. doi: 10.1038/s41467-020-20094-3 (PMC7804116; doi:10.1038/s41467-020-20094-3)
Supplement: Supplementary file 4 — Source Data [file 41467_2020_20094_MOESM4_ESM.zip › source_data/Figure4B1.txt]

name	Library	Distal	Min_35	Min_10	Prox.Core	Condition	Expression	Sym
COMBO-lacOsym-minus35_30C_33T-minus10cons-lacOsym	COMBO	lacOsym	minus35_30C_33T	minus10cons	lacOsym	UnInduced	0.572737909704543	Yes
COMBO-lacO1-minus35_31A_32C-minus10cons-lacO1	COMBO	lacO1	minus35_31A_32C	minus10cons	lacO1	UnInduced	3.46691321556706	No
COMBO-lacOsym-minus35cons-minus10cons-lacO3	COMBO	lacOsym	minus35cons	minus10cons	lacO3	UnInduced	3.42997254114731	No
COMBO-lacO2-minus35_33T-minus10cons-lacOscram	COMBO	lacO2	minus35_33T	minus10cons	lacOscram	UnInduced	3.67679751528635	No
COMBO-lacO3-minus35_30C_33T-minus10cons-lacO2	COMBO	lacO3	minus35_30C_33T	minus10cons	lacO2	UnInduced	1.12488453059894	No
COMBO-lacOsym-minus35cons-minus10_12A-lacO2	COMBO	lacOsym	minus35cons	minus10_12A	lacO2	UnInduced	2.90798002210397	No
COMBO-lacOscram-minus35cons-minus10_12G-lacO3	COMBO	lacOscram	minus35cons	minus10_12G	lacO3	UnInduced	12.5150664735591	No
COMBO-lacOscram-minus35cons-minus10_7A-lacO3	COMBO	lacOscram	minus35cons	minus10_7A	lacO3	UnInduced	4.46679551176298	No
COMBO-lacO3-minus35cons-minus10_12A-lacOscram	COMBO	lacO3	minus35cons	minus10_12A	lacOscram	UnInduced	1.8873679329319	No
COMBO-lacO1-minus35_31A_32C-minus10cons-lacO2	COMBO	lacO1	minus35_31A_32C	minus10cons	lacO2	UnInduced	15.2169836801137	No
COMBO-lacOsym-minus35cons-minus10cons-lacO1	COMBO	lacOsym	minus35cons	minus10cons	lacO1	UnInduced	2.58448013667005	No
COMBO-lacOscram-minus35_33T-minus10cons-lacO2	COMBO	lacOscram	minus35_33T	minus10cons	lacO2	UnInduced	4.35424167311495	No
COMBO-lacO1-minus35_31A_32C-minus10cons-lacO3	COMBO	lacO1	minus35_31A_32C	minus10cons	lacO3	UnInduced	2.23830251429403	No
COMBO-lacO1-minus35cons-minus10_12A-lacO1	COMBO	lacO1	minus35cons	minus10_12A	lacO1	UnInduced	0.927149717718647	No
COMBO-lacOscram-minus35_30C_33T-minus10cons-lacO2	COMBO	lacOscram	minus35_30C_33T	minus10cons	lacO2	UnInduced	2.22847629891666	No
COMBO-lacO1-minus35_33T-minus10cons-lacO3	COMBO	lacO1	minus35_33T	minus10cons	lacO3	UnInduced	3.09554517809197	No
COMBO-lacO1-minus35cons-minus10_12G-lacO3	COMBO	lacO1	minus35cons	minus10_12G	lacO3	UnInduced	1.24900685953672	No
COMBO-lacO2-minus35_30C_33T-minus10cons-lacOsym	COMBO	lacO2	minus35_30C_33T	minus10cons	lacOsym	UnInduced	1.62221606940359	Yes
COMBO-lacO2-minus35_31A_32C-minus10cons-lacOsym	COMBO	lacO2	minus35_31A_32C	minus10cons	lacOsym	UnInduced	0.714656308138206	Yes
COMBO-lacOsym-minus35_33T-minus10cons-lacO1	COMBO	lacOsym	minus35_33T	minus10cons	lacO1	UnInduced	0.784084523460727	No
COMBO-lacO3-minus35cons-minus10cons-lacO1	COMBO	lacO3	minus35cons	minus10cons	lacO1	UnInduced	11.3526977495648	No
COMBO-lacOscram-minus35_33T-minus10cons-lacO1	COMBO	lacOscram	minus35_33T	minus10cons	lacO1	UnInduced	2.46868786137757	No
COMBO-lacO3-minus35_33T-minus10cons-lacO2	COMBO	lacO3	minus35_33T	minus10cons	lacO2	UnInduced	2.49222892696912	No
COMBO-lacO1-minus35cons-minus10_7A-lacO2	COMBO	lacO1	minus35cons	minus10_7A	lacO2	UnInduced	9.76673433437021	No
COMBO-lacOsym-minus35_30C_33T-minus10cons-lacO1	COMBO	lacOsym	minus35_30C_33T	minus10cons	lacO1	UnInduced	1.25770851738534	No
COMBO-lacOscram-minus35_30C_33T-minus10cons-lacO1	COMBO	lacOscram	minus35_30C_33T	minus10cons	lacO1	UnInduced	2.56045122491534	No
COMBO-lacOscram-minus35_31A_32C-minus10cons-lacOsym	COMBO	lacOscram	minus35_31A_32C	minus10cons	lacOsym	UnInduced	2.53449221754343	Yes
COMBO-lacO3-minus35cons-minus10_12G-lacOsym	COMBO	lacO3	minus35cons	minus10_12G	lacOsym	UnInduced	3.5951647202742	Yes
COMBO-lacO2-minus35_30C_33T-minus10cons-lacO1	COMBO	lacO2	minus35_30C_33T	minus10cons	lacO1	UnInduced	1.2079693814813	No
COMBO-lacO3-minus35cons-minus10_7A-lacO2	COMBO	lacO3	minus35cons	minus10_7A	lacO2	UnInduced	2.48818299342344	No
COMBO-lacOsym-minus35cons-minus10_7A-lacOsym	COMBO	lacOsym	minus35cons	minus10_7A	lacOsym	UnInduced	0.688241531947922	Yes
COMBO-lacOscram-minus35cons-minus10_12A-lacO1	COMBO	lacOscram	minus35cons	minus10_12A	lacO1	UnInduced	0.825611566313337	No
COMBO-lacOsym-minus35cons-minus10cons-lacOscram	COMBO	lacOsym	minus35cons	minus10cons	lacOscram	UnInduced	15.0079896989891	No
COMBO-lacO1-minus35cons-minus10_12G-lacOscram	COMBO	lacO1	minus35cons	minus10_12G	lacOscram	UnInduced	3.54933595340984	No
COMBO-lacO3-minus35_33T-minus10cons-lacOscram	COMBO	lacO3	minus35_33T	minus10cons	lacOscram	UnInduced	9.75723282273534	No
COMBO-lacO1-minus35cons-minus10_12G-lacOsym	COMBO	lacO1	minus35cons	minus10_12G	lacOsym	UnInduced	1.30490797914561	Yes
COMBO-lacO3-minus35cons-minus10_12G-lacO1	COMBO	lacO3	minus35cons	minus10_12G	lacO1	UnInduced	0.981109654055866	No
COMBO-lacOscram-minus35_31A_32C-minus10cons-lacO3	COMBO	lacOscram	minus35_31A_32C	minus10cons	lacO3	UnInduced	11.493028514577	No
COMBO-lacO2-minus35cons-minus10cons-lacO2	COMBO	lacO2	minus35cons	minus10cons	lacO2	UnInduced	20.5866224992507	No
COMBO-lacO3-minus35cons-minus10_12G-lacO2	COMBO	lacO3	minus35cons	minus10_12G	lacO2	UnInduced	4.34478876297792	No
COMBO-lacO2-minus35cons-minus10_12G-lacOsym	COMBO	lacO2	minus35cons	minus10_12G	lacOsym	UnInduced	0.835376881495099	Yes
COMBO-lacO1-minus35cons-minus10cons-lacOsym	COMBO	lacO1	minus35cons	minus10cons	lacOsym	UnInduced	1.12523874051489	Yes
COMBO-lacOscram-minus35_30C_33T-minus10cons-lacO3	COMBO	lacOscram	minus35_30C_33T	minus10cons	lacO3	UnInduced	0.896839447408434	No
COMBO-lacO1-minus35cons-minus10_7A-lacO3	COMBO	lacO1	minus35cons	minus10_7A	lacO3	UnInduced	6.38411338028053	No
COMBO-lacO3-minus35_30C_33T-minus10cons-lacOsym	COMBO	lacO3	minus35_30C_33T	minus10cons	lacOsym	UnInduced	0.869119323709453	Yes
COMBO-lacOsym-minus35_31A_32C-minus10cons-lacOsym	COMBO	lacOsym	minus35_31A_32C	minus10cons	lacOsym	UnInduced	0.538116388106313	Yes
COMBO-lacOsym-minus35cons-minus10_12A-lacOsym	COMBO	lacOsym	minus35cons	minus10_12A	lacOsym	UnInduced	1.05279936564106	Yes
COMBO-lacOscram-minus35cons-minus10cons-lacOsym	COMBO	lacOscram	minus35cons	minus10cons	lacOsym	UnInduced	3.89244396257638	Yes
COMBO-lacOsym-minus35cons-minus10_12G-lacOsym	COMBO	lacOsym	minus35cons	minus10_12G	lacOsym	UnInduced	0.98724120511223	Yes
COMBO-lacO2-minus35cons-minus10cons-lacO3	COMBO	lacO2	minus35cons	minus10cons	lacO3	UnInduced	31.9289452610346	No
COMBO-lacOscram-minus35cons-minus10cons-lacO2	COMBO	lacOscram	minus35cons	minus10cons	lacO2	UnInduced	22.1856380459614	No
COMBO-lacO2-minus35cons-minus10cons-lacOsym	COMBO	lacO2	minus35cons	minus10cons	lacOsym	UnInduced	4.83376097984046	Yes
COMBO-lacO2-minus35_31A_32C-minus10cons-lacO2	COMBO	lacO2	minus35_31A_32C	minus10cons	lacO2	UnInduced	15.7729896221429	No
COMBO-lacOsym-minus35cons-minus10_12A-lacOscram	COMBO	lacOsym	minus35cons	minus10_12A	lacOscram	UnInduced	2.50097187962948	No
COMBO-lacO1-minus35_31A_32C-minus10cons-lacOsym	COMBO	lacO1	minus35_31A_32C	minus10cons	lacOsym	UnInduced	1.53453197528451	Yes
COMBO-lacO1-minus35_30C_33T-minus10cons-lacOscram	COMBO	lacO1	minus35_30C_33T	minus10cons	lacOscram	UnInduced	1.89186337134351	No
COMBO-lacO2-minus35cons-minus10_12G-lacO3	COMBO	lacO2	minus35cons	minus10_12G	lacO3	UnInduced	3.20581060686836	No
COMBO-lacO2-minus35_30C_33T-minus10cons-lacO3	COMBO	lacO2	minus35_30C_33T	minus10cons	lacO3	UnInduced	1.44324187412382	No
COMBO-lacO3-minus35cons-minus10_7A-lacOsym	COMBO	lacO3	minus35cons	minus10_7A	lacOsym	UnInduced	0.923576560928214	Yes
COMBO-lacO2-minus35cons-minus10cons-lacOscram	COMBO	lacO2	minus35cons	minus10cons	lacOscram	UnInduced	11.820627482084	No
COMBO-lacOsym-minus35cons-minus10cons-lacOsym	COMBO	lacOsym	minus35cons	minus10cons	lacOsym	UnInduced	1.46387443710053	Yes
COMBO-lacO1-minus35cons-minus10cons-lacO2	COMBO	lacO1	minus35cons	minus10cons	lacO2	UnInduced	12.9471128570067	No
COMBO-lacOsym-minus35cons-minus10_12G-lacO3	COMBO	lacOsym	minus35cons	minus10_12G	lacO3	UnInduced	1.85662667847396	No
COMBO-lacOsym-minus35cons-minus10_7A-lacO3	COMBO	lacOsym	minus35cons	minus10_7A	lacO3	UnInduced	1.13403370791176	No
COMBO-lacO3-minus35_31A_32C-minus10cons-lacOscram	COMBO	lacO3	minus35_31A_32C	minus10cons	lacOscram	UnInduced	6.41289658754299	No
COMBO-lacO3-minus35cons-minus10_12A-lacOsym	COMBO	lacO3	minus35cons	minus10_12A	lacOsym	UnInduced	0.910120090610977	Yes
COMBO-lacOscram-minus35cons-minus10_12A-lacOscram	COMBO	lacOscram	minus35cons	minus10_12A	lacOscram	UnInduced	2.25104549486246	No
COMBO-lacO2-minus35cons-minus10_12G-lacO2	COMBO	lacO2	minus35cons	minus10_12G	lacO2	UnInduced	2.98323613270927	No
COMBO-lacOsym-minus35_30C_33T-minus10cons-lacO3	COMBO	lacOsym	minus35_30C_33T	minus10cons	lacO3	UnInduced	1.43568723451587	No
COMBO-lacOsym-minus35cons-minus10cons-lacO2	COMBO	lacOsym	minus35cons	minus10cons	lacO2	UnInduced	28.4435279213502	No
COMBO-lacOscram-minus35_33T-minus10cons-lacO3	COMBO	lacOscram	minus35_33T	minus10cons	lacO3	UnInduced	4.48689213878604	No
COMBO-lacOsym-minus35_33T-minus10cons-lacOsym	COMBO	lacOsym	minus35_33T	minus10cons	lacOsym	UnInduced	0.446618589206016	Yes
COMBO-lacOscram-minus35cons-minus10cons-lacO3	COMBO	lacOscram	minus35cons	minus10cons	lacO3	UnInduced	12.2192450145304	No
COMBO-lacOsym-minus35cons-minus10_12G-lacO2	COMBO	lacOsym	minus35cons	minus10_12G	lacO2	UnInduced	2.31108306374278	No
COMBO-lacO3-minus35_33T-minus10cons-lacO3	COMBO	lacO3	minus35_33T	minus10cons	lacO3	UnInduced	6.43987458242115	No
COMBO-lacO2-minus35cons-minus10_7A-lacO1	COMBO	lacO2	minus35cons	minus10_7A	lacO1	UnInduced	0.582811093513876	No
COMBO-lacOscram-minus35cons-minus10_7A-lacOsym	COMBO	lacOscram	minus35cons	minus10_7A	lacOsym	UnInduced	0.788296910298929	Yes
COMBO-lacOsym-minus35_31A_32C-minus10cons-lacOscram	COMBO	lacOsym	minus35_31A_32C	minus10cons	lacOscram	UnInduced	5.92857189432788	No
COMBO-lacO3-minus35_30C_33T-minus10cons-lacOscram	COMBO	lacO3	minus35_30C_33T	minus10cons	lacOscram	UnInduced	2.26077313038737	No
COMBO-lacO1-minus35_31A_32C-minus10cons-lacOscram	COMBO	lacO1	minus35_31A_32C	minus10cons	lacOscram	UnInduced	7.09983102230768	No
COMBO-lacOscram-minus35cons-minus10_12A-lacO3	COMBO	lacOscram	minus35cons	minus10_12A	lacO3	UnInduced	1.98172493709179	No
COMBO-lacOsym-minus35cons-minus10_7A-lacO2	COMBO	lacOsym	minus35cons	minus10_7A	lacO2	UnInduced	2.16636176435202	No
COMBO-lacO3-minus35cons-minus10_12G-lacOscram	COMBO	lacO3	minus35cons	minus10_12G	lacOscram	UnInduced	4.69104588188801	No
COMBO-lacO1-minus35_30C_33T-minus10cons-lacO2	COMBO	lacO1	minus35_30C_33T	minus10cons	lacO2	UnInduced	1.49383738150054	No
COMBO-lacO3-minus35cons-minus10_7A-lacOscram	COMBO	lacO3	minus35cons	minus10_7A	lacOscram	UnInduced	8.46643752915064	No
COMBO-lacO2-minus35_30C_33T-minus10cons-lacO2	COMBO	lacO2	minus35_30C_33T	minus10cons	lacO2	UnInduced	3.66130873058707	No
COMBO-lacO1-minus35_33T-minus10cons-lacOscram	COMBO	lacO1	minus35_33T	minus10cons	lacOscram	UnInduced	3.84370399647615	No
COMBO-lacOsym-minus35cons-minus10_12A-lacO1	COMBO	lacOsym	minus35cons	minus10_12A	lacO1	UnInduced	0.620932388492768	No
COMBO-lacO3-minus35cons-minus10_7A-lacO3	COMBO	lacO3	minus35cons	minus10_7A	lacO3	UnInduced	3.99972413718065	No
COMBO-lacOscram-minus35_31A_32C-minus10cons-lacO1	COMBO	lacOscram	minus35_31A_32C	minus10cons	lacO1	UnInduced	2.52507926769106	No
COMBO-lacOscram-minus35cons-minus10_7A-lacOscram	COMBO	lacOscram	minus35cons	minus10_7A	lacOscram	UnInduced	12.3982581492651	No
COMBO-lacO2-minus35cons-minus10_7A-lacOscram	COMBO	lacO2	minus35cons	minus10_7A	lacOscram	UnInduced	4.2127201990387	No
COMBO-lacO2-minus35cons-minus10_12A-lacO3	COMBO	lacO2	minus35cons	minus10_12A	lacO3	UnInduced	1.86477643005716	No
COMBO-lacO1-minus35cons-minus10cons-lacOscram	COMBO	lacO1	minus35cons	minus10cons	lacOscram	UnInduced	30.5115797942766	No
COMBO-lacOscram-minus35cons-minus10_12G-lacOscram	COMBO	lacOscram	minus35cons	minus10_12G	lacOscram	UnInduced	7.50878866872526	No
COMBO-lacOsym-minus35cons-minus10_7A-lacO1	COMBO	lacOsym	minus35cons	minus10_7A	lacO1	UnInduced	1.45041634775523	No
COMBO-lacOsym-minus35cons-minus10_12G-lacO1	COMBO	lacOsym	minus35cons	minus10_12G	lacO1	UnInduced	1.34837371796713	No
COMBO-lacO1-minus35_30C_33T-minus10cons-lacOsym	COMBO	lacO1	minus35_30C_33T	minus10cons	lacOsym	UnInduced	0.508286689821498	Yes
COMBO-lacO2-minus35cons-minus10_7A-lacO2	COMBO	lacO2	minus35cons	minus10_7A	lacO2	UnInduced	6.65474467794526	No
COMBO-lacOscram-minus35cons-minus10_12G-lacOsym	COMBO	lacOscram	minus35cons	minus10_12G	lacOsym	UnInduced	1.2744222422553	Yes
COMBO-lacOscram-minus35_31A_32C-minus10cons-lacOscram	COMBO	lacOscram	minus35_31A_32C	minus10cons	lacOscram	UnInduced	8.69627659268766	No
COMBO-lacO2-minus35cons-minus10_12A-lacOsym	COMBO	lacO2	minus35cons	minus10_12A	lacOsym	UnInduced	1.37861038073782	Yes
COMBO-lacOscram-minus35cons-minus10_7A-lacO1	COMBO	lacOscram	minus35cons	minus10_7A	lacO1	UnInduced	0.893212909173118	No
COMBO-lacOscram-minus35cons-minus10_12G-lacO1	COMBO	lacOscram	minus35cons	minus10_12G	lacO1	UnInduced	1.35376595215753	No
COMBO-lacO1-minus35_30C_33T-minus10cons-lacO3	COMBO	lacO1	minus35_30C_33T	minus10cons	lacO3	UnInduced	1.08479462470991	No
COMBO-lacO1-minus35cons-minus10_12A-lacOscram	COMBO	lacO1	minus35cons	minus10_12A	lacOscram	UnInduced	1.85990379661076	No
COMBO-lacO3-minus35cons-minus10_7A-lacO1	COMBO	lacO3	minus35cons	minus10_7A	lacO1	UnInduced	1.33240751046298	No
COMBO-lacO1-minus35_30C_33T-minus10cons-lacO1	COMBO	lacO1	minus35_30C_33T	minus10cons	lacO1	UnInduced	1.40186700419952	No
COMBO-lacO3-minus35_31A_32C-minus10cons-lacOsym	COMBO	lacO3	minus35_31A_32C	minus10cons	lacOsym	UnInduced	1.07309100140661	Yes
COMBO-lacO1-minus35cons-minus10_12A-lacO2	COMBO	lacO1	minus35cons	minus10_12A	lacO2	UnInduced	1.32813387666317	No
COMBO-lacO3-minus35cons-minus10_12A-lacO2	COMBO	lacO3	minus35cons	minus10_12A	lacO2	UnInduced	1.59345130572904	No
COMBO-lacO1-minus35cons-minus10_7A-lacO1	COMBO	lacO1	minus35cons	minus10_7A	lacO1	UnInduced	0.965948131659132	No
COMBO-lacO2-minus35_33T-minus10cons-lacO2	COMBO	lacO2	minus35_33T	minus10cons	lacO2	UnInduced	5.52627111992944	No
COMBO-lacOscram-minus35_33T-minus10cons-lacOscram	COMBO	lacOscram	minus35_33T	minus10cons	lacOscram	UnInduced	2.23552026794611	No
COMBO-lacO1-minus35_33T-minus10cons-lacO1	COMBO	lacO1	minus35_33T	minus10cons	lacO1	UnInduced	0.752325761844288	No
COMBO-lacOscram-minus35cons-minus10_12A-lacO2	COMBO	lacOscram	minus35cons	minus10_12A	lacO2	UnInduced	1.6142113633779	No
COMBO-lacOsym-minus35_31A_32C-minus10cons-lacO1	COMBO	lacOsym	minus35_31A_32C	minus10cons	lacO1	UnInduced	1.29566945960867	No
COMBO-lacO2-minus35_31A_32C-minus10cons-lacO3	COMBO	lacO2	minus35_31A_32C	minus10cons	lacO3	UnInduced	11.9393687105784	No
COMBO-lacO2-minus35cons-minus10_7A-lacO3	COMBO	lacO2	minus35cons	minus10_7A	lacO3	UnInduced	2.98084132483383	No
COMBO-lacO2-minus35_31A_32C-minus10cons-lacOscram	COMBO	lacO2	minus35_31A_32C	minus10cons	lacOscram	UnInduced	6.38593285177185	No
COMBO-lacO2-minus35cons-minus10_12A-lacOscram	COMBO	lacO2	minus35cons	minus10_12A	lacOscram	UnInduced	5.58771503633231	No
COMBO-lacOscram-minus35cons-minus10cons-lacO1	COMBO	lacOscram	minus35cons	minus10cons	lacO1	UnInduced	8.59823606070579	No
COMBO-lacO2-minus35cons-minus10_12G-lacO1	COMBO	lacO2	minus35cons	minus10_12G	lacO1	UnInduced	0.62705674784721	No
COMBO-lacOscram-minus35_31A_32C-minus10cons-lacO2	COMBO	lacOscram	minus35_31A_32C	minus10cons	lacO2	UnInduced	7.76707041045096	No
COMBO-lacO1-minus35_33T-minus10cons-lacOsym	COMBO	lacO1	minus35_33T	minus10cons	lacOsym	UnInduced	0.471145790594231	Yes
COMBO-lacO2-minus35_33T-minus10cons-lacOsym	COMBO	lacO2	minus35_33T	minus10cons	lacOsym	UnInduced	0.958591361874638	Yes
COMBO-lacO2-minus35cons-minus10_7A-lacOsym	COMBO	lacO2	minus35cons	minus10_7A	lacOsym	UnInduced	1.49781149791515	Yes
COMBO-lacO1-minus35cons-minus10_12G-lacO2	COMBO	lacO1	minus35cons	minus10_12G	lacO2	UnInduced	5.53104474164474	No
COMBO-lacO3-minus35_30C_33T-minus10cons-lacO1	COMBO	lacO3	minus35_30C_33T	minus10cons	lacO1	UnInduced	0.917238139120872	No
COMBO-lacOsym-minus35_30C_33T-minus10cons-lacO2	COMBO	lacOsym	minus35_30C_33T	minus10cons	lacO2	UnInduced	1.3485990523929	No
COMBO-lacO1-minus35cons-minus10_7A-lacOscram	COMBO	lacO1	minus35cons	minus10_7A	lacOscram	UnInduced	5.00306218828194	No
COMBO-lacOsym-minus35_33T-minus10cons-lacOscram	COMBO	lacOsym	minus35_33T	minus10cons	lacOscram	UnInduced	3.62645012056787	No
COMBO-lacO2-minus35cons-minus10_12A-lacO1	COMBO	lacO2	minus35cons	minus10_12A	lacO1	UnInduced	2.4541212094075	No
COMBO-lacO2-minus35_31A_32C-minus10cons-lacO1	COMBO	lacO2	minus35_31A_32C	minus10cons	lacO1	UnInduced	4.39097935997261	No
COMBO-lacO1-minus35cons-minus10_12G-lacO1	COMBO	lacO1	minus35cons	minus10_12G	lacO1	UnInduced	1.13433115588534	No
COMBO-lacO1-minus35_33T-minus10cons-lacO2	COMBO	lacO1	minus35_33T	minus10cons	lacO2	UnInduced	1.53395550161264	No
COMBO-lacO3-minus35cons-minus10_12G-lacO3	COMBO	lacO3	minus35cons	minus10_12G	lacO3	UnInduced	3.64353239851004	No
COMBO-lacO2-minus35_33T-minus10cons-lacO3	COMBO	lacO2	minus35_33T	minus10cons	lacO3	UnInduced	3.92711255802592	No
COMBO-lacO3-minus35cons-minus10cons-lacOsym	COMBO	lacO3	minus35cons	minus10cons	lacOsym	UnInduced	4.33776165120151	Yes
COMBO-lacO3-minus35cons-minus10cons-lacOscram	COMBO	lacO3	minus35cons	minus10cons	lacOscram	UnInduced	19.7080425337963	No
COMBO-lacO3-minus35_31A_32C-minus10cons-lacO1	COMBO	lacO3	minus35_31A_32C	minus10cons	lacO1	UnInduced	3.46946893399479	No
COMBO-lacO2-minus35cons-minus10cons-lacO1	COMBO	lacO2	minus35cons	minus10cons	lacO1	UnInduced	11.696476434091	No
COMBO-lacO3-minus35_33T-minus10cons-lacO1	COMBO	lacO3	minus35_33T	minus10cons	lacO1	UnInduced	2.21814117426061	No
COMBO-lacOscram-minus35cons-minus10_12A-lacOsym	COMBO	lacOscram	minus35cons	minus10_12A	lacOsym	UnInduced	0.87940838819343	Yes
COMBO-lacOscram-minus35cons-minus10cons-lacOscram	COMBO	lacOscram	minus35cons	minus10cons	lacOscram	UnInduced	17.5017148937511	No
COMBO-lacO3-minus35_31A_32C-minus10cons-lacO2	COMBO	lacO3	minus35_31A_32C	minus10cons	lacO2	UnInduced	10.7515714608719	No
COMBO-lacOsym-minus35cons-minus10_12G-lacOscram	COMBO	lacOsym	minus35cons	minus10_12G	lacOscram	UnInduced	13.188578722839	No
COMBO-lacO1-minus35cons-minus10cons-lacO3	COMBO	lacO1	minus35cons	minus10cons	lacO3	UnInduced	2.84295128349218	No
COMBO-lacOscram-minus35cons-minus10_12G-lacO2	COMBO	lacOscram	minus35cons	minus10_12G	lacO2	UnInduced	5.06391418707076	No
COMBO-lacO2-minus35cons-minus10_12G-lacOscram	COMBO	lacO2	minus35cons	minus10_12G	lacOscram	UnInduced	16.4245551641047	No
COMBO-lacOsym-minus35_30C_33T-minus10cons-lacOscram	COMBO	lacOsym	minus35_30C_33T	minus10cons	lacOscram	UnInduced	1.86918694424318	No
COMBO-lacOsym-minus35_33T-minus10cons-lacO2	COMBO	lacOsym	minus35_33T	minus10cons	lacO2	UnInduced	2.55609545701357	No
COMBO-lacOscram-minus35_30C_33T-minus10cons-lacOscram	COMBO	lacOscram	minus35_30C_33T	minus10cons	lacOscram	UnInduced	0.983786402576019	No
COMBO-lacOscram-minus35cons-minus10_7A-lacO2	COMBO	lacOscram	minus35cons	minus10_7A	lacO2	UnInduced	2.23348161776983	No
COMBO-lacOscram-minus35_33T-minus10cons-lacOsym	COMBO	lacOscram	minus35_33T	minus10cons	lacOsym	UnInduced	1.07795930372379	Yes
COMBO-lacO2-minus35cons-minus10_12A-lacO2	COMBO	lacO2	minus35cons	minus10_12A	lacO2	UnInduced	2.46815356963732	No
COMBO-lacO2-minus35_30C_33T-minus10cons-lacOscram	COMBO	lacO2	minus35_30C_33T	minus10cons	lacOscram	UnInduced	2.32327722962522	No
DISTAL-lacOsym-29-minus35_33T-lacO2_core-minus10cons	DISTAL	lacOsym	minus35_33T	minus10cons	lacO2	UnInduced	8.73496690816631	No
DISTAL-lacO2-29-minus35cons-lacO1_core-minus10_12G	DISTAL	lacO2	minus35cons	minus10_12G	lacO1	UnInduced	5.58101100431778	No
DISTAL-lacO2-29-minus35_33T-lacOscram_core-minus10cons	DISTAL	lacO2	minus35_33T	minus10cons	lacOscram	UnInduced	19.5693227186679	No
DISTAL-lacO2-29-minus35cons-lacO2_core-minus10_7A	DISTAL	lacO2	minus35cons	minus10_7A	lacO2	UnInduced	11.2085784852157	No
DISTAL-lacOscram-29-minus35cons-lacO2_core-minus10cons	DISTAL	lacOscram	minus35cons	minus10cons	lacO2	UnInduced	19.5394141579315	No
DISTAL-lacO2-29-minus35_30C_33T-lacOsym_core-minus10cons	DISTAL	lacO2	minus35_30C_33T	minus10cons	lacOsym	UnInduced	0.575535369659806	Yes
DISTAL-lacO1-29-minus35cons-lacO3_core-minus10_12G	DISTAL	lacO1	minus35cons	minus10_12G	lacO3	UnInduced	1.13377773037966	No
DISTAL-lacOsym-29-minus35cons-lacO1_core-minus10_12A	DISTAL	lacOsym	minus35cons	minus10_12A	lacO1	UnInduced	0.801510624952504	No
DISTAL-lacOsym-29-minus35cons-lacO2_core-minus10cons	DISTAL	lacOsym	minus35cons	minus10cons	lacO2	UnInduced	35.3432217455793	No
DISTAL-lacO2-29-minus35_30C_33T-lacO2_core-minus10cons	DISTAL	lacO2	minus35_30C_33T	minus10cons	lacO2	UnInduced	1.16099008326946	No
DISTAL-lacO3-29-minus35cons-lacO1_core-minus10_7A	DISTAL	lacO3	minus35cons	minus10_7A	lacO1	UnInduced	2.27028973438339	No
DISTAL-lacO1-29-minus35cons-lacOsym_core-minus10_12A	DISTAL	lacO1	minus35cons	minus10_12A	lacOsym	UnInduced	1.09006010797839	Yes
DISTAL-lacO1-29-minus35_30C_33T-lacO1_core-minus10cons	DISTAL	lacO1	minus35_30C_33T	minus10cons	lacO1	UnInduced	1.89654603470138	No
DISTAL-lacO1-29-minus35cons-lacO2_core-minus10_12G	DISTAL	lacO1	minus35cons	minus10_12G	lacO2	UnInduced	14.4494543609059	No
DISTAL-lacO2-29-minus35_31A_32C-lacOscram_core-minus10cons	DISTAL	lacO2	minus35_31A_32C	minus10cons	lacOscram	UnInduced	29.1514705412101	No
DISTAL-lacO1-29-minus35cons-lacOscram_core-minus10_7A	DISTAL	lacO1	minus35cons	minus10_7A	lacOscram	UnInduced	16.1243580055918	No
DISTAL-lacOscram-29-minus35cons-lacOscram_core-minus10cons	DISTAL	lacOscram	minus35cons	minus10cons	lacOscram	UnInduced	32.5582146765811	No
DISTAL-lacO2-29-minus35_33T-lacOsym_core-minus10cons	DISTAL	lacO2	minus35_33T	minus10cons	lacOsym	UnInduced	1.66430185849981	Yes
DISTAL-lacO3-29-minus35cons-lacOscram_core-minus10_12A	DISTAL	lacO3	minus35cons	minus10_12A	lacOscram	UnInduced	12.9231990297169	No
DISTAL-lacOsym-29-minus35cons-lacO3_core-minus10_12G	DISTAL	lacOsym	minus35cons	minus10_12G	lacO3	UnInduced	0.993984577175852	No
DISTAL-lacO2-29-minus35cons-lacO3_core-minus10_7A	DISTAL	lacO2	minus35cons	minus10_7A	lacO3	UnInduced	4.28360247425143	No
DISTAL-lacOsym-29-minus35cons-lacO1_core-minus10cons	DISTAL	lacOsym	minus35cons	minus10cons	lacO1	UnInduced	6.77888631557226	No
DISTAL-lacO3-29-minus35cons-lacOsym_core-minus10_7A	DISTAL	lacO3	minus35cons	minus10_7A	lacOsym	UnInduced	0.755166133604271	Yes
DISTAL-lacO1-29-minus35_33T-lacO3_core-minus10cons	DISTAL	lacO1	minus35_33T	minus10cons	lacO3	UnInduced	1.4695700013065	No
DISTAL-lacO3-29-minus35_31A_32C-lacOsym_core-minus10cons	DISTAL	lacO3	minus35_31A_32C	minus10cons	lacOsym	UnInduced	1.70562286781439	Yes
DISTAL-lacO2-29-minus35_31A_32C-lacO2_core-minus10cons	DISTAL	lacO2	minus35_31A_32C	minus10cons	lacO2	UnInduced	29.9923012182362	No
DISTAL-lacO3-29-minus35_33T-lacO3_core-minus10cons	DISTAL	lacO3	minus35_33T	minus10cons	lacO3	UnInduced	5.79277902202486	No
DISTAL-lacOsym-29-minus35_33T-lacOsym_core-minus10cons	DISTAL	lacOsym	minus35_33T	minus10cons	lacOsym	UnInduced	0.901283026051853	Yes
DISTAL-lacO3-29-minus35cons-lacOscram_core-minus10cons	DISTAL	lacO3	minus35cons	minus10cons	lacOscram	UnInduced	25.4572778402581	No
DISTAL-lacO3-29-minus35_31A_32C-lacO1_core-minus10cons	DISTAL	lacO3	minus35_31A_32C	minus10cons	lacO1	UnInduced	18.5257294829178	No
DISTAL-lacOsym-29-minus35cons-lacOsym_core-minus10_7A	DISTAL	lacOsym	minus35cons	minus10_7A	lacOsym	UnInduced	1.29450503947689	Yes
DISTAL-lacO3-29-minus35_30C_33T-lacO2_core-minus10cons	DISTAL	lacO3	minus35_30C_33T	minus10cons	lacO2	UnInduced	0.95902789438269	No
DISTAL-lacO2-29-minus35cons-lacO2_core-minus10cons	DISTAL	lacO2	minus35cons	minus10cons	lacO2	UnInduced	66.3296343616111	No
DISTAL-lacOscram-29-minus35_30C_33T-lacO2_core-minus10cons	DISTAL	lacOscram	minus35_30C_33T	minus10cons	lacO2	UnInduced	1.94074870728624	No
DISTAL-lacO2-29-minus35cons-lacOscram_core-minus10_12G	DISTAL	lacO2	minus35cons	minus10_12G	lacOscram	UnInduced	61.8716273315913	No
DISTAL-lacO3-29-minus35_30C_33T-lacOscram_core-minus10cons	DISTAL	lacO3	minus35_30C_33T	minus10cons	lacOscram	UnInduced	7.08957848966666	No
DISTAL-lacO3-29-minus35_30C_33T-lacO1_core-minus10cons	DISTAL	lacO3	minus35_30C_33T	minus10cons	lacO1	UnInduced	1.29788501535053	No
DISTAL-lacOscram-29-minus35_33T-lacO2_core-minus10cons	DISTAL	lacOscram	minus35_33T	minus10cons	lacO2	UnInduced	7.59719873767826	No
DISTAL-lacO1-29-minus35_33T-lacO2_core-minus10cons	DISTAL	lacO1	minus35_33T	minus10cons	lacO2	UnInduced	9.02933376434042	No
DISTAL-lacO1-29-minus35cons-lacO3_core-minus10cons	DISTAL	lacO1	minus35cons	minus10cons	lacO3	UnInduced	8.47515785041965	No
DISTAL-lacO2-29-minus35_30C_33T-lacOscram_core-minus10cons	DISTAL	lacO2	minus35_30C_33T	minus10cons	lacOscram	UnInduced	5.70500767723746	No
DISTAL-lacO1-29-minus35cons-lacO2_core-minus10_12A	DISTAL	lacO1	minus35cons	minus10_12A	lacO2	UnInduced	1.22563501036518	No
DISTAL-lacO2-29-minus35cons-lacOscram_core-minus10cons	DISTAL	lacO2	minus35cons	minus10cons	lacOscram	UnInduced	27.5363331978203	No
DISTAL-lacOsym-29-minus35cons-lacOsym_core-minus10cons	DISTAL	lacOsym	minus35cons	minus10cons	lacOsym	UnInduced	3.04392367725685	Yes
DISTAL-lacO1-29-minus35_33T-lacOsym_core-minus10cons	DISTAL	lacO1	minus35_33T	minus10cons	lacOsym	UnInduced	1.93360372899007	Yes
DISTAL-lacO2-29-minus35_31A_32C-lacO1_core-minus10cons	DISTAL	lacO2	minus35_31A_32C	minus10cons	lacO1	UnInduced	1.93310077608733	No
DISTAL-lacOsym-29-minus35_31A_32C-lacOscram_core-minus10cons	DISTAL	lacOsym	minus35_31A_32C	minus10cons	lacOscram	UnInduced	14.6906452378856	No
DISTAL-lacO3-29-minus35_30C_33T-lacOsym_core-minus10cons	DISTAL	lacO3	minus35_30C_33T	minus10cons	lacOsym	UnInduced	0.743662970468098	Yes
DISTAL-lacO2-29-minus35_31A_32C-lacOsym_core-minus10cons	DISTAL	lacO2	minus35_31A_32C	minus10cons	lacOsym	UnInduced	1.47026281229719	Yes
DISTAL-lacOsym-29-minus35cons-lacO3_core-minus10cons	DISTAL	lacOsym	minus35cons	minus10cons	lacO3	UnInduced	32.1145929346259	No
DISTAL-lacOscram-29-minus35_30C_33T-lacOscram_core-minus10cons	DISTAL	lacOscram	minus35_30C_33T	minus10cons	lacOscram	UnInduced	1.58109992515531	No
DISTAL-lacO1-29-minus35_33T-lacOscram_core-minus10cons	DISTAL	lacO1	minus35_33T	minus10cons	lacOscram	UnInduced	5.53496071091967	No
DISTAL-lacO2-29-minus35cons-lacOscram_core-minus10_7A	DISTAL	lacO2	minus35cons	minus10_7A	lacOscram	UnInduced	22.3578907662672	No
DISTAL-lacOscram-29-minus35cons-lacO3_core-minus10_7A	DISTAL	lacOscram	minus35cons	minus10_7A	lacO3	UnInduced	4.00430579715243	No
DISTAL-lacOsym-29-minus35_30C_33T-lacOsym_core-minus10cons	DISTAL	lacOsym	minus35_30C_33T	minus10cons	lacOsym	UnInduced	0.523894855256722	Yes
DISTAL-lacOsym-29-minus35_30C_33T-lacO1_core-minus10cons	DISTAL	lacOsym	minus35_30C_33T	minus10cons	lacO1	UnInduced	0.806599813605639	No
DISTAL-lacOsym-29-minus35_33T-lacO1_core-minus10cons	DISTAL	lacOsym	minus35_33T	minus10cons	lacO1	UnInduced	1.77325886475053	No
DISTAL-lacO3-29-minus35cons-lacOscram_core-minus10_7A	DISTAL	lacO3	minus35cons	minus10_7A	lacOscram	UnInduced	20.0713797548121	No
DISTAL-lacOscram-29-minus35_30C_33T-lacO3_core-minus10cons	DISTAL	lacOscram	minus35_30C_33T	minus10cons	lacO3	UnInduced	1.40458860271974	No
DISTAL-lacOsym-29-minus35cons-lacOscram_core-minus10_12A	DISTAL	lacOsym	minus35cons	minus10_12A	lacOscram	UnInduced	21.7597008973542	No
DISTAL-lacOscram-29-minus35cons-lacO2_core-minus10_12A	DISTAL	lacOscram	minus35cons	minus10_12A	lacO2	UnInduced	2.58725610374301	No
DISTAL-lacO2-29-minus35cons-lacOsym_core-minus10_12G	DISTAL	lacO2	minus35cons	minus10_12G	lacOsym	UnInduced	1.84679381168154	Yes
DISTAL-lacO3-29-minus35_33T-lacOsym_core-minus10cons	DISTAL	lacO3	minus35_33T	minus10cons	lacOsym	UnInduced	2.00661170032479	Yes
DISTAL-lacOscram-29-minus35cons-lacO3_core-minus10_12A	DISTAL	lacOscram	minus35cons	minus10_12A	lacO3	UnInduced	1.11046376156066	No
DISTAL-lacOscram-29-minus35_30C_33T-lacOsym_core-minus10cons	DISTAL	lacOscram	minus35_30C_33T	minus10cons	lacOsym	UnInduced	1.62991151703937	Yes
DISTAL-lacOscram-29-minus35_30C_33T-lacO1_core-minus10cons	DISTAL	lacOscram	minus35_30C_33T	minus10cons	lacO1	UnInduced	0.897877942529939	No
DISTAL-lacOscram-29-minus35cons-lacO3_core-minus10_12G	DISTAL	lacOscram	minus35cons	minus10_12G	lacO3	UnInduced	2.9805321137367	No
DISTAL-lacO1-29-minus35_30C_33T-lacOsym_core-minus10cons	DISTAL	lacO1	minus35_30C_33T	minus10cons	lacOsym	UnInduced	0.77824140509175	Yes
DISTAL-lacO2-29-minus35cons-lacO1_core-minus10_12A	DISTAL	lacO2	minus35cons	minus10_12A	lacO1	UnInduced	1.07717086869321	No
DISTAL-lacO1-29-minus35cons-lacO1_core-minus10cons	DISTAL	lacO1	minus35cons	minus10cons	lacO1	UnInduced	7.27861447619598	No
DISTAL-lacO3-29-minus35cons-lacO2_core-minus10cons	DISTAL	lacO3	minus35cons	minus10cons	lacO2	UnInduced	39.9588259011231	No
DISTAL-lacO1-29-minus35_31A_32C-lacO3_core-minus10cons	DISTAL	lacO1	minus35_31A_32C	minus10cons	lacO3	UnInduced	3.21395074030722	No
DISTAL-lacOscram-29-minus35cons-lacOscram_core-minus10_7A	DISTAL	lacOscram	minus35cons	minus10_7A	lacOscram	UnInduced	12.1229786240716	No
DISTAL-lacO2-29-minus35cons-lacOscram_core-minus10_12A	DISTAL	lacO2	minus35cons	minus10_12A	lacOscram	UnInduced	10.6574579192322	No
DISTAL-lacO3-29-minus35_33T-lacO2_core-minus10cons	DISTAL	lacO3	minus35_33T	minus10cons	lacO2	UnInduced	4.33189873525531	No
DISTAL-lacO3-29-minus35_31A_32C-lacO3_core-minus10cons	DISTAL	lacO3	minus35_31A_32C	minus10cons	lacO3	UnInduced	3.15824637143626	No
DISTAL-lacO3-29-minus35cons-lacO2_core-minus10_12G	DISTAL	lacO3	minus35cons	minus10_12G	lacO2	UnInduced	14.1881041609167	No
DISTAL-lacO1-29-minus35cons-lacOscram_core-minus10cons	DISTAL	lacO1	minus35cons	minus10cons	lacOscram	UnInduced	37.8448856982528	No
DISTAL-lacO1-29-minus35cons-lacO1_core-minus10_12G	DISTAL	lacO1	minus35cons	minus10_12G	lacO1	UnInduced	2.2814255569116	No
DISTAL-lacO3-29-minus35cons-lacO3_core-minus10_12A	DISTAL	lacO3	minus35cons	minus10_12A	lacO3	UnInduced	0.789520341250831	No
DISTAL-lacO2-29-minus35cons-lacOsym_core-minus10_7A	DISTAL	lacO2	minus35cons	minus10_7A	lacOsym	UnInduced	1.1490134169327	Yes
DISTAL-lacOsym-29-minus35cons-lacO1_core-minus10_12G	DISTAL	lacOsym	minus35cons	minus10_12G	lacO1	UnInduced	2.48154847162174	No
DISTAL-lacOscram-29-minus35_33T-lacOscram_core-minus10cons	DISTAL	lacOscram	minus35_33T	minus10cons	lacOscram	UnInduced	6.41751286802197	No
DISTAL-lacOscram-29-minus35cons-lacO3_core-minus10cons	DISTAL	lacOscram	minus35cons	minus10cons	lacO3	UnInduced	37.6953966241185	No
DISTAL-lacO2-29-minus35cons-lacO1_core-minus10cons	DISTAL	lacO2	minus35cons	minus10cons	lacO1	UnInduced	57.8379744101359	No
DISTAL-lacO3-29-minus35cons-lacOsym_core-minus10_12G	DISTAL	lacO3	minus35cons	minus10_12G	lacOsym	UnInduced	1.28136626242269	Yes
DISTAL-lacOscram-29-minus35_31A_32C-lacOsym_core-minus10cons	DISTAL	lacOscram	minus35_31A_32C	minus10cons	lacOsym	UnInduced	1.83107295480831	Yes
DISTAL-lacO1-29-minus35cons-lacO2_core-minus10_7A	DISTAL	lacO1	minus35cons	minus10_7A	lacO2	UnInduced	2.53533958014002	No
DISTAL-lacO1-29-minus35_31A_32C-lacOsym_core-minus10cons	DISTAL	lacO1	minus35_31A_32C	minus10cons	lacOsym	UnInduced	1.46783580856415	Yes
DISTAL-lacOscram-29-minus35_31A_32C-lacO2_core-minus10cons	DISTAL	lacOscram	minus35_31A_32C	minus10cons	lacO2	UnInduced	33.3792967901289	No
DISTAL-lacO3-29-minus35cons-lacO2_core-minus10_12A	DISTAL	lacO3	minus35cons	minus10_12A	lacO2	UnInduced	4.02623670963176	No
DISTAL-lacOsym-29-minus35_31A_32C-lacO3_core-minus10cons	DISTAL	lacOsym	minus35_31A_32C	minus10cons	lacO3	UnInduced	4.81683063657028	No
DISTAL-lacO3-29-minus35cons-lacO1_core-minus10cons	DISTAL	lacO3	minus35cons	minus10cons	lacO1	UnInduced	12.5027735211632	No
DISTAL-lacO2-29-minus35cons-lacO2_core-minus10_12A	DISTAL	lacO2	minus35cons	minus10_12A	lacO2	UnInduced	2.93544337596256	No
DISTAL-lacOsym-29-minus35_31A_32C-lacO1_core-minus10cons	DISTAL	lacOsym	minus35_31A_32C	minus10cons	lacO1	UnInduced	1.20624421171463	No
DISTAL-lacO2-29-minus35_30C_33T-lacO1_core-minus10cons	DISTAL	lacO2	minus35_30C_33T	minus10cons	lacO1	UnInduced	1.4540742900168	No
DISTAL-lacO3-29-minus35cons-lacO1_core-minus10_12A	DISTAL	lacO3	minus35cons	minus10_12A	lacO1	UnInduced	0.900521575067319	No
DISTAL-lacO1-29-minus35cons-lacOsym_core-minus10_12G	DISTAL	lacO1	minus35cons	minus10_12G	lacOsym	UnInduced	1.68626078828392	Yes
DISTAL-lacO2-29-minus35_33T-lacO3_core-minus10cons	DISTAL	lacO2	minus35_33T	minus10cons	lacO3	UnInduced	1.50356561265937	No
DISTAL-lacOsym-29-minus35cons-lacO1_core-minus10_7A	DISTAL	lacOsym	minus35cons	minus10_7A	lacO1	UnInduced	0.603138397964498	No
DISTAL-lacOscram-29-minus35cons-lacOsym_core-minus10_12G	DISTAL	lacOscram	minus35cons	minus10_12G	lacOsym	UnInduced	3.04320750713417	Yes
DISTAL-lacO1-29-minus35cons-lacOscram_core-minus10_12G	DISTAL	lacO1	minus35cons	minus10_12G	lacOscram	UnInduced	21.4688227526788	No
DISTAL-lacOsym-29-minus35_31A_32C-lacOsym_core-minus10cons	DISTAL	lacOsym	minus35_31A_32C	minus10cons	lacOsym	UnInduced	1.42043833217738	Yes
DISTAL-lacO3-29-minus35cons-lacO1_core-minus10_12G	DISTAL	lacO3	minus35cons	minus10_12G	lacO1	UnInduced	4.02068322143475	No
DISTAL-lacOscram-29-minus35cons-lacOsym_core-minus10cons	DISTAL	lacOscram	minus35cons	minus10cons	lacOsym	UnInduced	15.5816704355055	Yes
DISTAL-lacOsym-29-minus35cons-lacO2_core-minus10_7A	DISTAL	lacOsym	minus35cons	minus10_7A	lacO2	UnInduced	6.07653270086361	No
DISTAL-lacO3-29-minus35_33T-lacO1_core-minus10cons	DISTAL	lacO3	minus35_33T	minus10cons	lacO1	UnInduced	1.23701251755377	No
DISTAL-lacOscram-29-minus35_31A_32C-lacO1_core-minus10cons	DISTAL	lacOscram	minus35_31A_32C	minus10cons	lacO1	UnInduced	6.60464113548723	No
DISTAL-lacO2-29-minus35cons-lacO3_core-minus10_12G	DISTAL	lacO2	minus35cons	minus10_12G	lacO3	UnInduced	2.77457514278414	No
DISTAL-lacOsym-29-minus35cons-lacO2_core-minus10_12G	DISTAL	lacOsym	minus35cons	minus10_12G	lacO2	UnInduced	5.44167803536694	No
DISTAL-lacO3-29-minus35cons-lacO3_core-minus10_7A	DISTAL	lacO3	minus35cons	minus10_7A	lacO3	UnInduced	4.13863200460193	No
DISTAL-lacO1-29-minus35cons-lacO3_core-minus10_7A	DISTAL	lacO1	minus35cons	minus10_7A	lacO3	UnInduced	1.72728821288759	No
DISTAL-lacOsym-29-minus35_30C_33T-lacO3_core-minus10cons	DISTAL	lacOsym	minus35_30C_33T	minus10cons	lacO3	UnInduced	0.534645892384699	No
DISTAL-lacO3-29-minus35cons-lacO3_core-minus10_12G	DISTAL	lacO3	minus35cons	minus10_12G	lacO3	UnInduced	1.59550663405365	No
DISTAL-lacOscram-29-minus35cons-lacO1_core-minus10cons	DISTAL	lacOscram	minus35cons	minus10cons	lacO1	UnInduced	18.6744749074605	No
DISTAL-lacO2-29-minus35cons-lacO3_core-minus10_12A	DISTAL	lacO2	minus35cons	minus10_12A	lacO3	UnInduced	2.43091955729498	No
DISTAL-lacO2-29-minus35_33T-lacO1_core-minus10cons	DISTAL	lacO2	minus35_33T	minus10cons	lacO1	UnInduced	3.80919545359655	No
DISTAL-lacOscram-29-minus35cons-lacO1_core-minus10_12G	DISTAL	lacOscram	minus35cons	minus10_12G	lacO1	UnInduced	8.8579455658057	No
DISTAL-lacO3-29-minus35cons-lacOsym_core-minus10cons	DISTAL	lacO3	minus35cons	minus10cons	lacOsym	UnInduced	10.5245461017813	Yes
DISTAL-lacO1-29-minus35cons-lacO1_core-minus10_7A	DISTAL	lacO1	minus35cons	minus10_7A	lacO1	UnInduced	0.549607372166323	No
DISTAL-lacO3-29-minus35_31A_32C-lacOscram_core-minus10cons	DISTAL	lacO3	minus35_31A_32C	minus10cons	lacOscram	UnInduced	31.9081937787791	No
DISTAL-lacO2-29-minus35cons-lacO1_core-minus10_7A	DISTAL	lacO2	minus35cons	minus10_7A	lacO1	UnInduced	1.38733622934787	No
DISTAL-lacOscram-29-minus35_31A_32C-lacOscram_core-minus10cons	DISTAL	lacOscram	minus35_31A_32C	minus10cons	lacOscram	UnInduced	34.9451393167489	No
DISTAL-lacO3-29-minus35_31A_32C-lacO2_core-minus10cons	DISTAL	lacO3	minus35_31A_32C	minus10cons	lacO2	UnInduced	29.6599092294054	No
DISTAL-lacO2-29-minus35cons-lacO3_core-minus10cons	DISTAL	lacO2	minus35cons	minus10cons	lacO3	UnInduced	60.3923164881826	No
DISTAL-lacO1-29-minus35_31A_32C-lacO2_core-minus10cons	DISTAL	lacO1	minus35_31A_32C	minus10cons	lacO2	UnInduced	7.56746160659366	No
DISTAL-lacO3-29-minus35_30C_33T-lacO3_core-minus10cons	DISTAL	lacO3	minus35_30C_33T	minus10cons	lacO3	UnInduced	1.11216915604241	No
DISTAL-lacO1-29-minus35cons-lacOscram_core-minus10_12A	DISTAL	lacO1	minus35cons	minus10_12A	lacOscram	UnInduced	16.0925784704421	No
DISTAL-lacO3-29-minus35cons-lacO2_core-minus10_7A	DISTAL	lacO3	minus35cons	minus10_7A	lacO2	UnInduced	1.15077775786356	No
DISTAL-lacO1-29-minus35cons-lacO3_core-minus10_12A	DISTAL	lacO1	minus35cons	minus10_12A	lacO3	UnInduced	0.843689370022987	No
DISTAL-lacO1-29-minus35_33T-lacO1_core-minus10cons	DISTAL	lacO1	minus35_33T	minus10cons	lacO1	UnInduced	1.33209566649198	No
DISTAL-lacOsym-29-minus35cons-lacOsym_core-minus10_12A	DISTAL	lacOsym	minus35cons	minus10_12A	lacOsym	UnInduced	1.10835804851095	Yes
DISTAL-lacOscram-29-minus35_33T-lacO3_core-minus10cons	DISTAL	lacOscram	minus35_33T	minus10cons	lacO3	UnInduced	5.1832478021002	No
DISTAL-lacOscram-29-minus35cons-lacOscram_core-minus10_12G	DISTAL	lacOscram	minus35cons	minus10_12G	lacOscram	UnInduced	32.2547548317281	No
DISTAL-lacOsym-29-minus35cons-lacO3_core-minus10_12A	DISTAL	lacOsym	minus35cons	minus10_12A	lacO3	UnInduced	1.40737591999585	No
DISTAL-lacO3-29-minus35cons-lacOscram_core-minus10_12G	DISTAL	lacO3	minus35cons	minus10_12G	lacOscram	UnInduced	34.116467072426	No
DISTAL-lacO2-29-minus35cons-lacOsym_core-minus10cons	DISTAL	lacO2	minus35cons	minus10cons	lacOsym	UnInduced	3.0832756815128	Yes
DISTAL-lacOscram-29-minus35cons-lacO1_core-minus10_12A	DISTAL	lacOscram	minus35cons	minus10_12A	lacO1	UnInduced	4.30271105730293	No
DISTAL-lacO1-29-minus35cons-lacO1_core-minus10_12A	DISTAL	lacO1	minus35cons	minus10_12A	lacO1	UnInduced	1.54911122316247	No
DISTAL-lacOscram-29-minus35cons-lacO2_core-minus10_7A	DISTAL	lacOscram	minus35cons	minus10_7A	lacO2	UnInduced	2.72236850302567	No
DISTAL-lacOsym-29-minus35cons-lacOsym_core-minus10_12G	DISTAL	lacOsym	minus35cons	minus10_12G	lacOsym	UnInduced	1.11832721566759	Yes
DISTAL-lacOscram-29-minus35cons-lacO2_core-minus10_12G	DISTAL	lacOscram	minus35cons	minus10_12G	lacO2	UnInduced	16.7539005482458	No
DISTAL-lacO1-29-minus35_30C_33T-lacOscram_core-minus10cons	DISTAL	lacO1	minus35_30C_33T	minus10cons	lacOscram	UnInduced	2.43554340638198	No
DISTAL-lacO3-29-minus35cons-lacO3_core-minus10cons	DISTAL	lacO3	minus35cons	minus10cons	lacO3	UnInduced	21.7242568767002	No
DISTAL-lacO1-29-minus35cons-lacO2_core-minus10cons	DISTAL	lacO1	minus35cons	minus10cons	lacO2	UnInduced	56.5444269438344	No
DISTAL-lacOscram-29-minus35_33T-lacO1_core-minus10cons	DISTAL	lacOscram	minus35_33T	minus10cons	lacO1	UnInduced	1.83502241254525	No
DISTAL-lacO3-29-minus35_33T-lacOscram_core-minus10cons	DISTAL	lacO3	minus35_33T	minus10cons	lacOscram	UnInduced	15.0045797210776	No
DISTAL-lacOscram-29-minus35cons-lacOsym_core-minus10_12A	DISTAL	lacOscram	minus35cons	minus10_12A	lacOsym	UnInduced	2.11665330061968	Yes
COMBO-lacOsym-minus35_30C_33T-minus10cons-lacOsym	COMBO	lacOsym	minus35_30C_33T	minus10cons	lacOsym	Induced	0.524904183347773	Yes
COMBO-lacO1-minus35_31A_32C-minus10cons-lacO1	COMBO	lacO1	minus35_31A_32C	minus10cons	lacO1	Induced	17.1365527340113	No
COMBO-lacOsym-minus35cons-minus10cons-lacO3	COMBO	lacOsym	minus35cons	minus10cons	lacO3	Induced	10.2342603966943	No
COMBO-lacO2-minus35_33T-minus10cons-lacOscram	COMBO	lacO2	minus35_33T	minus10cons	lacOscram	Induced	3.24171742495625	No
COMBO-lacO3-minus35_30C_33T-minus10cons-lacO2	COMBO	lacO3	minus35_30C_33T	minus10cons	lacO2	Induced	1.05242233499405	No
COMBO-lacOsym-minus35cons-minus10_12A-lacO2	COMBO	lacOsym	minus35cons	minus10_12A	lacO2	Induced	1.43940025105511	No
COMBO-lacOscram-minus35cons-minus10_12G-lacO3	COMBO	lacOscram	minus35cons	minus10_12G	lacO3	Induced	10.9875596955012	No
COMBO-lacOscram-minus35cons-minus10_7A-lacO3	COMBO	lacOscram	minus35cons	minus10_7A	lacO3	Induced	3.53529372797196	No
COMBO-lacO3-minus35cons-minus10_12A-lacOscram	COMBO	lacO3	minus35cons	minus10_12A	lacOscram	Induced	1.4255820345293	No
COMBO-lacO1-minus35_31A_32C-minus10cons-lacO2	COMBO	lacO1	minus35_31A_32C	minus10cons	lacO2	Induced	25.0981071739464	No
COMBO-lacOsym-minus35cons-minus10cons-lacO1	COMBO	lacOsym	minus35cons	minus10cons	lacO1	Induced	23.1936213451773	No
COMBO-lacOscram-minus35_33T-minus10cons-lacO2	COMBO	lacOscram	minus35_33T	minus10cons	lacO2	Induced	3.09678520681135	No
COMBO-lacO1-minus35_31A_32C-minus10cons-lacO3	COMBO	lacO1	minus35_31A_32C	minus10cons	lacO3	Induced	7.04897902470001	No
COMBO-lacO1-minus35cons-minus10_12A-lacO1	COMBO	lacO1	minus35cons	minus10_12A	lacO1	Induced	1.21819204169771	No
COMBO-lacOscram-minus35_30C_33T-minus10cons-lacO2	COMBO	lacOscram	minus35_30C_33T	minus10cons	lacO2	Induced	1.74789712793409	No
COMBO-lacO1-minus35_33T-minus10cons-lacO3	COMBO	lacO1	minus35_33T	minus10cons	lacO3	Induced	5.53192854129542	No
COMBO-lacO1-minus35cons-minus10_12G-lacO3	COMBO	lacO1	minus35cons	minus10_12G	lacO3	Induced	1.31925655839733	No
COMBO-lacO2-minus35_30C_33T-minus10cons-lacOsym	COMBO	lacO2	minus35_30C_33T	minus10cons	lacOsym	Induced	1.51792022628665	Yes
COMBO-lacO2-minus35_31A_32C-minus10cons-lacOsym	COMBO	lacO2	minus35_31A_32C	minus10cons	lacOsym	Induced	2.78062223649561	Yes
COMBO-lacOsym-minus35_33T-minus10cons-lacO1	COMBO	lacOsym	minus35_33T	minus10cons	lacO1	Induced	3.17854277606308	No
COMBO-lacO3-minus35cons-minus10cons-lacO1	COMBO	lacO3	minus35cons	minus10cons	lacO1	Induced	39.7014282883161	No
COMBO-lacOscram-minus35_33T-minus10cons-lacO1	COMBO	lacOscram	minus35_33T	minus10cons	lacO1	Induced	4.36952967059178	No
COMBO-lacO3-minus35_33T-minus10cons-lacO2	COMBO	lacO3	minus35_33T	minus10cons	lacO2	Induced	2.3686257804224	No
COMBO-lacO1-minus35cons-minus10_7A-lacO2	COMBO	lacO1	minus35cons	minus10_7A	lacO2	Induced	7.99453430044564	No
COMBO-lacOsym-minus35_30C_33T-minus10cons-lacO1	COMBO	lacOsym	minus35_30C_33T	minus10cons	lacO1	Induced	2.28542846420865	No
COMBO-lacOscram-minus35_30C_33T-minus10cons-lacO1	COMBO	lacOscram	minus35_30C_33T	minus10cons	lacO1	Induced	2.1532464539137	No
COMBO-lacOscram-minus35_31A_32C-minus10cons-lacOsym	COMBO	lacOscram	minus35_31A_32C	minus10cons	lacOsym	Induced	9.34174339048863	Yes
COMBO-lacO3-minus35cons-minus10_12G-lacOsym	COMBO	lacO3	minus35cons	minus10_12G	lacOsym	Induced	7.9659992195816	Yes
COMBO-lacO2-minus35_30C_33T-minus10cons-lacO1	COMBO	lacO2	minus35_30C_33T	minus10cons	lacO1	Induced	1.75139021068763	No
COMBO-lacO3-minus35cons-minus10_7A-lacO2	COMBO	lacO3	minus35cons	minus10_7A	lacO2	Induced	1.886218464737	No
COMBO-lacOsym-minus35cons-minus10_7A-lacOsym	COMBO	lacOsym	minus35cons	minus10_7A	lacOsym	Induced	0.612885713406743	Yes
COMBO-lacOscram-minus35cons-minus10_12A-lacO1	COMBO	lacOscram	minus35cons	minus10_12A	lacO1	Induced	1.1249491095153	No
COMBO-lacOsym-minus35cons-minus10cons-lacOscram	COMBO	lacOsym	minus35cons	minus10cons	lacOscram	Induced	15.1698899526092	No
COMBO-lacO1-minus35cons-minus10_12G-lacOscram	COMBO	lacO1	minus35cons	minus10_12G	lacOscram	Induced	2.3363843186919	No
COMBO-lacO3-minus35_33T-minus10cons-lacOscram	COMBO	lacO3	minus35_33T	minus10cons	lacOscram	Induced	7.97956893511417	No
COMBO-lacO1-minus35cons-minus10_12G-lacOsym	COMBO	lacO1	minus35cons	minus10_12G	lacOsym	Induced	2.27814783149862	Yes
COMBO-lacO3-minus35cons-minus10_12G-lacO1	COMBO	lacO3	minus35cons	minus10_12G	lacO1	Induced	2.42334269428488	No
COMBO-lacOscram-minus35_31A_32C-minus10cons-lacO3	COMBO	lacOscram	minus35_31A_32C	minus10cons	lacO3	Induced	12.8138899771727	No
COMBO-lacO2-minus35cons-minus10cons-lacO2	COMBO	lacO2	minus35cons	minus10cons	lacO2	Induced	16.2564459717034	No
COMBO-lacO3-minus35cons-minus10_12G-lacO2	COMBO	lacO3	minus35cons	minus10_12G	lacO2	Induced	4.15280186137088	No
COMBO-lacO2-minus35cons-minus10_12G-lacOsym	COMBO	lacO2	minus35cons	minus10_12G	lacOsym	Induced	1.50005446623094	Yes
COMBO-lacO1-minus35cons-minus10cons-lacOsym	COMBO	lacO1	minus35cons	minus10cons	lacOsym	Induced	8.04417052501418	Yes
COMBO-lacOscram-minus35_30C_33T-minus10cons-lacO3	COMBO	lacOscram	minus35_30C_33T	minus10cons	lacO3	Induced	0.964859375564537	No
COMBO-lacO1-minus35cons-minus10_7A-lacO3	COMBO	lacO1	minus35cons	minus10_7A	lacO3	Induced	11.7891689611147	No
COMBO-lacO3-minus35_30C_33T-minus10cons-lacOsym	COMBO	lacO3	minus35_30C_33T	minus10cons	lacOsym	Induced	0.803358038920988	Yes
COMBO-lacOsym-minus35_31A_32C-minus10cons-lacOsym	COMBO	lacOsym	minus35_31A_32C	minus10cons	lacOsym	Induced	1.78544530960692	Yes
COMBO-lacOsym-minus35cons-minus10_12A-lacOsym	COMBO	lacOsym	minus35cons	minus10_12A	lacOsym	Induced	0.564295913029956	Yes
COMBO-lacOscram-minus35cons-minus10cons-lacOsym	COMBO	lacOscram	minus35cons	minus10cons	lacOsym	Induced	16.1122119268994	Yes
COMBO-lacOsym-minus35cons-minus10_12G-lacOsym	COMBO	lacOsym	minus35cons	minus10_12G	lacOsym	Induced	1.15100331487902	Yes
COMBO-lacO2-minus35cons-minus10cons-lacO3	COMBO	lacO2	minus35cons	minus10cons	lacO3	Induced	22.6358584702344	No
COMBO-lacOscram-minus35cons-minus10cons-lacO2	COMBO	lacOscram	minus35cons	minus10cons	lacO2	Induced	12.5424637291681	No
COMBO-lacO2-minus35cons-minus10cons-lacOsym	COMBO	lacO2	minus35cons	minus10cons	lacOsym	Induced	39.4423339201522	Yes
COMBO-lacO2-minus35_31A_32C-minus10cons-lacO2	COMBO	lacO2	minus35_31A_32C	minus10cons	lacO2	Induced	13.5164235574376	No
COMBO-lacOsym-minus35cons-minus10_12A-lacOscram	COMBO	lacOsym	minus35cons	minus10_12A	lacOscram	Induced	1.8289025422612	No
COMBO-lacO1-minus35_31A_32C-minus10cons-lacOsym	COMBO	lacO1	minus35_31A_32C	minus10cons	lacOsym	Induced	4.54701859930575	Yes
COMBO-lacO1-minus35_30C_33T-minus10cons-lacOscram	COMBO	lacO1	minus35_30C_33T	minus10cons	lacOscram	Induced	1.41730952515974	No
COMBO-lacO2-minus35cons-minus10_12G-lacO3	COMBO	lacO2	minus35cons	minus10_12G	lacO3	Induced	2.63944736012754	No
COMBO-lacO2-minus35_30C_33T-minus10cons-lacO3	COMBO	lacO2	minus35_30C_33T	minus10cons	lacO3	Induced	0.895599073637574	No
COMBO-lacO3-minus35cons-minus10_7A-lacOsym	COMBO	lacO3	minus35cons	minus10_7A	lacOsym	Induced	1.51060758684458	Yes
COMBO-lacO2-minus35cons-minus10cons-lacOscram	COMBO	lacO2	minus35cons	minus10cons	lacOscram	Induced	7.84962535356142	No
COMBO-lacOsym-minus35cons-minus10cons-lacOsym	COMBO	lacOsym	minus35cons	minus10cons	lacOsym	Induced	6.77160809476949	Yes
COMBO-lacO1-minus35cons-minus10cons-lacO2	COMBO	lacO1	minus35cons	minus10cons	lacO2	Induced	17.21155489989	No
COMBO-lacOsym-minus35cons-minus10_12G-lacO3	COMBO	lacOsym	minus35cons	minus10_12G	lacO3	Induced	2.22176598954547	No
COMBO-lacOsym-minus35cons-minus10_7A-lacO3	COMBO	lacOsym	minus35cons	minus10_7A	lacO3	Induced	1.32141392868857	No
COMBO-lacO3-minus35_31A_32C-minus10cons-lacOscram	COMBO	lacO3	minus35_31A_32C	minus10cons	lacOscram	Induced	3.77310797277169	No
COMBO-lacO3-minus35cons-minus10_12A-lacOsym	COMBO	lacO3	minus35cons	minus10_12A	lacOsym	Induced	1.06113973080417	Yes
COMBO-lacOscram-minus35cons-minus10_12A-lacOscram	COMBO	lacOscram	minus35cons	minus10_12A	lacOscram	Induced	1.26432147054165	No
COMBO-lacO2-minus35cons-minus10_12G-lacO2	COMBO	lacO2	minus35cons	minus10_12G	lacO2	Induced	2.38915186715748	No
COMBO-lacOsym-minus35_30C_33T-minus10cons-lacO3	COMBO	lacOsym	minus35_30C_33T	minus10cons	lacO3	Induced	1.56508513713704	No
COMBO-lacOsym-minus35cons-minus10cons-lacO2	COMBO	lacOsym	minus35cons	minus10cons	lacO2	Induced	48.271920931559	No
COMBO-lacOscram-minus35_33T-minus10cons-lacO3	COMBO	lacOscram	minus35_33T	minus10cons	lacO3	Induced	4.19165705003622	No
COMBO-lacOsym-minus35_33T-minus10cons-lacOsym	COMBO	lacOsym	minus35_33T	minus10cons	lacOsym	Induced	0.201342079418805	Yes
COMBO-lacOscram-minus35cons-minus10cons-lacO3	COMBO	lacOscram	minus35cons	minus10cons	lacO3	Induced	10.9443623085708	No
COMBO-lacOsym-minus35cons-minus10_12G-lacO2	COMBO	lacOsym	minus35cons	minus10_12G	lacO2	Induced	2.61327327032177	No
COMBO-lacO3-minus35_33T-minus10cons-lacO3	COMBO	lacO3	minus35_33T	minus10cons	lacO3	Induced	6.02892516100377	No
COMBO-lacO2-minus35cons-minus10_7A-lacO1	COMBO	lacO2	minus35cons	minus10_7A	lacO1	Induced	1.48719674362866	No
COMBO-lacOscram-minus35cons-minus10_7A-lacOsym	COMBO	lacOscram	minus35cons	minus10_7A	lacOsym	Induced	1.03979181605338	Yes
COMBO-lacOsym-minus35_31A_32C-minus10cons-lacOscram	COMBO	lacOsym	minus35_31A_32C	minus10cons	lacOscram	Induced	4.8551151485525	No
COMBO-lacO3-minus35_30C_33T-minus10cons-lacOscram	COMBO	lacO3	minus35_30C_33T	minus10cons	lacOscram	Induced	1.54677666576046	No
COMBO-lacO1-minus35_31A_32C-minus10cons-lacOscram	COMBO	lacO1	minus35_31A_32C	minus10cons	lacOscram	Induced	7.77741761078615	No
COMBO-lacOscram-minus35cons-minus10_12A-lacO3	COMBO	lacOscram	minus35cons	minus10_12A	lacO3	Induced	1.93929278503402	No
COMBO-lacOsym-minus35cons-minus10_7A-lacO2	COMBO	lacOsym	minus35cons	minus10_7A	lacO2	Induced	1.79303526066297	No
COMBO-lacO3-minus35cons-minus10_12G-lacOscram	COMBO	lacO3	minus35cons	minus10_12G	lacOscram	Induced	3.81295386943748	No
COMBO-lacO1-minus35_30C_33T-minus10cons-lacO2	COMBO	lacO1	minus35_30C_33T	minus10cons	lacO2	Induced	0.827275030693327	No
COMBO-lacO3-minus35cons-minus10_7A-lacOscram	COMBO	lacO3	minus35cons	minus10_7A	lacOscram	Induced	8.09999510897384	No
COMBO-lacO2-minus35_30C_33T-minus10cons-lacO2	COMBO	lacO2	minus35_30C_33T	minus10cons	lacO2	Induced	2.94282355960588	No
COMBO-lacO1-minus35_33T-minus10cons-lacOscram	COMBO	lacO1	minus35_33T	minus10cons	lacOscram	Induced	4.62686844490646	No
COMBO-lacOsym-minus35cons-minus10_12A-lacO1	COMBO	lacOsym	minus35cons	minus10_12A	lacO1	Induced	0.405384035832857	No
COMBO-lacO3-minus35cons-minus10_7A-lacO3	COMBO	lacO3	minus35cons	minus10_7A	lacO3	Induced	3.23093893551294	No
COMBO-lacOscram-minus35_31A_32C-minus10cons-lacO1	COMBO	lacOscram	minus35_31A_32C	minus10cons	lacO1	Induced	5.32680990225863	No
COMBO-lacOscram-minus35cons-minus10_7A-lacOscram	COMBO	lacOscram	minus35cons	minus10_7A	lacOscram	Induced	8.45276906603484	No
COMBO-lacO2-minus35cons-minus10_7A-lacOscram	COMBO	lacO2	minus35cons	minus10_7A	lacOscram	Induced	3.43516171019568	No
COMBO-lacO2-minus35cons-minus10_12A-lacO3	COMBO	lacO2	minus35cons	minus10_12A	lacO3	Induced	1.55976129582268	No
COMBO-lacO1-minus35cons-minus10cons-lacOscram	COMBO	lacO1	minus35cons	minus10cons	lacOscram	Induced	30.5857505707963	No
COMBO-lacOscram-minus35cons-minus10_12G-lacOscram	COMBO	lacOscram	minus35cons	minus10_12G	lacOscram	Induced	5.50101485226674	No
COMBO-lacOsym-minus35cons-minus10_7A-lacO1	COMBO	lacOsym	minus35cons	minus10_7A	lacO1	Induced	1.95720843300974	No
COMBO-lacOsym-minus35cons-minus10_12G-lacO1	COMBO	lacOsym	minus35cons	minus10_12G	lacO1	Induced	2.9501999884622	No
COMBO-lacO1-minus35_30C_33T-minus10cons-lacOsym	COMBO	lacO1	minus35_30C_33T	minus10cons	lacOsym	Induced	0.682822730707379	Yes
COMBO-lacO2-minus35cons-minus10_7A-lacO2	COMBO	lacO2	minus35cons	minus10_7A	lacO2	Induced	6.87271663731452	No
COMBO-lacOscram-minus35cons-minus10_12G-lacOsym	COMBO	lacOscram	minus35cons	minus10_12G	lacOsym	Induced	2.96786236302995	Yes
COMBO-lacOscram-minus35_31A_32C-minus10cons-lacOscram	COMBO	lacOscram	minus35_31A_32C	minus10cons	lacOscram	Induced	6.23301565108216	No
COMBO-lacO2-minus35cons-minus10_12A-lacOsym	COMBO	lacO2	minus35cons	minus10_12A	lacOsym	Induced	1.57294364688336	Yes
COMBO-lacOscram-minus35cons-minus10_7A-lacO1	COMBO	lacOscram	minus35cons	minus10_7A	lacO1	Induced	1.47452305023316	No
COMBO-lacOscram-minus35cons-minus10_12G-lacO1	COMBO	lacOscram	minus35cons	minus10_12G	lacO1	Induced	2.91026521017373	No
COMBO-lacO1-minus35_30C_33T-minus10cons-lacO3	COMBO	lacO1	minus35_30C_33T	minus10cons	lacO3	Induced	1.24354196720454	No
COMBO-lacO1-minus35cons-minus10_12A-lacOscram	COMBO	lacO1	minus35cons	minus10_12A	lacOscram	Induced	1.5278437270757	No
COMBO-lacO3-minus35cons-minus10_7A-lacO1	COMBO	lacO3	minus35cons	minus10_7A	lacO1	Induced	2.55542588062748	No
COMBO-lacO1-minus35_30C_33T-minus10cons-lacO1	COMBO	lacO1	minus35_30C_33T	minus10cons	lacO1	Induced	1.00613730167295	No
COMBO-lacO3-minus35_31A_32C-minus10cons-lacOsym	COMBO	lacO3	minus35_31A_32C	minus10cons	lacOsym	Induced	3.85716582845593	Yes
COMBO-lacO1-minus35cons-minus10_12A-lacO2	COMBO	lacO1	minus35cons	minus10_12A	lacO2	Induced	0.740534845517154	No
COMBO-lacO3-minus35cons-minus10_12A-lacO2	COMBO	lacO3	minus35cons	minus10_12A	lacO2	Induced	1.22216313465618	No
COMBO-lacO1-minus35cons-minus10_7A-lacO1	COMBO	lacO1	minus35cons	minus10_7A	lacO1	Induced	2.34419110721861	No
COMBO-lacO2-minus35_33T-minus10cons-lacO2	COMBO	lacO2	minus35_33T	minus10cons	lacO2	Induced	4.0710143271197	No
COMBO-lacOscram-minus35_33T-minus10cons-lacOscram	COMBO	lacOscram	minus35_33T	minus10cons	lacOscram	Induced	1.9266251543247	No
COMBO-lacO1-minus35_33T-minus10cons-lacO1	COMBO	lacO1	minus35_33T	minus10cons	lacO1	Induced	2.83617082399926	No
COMBO-lacOscram-minus35cons-minus10_12A-lacO2	COMBO	lacOscram	minus35cons	minus10_12A	lacO2	Induced	1.98750400267375	No
COMBO-lacOsym-minus35_31A_32C-minus10cons-lacO1	COMBO	lacOsym	minus35_31A_32C	minus10cons	lacO1	Induced	5.17157297645742	No
COMBO-lacO2-minus35_31A_32C-minus10cons-lacO3	COMBO	lacO2	minus35_31A_32C	minus10cons	lacO3	Induced	9.12532015429599	No
COMBO-lacO2-minus35cons-minus10_7A-lacO3	COMBO	lacO2	minus35cons	minus10_7A	lacO3	Induced	2.22668087208154	No
COMBO-lacO2-minus35_31A_32C-minus10cons-lacOscram	COMBO	lacO2	minus35_31A_32C	minus10cons	lacOscram	Induced	5.79587057874421	No
COMBO-lacO2-minus35cons-minus10_12A-lacOscram	COMBO	lacO2	minus35cons	minus10_12A	lacOscram	Induced	3.58192388966383	No
COMBO-lacOscram-minus35cons-minus10cons-lacO1	COMBO	lacOscram	minus35cons	minus10cons	lacO1	Induced	22.4971380434897	No
COMBO-lacO2-minus35cons-minus10_12G-lacO1	COMBO	lacO2	minus35cons	minus10_12G	lacO1	Induced	1.32152697985897	No
COMBO-lacOscram-minus35_31A_32C-minus10cons-lacO2	COMBO	lacOscram	minus35_31A_32C	minus10cons	lacO2	Induced	6.57100566272393	No
COMBO-lacO1-minus35_33T-minus10cons-lacOsym	COMBO	lacO1	minus35_33T	minus10cons	lacOsym	Induced	1.26533828573253	Yes
COMBO-lacO2-minus35_33T-minus10cons-lacOsym	COMBO	lacO2	minus35_33T	minus10cons	lacOsym	Induced	2.444241400755	Yes
COMBO-lacO2-minus35cons-minus10_7A-lacOsym	COMBO	lacO2	minus35cons	minus10_7A	lacOsym	Induced	2.59210995402946	Yes
COMBO-lacO1-minus35cons-minus10_12G-lacO2	COMBO	lacO1	minus35cons	minus10_12G	lacO2	Induced	4.6385367536223	No
COMBO-lacO3-minus35_30C_33T-minus10cons-lacO1	COMBO	lacO3	minus35_30C_33T	minus10cons	lacO1	Induced	1.56145617116017	No
COMBO-lacOsym-minus35_30C_33T-minus10cons-lacO2	COMBO	lacOsym	minus35_30C_33T	minus10cons	lacO2	Induced	1.06392381018921	No
COMBO-lacO1-minus35cons-minus10_7A-lacOscram	COMBO	lacO1	minus35cons	minus10_7A	lacOscram	Induced	4.9435290356134	No
COMBO-lacOsym-minus35_33T-minus10cons-lacOscram	COMBO	lacOsym	minus35_33T	minus10cons	lacOscram	Induced	3.0740339693046	No
COMBO-lacO2-minus35cons-minus10_12A-lacO1	COMBO	lacO2	minus35cons	minus10_12A	lacO1	Induced	2.72240294190323	No
COMBO-lacO2-minus35_31A_32C-minus10cons-lacO1	COMBO	lacO2	minus35_31A_32C	minus10cons	lacO1	Induced	10.9995866855808	No
COMBO-lacO1-minus35cons-minus10_12G-lacO1	COMBO	lacO1	minus35cons	minus10_12G	lacO1	Induced	2.58006900474871	No
COMBO-lacO1-minus35_33T-minus10cons-lacO2	COMBO	lacO1	minus35_33T	minus10cons	lacO2	Induced	2.18352556764764	No
COMBO-lacO3-minus35cons-minus10_12G-lacO3	COMBO	lacO3	minus35cons	minus10_12G	lacO3	Induced	3.4767147731544	No
COMBO-lacO2-minus35_33T-minus10cons-lacO3	COMBO	lacO2	minus35_33T	minus10cons	lacO3	Induced	2.99561891742343	No
COMBO-lacO3-minus35cons-minus10cons-lacOsym	COMBO	lacO3	minus35cons	minus10cons	lacOsym	Induced	37.6332907046547	Yes
COMBO-lacO3-minus35cons-minus10cons-lacOscram	COMBO	lacO3	minus35cons	minus10cons	lacOscram	Induced	16.4227670059041	No
COMBO-lacO3-minus35_31A_32C-minus10cons-lacO1	COMBO	lacO3	minus35_31A_32C	minus10cons	lacO1	Induced	13.0708157654159	No
COMBO-lacO2-minus35cons-minus10cons-lacO1	COMBO	lacO2	minus35cons	minus10cons	lacO1	Induced	38.4562790314073	No
COMBO-lacO3-minus35_33T-minus10cons-lacO1	COMBO	lacO3	minus35_33T	minus10cons	lacO1	Induced	4.71002301709535	No
COMBO-lacOscram-minus35cons-minus10_12A-lacOsym	COMBO	lacOscram	minus35cons	minus10_12A	lacOsym	Induced	1.42556911804876	Yes
COMBO-lacOscram-minus35cons-minus10cons-lacOscram	COMBO	lacOscram	minus35cons	minus10cons	lacOscram	Induced	17.4684243095721	No
COMBO-lacO3-minus35_31A_32C-minus10cons-lacO2	COMBO	lacO3	minus35_31A_32C	minus10cons	lacO2	Induced	10.3134197020384	No
COMBO-lacOsym-minus35cons-minus10_12G-lacOscram	COMBO	lacOsym	minus35cons	minus10_12G	lacOscram	Induced	11.0150202191814	No
COMBO-lacO1-minus35cons-minus10cons-lacO3	COMBO	lacO1	minus35cons	minus10cons	lacO3	Induced	3.6456052579288	No
COMBO-lacOscram-minus35cons-minus10_12G-lacO2	COMBO	lacOscram	minus35cons	minus10_12G	lacO2	Induced	3.78577620562235	No
COMBO-lacO2-minus35cons-minus10_12G-lacOscram	COMBO	lacO2	minus35cons	minus10_12G	lacOscram	Induced	13.8216418146206	No
COMBO-lacOsym-minus35_30C_33T-minus10cons-lacOscram	COMBO	lacOsym	minus35_30C_33T	minus10cons	lacOscram	Induced	1.32309328623963	No
COMBO-lacOsym-minus35_33T-minus10cons-lacO2	COMBO	lacOsym	minus35_33T	minus10cons	lacO2	Induced	6.06675914858586	No
COMBO-lacOscram-minus35_30C_33T-minus10cons-lacOscram	COMBO	lacOscram	minus35_30C_33T	minus10cons	lacOscram	Induced	1.16266193460696	No
COMBO-lacOscram-minus35cons-minus10_7A-lacO2	COMBO	lacOscram	minus35cons	minus10_7A	lacO2	Induced	1.60889345962135	No
COMBO-lacOscram-minus35_33T-minus10cons-lacOsym	COMBO	lacOscram	minus35_33T	minus10cons	lacOsym	Induced	4.86818656278254	Yes
COMBO-lacO2-minus35cons-minus10_12A-lacO2	COMBO	lacO2	minus35cons	minus10_12A	lacO2	Induced	1.6882367629229	No
COMBO-lacO2-minus35_30C_33T-minus10cons-lacOscram	COMBO	lacO2	minus35_30C_33T	minus10cons	lacOscram	Induced	2.09149277145163	No
DISTAL-lacOsym-29-minus35_33T-lacO2_core-minus10cons	DISTAL	lacOsym	minus35_33T	minus10cons	lacO2	Induced	11.9724857211803	No
DISTAL-lacO2-29-minus35cons-lacO1_core-minus10_12G	DISTAL	lacO2	minus35cons	minus10_12G	lacO1	Induced	10.796056074915	No
DISTAL-lacO2-29-minus35_33T-lacOscram_core-minus10cons	DISTAL	lacO2	minus35_33T	minus10cons	lacOscram	Induced	17.7594956219452	No
DISTAL-lacO2-29-minus35cons-lacO2_core-minus10_7A	DISTAL	lacO2	minus35cons	minus10_7A	lacO2	Induced	11.1680399454764	No
DISTAL-lacOscram-29-minus35cons-lacO2_core-minus10cons	DISTAL	lacOscram	minus35cons	minus10cons	lacO2	Induced	15.0159606287732	No
DISTAL-lacO2-29-minus35_30C_33T-lacOsym_core-minus10cons	DISTAL	lacO2	minus35_30C_33T	minus10cons	lacOsym	Induced	1.01161355432431	Yes
DISTAL-lacO1-29-minus35cons-lacO3_core-minus10_12G	DISTAL	lacO1	minus35cons	minus10_12G	lacO3	Induced	2.28634399961498	No
DISTAL-lacOsym-29-minus35cons-lacO1_core-minus10_12A	DISTAL	lacOsym	minus35cons	minus10_12A	lacO1	Induced	1.69674508677885	No
DISTAL-lacOsym-29-minus35cons-lacO2_core-minus10cons	DISTAL	lacOsym	minus35cons	minus10cons	lacO2	Induced	28.4551234495784	No
DISTAL-lacO2-29-minus35_30C_33T-lacO2_core-minus10cons	DISTAL	lacO2	minus35_30C_33T	minus10cons	lacO2	Induced	1.01212568490492	No
DISTAL-lacO3-29-minus35cons-lacO1_core-minus10_7A	DISTAL	lacO3	minus35cons	minus10_7A	lacO1	Induced	2.65366956144307	No
DISTAL-lacO1-29-minus35cons-lacOsym_core-minus10_12A	DISTAL	lacO1	minus35cons	minus10_12A	lacOsym	Induced	1.05951202199255	Yes
DISTAL-lacO1-29-minus35_30C_33T-lacO1_core-minus10cons	DISTAL	lacO1	minus35_30C_33T	minus10cons	lacO1	Induced	1.99622021787311	No
DISTAL-lacO1-29-minus35cons-lacO2_core-minus10_12G	DISTAL	lacO1	minus35cons	minus10_12G	lacO2	Induced	14.231120629963	No
DISTAL-lacO2-29-minus35_31A_32C-lacOscram_core-minus10cons	DISTAL	lacO2	minus35_31A_32C	minus10cons	lacOscram	Induced	22.9938293652341	No
DISTAL-lacO1-29-minus35cons-lacOscram_core-minus10_7A	DISTAL	lacO1	minus35cons	minus10_7A	lacOscram	Induced	10.0072974814099	No
DISTAL-lacOscram-29-minus35cons-lacOscram_core-minus10cons	DISTAL	lacOscram	minus35cons	minus10cons	lacOscram	Induced	25.6589643977063	No
DISTAL-lacO2-29-minus35_33T-lacOsym_core-minus10cons	DISTAL	lacO2	minus35_33T	minus10cons	lacOsym	Induced	3.76310272655074	Yes
DISTAL-lacO3-29-minus35cons-lacOscram_core-minus10_12A	DISTAL	lacO3	minus35cons	minus10_12A	lacOscram	Induced	8.75269200854571	No
DISTAL-lacOsym-29-minus35cons-lacO3_core-minus10_12G	DISTAL	lacOsym	minus35cons	minus10_12G	lacO3	Induced	1.22887022964422	No
DISTAL-lacO2-29-minus35cons-lacO3_core-minus10_7A	DISTAL	lacO2	minus35cons	minus10_7A	lacO3	Induced	2.86768952984808	No
DISTAL-lacOsym-29-minus35cons-lacO1_core-minus10cons	DISTAL	lacOsym	minus35cons	minus10cons	lacO1	Induced	28.8572990632071	No
DISTAL-lacO3-29-minus35cons-lacOsym_core-minus10_7A	DISTAL	lacO3	minus35cons	minus10_7A	lacOsym	Induced	1.41549918814137	Yes
DISTAL-lacO1-29-minus35_33T-lacO3_core-minus10cons	DISTAL	lacO1	minus35_33T	minus10cons	lacO3	Induced	1.78396124550666	No
DISTAL-lacO3-29-minus35_31A_32C-lacOsym_core-minus10cons	DISTAL	lacO3	minus35_31A_32C	minus10cons	lacOsym	Induced	9.13841610477453	Yes
DISTAL-lacO2-29-minus35_31A_32C-lacO2_core-minus10cons	DISTAL	lacO2	minus35_31A_32C	minus10cons	lacO2	Induced	21.6450109365401	No
DISTAL-lacO3-29-minus35_33T-lacO3_core-minus10cons	DISTAL	lacO3	minus35_33T	minus10cons	lacO3	Induced	6.48314726209463	No
DISTAL-lacOsym-29-minus35_33T-lacOsym_core-minus10cons	DISTAL	lacOsym	minus35_33T	minus10cons	lacOsym	Induced	2.06182701264474	Yes
DISTAL-lacO3-29-minus35cons-lacOscram_core-minus10cons	DISTAL	lacO3	minus35cons	minus10cons	lacOscram	Induced	12.0763825616913	No
DISTAL-lacO3-29-minus35_31A_32C-lacO1_core-minus10cons	DISTAL	lacO3	minus35_31A_32C	minus10cons	lacO1	Induced	33.9798054039187	No
DISTAL-lacOsym-29-minus35cons-lacOsym_core-minus10_7A	DISTAL	lacOsym	minus35cons	minus10_7A	lacOsym	Induced	2.083035086261	Yes
DISTAL-lacO3-29-minus35_30C_33T-lacO2_core-minus10cons	DISTAL	lacO3	minus35_30C_33T	minus10cons	lacO2	Induced	0.931386386457073	No
DISTAL-lacO2-29-minus35cons-lacO2_core-minus10cons	DISTAL	lacO2	minus35cons	minus10cons	lacO2	Induced	62.6955220961732	No
DISTAL-lacOscram-29-minus35_30C_33T-lacO2_core-minus10cons	DISTAL	lacOscram	minus35_30C_33T	minus10cons	lacO2	Induced	1.50681083210223	No
DISTAL-lacO2-29-minus35cons-lacOscram_core-minus10_12G	DISTAL	lacO2	minus35cons	minus10_12G	lacOscram	Induced	53.905573460468	No
DISTAL-lacO3-29-minus35_30C_33T-lacOscram_core-minus10cons	DISTAL	lacO3	minus35_30C_33T	minus10cons	lacOscram	Induced	6.50165070350402	No
DISTAL-lacO3-29-minus35_30C_33T-lacO1_core-minus10cons	DISTAL	lacO3	minus35_30C_33T	minus10cons	lacO1	Induced	1.6522273936968	No
DISTAL-lacOscram-29-minus35_33T-lacO2_core-minus10cons	DISTAL	lacOscram	minus35_33T	minus10cons	lacO2	Induced	5.92251789447628	No
DISTAL-lacO1-29-minus35_33T-lacO2_core-minus10cons	DISTAL	lacO1	minus35_33T	minus10cons	lacO2	Induced	11.405632464446	No
DISTAL-lacO1-29-minus35cons-lacO3_core-minus10cons	DISTAL	lacO1	minus35cons	minus10cons	lacO3	Induced	15.5600141429555	No
DISTAL-lacO2-29-minus35_30C_33T-lacOscram_core-minus10cons	DISTAL	lacO2	minus35_30C_33T	minus10cons	lacOscram	Induced	5.79465061661748	No
DISTAL-lacO1-29-minus35cons-lacO2_core-minus10_12A	DISTAL	lacO1	minus35cons	minus10_12A	lacO2	Induced	0.777071257884126	No
DISTAL-lacO2-29-minus35cons-lacOscram_core-minus10cons	DISTAL	lacO2	minus35cons	minus10cons	lacOscram	Induced	17.1648375622501	No
DISTAL-lacOsym-29-minus35cons-lacOsym_core-minus10cons	DISTAL	lacOsym	minus35cons	minus10cons	lacOsym	Induced	39.3892531698865	Yes
DISTAL-lacO1-29-minus35_33T-lacOsym_core-minus10cons	DISTAL	lacO1	minus35_33T	minus10cons	lacOsym	Induced	7.57167311496335	Yes
DISTAL-lacO2-29-minus35_31A_32C-lacO1_core-minus10cons	DISTAL	lacO2	minus35_31A_32C	minus10cons	lacO1	Induced	6.10803816408069	No
DISTAL-lacOsym-29-minus35_31A_32C-lacOscram_core-minus10cons	DISTAL	lacOsym	minus35_31A_32C	minus10cons	lacOscram	Induced	12.3073392653583	No
DISTAL-lacO3-29-minus35_30C_33T-lacOsym_core-minus10cons	DISTAL	lacO3	minus35_30C_33T	minus10cons	lacOsym	Induced	0.631329065450773	Yes
DISTAL-lacO2-29-minus35_31A_32C-lacOsym_core-minus10cons	DISTAL	lacO2	minus35_31A_32C	minus10cons	lacOsym	Induced	8.96318836706874	Yes
DISTAL-lacOsym-29-minus35cons-lacO3_core-minus10cons	DISTAL	lacOsym	minus35cons	minus10cons	lacO3	Induced	21.0176426378063	No
DISTAL-lacOscram-29-minus35_30C_33T-lacOscram_core-minus10cons	DISTAL	lacOscram	minus35_30C_33T	minus10cons	lacOscram	Induced	1.44417365042888	No
DISTAL-lacO1-29-minus35_33T-lacOscram_core-minus10cons	DISTAL	lacO1	minus35_33T	minus10cons	lacOscram	Induced	5.5753534059311	No
DISTAL-lacO2-29-minus35cons-lacOscram_core-minus10_7A	DISTAL	lacO2	minus35cons	minus10_7A	lacOscram	Induced	14.3745255342734	No
DISTAL-lacOscram-29-minus35cons-lacO3_core-minus10_7A	DISTAL	lacOscram	minus35cons	minus10_7A	lacO3	Induced	3.38861610089804	No
DISTAL-lacOsym-29-minus35_30C_33T-lacOsym_core-minus10cons	DISTAL	lacOsym	minus35_30C_33T	minus10cons	lacOsym	Induced	0.535383060935513	Yes
DISTAL-lacOsym-29-minus35_30C_33T-lacO1_core-minus10cons	DISTAL	lacOsym	minus35_30C_33T	minus10cons	lacO1	Induced	1.22098536151326	No
DISTAL-lacOsym-29-minus35_33T-lacO1_core-minus10cons	DISTAL	lacOsym	minus35_33T	minus10cons	lacO1	Induced	5.53323076727395	No
DISTAL-lacO3-29-minus35cons-lacOscram_core-minus10_7A	DISTAL	lacO3	minus35cons	minus10_7A	lacOscram	Induced	18.1193203947597	No
DISTAL-lacOscram-29-minus35_30C_33T-lacO3_core-minus10cons	DISTAL	lacOscram	minus35_30C_33T	minus10cons	lacO3	Induced	1.00663209762127	No
DISTAL-lacOsym-29-minus35cons-lacOscram_core-minus10_12A	DISTAL	lacOsym	minus35cons	minus10_12A	lacOscram	Induced	23.3874021077623	No
DISTAL-lacOscram-29-minus35cons-lacO2_core-minus10_12A	DISTAL	lacOscram	minus35cons	minus10_12A	lacO2	Induced	2.16790581335173	No
DISTAL-lacO2-29-minus35cons-lacOsym_core-minus10_12G	DISTAL	lacO2	minus35cons	minus10_12G	lacOsym	Induced	7.66494460515358	Yes
DISTAL-lacO3-29-minus35_33T-lacOsym_core-minus10cons	DISTAL	lacO3	minus35_33T	minus10cons	lacOsym	Induced	7.56916677110818	Yes
DISTAL-lacOscram-29-minus35cons-lacO3_core-minus10_12A	DISTAL	lacOscram	minus35cons	minus10_12A	lacO3	Induced	0.626400898492682	No
DISTAL-lacOscram-29-minus35_30C_33T-lacOsym_core-minus10cons	DISTAL	lacOscram	minus35_30C_33T	minus10cons	lacOsym	Induced	1.14805211803973	Yes
DISTAL-lacOscram-29-minus35_30C_33T-lacO1_core-minus10cons	DISTAL	lacOscram	minus35_30C_33T	minus10cons	lacO1	Induced	1.98942468768645	No
DISTAL-lacOscram-29-minus35cons-lacO3_core-minus10_12G	DISTAL	lacOscram	minus35cons	minus10_12G	lacO3	Induced	2.33329667865672	No
DISTAL-lacO1-29-minus35_30C_33T-lacOsym_core-minus10cons	DISTAL	lacO1	minus35_30C_33T	minus10cons	lacOsym	Induced	0.743189786501412	Yes
DISTAL-lacO2-29-minus35cons-lacO1_core-minus10_12A	DISTAL	lacO2	minus35cons	minus10_12A	lacO1	Induced	1.29038870687579	No
DISTAL-lacO1-29-minus35cons-lacO1_core-minus10cons	DISTAL	lacO1	minus35cons	minus10cons	lacO1	Induced	57.2454506831337	No
DISTAL-lacO3-29-minus35cons-lacO2_core-minus10cons	DISTAL	lacO3	minus35cons	minus10cons	lacO2	Induced	29.6034751134766	No
DISTAL-lacO1-29-minus35_31A_32C-lacO3_core-minus10cons	DISTAL	lacO1	minus35_31A_32C	minus10cons	lacO3	Induced	6.39781022260073	No
DISTAL-lacOscram-29-minus35cons-lacOscram_core-minus10_7A	DISTAL	lacOscram	minus35cons	minus10_7A	lacOscram	Induced	11.2428709556638	No
DISTAL-lacO2-29-minus35cons-lacOscram_core-minus10_12A	DISTAL	lacO2	minus35cons	minus10_12A	lacOscram	Induced	10.4029289105047	No
DISTAL-lacO3-29-minus35_33T-lacO2_core-minus10cons	DISTAL	lacO3	minus35_33T	minus10cons	lacO2	Induced	3.36954322195611	No
DISTAL-lacO3-29-minus35_31A_32C-lacO3_core-minus10cons	DISTAL	lacO3	minus35_31A_32C	minus10cons	lacO3	Induced	2.11952716447234	No
DISTAL-lacO3-29-minus35cons-lacO2_core-minus10_12G	DISTAL	lacO3	minus35cons	minus10_12G	lacO2	Induced	11.7208154085995	No
DISTAL-lacO1-29-minus35cons-lacOscram_core-minus10cons	DISTAL	lacO1	minus35cons	minus10cons	lacOscram	Induced	20.9020533162658	No
DISTAL-lacO1-29-minus35cons-lacO1_core-minus10_12G	DISTAL	lacO1	minus35cons	minus10_12G	lacO1	Induced	9.46183089938918	No
DISTAL-lacO3-29-minus35cons-lacO3_core-minus10_12A	DISTAL	lacO3	minus35cons	minus10_12A	lacO3	Induced	0.890228967949889	No
DISTAL-lacO2-29-minus35cons-lacOsym_core-minus10_7A	DISTAL	lacO2	minus35cons	minus10_7A	lacOsym	Induced	0.826281889744882	Yes
DISTAL-lacOsym-29-minus35cons-lacO1_core-minus10_12G	DISTAL	lacOsym	minus35cons	minus10_12G	lacO1	Induced	13.2015783085237	No
DISTAL-lacOscram-29-minus35_33T-lacOscram_core-minus10cons	DISTAL	lacOscram	minus35_33T	minus10cons	lacOscram	Induced	4.28019041779439	No
DISTAL-lacOscram-29-minus35cons-lacO3_core-minus10cons	DISTAL	lacOscram	minus35cons	minus10cons	lacO3	Induced	31.2764790321253	No
DISTAL-lacO2-29-minus35cons-lacO1_core-minus10cons	DISTAL	lacO2	minus35cons	minus10cons	lacO1	Induced	127.594662921597	No
DISTAL-lacO3-29-minus35cons-lacOsym_core-minus10_12G	DISTAL	lacO3	minus35cons	minus10_12G	lacOsym	Induced	5.74885096376528	Yes
DISTAL-lacOscram-29-minus35_31A_32C-lacOsym_core-minus10cons	DISTAL	lacOscram	minus35_31A_32C	minus10cons	lacOsym	Induced	6.89397969437149	Yes
DISTAL-lacO1-29-minus35cons-lacO2_core-minus10_7A	DISTAL	lacO1	minus35cons	minus10_7A	lacO2	Induced	3.29634518280997	No
DISTAL-lacO1-29-minus35_31A_32C-lacOsym_core-minus10cons	DISTAL	lacO1	minus35_31A_32C	minus10cons	lacOsym	Induced	11.2775741046887	Yes
DISTAL-lacOscram-29-minus35_31A_32C-lacO2_core-minus10cons	DISTAL	lacOscram	minus35_31A_32C	minus10cons	lacO2	Induced	23.4664113277086	No
DISTAL-lacO3-29-minus35cons-lacO2_core-minus10_12A	DISTAL	lacO3	minus35cons	minus10_12A	lacO2	Induced	5.04363658826253	No
DISTAL-lacOsym-29-minus35_31A_32C-lacO3_core-minus10cons	DISTAL	lacOsym	minus35_31A_32C	minus10cons	lacO3	Induced	4.77626716906679	No
DISTAL-lacO3-29-minus35cons-lacO1_core-minus10cons	DISTAL	lacO3	minus35cons	minus10cons	lacO1	Induced	34.0389813754939	No
DISTAL-lacO2-29-minus35cons-lacO2_core-minus10_12A	DISTAL	lacO2	minus35cons	minus10_12A	lacO2	Induced	2.04753815401759	No
DISTAL-lacOsym-29-minus35_31A_32C-lacO1_core-minus10cons	DISTAL	lacOsym	minus35_31A_32C	minus10cons	lacO1	Induced	14.1670128411125	No
DISTAL-lacO2-29-minus35_30C_33T-lacO1_core-minus10cons	DISTAL	lacO2	minus35_30C_33T	minus10cons	lacO1	Induced	1.11098903421967	No
DISTAL-lacO3-29-minus35cons-lacO1_core-minus10_12A	DISTAL	lacO3	minus35cons	minus10_12A	lacO1	Induced	1.09633826731642	No
DISTAL-lacO1-29-minus35cons-lacOsym_core-minus10_12G	DISTAL	lacO1	minus35cons	minus10_12G	lacOsym	Induced	10.1597020075645	Yes
DISTAL-lacO2-29-minus35_33T-lacO3_core-minus10cons	DISTAL	lacO2	minus35_33T	minus10cons	lacO3	Induced	1.1989401954767	No
DISTAL-lacOsym-29-minus35cons-lacO1_core-minus10_7A	DISTAL	lacOsym	minus35cons	minus10_7A	lacO1	Induced	1.33947380854688	No
DISTAL-lacOscram-29-minus35cons-lacOsym_core-minus10_12G	DISTAL	lacOscram	minus35cons	minus10_12G	lacOsym	Induced	15.5306093051256	Yes
DISTAL-lacO1-29-minus35cons-lacOscram_core-minus10_12G	DISTAL	lacO1	minus35cons	minus10_12G	lacOscram	Induced	21.4181034310397	No
DISTAL-lacOsym-29-minus35_31A_32C-lacOsym_core-minus10cons	DISTAL	lacOsym	minus35_31A_32C	minus10cons	lacOsym	Induced	7.90509298998569	Yes
DISTAL-lacO3-29-minus35cons-lacO1_core-minus10_12G	DISTAL	lacO3	minus35cons	minus10_12G	lacO1	Induced	9.91689925644893	No
DISTAL-lacOscram-29-minus35cons-lacOsym_core-minus10cons	DISTAL	lacOscram	minus35cons	minus10cons	lacOsym	Induced	63.7968829239057	Yes
DISTAL-lacOsym-29-minus35cons-lacO2_core-minus10_7A	DISTAL	lacOsym	minus35cons	minus10_7A	lacO2	Induced	4.04460919155852	No
DISTAL-lacO3-29-minus35_33T-lacO1_core-minus10cons	DISTAL	lacO3	minus35_33T	minus10cons	lacO1	Induced	3.14987915364789	No
DISTAL-lacOscram-29-minus35_31A_32C-lacO1_core-minus10cons	DISTAL	lacOscram	minus35_31A_32C	minus10cons	lacO1	Induced	14.6957219360376	No
DISTAL-lacO2-29-minus35cons-lacO3_core-minus10_12G	DISTAL	lacO2	minus35cons	minus10_12G	lacO3	Induced	2.83855430110019	No
DISTAL-lacOsym-29-minus35cons-lacO2_core-minus10_12G	DISTAL	lacOsym	minus35cons	minus10_12G	lacO2	Induced	5.03231399603349	No
DISTAL-lacO3-29-minus35cons-lacO3_core-minus10_7A	DISTAL	lacO3	minus35cons	minus10_7A	lacO3	Induced	2.38795261811819	No
DISTAL-lacO1-29-minus35cons-lacO3_core-minus10_7A	DISTAL	lacO1	minus35cons	minus10_7A	lacO3	Induced	2.3122746120508	No
DISTAL-lacOsym-29-minus35_30C_33T-lacO3_core-minus10cons	DISTAL	lacOsym	minus35_30C_33T	minus10cons	lacO3	Induced	0.347550020969695	No
DISTAL-lacO3-29-minus35cons-lacO3_core-minus10_12G	DISTAL	lacO3	minus35cons	minus10_12G	lacO3	Induced	1.21881335795055	No
DISTAL-lacOscram-29-minus35cons-lacO1_core-minus10cons	DISTAL	lacOscram	minus35cons	minus10cons	lacO1	Induced	35.5302807826134	No
DISTAL-lacO2-29-minus35cons-lacO3_core-minus10_12A	DISTAL	lacO2	minus35cons	minus10_12A	lacO3	Induced	1.46688034511637	No
DISTAL-lacO2-29-minus35_33T-lacO1_core-minus10cons	DISTAL	lacO2	minus35_33T	minus10cons	lacO1	Induced	7.53213204703076	No
DISTAL-lacOscram-29-minus35cons-lacO1_core-minus10_12G	DISTAL	lacOscram	minus35cons	minus10_12G	lacO1	Induced	16.2676702320295	No
DISTAL-lacO3-29-minus35cons-lacOsym_core-minus10cons	DISTAL	lacO3	minus35cons	minus10cons	lacOsym	Induced	50.1726606931576	Yes
DISTAL-lacO1-29-minus35cons-lacO1_core-minus10_7A	DISTAL	lacO1	minus35cons	minus10_7A	lacO1	Induced	1.75714061039627	No
DISTAL-lacO3-29-minus35_31A_32C-lacOscram_core-minus10cons	DISTAL	lacO3	minus35_31A_32C	minus10cons	lacOscram	Induced	30.5268877854761	No
DISTAL-lacO2-29-minus35cons-lacO1_core-minus10_7A	DISTAL	lacO2	minus35cons	minus10_7A	lacO1	Induced	2.38228951942001	No
DISTAL-lacOscram-29-minus35_31A_32C-lacOscram_core-minus10cons	DISTAL	lacOscram	minus35_31A_32C	minus10cons	lacOscram	Induced	27.6659029766865	No
DISTAL-lacO3-29-minus35_31A_32C-lacO2_core-minus10cons	DISTAL	lacO3	minus35_31A_32C	minus10cons	lacO2	Induced	24.1701968623292	No
DISTAL-lacO2-29-minus35cons-lacO3_core-minus10cons	DISTAL	lacO2	minus35cons	minus10cons	lacO3	Induced	50.7900136699096	No
DISTAL-lacO1-29-minus35_31A_32C-lacO2_core-minus10cons	DISTAL	lacO1	minus35_31A_32C	minus10cons	lacO2	Induced	5.79416723010779	No
DISTAL-lacO3-29-minus35_30C_33T-lacO3_core-minus10cons	DISTAL	lacO3	minus35_30C_33T	minus10cons	lacO3	Induced	0.78575847275062	No
DISTAL-lacO1-29-minus35cons-lacOscram_core-minus10_12A	DISTAL	lacO1	minus35cons	minus10_12A	lacOscram	Induced	13.1922819547021	No
DISTAL-lacO3-29-minus35cons-lacO2_core-minus10_7A	DISTAL	lacO3	minus35cons	minus10_7A	lacO2	Induced	1.24784240303153	No
DISTAL-lacO1-29-minus35cons-lacO3_core-minus10_12A	DISTAL	lacO1	minus35cons	minus10_12A	lacO3	Induced	1.02214447196412	No
DISTAL-lacO1-29-minus35_33T-lacO1_core-minus10cons	DISTAL	lacO1	minus35_33T	minus10cons	lacO1	Induced	5.15228110059178	No
DISTAL-lacOsym-29-minus35cons-lacOsym_core-minus10_12A	DISTAL	lacOsym	minus35cons	minus10_12A	lacOsym	Induced	1.55305319302959	Yes
DISTAL-lacOscram-29-minus35_33T-lacO3_core-minus10cons	DISTAL	lacOscram	minus35_33T	minus10cons	lacO3	Induced	4.76955659454775	No
DISTAL-lacOscram-29-minus35cons-lacOscram_core-minus10_12G	DISTAL	lacOscram	minus35cons	minus10_12G	lacOscram	Induced	28.0402775869333	No
DISTAL-lacOsym-29-minus35cons-lacO3_core-minus10_12A	DISTAL	lacOsym	minus35cons	minus10_12A	lacO3	Induced	1.78074427766317	No
DISTAL-lacO3-29-minus35cons-lacOscram_core-minus10_12G	DISTAL	lacO3	minus35cons	minus10_12G	lacOscram	Induced	19.8967627318094	No
DISTAL-lacO2-29-minus35cons-lacOsym_core-minus10cons	DISTAL	lacO2	minus35cons	minus10cons	lacOsym	Induced	16.9163627449543	Yes
DISTAL-lacOscram-29-minus35cons-lacO1_core-minus10_12A	DISTAL	lacOscram	minus35cons	minus10_12A	lacO1	Induced	6.2471387813798	No
DISTAL-lacO1-29-minus35cons-lacO1_core-minus10_12A	DISTAL	lacO1	minus35cons	minus10_12A	lacO1	Induced	2.87046381665577	No
DISTAL-lacOscram-29-minus35cons-lacO2_core-minus10_7A	DISTAL	lacOscram	minus35cons	minus10_7A	lacO2	Induced	2.83716940264478	No
DISTAL-lacOsym-29-minus35cons-lacOsym_core-minus10_12G	DISTAL	lacOsym	minus35cons	minus10_12G	lacOsym	Induced	3.36451674758788	Yes
DISTAL-lacOscram-29-minus35cons-lacO2_core-minus10_12G	DISTAL	lacOscram	minus35cons	minus10_12G	lacO2	Induced	14.0548215408091	No
DISTAL-lacO1-29-minus35_30C_33T-lacOscram_core-minus10cons	DISTAL	lacO1	minus35_30C_33T	minus10cons	lacOscram	Induced	1.71543816168233	No
DISTAL-lacO3-29-minus35cons-lacO3_core-minus10cons	DISTAL	lacO3	minus35cons	minus10cons	lacO3	Induced	22.5011519880049	No
DISTAL-lacO1-29-minus35cons-lacO2_core-minus10cons	DISTAL	lacO1	minus35cons	minus10cons	lacO2	Induced	45.917113044048	No
DISTAL-lacOscram-29-minus35_33T-lacO1_core-minus10cons	DISTAL	lacOscram	minus35_33T	minus10cons	lacO1	Induced	3.35653658437592	No
DISTAL-lacO3-29-minus35_33T-lacOscram_core-minus10cons	DISTAL	lacO3	minus35_33T	minus10cons	lacOscram	Induced	9.33962808975994	No
DISTAL-lacOscram-29-minus35cons-lacOsym_core-minus10_12A	DISTAL	lacOscram	minus35cons	minus10_12A	lacOsym	Induced	2.29802681256925	Yes
