# Supplementary material for: Multiplexed characterization of rationally designed promoter architectures deconstructs combinatorial logic for IPTG-inducible systems
Source: Nat Commun. 2021 Jan 12;12:325. doi: 10.1038/s41467-020-20094-3 (PMC7804116; doi:10.1038/s41467-020-20094-3)
Supplement: Supplementary file 4 — Source Data [file 41467_2020_20094_MOESM4_ESM.zip › source_data/Figure5.xlsx]

## Sheet: Sheet1
			With Background					No Background
Name	Uninduced	Induced	Fold Change			Uninduced	Induced	Fold Change
Mg1655	24.7	25.1	n/a			0	0	n/a
N	657	639	0.972603			632.3	613.9	0.9709
UV5	67.8	201	2.9646			43.1	175.9	4.08121
C1	60.2	470	7.80731			35.5	444.9	12.5324
C2	34.4	158	4.59302			9.7	132.9	13.701
D1	88.8	819	9.22297			64.1	793.9	12.3853
D2	44.9	225	5.01114			20.2	199.9	9.89604
M1	53.6	632	11.791			28.9	606.9	21
M2	80	550	6.875			55.3	524.9	9.49186
S1	52	389	7.48077			27.3	363.9	13.3297
S2	47.5	262	5.51579			22.8	236.9	10.3904
