# Supplementary material for: Multiplexed characterization of rationally designed promoter architectures deconstructs combinatorial logic for IPTG-inducible systems
Source: Nat Commun. 2021 Jan 12;12:325. doi: 10.1038/s41467-020-20094-3 (PMC7804116; doi:10.1038/s41467-020-20094-3)
Supplement: Supplementary file 4 — Source Data [file 41467_2020_20094_MOESM4_ESM.zip › source_data/Figure3A.csv]

{0.04372142376653431, 0.14909912762198263}	{-0.008471916308580466, -0.1649129997076465}	{-0.039214255179719305, -0.27991996629343446}	{1.3239669635700344, 0.9627656505880314}	{-0.053685604535312945, -0.0029544432778704477}	{0.06545684638560656, -0.10566838774648393}	{-0.00840957966105904, -0.20777243477661353}	{0.04377023204931213, 0.04486082910485028}	{-0.024216794414212418, -0.5075248308078735}	{-0.017375541839225753, -0.12450751278428304}	{0.06539671296021236, 0.23849795147651806}	{0.2890794313432393, 0.0306228288128063}	{0.9579032819110158, 0.8592735862823399}	{-0.018586847843341147, 0.07748546106593657}	{0.043450968154801414, -0.10741246839966914}	{0.06545671069348159, -0.17262518843430355}	{0.5625753294757534, 0.6712620166257536}	{-0.042479973215200376, 0.007921530996150797}	{0.6300980632522396, 0.7020207740318433}	{0.06507515431268904, 0.017865640013351548}	{-0.04173895218005781, 0.08232485736447558}	{0.2903635578261176, 0.8677983853242048}	{0.6292719966396441, 0.6062237097462324}	{0.14288634855305482, -0.0887736012651069}	{-0.055123557437243696, 0.05912249619292116}	{0.18605519135974746, 0.22721554076313027}	{-0.04980177859495397, -0.10191670984467163}	{-0.017463832672391447, 0.07890113387071249}	{0.6305760273103281, 0.3491500302081766}	{-0.0540902248303355, 0.06188890174254862}	{0.024151388139719374, 0.032644484986676374}	{0.06083989213408429, 0.001134792049630887}	{0.29126735240516904, 0.45598448455966356}	{1.301447935386656, 0.9940801944778455}	{0.6285839507436323, 0.8011066134972484}	{-0.05368560453531595, 0.15647192696802598}	{-0.050947691958334984, 0.06103644442106342}	{-0.053687030986309836, -0.30590465223855695}	{0.629271996639573, 0.8371642823713547}	{-0.05368560453531208, -0.3298247115918938}	{0.18695303836443838, -0.31551211019244385}	{-0.017324459351307428, -0.06307164143659945}	{-0.017912834011636285, -0.3151302557378856}	{0.043772004144737364, 0.05381663215456075}	{-0.04826549706081384, -0.049949887009761336}	{-0.04982466881525965, -0.21691313966514397}	{0.7924190453136514, 1.2339234616412373}	{-0.00866884676640806, -0.4260267520998942}	{0.04376289735404266, -0.20402555923432644}	{0.630351045887481, 0.9478912042919974}
{0.042011481203778386, 0.2279602388345684}	{-0.010521797483434665, -0.028600089286914838}	{-0.05246538678520002, -0.2420440696212429}	{1.2458110242601532, 0.8237132215143355}	{-0.053685604535340124, 0.23785829719085644}	{0.06545684638505897, -0.09435591886204915}	{-0.008409579661422275, -0.09142591484821283}	{0.04374098808462969, 0.15360646027633681}	{-0.05144586735308831, -0.20070675882178177}	{-0.019056535801005952, 0.020518123313896453}	{0.06336303622202841, 0.41122754469087186}	{0.22894036844456137, 0.0405278185968925}	{0.8875337715855846, 0.7764021591539402}	{-0.03834098280208809, 0.2774238712743353}	{0.03419614172572984, -0.08937689106027107}	{0.06545204074435193, 0.08799367313195136}	{0.5131279528338787, 0.8884957338537328}	{-0.051043064743049135, 0.1372885494803424}	{0.6140963196987385, 0.7813729762391685}	{0.054048583946100265, 0.12062371626642063}	{-0.04173895218012979, 0.2001292929182763}	{0.26200561845212855, 1.0252377695168078}	{0.5876955054909817, 0.7127641883599691}	{-0.02787528805991355, -0.17534419192786238}	{-0.05572176021573816, 0.1838429963137389}	{0.15893498542953008, 0.18409336045186467}	{-0.050219732113119885, -0.033374773757709336}	{-0.021715698587671306, 0.005906266283704931}	{0.630552265972549, 0.4401925373094945}	{-0.05563082049837873, 0.43330369080609227}	{-0.049101576853673806, 0.3807494227768721}	{0.04482881951208452, 0.2054756420468591}	{0.29126735240488744, 0.4584131689772017}	{1.1579200451359652, 0.5619453575790989}	{0.5674435658907846, 0.8727013712767618}	{-0.05368560453533183, 0.05332661989787092}	{-0.05515065312715142, -0.01701196225230149}	{-0.053735016231090046, -0.05137990656930708}	{0.5876955054888133, 0.8746145800145972}	{-0.05368560453531366, -0.17571460422248453}	{0.1869530383640996, -0.1941306725742704}	{-0.017326471801161463, -0.10055102636011813}	{-0.023118760690035697, 0.21930004561411642}	{0.04377200414427667, 0.4895743173484657}	{-0.04826549706085619, -0.025646891002863506}	{-0.05083758462101951, 0.06572576547142463}	{0.2189834597148427, 0.5399429705043803}	{-0.01613792229138094, -0.32376617026118054}	{0.04372482448502449, -0.31075713111896164}	{0.6226905101707003, 0.9436330968988692}
[truncated: 1,443 more columns]
