# Supplementary material for: Multiplexed characterization of rationally designed promoter architectures deconstructs combinatorial logic for IPTG-inducible systems
Source: Nat Commun. 2021 Jan 12;12:325. doi: 10.1038/s41467-020-20094-3 (PMC7804116; doi:10.1038/s41467-020-20094-3)
Supplement: Supplementary file 4 — Source Data [file 41467_2020_20094_MOESM4_ESM.zip › source_data/Figure3B.csv]

{-2.0868565032356865, 3.7648136662161837, 6.663666008}	{-2.0868565032356865, 3.0125027458257634, 3.647080569}	{3.7648136662161837, 3.7648136662161837, 30.9444931}	{-2.0868565032356865, 2.0077629219088102, 3.429972541}	{25.958832028955147, -2.0868565032356865, 3.219876768}	{3.9055696841431145, 27.884437360154386, 23.76352369}	{27.884437360154386, 3.0125027458257634, 75.73367195}	{-2.0868565032356865, -0.22570539916889776, 2.584480137}	{3.0125027458257634, 1.5830260584030056, 19.45907405}	{2.0077629219088102, -0.22570539916889776, 11.35269775}	{3.7648136662161837, 10., 24.06811887}	{3.7648136662161837, -2.0868565032356865, 4.310040435}	{1.5830260584030056, 3.7648136662161837, 10.02838181}	{10., 3.0125027458257634, 19.23664211}	{2.0077629219088102, 1.5830260584030056, 23.41171862}	{3.0125027458257634, -2.0868565032356865, 1.780188243}	{3.9055696841431145, 1.5830260584030056, 38.85675224}	{3.7648136662161837, 1.5830260584030056, 20.34771079}	{3.7648136662161837, -0.22570539916889776, 8.368966485}	{-2.0868565032356865, 10., 15.0079897}	{27.884437360154386, -0.22570539916889776, 18.33776712}	{3.0125027458257634, 25.958832028955147, 21.79736001}	{3.9055696841431145, 3.9055696841431145, 20.5866225}	{1.5830260584030056, 10., 36.97083653}	{-0.22570539916889776, 3.7648136662161837, 21.68510371}	{1.5830260584030056, 3.9055696841431145, 22.08811591}	{1.5830260584030056, -0.22570539916889776, 7.747787164}	{-0.22570539916889776, -2.0868565032356865, 1.125238741}	{10., -2.0868565032356865, 3.892443963}	{27.884437360154386, 10., 12.18687831}	{25.958832028955147, 1.5830260584030056, 20.23154383}	{3.0125027458257634, 3.0125027458257634, 38.34276497}	{3.9055696841431145, 2.0077629219088102, 31.92894526}	{10., 3.9055696841431145, 22.18563805}	{3.9055696841431145, -2.0868565032356865, 4.83376098}	{-2.0868565032356865, 1.5830260584030056, 11.01531147}	{27.884437360154386, 2.0077629219088102, 30.77808798}	{2.0077629219088102, 3.7648136662161837, 12.23753943}	{10., 1.5830260584030056, 44.56702981}	{3.9055696841431145, 10., 11.82062748}	{-2.0868565032356865, -2.0868565032356865, 1.463874437}	{3.7648136662161837, 27.884437360154386, 12.45140216}	{-0.22570539916889776, 3.9055696841431145, 12.94711286}	{3.0125027458257634, 2.0077629219088102, 7.514202222}	{-2.0868565032356865, 3.9055696841431145, 28.44352792}	{10., 2.0077629219088102, 12.21924501}	{10., 27.884437360154386, 13.79634645}	{27.884437360154386, 3.9055696841431145, 64.25359781}	{3.7648136662161837, 3.9055696841431145, 47.26694289}	{3.7648136662161837, 25.958832028955147, 42.46732801}
{-2.0868565032356865, 3.7648136662161837, 9.178371892}	{-2.0868565032356865, 3.0125027458257634, 9.864616235}	{3.7648136662161837, 3.7648136662161837, 23.89409744}	{-2.0868565032356865, 2.0077629219088102, 10.2342604}	{25.958832028955147, -2.0868565032356865, 11.89716051}	{3.9055696841431145, 27.884437360154386, 17.8399872}	{27.884437360154386, 3.0125027458257634, 52.24306222}	{-2.0868565032356865, -0.22570539916889776, 23.19362135}	{3.0125027458257634, 1.5830260584030056, 18.78601569}	{2.0077629219088102, -0.22570539916889776, 39.70142829}	{3.7648136662161837, 10., 18.35743033}	{3.7648136662161837, -2.0868565032356865, 18.84858839}	{1.5830260584030056, 3.7648136662161837, 12.1560306}	{10., 3.0125027458257634, 23.67379089}	{2.0077629219088102, 1.5830260584030056, 16.96500354}	{3.0125027458257634, -2.0868565032356865, 13.98723001}	{3.9055696841431145, 1.5830260584030056, 36.198104}	{3.7648136662161837, 1.5830260584030056, 18.16805427}	{3.7648136662161837, -0.22570539916889776, 19.76910719}	{-2.0868565032356865, 10., 15.16988995}	{27.884437360154386, -0.22570539916889776, 37.80242492}	{3.0125027458257634, 25.958832028955147, 18.6277266}	{3.9055696841431145, 3.9055696841431145, 16.25644597}	{1.5830260584030056, 10., 35.27664583}	{-0.22570539916889776, 3.7648136662161837, 23.2276076}	{1.5830260584030056, 3.9055696841431145, 25.00836815}	{1.5830260584030056, -0.22570539916889776, 27.53472934}	{-0.22570539916889776, -2.0868565032356865, 8.044170525}	{10., -2.0868565032356865, 16.11221193}	{27.884437360154386, 10., 8.150687198}	{25.958832028955147, 1.5830260584030056, 24.55213597}	{3.0125027458257634, 3.0125027458257634, 42.65041432}	{3.9055696841431145, 2.0077629219088102, 22.63585847}	{10., 3.9055696841431145, 12.54246373}	{3.9055696841431145, -2.0868565032356865, 39.44233392}	{-2.0868565032356865, 1.5830260584030056, 53.30199865}	{27.884437360154386, 2.0077629219088102, 14.52142526}	{2.0077629219088102, 3.7648136662161837, 12.153346}	{10., 1.5830260584030056, 35.63346762}	{3.9055696841431145, 10., 7.849625354}	{-2.0868565032356865, -2.0868565032356865, 6.771608095}	{3.7648136662161837, 27.884437360154386, 10.48669275}	{-0.22570539916889776, 3.9055696841431145, 17.2115549}	{3.0125027458257634, 2.0077629219088102, 5.892619732}	{-2.0868565032356865, 3.9055696841431145, 48.27192093}	{10., 2.0077629219088102, 10.94436231}	{10., 27.884437360154386, 11.22119637}	{27.884437360154386, 3.9055696841431145, 56.99797485}	{3.7648136662161837, 3.9055696841431145, 33.16938588}	{3.7648136662161837, 25.958832028955147, 31.10113033}
[truncated: 46 more columns]
