# Supplementary material for: Multiplexed characterization of rationally designed promoter architectures deconstructs combinatorial logic for IPTG-inducible systems
Source: Nat Commun. 2021 Jan 12;12:325. doi: 10.1038/s41467-020-20094-3 (PMC7804116; doi:10.1038/s41467-020-20094-3)
Supplement: Supplementary file 4 — Source Data [file 41467_2020_20094_MOESM4_ESM.zip › source_data/Figure3C.csv]

-2.0868565032356865	3.7648136662161837	1.377375738967258
-2.0868565032356865	3.0125027458257634	2.7047980016807793
3.7648136662161837	3.7648136662161837	0.7721599239898359
-2.0868565032356865	2.0077629219088102	2.983773274469488
25.958832028955147	-2.0868565032356865	3.6949117519767145
3.9055696841431145	27.884437360154386	0.7507298762896556
27.884437360154386	3.0125027458257634	0.6898260823071051
-2.0868565032356865	-0.22570539916889776	8.97419214717687
3.0125027458257634	1.5830260584030056	0.965411593672413
2.0077629219088102	-0.22570539916889776	3.497091983268911
3.7648136662161837	10.	0.7627280897669924
3.7648136662161837	-2.0868565032356865	4.373181336522658
1.5830260584030056	3.7648136662161837	1.2121627227912655
10.	3.0125027458257634	1.2306612949717137
2.0077629219088102	1.5830260584030056	0.7246372560409665
3.0125027458257634	-2.0868565032356865	7.857163457291747
3.9055696841431145	1.5830260584030056	0.9315782177682075
3.7648136662161837	1.5830260584030056	0.8928795213134636
3.7648136662161837	-0.22570539916889776	2.3621921805318356
-2.0868565032356865	10.	1.0107876040186783
27.884437360154386	-0.22570539916889776	2.061451902656729
3.0125027458257634	25.958832028955147	0.854586362360127
3.9055696841431145	3.9055696841431145	0.7896606628892137
1.5830260584030056	10.	0.9541749427653538
-0.22570539916889776	3.7648136662161837	1.0711319581694543
1.5830260584030056	3.9055696841431145	1.1322092048003924
1.5830260584030056	-0.22570539916889776	3.553883032298536
-0.22570539916889776	-2.0868565032356865	7.148856710933311
10.	-2.0868565032356865	4.139356168812237
27.884437360154386	10.	0.6688084504226086
25.958832028955147	1.5830260584030056	1.2135572142345994
3.0125027458257634	3.0125027458257634	1.1123458194360887
3.9055696841431145	2.0077629219088102	0.7089447611148556
10.	3.9055696841431145	0.5653415827722836
3.9055696841431145	-2.0868565032356865	8.15976091560903
-2.0868565032356865	1.5830260584030056	4.8389007242479725
27.884437360154386	2.0077629219088102	0.47181050588445295
2.0077629219088102	3.7648136662161837	0.9931200687457153
10.	1.5830260584030056	0.7995477323015258
3.9055696841431145	10.	0.6640616470894826
-2.0868565032356865	-2.0868565032356865	4.6258121078180965
3.7648136662161837	27.884437360154386	0.8422097861145623
-0.22570539916889776	3.9055696841431145	1.3293739759676426
3.0125027458257634	2.0077629219088102	0.7841976510490564
-2.0868565032356865	3.9055696841431145	1.6971144038731465
10.	2.0077629219088102	0.8956660007261775
10.	27.884437360154386	0.8133455049615691
27.884437360154386	3.9055696841431145	0.8870783394658286
3.7648136662161837	3.9055696841431145	0.7017459529208829
3.7648136662161837	25.958832028955147	0.7323543012330904
2.0077629219088102	25.958832028955147	1.0453215076972282
3.9055696841431145	3.0125027458257634	0.793327508596661
-0.22570539916889776	3.0125027458257634	2.072708951356464
25.958832028955147	25.958832028955147	0.8560461016714369
27.884437360154386	-2.0868565032356865	7.0614718774760785
3.0125027458257634	-0.22570539916889776	3.1676068899153043
-0.22570539916889776	10.	1.0024309059219645
1.5830260584030056	-2.0868565032356865	5.043521470751867
3.7648136662161837	2.0077629219088102	0.7509192714005857
3.9055696841431145	3.7648136662161837	0.8666819194815958
1.5830260584030056	27.884437360154386	0.8053952002688439
25.958832028955147	10.	0.6876428169615467
3.0125027458257634	27.884437360154386	0.8775511733672722
-2.0868565032356865	27.884437360154386	0.9745152693448744
3.7648136662161837	3.0125027458257634	0.6804720528940181
10.	25.958832028955147	0.828543345112279
25.958832028955147	3.7648136662161837	0.7448327020833083
1.5830260584030056	1.5830260584030056	2.279038735957297
10.	-0.22570539916889776	2.616482948408783
27.884437360154386	1.5830260584030056	0.8866122976293798
3.0125027458257634	10.	0.47704179010185127
-0.22570539916889776	1.5830260584030056	2.8998577058548283
1.5830260584030056	2.0077629219088102	0.8869734494175977
25.958832028955147	-0.22570539916889776	1.8393908840984783
3.0125027458257634	3.7648136662161837	0.7669768215567722
-2.0868565032356865	25.958832028955147	0.8772157522442545
25.958832028955147	27.884437360154386	0.8119510907012866
2.0077629219088102	-2.0868565032356865	8.675739638973539
2.0077629219088102	27.884437360154386	1.0949811922176134
2.0077629219088102	10.	0.8333027993521385
1.5830260584030056	25.958832028955147	0.7994435784341664
3.9055696841431145	-0.22570539916889776	3.2878516243887304
-0.22570539916889776	27.884437360154386	1.2754065084639494
1.5830260584030056	3.0125027458257634	1.1054372625271685
-0.22570539916889776	25.958832028955147	0.6433327095104974
2.0077629219088102	3.0125027458257634	0.873122459970611
25.958832028955147	2.0077629219088102	0.8199228194162725
25.958832028955147	3.9055696841431145	0.8043734078124556
10.	3.7648136662161837	0.533218884820115
3.9055696841431145	25.958832028955147	1.311968589338415
27.884437360154386	25.958832028955147	0.8770726362735548
10.	10.	0.998097867539882
-0.22570539916889776	2.0077629219088102	1.2823312449283357
25.958832028955147	3.0125027458257634	0.5567268585584545
27.884437360154386	27.884437360154386	0.7474793097955492
3.0125027458257634	3.9055696841431145	0.9630353170106123
